# Supplementary material for: Structural basis of THC analog activity at the Cannabinoid 1 receptor
Source: Nat Commun. 2025 Jan 8;16:486. doi: 10.1038/s41467-024-55808-4 (PMC11711184; doi:10.1038/s41467-024-55808-4)
Supplement: Supplementary file 6 — Source Data [file 41467_2024_55808_MOESM6_ESM.zip]

Archive with 50 entries (49 files):
- MD_sim_coordinates/
- __MACOSX/._MD_sim_coordinates
- MD_sim_coordinates/1a_AM841_start.pdb
- __MACOSX/MD_sim_coordinates/._1a_AM841_start.pdb
- MD_sim_coordinates/9a_JWH133_start.pdb
- __MACOSX/MD_sim_coordinates/._9a_JWH133_start.pdb
- MD_sim_coordinates/.DS_Store
- __MACOSX/MD_sim_coordinates/._.DS_Store
- MD_sim_coordinates/4a_HU210_start.pdb
- __MACOSX/MD_sim_coordinates/._4a_HU210_start.pdb
- MD_sim_coordinates/10b_L759633_end_1000ns.pdb
- __MACOSX/MD_sim_coordinates/._10b_L759633_end_1000ns.pdb
- MD_sim_coordinates/2a_AM11542_start.pdb
- __MACOSX/MD_sim_coordinates/._2a_AM11542_start.pdb
- MD_sim_coordinates/7b_THC_end_1000ns.pdb
- __MACOSX/MD_sim_coordinates/._7b_THC_end_1000ns.pdb
- MD_sim_coordinates/9b_JWH133_end_1000ns.pdb
- __MACOSX/MD_sim_coordinates/._9b_JWH133_end_1000ns.pdb
- MD_sim_coordinates/11b_THCv_end_1000ns.pdb
- __MACOSX/MD_sim_coordinates/._11b_THCv_end_1000ns.pdb
- MD_sim_coordinates/1b_AM841_end_1000ns.pdb
- __MACOSX/MD_sim_coordinates/._1b_AM841_end_1000ns.pdb
- MD_sim_coordinates/10a_L759633_start.pdb
- __MACOSX/MD_sim_coordinates/._10a_L759633_start.pdb
- MD_sim_coordinates/3b_CP55940_end_1000ns.pdb
- __MACOSX/MD_sim_coordinates/._3b_CP55940_end_1000ns.pdb
- MD_sim_coordinates/8b_Cannabinol_end_1000ns.pdb
- __MACOSX/MD_sim_coordinates/._8b_Cannabinol_end_1000ns.pdb
- MD_sim_coordinates/5a_HU243_start.pdb
- __MACOSX/MD_sim_coordinates/._5a_HU243_start.pdb
- MD_sim_coordinates/11a_THCv_start.pdb
- __MACOSX/MD_sim_coordinates/._11a_THCv_start.pdb
- MD_sim_coordinates/3a_CP55940_start.pdb
- __MACOSX/MD_sim_coordinates/._3a_CP55940_start.pdb
- MD_sim_coordinates/5b_HU243_end_1000ns.pdb
- __MACOSX/MD_sim_coordinates/._5b_HU243_end_1000ns.pdb
- MD_sim_coordinates/7a_THC_start.pdb
- __MACOSX/MD_sim_coordinates/._7a_THC_start.pdb
- MD_sim_coordinates/6a_Nabilone_start.pdb
- __MACOSX/MD_sim_coordinates/._6a_Nabilone_start.pdb
- MD_sim_coordinates/8a_Cannabinol_start.pdb
- __MACOSX/MD_sim_coordinates/._8a_Cannabinol_start.pdb
- MD_sim_coordinates/4b_HU210_end_1000ns.pdb
- __MACOSX/MD_sim_coordinates/._4b_HU210_end_1000ns.pdb
- MD_sim_coordinates/6b_Nabilone_end_1000ns.pdb
- __MACOSX/MD_sim_coordinates/._6b_Nabilone_end_1000ns.pdb
- MD_sim_coordinates/2b_AM11542_end_1000ns.pdb
- __MACOSX/MD_sim_coordinates/._2b_AM11542_end_1000ns.pdb
- Raw_Data_Figs_2_and_6.xlsx
- __MACOSX/._Raw_Data_Figs_2_and_6.xlsx
