# Supplementary material for: Structural basis of THC analog activity at the Cannabinoid 1 receptor
Source: Nat Commun. 2025 Jan 8;16:486. doi: 10.1038/s41467-024-55808-4 (PMC11711184; doi:10.1038/s41467-024-55808-4)
Supplement: Supplementary file 6 — Source Data [file 41467_2024_55808_MOESM6_ESM.zip › MD_sim_coordinates/1a_AM841_start.pdb]

CRYST1  101.594  112.488  139.618  90.00  90.00  90.00 P 1           1
ATOM      1  C1  8D0 R 501      -4.196  -9.117  40.632  0.00  0.00      C2   C
ATOM      2  C2  8D0 R 501      -5.427  -9.555  40.312  0.00  0.00      C2   C
ATOM      3  C3  8D0 R 501      -5.893 -10.693  41.069  0.00  0.00      C2   C
ATOM      4  C4  8D0 R 501      -5.123 -11.267  42.074  0.00  0.00      C2   C
ATOM      5  C5  8D0 R 501      -3.920 -10.657  42.448  0.00  0.00      C2   C
ATOM      6  N1  8D0 R 501      -7.345  -3.176  43.585  0.00  0.00      C2   N
ATOM      7  C10 8D0 R 501      -3.758 -11.092  45.100  0.00  0.00      C2   C
ATOM      8  C11 8D0 R 501      -2.976 -11.653  46.329  0.00  0.00      C2   C
ATOM      9  C12 8D0 R 501      -1.584 -10.999  46.324  0.00  0.00      C2   C
ATOM     10  C13 8D0 R 501      -0.904 -10.943  44.907  0.00  0.00      C2   C
ATOM     11  C14 8D0 R 501      -3.690 -11.491  47.643  0.00  0.00      C2   C
ATOM     12  C15 8D0 R 501      -0.119  -8.858  42.584  0.00  0.00      C2   C
ATOM     13  C16 8D0 R 501      -0.721 -11.004  41.626  0.00  0.00      C2   C
ATOM     14  C17 8D0 R 501      -6.260  -8.923  39.139  0.00  0.00      C2   C
ATOM     15  C18 8D0 R 501      -7.765  -8.814  39.455  0.00  0.00      C2   C
ATOM     16  C19 8D0 R 501      -5.781  -7.484  38.717  0.00  0.00      C2   C
ATOM     17  C20 8D0 R 501      -6.086  -9.880  37.909  0.00  0.00      C2   C
ATOM     18  C21 8D0 R 501      -8.382  -8.139  40.677  0.00  0.00      C2   C
ATOM     19  C22 8D0 R 501      -8.166  -6.622  40.944  0.00  0.00      C2   C
ATOM     20  C23 8D0 R 501      -9.255  -5.947  41.831  0.00  0.00      C2   C
ATOM     21  C24 8D0 R 501      -8.857  -4.553  42.261  0.00  0.00      C2   C
ATOM     22  C25 8D0 R 501      -7.726  -4.522  43.334  0.00  0.00      C2   C
ATOM     23  C6  8D0 R 501      -3.388  -9.633  41.611  0.00  0.00      C2   C
ATOM     24  C7  8D0 R 501      -3.058 -11.116  43.702  0.00  0.00      C2   C
ATOM     25  C8  8D0 R 501      -1.827 -10.232  43.880  0.00  0.00      C2   C
ATOM     26  C9  8D0 R 501      -1.236  -9.861  42.487  0.00  0.00      C2   C
ATOM     27  O1  8D0 R 501      -2.139  -9.047  41.739  0.00  0.00      C2   O
ATOM     28  O2  8D0 R 501      -3.829 -10.112  48.080  0.00  0.00      C2   O
ATOM     29  O3  8D0 R 501      -5.556 -12.345  42.806  0.00  0.00      C2   O
ATOM     30  C26 8D0 R 501      -6.397  -2.409  43.257  0.00  0.00      C2   C
ATOM     31  S1  8D0 R 501      -5.307  -1.427  42.749  0.00  0.00      C2   S
ATOM     32  CH3 ACE A   2      12.611  35.240  19.766  0.00  0.00      C2   C
ATOM     33  C   ACE A   2      13.058  34.535  18.508  0.00  0.00      C2   C
ATOM     34  O   ACE A   2      12.506  33.476  18.322  0.00  0.00      C2   O
ATOM     35  1H  ACE A   2      12.087  34.480  20.346  0.00  0.00      C2   H
ATOM     36  2H  ACE A   2      13.498  35.570  20.306  0.00  0.00      C2   H
ATOM     37  3H  ACE A   2      11.965  36.117  19.720  0.00  0.00      C2   H
ATOM     38  N   CYS A   3      13.876  35.172  17.678  0.00  0.00      C2   N
ATOM     39  CA  CYS A   3      14.163  34.779  16.272  0.00  0.00      C2   C
ATOM     40  C   CYS A   3      12.880  35.090  15.369  0.00  0.00      C2   C
ATOM     41  O   CYS A   3      12.682  34.370  14.402  0.00  0.00      C2   O
ATOM     42  CB  CYS A   3      14.482  33.267  16.061  0.00  0.00      C2   C
ATOM     43  SG  CYS A   3      15.730  32.667  17.197  0.00  0.00      C2   S
ATOM     44  H2  CYS A   3      14.370  35.966  18.057  0.00  0.00      C2   H
ATOM     45  HA  CYS A   3      15.016  35.353  15.909  0.00  0.00      C2   H
ATOM     46  HB3 CYS A   3      14.895  33.120  15.063  0.00  0.00      C2   H
ATOM     47  HB2 CYS A   3      13.635  32.598  16.212  0.00  0.00      C2   H
ATOM     48  HG  CYS A   3      16.127  31.494  16.695  0.00  0.00      C2   H
ATOM     49  N   THR A   4      12.047  36.112  15.676  0.00  0.00      C2   N
ATOM     50  CA  THR A   4      10.695  36.328  15.181  0.00  0.00      C2   C
ATOM     51  C   THR A   4      10.603  36.469  13.631  0.00  0.00      C2   C
ATOM     52  O   THR A   4      11.554  36.944  13.024  0.00  0.00      C2   O
ATOM     53  CB  THR A   4       9.934  37.504  15.875  0.00  0.00      C2   C
ATOM     54  OG1 THR A   4      10.590  38.691  15.793  0.00  0.00      C2   O
ATOM     55  CG2 THR A   4       9.734  37.255  17.414  0.00  0.00      C2   C
ATOM     56  H   THR A   4      12.301  36.767  16.401  0.00  0.00      C2   H
ATOM     57  HA  THR A   4      10.126  35.448  15.480  0.00  0.00      C2   H
ATOM     58  HB  THR A   4       9.009  37.647  15.317  0.00  0.00      C2   H
ATOM     59  HG1 THR A   4      10.041  39.208  15.199  0.00  0.00      C2   H
ATOM     60 HG21 THR A   4       9.289  36.263  17.482  0.00  0.00      C2   H
ATOM     61 HG22 THR A   4      10.571  37.359  18.105  0.00  0.00      C2   H
ATOM     62 HG23 THR A   4       8.994  37.989  17.735  0.00  0.00      C2   H
ATOM     63  N   LEU A   5       9.511  36.046  13.041  0.00  0.00      C2   N
ATOM     64  CA  LEU A   5       9.248  36.065  11.586  0.00  0.00      C2   C
ATOM     65  C   LEU A   5       8.824  37.508  11.217  0.00  0.00      C2   C
ATOM     66  O   LEU A   5       8.256  38.187  12.072  0.00  0.00      C2   O
ATOM     67  CB  LEU A   5       8.096  35.172  11.280  0.00  0.00      C2   C
ATOM     68  CG  LEU A   5       8.376  33.631  11.426  0.00  0.00      C2   C
ATOM     69  CD1 LEU A   5       7.016  32.880  11.625  0.00  0.00      C2   C
ATOM     70  CD2 LEU A   5       9.154  33.174  10.219  0.00  0.00      C2   C
ATOM     71  H   LEU A   5       8.799  35.526  13.533  0.00  0.00      C2   H
ATOM     72  HA  LEU A   5      10.189  35.730  11.149  0.00  0.00      C2   H
ATOM     73  HB3 LEU A   5       7.636  35.375  10.312  0.00  0.00      C2   H
ATOM     74  HB2 LEU A   5       7.304  35.408  11.991  0.00  0.00      C2   H
ATOM     75  HG  LEU A   5       8.921  33.503  12.361  0.00  0.00      C2   H
ATOM     76 HD11 LEU A   5       7.007  32.056  10.911  0.00  0.00      C2   H
ATOM     77 HD12 LEU A   5       6.894  32.588  12.668  0.00  0.00      C2   H
ATOM     78 HD13 LEU A   5       6.250  33.631  11.433  0.00  0.00      C2   H
ATOM     79 HD21 LEU A   5       9.491  34.088   9.731  0.00  0.00      C2   H
ATOM     80 HD22 LEU A   5       9.972  32.487  10.436  0.00  0.00      C2   H
ATOM     81 HD23 LEU A   5       8.550  32.575   9.537  0.00  0.00      C2   H
ATOM     82  N   SER A   6       9.058  37.876   9.935  0.00  0.00      C2   N
ATOM     83  CA  SER A   6       8.633  39.159   9.422  0.00  0.00      C2   C
ATOM     84  C   SER A   6       7.151  38.984   9.025  0.00  0.00      C2   C
ATOM     85  O   SER A   6       6.665  37.881   8.802  0.00  0.00      C2   O
ATOM     86  CB  SER A   6       9.522  39.511   8.221  0.00  0.00      C2   C
ATOM     87  OG  SER A   6       9.156  38.860   7.025  0.00  0.00      C2   O
ATOM     88  H   SER A   6       9.316  37.231   9.202  0.00  0.00      C2   H
ATOM     89  HA  SER A   6       8.874  39.856  10.225  0.00  0.00      C2   H
ATOM     90  HB3 SER A   6      10.540  39.251   8.509  0.00  0.00      C2   H
ATOM     91  HB2 SER A   6       9.525  40.588   8.051  0.00  0.00      C2   H
ATOM     92  HG  SER A   6       9.624  38.027   6.928  0.00  0.00      C2   H
ATOM     93  N   ALA A   7       6.469  40.124   8.694  0.00  0.00      C2   N
ATOM     94  CA  ALA A   7       5.243  40.204   7.885  0.00  0.00      C2   C
ATOM     95  C   ALA A   7       5.184  39.291   6.594  0.00  0.00      C2   C
ATOM     96  O   ALA A   7       4.242  38.526   6.406  0.00  0.00      C2   O
ATOM     97  CB  ALA A   7       4.957  41.733   7.580  0.00  0.00      C2   C
ATOM     98  H   ALA A   7       6.849  41.030   8.930  0.00  0.00      C2   H
ATOM     99  HA  ALA A   7       4.417  39.814   8.481  0.00  0.00      C2   H
ATOM    100  HB1 ALA A   7       4.855  42.383   8.448  0.00  0.00      C2   H
ATOM    101  HB2 ALA A   7       5.674  42.169   6.884  0.00  0.00      C2   H
ATOM    102  HB3 ALA A   7       3.998  41.701   7.062  0.00  0.00      C2   H
ATOM    103  N   GLU A   8       6.325  39.290   5.812  0.00  0.00      C2   N
ATOM    104  CA  GLU A   8       6.475  38.531   4.601  0.00  0.00      C2   C
ATOM    105  C   GLU A   8       6.501  37.060   4.827  0.00  0.00      C2   C
ATOM    106  O   GLU A   8       5.993  36.264   4.077  0.00  0.00      C2   O
ATOM    107  CB  GLU A   8       7.698  39.165   3.771  0.00  0.00      C2   C
ATOM    108  CG  GLU A   8       7.604  40.670   3.634  0.00  0.00      C2   C
ATOM    109  CD  GLU A   8       8.440  41.109   2.481  0.00  0.00      C2   C
ATOM    110  OE1 GLU A   8       8.066  42.161   1.927  0.00  0.00      C2   O
ATOM    111  OE2 GLU A   8       9.484  40.502   2.154  0.00  0.00      C2   O
ATOM    112  H   GLU A   8       7.187  39.675   6.171  0.00  0.00      C2   H
ATOM    113  HA  GLU A   8       5.526  38.532   4.065  0.00  0.00      C2   H
ATOM    114  HB3 GLU A   8       7.792  38.662   2.808  0.00  0.00      C2   H
ATOM    115  HB2 GLU A   8       8.628  38.908   4.277  0.00  0.00      C2   H
ATOM    116  HG3 GLU A   8       7.958  41.175   4.533  0.00  0.00      C2   H
ATOM    117  HG2 GLU A   8       6.586  41.039   3.512  0.00  0.00      C2   H
ATOM    118  N   ASP A   9       7.114  36.714   5.992  0.00  0.00      C2   N
ATOM    119  CA  ASP A   9       7.228  35.300   6.337  0.00  0.00      C2   C
ATOM    120  C   ASP A   9       5.949  34.858   7.030  0.00  0.00      C2   C
ATOM    121  O   ASP A   9       5.579  33.681   6.780  0.00  0.00      C2   O
ATOM    122  CB  ASP A   9       8.316  34.936   7.311  0.00  0.00      C2   C
ATOM    123  CG  ASP A   9       9.704  35.456   7.066  0.00  0.00      C2   C
ATOM    124  OD1 ASP A   9      10.451  35.031   6.160  0.00  0.00      C2   O
ATOM    125  OD2 ASP A   9      10.122  36.305   7.866  0.00  0.00      C2   O
ATOM    126  H   ASP A   9       7.571  37.366   6.613  0.00  0.00      C2   H
ATOM    127  HA  ASP A   9       7.299  34.774   5.385  0.00  0.00      C2   H
ATOM    128  HB3 ASP A   9       8.222  33.861   7.466  0.00  0.00      C2   H
ATOM    129  HB2 ASP A   9       8.050  35.319   8.296  0.00  0.00      C2   H
ATOM    130  N   LYS A  10       5.264  35.616   7.903  0.00  0.00      C2   N
ATOM    131  CA  LYS A  10       3.960  35.267   8.519  0.00  0.00      C2   C
ATOM    132  C   LYS A  10       2.878  35.112   7.473  0.00  0.00      C2   C
ATOM    133  O   LYS A  10       2.001  34.307   7.686  0.00  0.00      C2   O
ATOM    134  CB  LYS A  10       3.584  36.552   9.484  0.00  0.00      C2   C
ATOM    135  CG  LYS A  10       4.308  36.361  10.824  0.00  0.00      C2   C
ATOM    136  CD  LYS A  10       3.940  37.446  11.842  0.00  0.00      C2   C
ATOM    137  CE  LYS A  10       4.227  38.888  11.342  0.00  0.00      C2   C
ATOM    138  NZ  LYS A  10       4.276  39.839  12.491  0.00  0.00      C2   N
ATOM    139  H   LYS A  10       5.574  36.576   7.963  0.00  0.00      C2   H
ATOM    140  HA  LYS A  10       3.924  34.310   9.039  0.00  0.00      C2   H
ATOM    141  HB3 LYS A  10       2.542  36.510   9.802  0.00  0.00      C2   H
ATOM    142  HB2 LYS A  10       3.829  37.473   8.954  0.00  0.00      C2   H
ATOM    143  HG3 LYS A  10       5.391  36.326  10.706  0.00  0.00      C2   H
ATOM    144  HG2 LYS A  10       3.888  35.458  11.268  0.00  0.00      C2   H
ATOM    145  HD3 LYS A  10       4.564  37.293  12.723  0.00  0.00      C2   H
ATOM    146  HD2 LYS A  10       2.934  37.246  12.209  0.00  0.00      C2   H
ATOM    147  HE3 LYS A  10       3.468  39.224  10.636  0.00  0.00      C2   H
ATOM    148  HE2 LYS A  10       5.193  38.981  10.846  0.00  0.00      C2   H
ATOM    149  HZ1 LYS A  10       4.552  40.795  12.317  0.00  0.00      C2   H
ATOM    150  HZ2 LYS A  10       3.398  39.889  12.988  0.00  0.00      C2   H
ATOM    151  HZ3 LYS A  10       5.028  39.525  13.086  0.00  0.00      C2   H
ATOM    152  N   ALA A  11       3.014  35.777   6.330  0.00  0.00      C2   N
ATOM    153  CA  ALA A  11       2.135  35.736   5.135  0.00  0.00      C2   C
ATOM    154  C   ALA A  11       2.370  34.474   4.254  0.00  0.00      C2   C
ATOM    155  O   ALA A  11       1.334  33.953   3.751  0.00  0.00      C2   O
ATOM    156  CB  ALA A  11       2.123  37.072   4.410  0.00  0.00      C2   C
ATOM    157  H   ALA A  11       3.731  36.486   6.280  0.00  0.00      C2   H
ATOM    158  HA  ALA A  11       1.140  35.643   5.570  0.00  0.00      C2   H
ATOM    159  HB1 ALA A  11       1.463  36.989   3.547  0.00  0.00      C2   H
ATOM    160  HB2 ALA A  11       1.799  37.863   5.087  0.00  0.00      C2   H
ATOM    161  HB3 ALA A  11       3.097  37.478   4.138  0.00  0.00      C2   H
ATOM    162  N   ALA A  12       3.565  33.942   4.205  0.00  0.00      C2   N
ATOM    163  CA  ALA A  12       3.887  32.695   3.535  0.00  0.00      C2   C
ATOM    164  C   ALA A  12       3.462  31.459   4.371  0.00  0.00      C2   C
ATOM    165  O   ALA A  12       2.953  30.514   3.821  0.00  0.00      C2   O
ATOM    166  CB  ALA A  12       5.402  32.649   3.127  0.00  0.00      C2   C
ATOM    167  H   ALA A  12       4.298  34.456   4.673  0.00  0.00      C2   H
ATOM    168  HA  ALA A  12       3.296  32.687   2.620  0.00  0.00      C2   H
ATOM    169  HB1 ALA A  12       5.670  31.658   2.760  0.00  0.00      C2   H
ATOM    170  HB2 ALA A  12       5.519  33.359   2.309  0.00  0.00      C2   H
ATOM    171  HB3 ALA A  12       6.035  32.962   3.958  0.00  0.00      C2   H
ATOM    172  N   VAL A  13       3.613  31.611   5.714  0.00  0.00      C2   N
ATOM    173  CA  VAL A  13       3.210  30.723   6.821  0.00  0.00      C2   C
ATOM    174  C   VAL A  13       1.673  30.714   6.791  0.00  0.00      C2   C
ATOM    175  O   VAL A  13       1.158  29.628   6.818  0.00  0.00      C2   O
ATOM    176  CB  VAL A  13       3.745  31.207   8.161  0.00  0.00      C2   C
ATOM    177  CG1 VAL A  13       3.027  30.696   9.265  0.00  0.00      C2   C
ATOM    178  CG2 VAL A  13       5.184  30.815   8.316  0.00  0.00      C2   C
ATOM    179  H   VAL A  13       4.068  32.469   5.991  0.00  0.00      C2   H
ATOM    180  HA  VAL A  13       3.422  29.679   6.592  0.00  0.00      C2   H
ATOM    181  HB  VAL A  13       3.600  32.287   8.198  0.00  0.00      C2   H
ATOM    182 HG11 VAL A  13       3.408  31.133  10.188  0.00  0.00      C2   H
ATOM    183 HG12 VAL A  13       2.019  31.112   9.267  0.00  0.00      C2   H
ATOM    184 HG13 VAL A  13       2.780  29.637   9.349  0.00  0.00      C2   H
ATOM    185 HG21 VAL A  13       5.691  31.021   9.259  0.00  0.00      C2   H
ATOM    186 HG22 VAL A  13       5.241  29.735   8.183  0.00  0.00      C2   H
ATOM    187 HG23 VAL A  13       5.712  31.334   7.516  0.00  0.00      C2   H
ATOM    188  N   GLU A  14       0.969  31.862   6.741  0.00  0.00      C2   N
ATOM    189  CA  GLU A  14      -0.539  31.949   6.527  0.00  0.00      C2   C
ATOM    190  C   GLU A  14      -1.074  31.312   5.256  0.00  0.00      C2   C
ATOM    191  O   GLU A  14      -2.002  30.463   5.336  0.00  0.00      C2   O
ATOM    192  CB  GLU A  14      -1.067  33.420   6.585  0.00  0.00      C2   C
ATOM    193  CG  GLU A  14      -2.683  33.558   6.486  0.00  0.00      C2   C
ATOM    194  CD  GLU A  14      -3.435  33.044   7.734  0.00  0.00      C2   C
ATOM    195  OE1 GLU A  14      -2.899  32.471   8.699  0.00  0.00      C2   O
ATOM    196  OE2 GLU A  14      -4.655  33.287   7.758  0.00  0.00      C2   O
ATOM    197  H   GLU A  14       1.449  32.656   7.141  0.00  0.00      C2   H
ATOM    198  HA  GLU A  14      -0.983  31.439   7.382  0.00  0.00      C2   H
ATOM    199  HB3 GLU A  14      -0.591  34.043   5.827  0.00  0.00      C2   H
ATOM    200  HB2 GLU A  14      -0.777  33.807   7.562  0.00  0.00      C2   H
ATOM    201  HG3 GLU A  14      -3.125  33.142   5.581  0.00  0.00      C2   H
ATOM    202  HG2 GLU A  14      -2.913  34.623   6.460  0.00  0.00      C2   H
ATOM    203  N   ARG A  15      -0.411  31.593   4.145  0.00  0.00      C2   N
ATOM    204  CA  ARG A  15      -0.602  30.851   2.871  0.00  0.00      C2   C
ATOM    205  C   ARG A  15      -0.503  29.320   2.997  0.00  0.00      C2   C
ATOM    206  O   ARG A  15      -1.324  28.498   2.563  0.00  0.00      C2   O
ATOM    207  CB  ARG A  15       0.094  31.580   1.668  0.00  0.00      C2   C
ATOM    208  CG  ARG A  15       0.323  30.687   0.406  0.00  0.00      C2   C
ATOM    209  CD  ARG A  15       0.800  31.554  -0.826  0.00  0.00      C2   C
ATOM    210  NE  ARG A  15       2.249  31.811  -0.767  0.00  0.00      C2   N
ATOM    211  CZ  ARG A  15       2.989  32.514  -1.619  0.00  0.00      C2   C
ATOM    212  NH1 ARG A  15       2.477  33.226  -2.669  0.00  0.00      C2   N
ATOM    213  NH2 ARG A  15       4.274  32.825  -1.259  0.00  0.00      C2   N
ATOM    214  H   ARG A  15       0.235  32.369   4.126  0.00  0.00      C2   H
ATOM    215  HA  ARG A  15      -1.682  30.941   2.754  0.00  0.00      C2   H
ATOM    216  HB3 ARG A  15       1.046  31.997   1.993  0.00  0.00      C2   H
ATOM    217  HB2 ARG A  15      -0.475  32.461   1.371  0.00  0.00      C2   H
ATOM    218  HG3 ARG A  15      -0.553  30.079   0.180  0.00  0.00      C2   H
ATOM    219  HG2 ARG A  15       1.117  29.989   0.674  0.00  0.00      C2   H
ATOM    220  HD3 ARG A  15       0.319  32.527  -0.727  0.00  0.00      C2   H
ATOM    221  HD2 ARG A  15       0.431  31.265  -1.810  0.00  0.00      C2   H
ATOM    222  HE  ARG A  15       2.685  31.391   0.041  0.00  0.00      C2   H
ATOM    223 HH12 ARG A  15       1.493  33.202  -2.895  0.00  0.00      C2   H
ATOM    224 HH11 ARG A  15       3.031  33.609  -3.422  0.00  0.00      C2   H
ATOM    225 HH22 ARG A  15       4.746  32.508  -0.424  0.00  0.00      C2   H
ATOM    226 HH21 ARG A  15       4.936  33.239  -1.900  0.00  0.00      C2   H
ATOM    227  N   SER A  16       0.506  28.951   3.772  0.00  0.00      C2   N
ATOM    228  CA  SER A  16       0.821  27.591   4.158  0.00  0.00      C2   C
ATOM    229  C   SER A  16      -0.296  26.904   4.913  0.00  0.00      C2   C
ATOM    230  O   SER A  16      -0.866  25.890   4.491  0.00  0.00      C2   O
ATOM    231  CB  SER A  16       2.268  27.296   4.731  0.00  0.00      C2   C
ATOM    232  OG  SER A  16       2.620  25.888   4.613  0.00  0.00      C2   O
ATOM    233  H   SER A  16       1.213  29.613   4.057  0.00  0.00      C2   H
ATOM    234  HA  SER A  16       0.883  27.085   3.194  0.00  0.00      C2   H
ATOM    235  HB3 SER A  16       2.214  27.487   5.803  0.00  0.00      C2   H
ATOM    236  HB2 SER A  16       2.953  27.979   4.229  0.00  0.00      C2   H
ATOM    237  HG  SER A  16       2.307  25.487   5.428  0.00  0.00      C2   H
ATOM    238  N   LYS A  17      -0.703  27.511   5.986  0.00  0.00      C2   N
ATOM    239  CA  LYS A  17      -1.902  27.068   6.760  0.00  0.00      C2   C
ATOM    240  C   LYS A  17      -3.263  27.143   6.044  0.00  0.00      C2   C
ATOM    241  O   LYS A  17      -4.203  26.467   6.471  0.00  0.00      C2   O
ATOM    242  CB  LYS A  17      -1.953  27.860   8.188  0.00  0.00      C2   C
ATOM    243  CG  LYS A  17      -0.721  27.482   9.104  0.00  0.00      C2   C
ATOM    244  CD  LYS A  17      -0.704  28.250  10.423  0.00  0.00      C2   C
ATOM    245  CE  LYS A  17      -0.642  29.787  10.244  0.00  0.00      C2   C
ATOM    246  NZ  LYS A  17      -0.010  30.450  11.396  0.00  0.00      C2   N
ATOM    247  H   LYS A  17      -0.094  28.200   6.404  0.00  0.00      C2   H
ATOM    248  HA  LYS A  17      -1.712  26.009   6.931  0.00  0.00      C2   H
ATOM    249  HB3 LYS A  17      -2.816  27.570   8.786  0.00  0.00      C2   H
ATOM    250  HB2 LYS A  17      -2.125  28.931   8.077  0.00  0.00      C2   H
ATOM    251  HG3 LYS A  17       0.227  27.615   8.584  0.00  0.00      C2   H
ATOM    252  HG2 LYS A  17      -0.789  26.432   9.387  0.00  0.00      C2   H
ATOM    253  HD3 LYS A  17       0.145  27.910  11.016  0.00  0.00      C2   H
ATOM    254  HD2 LYS A  17      -1.620  28.033  10.972  0.00  0.00      C2   H
ATOM    255  HE3 LYS A  17      -1.678  30.121  10.298  0.00  0.00      C2   H
ATOM    256  HE2 LYS A  17      -0.270  30.024   9.248  0.00  0.00      C2   H
ATOM    257  HZ1 LYS A  17      -0.520  30.169  12.221  0.00  0.00      C2   H
ATOM    258  HZ2 LYS A  17       0.933  30.111  11.523  0.00  0.00      C2   H
ATOM    259  HZ3 LYS A  17      -0.041  31.448  11.244  0.00  0.00      C2   H
ATOM    260  N   MET A  18      -3.410  28.048   5.056  0.00  0.00      C2   N
ATOM    261  CA  MET A  18      -4.646  28.168   4.254  0.00  0.00      C2   C
ATOM    262  C   MET A  18      -4.788  27.034   3.213  0.00  0.00      C2   C
ATOM    263  O   MET A  18      -5.859  26.497   3.074  0.00  0.00      C2   O
ATOM    264  CB  MET A  18      -4.783  29.498   3.493  0.00  0.00      C2   C
ATOM    265  CG  MET A  18      -5.274  30.658   4.395  0.00  0.00      C2   C
ATOM    266  SD  MET A  18      -5.174  32.374   3.792  0.00  0.00      C2   S
ATOM    267  CE  MET A  18      -6.893  32.625   3.159  0.00  0.00      C2   C
ATOM    268  H   MET A  18      -2.742  28.800   4.964  0.00  0.00      C2   H
ATOM    269  HA  MET A  18      -5.576  28.009   4.800  0.00  0.00      C2   H
ATOM    270  HB3 MET A  18      -5.515  29.363   2.697  0.00  0.00      C2   H
ATOM    271  HB2 MET A  18      -3.879  29.742   2.934  0.00  0.00      C2   H
ATOM    272  HG3 MET A  18      -4.618  30.640   5.266  0.00  0.00      C2   H
ATOM    273  HG2 MET A  18      -6.268  30.414   4.771  0.00  0.00      C2   H
ATOM    274  HE1 MET A  18      -7.220  31.797   2.530  0.00  0.00      C2   H
ATOM    275  HE2 MET A  18      -7.553  32.791   4.010  0.00  0.00      C2   H
ATOM    276  HE3 MET A  18      -7.077  33.539   2.594  0.00  0.00      C2   H
ATOM    277  N   ILE A  19      -3.682  26.657   2.621  0.00  0.00      C2   N
ATOM    278  CA  ILE A  19      -3.542  25.399   1.823  0.00  0.00      C2   C
ATOM    279  C   ILE A  19      -3.821  24.132   2.712  0.00  0.00      C2   C
ATOM    280  O   ILE A  19      -4.524  23.217   2.314  0.00  0.00      C2   O
ATOM    281  CB  ILE A  19      -2.195  25.314   1.054  0.00  0.00      C2   C
ATOM    282  CG1 ILE A  19      -2.208  26.356  -0.147  0.00  0.00      C2   C
ATOM    283  CG2 ILE A  19      -1.773  23.904   0.493  0.00  0.00      C2   C
ATOM    284  CD1 ILE A  19      -0.901  26.775  -0.753  0.00  0.00      C2   C
ATOM    285  H   ILE A  19      -2.826  27.031   3.005  0.00  0.00      C2   H
ATOM    286  HA  ILE A  19      -4.370  25.434   1.114  0.00  0.00      C2   H
ATOM    287  HB  ILE A  19      -1.354  25.490   1.725  0.00  0.00      C2   H
ATOM    288 HG13 ILE A  19      -2.695  27.299   0.103  0.00  0.00      C2   H
ATOM    289 HG12 ILE A  19      -2.710  25.942  -1.021  0.00  0.00      C2   H
ATOM    290 HG21 ILE A  19      -1.481  23.180   1.254  0.00  0.00      C2   H
ATOM    291 HG22 ILE A  19      -2.636  23.515  -0.049  0.00  0.00      C2   H
ATOM    292 HG23 ILE A  19      -0.997  24.042  -0.260  0.00  0.00      C2   H
ATOM    293 HD11 ILE A  19      -0.101  26.481  -0.074  0.00  0.00      C2   H
ATOM    294 HD12 ILE A  19      -0.581  26.178  -1.607  0.00  0.00      C2   H
ATOM    295 HD13 ILE A  19      -0.626  27.828  -0.814  0.00  0.00      C2   H
ATOM    296  N   ASP A  20      -3.400  24.205   4.000  0.00  0.00      C2   N
ATOM    297  CA  ASP A  20      -3.865  23.138   4.886  0.00  0.00      C2   C
ATOM    298  C   ASP A  20      -5.366  23.079   5.087  0.00  0.00      C2   C
ATOM    299  O   ASP A  20      -5.827  21.964   4.937  0.00  0.00      C2   O
ATOM    300  CB  ASP A  20      -3.147  23.283   6.277  0.00  0.00      C2   C
ATOM    301  CG  ASP A  20      -1.662  22.796   6.451  0.00  0.00      C2   C
ATOM    302  OD1 ASP A  20      -1.192  21.898   5.735  0.00  0.00      C2   O
ATOM    303  OD2 ASP A  20      -0.945  23.352   7.330  0.00  0.00      C2   O
ATOM    304  H   ASP A  20      -2.813  24.983   4.267  0.00  0.00      C2   H
ATOM    305  HA  ASP A  20      -3.422  22.202   4.544  0.00  0.00      C2   H
ATOM    306  HB3 ASP A  20      -3.742  22.978   7.138  0.00  0.00      C2   H
ATOM    307  HB2 ASP A  20      -3.122  24.336   6.555  0.00  0.00      C2   H
ATOM    308  N   ARG A  21      -6.098  24.239   5.357  0.00  0.00      C2   N
ATOM    309  CA  ARG A  21      -7.596  24.345   5.373  0.00  0.00      C2   C
ATOM    310  C   ARG A  21      -8.184  23.847   4.032  0.00  0.00      C2   C
ATOM    311  O   ARG A  21      -9.079  22.971   4.003  0.00  0.00      C2   O
ATOM    312  CB  ARG A  21      -7.985  25.830   5.764  0.00  0.00      C2   C
ATOM    313  CG  ARG A  21      -9.443  26.026   6.018  0.00  0.00      C2   C
ATOM    314  CD  ARG A  21      -9.831  27.509   6.395  0.00  0.00      C2   C
ATOM    315  NE  ARG A  21      -9.843  28.444   5.217  0.00  0.00      C2   N
ATOM    316  CZ  ARG A  21      -9.984  29.775   5.210  0.00  0.00      C2   C
ATOM    317  NH1 ARG A  21     -10.070  30.358   6.388  0.00  0.00      C2   N
ATOM    318  NH2 ARG A  21     -10.073  30.406   4.037  0.00  0.00      C2   N
ATOM    319  H   ARG A  21      -5.531  25.075   5.382  0.00  0.00      C2   H
ATOM    320  HA  ARG A  21      -7.917  23.621   6.121  0.00  0.00      C2   H
ATOM    321  HB3 ARG A  21      -7.723  26.524   4.965  0.00  0.00      C2   H
ATOM    322  HB2 ARG A  21      -7.538  26.164   6.701  0.00  0.00      C2   H
ATOM    323  HG3 ARG A  21      -9.891  25.350   6.747  0.00  0.00      C2   H
ATOM    324  HG2 ARG A  21      -9.916  25.760   5.073  0.00  0.00      C2   H
ATOM    325  HD3 ARG A  21      -9.096  27.908   7.094  0.00  0.00      C2   H
ATOM    326  HD2 ARG A  21     -10.830  27.619   6.819  0.00  0.00      C2   H
ATOM    327  HE  ARG A  21      -9.952  27.956   4.339  0.00  0.00      C2   H
ATOM    328 HH12 ARG A  21      -9.958  31.343   6.584  0.00  0.00      C2   H
ATOM    329 HH11 ARG A  21     -10.308  29.813   7.204  0.00  0.00      C2   H
ATOM    330 HH22 ARG A  21     -10.183  31.410   4.053  0.00  0.00      C2   H
ATOM    331 HH21 ARG A  21      -9.613  30.095   3.193  0.00  0.00      C2   H
ATOM    332  N   ASN A  22      -7.735  24.436   2.942  0.00  0.00      C2   N
ATOM    333  CA  ASN A  22      -8.249  24.138   1.605  0.00  0.00      C2   C
ATOM    334  C   ASN A  22      -8.121  22.646   1.193  0.00  0.00      C2   C
ATOM    335  O   ASN A  22      -8.971  22.177   0.479  0.00  0.00      C2   O
ATOM    336  CB  ASN A  22      -7.493  24.891   0.507  0.00  0.00      C2   C
ATOM    337  CG  ASN A  22      -7.684  26.408   0.533  0.00  0.00      C2   C
ATOM    338  OD1 ASN A  22      -8.501  27.011   1.181  0.00  0.00      C2   O
ATOM    339  ND2 ASN A  22      -6.929  27.066  -0.323  0.00  0.00      C2   N
ATOM    340  H   ASN A  22      -7.054  25.181   2.921  0.00  0.00      C2   H
ATOM    341  HA  ASN A  22      -9.316  24.352   1.537  0.00  0.00      C2   H
ATOM    342  HB3 ASN A  22      -8.016  24.561  -0.390  0.00  0.00      C2   H
ATOM    343  HB2 ASN A  22      -6.450  24.582   0.445  0.00  0.00      C2   H
ATOM    344 HD22 ASN A  22      -7.284  27.985  -0.544  0.00  0.00      C2   H
ATOM    345 HD21 ASN A  22      -6.260  26.589  -0.911  0.00  0.00      C2   H
ATOM    346  N   LEU A  23      -7.006  22.003   1.578  0.00  0.00      C2   N
ATOM    347  CA  LEU A  23      -6.742  20.608   1.246  0.00  0.00      C2   C
ATOM    348  C   LEU A  23      -7.780  19.685   2.066  0.00  0.00      C2   C
ATOM    349  O   LEU A  23      -8.420  18.813   1.486  0.00  0.00      C2   O
ATOM    350  CB  LEU A  23      -5.257  20.249   1.566  0.00  0.00      C2   C
ATOM    351  CG  LEU A  23      -4.181  20.683   0.531  0.00  0.00      C2   C
ATOM    352  CD1 LEU A  23      -2.776  20.227   0.979  0.00  0.00      C2   C
ATOM    353  CD2 LEU A  23      -4.516  20.121  -0.820  0.00  0.00      C2   C
ATOM    354  H   LEU A  23      -6.269  22.433   2.118  0.00  0.00      C2   H
ATOM    355  HA  LEU A  23      -6.975  20.412   0.200  0.00  0.00      C2   H
ATOM    356  HB3 LEU A  23      -5.345  19.179   1.381  0.00  0.00      C2   H
ATOM    357  HB2 LEU A  23      -4.847  20.344   2.572  0.00  0.00      C2   H
ATOM    358  HG  LEU A  23      -4.147  21.771   0.568  0.00  0.00      C2   H
ATOM    359 HD11 LEU A  23      -2.903  19.530   1.807  0.00  0.00      C2   H
ATOM    360 HD12 LEU A  23      -2.197  19.800   0.160  0.00  0.00      C2   H
ATOM    361 HD13 LEU A  23      -2.291  21.079   1.454  0.00  0.00      C2   H
ATOM    362 HD21 LEU A  23      -5.493  19.639  -0.820  0.00  0.00      C2   H
ATOM    363 HD22 LEU A  23      -4.582  20.874  -1.605  0.00  0.00      C2   H
ATOM    364 HD23 LEU A  23      -3.910  19.272  -1.137  0.00  0.00      C2   H
ATOM    365  N   ARG A  24      -8.126  20.065   3.295  0.00  0.00      C2   N
ATOM    366  CA  ARG A  24      -9.191  19.462   4.128  0.00  0.00      C2   C
ATOM    367  C   ARG A  24     -10.559  19.605   3.430  0.00  0.00      C2   C
ATOM    368  O   ARG A  24     -11.180  18.553   3.237  0.00  0.00      C2   O
ATOM    369  CB  ARG A  24      -9.272  19.883   5.639  0.00  0.00      C2   C
ATOM    370  CG  ARG A  24      -7.973  19.799   6.415  0.00  0.00      C2   C
ATOM    371  CD  ARG A  24      -8.251  20.002   7.923  0.00  0.00      C2   C
ATOM    372  NE  ARG A  24      -8.830  21.359   8.206  0.00  0.00      C2   N
ATOM    373  CZ  ARG A  24      -8.286  22.595   8.515  0.00  0.00      C2   C
ATOM    374  NH1 ARG A  24      -6.986  22.923   8.713  0.00  0.00      C2   N
ATOM    375  NH2 ARG A  24      -9.174  23.554   8.698  0.00  0.00      C2   N
ATOM    376  H   ARG A  24      -7.649  20.876   3.663  0.00  0.00      C2   H
ATOM    377  HA  ARG A  24      -8.954  18.401   4.063  0.00  0.00      C2   H
ATOM    378  HB3 ARG A  24      -9.901  19.137   6.124  0.00  0.00      C2   H
ATOM    379  HB2 ARG A  24      -9.747  20.860   5.733  0.00  0.00      C2   H
ATOM    380  HG3 ARG A  24      -7.341  20.640   6.128  0.00  0.00      C2   H
ATOM    381  HG2 ARG A  24      -7.496  18.825   6.299  0.00  0.00      C2   H
ATOM    382  HD3 ARG A  24      -7.383  19.776   8.543  0.00  0.00      C2   H
ATOM    383  HD2 ARG A  24      -9.003  19.295   8.275  0.00  0.00      C2   H
ATOM    384  HE  ARG A  24      -9.829  21.275   8.088  0.00  0.00      C2   H
ATOM    385 HH12 ARG A  24      -6.584  23.836   8.870  0.00  0.00      C2   H
ATOM    386 HH11 ARG A  24      -6.385  22.121   8.589  0.00  0.00      C2   H
ATOM    387 HH22 ARG A  24      -8.816  24.414   9.086  0.00  0.00      C2   H
ATOM    388 HH21 ARG A  24     -10.168  23.382   8.645  0.00  0.00      C2   H
ATOM    389  N   GLU A  25     -10.800  20.801   2.791  0.00  0.00      C2   N
ATOM    390  CA  GLU A  25     -11.984  20.979   1.985  0.00  0.00      C2   C
ATOM    391  C   GLU A  25     -11.980  20.220   0.631  0.00  0.00      C2   C
ATOM    392  O   GLU A  25     -12.945  20.033  -0.081  0.00  0.00      C2   O
ATOM    393  CB  GLU A  25     -12.261  22.503   1.881  0.00  0.00      C2   C
ATOM    394  CG  GLU A  25     -12.811  23.116   3.151  0.00  0.00      C2   C
ATOM    395  CD  GLU A  25     -13.103  24.637   3.125  0.00  0.00      C2   C
ATOM    396  OE1 GLU A  25     -13.004  25.252   2.022  0.00  0.00      C2   O
ATOM    397  OE2 GLU A  25     -13.203  25.249   4.181  0.00  0.00      C2   O
ATOM    398  H   GLU A  25     -10.167  21.578   2.923  0.00  0.00      C2   H
ATOM    399  HA  GLU A  25     -12.804  20.521   2.537  0.00  0.00      C2   H
ATOM    400  HB3 GLU A  25     -13.009  22.589   1.093  0.00  0.00      C2   H
ATOM    401  HB2 GLU A  25     -11.405  22.908   1.342  0.00  0.00      C2   H
ATOM    402  HG3 GLU A  25     -12.118  22.816   3.937  0.00  0.00      C2   H
ATOM    403  HG2 GLU A  25     -13.726  22.594   3.431  0.00  0.00      C2   H
ATOM    404  N   ASP A  26     -10.804  19.812   0.154  0.00  0.00      C2   N
ATOM    405  CA  ASP A  26     -10.702  18.914  -1.065  0.00  0.00      C2   C
ATOM    406  C   ASP A  26     -10.847  17.490  -0.664  0.00  0.00      C2   C
ATOM    407  O   ASP A  26     -11.304  16.685  -1.509  0.00  0.00      C2   O
ATOM    408  CB  ASP A  26      -9.440  19.128  -1.934  0.00  0.00      C2   C
ATOM    409  CG  ASP A  26      -9.337  20.486  -2.702  0.00  0.00      C2   C
ATOM    410  OD1 ASP A  26     -10.380  21.011  -3.097  0.00  0.00      C2   O
ATOM    411  OD2 ASP A  26      -8.197  20.827  -3.121  0.00  0.00      C2   O
ATOM    412  H   ASP A  26     -10.045  19.989   0.796  0.00  0.00      C2   H
ATOM    413  HA  ASP A  26     -11.564  19.053  -1.717  0.00  0.00      C2   H
ATOM    414  HB3 ASP A  26      -9.360  18.293  -2.630  0.00  0.00      C2   H
ATOM    415  HB2 ASP A  26      -8.594  19.002  -1.259  0.00  0.00      C2   H
ATOM    416  N   GLY A  27     -10.578  17.098   0.602  0.00  0.00      C2   N
ATOM    417  CA  GLY A  27     -10.935  15.805   1.218  0.00  0.00      C2   C
ATOM    418  C   GLY A  27     -12.443  15.545   1.360  0.00  0.00      C2   C
ATOM    419  O   GLY A  27     -12.982  14.515   1.064  0.00  0.00      C2   O
ATOM    420  H   GLY A  27     -10.334  17.870   1.206  0.00  0.00      C2   H
ATOM    421  HA3 GLY A  27     -10.526  15.756   2.227  0.00  0.00      C2   H
ATOM    422  HA2 GLY A  27     -10.472  15.040   0.594  0.00  0.00      C2   H
ATOM    423  N   GLU A  28     -13.148  16.593   1.706  0.00  0.00      C2   N
ATOM    424  CA  GLU A  28     -14.637  16.664   1.748  0.00  0.00      C2   C
ATOM    425  C   GLU A  28     -15.299  16.233   0.421  0.00  0.00      C2   C
ATOM    426  O   GLU A  28     -16.065  15.260   0.344  0.00  0.00      C2   O
ATOM    427  CB  GLU A  28     -15.155  18.075   2.232  0.00  0.00      C2   C
ATOM    428  CG  GLU A  28     -14.773  18.154   3.697  0.00  0.00      C2   C
ATOM    429  CD  GLU A  28     -15.310  19.350   4.536  0.00  0.00      C2   C
ATOM    430  OE1 GLU A  28     -16.546  19.634   4.351  0.00  0.00      C2   O
ATOM    431  OE2 GLU A  28     -14.686  19.869   5.458  0.00  0.00      C2   O
ATOM    432  H   GLU A  28     -12.690  17.491   1.782  0.00  0.00      C2   H
ATOM    433  HA  GLU A  28     -14.759  15.913   2.529  0.00  0.00      C2   H
ATOM    434  HB3 GLU A  28     -16.235  17.999   2.102  0.00  0.00      C2   H
ATOM    435  HB2 GLU A  28     -14.812  18.925   1.643  0.00  0.00      C2   H
ATOM    436  HG3 GLU A  28     -13.705  18.101   3.910  0.00  0.00      C2   H
ATOM    437  HG2 GLU A  28     -15.180  17.297   4.233  0.00  0.00      C2   H
ATOM    438  N   LYS A  29     -15.063  17.067  -0.638  0.00  0.00      C2   N
ATOM    439  CA  LYS A  29     -15.445  16.747  -1.995  0.00  0.00      C2   C
ATOM    440  C   LYS A  29     -14.869  15.374  -2.548  0.00  0.00      C2   C
ATOM    441  O   LYS A  29     -15.538  14.816  -3.411  0.00  0.00      C2   O
ATOM    442  CB  LYS A  29     -15.106  17.991  -2.820  0.00  0.00      C2   C
ATOM    443  CG  LYS A  29     -15.883  19.262  -2.417  0.00  0.00      C2   C
ATOM    444  CD  LYS A  29     -15.500  20.440  -3.368  0.00  0.00      C2   C
ATOM    445  CE  LYS A  29     -15.777  21.750  -2.586  0.00  0.00      C2   C
ATOM    446  NZ  LYS A  29     -14.671  22.082  -1.659  0.00  0.00      C2   N
ATOM    447  H   LYS A  29     -14.617  17.963  -0.499  0.00  0.00      C2   H
ATOM    448  HA  LYS A  29     -16.524  16.641  -1.878  0.00  0.00      C2   H
ATOM    449  HB3 LYS A  29     -15.184  17.769  -3.884  0.00  0.00      C2   H
ATOM    450  HB2 LYS A  29     -14.068  18.227  -2.583  0.00  0.00      C2   H
ATOM    451  HG3 LYS A  29     -15.620  19.504  -1.388  0.00  0.00      C2   H
ATOM    452  HG2 LYS A  29     -16.910  18.909  -2.516  0.00  0.00      C2   H
ATOM    453  HD3 LYS A  29     -16.110  20.524  -4.268  0.00  0.00      C2   H
ATOM    454  HD2 LYS A  29     -14.443  20.403  -3.632  0.00  0.00      C2   H
ATOM    455  HE3 LYS A  29     -16.769  21.692  -2.137  0.00  0.00      C2   H
ATOM    456  HE2 LYS A  29     -15.758  22.615  -3.248  0.00  0.00      C2   H
ATOM    457  HZ1 LYS A  29     -14.814  21.513  -0.836  0.00  0.00      C2   H
ATOM    458  HZ2 LYS A  29     -13.760  21.966  -2.080  0.00  0.00      C2   H
ATOM    459  HZ3 LYS A  29     -14.802  23.017  -1.301  0.00  0.00      C2   H
ATOM    460  N   ALA A  30     -13.717  14.945  -2.103  0.00  0.00      C2   N
ATOM    461  CA  ALA A  30     -13.120  13.664  -2.536  0.00  0.00      C2   C
ATOM    462  C   ALA A  30     -13.964  12.452  -2.003  0.00  0.00      C2   C
ATOM    463  O   ALA A  30     -13.956  11.389  -2.658  0.00  0.00      C2   O
ATOM    464  CB  ALA A  30     -11.710  13.596  -2.000  0.00  0.00      C2   C
ATOM    465  H   ALA A  30     -13.162  15.508  -1.475  0.00  0.00      C2   H
ATOM    466  HA  ALA A  30     -12.959  13.495  -3.601  0.00  0.00      C2   H
ATOM    467  HB1 ALA A  30     -11.770  13.910  -0.958  0.00  0.00      C2   H
ATOM    468  HB2 ALA A  30     -11.300  12.586  -2.015  0.00  0.00      C2   H
ATOM    469  HB3 ALA A  30     -11.115  14.364  -2.495  0.00  0.00      C2   H
ATOM    470  N   ALA A  31     -14.573  12.630  -0.779  0.00  0.00      C2   N
ATOM    471  CA  ALA A  31     -15.472  11.702  -0.073  0.00  0.00      C2   C
ATOM    472  C   ALA A  31     -16.795  11.327  -0.816  0.00  0.00      C2   C
ATOM    473  O   ALA A  31     -17.385  10.385  -0.448  0.00  0.00      C2   O
ATOM    474  CB  ALA A  31     -15.668  12.066   1.395  0.00  0.00      C2   C
ATOM    475  H   ALA A  31     -14.703  13.611  -0.576  0.00  0.00      C2   H
ATOM    476  HA  ALA A  31     -14.880  10.788  -0.111  0.00  0.00      C2   H
ATOM    477  HB1 ALA A  31     -14.758  11.923   1.978  0.00  0.00      C2   H
ATOM    478  HB2 ALA A  31     -15.974  13.104   1.526  0.00  0.00      C2   H
ATOM    479  HB3 ALA A  31     -16.502  11.492   1.801  0.00  0.00      C2   H
ATOM    480  N   ARG A  32     -17.167  12.117  -1.822  0.00  0.00      C2   N
ATOM    481  CA  ARG A  32     -18.259  11.885  -2.742  0.00  0.00      C2   C
ATOM    482  C   ARG A  32     -18.072  10.638  -3.694  0.00  0.00      C2   C
ATOM    483  O   ARG A  32     -19.067  10.166  -4.232  0.00  0.00      C2   O
ATOM    484  CB  ARG A  32     -18.505  13.167  -3.592  0.00  0.00      C2   C
ATOM    485  CG  ARG A  32     -18.787  14.473  -2.765  0.00  0.00      C2   C
ATOM    486  CD  ARG A  32     -19.137  15.723  -3.650  0.00  0.00      C2   C
ATOM    487  NE  ARG A  32     -17.991  16.179  -4.466  0.00  0.00      C2   N
ATOM    488  CZ  ARG A  32     -18.022  17.186  -5.376  0.00  0.00      C2   C
ATOM    489  NH1 ARG A  32     -19.044  17.991  -5.479  0.00  0.00      C2   N
ATOM    490  NH2 ARG A  32     -16.977  17.399  -6.148  0.00  0.00      C2   N
ATOM    491  H   ARG A  32     -16.625  12.948  -2.012  0.00  0.00      C2   H
ATOM    492  HA  ARG A  32     -19.088  11.547  -2.119  0.00  0.00      C2   H
ATOM    493  HB3 ARG A  32     -19.419  13.065  -4.178  0.00  0.00      C2   H
ATOM    494  HB2 ARG A  32     -17.704  13.328  -4.314  0.00  0.00      C2   H
ATOM    495  HG3 ARG A  32     -17.963  14.644  -2.073  0.00  0.00      C2   H
ATOM    496  HG2 ARG A  32     -19.634  14.229  -2.123  0.00  0.00      C2   H
ATOM    497  HD3 ARG A  32     -19.249  16.532  -2.928  0.00  0.00      C2   H
ATOM    498  HD2 ARG A  32     -20.106  15.681  -4.147  0.00  0.00      C2   H
ATOM    499  HE  ARG A  32     -17.163  15.607  -4.391  0.00  0.00      C2   H
ATOM    500 HH12 ARG A  32     -19.076  18.812  -6.067  0.00  0.00      C2   H
ATOM    501 HH11 ARG A  32     -19.976  17.884  -5.105  0.00  0.00      C2   H
ATOM    502 HH22 ARG A  32     -16.945  18.107  -6.869  0.00  0.00      C2   H
ATOM    503 HH21 ARG A  32     -16.119  16.870  -6.082  0.00  0.00      C2   H
ATOM    504  N   GLU A  33     -16.796  10.335  -3.976  0.00  0.00      C2   N
ATOM    505  CA  GLU A  33     -16.453   9.346  -4.975  0.00  0.00      C2   C
ATOM    506  C   GLU A  33     -16.288   7.907  -4.390  0.00  0.00      C2   C
ATOM    507  O   GLU A  33     -15.647   7.694  -3.422  0.00  0.00      C2   O
ATOM    508  CB  GLU A  33     -15.192   9.796  -5.691  0.00  0.00      C2   C
ATOM    509  CG  GLU A  33     -15.206  11.223  -6.279  0.00  0.00      C2   C
ATOM    510  CD  GLU A  33     -14.003  11.808  -6.971  0.00  0.00      C2   C
ATOM    511  OE1 GLU A  33     -14.146  12.025  -8.155  0.00  0.00      C2   O
ATOM    512  OE2 GLU A  33     -12.990  12.151  -6.378  0.00  0.00      C2   O
ATOM    513  H   GLU A  33     -16.040  10.788  -3.483  0.00  0.00      C2   H
ATOM    514  HA  GLU A  33     -17.135   9.447  -5.819  0.00  0.00      C2   H
ATOM    515  HB3 GLU A  33     -14.937   9.071  -6.464  0.00  0.00      C2   H
ATOM    516  HB2 GLU A  33     -14.335   9.682  -5.027  0.00  0.00      C2   H
ATOM    517  HG3 GLU A  33     -15.427  11.937  -5.487  0.00  0.00      C2   H
ATOM    518  HG2 GLU A  33     -16.076  11.275  -6.933  0.00  0.00      C2   H
ATOM    519  N   VAL A  34     -16.738   6.928  -5.206  0.00  0.00      C2   N
ATOM    520  CA  VAL A  34     -16.143   5.610  -5.194  0.00  0.00      C2   C
ATOM    521  C   VAL A  34     -15.404   5.537  -6.498  0.00  0.00      C2   C
ATOM    522  O   VAL A  34     -15.873   6.180  -7.500  0.00  0.00      C2   O
ATOM    523  CB  VAL A  34     -17.170   4.488  -5.068  0.00  0.00      C2   C
ATOM    524  CG1 VAL A  34     -17.601   4.277  -3.594  0.00  0.00      C2   C
ATOM    525  CG2 VAL A  34     -18.400   4.703  -5.951  0.00  0.00      C2   C
ATOM    526  H   VAL A  34     -17.196   7.093  -6.091  0.00  0.00      C2   H
ATOM    527  HA  VAL A  34     -15.442   5.434  -4.377  0.00  0.00      C2   H
ATOM    528  HB  VAL A  34     -16.655   3.562  -5.326  0.00  0.00      C2   H
ATOM    529 HG11 VAL A  34     -18.365   3.502  -3.541  0.00  0.00      C2   H
ATOM    530 HG12 VAL A  34     -16.801   3.867  -2.977  0.00  0.00      C2   H
ATOM    531 HG13 VAL A  34     -17.971   5.212  -3.175  0.00  0.00      C2   H
ATOM    532 HG21 VAL A  34     -19.061   5.542  -5.736  0.00  0.00      C2   H
ATOM    533 HG22 VAL A  34     -18.156   4.925  -6.990  0.00  0.00      C2   H
ATOM    534 HG23 VAL A  34     -18.951   3.766  -5.864  0.00  0.00      C2   H
ATOM    535  N   LYS A  35     -14.174   4.951  -6.515  0.00  0.00      C2   N
ATOM    536  CA  LYS A  35     -13.337   4.842  -7.683  0.00  0.00      C2   C
ATOM    537  C   LYS A  35     -13.201   3.371  -8.193  0.00  0.00      C2   C
ATOM    538  O   LYS A  35     -12.748   2.464  -7.484  0.00  0.00      C2   O
ATOM    539  CB  LYS A  35     -11.828   5.306  -7.286  0.00  0.00      C2   C
ATOM    540  CG  LYS A  35     -11.665   6.763  -6.939  0.00  0.00      C2   C
ATOM    541  CD  LYS A  35     -10.266   7.158  -6.460  0.00  0.00      C2   C
ATOM    542  CE  LYS A  35     -10.261   8.655  -6.057  0.00  0.00      C2   C
ATOM    543  NZ  LYS A  35      -8.899   8.942  -5.610  0.00  0.00      C2   N
ATOM    544  H   LYS A  35     -13.732   4.508  -5.722  0.00  0.00      C2   H
ATOM    545  HA  LYS A  35     -13.655   5.542  -8.455  0.00  0.00      C2   H
ATOM    546  HB3 LYS A  35     -11.069   4.853  -7.924  0.00  0.00      C2   H
ATOM    547  HB2 LYS A  35     -11.582   4.799  -6.353  0.00  0.00      C2   H
ATOM    548  HG3 LYS A  35     -12.412   7.030  -6.192  0.00  0.00      C2   H
ATOM    549  HG2 LYS A  35     -11.863   7.372  -7.821  0.00  0.00      C2   H
ATOM    550  HD3 LYS A  35      -9.451   7.025  -7.171  0.00  0.00      C2   H
ATOM    551  HD2 LYS A  35     -10.078   6.581  -5.554  0.00  0.00      C2   H
ATOM    552  HE3 LYS A  35     -10.990   8.813  -5.262  0.00  0.00      C2   H
ATOM    553  HE2 LYS A  35     -10.466   9.496  -6.719  0.00  0.00      C2   H
ATOM    554  HZ1 LYS A  35      -8.921   9.916  -5.343  0.00  0.00      C2   H
ATOM    555  HZ2 LYS A  35      -8.463   8.396  -4.880  0.00  0.00      C2   H
ATOM    556  HZ3 LYS A  35      -8.220   8.941  -6.359  0.00  0.00      C2   H
ATOM    557  N   LEU A  36     -13.775   3.143  -9.380  0.00  0.00      C2   N
ATOM    558  CA  LEU A  36     -13.828   1.866 -10.047  0.00  0.00      C2   C
ATOM    559  C   LEU A  36     -12.979   1.955 -11.320  0.00  0.00      C2   C
ATOM    560  O   LEU A  36     -13.054   2.932 -12.047  0.00  0.00      C2   O
ATOM    561  CB  LEU A  36     -15.293   1.528 -10.453  0.00  0.00      C2   C
ATOM    562  CG  LEU A  36     -16.187   1.328  -9.258  0.00  0.00      C2   C
ATOM    563  CD1 LEU A  36     -16.993   2.628  -8.860  0.00  0.00      C2   C
ATOM    564  CD2 LEU A  36     -16.984   0.089  -9.429  0.00  0.00      C2   C
ATOM    565  H   LEU A  36     -14.166   3.959  -9.829  0.00  0.00      C2   H
ATOM    566  HA  LEU A  36     -13.381   1.178  -9.329  0.00  0.00      C2   H
ATOM    567  HB3 LEU A  36     -15.182   0.569 -10.958  0.00  0.00      C2   H
ATOM    568  HB2 LEU A  36     -15.731   2.131 -11.248  0.00  0.00      C2   H
ATOM    569  HG  LEU A  36     -15.520   1.156  -8.413  0.00  0.00      C2   H
ATOM    570 HD11 LEU A  36     -16.814   3.474  -9.523  0.00  0.00      C2   H
ATOM    571 HD12 LEU A  36     -18.063   2.431  -8.931  0.00  0.00      C2   H
ATOM    572 HD13 LEU A  36     -16.846   2.994  -7.845  0.00  0.00      C2   H
ATOM    573 HD21 LEU A  36     -17.154  -0.349  -8.445  0.00  0.00      C2   H
ATOM    574 HD22 LEU A  36     -17.940   0.283  -9.914  0.00  0.00      C2   H
ATOM    575 HD23 LEU A  36     -16.507  -0.699 -10.013  0.00  0.00      C2   H
ATOM    576  N   LEU A  37     -12.174   0.903 -11.585  0.00  0.00      C2   N
ATOM    577  CA  LEU A  37     -11.483   0.768 -12.878  0.00  0.00      C2   C
ATOM    578  C   LEU A  37     -12.516   0.032 -13.846  0.00  0.00      C2   C
ATOM    579  O   LEU A  37     -13.204  -0.829 -13.337  0.00  0.00      C2   O
ATOM    580  CB  LEU A  37     -10.173  -0.060 -12.489  0.00  0.00      C2   C
ATOM    581  CG  LEU A  37      -9.277  -0.456 -13.713  0.00  0.00      C2   C
ATOM    582  CD1 LEU A  37      -8.799   0.738 -14.611  0.00  0.00      C2   C
ATOM    583  CD2 LEU A  37      -8.036  -1.257 -13.233  0.00  0.00      C2   C
ATOM    584  H   LEU A  37     -12.420   0.085 -11.046  0.00  0.00      C2   H
ATOM    585  HA  LEU A  37     -11.210   1.739 -13.290  0.00  0.00      C2   H
ATOM    586  HB3 LEU A  37     -10.413  -0.855 -11.783  0.00  0.00      C2   H
ATOM    587  HB2 LEU A  37      -9.630   0.713 -11.944  0.00  0.00      C2   H
ATOM    588  HG  LEU A  37      -9.907  -1.107 -14.320  0.00  0.00      C2   H
ATOM    589 HD11 LEU A  37      -7.711   0.682 -14.624  0.00  0.00      C2   H
ATOM    590 HD12 LEU A  37      -9.140   0.603 -15.637  0.00  0.00      C2   H
ATOM    591 HD13 LEU A  37      -9.083   1.716 -14.221  0.00  0.00      C2   H
ATOM    592 HD21 LEU A  37      -7.144  -0.632 -13.192  0.00  0.00      C2   H
ATOM    593 HD22 LEU A  37      -8.159  -1.565 -12.194  0.00  0.00      C2   H
ATOM    594 HD23 LEU A  37      -7.863  -2.090 -13.914  0.00  0.00      C2   H
ATOM    595  N   LEU A  38     -12.494   0.498 -15.139  0.00  0.00      C2   N
ATOM    596  CA  LEU A  38     -13.230  -0.068 -16.222  0.00  0.00      C2   C
ATOM    597  C   LEU A  38     -12.316  -0.615 -17.283  0.00  0.00      C2   C
ATOM    598  O   LEU A  38     -11.547   0.116 -18.010  0.00  0.00      C2   O
ATOM    599  CB  LEU A  38     -14.071   1.087 -16.704  0.00  0.00      C2   C
ATOM    600  CG  LEU A  38     -15.077   0.721 -17.778  0.00  0.00      C2   C
ATOM    601  CD1 LEU A  38     -15.924  -0.578 -17.636  0.00  0.00      C2   C
ATOM    602  CD2 LEU A  38     -15.898   1.955 -18.246  0.00  0.00      C2   C
ATOM    603  H   LEU A  38     -11.816   1.177 -15.455  0.00  0.00      C2   H
ATOM    604  HA  LEU A  38     -13.940  -0.836 -15.915  0.00  0.00      C2   H
ATOM    605  HB3 LEU A  38     -13.460   1.932 -17.023  0.00  0.00      C2   H
ATOM    606  HB2 LEU A  38     -14.678   1.368 -15.843  0.00  0.00      C2   H
ATOM    607  HG  LEU A  38     -14.311   0.617 -18.547  0.00  0.00      C2   H
ATOM    608 HD11 LEU A  38     -15.910  -0.850 -16.580  0.00  0.00      C2   H
ATOM    609 HD12 LEU A  38     -16.903  -0.403 -18.082  0.00  0.00      C2   H
ATOM    610 HD13 LEU A  38     -15.374  -1.285 -18.257  0.00  0.00      C2   H
ATOM    611 HD21 LEU A  38     -15.375   2.903 -18.113  0.00  0.00      C2   H
ATOM    612 HD22 LEU A  38     -16.291   1.880 -19.260  0.00  0.00      C2   H
ATOM    613 HD23 LEU A  38     -16.852   1.999 -17.722  0.00  0.00      C2   H
ATOM    614  N   LEU A  39     -12.315  -1.956 -17.427  0.00  0.00      C2   N
ATOM    615  CA  LEU A  39     -11.470  -2.645 -18.333  0.00  0.00      C2   C
ATOM    616  C   LEU A  39     -12.443  -3.367 -19.261  0.00  0.00      C2   C
ATOM    617  O   LEU A  39     -13.566  -3.759 -18.834  0.00  0.00      C2   O
ATOM    618  CB  LEU A  39     -10.745  -3.811 -17.548  0.00  0.00      C2   C
ATOM    619  CG  LEU A  39      -9.742  -3.232 -16.441  0.00  0.00      C2   C
ATOM    620  CD1 LEU A  39      -9.099  -4.405 -15.806  0.00  0.00      C2   C
ATOM    621  CD2 LEU A  39      -8.679  -2.191 -16.996  0.00  0.00      C2   C
ATOM    622  H   LEU A  39     -12.979  -2.523 -16.918  0.00  0.00      C2   H
ATOM    623  HA  LEU A  39     -10.755  -2.001 -18.845  0.00  0.00      C2   H
ATOM    624  HB3 LEU A  39     -10.079  -4.426 -18.154  0.00  0.00      C2   H
ATOM    625  HB2 LEU A  39     -11.392  -4.595 -17.156  0.00  0.00      C2   H
ATOM    626  HG  LEU A  39     -10.316  -2.739 -15.656  0.00  0.00      C2   H
ATOM    627 HD11 LEU A  39      -9.438  -5.351 -16.227  0.00  0.00      C2   H
ATOM    628 HD12 LEU A  39      -8.017  -4.378 -15.938  0.00  0.00      C2   H
ATOM    629 HD13 LEU A  39      -9.260  -4.530 -14.735  0.00  0.00      C2   H
ATOM    630 HD21 LEU A  39      -8.955  -1.191 -16.662  0.00  0.00      C2   H
ATOM    631 HD22 LEU A  39      -7.726  -2.441 -16.531  0.00  0.00      C2   H
ATOM    632 HD23 LEU A  39      -8.772  -2.226 -18.082  0.00  0.00      C2   H
ATOM    633  N   GLY A  40     -11.822  -3.969 -20.282  0.00  0.00      C2   N
ATOM    634  CA  GLY A  40     -12.493  -4.960 -21.160  0.00  0.00      C2   C
ATOM    635  C   GLY A  40     -11.445  -5.739 -21.986  0.00  0.00      C2   C
ATOM    636  O   GLY A  40     -10.297  -5.351 -22.030  0.00  0.00      C2   O
ATOM    637  H   GLY A  40     -10.831  -3.840 -20.427  0.00  0.00      C2   H
ATOM    638  HA3 GLY A  40     -13.091  -4.359 -21.845  0.00  0.00      C2   H
ATOM    639  HA2 GLY A  40     -13.136  -5.686 -20.662  0.00  0.00      C2   H
ATOM    640  N   ALA A  41     -11.945  -6.773 -22.622  0.00  0.00      C2   N
ATOM    641  CA  ALA A  41     -11.105  -7.590 -23.481  0.00  0.00      C2   C
ATOM    642  C   ALA A  41     -11.830  -7.631 -24.805  0.00  0.00      C2   C
ATOM    643  O   ALA A  41     -13.016  -7.808 -24.924  0.00  0.00      C2   O
ATOM    644  CB  ALA A  41     -11.124  -9.095 -22.945  0.00  0.00      C2   C
ATOM    645  H   ALA A  41     -12.894  -7.097 -22.499  0.00  0.00      C2   H
ATOM    646  HA  ALA A  41     -10.070  -7.248 -23.511  0.00  0.00      C2   H
ATOM    647  HB1 ALA A  41     -10.628  -9.765 -23.647  0.00  0.00      C2   H
ATOM    648  HB2 ALA A  41     -10.561  -9.099 -22.011  0.00  0.00      C2   H
ATOM    649  HB3 ALA A  41     -12.152  -9.434 -22.816  0.00  0.00      C2   H
ATOM    650  N   GLY A  42     -11.036  -7.536 -25.882  0.00  0.00      C2   N
ATOM    651  CA  GLY A  42     -11.562  -7.646 -27.248  0.00  0.00      C2   C
ATOM    652  C   GLY A  42     -12.340  -6.352 -27.548  0.00  0.00      C2   C
ATOM    653  O   GLY A  42     -12.092  -5.316 -26.932  0.00  0.00      C2   O
ATOM    654  H   GLY A  42     -10.041  -7.399 -25.778  0.00  0.00      C2   H
ATOM    655  HA3 GLY A  42     -12.130  -8.577 -27.250  0.00  0.00      C2   H
ATOM    656  HA2 GLY A  42     -10.814  -7.689 -28.039  0.00  0.00      C2   H
ATOM    657  N   GLU A  43     -13.305  -6.502 -28.483  0.00  0.00      C2   N
ATOM    658  CA  GLU A  43     -14.323  -5.481 -28.844  0.00  0.00      C2   C
ATOM    659  C   GLU A  43     -15.568  -5.536 -27.888  0.00  0.00      C2   C
ATOM    660  O   GLU A  43     -16.644  -5.695 -28.350  0.00  0.00      C2   O
ATOM    661  CB  GLU A  43     -14.692  -5.663 -30.346  0.00  0.00      C2   C
ATOM    662  CG  GLU A  43     -13.436  -5.608 -31.266  0.00  0.00      C2   C
ATOM    663  CD  GLU A  43     -13.675  -5.790 -32.799  0.00  0.00      C2   C
ATOM    664  OE1 GLU A  43     -12.710  -6.184 -33.508  0.00  0.00      C2   O
ATOM    665  OE2 GLU A  43     -14.738  -5.381 -33.314  0.00  0.00      C2   O
ATOM    666  H   GLU A  43     -13.417  -7.408 -28.916  0.00  0.00      C2   H
ATOM    667  HA  GLU A  43     -13.894  -4.479 -28.843  0.00  0.00      C2   H
ATOM    668  HB3 GLU A  43     -15.364  -4.852 -30.626  0.00  0.00      C2   H
ATOM    669  HB2 GLU A  43     -15.139  -6.648 -30.480  0.00  0.00      C2   H
ATOM    670  HG3 GLU A  43     -12.762  -6.421 -30.997  0.00  0.00      C2   H
ATOM    671  HG2 GLU A  43     -12.967  -4.637 -31.101  0.00  0.00      C2   H
ATOM    672  N   SER A  44     -15.382  -5.480 -26.574  0.00  0.00      C2   N
ATOM    673  CA  SER A  44     -16.446  -5.757 -25.529  0.00  0.00      C2   C
ATOM    674  C   SER A  44     -17.819  -5.034 -25.611  0.00  0.00      C2   C
ATOM    675  O   SER A  44     -18.719  -5.436 -24.863  0.00  0.00      C2   O
ATOM    676  CB  SER A  44     -15.751  -5.621 -24.118  0.00  0.00      C2   C
ATOM    677  OG  SER A  44     -15.248  -4.321 -23.952  0.00  0.00      C2   O
ATOM    678  H   SER A  44     -14.428  -5.532 -26.246  0.00  0.00      C2   H
ATOM    679  HA  SER A  44     -16.708  -6.805 -25.676  0.00  0.00      C2   H
ATOM    680  HB3 SER A  44     -14.993  -6.404 -24.097  0.00  0.00      C2   H
ATOM    681  HB2 SER A  44     -16.549  -5.857 -23.414  0.00  0.00      C2   H
ATOM    682  HG  SER A  44     -14.386  -4.405 -24.366  0.00  0.00      C2   H
ATOM    683  N   GLY A  45     -17.971  -3.961 -26.448  0.00  0.00      C2   N
ATOM    684  CA  GLY A  45     -19.163  -3.173 -26.423  0.00  0.00      C2   C
ATOM    685  C   GLY A  45     -19.151  -2.090 -25.211  0.00  0.00      C2   C
ATOM    686  O   GLY A  45     -20.175  -1.617 -24.728  0.00  0.00      C2   O
ATOM    687  H   GLY A  45     -17.165  -3.604 -26.941  0.00  0.00      C2   H
ATOM    688  HA3 GLY A  45     -19.978  -3.897 -26.430  0.00  0.00      C2   H
ATOM    689  HA2 GLY A  45     -19.117  -2.563 -27.325  0.00  0.00      C2   H
ATOM    690  N   LYS A  46     -17.956  -1.764 -24.754  0.00  0.00      C2   N
ATOM    691  CA  LYS A  46     -17.694  -0.799 -23.674  0.00  0.00      C2   C
ATOM    692  C   LYS A  46     -18.175   0.588 -24.078  0.00  0.00      C2   C
ATOM    693  O   LYS A  46     -18.827   1.138 -23.250  0.00  0.00      C2   O
ATOM    694  CB  LYS A  46     -16.336  -0.977 -23.090  0.00  0.00      C2   C
ATOM    695  CG  LYS A  46     -16.023  -0.154 -21.776  0.00  0.00      C2   C
ATOM    696  CD  LYS A  46     -14.579  -0.539 -21.253  0.00  0.00      C2   C
ATOM    697  CE  LYS A  46     -13.578  -1.047 -22.377  0.00  0.00      C2   C
ATOM    698  NZ  LYS A  46     -13.009  -0.018 -23.174  0.00  0.00      C2   N
ATOM    699  H   LYS A  46     -17.215  -1.971 -25.409  0.00  0.00      C2   H
ATOM    700  HA  LYS A  46     -18.360  -1.086 -22.861  0.00  0.00      C2   H
ATOM    701  HB3 LYS A  46     -15.708  -0.752 -23.952  0.00  0.00      C2   H
ATOM    702  HB2 LYS A  46     -16.319  -2.021 -22.778  0.00  0.00      C2   H
ATOM    703  HG3 LYS A  46     -16.804  -0.213 -21.018  0.00  0.00      C2   H
ATOM    704  HG2 LYS A  46     -16.049   0.886 -22.103  0.00  0.00      C2   H
ATOM    705  HD3 LYS A  46     -14.786  -1.293 -20.493  0.00  0.00      C2   H
ATOM    706  HD2 LYS A  46     -14.085   0.284 -20.736  0.00  0.00      C2   H
ATOM    707  HE3 LYS A  46     -14.006  -1.854 -22.971  0.00  0.00      C2   H
ATOM    708  HE2 LYS A  46     -12.826  -1.554 -21.772  0.00  0.00      C2   H
ATOM    709  HZ1 LYS A  46     -12.374  -0.394 -23.864  0.00  0.00      C2   H
ATOM    710  HZ2 LYS A  46     -13.774   0.412 -23.674  0.00  0.00      C2   H
ATOM    711  HZ3 LYS A  46     -12.522   0.642 -22.585  0.00  0.00      C2   H
ATOM    712  N   SER A  47     -18.010   0.993 -25.325  0.00  0.00      C2   N
ATOM    713  CA  SER A  47     -18.597   2.316 -25.780  0.00  0.00      C2   C
ATOM    714  C   SER A  47     -20.090   2.286 -26.038  0.00  0.00      C2   C
ATOM    715  O   SER A  47     -20.621   3.440 -26.113  0.00  0.00      C2   O
ATOM    716  CB  SER A  47     -17.717   2.767 -26.935  0.00  0.00      C2   C
ATOM    717  OG  SER A  47     -16.428   3.154 -26.550  0.00  0.00      C2   O
ATOM    718  H   SER A  47     -17.506   0.453 -26.014  0.00  0.00      C2   H
ATOM    719  HA  SER A  47     -18.319   3.020 -24.996  0.00  0.00      C2   H
ATOM    720  HB3 SER A  47     -18.105   3.652 -27.440  0.00  0.00      C2   H
ATOM    721  HB2 SER A  47     -17.726   1.930 -27.633  0.00  0.00      C2   H
ATOM    722  HG  SER A  47     -15.993   3.399 -27.370  0.00  0.00      C2   H
ATOM    723  N   THR A  48     -20.754   1.141 -25.956  0.00  0.00      C2   N
ATOM    724  CA  THR A  48     -22.170   1.038 -25.678  0.00  0.00      C2   C
ATOM    725  C   THR A  48     -22.564   0.901 -24.121  0.00  0.00      C2   C
ATOM    726  O   THR A  48     -23.454   1.584 -23.642  0.00  0.00      C2   O
ATOM    727  CB  THR A  48     -22.687  -0.125 -26.439  0.00  0.00      C2   C
ATOM    728  OG1 THR A  48     -22.399   0.189 -27.758  0.00  0.00      C2   O
ATOM    729  CG2 THR A  48     -24.182  -0.402 -26.386  0.00  0.00      C2   C
ATOM    730  H   THR A  48     -20.281   0.337 -25.569  0.00  0.00      C2   H
ATOM    731  HA  THR A  48     -22.701   1.908 -26.064  0.00  0.00      C2   H
ATOM    732  HB  THR A  48     -22.186  -1.033 -26.104  0.00  0.00      C2   H
ATOM    733  HG1 THR A  48     -21.475   0.385 -27.588  0.00  0.00      C2   H
ATOM    734 HG21 THR A  48     -24.478  -1.343 -26.850  0.00  0.00      C2   H
ATOM    735 HG22 THR A  48     -24.567  -0.386 -25.366  0.00  0.00      C2   H
ATOM    736 HG23 THR A  48     -24.765   0.441 -26.755  0.00  0.00      C2   H
ATOM    737  N   ILE A  49     -21.879   0.092 -23.344  0.00  0.00      C2   N
ATOM    738  CA  ILE A  49     -22.183  -0.280 -21.967  0.00  0.00      C2   C
ATOM    739  C   ILE A  49     -22.320   0.925 -21.075  0.00  0.00      C2   C
ATOM    740  O   ILE A  49     -23.200   0.946 -20.217  0.00  0.00      C2   O
ATOM    741  CB  ILE A  49     -21.136  -1.287 -21.362  0.00  0.00      C2   C
ATOM    742  CG1 ILE A  49     -21.465  -2.710 -21.924  0.00  0.00      C2   C
ATOM    743  CG2 ILE A  49     -21.036  -1.356 -19.783  0.00  0.00      C2   C
ATOM    744  CD1 ILE A  49     -20.215  -3.634 -21.700  0.00  0.00      C2   C
ATOM    745  H   ILE A  49     -21.180  -0.479 -23.798  0.00  0.00      C2   H
ATOM    746  HA  ILE A  49     -23.141  -0.799 -21.967  0.00  0.00      C2   H
ATOM    747  HB  ILE A  49     -20.141  -1.004 -21.705  0.00  0.00      C2   H
ATOM    748 HG13 ILE A  49     -21.755  -2.840 -22.966  0.00  0.00      C2   H
ATOM    749 HG12 ILE A  49     -22.290  -3.160 -21.371  0.00  0.00      C2   H
ATOM    750 HG21 ILE A  49     -20.429  -0.582 -19.313  0.00  0.00      C2   H
ATOM    751 HG22 ILE A  49     -22.038  -1.359 -19.354  0.00  0.00      C2   H
ATOM    752 HG23 ILE A  49     -20.474  -2.151 -19.291  0.00  0.00      C2   H
ATOM    753 HD11 ILE A  49     -19.456  -3.315 -20.986  0.00  0.00      C2   H
ATOM    754 HD12 ILE A  49     -20.504  -4.639 -21.395  0.00  0.00      C2   H
ATOM    755 HD13 ILE A  49     -19.717  -3.763 -22.662  0.00  0.00      C2   H
ATOM    756  N   VAL A  50     -21.455   1.927 -21.325  0.00  0.00      C2   N
ATOM    757  CA  VAL A  50     -21.512   3.232 -20.667  0.00  0.00      C2   C
ATOM    758  C   VAL A  50     -22.750   4.166 -20.994  0.00  0.00      C2   C
ATOM    759  O   VAL A  50     -23.055   5.036 -20.196  0.00  0.00      C2   O
ATOM    760  CB  VAL A  50     -20.190   3.975 -20.788  0.00  0.00      C2   C
ATOM    761  CG1 VAL A  50     -18.961   3.226 -20.163  0.00  0.00      C2   C
ATOM    762  CG2 VAL A  50     -19.960   4.382 -22.218  0.00  0.00      C2   C
ATOM    763  H   VAL A  50     -20.638   1.782 -21.901  0.00  0.00      C2   H
ATOM    764  HA  VAL A  50     -21.487   3.041 -19.594  0.00  0.00      C2   H
ATOM    765  HB  VAL A  50     -20.324   4.902 -20.231  0.00  0.00      C2   H
ATOM    766 HG11 VAL A  50     -17.987   3.625 -20.445  0.00  0.00      C2   H
ATOM    767 HG12 VAL A  50     -18.946   3.102 -19.080  0.00  0.00      C2   H
ATOM    768 HG13 VAL A  50     -18.963   2.185 -20.484  0.00  0.00      C2   H
ATOM    769 HG21 VAL A  50     -19.956   3.537 -22.908  0.00  0.00      C2   H
ATOM    770 HG22 VAL A  50     -20.736   5.071 -22.552  0.00  0.00      C2   H
ATOM    771 HG23 VAL A  50     -18.933   4.745 -22.249  0.00  0.00      C2   H
ATOM    772  N   LYS A  51     -23.357   3.873 -22.160  0.00  0.00      C2   N
ATOM    773  CA  LYS A  51     -24.513   4.656 -22.668  0.00  0.00      C2   C
ATOM    774  C   LYS A  51     -25.804   4.248 -21.947  0.00  0.00      C2   C
ATOM    775  O   LYS A  51     -26.853   4.967 -21.947  0.00  0.00      C2   O
ATOM    776  CB  LYS A  51     -24.696   4.561 -24.158  0.00  0.00      C2   C
ATOM    777  CG  LYS A  51     -23.542   5.003 -25.060  0.00  0.00      C2   C
ATOM    778  CD  LYS A  51     -23.028   6.411 -24.836  0.00  0.00      C2   C
ATOM    779  CE  LYS A  51     -21.596   6.803 -25.395  0.00  0.00      C2   C
ATOM    780  NZ  LYS A  51     -21.337   6.353 -26.746  0.00  0.00      C2   N
ATOM    781  H   LYS A  51     -23.131   3.024 -22.658  0.00  0.00      C2   H
ATOM    782  HA  LYS A  51     -24.413   5.700 -22.372  0.00  0.00      C2   H
ATOM    783  HB3 LYS A  51     -25.554   5.111 -24.546  0.00  0.00      C2   H
ATOM    784  HB2 LYS A  51     -24.923   3.498 -24.227  0.00  0.00      C2   H
ATOM    785  HG3 LYS A  51     -23.706   4.703 -26.095  0.00  0.00      C2   H
ATOM    786  HG2 LYS A  51     -22.713   4.338 -24.819  0.00  0.00      C2   H
ATOM    787  HD3 LYS A  51     -23.062   6.519 -23.751  0.00  0.00      C2   H
ATOM    788  HD2 LYS A  51     -23.702   7.114 -25.325  0.00  0.00      C2   H
ATOM    789  HE3 LYS A  51     -20.891   6.413 -24.661  0.00  0.00      C2   H
ATOM    790  HE2 LYS A  51     -21.582   7.893 -25.396  0.00  0.00      C2   H
ATOM    791  HZ1 LYS A  51     -20.414   6.614 -27.061  0.00  0.00      C2   H
ATOM    792  HZ2 LYS A  51     -21.560   5.373 -26.847  0.00  0.00      C2   H
ATOM    793  HZ3 LYS A  51     -22.011   6.734 -27.395  0.00  0.00      C2   H
ATOM    794  N   GLN A  52     -25.886   3.053 -21.346  0.00  0.00      C2   N
ATOM    795  CA  GLN A  52     -27.014   2.327 -20.696  0.00  0.00      C2   C
ATOM    796  C   GLN A  52     -26.698   2.009 -19.180  0.00  0.00      C2   C
ATOM    797  O   GLN A  52     -27.285   1.093 -18.676  0.00  0.00      C2   O
ATOM    798  CB  GLN A  52     -27.392   1.030 -21.481  0.00  0.00      C2   C
ATOM    799  CG  GLN A  52     -26.315   0.020 -21.914  0.00  0.00      C2   C
ATOM    800  CD  GLN A  52     -26.901  -1.126 -22.862  0.00  0.00      C2   C
ATOM    801  OE1 GLN A  52     -27.122  -0.872 -24.059  0.00  0.00      C2   O
ATOM    802  NE2 GLN A  52     -27.299  -2.297 -22.426  0.00  0.00      C2   N
ATOM    803  H   GLN A  52     -25.056   2.479 -21.391  0.00  0.00      C2   H
ATOM    804  HA  GLN A  52     -27.978   2.837 -20.688  0.00  0.00      C2   H
ATOM    805  HB3 GLN A  52     -27.773   1.459 -22.408  0.00  0.00      C2   H
ATOM    806  HB2 GLN A  52     -28.193   0.453 -21.018  0.00  0.00      C2   H
ATOM    807  HG3 GLN A  52     -25.768  -0.208 -20.999  0.00  0.00      C2   H
ATOM    808  HG2 GLN A  52     -25.502   0.593 -22.360  0.00  0.00      C2   H
ATOM    809 HE22 GLN A  52     -27.516  -3.127 -22.959  0.00  0.00      C2   H
ATOM    810 HE21 GLN A  52     -27.516  -2.337 -21.441  0.00  0.00      C2   H
ATOM    811  N   MET A  53     -25.623   2.683 -18.682  0.00  0.00      C2   N
ATOM    812  CA  MET A  53     -25.191   2.572 -17.298  0.00  0.00      C2   C
ATOM    813  C   MET A  53     -26.151   3.431 -16.403  0.00  0.00      C2   C
ATOM    814  O   MET A  53     -26.643   2.878 -15.391  0.00  0.00      C2   O
ATOM    815  CB  MET A  53     -23.759   3.120 -17.270  0.00  0.00      C2   C
ATOM    816  CG  MET A  53     -22.941   2.896 -15.950  0.00  0.00      C2   C
ATOM    817  SD  MET A  53     -23.052   1.186 -15.363  0.00  0.00      C2   S
ATOM    818  CE  MET A  53     -21.941   0.346 -16.547  0.00  0.00      C2   C
ATOM    819  H   MET A  53     -25.029   3.271 -19.250  0.00  0.00      C2   H
ATOM    820  HA  MET A  53     -25.213   1.527 -16.989  0.00  0.00      C2   H
ATOM    821  HB3 MET A  53     -23.810   4.157 -17.603  0.00  0.00      C2   H
ATOM    822  HB2 MET A  53     -23.146   2.521 -17.943  0.00  0.00      C2   H
ATOM    823  HG3 MET A  53     -23.394   3.634 -15.289  0.00  0.00      C2   H
ATOM    824  HG2 MET A  53     -21.888   3.150 -16.074  0.00  0.00      C2   H
ATOM    825  HE1 MET A  53     -22.499   0.420 -17.480  0.00  0.00      C2   H
ATOM    826  HE2 MET A  53     -21.076   0.996 -16.676  0.00  0.00      C2   H
ATOM    827  HE3 MET A  53     -21.755  -0.728 -16.509  0.00  0.00      C2   H
ATOM    828  N   LYS A  54     -26.436   4.592 -16.919  0.00  0.00      C2   N
ATOM    829  CA  LYS A  54     -27.360   5.583 -16.294  0.00  0.00      C2   C
ATOM    830  C   LYS A  54     -28.524   5.749 -17.252  0.00  0.00      C2   C
ATOM    831  O   LYS A  54     -29.663   6.054 -16.828  0.00  0.00      C2   O
ATOM    832  CB  LYS A  54     -26.626   6.896 -15.872  0.00  0.00      C2   C
ATOM    833  CG  LYS A  54     -27.475   7.854 -14.954  0.00  0.00      C2   C
ATOM    834  CD  LYS A  54     -27.948   7.228 -13.598  0.00  0.00      C2   C
ATOM    835  CE  LYS A  54     -28.862   8.139 -12.748  0.00  0.00      C2   C
ATOM    836  NZ  LYS A  54     -30.279   8.073 -13.164  0.00  0.00      C2   N
ATOM    837  H   LYS A  54     -25.858   4.850 -17.705  0.00  0.00      C2   H
ATOM    838  HA  LYS A  54     -27.727   4.932 -15.501  0.00  0.00      C2   H
ATOM    839  HB3 LYS A  54     -26.380   7.370 -16.822  0.00  0.00      C2   H
ATOM    840  HB2 LYS A  54     -25.665   6.605 -15.448  0.00  0.00      C2   H
ATOM    841  HG3 LYS A  54     -28.275   8.280 -15.560  0.00  0.00      C2   H
ATOM    842  HG2 LYS A  54     -26.885   8.695 -14.591  0.00  0.00      C2   H
ATOM    843  HD3 LYS A  54     -27.071   7.142 -12.956  0.00  0.00      C2   H
ATOM    844  HD2 LYS A  54     -28.270   6.202 -13.774  0.00  0.00      C2   H
ATOM    845  HE3 LYS A  54     -28.496   9.163 -12.673  0.00  0.00      C2   H
ATOM    846  HE2 LYS A  54     -28.777   7.759 -11.730  0.00  0.00      C2   H
ATOM    847  HZ1 LYS A  54     -30.413   7.100 -13.399  0.00  0.00      C2   H
ATOM    848  HZ2 LYS A  54     -31.008   8.267 -12.493  0.00  0.00      C2   H
ATOM    849  HZ3 LYS A  54     -30.464   8.600 -14.006  0.00  0.00      C2   H
ATOM    850  N   NMA A  54     -28.296   5.539 -18.580  0.00  0.00      C2   N
ATOM    851  CA  NMA A  54     -29.199   5.804 -19.690  0.00  0.00      C2   C
ATOM    852  H   NMA A  54     -27.364   5.284 -18.874  0.00  0.00      C2   H
ATOM    853  CH3 ACE A 180      -6.191   5.603 -29.984  0.00  0.00      C2   C
ATOM    854  C   ACE A 180      -5.591   6.859 -29.437  0.00  0.00      C2   C
ATOM    855  O   ACE A 180      -5.077   6.895 -28.333  0.00  0.00      C2   O
ATOM    856  1H  ACE A 180      -6.200   5.559 -31.073  0.00  0.00      C2   H
ATOM    857  2H  ACE A 180      -5.599   4.802 -29.541  0.00  0.00      C2   H
ATOM    858  3H  ACE A 180      -7.197   5.630 -29.566  0.00  0.00      C2   H
ATOM    859  N   THR A 181      -5.518   7.950 -30.230  0.00  0.00      C2   N
ATOM    860  CA  THR A 181      -4.971   9.226 -29.808  0.00  0.00      C2   C
ATOM    861  C   THR A 181      -5.767   9.979 -28.659  0.00  0.00      C2   C
ATOM    862  O   THR A 181      -5.398  11.075 -28.213  0.00  0.00      C2   O
ATOM    863  CB  THR A 181      -4.737  10.167 -31.042  0.00  0.00      C2   C
ATOM    864  OG1 THR A 181      -4.064   9.407 -31.975  0.00  0.00      C2   O
ATOM    865  CG2 THR A 181      -3.917  11.451 -30.756  0.00  0.00      C2   C
ATOM    866  H1  THR A 181      -6.034   7.934 -31.097  0.00  0.00      C2   H
ATOM    867  HA  THR A 181      -3.958   9.103 -29.425  0.00  0.00      C2   H
ATOM    868  HB  THR A 181      -5.668  10.549 -31.460  0.00  0.00      C2   H
ATOM    869  HG1 THR A 181      -4.605   8.683 -32.298  0.00  0.00      C2   H
ATOM    870 HG21 THR A 181      -2.928  11.145 -30.415  0.00  0.00      C2   H
ATOM    871 HG22 THR A 181      -3.766  11.951 -31.713  0.00  0.00      C2   H
ATOM    872 HG23 THR A 181      -4.417  12.154 -30.089  0.00  0.00      C2   H
ATOM    873  N   THR A 182      -6.850   9.350 -28.227  0.00  0.00      C2   N
ATOM    874  CA  THR A 182      -7.522   9.652 -26.981  0.00  0.00      C2   C
ATOM    875  C   THR A 182      -6.896   8.937 -25.753  0.00  0.00      C2   C
ATOM    876  O   THR A 182      -6.623   7.739 -25.830  0.00  0.00      C2   O
ATOM    877  CB  THR A 182      -9.022   9.199 -27.047  0.00  0.00      C2   C
ATOM    878  OG1 THR A 182      -9.224   8.115 -27.880  0.00  0.00      C2   O
ATOM    879  CG2 THR A 182      -9.874  10.280 -27.631  0.00  0.00      C2   C
ATOM    880  H   THR A 182      -7.200   8.561 -28.752  0.00  0.00      C2   H
ATOM    881  HA  THR A 182      -7.447  10.726 -26.807  0.00  0.00      C2   H
ATOM    882  HB  THR A 182      -9.322   8.940 -26.031  0.00  0.00      C2   H
ATOM    883  HG1 THR A 182      -8.716   7.430 -27.439  0.00  0.00      C2   H
ATOM    884 HG21 THR A 182      -9.817  11.105 -26.922  0.00  0.00      C2   H
ATOM    885 HG22 THR A 182      -9.507  10.673 -28.579  0.00  0.00      C2   H
ATOM    886 HG23 THR A 182     -10.923   9.984 -27.624  0.00  0.00      C2   H
ATOM    887  N   GLY A 183      -6.747   9.689 -24.641  0.00  0.00      C2   N
ATOM    888  CA  GLY A 183      -6.309   9.167 -23.346  0.00  0.00      C2   C
ATOM    889  C   GLY A 183      -7.497   8.826 -22.501  0.00  0.00      C2   C
ATOM    890  O   GLY A 183      -8.606   8.640 -22.984  0.00  0.00      C2   O
ATOM    891  H   GLY A 183      -6.936  10.674 -24.756  0.00  0.00      C2   H
ATOM    892  HA3 GLY A 183      -5.496   9.678 -22.830  0.00  0.00      C2   H
ATOM    893  HA2 GLY A 183      -5.823   8.193 -23.410  0.00  0.00      C2   H
ATOM    894  N   ILE A 184      -7.334   8.537 -21.217  0.00  0.00      C2   N
ATOM    895  CA  ILE A 184      -8.283   8.178 -20.163  0.00  0.00      C2   C
ATOM    896  C   ILE A 184      -9.579   8.974 -20.266  0.00  0.00      C2   C
ATOM    897  O   ILE A 184      -9.577  10.175 -20.601  0.00  0.00      C2   O
ATOM    898  CB  ILE A 184      -7.712   8.332 -18.730  0.00  0.00      C2   C
ATOM    899  CG1 ILE A 184      -8.507   7.593 -17.627  0.00  0.00      C2   C
ATOM    900  CG2 ILE A 184      -7.287   9.692 -18.300  0.00  0.00      C2   C
ATOM    901  CD1 ILE A 184      -7.654   7.069 -16.518  0.00  0.00      C2   C
ATOM    902  H   ILE A 184      -6.378   8.509 -20.894  0.00  0.00      C2   H
ATOM    903  HA  ILE A 184      -8.647   7.167 -20.347  0.00  0.00      C2   H
ATOM    904  HB  ILE A 184      -6.768   7.806 -18.878  0.00  0.00      C2   H
ATOM    905 HG13 ILE A 184      -8.950   6.704 -18.075  0.00  0.00      C2   H
ATOM    906 HG12 ILE A 184      -9.387   8.132 -17.274  0.00  0.00      C2   H
ATOM    907 HG21 ILE A 184      -6.649  10.128 -19.069  0.00  0.00      C2   H
ATOM    908 HG22 ILE A 184      -8.128  10.347 -18.068  0.00  0.00      C2   H
ATOM    909 HG23 ILE A 184      -6.669   9.707 -17.402  0.00  0.00      C2   H
ATOM    910 HD11 ILE A 184      -6.606   7.340 -16.649  0.00  0.00      C2   H
ATOM    911 HD12 ILE A 184      -8.147   7.360 -15.590  0.00  0.00      C2   H
ATOM    912 HD13 ILE A 184      -7.657   5.979 -16.525  0.00  0.00      C2   H
ATOM    913  N   VAL A 185     -10.739   8.336 -20.078  0.00  0.00      C2   N
ATOM    914  CA  VAL A 185     -12.072   8.955 -19.939  0.00  0.00      C2   C
ATOM    915  C   VAL A 185     -12.308   8.768 -18.449  0.00  0.00      C2   C
ATOM    916  O   VAL A 185     -12.095   7.687 -17.906  0.00  0.00      C2   O
ATOM    917  CB  VAL A 185     -13.162   8.244 -20.789  0.00  0.00      C2   C
ATOM    918  CG1 VAL A 185     -14.470   9.041 -20.747  0.00  0.00      C2   C
ATOM    919  CG2 VAL A 185     -12.799   8.084 -22.321  0.00  0.00      C2   C
ATOM    920  H   VAL A 185     -10.691   7.367 -19.798  0.00  0.00      C2   H
ATOM    921  HA  VAL A 185     -11.964   9.978 -20.298  0.00  0.00      C2   H
ATOM    922  HB  VAL A 185     -13.258   7.188 -20.538  0.00  0.00      C2   H
ATOM    923 HG11 VAL A 185     -15.197   8.528 -21.376  0.00  0.00      C2   H
ATOM    924 HG12 VAL A 185     -14.823   9.050 -19.715  0.00  0.00      C2   H
ATOM    925 HG13 VAL A 185     -14.410  10.098 -21.008  0.00  0.00      C2   H
ATOM    926 HG21 VAL A 185     -12.701   9.026 -22.860  0.00  0.00      C2   H
ATOM    927 HG22 VAL A 185     -11.884   7.500 -22.422  0.00  0.00      C2   H
ATOM    928 HG23 VAL A 185     -13.548   7.463 -22.814  0.00  0.00      C2   H
ATOM    929  N   GLU A 186     -12.634   9.821 -17.766  0.00  0.00      C2   N
ATOM    930  CA  GLU A 186     -12.667   9.979 -16.323  0.00  0.00      C2   C
ATOM    931  C   GLU A 186     -14.190   9.837 -15.863  0.00  0.00      C2   C
ATOM    932  O   GLU A 186     -14.749  10.633 -15.100  0.00  0.00      C2   O
ATOM    933  CB  GLU A 186     -12.053  11.340 -15.948  0.00  0.00      C2   C
ATOM    934  CG  GLU A 186     -10.585  11.539 -16.492  0.00  0.00      C2   C
ATOM    935  CD  GLU A 186      -9.993  12.922 -16.275  0.00  0.00      C2   C
ATOM    936  OE1 GLU A 186      -9.113  13.291 -17.014  0.00  0.00      C2   O
ATOM    937  OE2 GLU A 186     -10.437  13.724 -15.408  0.00  0.00      C2   O
ATOM    938  H   GLU A 186     -12.744  10.692 -18.266  0.00  0.00      C2   H
ATOM    939  HA  GLU A 186     -12.106   9.187 -15.826  0.00  0.00      C2   H
ATOM    940  HB3 GLU A 186     -12.191  11.547 -14.886  0.00  0.00      C2   H
ATOM    941  HB2 GLU A 186     -12.664  12.079 -16.466  0.00  0.00      C2   H
ATOM    942  HG3 GLU A 186     -10.431  11.172 -17.507  0.00  0.00      C2   H
ATOM    943  HG2 GLU A 186      -9.962  10.873 -15.896  0.00  0.00      C2   H
ATOM    944  N   THR A 187     -14.867   8.859 -16.518  0.00  0.00      C2   N
ATOM    945  CA  THR A 187     -16.279   8.706 -16.635  0.00  0.00      C2   C
ATOM    946  C   THR A 187     -17.027   8.734 -15.310  0.00  0.00      C2   C
ATOM    947  O   THR A 187     -16.758   7.976 -14.362  0.00  0.00      C2   O
ATOM    948  CB  THR A 187     -16.654   7.345 -17.287  0.00  0.00      C2   C
ATOM    949  OG1 THR A 187     -15.572   6.915 -18.096  0.00  0.00      C2   O
ATOM    950  CG2 THR A 187     -17.809   7.505 -18.354  0.00  0.00      C2   C
ATOM    951  H   THR A 187     -14.359   8.182 -17.069  0.00  0.00      C2   H
ATOM    952  HA  THR A 187     -16.648   9.578 -17.174  0.00  0.00      C2   H
ATOM    953  HB  THR A 187     -16.685   6.576 -16.515  0.00  0.00      C2   H
ATOM    954  HG1 THR A 187     -15.238   6.204 -17.543  0.00  0.00      C2   H
ATOM    955 HG21 THR A 187     -17.515   8.156 -19.178  0.00  0.00      C2   H
ATOM    956 HG22 THR A 187     -18.138   6.535 -18.730  0.00  0.00      C2   H
ATOM    957 HG23 THR A 187     -18.654   8.035 -17.916  0.00  0.00      C2   H
ATOM    958  N   HIE A 188     -17.993   9.665 -15.283  0.00  0.00      C2   N
ATOM    959  CA  HIE A 188     -18.810  10.007 -14.107  0.00  0.00      C2   C
ATOM    960  C   HIE A 188     -20.333   9.869 -14.357  0.00  0.00      C2   C
ATOM    961  O   HIE A 188     -20.865  10.322 -15.376  0.00  0.00      C2   O
ATOM    962  CB  HIE A 188     -18.378  11.366 -13.557  0.00  0.00      C2   C
ATOM    963  CG  HIE A 188     -19.355  11.970 -12.503  0.00  0.00      C2   C
ATOM    964  ND1 HIE A 188     -19.769  11.294 -11.332  0.00  0.00      C2   N
ATOM    965  CD2 HIE A 188     -20.053  13.191 -12.457  0.00  0.00      C2   C
ATOM    966  CE1 HIE A 188     -20.679  12.033 -10.740  0.00  0.00      C2   C
ATOM    967  NE2 HIE A 188     -20.836  13.240 -11.317  0.00  0.00      C2   N
ATOM    968  H   HIE A 188     -18.188  10.195 -16.120  0.00  0.00      C2   H
ATOM    969  HA  HIE A 188     -18.644   9.374 -13.236  0.00  0.00      C2   H
ATOM    970  HB3 HIE A 188     -18.130  12.109 -14.316  0.00  0.00      C2   H
ATOM    971  HB2 HIE A 188     -17.406  11.172 -13.103  0.00  0.00      C2   H
ATOM    972  HD2 HIE A 188     -19.955  14.073 -13.073  0.00  0.00      C2   H
ATOM    973  HE1 HIE A 188     -21.319  11.807  -9.899  0.00  0.00      C2   H
ATOM    974  HE2 HIE A 188     -21.220  14.056 -10.861  0.00  0.00      C2   H
ATOM    975  N   PHE A 189     -21.036   9.224 -13.399  0.00  0.00      C2   N
ATOM    976  CA  PHE A 189     -22.499   9.008 -13.229  0.00  0.00      C2   C
ATOM    977  C   PHE A 189     -22.788   9.143 -11.708  0.00  0.00      C2   C
ATOM    978  O   PHE A 189     -22.226   8.452 -10.910  0.00  0.00      C2   O
ATOM    979  CB  PHE A 189     -22.967   7.546 -13.583  0.00  0.00      C2   C
ATOM    980  CG  PHE A 189     -22.386   7.185 -14.976  0.00  0.00      C2   C
ATOM    981  CD1 PHE A 189     -22.975   7.837 -16.103  0.00  0.00      C2   C
ATOM    982  CD2 PHE A 189     -21.317   6.270 -15.208  0.00  0.00      C2   C
ATOM    983  CE1 PHE A 189     -22.411   7.666 -17.351  0.00  0.00      C2   C
ATOM    984  CE2 PHE A 189     -20.684   6.139 -16.449  0.00  0.00      C2   C
ATOM    985  CZ  PHE A 189     -21.271   6.841 -17.528  0.00  0.00      C2   C
ATOM    986  H   PHE A 189     -20.502   8.921 -12.597  0.00  0.00      C2   H
ATOM    987  HA  PHE A 189     -23.065   9.671 -13.884  0.00  0.00      C2   H
ATOM    988  HB3 PHE A 189     -24.049   7.421 -13.628  0.00  0.00      C2   H
ATOM    989  HB2 PHE A 189     -22.567   6.858 -12.838  0.00  0.00      C2   H
ATOM    990  HD1 PHE A 189     -23.871   8.427 -15.978  0.00  0.00      C2   H
ATOM    991  HD2 PHE A 189     -20.850   5.788 -14.362  0.00  0.00      C2   H
ATOM    992  HE1 PHE A 189     -22.773   8.205 -18.214  0.00  0.00      C2   H
ATOM    993  HE2 PHE A 189     -19.792   5.531 -16.423  0.00  0.00      C2   H
ATOM    994  HZ  PHE A 189     -20.827   6.849 -18.512  0.00  0.00      C2   H
ATOM    995  N   THR A 190     -23.598  10.222 -11.419  0.00  0.00      C2   N
ATOM    996  CA  THR A 190     -24.239  10.419 -10.102  0.00  0.00      C2   C
ATOM    997  C   THR A 190     -25.245   9.325  -9.916  0.00  0.00      C2   C
ATOM    998  O   THR A 190     -25.966   9.004 -10.861  0.00  0.00      C2   O
ATOM    999  CB  THR A 190     -24.959  11.791  -9.966  0.00  0.00      C2   C
ATOM   1000  OG1 THR A 190     -24.055  12.785 -10.436  0.00  0.00      C2   O
ATOM   1001  CG2 THR A 190     -25.450  12.222  -8.539  0.00  0.00      C2   C
ATOM   1002  H   THR A 190     -23.800  10.896 -12.143  0.00  0.00      C2   H
ATOM   1003  HA  THR A 190     -23.441  10.259  -9.376  0.00  0.00      C2   H
ATOM   1004  HB  THR A 190     -25.858  11.798 -10.582  0.00  0.00      C2   H
ATOM   1005  HG1 THR A 190     -24.158  12.642 -11.380  0.00  0.00      C2   H
ATOM   1006 HG21 THR A 190     -26.034  11.477  -7.999  0.00  0.00      C2   H
ATOM   1007 HG22 THR A 190     -24.521  12.430  -8.008  0.00  0.00      C2   H
ATOM   1008 HG23 THR A 190     -26.043  13.126  -8.679  0.00  0.00      C2   H
ATOM   1009  N   PHE A 191     -25.372   8.705  -8.671  0.00  0.00      C2   N
ATOM   1010  CA  PHE A 191     -26.508   7.894  -8.326  0.00  0.00      C2   C
ATOM   1011  C   PHE A 191     -26.602   7.887  -6.741  0.00  0.00      C2   C
ATOM   1012  O   PHE A 191     -25.641   7.416  -6.136  0.00  0.00      C2   O
ATOM   1013  CB  PHE A 191     -26.365   6.483  -8.771  0.00  0.00      C2   C
ATOM   1014  CG  PHE A 191     -27.637   5.675  -8.584  0.00  0.00      C2   C
ATOM   1015  CD1 PHE A 191     -27.718   4.447  -7.864  0.00  0.00      C2   C
ATOM   1016  CD2 PHE A 191     -28.804   6.147  -9.219  0.00  0.00      C2   C
ATOM   1017  CE1 PHE A 191     -28.866   3.644  -7.858  0.00  0.00      C2   C
ATOM   1018  CE2 PHE A 191     -29.962   5.388  -9.078  0.00  0.00      C2   C
ATOM   1019  CZ  PHE A 191     -30.062   4.196  -8.376  0.00  0.00      C2   C
ATOM   1020  H   PHE A 191     -24.647   8.878  -7.990  0.00  0.00      C2   H
ATOM   1021  HA  PHE A 191     -27.396   8.281  -8.827  0.00  0.00      C2   H
ATOM   1022  HB3 PHE A 191     -25.439   6.127  -8.320  0.00  0.00      C2   H
ATOM   1023  HB2 PHE A 191     -26.198   6.436  -9.847  0.00  0.00      C2   H
ATOM   1024  HD1 PHE A 191     -26.776   3.957  -7.668  0.00  0.00      C2   H
ATOM   1025  HD2 PHE A 191     -28.994   7.002  -9.850  0.00  0.00      C2   H
ATOM   1026  HE1 PHE A 191     -28.904   2.663  -7.407  0.00  0.00      C2   H
ATOM   1027  HE2 PHE A 191     -30.883   5.777  -9.485  0.00  0.00      C2   H
ATOM   1028  HZ  PHE A 191     -31.009   3.681  -8.442  0.00  0.00      C2   H
ATOM   1029  N   LYS A 192     -27.680   8.435  -6.130  0.00  0.00      C2   N
ATOM   1030  CA  LYS A 192     -28.005   8.377  -4.681  0.00  0.00      C2   C
ATOM   1031  C   LYS A 192     -26.939   9.196  -3.858  0.00  0.00      C2   C
ATOM   1032  O   LYS A 192     -26.713   8.906  -2.702  0.00  0.00      C2   O
ATOM   1033  CB  LYS A 192     -28.266   6.853  -4.214  0.00  0.00      C2   C
ATOM   1034  CG  LYS A 192     -29.439   6.090  -4.962  0.00  0.00      C2   C
ATOM   1035  CD  LYS A 192     -29.787   4.703  -4.405  0.00  0.00      C2   C
ATOM   1036  CE  LYS A 192     -31.086   4.040  -4.826  0.00  0.00      C2   C
ATOM   1037  NZ  LYS A 192     -31.511   2.998  -3.817  0.00  0.00      C2   N
ATOM   1038  H   LYS A 192     -28.321   9.041  -6.624  0.00  0.00      C2   H
ATOM   1039  HA  LYS A 192     -28.972   8.870  -4.582  0.00  0.00      C2   H
ATOM   1040  HB3 LYS A 192     -28.431   6.856  -3.137  0.00  0.00      C2   H
ATOM   1041  HB2 LYS A 192     -27.360   6.276  -4.398  0.00  0.00      C2   H
ATOM   1042  HG3 LYS A 192     -29.243   6.124  -6.033  0.00  0.00      C2   H
ATOM   1043  HG2 LYS A 192     -30.406   6.581  -4.856  0.00  0.00      C2   H
ATOM   1044  HD3 LYS A 192     -29.916   4.951  -3.351  0.00  0.00      C2   H
ATOM   1045  HD2 LYS A 192     -28.904   4.075  -4.287  0.00  0.00      C2   H
ATOM   1046  HE3 LYS A 192     -30.944   3.619  -5.821  0.00  0.00      C2   H
ATOM   1047  HE2 LYS A 192     -31.888   4.743  -5.054  0.00  0.00      C2   H
ATOM   1048  HZ1 LYS A 192     -32.058   3.393  -3.064  0.00  0.00      C2   H
ATOM   1049  HZ2 LYS A 192     -32.138   2.476  -4.413  0.00  0.00      C2   H
ATOM   1050  HZ3 LYS A 192     -30.759   2.425  -3.463  0.00  0.00      C2   H
ATOM   1051  N   ASP A 193     -26.363  10.256  -4.429  0.00  0.00      C2   N
ATOM   1052  CA  ASP A 193     -25.375  11.179  -3.886  0.00  0.00      C2   C
ATOM   1053  C   ASP A 193     -24.008  10.436  -3.734  0.00  0.00      C2   C
ATOM   1054  O   ASP A 193     -23.318  10.744  -2.775  0.00  0.00      C2   O
ATOM   1055  CB  ASP A 193     -25.742  12.056  -2.662  0.00  0.00      C2   C
ATOM   1056  CG  ASP A 193     -27.052  12.854  -2.842  0.00  0.00      C2   C
ATOM   1057  OD1 ASP A 193     -27.685  13.341  -1.877  0.00  0.00      C2   O
ATOM   1058  OD2 ASP A 193     -27.491  13.126  -4.010  0.00  0.00      C2   O
ATOM   1059  H   ASP A 193     -26.548  10.546  -5.379  0.00  0.00      C2   H
ATOM   1060  HA  ASP A 193     -25.330  11.815  -4.769  0.00  0.00      C2   H
ATOM   1061  HB3 ASP A 193     -25.054  12.893  -2.544  0.00  0.00      C2   H
ATOM   1062  HB2 ASP A 193     -25.764  11.443  -1.761  0.00  0.00      C2   H
ATOM   1063  N   LEU A 194     -23.610   9.664  -4.705  0.00  0.00      C2   N
ATOM   1064  CA  LEU A 194     -22.329   8.967  -4.843  0.00  0.00      C2   C
ATOM   1065  C   LEU A 194     -21.939   9.029  -6.312  0.00  0.00      C2   C
ATOM   1066  O   LEU A 194     -22.767   8.825  -7.181  0.00  0.00      C2   O
ATOM   1067  CB  LEU A 194     -22.507   7.545  -4.335  0.00  0.00      C2   C
ATOM   1068  CG  LEU A 194     -21.938   7.366  -2.898  0.00  0.00      C2   C
ATOM   1069  CD1 LEU A 194     -22.543   6.117  -2.342  0.00  0.00      C2   C
ATOM   1070  CD2 LEU A 194     -20.388   7.244  -2.944  0.00  0.00      C2   C
ATOM   1071  H   LEU A 194     -24.250   9.394  -5.438  0.00  0.00      C2   H
ATOM   1072  HA  LEU A 194     -21.676   9.515  -4.164  0.00  0.00      C2   H
ATOM   1073  HB3 LEU A 194     -22.061   6.827  -5.023  0.00  0.00      C2   H
ATOM   1074  HB2 LEU A 194     -23.545   7.214  -4.323  0.00  0.00      C2   H
ATOM   1075  HG  LEU A 194     -22.148   8.205  -2.235  0.00  0.00      C2   H
ATOM   1076 HD11 LEU A 194     -21.971   5.896  -1.441  0.00  0.00      C2   H
ATOM   1077 HD12 LEU A 194     -23.525   6.361  -1.936  0.00  0.00      C2   H
ATOM   1078 HD13 LEU A 194     -22.406   5.257  -2.997  0.00  0.00      C2   H
ATOM   1079 HD21 LEU A 194     -20.122   8.093  -2.315  0.00  0.00      C2   H
ATOM   1080 HD22 LEU A 194     -19.996   6.353  -2.453  0.00  0.00      C2   H
ATOM   1081 HD23 LEU A 194     -20.027   7.235  -3.972  0.00  0.00      C2   H
ATOM   1082  N   HIS A 195     -20.650   9.403  -6.533  0.00  0.00      C2   N
ATOM   1083  CA  HIS A 195     -20.113   9.600  -7.820  0.00  0.00      C2   C
ATOM   1084  C   HIS A 195     -19.408   8.284  -8.240  0.00  0.00      C2   C
ATOM   1085  O   HIS A 195     -18.363   7.954  -7.694  0.00  0.00      C2   O
ATOM   1086  CB  HIS A 195     -19.135  10.776  -7.832  0.00  0.00      C2   C
ATOM   1087  CG  HIS A 195     -19.731  12.059  -7.437  0.00  0.00      C2   C
ATOM   1088  ND1 HIS A 195     -19.090  13.290  -7.713  0.00  0.00      C2   N
ATOM   1089  CD2 HIS A 195     -20.946  12.433  -6.857  0.00  0.00      C2   C
ATOM   1090  CE1 HIS A 195     -19.879  14.247  -7.295  0.00  0.00      C2   C
ATOM   1091  NE2 HIS A 195     -21.015  13.797  -6.741  0.00  0.00      C2   N
ATOM   1092  H   HIS A 195     -19.978   9.561  -5.795  0.00  0.00      C2   H
ATOM   1093  HA  HIS A 195     -20.837   9.759  -8.618  0.00  0.00      C2   H
ATOM   1094  HB3 HIS A 195     -18.713  10.846  -8.835  0.00  0.00      C2   H
ATOM   1095  HB2 HIS A 195     -18.327  10.644  -7.113  0.00  0.00      C2   H
ATOM   1096  HD2 HIS A 195     -21.786  11.777  -6.683  0.00  0.00      C2   H
ATOM   1097  HE1 HIS A 195     -19.541  15.271  -7.226  0.00  0.00      C2   H
ATOM   1098  HD1 HIS A 195     -18.185  13.476  -8.120  0.00  0.00      C2   H
ATOM   1099  N   PHE A 196     -19.925   7.613  -9.303  0.00  0.00      C2   N
ATOM   1100  CA  PHE A 196     -19.291   6.370  -9.833  0.00  0.00      C2   C
ATOM   1101  C   PHE A 196     -18.270   6.717 -10.840  0.00  0.00      C2   C
ATOM   1102  O   PHE A 196     -18.558   6.643 -12.018  0.00  0.00      C2   O
ATOM   1103  CB  PHE A 196     -20.334   5.348 -10.288  0.00  0.00      C2   C
ATOM   1104  CG  PHE A 196     -21.163   4.762  -9.066  0.00  0.00      C2   C
ATOM   1105  CD1 PHE A 196     -20.845   3.540  -8.453  0.00  0.00      C2   C
ATOM   1106  CD2 PHE A 196     -22.159   5.584  -8.494  0.00  0.00      C2   C
ATOM   1107  CE1 PHE A 196     -21.495   3.067  -7.347  0.00  0.00      C2   C
ATOM   1108  CE2 PHE A 196     -22.762   5.131  -7.242  0.00  0.00      C2   C
ATOM   1109  CZ  PHE A 196     -22.430   3.876  -6.667  0.00  0.00      C2   C
ATOM   1110  H   PHE A 196     -20.835   7.865  -9.664  0.00  0.00      C2   H
ATOM   1111  HA  PHE A 196     -18.796   5.791  -9.053  0.00  0.00      C2   H
ATOM   1112  HB3 PHE A 196     -19.806   4.490 -10.705  0.00  0.00      C2   H
ATOM   1113  HB2 PHE A 196     -21.013   5.772 -11.028  0.00  0.00      C2   H
ATOM   1114  HD1 PHE A 196     -20.050   2.901  -8.807  0.00  0.00      C2   H
ATOM   1115  HD2 PHE A 196     -22.387   6.456  -9.089  0.00  0.00      C2   H
ATOM   1116  HE1 PHE A 196     -21.199   2.117  -6.927  0.00  0.00      C2   H
ATOM   1117  HE2 PHE A 196     -23.547   5.675  -6.738  0.00  0.00      C2   H
ATOM   1118  HZ  PHE A 196     -22.771   3.600  -5.680  0.00  0.00      C2   H
ATOM   1119  N   LYS A 197     -17.086   7.090 -10.373  0.00  0.00      C2   N
ATOM   1120  CA  LYS A 197     -15.963   7.331 -11.198  0.00  0.00      C2   C
ATOM   1121  C   LYS A 197     -15.398   5.965 -11.759  0.00  0.00      C2   C
ATOM   1122  O   LYS A 197     -14.769   5.233 -10.984  0.00  0.00      C2   O
ATOM   1123  CB  LYS A 197     -14.895   7.940 -10.338  0.00  0.00      C2   C
ATOM   1124  CG  LYS A 197     -15.315   9.239  -9.602  0.00  0.00      C2   C
ATOM   1125  CD  LYS A 197     -15.826  10.461 -10.531  0.00  0.00      C2   C
ATOM   1126  CE  LYS A 197     -14.727  10.856 -11.558  0.00  0.00      C2   C
ATOM   1127  NZ  LYS A 197     -13.503  11.441 -11.014  0.00  0.00      C2   N
ATOM   1128  H   LYS A 197     -16.848   7.182  -9.396  0.00  0.00      C2   H
ATOM   1129  HA  LYS A 197     -16.264   8.050 -11.961  0.00  0.00      C2   H
ATOM   1130  HB3 LYS A 197     -13.958   8.145 -10.856  0.00  0.00      C2   H
ATOM   1131  HB2 LYS A 197     -14.483   7.191  -9.661  0.00  0.00      C2   H
ATOM   1132  HG3 LYS A 197     -14.477   9.631  -9.026  0.00  0.00      C2   H
ATOM   1133  HG2 LYS A 197     -16.142   9.009  -8.930  0.00  0.00      C2   H
ATOM   1134  HD3 LYS A 197     -16.260  11.289  -9.969  0.00  0.00      C2   H
ATOM   1135  HD2 LYS A 197     -16.670  10.099 -11.119  0.00  0.00      C2   H
ATOM   1136  HE3 LYS A 197     -15.134  11.626 -12.214  0.00  0.00      C2   H
ATOM   1137  HE2 LYS A 197     -14.490  10.010 -12.203  0.00  0.00      C2   H
ATOM   1138  HZ1 LYS A 197     -13.699  12.312 -10.541  0.00  0.00      C2   H
ATOM   1139  HZ2 LYS A 197     -13.052  10.860 -10.321  0.00  0.00      C2   H
ATOM   1140  HZ3 LYS A 197     -12.735  11.690 -11.621  0.00  0.00      C2   H
ATOM   1141  N   MET A 198     -15.743   5.709 -13.038  0.00  0.00      C2   N
ATOM   1142  CA  MET A 198     -15.299   4.560 -13.798  0.00  0.00      C2   C
ATOM   1143  C   MET A 198     -14.173   4.901 -14.778  0.00  0.00      C2   C
ATOM   1144  O   MET A 198     -14.448   5.334 -15.893  0.00  0.00      C2   O
ATOM   1145  CB  MET A 198     -16.507   3.944 -14.586  0.00  0.00      C2   C
ATOM   1146  CG  MET A 198     -17.634   3.523 -13.746  0.00  0.00      C2   C
ATOM   1147  SD  MET A 198     -19.055   2.986 -14.612  0.00  0.00      C2   S
ATOM   1148  CE  MET A 198     -20.097   2.481 -13.152  0.00  0.00      C2   C
ATOM   1149  H   MET A 198     -16.360   6.386 -13.462  0.00  0.00      C2   H
ATOM   1150  HA  MET A 198     -14.841   3.841 -13.118  0.00  0.00      C2   H
ATOM   1151  HB3 MET A 198     -16.168   3.003 -15.019  0.00  0.00      C2   H
ATOM   1152  HB2 MET A 198     -16.969   4.595 -15.328  0.00  0.00      C2   H
ATOM   1153  HG3 MET A 198     -18.052   4.432 -13.313  0.00  0.00      C2   H
ATOM   1154  HG2 MET A 198     -17.266   2.769 -13.050  0.00  0.00      C2   H
ATOM   1155  HE1 MET A 198     -20.572   3.404 -12.820  0.00  0.00      C2   H
ATOM   1156  HE2 MET A 198     -20.740   1.766 -13.665  0.00  0.00      C2   H
ATOM   1157  HE3 MET A 198     -19.461   1.958 -12.437  0.00  0.00      C2   H
ATOM   1158  N   PHE A 199     -12.887   4.745 -14.379  0.00  0.00      C2   N
ATOM   1159  CA  PHE A 199     -11.781   5.118 -15.284  0.00  0.00      C2   C
ATOM   1160  C   PHE A 199     -11.601   4.004 -16.332  0.00  0.00      C2   C
ATOM   1161  O   PHE A 199     -11.264   2.885 -15.981  0.00  0.00      C2   O
ATOM   1162  CB  PHE A 199     -10.526   5.327 -14.424  0.00  0.00      C2   C
ATOM   1163  CG  PHE A 199     -10.656   6.476 -13.452  0.00  0.00      C2   C
ATOM   1164  CD1 PHE A 199     -10.495   7.789 -13.885  0.00  0.00      C2   C
ATOM   1165  CD2 PHE A 199     -11.115   6.207 -12.176  0.00  0.00      C2   C
ATOM   1166  CE1 PHE A 199     -10.659   8.840 -12.954  0.00  0.00      C2   C
ATOM   1167  CE2 PHE A 199     -11.300   7.229 -11.275  0.00  0.00      C2   C
ATOM   1168  CZ  PHE A 199     -10.974   8.567 -11.638  0.00  0.00      C2   C
ATOM   1169  H   PHE A 199     -12.599   4.441 -13.460  0.00  0.00      C2   H
ATOM   1170  HA  PHE A 199     -11.950   6.083 -15.761  0.00  0.00      C2   H
ATOM   1171  HB3 PHE A 199      -9.771   5.715 -15.108  0.00  0.00      C2   H
ATOM   1172  HB2 PHE A 199     -10.244   4.346 -14.040  0.00  0.00      C2   H
ATOM   1173  HD1 PHE A 199     -10.002   7.902 -14.839  0.00  0.00      C2   H
ATOM   1174  HD2 PHE A 199     -11.473   5.204 -12.001  0.00  0.00      C2   H
ATOM   1175  HE1 PHE A 199     -10.285   9.826 -13.187  0.00  0.00      C2   H
ATOM   1176  HE2 PHE A 199     -11.685   6.984 -10.296  0.00  0.00      C2   H
ATOM   1177  HZ  PHE A 199     -10.999   9.308 -10.854  0.00  0.00      C2   H
ATOM   1178  N   ASP A 200     -11.739   4.409 -17.626  0.00  0.00      C2   N
ATOM   1179  CA  ASP A 200     -11.518   3.570 -18.841  0.00  0.00      C2   C
ATOM   1180  C   ASP A 200     -10.248   4.141 -19.550  0.00  0.00      C2   C
ATOM   1181  O   ASP A 200     -10.157   5.372 -19.646  0.00  0.00      C2   O
ATOM   1182  CB  ASP A 200     -12.667   3.824 -19.942  0.00  0.00      C2   C
ATOM   1183  CG  ASP A 200     -12.687   3.029 -21.264  0.00  0.00      C2   C
ATOM   1184  OD1 ASP A 200     -12.042   2.003 -21.382  0.00  0.00      C2   O
ATOM   1185  OD2 ASP A 200     -13.505   3.342 -22.094  0.00  0.00      C2   O
ATOM   1186  H   ASP A 200     -12.002   5.358 -17.849  0.00  0.00      C2   H
ATOM   1187  HA  ASP A 200     -11.543   2.504 -18.617  0.00  0.00      C2   H
ATOM   1188  HB3 ASP A 200     -12.725   4.869 -20.244  0.00  0.00      C2   H
ATOM   1189  HB2 ASP A 200     -13.584   3.611 -19.393  0.00  0.00      C2   H
ATOM   1190  N   VAL A 201      -9.299   3.281 -19.928  0.00  0.00      C2   N
ATOM   1191  CA  VAL A 201      -8.040   3.822 -20.570  0.00  0.00      C2   C
ATOM   1192  C   VAL A 201      -7.546   2.646 -21.454  0.00  0.00      C2   C
ATOM   1193  O   VAL A 201      -6.592   1.967 -21.075  0.00  0.00      C2   O
ATOM   1194  CB  VAL A 201      -6.905   4.421 -19.630  0.00  0.00      C2   C
ATOM   1195  CG1 VAL A 201      -6.660   3.493 -18.429  0.00  0.00      C2   C
ATOM   1196  CG2 VAL A 201      -5.640   4.963 -20.222  0.00  0.00      C2   C
ATOM   1197  H   VAL A 201      -9.434   2.280 -19.919  0.00  0.00      C2   H
ATOM   1198  HA  VAL A 201      -8.312   4.638 -21.240  0.00  0.00      C2   H
ATOM   1199  HB  VAL A 201      -7.354   5.288 -19.144  0.00  0.00      C2   H
ATOM   1200 HG11 VAL A 201      -6.491   2.466 -18.753  0.00  0.00      C2   H
ATOM   1201 HG12 VAL A 201      -5.874   3.942 -17.821  0.00  0.00      C2   H
ATOM   1202 HG13 VAL A 201      -7.585   3.372 -17.865  0.00  0.00      C2   H
ATOM   1203 HG21 VAL A 201      -5.620   6.049 -20.305  0.00  0.00      C2   H
ATOM   1204 HG22 VAL A 201      -4.795   4.502 -19.711  0.00  0.00      C2   H
ATOM   1205 HG23 VAL A 201      -5.536   4.677 -21.269  0.00  0.00      C2   H
ATOM   1206  N   GLY A 202      -8.358   2.372 -22.476  0.00  0.00      C2   N
ATOM   1207  CA  GLY A 202      -8.103   1.448 -23.613  0.00  0.00      C2   C
ATOM   1208  C   GLY A 202      -7.572   2.245 -24.762  0.00  0.00      C2   C
ATOM   1209  O   GLY A 202      -7.528   3.467 -24.773  0.00  0.00      C2   O
ATOM   1210  H   GLY A 202      -9.057   3.097 -22.551  0.00  0.00      C2   H
ATOM   1211  HA3 GLY A 202      -9.082   1.092 -23.935  0.00  0.00      C2   H
ATOM   1212  HA2 GLY A 202      -7.456   0.601 -23.387  0.00  0.00      C2   H
ATOM   1213  N   GLY A 203      -7.027   1.540 -25.730  0.00  0.00      C2   N
ATOM   1214  CA  GLY A 203      -6.657   2.039 -26.969  0.00  0.00      C2   C
ATOM   1215  C   GLY A 203      -5.139   2.402 -26.919  0.00  0.00      C2   C
ATOM   1216  O   GLY A 203      -4.505   2.627 -27.979  0.00  0.00      C2   O
ATOM   1217  H   GLY A 203      -6.821   0.553 -25.680  0.00  0.00      C2   H
ATOM   1218  HA  GLY A 203      -6.979   1.380 -27.775  0.00  0.00      C2   H
ATOM   1219  HA3 GLY A 203      -7.226   2.948 -27.166  0.00  0.00      C2   H
ATOM   1220  N   GLN A 204      -4.501   2.423 -25.748  0.00  0.00      C2   N
ATOM   1221  CA  GLN A 204      -3.074   2.677 -25.526  0.00  0.00      C2   C
ATOM   1222  C   GLN A 204      -2.094   1.787 -26.449  0.00  0.00      C2   C
ATOM   1223  O   GLN A 204      -1.104   2.257 -27.043  0.00  0.00      C2   O
ATOM   1224  CB  GLN A 204      -2.757   2.468 -23.957  0.00  0.00      C2   C
ATOM   1225  CG  GLN A 204      -3.423   3.442 -22.943  0.00  0.00      C2   C
ATOM   1226  CD  GLN A 204      -2.664   4.787 -22.796  0.00  0.00      C2   C
ATOM   1227  OE1 GLN A 204      -1.466   4.765 -22.688  0.00  0.00      C2   O
ATOM   1228  NE2 GLN A 204      -3.368   5.914 -22.652  0.00  0.00      C2   N
ATOM   1229  H   GLN A 204      -5.039   2.226 -24.916  0.00  0.00      C2   H
ATOM   1230  HA  GLN A 204      -2.966   3.704 -25.876  0.00  0.00      C2   H
ATOM   1231  HB3 GLN A 204      -1.669   2.437 -23.902  0.00  0.00      C2   H
ATOM   1232  HB2 GLN A 204      -3.080   1.487 -23.607  0.00  0.00      C2   H
ATOM   1233  HG3 GLN A 204      -3.396   2.974 -21.959  0.00  0.00      C2   H
ATOM   1234  HG2 GLN A 204      -4.449   3.625 -23.262  0.00  0.00      C2   H
ATOM   1235 HE22 GLN A 204      -2.897   6.807 -22.617  0.00  0.00      C2   H
ATOM   1236 HE21 GLN A 204      -4.357   5.825 -22.469  0.00  0.00      C2   H
ATOM   1237  N   ARG A 205      -2.322   0.426 -26.479  0.00  0.00      C2   N
ATOM   1238  CA  ARG A 205      -1.385  -0.597 -26.962  0.00  0.00      C2   C
ATOM   1239  C   ARG A 205      -0.077  -0.724 -26.175  0.00  0.00      C2   C
ATOM   1240  O   ARG A 205       0.842  -1.579 -26.361  0.00  0.00      C2   O
ATOM   1241  CB  ARG A 205      -1.144  -0.432 -28.465  0.00  0.00      C2   C
ATOM   1242  CG  ARG A 205      -2.384  -0.194 -29.227  0.00  0.00      C2   C
ATOM   1243  CD  ARG A 205      -2.331  -0.586 -30.727  0.00  0.00      C2   C
ATOM   1244  NE  ARG A 205      -1.394   0.282 -31.523  0.00  0.00      C2   N
ATOM   1245  CZ  ARG A 205      -0.572  -0.145 -32.501  0.00  0.00      C2   C
ATOM   1246  NH1 ARG A 205      -0.735  -1.338 -33.043  0.00  0.00      C2   N
ATOM   1247  NH2 ARG A 205       0.490   0.605 -32.726  0.00  0.00      C2   N
ATOM   1248  H   ARG A 205      -3.045   0.147 -25.831  0.00  0.00      C2   H
ATOM   1249  HA  ARG A 205      -1.779  -1.588 -26.737  0.00  0.00      C2   H
ATOM   1250  HB3 ARG A 205      -0.646  -1.297 -28.904  0.00  0.00      C2   H
ATOM   1251  HB2 ARG A 205      -0.396   0.349 -28.603  0.00  0.00      C2   H
ATOM   1252  HG3 ARG A 205      -2.586   0.877 -29.204  0.00  0.00      C2   H
ATOM   1253  HG2 ARG A 205      -3.268  -0.632 -28.764  0.00  0.00      C2   H
ATOM   1254  HD3 ARG A 205      -3.329  -0.582 -31.166  0.00  0.00      C2   H
ATOM   1255  HD2 ARG A 205      -1.994  -1.622 -30.690  0.00  0.00      C2   H
ATOM   1256  HE  ARG A 205      -1.207   1.160 -31.060  0.00  0.00      C2   H
ATOM   1257 HH12 ARG A 205      -0.223  -1.563 -33.885  0.00  0.00      C2   H
ATOM   1258 HH11 ARG A 205      -1.551  -1.893 -32.831  0.00  0.00      C2   H
ATOM   1259 HH22 ARG A 205       1.144   0.553 -33.494  0.00  0.00      C2   H
ATOM   1260 HH21 ARG A 205       0.662   1.143 -31.890  0.00  0.00      C2   H
ATOM   1261  N   SER A 206      -0.033  -0.003 -25.071  0.00  0.00      C2   N
ATOM   1262  CA  SER A 206       0.953  -0.011 -24.029  0.00  0.00      C2   C
ATOM   1263  C   SER A 206       0.903  -1.252 -23.165  0.00  0.00      C2   C
ATOM   1264  O   SER A 206      -0.243  -1.672 -22.907  0.00  0.00      C2   O
ATOM   1265  CB  SER A 206       0.788   1.290 -23.225  0.00  0.00      C2   C
ATOM   1266  OG  SER A 206       1.611   1.438 -22.092  0.00  0.00      C2   O
ATOM   1267  H   SER A 206      -0.906   0.485 -24.926  0.00  0.00      C2   H
ATOM   1268  HA  SER A 206       1.896  -0.015 -24.575  0.00  0.00      C2   H
ATOM   1269  HB3 SER A 206      -0.176   1.302 -22.718  0.00  0.00      C2   H
ATOM   1270  HB2 SER A 206       0.851   2.188 -23.840  0.00  0.00      C2   H
ATOM   1271  HG  SER A 206       2.464   1.284 -22.504  0.00  0.00      C2   H
ATOM   1272  N   GLU A 207       2.120  -1.659 -22.726  0.00  0.00      C2   N
ATOM   1273  CA  GLU A 207       2.270  -2.733 -21.756  0.00  0.00      C2   C
ATOM   1274  C   GLU A 207       1.782  -2.183 -20.397  0.00  0.00      C2   C
ATOM   1275  O   GLU A 207       2.593  -1.697 -19.569  0.00  0.00      C2   O
ATOM   1276  CB  GLU A 207       3.766  -3.125 -21.716  0.00  0.00      C2   C
ATOM   1277  CG  GLU A 207       4.063  -4.232 -20.707  0.00  0.00      C2   C
ATOM   1278  CD  GLU A 207       5.537  -4.834 -20.857  0.00  0.00      C2   C
ATOM   1279  OE1 GLU A 207       5.829  -5.866 -20.200  0.00  0.00      C2   O
ATOM   1280  OE2 GLU A 207       6.366  -4.281 -21.629  0.00  0.00      C2   O
ATOM   1281  H   GLU A 207       2.967  -1.316 -23.156  0.00  0.00      C2   H
ATOM   1282  HA  GLU A 207       1.684  -3.506 -22.251  0.00  0.00      C2   H
ATOM   1283  HB3 GLU A 207       4.311  -2.228 -21.420  0.00  0.00      C2   H
ATOM   1284  HB2 GLU A 207       4.312  -3.285 -22.646  0.00  0.00      C2   H
ATOM   1285  HG3 GLU A 207       3.388  -5.077 -20.846  0.00  0.00      C2   H
ATOM   1286  HG2 GLU A 207       3.891  -3.925 -19.676  0.00  0.00      C2   H
ATOM   1287  N   ARG A 208       0.475  -2.401 -20.164  0.00  0.00      C2   N
ATOM   1288  CA  ARG A 208      -0.201  -2.044 -18.901  0.00  0.00      C2   C
ATOM   1289  C   ARG A 208       0.373  -2.510 -17.521  0.00  0.00      C2   C
ATOM   1290  O   ARG A 208       0.306  -1.807 -16.531  0.00  0.00      C2   O
ATOM   1291  CB  ARG A 208      -1.680  -2.427 -19.107  0.00  0.00      C2   C
ATOM   1292  CG  ARG A 208      -2.663  -2.093 -17.959  0.00  0.00      C2   C
ATOM   1293  CD  ARG A 208      -4.187  -2.214 -18.228  0.00  0.00      C2   C
ATOM   1294  NE  ARG A 208      -4.663  -3.591 -18.368  0.00  0.00      C2   N
ATOM   1295  CZ  ARG A 208      -5.727  -4.106 -19.125  0.00  0.00      C2   C
ATOM   1296  NH1 ARG A 208      -6.576  -3.223 -19.667  0.00  0.00      C2   N
ATOM   1297  NH2 ARG A 208      -5.928  -5.442 -19.117  0.00  0.00      C2   N
ATOM   1298  H   ARG A 208      -0.071  -2.645 -20.978  0.00  0.00      C2   H
ATOM   1299  HA  ARG A 208      -0.150  -0.959 -18.814  0.00  0.00      C2   H
ATOM   1300  HB3 ARG A 208      -1.953  -3.436 -19.415  0.00  0.00      C2   H
ATOM   1301  HB2 ARG A 208      -2.118  -2.008 -20.013  0.00  0.00      C2   H
ATOM   1302  HG3 ARG A 208      -2.413  -1.083 -17.632  0.00  0.00      C2   H
ATOM   1303  HG2 ARG A 208      -2.381  -2.903 -17.287  0.00  0.00      C2   H
ATOM   1304  HD3 ARG A 208      -4.294  -1.683 -19.174  0.00  0.00      C2   H
ATOM   1305  HD2 ARG A 208      -4.791  -1.696 -17.482  0.00  0.00      C2   H
ATOM   1306  HE  ARG A 208      -4.054  -4.289 -17.967  0.00  0.00      C2   H
ATOM   1307 HH12 ARG A 208      -7.081  -3.475 -20.504  0.00  0.00      C2   H
ATOM   1308 HH11 ARG A 208      -6.518  -2.239 -19.443  0.00  0.00      C2   H
ATOM   1309 HH22 ARG A 208      -6.657  -5.768 -19.735  0.00  0.00      C2   H
ATOM   1310 HH21 ARG A 208      -5.269  -6.182 -18.923  0.00  0.00      C2   H
ATOM   1311  N   LYS A 209       0.949  -3.715 -17.449  0.00  0.00      C2   N
ATOM   1312  CA  LYS A 209       1.632  -4.178 -16.277  0.00  0.00      C2   C
ATOM   1313  C   LYS A 209       2.785  -3.315 -15.698  0.00  0.00      C2   C
ATOM   1314  O   LYS A 209       3.095  -3.423 -14.544  0.00  0.00      C2   O
ATOM   1315  CB  LYS A 209       1.905  -5.702 -16.314  0.00  0.00      C2   C
ATOM   1316  CG  LYS A 209       3.050  -6.046 -17.332  0.00  0.00      C2   C
ATOM   1317  CD  LYS A 209       3.383  -7.560 -17.248  0.00  0.00      C2   C
ATOM   1318  CE  LYS A 209       4.156  -8.163 -18.491  0.00  0.00      C2   C
ATOM   1319  NZ  LYS A 209       4.541  -9.594 -18.222  0.00  0.00      C2   N
ATOM   1320  H   LYS A 209       0.914  -4.385 -18.204  0.00  0.00      C2   H
ATOM   1321  HA  LYS A 209       0.824  -4.099 -15.549  0.00  0.00      C2   H
ATOM   1322  HB3 LYS A 209       0.958  -6.200 -16.521  0.00  0.00      C2   H
ATOM   1323  HB2 LYS A 209       2.100  -5.943 -15.269  0.00  0.00      C2   H
ATOM   1324  HG3 LYS A 209       3.960  -5.459 -17.206  0.00  0.00      C2   H
ATOM   1325  HG2 LYS A 209       2.603  -5.996 -18.325  0.00  0.00      C2   H
ATOM   1326  HD3 LYS A 209       2.460  -8.140 -17.247  0.00  0.00      C2   H
ATOM   1327  HD2 LYS A 209       3.965  -7.656 -16.331  0.00  0.00      C2   H
ATOM   1328  HE3 LYS A 209       5.120  -7.672 -18.621  0.00  0.00      C2   H
ATOM   1329  HE2 LYS A 209       3.646  -8.257 -19.450  0.00  0.00      C2   H
ATOM   1330  HZ1 LYS A 209       4.892  -9.961 -19.095  0.00  0.00      C2   H
ATOM   1331  HZ2 LYS A 209       5.189  -9.697 -17.454  0.00  0.00      C2   H
ATOM   1332  HZ3 LYS A 209       3.776 -10.242 -18.099  0.00  0.00      C2   H
ATOM   1333  N   LYS A 210       3.248  -2.299 -16.496  0.00  0.00      C2   N
ATOM   1334  CA  LYS A 210       4.099  -1.181 -16.050  0.00  0.00      C2   C
ATOM   1335  C   LYS A 210       3.374  -0.101 -15.150  0.00  0.00      C2   C
ATOM   1336  O   LYS A 210       4.017   0.471 -14.275  0.00  0.00      C2   O
ATOM   1337  CB  LYS A 210       4.733  -0.522 -17.326  0.00  0.00      C2   C
ATOM   1338  CG  LYS A 210       5.520  -1.550 -18.090  0.00  0.00      C2   C
ATOM   1339  CD  LYS A 210       6.560  -2.535 -17.389  0.00  0.00      C2   C
ATOM   1340  CE  LYS A 210       7.823  -1.908 -16.711  0.00  0.00      C2   C
ATOM   1341  NZ  LYS A 210       8.837  -2.953 -16.490  0.00  0.00      C2   N
ATOM   1342  H   LYS A 210       3.045  -2.362 -17.484  0.00  0.00      C2   H
ATOM   1343  HA  LYS A 210       4.921  -1.594 -15.466  0.00  0.00      C2   H
ATOM   1344  HB3 LYS A 210       5.339   0.347 -17.072  0.00  0.00      C2   H
ATOM   1345  HB2 LYS A 210       3.904  -0.168 -17.939  0.00  0.00      C2   H
ATOM   1346  HG3 LYS A 210       6.012  -1.048 -18.923  0.00  0.00      C2   H
ATOM   1347  HG2 LYS A 210       4.749  -2.194 -18.516  0.00  0.00      C2   H
ATOM   1348  HD3 LYS A 210       6.829  -3.213 -18.199  0.00  0.00      C2   H
ATOM   1349  HD2 LYS A 210       6.036  -3.222 -16.725  0.00  0.00      C2   H
ATOM   1350  HE3 LYS A 210       7.465  -1.559 -15.742  0.00  0.00      C2   H
ATOM   1351  HE2 LYS A 210       8.123  -1.039 -17.295  0.00  0.00      C2   H
ATOM   1352  HZ1 LYS A 210       8.528  -3.609 -15.787  0.00  0.00      C2   H
ATOM   1353  HZ2 LYS A 210       8.985  -3.410 -17.379  0.00  0.00      C2   H
ATOM   1354  HZ3 LYS A 210       9.694  -2.510 -16.192  0.00  0.00      C2   H
ATOM   1355  N   TRP A 211       2.100   0.169 -15.362  0.00  0.00      C2   N
ATOM   1356  CA  TRP A 211       1.386   1.240 -14.713  0.00  0.00      C2   C
ATOM   1357  C   TRP A 211       0.053   0.832 -14.044  0.00  0.00      C2   C
ATOM   1358  O   TRP A 211      -0.494   1.737 -13.412  0.00  0.00      C2   O
ATOM   1359  CB  TRP A 211       1.086   2.418 -15.745  0.00  0.00      C2   C
ATOM   1360  CG  TRP A 211       0.489   2.078 -17.046  0.00  0.00      C2   C
ATOM   1361  CD1 TRP A 211       1.204   1.796 -18.196  0.00  0.00      C2   C
ATOM   1362  CD2 TRP A 211      -0.912   1.915 -17.511  0.00  0.00      C2   C
ATOM   1363  NE1 TRP A 211       0.399   1.552 -19.280  0.00  0.00      C2   N
ATOM   1364  CE2 TRP A 211      -0.914   1.477 -18.946  0.00  0.00      C2   C
ATOM   1365  CE3 TRP A 211      -2.149   1.935 -16.875  0.00  0.00      C2   C
ATOM   1366  CZ2 TRP A 211      -2.063   1.104 -19.657  0.00  0.00      C2   C
ATOM   1367  CZ3 TRP A 211      -3.299   1.575 -17.552  0.00  0.00      C2   C
ATOM   1368  CH2 TRP A 211      -3.310   1.159 -18.980  0.00  0.00      C2   C
ATOM   1369  H   TRP A 211       1.601  -0.346 -16.073  0.00  0.00      C2   H
ATOM   1370  HA  TRP A 211       1.918   1.744 -13.906  0.00  0.00      C2   H
ATOM   1371  HB3 TRP A 211       2.059   2.820 -16.027  0.00  0.00      C2   H
ATOM   1372  HB2 TRP A 211       0.495   3.233 -15.326  0.00  0.00      C2   H
ATOM   1373  HD1 TRP A 211       2.276   1.907 -18.266  0.00  0.00      C2   H
ATOM   1374  HE1 TRP A 211       0.821   1.503 -20.197  0.00  0.00      C2   H
ATOM   1375  HE3 TRP A 211      -2.188   2.072 -15.805  0.00  0.00      C2   H
ATOM   1376  HZ2 TRP A 211      -2.018   0.892 -20.715  0.00  0.00      C2   H
ATOM   1377  HZ3 TRP A 211      -4.201   1.511 -16.963  0.00  0.00      C2   H
ATOM   1378  HH2 TRP A 211      -4.177   1.028 -19.611  0.00  0.00      C2   H
ATOM   1379  N   ILE A 212      -0.476  -0.382 -14.166  0.00  0.00      C2   N
ATOM   1380  CA  ILE A 212      -1.705  -0.822 -13.609  0.00  0.00      C2   C
ATOM   1381  C   ILE A 212      -1.758  -0.783 -12.106  0.00  0.00      C2   C
ATOM   1382  O   ILE A 212      -2.737  -0.463 -11.429  0.00  0.00      C2   O
ATOM   1383  CB  ILE A 212      -2.228  -2.186 -14.114  0.00  0.00      C2   C
ATOM   1384  CG1 ILE A 212      -3.699  -2.421 -13.940  0.00  0.00      C2   C
ATOM   1385  CG2 ILE A 212      -1.506  -3.358 -13.614  0.00  0.00      C2   C
ATOM   1386  CD1 ILE A 212      -4.603  -1.407 -14.576  0.00  0.00      C2   C
ATOM   1387  H   ILE A 212      -0.067  -1.009 -14.844  0.00  0.00      C2   H
ATOM   1388  HA  ILE A 212      -2.382  -0.042 -13.958  0.00  0.00      C2   H
ATOM   1389  HB  ILE A 212      -1.936  -2.150 -15.163  0.00  0.00      C2   H
ATOM   1390 HG13 ILE A 212      -4.025  -2.598 -12.915  0.00  0.00      C2   H
ATOM   1391 HG12 ILE A 212      -3.990  -3.402 -14.314  0.00  0.00      C2   H
ATOM   1392 HG21 ILE A 212      -0.480  -3.342 -13.982  0.00  0.00      C2   H
ATOM   1393 HG22 ILE A 212      -1.344  -3.418 -12.538  0.00  0.00      C2   H
ATOM   1394 HG23 ILE A 212      -2.059  -4.266 -13.855  0.00  0.00      C2   H
ATOM   1395 HD11 ILE A 212      -4.193  -0.860 -15.426  0.00  0.00      C2   H
ATOM   1396 HD12 ILE A 212      -5.476  -1.911 -14.990  0.00  0.00      C2   H
ATOM   1397 HD13 ILE A 212      -5.057  -0.723 -13.859  0.00  0.00      C2   H
ATOM   1398  N   HIE A 213      -0.618  -1.033 -11.513  0.00  0.00      C2   N
ATOM   1399  CA  HIE A 213      -0.453  -1.036 -10.048  0.00  0.00      C2   C
ATOM   1400  C   HIE A 213      -0.820   0.289  -9.391  0.00  0.00      C2   C
ATOM   1401  O   HIE A 213      -1.048   0.242  -8.166  0.00  0.00      C2   O
ATOM   1402  CB  HIE A 213       1.040  -1.232  -9.747  0.00  0.00      C2   C
ATOM   1403  CG  HIE A 213       2.059  -0.172  -9.986  0.00  0.00      C2   C
ATOM   1404  ND1 HIE A 213       2.192   0.402 -11.221  0.00  0.00      C2   N
ATOM   1405  CD2 HIE A 213       2.979   0.384  -9.145  0.00  0.00      C2   C
ATOM   1406  CE1 HIE A 213       3.095   1.333 -11.128  0.00  0.00      C2   C
ATOM   1407  NE2 HIE A 213       3.599   1.336  -9.862  0.00  0.00      C2   N
ATOM   1408  H   HIE A 213       0.262  -1.158 -11.992  0.00  0.00      C2   H
ATOM   1409  HA  HIE A 213      -0.973  -1.856  -9.554  0.00  0.00      C2   H
ATOM   1410  HB3 HIE A 213       1.420  -1.979 -10.443  0.00  0.00      C2   H
ATOM   1411  HB2 HIE A 213       1.241  -1.478  -8.704  0.00  0.00      C2   H
ATOM   1412  HD2 HIE A 213       3.200   0.134  -8.117  0.00  0.00      C2   H
ATOM   1413  HE1 HIE A 213       3.115   2.023 -11.958  0.00  0.00      C2   H
ATOM   1414  HE2 HIE A 213       4.222   2.031  -9.476  0.00  0.00      C2   H
ATOM   1415  N   CYS A 214      -0.909   1.362 -10.116  0.00  0.00      C2   N
ATOM   1416  CA  CYS A 214      -1.441   2.670  -9.752  0.00  0.00      C2   C
ATOM   1417  C   CYS A 214      -2.897   2.500  -9.300  0.00  0.00      C2   C
ATOM   1418  O   CYS A 214      -3.281   3.120  -8.359  0.00  0.00      C2   O
ATOM   1419  CB  CYS A 214      -1.339   3.643 -10.936  0.00  0.00      C2   C
ATOM   1420  SG  CYS A 214       0.323   4.238 -11.219  0.00  0.00      C2   S
ATOM   1421  H   CYS A 214      -0.462   1.255 -11.016  0.00  0.00      C2   H
ATOM   1422  HA  CYS A 214      -0.952   2.926  -8.812  0.00  0.00      C2   H
ATOM   1423  HB3 CYS A 214      -2.036   4.451 -10.713  0.00  0.00      C2   H
ATOM   1424  HB2 CYS A 214      -1.611   3.157 -11.872  0.00  0.00      C2   H
ATOM   1425  HG  CYS A 214       0.883   3.151 -11.756  0.00  0.00      C2   H
ATOM   1426  N   PHE A 215      -3.736   1.644  -9.948  0.00  0.00      C2   N
ATOM   1427  CA  PHE A 215      -5.225   1.616  -9.678  0.00  0.00      C2   C
ATOM   1428  C   PHE A 215      -5.606   0.773  -8.380  0.00  0.00      C2   C
ATOM   1429  O   PHE A 215      -6.770   0.527  -8.148  0.00  0.00      C2   O
ATOM   1430  CB  PHE A 215      -5.907   1.108 -10.979  0.00  0.00      C2   C
ATOM   1431  CG  PHE A 215      -6.084   2.097 -12.138  0.00  0.00      C2   C
ATOM   1432  CD1 PHE A 215      -5.166   2.071 -13.177  0.00  0.00      C2   C
ATOM   1433  CD2 PHE A 215      -7.025   3.118 -12.103  0.00  0.00      C2   C
ATOM   1434  CE1 PHE A 215      -5.256   2.996 -14.251  0.00  0.00      C2   C
ATOM   1435  CE2 PHE A 215      -7.128   4.041 -13.113  0.00  0.00      C2   C
ATOM   1436  CZ  PHE A 215      -6.279   3.959 -14.249  0.00  0.00      C2   C
ATOM   1437  H   PHE A 215      -3.353   0.947 -10.571  0.00  0.00      C2   H
ATOM   1438  HA  PHE A 215      -5.600   2.603  -9.410  0.00  0.00      C2   H
ATOM   1439  HB3 PHE A 215      -6.927   0.865 -10.679  0.00  0.00      C2   H
ATOM   1440  HB2 PHE A 215      -5.444   0.179 -11.312  0.00  0.00      C2   H
ATOM   1441  HD1 PHE A 215      -4.335   1.396 -13.031  0.00  0.00      C2   H
ATOM   1442  HD2 PHE A 215      -7.741   3.089 -11.294  0.00  0.00      C2   H
ATOM   1443  HE1 PHE A 215      -4.479   3.050 -14.999  0.00  0.00      C2   H
ATOM   1444  HE2 PHE A 215      -7.872   4.818 -13.018  0.00  0.00      C2   H
ATOM   1445  HZ  PHE A 215      -6.371   4.765 -14.962  0.00  0.00      C2   H
ATOM   1446  N   GLU A 216      -4.546   0.308  -7.744  0.00  0.00      C2   N
ATOM   1447  CA  GLU A 216      -4.611  -0.321  -6.460  0.00  0.00      C2   C
ATOM   1448  C   GLU A 216      -5.352   0.603  -5.441  0.00  0.00      C2   C
ATOM   1449  O   GLU A 216      -4.983   1.730  -5.245  0.00  0.00      C2   O
ATOM   1450  CB  GLU A 216      -3.164  -0.792  -6.035  0.00  0.00      C2   C
ATOM   1451  CG  GLU A 216      -3.032  -1.821  -4.880  0.00  0.00      C2   C
ATOM   1452  CD  GLU A 216      -2.901  -1.234  -3.493  0.00  0.00      C2   C
ATOM   1453  OE1 GLU A 216      -2.723  -0.033  -3.354  0.00  0.00      C2   O
ATOM   1454  OE2 GLU A 216      -3.029  -1.989  -2.505  0.00  0.00      C2   O
ATOM   1455  H   GLU A 216      -3.677   0.785  -7.935  0.00  0.00      C2   H
ATOM   1456  HA  GLU A 216      -5.145  -1.239  -6.703  0.00  0.00      C2   H
ATOM   1457  HB3 GLU A 216      -2.613   0.141  -5.920  0.00  0.00      C2   H
ATOM   1458  HB2 GLU A 216      -2.699  -1.297  -6.882  0.00  0.00      C2   H
ATOM   1459  HG3 GLU A 216      -2.165  -2.455  -5.070  0.00  0.00      C2   H
ATOM   1460  HG2 GLU A 216      -3.742  -2.647  -4.879  0.00  0.00      C2   H
ATOM   1461  N   GLY A 217      -6.448   0.054  -5.014  0.00  0.00      C2   N
ATOM   1462  CA  GLY A 217      -7.277   0.609  -3.964  0.00  0.00      C2   C
ATOM   1463  C   GLY A 217      -8.636   1.085  -4.548  0.00  0.00      C2   C
ATOM   1464  O   GLY A 217      -9.339   1.872  -3.917  0.00  0.00      C2   O
ATOM   1465  H   GLY A 217      -6.762  -0.741  -5.552  0.00  0.00      C2   H
ATOM   1466  HA3 GLY A 217      -6.831   1.467  -3.460  0.00  0.00      C2   H
ATOM   1467  HA2 GLY A 217      -7.551  -0.113  -3.195  0.00  0.00      C2   H
ATOM   1468  N   VAL A 218      -8.908   0.738  -5.815  0.00  0.00      C2   N
ATOM   1469  CA  VAL A 218     -10.292   0.908  -6.333  0.00  0.00      C2   C
ATOM   1470  C   VAL A 218     -11.343   0.032  -5.618  0.00  0.00      C2   C
ATOM   1471  O   VAL A 218     -10.993  -1.160  -5.271  0.00  0.00      C2   O
ATOM   1472  CB  VAL A 218     -10.328   0.537  -7.880  0.00  0.00      C2   C
ATOM   1473  CG1 VAL A 218      -9.608   1.623  -8.792  0.00  0.00      C2   C
ATOM   1474  CG2 VAL A 218      -9.669  -0.828  -8.132  0.00  0.00      C2   C
ATOM   1475  H   VAL A 218      -8.198   0.257  -6.349  0.00  0.00      C2   H
ATOM   1476  HA  VAL A 218     -10.486   1.975  -6.222  0.00  0.00      C2   H
ATOM   1477  HB  VAL A 218     -11.355   0.487  -8.243  0.00  0.00      C2   H
ATOM   1478 HG11 VAL A 218      -8.642   2.061  -8.541  0.00  0.00      C2   H
ATOM   1479 HG12 VAL A 218      -9.689   1.360  -9.846  0.00  0.00      C2   H
ATOM   1480 HG13 VAL A 218     -10.168   2.557  -8.753  0.00  0.00      C2   H
ATOM   1481 HG21 VAL A 218     -10.212  -1.698  -7.764  0.00  0.00      C2   H
ATOM   1482 HG22 VAL A 218      -9.570  -0.909  -9.215  0.00  0.00      C2   H
ATOM   1483 HG23 VAL A 218      -8.702  -0.910  -7.635  0.00  0.00      C2   H
ATOM   1484  N   THR A 219     -12.600   0.489  -5.477  0.00  0.00      C2   N
ATOM   1485  CA  THR A 219     -13.722  -0.155  -4.785  0.00  0.00      C2   C
ATOM   1486  C   THR A 219     -14.124  -1.517  -5.383  0.00  0.00      C2   C
ATOM   1487  O   THR A 219     -14.631  -2.396  -4.639  0.00  0.00      C2   O
ATOM   1488  CB  THR A 219     -15.002   0.811  -4.675  0.00  0.00      C2   C
ATOM   1489  OG1 THR A 219     -14.663   2.148  -4.659  0.00  0.00      C2   O
ATOM   1490  CG2 THR A 219     -15.952   0.393  -3.523  0.00  0.00      C2   C
ATOM   1491  H   THR A 219     -12.722   1.369  -5.957  0.00  0.00      C2   H
ATOM   1492  HA  THR A 219     -13.243  -0.342  -3.824  0.00  0.00      C2   H
ATOM   1493  HB  THR A 219     -15.746   0.692  -5.462  0.00  0.00      C2   H
ATOM   1494  HG1 THR A 219     -14.320   2.400  -3.799  0.00  0.00      C2   H
ATOM   1495 HG21 THR A 219     -15.505   0.666  -2.567  0.00  0.00      C2   H
ATOM   1496 HG22 THR A 219     -16.876   0.971  -3.500  0.00  0.00      C2   H
ATOM   1497 HG23 THR A 219     -16.267  -0.650  -3.545  0.00  0.00      C2   H
ATOM   1498  N   ALA A 220     -13.937  -1.661  -6.687  0.00  0.00      C2   N
ATOM   1499  CA  ALA A 220     -13.956  -2.993  -7.405  0.00  0.00      C2   C
ATOM   1500  C   ALA A 220     -13.613  -2.645  -8.919  0.00  0.00      C2   C
ATOM   1501  O   ALA A 220     -13.506  -1.454  -9.327  0.00  0.00      C2   O
ATOM   1502  CB  ALA A 220     -15.458  -3.588  -7.296  0.00  0.00      C2   C
ATOM   1503  H   ALA A 220     -13.913  -0.865  -7.309  0.00  0.00      C2   H
ATOM   1504  HA  ALA A 220     -13.191  -3.687  -7.056  0.00  0.00      C2   H
ATOM   1505  HB1 ALA A 220     -15.714  -4.197  -8.164  0.00  0.00      C2   H
ATOM   1506  HB2 ALA A 220     -15.530  -4.241  -6.426  0.00  0.00      C2   H
ATOM   1507  HB3 ALA A 220     -16.233  -2.828  -7.196  0.00  0.00      C2   H
ATOM   1508  N   ILE A 221     -13.240  -3.706  -9.652  0.00  0.00      C2   N
ATOM   1509  CA  ILE A 221     -13.041  -3.669 -11.082  0.00  0.00      C2   C
ATOM   1510  C   ILE A 221     -14.421  -3.910 -11.728  0.00  0.00      C2   C
ATOM   1511  O   ILE A 221     -15.073  -4.809 -11.171  0.00  0.00      C2   O
ATOM   1512  CB  ILE A 221     -12.140  -4.955 -11.552  0.00  0.00      C2   C
ATOM   1513  CG1 ILE A 221     -10.715  -4.755 -11.188  0.00  0.00      C2   C
ATOM   1514  CG2 ILE A 221     -12.221  -5.310 -13.063  0.00  0.00      C2   C
ATOM   1515  CD1 ILE A 221      -9.820  -5.980 -11.139  0.00  0.00      C2   C
ATOM   1516  H   ILE A 221     -13.203  -4.649  -9.293  0.00  0.00      C2   H
ATOM   1517  HA  ILE A 221     -12.434  -2.824 -11.407  0.00  0.00      C2   H
ATOM   1518  HB  ILE A 221     -12.535  -5.892 -11.160  0.00  0.00      C2   H
ATOM   1519 HG13 ILE A 221     -10.757  -4.261 -10.217  0.00  0.00      C2   H
ATOM   1520 HG12 ILE A 221     -10.210  -3.977 -11.762  0.00  0.00      C2   H
ATOM   1521 HG21 ILE A 221     -12.050  -4.362 -13.574  0.00  0.00      C2   H
ATOM   1522 HG22 ILE A 221     -11.610  -6.098 -13.504  0.00  0.00      C2   H
ATOM   1523 HG23 ILE A 221     -13.158  -5.801 -13.324  0.00  0.00      C2   H
ATOM   1524 HD11 ILE A 221      -8.752  -5.766 -11.088  0.00  0.00      C2   H
ATOM   1525 HD12 ILE A 221     -10.017  -6.408 -10.156  0.00  0.00      C2   H
ATOM   1526 HD13 ILE A 221     -10.032  -6.682 -11.946  0.00  0.00      C2   H
ATOM   1527  N   ILE A 222     -14.714  -3.308 -12.876  0.00  0.00      C2   N
ATOM   1528  CA  ILE A 222     -15.744  -3.702 -13.775  0.00  0.00      C2   C
ATOM   1529  C   ILE A 222     -15.156  -4.157 -15.104  0.00  0.00      C2   C
ATOM   1530  O   ILE A 222     -14.599  -3.354 -15.843  0.00  0.00      C2   O
ATOM   1531  CB  ILE A 222     -16.776  -2.493 -14.089  0.00  0.00      C2   C
ATOM   1532  CG1 ILE A 222     -17.647  -2.153 -12.895  0.00  0.00      C2   C
ATOM   1533  CG2 ILE A 222     -17.717  -2.795 -15.327  0.00  0.00      C2   C
ATOM   1534  CD1 ILE A 222     -18.216  -0.721 -12.897  0.00  0.00      C2   C
ATOM   1535  H   ILE A 222     -14.204  -2.451 -13.034  0.00  0.00      C2   H
ATOM   1536  HA  ILE A 222     -16.321  -4.478 -13.273  0.00  0.00      C2   H
ATOM   1537  HB  ILE A 222     -16.071  -1.687 -14.292  0.00  0.00      C2   H
ATOM   1538 HG13 ILE A 222     -17.140  -2.422 -11.968  0.00  0.00      C2   H
ATOM   1539 HG12 ILE A 222     -18.469  -2.868 -12.850  0.00  0.00      C2   H
ATOM   1540 HG21 ILE A 222     -18.375  -1.995 -15.665  0.00  0.00      C2   H
ATOM   1541 HG22 ILE A 222     -17.285  -3.038 -16.298  0.00  0.00      C2   H
ATOM   1542 HG23 ILE A 222     -18.341  -3.647 -15.058  0.00  0.00      C2   H
ATOM   1543 HD11 ILE A 222     -17.518   0.071 -13.169  0.00  0.00      C2   H
ATOM   1544 HD12 ILE A 222     -19.061  -0.722 -13.585  0.00  0.00      C2   H
ATOM   1545 HD13 ILE A 222     -18.685  -0.390 -11.971  0.00  0.00      C2   H
ATOM   1546  N   PHE A 223     -15.179  -5.455 -15.415  0.00  0.00      C2   N
ATOM   1547  CA  PHE A 223     -14.561  -6.044 -16.609  0.00  0.00      C2   C
ATOM   1548  C   PHE A 223     -15.760  -6.081 -17.597  0.00  0.00      C2   C
ATOM   1549  O   PHE A 223     -16.887  -6.430 -17.229  0.00  0.00      C2   O
ATOM   1550  CB  PHE A 223     -14.002  -7.461 -16.193  0.00  0.00      C2   C
ATOM   1551  CG  PHE A 223     -12.947  -7.900 -17.188  0.00  0.00      C2   C
ATOM   1552  CD1 PHE A 223     -11.642  -7.551 -16.956  0.00  0.00      C2   C
ATOM   1553  CD2 PHE A 223     -13.242  -8.702 -18.324  0.00  0.00      C2   C
ATOM   1554  CE1 PHE A 223     -10.676  -7.881 -17.905  0.00  0.00      C2   C
ATOM   1555  CE2 PHE A 223     -12.240  -9.119 -19.144  0.00  0.00      C2   C
ATOM   1556  CZ  PHE A 223     -10.910  -8.680 -19.015  0.00  0.00      C2   C
ATOM   1557  H   PHE A 223     -15.870  -6.016 -14.938  0.00  0.00      C2   H
ATOM   1558  HA  PHE A 223     -13.678  -5.502 -16.949  0.00  0.00      C2   H
ATOM   1559  HB3 PHE A 223     -14.819  -8.183 -16.173  0.00  0.00      C2   H
ATOM   1560  HB2 PHE A 223     -13.469  -7.362 -15.247  0.00  0.00      C2   H
ATOM   1561  HD1 PHE A 223     -11.438  -6.816 -16.191  0.00  0.00      C2   H
ATOM   1562  HD2 PHE A 223     -14.218  -9.140 -18.469  0.00  0.00      C2   H
ATOM   1563  HE1 PHE A 223      -9.730  -7.368 -17.819  0.00  0.00      C2   H
ATOM   1564  HE2 PHE A 223     -12.370  -9.673 -20.062  0.00  0.00      C2   H
ATOM   1565  HZ  PHE A 223     -10.118  -8.909 -19.713  0.00  0.00      C2   H
ATOM   1566  N   CYS A 224     -15.540  -5.768 -18.851  0.00  0.00      C2   N
ATOM   1567  CA  CYS A 224     -16.524  -5.893 -19.949  0.00  0.00      C2   C
ATOM   1568  C   CYS A 224     -16.091  -7.037 -20.959  0.00  0.00      C2   C
ATOM   1569  O   CYS A 224     -15.015  -7.026 -21.492  0.00  0.00      C2   O
ATOM   1570  CB  CYS A 224     -16.625  -4.591 -20.687  0.00  0.00      C2   C
ATOM   1571  SG  CYS A 224     -17.200  -3.295 -19.551  0.00  0.00      C2   S
ATOM   1572  H   CYS A 224     -14.677  -5.306 -19.099  0.00  0.00      C2   H
ATOM   1573  HA  CYS A 224     -17.506  -6.187 -19.578  0.00  0.00      C2   H
ATOM   1574  HB3 CYS A 224     -17.330  -4.688 -21.513  0.00  0.00      C2   H
ATOM   1575  HB2 CYS A 224     -15.727  -4.332 -21.248  0.00  0.00      C2   H
ATOM   1576  HG  CYS A 224     -16.357  -3.591 -18.558  0.00  0.00      C2   H
ATOM   1577  N   VAL A 225     -17.015  -8.001 -21.207  0.00  0.00      C2   N
ATOM   1578  CA  VAL A 225     -16.839  -8.982 -22.302  0.00  0.00      C2   C
ATOM   1579  C   VAL A 225     -18.172  -9.114 -23.011  0.00  0.00      C2   C
ATOM   1580  O   VAL A 225     -19.255  -8.927 -22.430  0.00  0.00      C2   O
ATOM   1581  CB  VAL A 225     -16.379 -10.368 -21.809  0.00  0.00      C2   C
ATOM   1582  CG1 VAL A 225     -14.849 -10.457 -21.519  0.00  0.00      C2   C
ATOM   1583  CG2 VAL A 225     -17.424 -11.016 -20.827  0.00  0.00      C2   C
ATOM   1584  H   VAL A 225     -17.910  -7.950 -20.741  0.00  0.00      C2   H
ATOM   1585  HA  VAL A 225     -16.013  -8.707 -22.958  0.00  0.00      C2   H
ATOM   1586  HB  VAL A 225     -16.411 -10.966 -22.720  0.00  0.00      C2   H
ATOM   1587 HG11 VAL A 225     -14.211 -10.514 -22.401  0.00  0.00      C2   H
ATOM   1588 HG12 VAL A 225     -14.521  -9.555 -21.003  0.00  0.00      C2   H
ATOM   1589 HG13 VAL A 225     -14.914 -11.366 -20.921  0.00  0.00      C2   H
ATOM   1590 HG21 VAL A 225     -17.646 -10.383 -19.968  0.00  0.00      C2   H
ATOM   1591 HG22 VAL A 225     -18.398 -10.994 -21.315  0.00  0.00      C2   H
ATOM   1592 HG23 VAL A 225     -17.256 -12.024 -20.447  0.00  0.00      C2   H
ATOM   1593  N   ALA A 226     -18.021  -9.456 -24.285  0.00  0.00      C2   N
ATOM   1594  CA  ALA A 226     -19.011  -9.912 -25.265  0.00  0.00      C2   C
ATOM   1595  C   ALA A 226     -19.180 -11.409 -25.230  0.00  0.00      C2   C
ATOM   1596  O   ALA A 226     -18.205 -12.137 -25.412  0.00  0.00      C2   O
ATOM   1597  CB  ALA A 226     -18.519  -9.491 -26.667  0.00  0.00      C2   C
ATOM   1598  H   ALA A 226     -17.056  -9.460 -24.583  0.00  0.00      C2   H
ATOM   1599  HA  ALA A 226     -19.911  -9.370 -24.972  0.00  0.00      C2   H
ATOM   1600  HB1 ALA A 226     -18.467  -8.403 -26.686  0.00  0.00      C2   H
ATOM   1601  HB2 ALA A 226     -17.522  -9.843 -26.930  0.00  0.00      C2   H
ATOM   1602  HB3 ALA A 226     -19.243  -9.804 -27.420  0.00  0.00      C2   H
ATOM   1603  N   LEU A 227     -20.442 -11.914 -25.025  0.00  0.00      C2   N
ATOM   1604  CA  LEU A 227     -20.831 -13.331 -25.067  0.00  0.00      C2   C
ATOM   1605  C   LEU A 227     -20.512 -13.947 -26.471  0.00  0.00      C2   C
ATOM   1606  O   LEU A 227     -20.225 -15.165 -26.587  0.00  0.00      C2   O
ATOM   1607  CB  LEU A 227     -22.315 -13.530 -24.567  0.00  0.00      C2   C
ATOM   1608  CG  LEU A 227     -22.586 -13.371 -23.075  0.00  0.00      C2   C
ATOM   1609  CD1 LEU A 227     -24.109 -13.389 -22.759  0.00  0.00      C2   C
ATOM   1610  CD2 LEU A 227     -21.864 -14.289 -22.075  0.00  0.00      C2   C
ATOM   1611  H   LEU A 227     -21.153 -11.221 -24.841  0.00  0.00      C2   H
ATOM   1612  HA  LEU A 227     -20.301 -13.864 -24.278  0.00  0.00      C2   H
ATOM   1613  HB3 LEU A 227     -22.524 -14.569 -24.817  0.00  0.00      C2   H
ATOM   1614  HB2 LEU A 227     -22.983 -12.932 -25.186  0.00  0.00      C2   H
ATOM   1615  HG  LEU A 227     -22.310 -12.353 -22.802  0.00  0.00      C2   H
ATOM   1616 HD11 LEU A 227     -24.518 -12.451 -23.136  0.00  0.00      C2   H
ATOM   1617 HD12 LEU A 227     -24.608 -14.316 -23.039  0.00  0.00      C2   H
ATOM   1618 HD13 LEU A 227     -24.153 -13.333 -21.671  0.00  0.00      C2   H
ATOM   1619 HD21 LEU A 227     -22.232 -15.268 -22.382  0.00  0.00      C2   H
ATOM   1620 HD22 LEU A 227     -20.774 -14.269 -22.096  0.00  0.00      C2   H
ATOM   1621 HD23 LEU A 227     -22.120 -14.216 -21.019  0.00  0.00      C2   H
ATOM   1622  N   SER A 228     -20.621 -13.147 -27.546  0.00  0.00      C2   N
ATOM   1623  CA  SER A 228     -20.552 -13.596 -28.963  0.00  0.00      C2   C
ATOM   1624  C   SER A 228     -19.128 -14.053 -29.371  0.00  0.00      C2   C
ATOM   1625  O   SER A 228     -19.015 -14.781 -30.347  0.00  0.00      C2   O
ATOM   1626  CB  SER A 228     -21.280 -12.527 -29.812  0.00  0.00      C2   C
ATOM   1627  OG  SER A 228     -20.798 -11.173 -29.637  0.00  0.00      C2   O
ATOM   1628  H   SER A 228     -21.049 -12.244 -27.403  0.00  0.00      C2   H
ATOM   1629  HA  SER A 228     -21.272 -14.411 -29.034  0.00  0.00      C2   H
ATOM   1630  HB3 SER A 228     -22.287 -12.430 -29.406  0.00  0.00      C2   H
ATOM   1631  HB2 SER A 228     -21.467 -12.857 -30.834  0.00  0.00      C2   H
ATOM   1632  HG  SER A 228     -19.946 -10.989 -30.040  0.00  0.00      C2   H
ATOM   1633  N   ASP A 229     -18.120 -13.722 -28.590  0.00  0.00      C2   N
ATOM   1634  CA  ASP A 229     -16.783 -14.078 -29.008  0.00  0.00      C2   C
ATOM   1635  C   ASP A 229     -16.449 -15.545 -28.916  0.00  0.00      C2   C
ATOM   1636  O   ASP A 229     -15.456 -15.926 -29.405  0.00  0.00      C2   O
ATOM   1637  CB  ASP A 229     -15.592 -13.347 -28.279  0.00  0.00      C2   C
ATOM   1638  CG  ASP A 229     -15.310 -11.853 -28.458  0.00  0.00      C2   C
ATOM   1639  OD1 ASP A 229     -15.970 -11.250 -29.254  0.00  0.00      C2   O
ATOM   1640  OD2 ASP A 229     -14.438 -11.278 -27.771  0.00  0.00      C2   O
ATOM   1641  H   ASP A 229     -18.372 -13.183 -27.774  0.00  0.00      C2   H
ATOM   1642  HA  ASP A 229     -16.683 -13.908 -30.080  0.00  0.00      C2   H
ATOM   1643  HB3 ASP A 229     -14.605 -13.777 -28.447  0.00  0.00      C2   H
ATOM   1644  HB2 ASP A 229     -15.918 -13.489 -27.248  0.00  0.00      C2   H
ATOM   1645  N   TYR A 230     -17.308 -16.388 -28.333  0.00  0.00      C2   N
ATOM   1646  CA  TYR A 230     -17.012 -17.775 -28.161  0.00  0.00      C2   C
ATOM   1647  C   TYR A 230     -16.810 -18.467 -29.554  0.00  0.00      C2   C
ATOM   1648  O   TYR A 230     -15.968 -19.354 -29.563  0.00  0.00      C2   O
ATOM   1649  CB  TYR A 230     -18.150 -18.417 -27.318  0.00  0.00      C2   C
ATOM   1650  CG  TYR A 230     -19.314 -18.825 -28.207  0.00  0.00      C2   C
ATOM   1651  CD1 TYR A 230     -20.207 -17.898 -28.670  0.00  0.00      C2   C
ATOM   1652  CD2 TYR A 230     -19.464 -20.209 -28.586  0.00  0.00      C2   C
ATOM   1653  CE1 TYR A 230     -21.196 -18.198 -29.668  0.00  0.00      C2   C
ATOM   1654  CE2 TYR A 230     -20.551 -20.582 -29.426  0.00  0.00      C2   C
ATOM   1655  CZ  TYR A 230     -21.393 -19.605 -29.982  0.00  0.00      C2   C
ATOM   1656  OH  TYR A 230     -22.429 -19.841 -30.856  0.00  0.00      C2   O
ATOM   1657  H   TYR A 230     -18.143 -16.032 -27.892  0.00  0.00      C2   H
ATOM   1658  HA  TYR A 230     -16.108 -17.825 -27.553  0.00  0.00      C2   H
ATOM   1659  HB3 TYR A 230     -18.506 -17.874 -26.442  0.00  0.00      C2   H
ATOM   1660  HB2 TYR A 230     -17.724 -19.345 -26.938  0.00  0.00      C2   H
ATOM   1661  HD1 TYR A 230     -20.174 -16.884 -28.299  0.00  0.00      C2   H
ATOM   1662  HD2 TYR A 230     -18.820 -20.987 -28.204  0.00  0.00      C2   H
ATOM   1663  HE1 TYR A 230     -21.955 -17.497 -29.983  0.00  0.00      C2   H
ATOM   1664  HE2 TYR A 230     -20.697 -21.626 -29.658  0.00  0.00      C2   H
ATOM   1665  HH  TYR A 230     -22.599 -20.785 -30.881  0.00  0.00      C2   H
ATOM   1666  N   ASP A 231     -17.508 -18.095 -30.662  0.00  0.00      C2   N
ATOM   1667  CA  ASP A 231     -17.614 -18.810 -31.905  0.00  0.00      C2   C
ATOM   1668  C   ASP A 231     -16.604 -18.365 -32.920  0.00  0.00      C2   C
ATOM   1669  O   ASP A 231     -16.237 -19.031 -33.888  0.00  0.00      C2   O
ATOM   1670  CB  ASP A 231     -19.079 -18.832 -32.411  0.00  0.00      C2   C
ATOM   1671  CG  ASP A 231     -19.431 -18.620 -33.929  0.00  0.00      C2   C
ATOM   1672  OD1 ASP A 231     -19.766 -19.663 -34.554  0.00  0.00      C2   O
ATOM   1673  OD2 ASP A 231     -19.303 -17.568 -34.537  0.00  0.00      C2   O
ATOM   1674  H   ASP A 231     -18.103 -17.278 -30.670  0.00  0.00      C2   H
ATOM   1675  HA  ASP A 231     -17.402 -19.842 -31.628  0.00  0.00      C2   H
ATOM   1676  HB3 ASP A 231     -19.642 -18.041 -31.916  0.00  0.00      C2   H
ATOM   1677  HB2 ASP A 231     -19.571 -19.759 -32.117  0.00  0.00      C2   H
ATOM   1678  N   LEU A 232     -15.997 -17.221 -32.571  0.00  0.00      C2   N
ATOM   1679  CA  LEU A 232     -14.938 -16.660 -33.298  0.00  0.00      C2   C
ATOM   1680  C   LEU A 232     -13.629 -17.531 -33.097  0.00  0.00      C2   C
ATOM   1681  O   LEU A 232     -12.667 -17.065 -32.537  0.00  0.00      C2   O
ATOM   1682  CB  LEU A 232     -14.731 -15.233 -32.762  0.00  0.00      C2   C
ATOM   1683  CG  LEU A 232     -15.959 -14.281 -32.846  0.00  0.00      C2   C
ATOM   1684  CD1 LEU A 232     -15.595 -12.859 -32.550  0.00  0.00      C2   C
ATOM   1685  CD2 LEU A 232     -16.712 -14.259 -34.257  0.00  0.00      C2   C
ATOM   1686  H   LEU A 232     -16.154 -17.040 -31.590  0.00  0.00      C2   H
ATOM   1687  HA  LEU A 232     -15.222 -16.655 -34.350  0.00  0.00      C2   H
ATOM   1688  HB3 LEU A 232     -13.961 -14.672 -33.290  0.00  0.00      C2   H
ATOM   1689  HB2 LEU A 232     -14.369 -15.278 -31.734  0.00  0.00      C2   H
ATOM   1690  HG  LEU A 232     -16.738 -14.582 -32.146  0.00  0.00      C2   H
ATOM   1691 HD11 LEU A 232     -14.992 -12.446 -33.359  0.00  0.00      C2   H
ATOM   1692 HD12 LEU A 232     -16.469 -12.209 -32.524  0.00  0.00      C2   H
ATOM   1693 HD13 LEU A 232     -14.904 -12.817 -31.708  0.00  0.00      C2   H
ATOM   1694 HD21 LEU A 232     -17.460 -13.483 -34.418  0.00  0.00      C2   H
ATOM   1695 HD22 LEU A 232     -16.004 -14.348 -35.080  0.00  0.00      C2   H
ATOM   1696 HD23 LEU A 232     -17.187 -15.239 -34.313  0.00  0.00      C2   H
ATOM   1697  N   VAL A 233     -13.507 -18.695 -33.796  0.00  0.00      C2   N
ATOM   1698  CA  VAL A 233     -12.261 -19.380 -33.976  0.00  0.00      C2   C
ATOM   1699  C   VAL A 233     -11.313 -18.500 -34.827  0.00  0.00      C2   C
ATOM   1700  O   VAL A 233     -11.774 -17.898 -35.776  0.00  0.00      C2   O
ATOM   1701  CB  VAL A 233     -12.550 -20.722 -34.717  0.00  0.00      C2   C
ATOM   1702  CG1 VAL A 233     -11.337 -21.636 -34.826  0.00  0.00      C2   C
ATOM   1703  CG2 VAL A 233     -13.649 -21.621 -34.051  0.00  0.00      C2   C
ATOM   1704  H   VAL A 233     -14.306 -19.143 -34.222  0.00  0.00      C2   H
ATOM   1705  HA  VAL A 233     -11.857 -19.538 -32.976  0.00  0.00      C2   H
ATOM   1706  HB  VAL A 233     -13.002 -20.465 -35.675  0.00  0.00      C2   H
ATOM   1707 HG11 VAL A 233     -11.475 -22.529 -35.436  0.00  0.00      C2   H
ATOM   1708 HG12 VAL A 233     -10.475 -21.194 -35.327  0.00  0.00      C2   H
ATOM   1709 HG13 VAL A 233     -10.873 -22.011 -33.914  0.00  0.00      C2   H
ATOM   1710 HG21 VAL A 233     -13.415 -21.993 -33.054  0.00  0.00      C2   H
ATOM   1711 HG22 VAL A 233     -14.640 -21.171 -34.015  0.00  0.00      C2   H
ATOM   1712 HG23 VAL A 233     -13.645 -22.581 -34.567  0.00  0.00      C2   H
ATOM   1713  N   LEU A 234     -10.062 -18.472 -34.444  0.00  0.00      C2   N
ATOM   1714  CA  LEU A 234      -8.999 -17.714 -35.017  0.00  0.00      C2   C
ATOM   1715  C   LEU A 234      -8.088 -18.628 -35.827  0.00  0.00      C2   C
ATOM   1716  O   LEU A 234      -8.228 -19.842 -35.762  0.00  0.00      C2   O
ATOM   1717  CB  LEU A 234      -8.197 -17.054 -33.890  0.00  0.00      C2   C
ATOM   1718  CG  LEU A 234      -9.068 -16.183 -33.010  0.00  0.00      C2   C
ATOM   1719  CD1 LEU A 234      -8.212 -15.629 -31.819  0.00  0.00      C2   C
ATOM   1720  CD2 LEU A 234      -9.736 -15.049 -33.745  0.00  0.00      C2   C
ATOM   1721  H   LEU A 234      -9.793 -19.102 -33.702  0.00  0.00      C2   H
ATOM   1722  HA  LEU A 234      -9.379 -16.901 -35.636  0.00  0.00      C2   H
ATOM   1723  HB3 LEU A 234      -7.342 -16.454 -34.199  0.00  0.00      C2   H
ATOM   1724  HB2 LEU A 234      -7.580 -17.731 -33.299  0.00  0.00      C2   H
ATOM   1725  HG  LEU A 234      -9.892 -16.781 -32.620  0.00  0.00      C2   H
ATOM   1726 HD11 LEU A 234      -8.671 -15.868 -30.860  0.00  0.00      C2   H
ATOM   1727 HD12 LEU A 234      -7.248 -16.139 -31.840  0.00  0.00      C2   H
ATOM   1728 HD13 LEU A 234      -7.967 -14.572 -31.924  0.00  0.00      C2   H
ATOM   1729 HD21 LEU A 234     -10.765 -15.322 -33.979  0.00  0.00      C2   H
ATOM   1730 HD22 LEU A 234      -9.664 -14.235 -33.024  0.00  0.00      C2   H
ATOM   1731 HD23 LEU A 234      -9.189 -14.649 -34.599  0.00  0.00      C2   H
ATOM   1732  N   ALA A 235      -7.246 -17.991 -36.627  0.00  0.00      C2   N
ATOM   1733  CA  ALA A 235      -6.151 -18.633 -37.283  0.00  0.00      C2   C
ATOM   1734  C   ALA A 235      -4.848 -18.716 -36.487  0.00  0.00      C2   C
ATOM   1735  O   ALA A 235      -3.900 -19.330 -36.993  0.00  0.00      C2   O
ATOM   1736  CB  ALA A 235      -6.022 -17.871 -38.523  0.00  0.00      C2   C
ATOM   1737  H   ALA A 235      -7.311 -16.986 -36.710  0.00  0.00      C2   H
ATOM   1738  HA  ALA A 235      -6.504 -19.597 -37.650  0.00  0.00      C2   H
ATOM   1739  HB1 ALA A 235      -6.746 -18.144 -39.291  0.00  0.00      C2   H
ATOM   1740  HB2 ALA A 235      -6.026 -16.809 -38.278  0.00  0.00      C2   H
ATOM   1741  HB3 ALA A 235      -5.107 -18.075 -39.080  0.00  0.00      C2   H
ATOM   1742  N   GLU A 236      -4.797 -18.231 -35.224  0.00  0.00      C2   N
ATOM   1743  CA  GLU A 236      -3.688 -18.399 -34.177  0.00  0.00      C2   C
ATOM   1744  C   GLU A 236      -3.869 -19.631 -33.339  0.00  0.00      C2   C
ATOM   1745  O   GLU A 236      -4.611 -20.529 -33.778  0.00  0.00      C2   O
ATOM   1746  CB  GLU A 236      -3.726 -17.124 -33.396  0.00  0.00      C2   C
ATOM   1747  CG  GLU A 236      -3.307 -15.944 -34.247  0.00  0.00      C2   C
ATOM   1748  CD  GLU A 236      -3.191 -14.662 -33.457  0.00  0.00      C2   C
ATOM   1749  OE1 GLU A 236      -3.558 -13.608 -33.988  0.00  0.00      C2   O
ATOM   1750  OE2 GLU A 236      -2.734 -14.694 -32.314  0.00  0.00      C2   O
ATOM   1751  H   GLU A 236      -5.595 -17.704 -34.898  0.00  0.00      C2   H
ATOM   1752  HA  GLU A 236      -2.804 -18.534 -34.799  0.00  0.00      C2   H
ATOM   1753  HB3 GLU A 236      -3.258 -17.145 -32.411  0.00  0.00      C2   H
ATOM   1754  HB2 GLU A 236      -4.775 -17.048 -33.109  0.00  0.00      C2   H
ATOM   1755  HG3 GLU A 236      -4.003 -15.685 -35.045  0.00  0.00      C2   H
ATOM   1756  HG2 GLU A 236      -2.340 -16.149 -34.705  0.00  0.00      C2   H
ATOM   1757  N   ASP A 237      -3.032 -19.654 -32.262  0.00  0.00      C2   N
ATOM   1758  CA  ASP A 237      -2.503 -20.669 -31.358  0.00  0.00      C2   C
ATOM   1759  C   ASP A 237      -3.405 -21.977 -31.373  0.00  0.00      C2   C
ATOM   1760  O   ASP A 237      -4.291 -22.120 -30.581  0.00  0.00      C2   O
ATOM   1761  CB  ASP A 237      -2.195 -20.204 -29.879  0.00  0.00      C2   C
ATOM   1762  CG  ASP A 237      -1.464 -18.942 -29.626  0.00  0.00      C2   C
ATOM   1763  OD1 ASP A 237      -1.331 -18.587 -28.442  0.00  0.00      C2   O
ATOM   1764  OD2 ASP A 237      -0.928 -18.366 -30.603  0.00  0.00      C2   O
ATOM   1765  H   ASP A 237      -2.549 -18.785 -32.084  0.00  0.00      C2   H
ATOM   1766  HA  ASP A 237      -1.510 -20.870 -31.761  0.00  0.00      C2   H
ATOM   1767  HB3 ASP A 237      -1.579 -20.884 -29.289  0.00  0.00      C2   H
ATOM   1768  HB2 ASP A 237      -3.155 -20.132 -29.368  0.00  0.00      C2   H
ATOM   1769  N   GLU A 238      -3.010 -22.945 -32.211  0.00  0.00      C2   N
ATOM   1770  CA  GLU A 238      -3.660 -24.277 -32.395  0.00  0.00      C2   C
ATOM   1771  C   GLU A 238      -5.241 -24.371 -32.835  0.00  0.00      C2   C
ATOM   1772  O   GLU A 238      -5.913 -25.361 -32.595  0.00  0.00      C2   O
ATOM   1773  CB  GLU A 238      -3.326 -25.093 -31.209  0.00  0.00      C2   C
ATOM   1774  CG  GLU A 238      -1.772 -25.266 -31.000  0.00  0.00      C2   C
ATOM   1775  CD  GLU A 238      -1.409 -26.319 -29.961  0.00  0.00      C2   C
ATOM   1776  OE1 GLU A 238      -2.334 -26.796 -29.236  0.00  0.00      C2   O
ATOM   1777  OE2 GLU A 238      -0.270 -26.902 -30.047  0.00  0.00      C2   O
ATOM   1778  H   GLU A 238      -2.399 -22.596 -32.936  0.00  0.00      C2   H
ATOM   1779  HA  GLU A 238      -3.238 -24.732 -33.292  0.00  0.00      C2   H
ATOM   1780  HB3 GLU A 238      -3.651 -26.115 -31.406  0.00  0.00      C2   H
ATOM   1781  HB2 GLU A 238      -3.830 -24.691 -30.330  0.00  0.00      C2   H
ATOM   1782  HG3 GLU A 238      -1.533 -24.281 -30.599  0.00  0.00      C2   H
ATOM   1783  HG2 GLU A 238      -1.198 -25.457 -31.906  0.00  0.00      C2   H
ATOM   1784  N   GLU A 239      -5.731 -23.263 -33.419  0.00  0.00      C2   N
ATOM   1785  CA  GLU A 239      -7.178 -23.050 -33.573  0.00  0.00      C2   C
ATOM   1786  C   GLU A 239      -7.909 -22.643 -32.295  0.00  0.00      C2   C
ATOM   1787  O   GLU A 239      -9.040 -23.149 -32.157  0.00  0.00      C2   O
ATOM   1788  CB  GLU A 239      -7.861 -24.067 -34.455  0.00  0.00      C2   C
ATOM   1789  CG  GLU A 239      -7.139 -24.500 -35.727  0.00  0.00      C2   C
ATOM   1790  CD  GLU A 239      -7.942 -25.391 -36.648  0.00  0.00      C2   C
ATOM   1791  OE1 GLU A 239      -7.322 -26.018 -37.538  0.00  0.00      C2   O
ATOM   1792  OE2 GLU A 239      -9.193 -25.291 -36.649  0.00  0.00      C2   O
ATOM   1793  H   GLU A 239      -5.142 -22.487 -33.687  0.00  0.00      C2   H
ATOM   1794  HA  GLU A 239      -7.235 -22.155 -34.193  0.00  0.00      C2   H
ATOM   1795  HB3 GLU A 239      -8.795 -23.680 -34.863  0.00  0.00      C2   H
ATOM   1796  HB2 GLU A 239      -8.194 -24.970 -33.944  0.00  0.00      C2   H
ATOM   1797  HG3 GLU A 239      -6.323 -25.121 -35.358  0.00  0.00      C2   H
ATOM   1798  HG2 GLU A 239      -6.715 -23.673 -36.297  0.00  0.00      C2   H
ATOM   1799  N   MET A 240      -7.302 -21.805 -31.488  0.00  0.00      C2   N
ATOM   1800  CA  MET A 240      -7.966 -20.987 -30.449  0.00  0.00      C2   C
ATOM   1801  C   MET A 240      -9.122 -20.088 -31.040  0.00  0.00      C2   C
ATOM   1802  O   MET A 240      -9.128 -19.738 -32.188  0.00  0.00      C2   O
ATOM   1803  CB  MET A 240      -6.955 -20.264 -29.532  0.00  0.00      C2   C
ATOM   1804  CG  MET A 240      -6.270 -19.055 -30.097  0.00  0.00      C2   C
ATOM   1805  SD  MET A 240      -5.248 -18.149 -28.912  0.00  0.00      C2   S
ATOM   1806  CE  MET A 240      -5.034 -16.606 -29.840  0.00  0.00      C2   C
ATOM   1807  H   MET A 240      -6.309 -21.670 -31.613  0.00  0.00      C2   H
ATOM   1808  HA  MET A 240      -8.416 -21.654 -29.713  0.00  0.00      C2   H
ATOM   1809  HB3 MET A 240      -6.164 -20.993 -29.359  0.00  0.00      C2   H
ATOM   1810  HB2 MET A 240      -7.302 -20.008 -28.531  0.00  0.00      C2   H
ATOM   1811  HG3 MET A 240      -7.048 -18.433 -30.540  0.00  0.00      C2   H
ATOM   1812  HG2 MET A 240      -5.702 -19.304 -30.993  0.00  0.00      C2   H
ATOM   1813  HE1 MET A 240      -4.665 -16.776 -30.851  0.00  0.00      C2   H
ATOM   1814  HE2 MET A 240      -6.000 -16.105 -29.911  0.00  0.00      C2   H
ATOM   1815  HE3 MET A 240      -4.232 -15.990 -29.434  0.00  0.00      C2   H
ATOM   1816  N   ASN A 241      -9.883 -19.597 -30.069  0.00  0.00      C2   N
ATOM   1817  CA  ASN A 241     -11.002 -18.727 -30.271  0.00  0.00      C2   C
ATOM   1818  C   ASN A 241     -10.648 -17.438 -29.616  0.00  0.00      C2   C
ATOM   1819  O   ASN A 241      -9.880 -17.469 -28.623  0.00  0.00      C2   O
ATOM   1820  CB  ASN A 241     -12.401 -19.302 -29.796  0.00  0.00      C2   C
ATOM   1821  CG  ASN A 241     -12.757 -20.703 -30.269  0.00  0.00      C2   C
ATOM   1822  OD1 ASN A 241     -11.943 -21.437 -30.771  0.00  0.00      C2   O
ATOM   1823  ND2 ASN A 241     -14.055 -21.128 -30.176  0.00  0.00      C2   N
ATOM   1824  H   ASN A 241      -9.672 -19.774 -29.097  0.00  0.00      C2   H
ATOM   1825  HA  ASN A 241     -11.011 -18.507 -31.339  0.00  0.00      C2   H
ATOM   1826  HB3 ASN A 241     -13.143 -18.606 -30.187  0.00  0.00      C2   H
ATOM   1827  HB2 ASN A 241     -12.585 -19.307 -28.722  0.00  0.00      C2   H
ATOM   1828 HD22 ASN A 241     -14.255 -22.076 -30.461  0.00  0.00      C2   H
ATOM   1829 HD21 ASN A 241     -14.766 -20.532 -29.777  0.00  0.00      C2   H
ATOM   1830  N   ARG A 242     -11.283 -16.261 -29.963  0.00  0.00      C2   N
ATOM   1831  CA  ARG A 242     -11.041 -14.971 -29.447  0.00  0.00      C2   C
ATOM   1832  C   ARG A 242     -11.464 -14.801 -27.971  0.00  0.00      C2   C
ATOM   1833  O   ARG A 242     -10.691 -14.088 -27.230  0.00  0.00      C2   O
ATOM   1834  CB  ARG A 242     -11.658 -13.809 -30.328  0.00  0.00      C2   C
ATOM   1835  CG  ARG A 242     -11.447 -12.407 -29.749  0.00  0.00      C2   C
ATOM   1836  CD  ARG A 242     -11.999 -11.338 -30.640  0.00  0.00      C2   C
ATOM   1837  NE  ARG A 242     -11.102 -11.112 -31.824  0.00  0.00      C2   N
ATOM   1838  CZ  ARG A 242     -11.226 -10.217 -32.829  0.00  0.00      C2   C
ATOM   1839  NH1 ARG A 242     -12.332  -9.433 -32.904  0.00  0.00      C2   N
ATOM   1840  NH2 ARG A 242     -10.299 -10.007 -33.749  0.00  0.00      C2   N
ATOM   1841  H   ARG A 242     -11.802 -16.345 -30.825  0.00  0.00      C2   H
ATOM   1842  HA  ARG A 242      -9.961 -14.821 -29.416  0.00  0.00      C2   H
ATOM   1843  HB3 ARG A 242     -12.727 -13.985 -30.450  0.00  0.00      C2   H
ATOM   1844  HB2 ARG A 242     -11.317 -13.798 -31.364  0.00  0.00      C2   H
ATOM   1845  HG3 ARG A 242     -10.360 -12.323 -29.735  0.00  0.00      C2   H
ATOM   1846  HG2 ARG A 242     -11.787 -12.253 -28.725  0.00  0.00      C2   H
ATOM   1847  HD3 ARG A 242     -12.326 -10.419 -30.152  0.00  0.00      C2   H
ATOM   1848  HD2 ARG A 242     -12.920 -11.826 -30.959  0.00  0.00      C2   H
ATOM   1849  HE  ARG A 242     -10.328 -11.760 -31.803  0.00  0.00      C2   H
ATOM   1850 HH12 ARG A 242     -12.320  -8.529 -33.353  0.00  0.00      C2   H
ATOM   1851 HH11 ARG A 242     -13.209  -9.580 -32.425  0.00  0.00      C2   H
ATOM   1852 HH22 ARG A 242     -10.599  -9.359 -34.463  0.00  0.00      C2   H
ATOM   1853 HH21 ARG A 242      -9.443 -10.535 -33.843  0.00  0.00      C2   H
ATOM   1854  N   MET A 243     -12.395 -15.567 -27.506  0.00  0.00      C2   N
ATOM   1855  CA  MET A 243     -12.857 -15.686 -26.129  0.00  0.00      C2   C
ATOM   1856  C   MET A 243     -11.730 -16.175 -25.183  0.00  0.00      C2   C
ATOM   1857  O   MET A 243     -11.773 -15.719 -24.013  0.00  0.00      C2   O
ATOM   1858  CB  MET A 243     -14.173 -16.552 -26.051  0.00  0.00      C2   C
ATOM   1859  CG  MET A 243     -14.633 -16.813 -24.540  0.00  0.00      C2   C
ATOM   1860  SD  MET A 243     -16.448 -16.948 -24.360  0.00  0.00      C2   S
ATOM   1861  CE  MET A 243     -17.048 -15.272 -24.795  0.00  0.00      C2   C
ATOM   1862  H   MET A 243     -12.809 -16.186 -28.188  0.00  0.00      C2   H
ATOM   1863  HA  MET A 243     -13.111 -14.641 -25.947  0.00  0.00      C2   H
ATOM   1864  HB3 MET A 243     -14.122 -17.351 -26.791  0.00  0.00      C2   H
ATOM   1865  HB2 MET A 243     -15.056 -16.052 -26.449  0.00  0.00      C2   H
ATOM   1866  HG3 MET A 243     -14.388 -16.033 -23.819  0.00  0.00      C2   H
ATOM   1867  HG2 MET A 243     -14.226 -17.730 -24.113  0.00  0.00      C2   H
ATOM   1868  HE1 MET A 243     -17.804 -15.005 -24.057  0.00  0.00      C2   H
ATOM   1869  HE2 MET A 243     -16.250 -14.530 -24.827  0.00  0.00      C2   H
ATOM   1870  HE3 MET A 243     -17.535 -15.171 -25.765  0.00  0.00      C2   H
ATOM   1871  N   HIE A 244     -10.806 -16.945 -25.666  0.00  0.00      C2   N
ATOM   1872  CA  HIE A 244      -9.570 -17.418 -24.992  0.00  0.00      C2   C
ATOM   1873  C   HIE A 244      -8.600 -16.343 -24.645  0.00  0.00      C2   C
ATOM   1874  O   HIE A 244      -7.921 -16.418 -23.646  0.00  0.00      C2   O
ATOM   1875  CB  HIE A 244      -8.884 -18.539 -25.796  0.00  0.00      C2   C
ATOM   1876  CG  HIE A 244      -9.627 -19.830 -25.792  0.00  0.00      C2   C
ATOM   1877  ND1 HIE A 244     -10.383 -20.212 -26.806  0.00  0.00      C2   N
ATOM   1878  CD2 HIE A 244      -9.739 -20.715 -24.786  0.00  0.00      C2   C
ATOM   1879  CE1 HIE A 244     -10.838 -21.409 -26.486  0.00  0.00      C2   C
ATOM   1880  NE2 HIE A 244     -10.415 -21.815 -25.288  0.00  0.00      C2   N
ATOM   1881  H   HIE A 244     -10.853 -17.065 -26.668  0.00  0.00      C2   H
ATOM   1882  HA  HIE A 244      -9.794 -17.935 -24.059  0.00  0.00      C2   H
ATOM   1883  HB3 HIE A 244      -7.957 -18.771 -25.272  0.00  0.00      C2   H
ATOM   1884  HB2 HIE A 244      -8.596 -18.129 -26.764  0.00  0.00      C2   H
ATOM   1885  HD2 HIE A 244      -9.350 -20.704 -23.779  0.00  0.00      C2   H
ATOM   1886  HE1 HIE A 244     -11.514 -21.877 -27.187  0.00  0.00      C2   H
ATOM   1887  HE2 HIE A 244     -10.522 -22.713 -24.839  0.00  0.00      C2   H
ATOM   1888  N   GLU A 245      -8.631 -15.236 -25.412  0.00  0.00      C2   N
ATOM   1889  CA  GLU A 245      -7.935 -14.021 -24.954  0.00  0.00      C2   C
ATOM   1890  C   GLU A 245      -8.621 -13.366 -23.769  0.00  0.00      C2   C
ATOM   1891  O   GLU A 245      -7.931 -13.013 -22.778  0.00  0.00      C2   O
ATOM   1892  CB  GLU A 245      -7.746 -13.112 -26.196  0.00  0.00      C2   C
ATOM   1893  CG  GLU A 245      -7.148 -13.861 -27.444  0.00  0.00      C2   C
ATOM   1894  CD  GLU A 245      -7.039 -12.987 -28.692  0.00  0.00      C2   C
ATOM   1895  OE1 GLU A 245      -7.612 -11.883 -28.744  0.00  0.00      C2   O
ATOM   1896  OE2 GLU A 245      -6.136 -13.333 -29.531  0.00  0.00      C2   O
ATOM   1897  H   GLU A 245      -9.359 -15.256 -26.112  0.00  0.00      C2   H
ATOM   1898  HA  GLU A 245      -6.937 -14.319 -24.635  0.00  0.00      C2   H
ATOM   1899  HB3 GLU A 245      -7.083 -12.289 -25.930  0.00  0.00      C2   H
ATOM   1900  HB2 GLU A 245      -8.689 -12.657 -26.497  0.00  0.00      C2   H
ATOM   1901  HG3 GLU A 245      -7.671 -14.761 -27.766  0.00  0.00      C2   H
ATOM   1902  HG2 GLU A 245      -6.153 -14.254 -27.238  0.00  0.00      C2   H
ATOM   1903  N   SER A 246      -9.945 -13.129 -23.936  0.00  0.00      C2   N
ATOM   1904  CA  SER A 246     -10.723 -12.785 -22.747  0.00  0.00      C2   C
ATOM   1905  C   SER A 246     -10.515 -13.578 -21.448  0.00  0.00      C2   C
ATOM   1906  O   SER A 246     -10.463 -12.930 -20.416  0.00  0.00      C2   O
ATOM   1907  CB  SER A 246     -12.223 -12.846 -23.032  0.00  0.00      C2   C
ATOM   1908  OG  SER A 246     -12.561 -12.111 -24.230  0.00  0.00      C2   O
ATOM   1909  H   SER A 246     -10.531 -13.301 -24.740  0.00  0.00      C2   H
ATOM   1910  HA  SER A 246     -10.584 -11.748 -22.444  0.00  0.00      C2   H
ATOM   1911  HB3 SER A 246     -12.716 -12.408 -22.164  0.00  0.00      C2   H
ATOM   1912  HB2 SER A 246     -12.810 -13.765 -23.013  0.00  0.00      C2   H
ATOM   1913  HG  SER A 246     -13.511 -12.204 -24.332  0.00  0.00      C2   H
ATOM   1914  N   MET A 247     -10.406 -14.919 -21.487  0.00  0.00      C2   N
ATOM   1915  CA  MET A 247     -10.109 -15.785 -20.308  0.00  0.00      C2   C
ATOM   1916  C   MET A 247      -8.751 -15.392 -19.694  0.00  0.00      C2   C
ATOM   1917  O   MET A 247      -8.634 -15.272 -18.466  0.00  0.00      C2   O
ATOM   1918  CB  MET A 247     -10.041 -17.272 -20.685  0.00  0.00      C2   C
ATOM   1919  CG  MET A 247     -11.465 -17.759 -20.634  0.00  0.00      C2   C
ATOM   1920  SD  MET A 247     -11.616 -19.445 -21.412  0.00  0.00      C2   S
ATOM   1921  CE  MET A 247     -11.369 -20.475 -19.983  0.00  0.00      C2   C
ATOM   1922  H   MET A 247     -10.347 -15.406 -22.370  0.00  0.00      C2   H
ATOM   1923  HA  MET A 247     -10.811 -15.597 -19.496  0.00  0.00      C2   H
ATOM   1924  HB3 MET A 247      -9.419 -17.770 -19.942  0.00  0.00      C2   H
ATOM   1925  HB2 MET A 247      -9.651 -17.500 -21.677  0.00  0.00      C2   H
ATOM   1926  HG3 MET A 247     -12.192 -17.248 -21.265  0.00  0.00      C2   H
ATOM   1927  HG2 MET A 247     -11.748 -17.837 -19.584  0.00  0.00      C2   H
ATOM   1928  HE1 MET A 247     -11.059 -21.470 -20.302  0.00  0.00      C2   H
ATOM   1929  HE2 MET A 247     -10.622 -20.017 -19.334  0.00  0.00      C2   H
ATOM   1930  HE3 MET A 247     -12.196 -20.520 -19.274  0.00  0.00      C2   H
ATOM   1931  N   LYS A 248      -7.683 -15.282 -20.455  0.00  0.00      C2   N
ATOM   1932  CA  LYS A 248      -6.302 -14.904 -20.001  0.00  0.00      C2   C
ATOM   1933  C   LYS A 248      -6.200 -13.407 -19.484  0.00  0.00      C2   C
ATOM   1934  O   LYS A 248      -5.476 -13.251 -18.529  0.00  0.00      C2   O
ATOM   1935  CB  LYS A 248      -5.297 -14.994 -21.196  0.00  0.00      C2   C
ATOM   1936  CG  LYS A 248      -3.757 -14.980 -20.885  0.00  0.00      C2   C
ATOM   1937  CD  LYS A 248      -3.329 -15.695 -19.570  0.00  0.00      C2   C
ATOM   1938  CE  LYS A 248      -3.683 -17.184 -19.546  0.00  0.00      C2   C
ATOM   1939  NZ  LYS A 248      -3.096 -17.995 -18.454  0.00  0.00      C2   N
ATOM   1940  H   LYS A 248      -7.827 -15.395 -21.448  0.00  0.00      C2   H
ATOM   1941  HA  LYS A 248      -6.031 -15.547 -19.163  0.00  0.00      C2   H
ATOM   1942  HB3 LYS A 248      -5.562 -14.221 -21.917  0.00  0.00      C2   H
ATOM   1943  HB2 LYS A 248      -5.601 -15.967 -21.583  0.00  0.00      C2   H
ATOM   1944  HG3 LYS A 248      -3.305 -13.990 -20.952  0.00  0.00      C2   H
ATOM   1945  HG2 LYS A 248      -3.221 -15.564 -21.634  0.00  0.00      C2   H
ATOM   1946  HD3 LYS A 248      -3.751 -15.162 -18.717  0.00  0.00      C2   H
ATOM   1947  HD2 LYS A 248      -2.275 -15.489 -19.381  0.00  0.00      C2   H
ATOM   1948  HE3 LYS A 248      -3.390 -17.655 -20.484  0.00  0.00      C2   H
ATOM   1949  HE2 LYS A 248      -4.758 -17.306 -19.417  0.00  0.00      C2   H
ATOM   1950  HZ1 LYS A 248      -2.092 -18.025 -18.559  0.00  0.00      C2   H
ATOM   1951  HZ2 LYS A 248      -3.228 -17.444 -17.618  0.00  0.00      C2   H
ATOM   1952  HZ3 LYS A 248      -3.450 -18.940 -18.493  0.00  0.00      C2   H
ATOM   1953  N   LEU A 249      -6.962 -12.503 -20.000  0.00  0.00      C2   N
ATOM   1954  CA  LEU A 249      -7.100 -11.116 -19.527  0.00  0.00      C2   C
ATOM   1955  C   LEU A 249      -7.916 -10.905 -18.216  0.00  0.00      C2   C
ATOM   1956  O   LEU A 249      -7.471 -10.103 -17.414  0.00  0.00      C2   O
ATOM   1957  CB  LEU A 249      -7.780 -10.333 -20.679  0.00  0.00      C2   C
ATOM   1958  CG  LEU A 249      -6.808 -10.008 -21.857  0.00  0.00      C2   C
ATOM   1959  CD1 LEU A 249      -7.571  -9.879 -23.165  0.00  0.00      C2   C
ATOM   1960  CD2 LEU A 249      -6.068  -8.689 -21.602  0.00  0.00      C2   C
ATOM   1961  H   LEU A 249      -7.563 -12.859 -20.730  0.00  0.00      C2   H
ATOM   1962  HA  LEU A 249      -6.120 -10.704 -19.286  0.00  0.00      C2   H
ATOM   1963  HB3 LEU A 249      -8.088  -9.425 -20.160  0.00  0.00      C2   H
ATOM   1964  HB2 LEU A 249      -8.605 -10.989 -20.954  0.00  0.00      C2   H
ATOM   1965  HG  LEU A 249      -6.082 -10.801 -22.036  0.00  0.00      C2   H
ATOM   1966 HD11 LEU A 249      -8.496 -10.430 -22.998  0.00  0.00      C2   H
ATOM   1967 HD12 LEU A 249      -7.967  -8.884 -23.371  0.00  0.00      C2   H
ATOM   1968 HD13 LEU A 249      -7.291 -10.354 -24.105  0.00  0.00      C2   H
ATOM   1969 HD21 LEU A 249      -5.660  -8.333 -22.548  0.00  0.00      C2   H
ATOM   1970 HD22 LEU A 249      -6.770  -7.900 -21.332  0.00  0.00      C2   H
ATOM   1971 HD23 LEU A 249      -5.272  -8.780 -20.863  0.00  0.00      C2   H
ATOM   1972  N   PHE A 250      -8.917 -11.767 -18.088  0.00  0.00      C2   N
ATOM   1973  CA  PHE A 250      -9.696 -11.755 -16.892  0.00  0.00      C2   C
ATOM   1974  C   PHE A 250      -8.811 -12.435 -15.843  0.00  0.00      C2   C
ATOM   1975  O   PHE A 250      -8.723 -11.941 -14.711  0.00  0.00      C2   O
ATOM   1976  CB  PHE A 250     -11.034 -12.448 -17.279  0.00  0.00      C2   C
ATOM   1977  CG  PHE A 250     -11.975 -12.584 -16.118  0.00  0.00      C2   C
ATOM   1978  CD1 PHE A 250     -13.095 -11.836 -16.005  0.00  0.00      C2   C
ATOM   1979  CD2 PHE A 250     -11.561 -13.372 -15.046  0.00  0.00      C2   C
ATOM   1980  CE1 PHE A 250     -13.896 -11.930 -14.852  0.00  0.00      C2   C
ATOM   1981  CE2 PHE A 250     -12.432 -13.594 -13.933  0.00  0.00      C2   C
ATOM   1982  CZ  PHE A 250     -13.618 -12.839 -13.863  0.00  0.00      C2   C
ATOM   1983  H   PHE A 250      -9.119 -12.431 -18.822  0.00  0.00      C2   H
ATOM   1984  HA  PHE A 250      -9.937 -10.724 -16.630  0.00  0.00      C2   H
ATOM   1985  HB3 PHE A 250     -10.798 -13.488 -17.503  0.00  0.00      C2   H
ATOM   1986  HB2 PHE A 250     -11.542 -11.960 -18.111  0.00  0.00      C2   H
ATOM   1987  HD1 PHE A 250     -13.409 -11.186 -16.808  0.00  0.00      C2   H
ATOM   1988  HD2 PHE A 250     -10.723 -14.044 -15.163  0.00  0.00      C2   H
ATOM   1989  HE1 PHE A 250     -14.864 -11.452 -14.829  0.00  0.00      C2   H
ATOM   1990  HE2 PHE A 250     -12.095 -14.258 -13.151  0.00  0.00      C2   H
ATOM   1991  HZ  PHE A 250     -14.313 -12.983 -13.049  0.00  0.00      C2   H
ATOM   1992  N   ASP A 251      -8.222 -13.556 -16.147  0.00  0.00      C2   N
ATOM   1993  CA  ASP A 251      -7.286 -14.350 -15.233  0.00  0.00      C2   C
ATOM   1994  C   ASP A 251      -6.152 -13.442 -14.675  0.00  0.00      C2   C
ATOM   1995  O   ASP A 251      -5.980 -13.230 -13.508  0.00  0.00      C2   O
ATOM   1996  CB  ASP A 251      -6.661 -15.489 -16.000  0.00  0.00      C2   C
ATOM   1997  CG  ASP A 251      -5.631 -16.419 -15.338  0.00  0.00      C2   C
ATOM   1998  OD1 ASP A 251      -4.947 -17.154 -16.092  0.00  0.00      C2   O
ATOM   1999  OD2 ASP A 251      -5.675 -16.648 -14.102  0.00  0.00      C2   O
ATOM   2000  H   ASP A 251      -8.390 -14.036 -17.020  0.00  0.00      C2   H
ATOM   2001  HA  ASP A 251      -7.846 -14.731 -14.378  0.00  0.00      C2   H
ATOM   2002  HB3 ASP A 251      -6.209 -14.906 -16.803  0.00  0.00      C2   H
ATOM   2003  HB2 ASP A 251      -7.414 -16.147 -16.432  0.00  0.00      C2   H
ATOM   2004  N   SER A 252      -5.554 -12.713 -15.584  0.00  0.00      C2   N
ATOM   2005  CA  SER A 252      -4.356 -11.989 -15.249  0.00  0.00      C2   C
ATOM   2006  C   SER A 252      -4.511 -10.725 -14.345  0.00  0.00      C2   C
ATOM   2007  O   SER A 252      -3.476 -10.031 -14.068  0.00  0.00      C2   O
ATOM   2008  CB  SER A 252      -3.554 -11.836 -16.531  0.00  0.00      C2   C
ATOM   2009  OG  SER A 252      -4.331 -11.030 -17.424  0.00  0.00      C2   O
ATOM   2010  H   SER A 252      -5.745 -12.763 -16.575  0.00  0.00      C2   H
ATOM   2011  HA  SER A 252      -3.690 -12.716 -14.783  0.00  0.00      C2   H
ATOM   2012  HB3 SER A 252      -3.198 -12.773 -16.960  0.00  0.00      C2   H
ATOM   2013  HB2 SER A 252      -2.625 -11.308 -16.316  0.00  0.00      C2   H
ATOM   2014  HG  SER A 252      -4.890 -11.514 -18.037  0.00  0.00      C2   H
ATOM   2015  N   ILE A 253      -5.716 -10.324 -13.870  0.00  0.00      C2   N
ATOM   2016  CA  ILE A 253      -6.210  -9.202 -13.074  0.00  0.00      C2   C
ATOM   2017  C   ILE A 253      -7.030  -9.722 -11.906  0.00  0.00      C2   C
ATOM   2018  O   ILE A 253      -7.089  -9.061 -10.892  0.00  0.00      C2   O
ATOM   2019  CB  ILE A 253      -7.029  -8.227 -14.071  0.00  0.00      C2   C
ATOM   2020  CG1 ILE A 253      -7.026  -6.769 -13.533  0.00  0.00      C2   C
ATOM   2021  CG2 ILE A 253      -8.468  -8.713 -14.274  0.00  0.00      C2   C
ATOM   2022  CD1 ILE A 253      -5.704  -6.048 -13.889  0.00  0.00      C2   C
ATOM   2023  H   ILE A 253      -6.436 -10.787 -14.406  0.00  0.00      C2   H
ATOM   2024  HA  ILE A 253      -5.358  -8.573 -12.814  0.00  0.00      C2   H
ATOM   2025  HB  ILE A 253      -6.448  -8.242 -14.993  0.00  0.00      C2   H
ATOM   2026 HG13 ILE A 253      -7.224  -6.649 -12.468  0.00  0.00      C2   H
ATOM   2027 HG12 ILE A 253      -7.883  -6.256 -13.971  0.00  0.00      C2   H
ATOM   2028 HG21 ILE A 253      -9.043  -8.627 -13.352  0.00  0.00      C2   H
ATOM   2029 HG22 ILE A 253      -8.961  -8.086 -15.017  0.00  0.00      C2   H
ATOM   2030 HG23 ILE A 253      -8.676  -9.727 -14.613  0.00  0.00      C2   H
ATOM   2031 HD11 ILE A 253      -5.082  -6.167 -13.002  0.00  0.00      C2   H
ATOM   2032 HD12 ILE A 253      -5.265  -6.478 -14.789  0.00  0.00      C2   H
ATOM   2033 HD13 ILE A 253      -5.779  -4.974 -14.056  0.00  0.00      C2   H
ATOM   2034  N   CYS A 254      -7.563 -10.972 -12.067  0.00  0.00      C2   N
ATOM   2035  CA  CYS A 254      -8.346 -11.800 -11.120  0.00  0.00      C2   C
ATOM   2036  C   CYS A 254      -7.327 -12.326 -10.127  0.00  0.00      C2   C
ATOM   2037  O   CYS A 254      -7.352 -12.094  -8.872  0.00  0.00      C2   O
ATOM   2038  CB  CYS A 254      -9.116 -12.894 -11.891  0.00  0.00      C2   C
ATOM   2039  SG  CYS A 254     -10.138 -13.932 -10.855  0.00  0.00      C2   S
ATOM   2040  H   CYS A 254      -7.327 -11.426 -12.938  0.00  0.00      C2   H
ATOM   2041  HA  CYS A 254      -9.083 -11.244 -10.540  0.00  0.00      C2   H
ATOM   2042  HB3 CYS A 254      -8.413 -13.509 -12.451  0.00  0.00      C2   H
ATOM   2043  HB2 CYS A 254      -9.844 -12.478 -12.588  0.00  0.00      C2   H
ATOM   2044  HG  CYS A 254      -9.104 -14.696 -10.491  0.00  0.00      C2   H
ATOM   2045  N   ASN A 255      -6.248 -12.981 -10.676  0.00  0.00      C2   N
ATOM   2046  CA  ASN A 255      -4.998 -13.316  -9.934  0.00  0.00      C2   C
ATOM   2047  C   ASN A 255      -4.002 -12.312 -10.319  0.00  0.00      C2   C
ATOM   2048  O   ASN A 255      -3.587 -12.399 -11.498  0.00  0.00      C2   O
ATOM   2049  CB  ASN A 255      -4.531 -14.807 -10.289  0.00  0.00      C2   C
ATOM   2050  CG  ASN A 255      -5.630 -15.841 -10.118  0.00  0.00      C2   C
ATOM   2051  OD1 ASN A 255      -5.887 -16.176  -8.975  0.00  0.00      C2   O
ATOM   2052  ND2 ASN A 255      -6.227 -16.305 -11.213  0.00  0.00      C2   N
ATOM   2053  H   ASN A 255      -6.134 -13.154 -11.665  0.00  0.00      C2   H
ATOM   2054  HA  ASN A 255      -5.244 -13.191  -8.880  0.00  0.00      C2   H
ATOM   2055  HB3 ASN A 255      -3.687 -15.114  -9.671  0.00  0.00      C2   H
ATOM   2056  HB2 ASN A 255      -4.199 -14.841 -11.326  0.00  0.00      C2   H
ATOM   2057 HD22 ASN A 255      -7.090 -16.814 -11.085  0.00  0.00      C2   H
ATOM   2058 HD21 ASN A 255      -5.916 -16.125 -12.157  0.00  0.00      C2   H
ATOM   2059  N   ASN A 256      -3.753 -11.386  -9.435  0.00  0.00      C2   N
ATOM   2060  CA  ASN A 256      -2.787 -10.341  -9.681  0.00  0.00      C2   C
ATOM   2061  C   ASN A 256      -2.658  -9.597  -8.355  0.00  0.00      C2   C
ATOM   2062  O   ASN A 256      -3.638  -9.134  -7.770  0.00  0.00      C2   O
ATOM   2063  CB  ASN A 256      -3.311  -9.351 -10.730  0.00  0.00      C2   C
ATOM   2064  CG  ASN A 256      -2.354  -8.183 -10.894  0.00  0.00      C2   C
ATOM   2065  OD1 ASN A 256      -2.555  -7.154 -10.323  0.00  0.00      C2   O
ATOM   2066  ND2 ASN A 256      -1.269  -8.397 -11.600  0.00  0.00      C2   N
ATOM   2067  H   ASN A 256      -4.380 -11.318  -8.646  0.00  0.00      C2   H
ATOM   2068  HA  ASN A 256      -1.832 -10.815  -9.910  0.00  0.00      C2   H
ATOM   2069  HB3 ASN A 256      -4.298  -8.927 -10.547  0.00  0.00      C2   H
ATOM   2070  HB2 ASN A 256      -3.450  -9.758 -11.731  0.00  0.00      C2   H
ATOM   2071 HD22 ASN A 256      -0.622  -7.630 -11.718  0.00  0.00      C2   H
ATOM   2072 HD21 ASN A 256      -1.072  -9.300 -12.007  0.00  0.00      C2   H
ATOM   2073  N   LYS A 257      -1.428  -9.417  -7.863  0.00  0.00      C2   N
ATOM   2074  CA  LYS A 257      -0.924  -8.655  -6.709  0.00  0.00      C2   C
ATOM   2075  C   LYS A 257      -1.540  -7.343  -6.259  0.00  0.00      C2   C
ATOM   2076  O   LYS A 257      -1.667  -7.156  -5.070  0.00  0.00      C2   O
ATOM   2077  CB  LYS A 257       0.610  -8.522  -6.911  0.00  0.00      C2   C
ATOM   2078  CG  LYS A 257       1.041  -7.886  -8.205  0.00  0.00      C2   C
ATOM   2079  CD  LYS A 257       2.530  -7.604  -8.502  0.00  0.00      C2   C
ATOM   2080  CE  LYS A 257       3.512  -8.809  -8.342  0.00  0.00      C2   C
ATOM   2081  NZ  LYS A 257       4.804  -8.342  -8.745  0.00  0.00      C2   N
ATOM   2082  H   LYS A 257      -0.690  -9.931  -8.322  0.00  0.00      C2   H
ATOM   2083  HA  LYS A 257      -0.918  -9.279  -5.816  0.00  0.00      C2   H
ATOM   2084  HB3 LYS A 257       1.112  -9.489  -6.888  0.00  0.00      C2   H
ATOM   2085  HB2 LYS A 257       1.002  -8.010  -6.032  0.00  0.00      C2   H
ATOM   2086  HG3 LYS A 257       0.717  -6.845  -8.214  0.00  0.00      C2   H
ATOM   2087  HG2 LYS A 257       0.522  -8.374  -9.030  0.00  0.00      C2   H
ATOM   2088  HD3 LYS A 257       2.938  -6.866  -7.813  0.00  0.00      C2   H
ATOM   2089  HD2 LYS A 257       2.479  -7.187  -9.508  0.00  0.00      C2   H
ATOM   2090  HE3 LYS A 257       3.054  -9.558  -8.988  0.00  0.00      C2   H
ATOM   2091  HE2 LYS A 257       3.565  -9.233  -7.339  0.00  0.00      C2   H
ATOM   2092  HZ1 LYS A 257       5.126  -7.689  -8.045  0.00  0.00      C2   H
ATOM   2093  HZ2 LYS A 257       5.412  -9.137  -8.877  0.00  0.00      C2   H
ATOM   2094  HZ3 LYS A 257       4.717  -7.866  -9.632  0.00  0.00      C2   H
ATOM   2095  N   TRP A 258      -2.099  -6.525  -7.145  0.00  0.00      C2   N
ATOM   2096  CA  TRP A 258      -2.649  -5.234  -6.884  0.00  0.00      C2   C
ATOM   2097  C   TRP A 258      -4.222  -5.309  -6.688  0.00  0.00      C2   C
ATOM   2098  O   TRP A 258      -4.857  -4.299  -6.464  0.00  0.00      C2   O
ATOM   2099  CB  TRP A 258      -2.414  -4.329  -8.110  0.00  0.00      C2   C
ATOM   2100  CG  TRP A 258      -1.022  -4.316  -8.621  0.00  0.00      C2   C
ATOM   2101  CD1 TRP A 258      -0.669  -4.555  -9.897  0.00  0.00      C2   C
ATOM   2102  CD2 TRP A 258       0.252  -4.170  -7.895  0.00  0.00      C2   C
ATOM   2103  NE1 TRP A 258       0.726  -4.518 -10.036  0.00  0.00      C2   N
ATOM   2104  CE2 TRP A 258       1.303  -4.324  -8.859  0.00  0.00      C2   C
ATOM   2105  CE3 TRP A 258       0.557  -3.731  -6.574  0.00  0.00      C2   C
ATOM   2106  CZ2 TRP A 258       2.631  -4.230  -8.519  0.00  0.00      C2   C
ATOM   2107  CZ3 TRP A 258       1.894  -3.717  -6.185  0.00  0.00      C2   C
ATOM   2108  CH2 TRP A 258       2.954  -3.911  -7.162  0.00  0.00      C2   C
ATOM   2109  H   TRP A 258      -2.101  -6.776  -8.123  0.00  0.00      C2   H
ATOM   2110  HA  TRP A 258      -2.175  -4.894  -5.964  0.00  0.00      C2   H
ATOM   2111  HB3 TRP A 258      -2.679  -3.308  -7.833  0.00  0.00      C2   H
ATOM   2112  HB2 TRP A 258      -3.118  -4.534  -8.916  0.00  0.00      C2   H
ATOM   2113  HD1 TRP A 258      -1.372  -4.759 -10.692  0.00  0.00      C2   H
ATOM   2114  HE1 TRP A 258       1.119  -4.592 -10.963  0.00  0.00      C2   H
ATOM   2115  HE3 TRP A 258      -0.100  -3.418  -5.776  0.00  0.00      C2   H
ATOM   2116  HZ2 TRP A 258       3.319  -4.364  -9.340  0.00  0.00      C2   H
ATOM   2117  HZ3 TRP A 258       2.213  -3.478  -5.182  0.00  0.00      C2   H
ATOM   2118  HH2 TRP A 258       3.963  -3.898  -6.777  0.00  0.00      C2   H
ATOM   2119  N   PHE A 259      -4.765  -6.481  -7.082  0.00  0.00      C2   N
ATOM   2120  CA  PHE A 259      -6.168  -6.777  -7.047  0.00  0.00      C2   C
ATOM   2121  C   PHE A 259      -6.582  -8.078  -6.388  0.00  0.00      C2   C
ATOM   2122  O   PHE A 259      -7.635  -8.657  -6.678  0.00  0.00      C2   O
ATOM   2123  CB  PHE A 259      -6.650  -6.712  -8.520  0.00  0.00      C2   C
ATOM   2124  CG  PHE A 259      -6.501  -5.362  -9.204  0.00  0.00      C2   C
ATOM   2125  CD1 PHE A 259      -7.136  -4.131  -8.765  0.00  0.00      C2   C
ATOM   2126  CD2 PHE A 259      -5.654  -5.258 -10.325  0.00  0.00      C2   C
ATOM   2127  CE1 PHE A 259      -6.997  -2.993  -9.554  0.00  0.00      C2   C
ATOM   2128  CE2 PHE A 259      -5.481  -4.056 -10.960  0.00  0.00      C2   C
ATOM   2129  CZ  PHE A 259      -6.096  -2.899 -10.611  0.00  0.00      C2   C
ATOM   2130  H   PHE A 259      -4.226  -7.274  -7.402  0.00  0.00      C2   H
ATOM   2131  HA  PHE A 259      -6.652  -5.923  -6.573  0.00  0.00      C2   H
ATOM   2132  HB3 PHE A 259      -7.717  -6.928  -8.568  0.00  0.00      C2   H
ATOM   2133  HB2 PHE A 259      -6.333  -7.497  -9.206  0.00  0.00      C2   H
ATOM   2134  HD1 PHE A 259      -7.728  -4.179  -7.863  0.00  0.00      C2   H
ATOM   2135  HD2 PHE A 259      -5.062  -6.082 -10.696  0.00  0.00      C2   H
ATOM   2136  HE1 PHE A 259      -7.489  -2.118  -9.155  0.00  0.00      C2   H
ATOM   2137  HE2 PHE A 259      -4.862  -4.044 -11.845  0.00  0.00      C2   H
ATOM   2138  HZ  PHE A 259      -5.860  -2.081 -11.275  0.00  0.00      C2   H
ATOM   2139  N   THR A 260      -5.773  -8.578  -5.412  0.00  0.00      C2   N
ATOM   2140  CA  THR A 260      -5.862  -9.890  -4.748  0.00  0.00      C2   C
ATOM   2141  C   THR A 260      -7.154  -9.911  -3.877  0.00  0.00      C2   C
ATOM   2142  O   THR A 260      -7.925 -10.820  -4.126  0.00  0.00      C2   O
ATOM   2143  CB  THR A 260      -4.690 -10.195  -3.801  0.00  0.00      C2   C
ATOM   2144  OG1 THR A 260      -3.537 -10.319  -4.590  0.00  0.00      C2   O
ATOM   2145  CG2 THR A 260      -4.872 -11.526  -3.018  0.00  0.00      C2   C
ATOM   2146  H   THR A 260      -4.966  -8.071  -5.076  0.00  0.00      C2   H
ATOM   2147  HA  THR A 260      -6.057 -10.652  -5.502  0.00  0.00      C2   H
ATOM   2148  HB  THR A 260      -4.556  -9.385  -3.084  0.00  0.00      C2   H
ATOM   2149  HG1 THR A 260      -3.422  -9.469  -5.021  0.00  0.00      C2   H
ATOM   2150 HG21 THR A 260      -5.080 -12.321  -3.734  0.00  0.00      C2   H
ATOM   2151 HG22 THR A 260      -3.961 -11.679  -2.440  0.00  0.00      C2   H
ATOM   2152 HG23 THR A 260      -5.589 -11.568  -2.197  0.00  0.00      C2   H
ATOM   2153  N   ASP A 261      -7.460  -8.886  -3.063  0.00  0.00      C2   N
ATOM   2154  CA  ASP A 261      -8.689  -8.727  -2.297  0.00  0.00      C2   C
ATOM   2155  C   ASP A 261      -9.702  -7.850  -2.928  0.00  0.00      C2   C
ATOM   2156  O   ASP A 261     -10.811  -7.744  -2.466  0.00  0.00      C2   O
ATOM   2157  CB  ASP A 261      -8.300  -8.183  -0.862  0.00  0.00      C2   C
ATOM   2158  CG  ASP A 261      -7.504  -9.094   0.005  0.00  0.00      C2   C
ATOM   2159  OD1 ASP A 261      -7.514 -10.360  -0.191  0.00  0.00      C2   O
ATOM   2160  OD2 ASP A 261      -7.028  -8.597   1.079  0.00  0.00      C2   O
ATOM   2161  H   ASP A 261      -6.719  -8.210  -2.952  0.00  0.00      C2   H
ATOM   2162  HA  ASP A 261      -9.205  -9.684  -2.223  0.00  0.00      C2   H
ATOM   2163  HB3 ASP A 261      -9.207  -8.055  -0.272  0.00  0.00      C2   H
ATOM   2164  HB2 ASP A 261      -7.844  -7.193  -0.890  0.00  0.00      C2   H
ATOM   2165  N   THR A 262      -9.343  -7.201  -3.994  0.00  0.00      C2   N
ATOM   2166  CA  THR A 262     -10.230  -6.411  -4.827  0.00  0.00      C2   C
ATOM   2167  C   THR A 262     -11.270  -7.318  -5.618  0.00  0.00      C2   C
ATOM   2168  O   THR A 262     -10.892  -8.158  -6.493  0.00  0.00      C2   O
ATOM   2169  CB  THR A 262      -9.426  -5.600  -5.909  0.00  0.00      C2   C
ATOM   2170  OG1 THR A 262      -8.534  -4.686  -5.260  0.00  0.00      C2   O
ATOM   2171  CG2 THR A 262     -10.378  -4.638  -6.627  0.00  0.00      C2   C
ATOM   2172  H   THR A 262      -8.377  -7.285  -4.276  0.00  0.00      C2   H
ATOM   2173  HA  THR A 262     -10.700  -5.743  -4.104  0.00  0.00      C2   H
ATOM   2174  HB  THR A 262      -8.935  -6.305  -6.580  0.00  0.00      C2   H
ATOM   2175  HG1 THR A 262      -8.016  -5.261  -4.691  0.00  0.00      C2   H
ATOM   2176 HG21 THR A 262     -11.121  -4.132  -6.011  0.00  0.00      C2   H
ATOM   2177 HG22 THR A 262      -9.833  -3.937  -7.259  0.00  0.00      C2   H
ATOM   2178 HG23 THR A 262     -10.973  -5.134  -7.393  0.00  0.00      C2   H
ATOM   2179  N   SER A 263     -12.580  -7.134  -5.380  0.00  0.00      C2   N
ATOM   2180  CA  SER A 263     -13.687  -7.730  -6.155  0.00  0.00      C2   C
ATOM   2181  C   SER A 263     -13.810  -7.370  -7.656  0.00  0.00      C2   C
ATOM   2182  O   SER A 263     -13.454  -6.243  -8.073  0.00  0.00      C2   O
ATOM   2183  CB  SER A 263     -14.977  -7.356  -5.454  0.00  0.00      C2   C
ATOM   2184  OG  SER A 263     -15.139  -8.089  -4.283  0.00  0.00      C2   O
ATOM   2185  H   SER A 263     -12.889  -6.387  -4.774  0.00  0.00      C2   H
ATOM   2186  HA  SER A 263     -13.490  -8.802  -6.162  0.00  0.00      C2   H
ATOM   2187  HB3 SER A 263     -15.888  -7.306  -6.050  0.00  0.00      C2   H
ATOM   2188  HB2 SER A 263     -14.815  -6.328  -5.131  0.00  0.00      C2   H
ATOM   2189  HG  SER A 263     -14.409  -7.887  -3.692  0.00  0.00      C2   H
ATOM   2190  N   ILE A 264     -14.320  -8.272  -8.449  0.00  0.00      C2   N
ATOM   2191  CA  ILE A 264     -14.666  -8.041  -9.912  0.00  0.00      C2   C
ATOM   2192  C   ILE A 264     -16.202  -7.979  -9.984  0.00  0.00      C2   C
ATOM   2193  O   ILE A 264     -16.899  -8.895  -9.482  0.00  0.00      C2   O
ATOM   2194  CB  ILE A 264     -14.155  -9.170 -10.907  0.00  0.00      C2   C
ATOM   2195  CG1 ILE A 264     -12.661  -8.973 -11.185  0.00  0.00      C2   C
ATOM   2196  CG2 ILE A 264     -15.016  -9.266 -12.227  0.00  0.00      C2   C
ATOM   2197  CD1 ILE A 264     -12.076 -10.066 -12.159  0.00  0.00      C2   C
ATOM   2198  H   ILE A 264     -14.752  -9.077  -8.018  0.00  0.00      C2   H
ATOM   2199  HA  ILE A 264     -14.228  -7.071 -10.148  0.00  0.00      C2   H
ATOM   2200  HB  ILE A 264     -14.345 -10.110 -10.390  0.00  0.00      C2   H
ATOM   2201 HG13 ILE A 264     -12.134  -8.964 -10.231  0.00  0.00      C2   H
ATOM   2202 HG12 ILE A 264     -12.560  -7.982 -11.627  0.00  0.00      C2   H
ATOM   2203 HG21 ILE A 264     -16.025  -9.662 -12.108  0.00  0.00      C2   H
ATOM   2204 HG22 ILE A 264     -15.033  -8.282 -12.697  0.00  0.00      C2   H
ATOM   2205 HG23 ILE A 264     -14.586  -9.943 -12.966  0.00  0.00      C2   H
ATOM   2206 HD11 ILE A 264     -12.263 -10.076 -13.232  0.00  0.00      C2   H
ATOM   2207 HD12 ILE A 264     -11.005 -10.242 -12.063  0.00  0.00      C2   H
ATOM   2208 HD13 ILE A 264     -12.514 -11.021 -11.870  0.00  0.00      C2   H
ATOM   2209  N   ILE A 265     -16.779  -7.036 -10.655  0.00  0.00      C2   N
ATOM   2210  CA  ILE A 265     -18.069  -7.128 -11.301  0.00  0.00      C2   C
ATOM   2211  C   ILE A 265     -17.770  -7.373 -12.802  0.00  0.00      C2   C
ATOM   2212  O   ILE A 265     -16.901  -6.743 -13.441  0.00  0.00      C2   O
ATOM   2213  CB  ILE A 265     -19.009  -5.855 -11.041  0.00  0.00      C2   C
ATOM   2214  CG1 ILE A 265     -19.204  -5.333  -9.570  0.00  0.00      C2   C
ATOM   2215  CG2 ILE A 265     -20.364  -5.734 -11.711  0.00  0.00      C2   C
ATOM   2216  CD1 ILE A 265     -19.203  -3.794  -9.398  0.00  0.00      C2   C
ATOM   2217  H   ILE A 265     -16.179  -6.307 -11.014  0.00  0.00      C2   H
ATOM   2218  HA  ILE A 265     -18.559  -8.044 -10.972  0.00  0.00      C2   H
ATOM   2219  HB  ILE A 265     -18.408  -5.076 -11.509  0.00  0.00      C2   H
ATOM   2220 HG13 ILE A 265     -18.377  -5.703  -8.964  0.00  0.00      C2   H
ATOM   2221 HG12 ILE A 265     -20.150  -5.745  -9.219  0.00  0.00      C2   H
ATOM   2222 HG21 ILE A 265     -20.321  -6.179 -12.705  0.00  0.00      C2   H
ATOM   2223 HG22 ILE A 265     -21.024  -6.382 -11.135  0.00  0.00      C2   H
ATOM   2224 HG23 ILE A 265     -20.643  -4.685 -11.609  0.00  0.00      C2   H
ATOM   2225 HD11 ILE A 265     -19.689  -3.251 -10.209  0.00  0.00      C2   H
ATOM   2226 HD12 ILE A 265     -19.871  -3.592  -8.561  0.00  0.00      C2   H
ATOM   2227 HD13 ILE A 265     -18.229  -3.412  -9.095  0.00  0.00      C2   H
ATOM   2228  N   LEU A 266     -18.485  -8.315 -13.498  0.00  0.00      C2   N
ATOM   2229  CA  LEU A 266     -18.199  -8.770 -14.919  0.00  0.00      C2   C
ATOM   2230  C   LEU A 266     -19.437  -8.499 -15.700  0.00  0.00      C2   C
ATOM   2231  O   LEU A 266     -20.387  -9.206 -15.528  0.00  0.00      C2   O
ATOM   2232  CB  LEU A 266     -17.721 -10.203 -14.842  0.00  0.00      C2   C
ATOM   2233  CG  LEU A 266     -17.672 -10.948 -16.263  0.00  0.00      C2   C
ATOM   2234  CD1 LEU A 266     -16.559 -10.381 -17.248  0.00  0.00      C2   C
ATOM   2235  CD2 LEU A 266     -17.421 -12.446 -15.852  0.00  0.00      C2   C
ATOM   2236  H   LEU A 266     -19.292  -8.718 -13.044  0.00  0.00      C2   H
ATOM   2237  HA  LEU A 266     -17.358  -8.198 -15.309  0.00  0.00      C2   H
ATOM   2238  HB3 LEU A 266     -18.474 -10.670 -14.207  0.00  0.00      C2   H
ATOM   2239  HB2 LEU A 266     -16.793 -10.185 -14.270  0.00  0.00      C2   H
ATOM   2240  HG  LEU A 266     -18.628 -10.835 -16.775  0.00  0.00      C2   H
ATOM   2241 HD11 LEU A 266     -16.904  -9.404 -17.586  0.00  0.00      C2   H
ATOM   2242 HD12 LEU A 266     -15.691 -10.175 -16.622  0.00  0.00      C2   H
ATOM   2243 HD13 LEU A 266     -16.389 -11.079 -18.067  0.00  0.00      C2   H
ATOM   2244 HD21 LEU A 266     -17.856 -13.118 -16.591  0.00  0.00      C2   H
ATOM   2245 HD22 LEU A 266     -16.362 -12.695 -15.918  0.00  0.00      C2   H
ATOM   2246 HD23 LEU A 266     -17.991 -12.581 -14.932  0.00  0.00      C2   H
ATOM   2247  N   PHE A 267     -19.348  -7.449 -16.545  0.00  0.00      C2   N
ATOM   2248  CA  PHE A 267     -20.334  -7.115 -17.540  0.00  0.00      C2   C
ATOM   2249  C   PHE A 267     -20.347  -8.155 -18.694  0.00  0.00      C2   C
ATOM   2250  O   PHE A 267     -19.421  -8.021 -19.491  0.00  0.00      C2   O
ATOM   2251  CB  PHE A 267     -20.382  -5.589 -17.974  0.00  0.00      C2   C
ATOM   2252  CG  PHE A 267     -21.195  -4.632 -17.110  0.00  0.00      C2   C
ATOM   2253  CD1 PHE A 267     -22.335  -4.003 -17.620  0.00  0.00      C2   C
ATOM   2254  CD2 PHE A 267     -20.917  -4.535 -15.722  0.00  0.00      C2   C
ATOM   2255  CE1 PHE A 267     -23.104  -3.177 -16.814  0.00  0.00      C2   C
ATOM   2256  CE2 PHE A 267     -21.770  -3.777 -14.932  0.00  0.00      C2   C
ATOM   2257  CZ  PHE A 267     -22.895  -3.126 -15.452  0.00  0.00      C2   C
ATOM   2258  H   PHE A 267     -18.456  -7.054 -16.807  0.00  0.00      C2   H
ATOM   2259  HA  PHE A 267     -21.267  -7.346 -17.025  0.00  0.00      C2   H
ATOM   2260  HB3 PHE A 267     -20.846  -5.466 -18.953  0.00  0.00      C2   H
ATOM   2261  HB2 PHE A 267     -19.393  -5.134 -18.015  0.00  0.00      C2   H
ATOM   2262  HD1 PHE A 267     -22.499  -4.100 -18.683  0.00  0.00      C2   H
ATOM   2263  HD2 PHE A 267     -20.085  -5.024 -15.238  0.00  0.00      C2   H
ATOM   2264  HE1 PHE A 267     -23.974  -2.702 -17.243  0.00  0.00      C2   H
ATOM   2265  HE2 PHE A 267     -21.445  -3.602 -13.918  0.00  0.00      C2   H
ATOM   2266  HZ  PHE A 267     -23.659  -2.554 -14.946  0.00  0.00      C2   H
ATOM   2267  N   LEU A 268     -21.275  -9.112 -18.755  0.00  0.00      C2   N
ATOM   2268  CA  LEU A 268     -21.576  -9.954 -19.935  0.00  0.00      C2   C
ATOM   2269  C   LEU A 268     -22.567  -9.173 -20.822  0.00  0.00      C2   C
ATOM   2270  O   LEU A 268     -23.632  -8.894 -20.333  0.00  0.00      C2   O
ATOM   2271  CB  LEU A 268     -22.263 -11.340 -19.629  0.00  0.00      C2   C
ATOM   2272  CG  LEU A 268     -21.506 -12.262 -18.666  0.00  0.00      C2   C
ATOM   2273  CD1 LEU A 268     -22.431 -13.470 -18.450  0.00  0.00      C2   C
ATOM   2274  CD2 LEU A 268     -20.141 -12.760 -19.081  0.00  0.00      C2   C
ATOM   2275  H   LEU A 268     -21.900  -9.239 -17.972  0.00  0.00      C2   H
ATOM   2276  HA  LEU A 268     -20.595 -10.011 -20.407  0.00  0.00      C2   H
ATOM   2277  HB3 LEU A 268     -22.251 -11.882 -20.574  0.00  0.00      C2   H
ATOM   2278  HB2 LEU A 268     -23.309 -11.248 -19.336  0.00  0.00      C2   H
ATOM   2279  HG  LEU A 268     -21.416 -11.623 -17.788  0.00  0.00      C2   H
ATOM   2280 HD11 LEU A 268     -22.190 -13.848 -17.456  0.00  0.00      C2   H
ATOM   2281 HD12 LEU A 268     -23.484 -13.192 -18.478  0.00  0.00      C2   H
ATOM   2282 HD13 LEU A 268     -22.299 -14.334 -19.101  0.00  0.00      C2   H
ATOM   2283 HD21 LEU A 268     -19.339 -12.134 -18.688  0.00  0.00      C2   H
ATOM   2284 HD22 LEU A 268     -19.930 -13.772 -18.736  0.00  0.00      C2   H
ATOM   2285 HD23 LEU A 268     -20.090 -12.607 -20.159  0.00  0.00      C2   H
ATOM   2286  N   ASN A 269     -22.214  -9.032 -22.092  0.00  0.00      C2   N
ATOM   2287  CA  ASN A 269     -22.822  -8.104 -23.063  0.00  0.00      C2   C
ATOM   2288  C   ASN A 269     -23.029  -8.909 -24.403  0.00  0.00      C2   C
ATOM   2289  O   ASN A 269     -22.426  -9.963 -24.582  0.00  0.00      C2   O
ATOM   2290  CB  ASN A 269     -21.845  -6.916 -23.237  0.00  0.00      C2   C
ATOM   2291  CG  ASN A 269     -22.391  -5.757 -24.089  0.00  0.00      C2   C
ATOM   2292  OD1 ASN A 269     -23.555  -5.745 -24.357  0.00  0.00      C2   O
ATOM   2293  ND2 ASN A 269     -21.552  -4.856 -24.553  0.00  0.00      C2   N
ATOM   2294  H   ASN A 269     -21.322  -9.453 -22.309  0.00  0.00      C2   H
ATOM   2295  HA  ASN A 269     -23.839  -7.757 -22.879  0.00  0.00      C2   H
ATOM   2296  HB3 ASN A 269     -21.005  -7.410 -23.727  0.00  0.00      C2   H
ATOM   2297  HB2 ASN A 269     -21.628  -6.629 -22.209  0.00  0.00      C2   H
ATOM   2298 HD22 ASN A 269     -21.950  -4.152 -25.159  0.00  0.00      C2   H
ATOM   2299 HD21 ASN A 269     -20.551  -4.969 -24.475  0.00  0.00      C2   H
ATOM   2300  N   LYS A 270     -23.838  -8.356 -25.295  0.00  0.00      C2   N
ATOM   2301  CA  LYS A 270     -24.057  -8.961 -26.637  0.00  0.00      C2   C
ATOM   2302  C   LYS A 270     -24.880 -10.323 -26.707  0.00  0.00      C2   C
ATOM   2303  O   LYS A 270     -24.524 -11.292 -27.408  0.00  0.00      C2   O
ATOM   2304  CB  LYS A 270     -22.732  -9.018 -27.555  0.00  0.00      C2   C
ATOM   2305  CG  LYS A 270     -22.114  -7.600 -27.572  0.00  0.00      C2   C
ATOM   2306  CD  LYS A 270     -20.959  -7.414 -28.598  0.00  0.00      C2   C
ATOM   2307  CE  LYS A 270     -20.311  -6.053 -28.679  0.00  0.00      C2   C
ATOM   2308  NZ  LYS A 270     -19.426  -5.787 -29.803  0.00  0.00      C2   N
ATOM   2309  H   LYS A 270     -24.058  -7.387 -25.116  0.00  0.00      C2   H
ATOM   2310  HA  LYS A 270     -24.799  -8.285 -27.062  0.00  0.00      C2   H
ATOM   2311  HB3 LYS A 270     -22.787  -9.360 -28.589  0.00  0.00      C2   H
ATOM   2312  HB2 LYS A 270     -22.016  -9.742 -27.165  0.00  0.00      C2   H
ATOM   2313  HG3 LYS A 270     -21.764  -7.269 -26.594  0.00  0.00      C2   H
ATOM   2314  HG2 LYS A 270     -22.980  -7.037 -27.918  0.00  0.00      C2   H
ATOM   2315  HD3 LYS A 270     -21.380  -7.676 -29.568  0.00  0.00      C2   H
ATOM   2316  HD2 LYS A 270     -20.251  -8.229 -28.448  0.00  0.00      C2   H
ATOM   2317  HE3 LYS A 270     -19.710  -5.753 -27.821  0.00  0.00      C2   H
ATOM   2318  HE2 LYS A 270     -21.110  -5.318 -28.582  0.00  0.00      C2   H
ATOM   2319  HZ1 LYS A 270     -19.994  -5.665 -30.629  0.00  0.00      C2   H
ATOM   2320  HZ2 LYS A 270     -18.796  -5.026 -29.589  0.00  0.00      C2   H
ATOM   2321  HZ3 LYS A 270     -18.746  -6.491 -30.052  0.00  0.00      C2   H
ATOM   2322  N   LYS A 271     -25.889 -10.227 -25.855  0.00  0.00      C2   N
ATOM   2323  CA  LYS A 271     -26.686 -11.378 -25.396  0.00  0.00      C2   C
ATOM   2324  C   LYS A 271     -27.465 -12.099 -26.521  0.00  0.00      C2   C
ATOM   2325  O   LYS A 271     -27.319 -13.323 -26.753  0.00  0.00      C2   O
ATOM   2326  CB  LYS A 271     -27.629 -10.909 -24.299  0.00  0.00      C2   C
ATOM   2327  CG  LYS A 271     -26.949  -9.937 -23.261  0.00  0.00      C2   C
ATOM   2328  CD  LYS A 271     -27.667  -9.803 -21.871  0.00  0.00      C2   C
ATOM   2329  CE  LYS A 271     -29.130  -9.475 -22.060  0.00  0.00      C2   C
ATOM   2330  NZ  LYS A 271     -29.711  -8.747 -20.898  0.00  0.00      C2   N
ATOM   2331  H   LYS A 271     -26.008  -9.395 -25.294  0.00  0.00      C2   H
ATOM   2332  HA  LYS A 271     -25.951 -12.085 -25.012  0.00  0.00      C2   H
ATOM   2333  HB3 LYS A 271     -27.975 -11.762 -23.715  0.00  0.00      C2   H
ATOM   2334  HB2 LYS A 271     -28.487 -10.318 -24.619  0.00  0.00      C2   H
ATOM   2335  HG3 LYS A 271     -26.758  -8.974 -23.737  0.00  0.00      C2   H
ATOM   2336  HG2 LYS A 271     -25.930 -10.265 -23.054  0.00  0.00      C2   H
ATOM   2337  HD3 LYS A 271     -27.055  -9.072 -21.344  0.00  0.00      C2   H
ATOM   2338  HD2 LYS A 271     -27.603 -10.739 -21.315  0.00  0.00      C2   H
ATOM   2339  HE3 LYS A 271     -29.588 -10.428 -22.325  0.00  0.00      C2   H
ATOM   2340  HE2 LYS A 271     -29.296  -8.782 -22.884  0.00  0.00      C2   H
ATOM   2341  HZ1 LYS A 271     -30.555  -8.386 -21.321  0.00  0.00      C2   H
ATOM   2342  HZ2 LYS A 271     -29.808  -9.380 -20.117  0.00  0.00      C2   H
ATOM   2343  HZ3 LYS A 271     -29.145  -7.917 -20.792  0.00  0.00      C2   H
ATOM   2344  N   ASP A 272     -28.109 -11.292 -27.352  0.00  0.00      C2   N
ATOM   2345  CA  ASP A 272     -29.025 -11.725 -28.328  0.00  0.00      C2   C
ATOM   2346  C   ASP A 272     -28.303 -12.163 -29.571  0.00  0.00      C2   C
ATOM   2347  O   ASP A 272     -28.629 -13.134 -30.312  0.00  0.00      C2   O
ATOM   2348  CB  ASP A 272     -30.077 -10.698 -28.621  0.00  0.00      C2   C
ATOM   2349  CG  ASP A 272     -30.790  -9.934 -27.481  0.00  0.00      C2   C
ATOM   2350  OD1 ASP A 272     -31.781  -9.260 -27.861  0.00  0.00      C2   O
ATOM   2351  OD2 ASP A 272     -30.636 -10.131 -26.268  0.00  0.00      C2   O
ATOM   2352  H   ASP A 272     -28.112 -10.311 -27.113  0.00  0.00      C2   H
ATOM   2353  HA  ASP A 272     -29.656 -12.520 -27.930  0.00  0.00      C2   H
ATOM   2354  HB3 ASP A 272     -30.865 -11.293 -29.084  0.00  0.00      C2   H
ATOM   2355  HB2 ASP A 272     -29.711  -9.888 -29.252  0.00  0.00      C2   H
ATOM   2356  N   LEU A 273     -27.167 -11.563 -29.833  0.00  0.00      C2   N
ATOM   2357  CA  LEU A 273     -26.160 -11.889 -30.832  0.00  0.00      C2   C
ATOM   2358  C   LEU A 273     -25.555 -13.266 -30.593  0.00  0.00      C2   C
ATOM   2359  O   LEU A 273     -25.288 -14.065 -31.491  0.00  0.00      C2   O
ATOM   2360  CB  LEU A 273     -25.244 -10.675 -30.992  0.00  0.00      C2   C
ATOM   2361  CG  LEU A 273     -24.262 -10.693 -32.221  0.00  0.00      C2   C
ATOM   2362  CD1 LEU A 273     -24.953 -10.340 -33.536  0.00  0.00      C2   C
ATOM   2363  CD2 LEU A 273     -23.101  -9.738 -31.994  0.00  0.00      C2   C
ATOM   2364  H   LEU A 273     -27.090 -10.710 -29.298  0.00  0.00      C2   H
ATOM   2365  HA  LEU A 273     -26.652 -11.969 -31.801  0.00  0.00      C2   H
ATOM   2366  HB3 LEU A 273     -24.641 -10.536 -30.094  0.00  0.00      C2   H
ATOM   2367  HB2 LEU A 273     -25.943  -9.841 -31.033  0.00  0.00      C2   H
ATOM   2368  HG  LEU A 273     -23.781 -11.663 -32.344  0.00  0.00      C2   H
ATOM   2369 HD11 LEU A 273     -25.061 -11.233 -34.152  0.00  0.00      C2   H
ATOM   2370 HD12 LEU A 273     -25.978  -9.978 -33.463  0.00  0.00      C2   H
ATOM   2371 HD13 LEU A 273     -24.427  -9.637 -34.183  0.00  0.00      C2   H
ATOM   2372 HD21 LEU A 273     -22.229 -10.323 -31.701  0.00  0.00      C2   H
ATOM   2373 HD22 LEU A 273     -22.799  -9.129 -32.846  0.00  0.00      C2   H
ATOM   2374 HD23 LEU A 273     -23.235  -8.999 -31.205  0.00  0.00      C2   H
ATOM   2375  N   PHE A 274     -25.393 -13.530 -29.309  0.00  0.00      C2   N
ATOM   2376  CA  PHE A 274     -25.059 -14.919 -28.837  0.00  0.00      C2   C
ATOM   2377  C   PHE A 274     -26.223 -15.921 -28.935  0.00  0.00      C2   C
ATOM   2378  O   PHE A 274     -25.922 -17.102 -29.211  0.00  0.00      C2   O
ATOM   2379  CB  PHE A 274     -24.414 -14.870 -27.484  0.00  0.00      C2   C
ATOM   2380  CG  PHE A 274     -24.221 -16.175 -26.721  0.00  0.00      C2   C
ATOM   2381  CD1 PHE A 274     -23.238 -17.019 -27.134  0.00  0.00      C2   C
ATOM   2382  CD2 PHE A 274     -25.033 -16.521 -25.573  0.00  0.00      C2   C
ATOM   2383  CE1 PHE A 274     -23.004 -18.176 -26.471  0.00  0.00      C2   C
ATOM   2384  CE2 PHE A 274     -24.780 -17.656 -24.952  0.00  0.00      C2   C
ATOM   2385  CZ  PHE A 274     -23.827 -18.560 -25.427  0.00  0.00      C2   C
ATOM   2386  H   PHE A 274     -25.901 -12.835 -28.779  0.00  0.00      C2   H
ATOM   2387  HA  PHE A 274     -24.338 -15.407 -29.493  0.00  0.00      C2   H
ATOM   2388  HB3 PHE A 274     -25.080 -14.236 -26.900  0.00  0.00      C2   H
ATOM   2389  HB2 PHE A 274     -23.505 -14.270 -27.457  0.00  0.00      C2   H
ATOM   2390  HD1 PHE A 274     -22.633 -16.646 -27.947  0.00  0.00      C2   H
ATOM   2391  HD2 PHE A 274     -25.838 -15.856 -25.299  0.00  0.00      C2   H
ATOM   2392  HE1 PHE A 274     -22.215 -18.828 -26.817  0.00  0.00      C2   H
ATOM   2393  HE2 PHE A 274     -25.505 -18.000 -24.230  0.00  0.00      C2   H
ATOM   2394  HZ  PHE A 274     -23.630 -19.494 -24.921  0.00  0.00      C2   H
ATOM   2395  N   GLU A 275     -27.450 -15.415 -28.732  0.00  0.00      C2   N
ATOM   2396  CA  GLU A 275     -28.672 -16.276 -28.797  0.00  0.00      C2   C
ATOM   2397  C   GLU A 275     -28.877 -16.784 -30.213  0.00  0.00      C2   C
ATOM   2398  O   GLU A 275     -29.018 -18.008 -30.406  0.00  0.00      C2   O
ATOM   2399  CB  GLU A 275     -29.908 -15.518 -28.238  0.00  0.00      C2   C
ATOM   2400  CG  GLU A 275     -31.271 -16.319 -28.426  0.00  0.00      C2   C
ATOM   2401  CD  GLU A 275     -32.440 -15.790 -27.667  0.00  0.00      C2   C
ATOM   2402  OE1 GLU A 275     -33.329 -16.597 -27.389  0.00  0.00      C2   O
ATOM   2403  OE2 GLU A 275     -32.511 -14.573 -27.402  0.00  0.00      C2   O
ATOM   2404  H   GLU A 275     -27.602 -14.500 -28.332  0.00  0.00      C2   H
ATOM   2405  HA  GLU A 275     -28.599 -17.084 -28.070  0.00  0.00      C2   H
ATOM   2406  HB3 GLU A 275     -29.928 -14.471 -28.541  0.00  0.00      C2   H
ATOM   2407  HB2 GLU A 275     -29.651 -15.330 -27.195  0.00  0.00      C2   H
ATOM   2408  HG3 GLU A 275     -31.061 -17.318 -28.045  0.00  0.00      C2   H
ATOM   2409  HG2 GLU A 275     -31.530 -16.344 -29.485  0.00  0.00      C2   H
ATOM   2410  N   GLU A 276     -28.845 -15.969 -31.242  0.00  0.00      C2   N
ATOM   2411  CA  GLU A 276     -29.012 -16.357 -32.651  0.00  0.00      C2   C
ATOM   2412  C   GLU A 276     -27.805 -17.276 -33.069  0.00  0.00      C2   C
ATOM   2413  O   GLU A 276     -28.001 -18.157 -33.845  0.00  0.00      C2   O
ATOM   2414  CB  GLU A 276     -29.082 -15.086 -33.528  0.00  0.00      C2   C
ATOM   2415  CG  GLU A 276     -29.345 -15.268 -35.055  0.00  0.00      C2   C
ATOM   2416  CD  GLU A 276     -30.710 -15.876 -35.537  0.00  0.00      C2   C
ATOM   2417  OE1 GLU A 276     -30.715 -16.661 -36.467  0.00  0.00      C2   O
ATOM   2418  OE2 GLU A 276     -31.755 -15.528 -34.992  0.00  0.00      C2   O
ATOM   2419  H   GLU A 276     -28.874 -14.985 -31.014  0.00  0.00      C2   H
ATOM   2420  HA  GLU A 276     -29.983 -16.851 -32.707  0.00  0.00      C2   H
ATOM   2421  HB3 GLU A 276     -28.211 -14.438 -33.426  0.00  0.00      C2   H
ATOM   2422  HB2 GLU A 276     -29.903 -14.485 -33.139  0.00  0.00      C2   H
ATOM   2423  HG3 GLU A 276     -28.677 -16.057 -35.402  0.00  0.00      C2   H
ATOM   2424  HG2 GLU A 276     -29.235 -14.290 -35.523  0.00  0.00      C2   H
ATOM   2425  N   LYS A 277     -26.587 -17.039 -32.627  0.00  0.00      C2   N
ATOM   2426  CA  LYS A 277     -25.492 -18.036 -32.776  0.00  0.00      C2   C
ATOM   2427  C   LYS A 277     -25.777 -19.431 -32.065  0.00  0.00      C2   C
ATOM   2428  O   LYS A 277     -25.627 -20.430 -32.755  0.00  0.00      C2   O
ATOM   2429  CB  LYS A 277     -24.151 -17.461 -32.464  0.00  0.00      C2   C
ATOM   2430  CG  LYS A 277     -23.738 -16.498 -33.536  0.00  0.00      C2   C
ATOM   2431  CD  LYS A 277     -22.270 -16.045 -33.209  0.00  0.00      C2   C
ATOM   2432  CE  LYS A 277     -21.652 -15.092 -34.314  0.00  0.00      C2   C
ATOM   2433  NZ  LYS A 277     -20.234 -14.888 -34.039  0.00  0.00      C2   N
ATOM   2434  H   LYS A 277     -26.298 -16.330 -31.968  0.00  0.00      C2   H
ATOM   2435  HA  LYS A 277     -25.575 -18.196 -33.851  0.00  0.00      C2   H
ATOM   2436  HB3 LYS A 277     -23.614 -18.399 -32.604  0.00  0.00      C2   H
ATOM   2437  HB2 LYS A 277     -24.159 -17.030 -31.463  0.00  0.00      C2   H
ATOM   2438  HG3 LYS A 277     -24.303 -15.572 -33.649  0.00  0.00      C2   H
ATOM   2439  HG2 LYS A 277     -23.761 -16.954 -34.525  0.00  0.00      C2   H
ATOM   2440  HD3 LYS A 277     -21.658 -16.933 -33.046  0.00  0.00      C2   H
ATOM   2441  HD2 LYS A 277     -22.429 -15.499 -32.279  0.00  0.00      C2   H
ATOM   2442  HE3 LYS A 277     -22.163 -14.132 -34.379  0.00  0.00      C2   H
ATOM   2443  HE2 LYS A 277     -21.596 -15.622 -35.265  0.00  0.00      C2   H
ATOM   2444  HZ1 LYS A 277     -19.775 -15.768 -34.224  0.00  0.00      C2   H
ATOM   2445  HZ2 LYS A 277     -19.787 -14.269 -34.701  0.00  0.00      C2   H
ATOM   2446  HZ3 LYS A 277     -20.024 -14.442 -33.158  0.00  0.00      C2   H
ATOM   2447  N   ILE A 278     -26.027 -19.493 -30.758  0.00  0.00      C2   N
ATOM   2448  CA  ILE A 278     -26.149 -20.723 -29.963  0.00  0.00      C2   C
ATOM   2449  C   ILE A 278     -27.250 -21.683 -30.434  0.00  0.00      C2   C
ATOM   2450  O   ILE A 278     -27.144 -22.902 -30.237  0.00  0.00      C2   O
ATOM   2451  CB  ILE A 278     -26.238 -20.497 -28.416  0.00  0.00      C2   C
ATOM   2452  CG1 ILE A 278     -26.155 -21.789 -27.552  0.00  0.00      C2   C
ATOM   2453  CG2 ILE A 278     -27.486 -19.659 -28.001  0.00  0.00      C2   C
ATOM   2454  CD1 ILE A 278     -24.939 -22.772 -27.779  0.00  0.00      C2   C
ATOM   2455  H   ILE A 278     -25.921 -18.670 -30.183  0.00  0.00      C2   H
ATOM   2456  HA  ILE A 278     -25.210 -21.213 -30.216  0.00  0.00      C2   H
ATOM   2457  HB  ILE A 278     -25.408 -19.841 -28.154  0.00  0.00      C2   H
ATOM   2458 HG13 ILE A 278     -27.094 -22.323 -27.699  0.00  0.00      C2   H
ATOM   2459 HG12 ILE A 278     -26.149 -21.473 -26.508  0.00  0.00      C2   H
ATOM   2460 HG21 ILE A 278     -27.734 -18.928 -28.771  0.00  0.00      C2   H
ATOM   2461 HG22 ILE A 278     -28.265 -20.372 -27.733  0.00  0.00      C2   H
ATOM   2462 HG23 ILE A 278     -27.306 -19.137 -27.061  0.00  0.00      C2   H
ATOM   2463 HD11 ILE A 278     -24.007 -22.222 -27.643  0.00  0.00      C2   H
ATOM   2464 HD12 ILE A 278     -25.072 -23.616 -27.102  0.00  0.00      C2   H
ATOM   2465 HD13 ILE A 278     -24.958 -23.179 -28.790  0.00  0.00      C2   H
ATOM   2466  N   LYS A 279     -28.229 -21.104 -31.170  0.00  0.00      C2   N
ATOM   2467  CA  LYS A 279     -29.354 -21.728 -31.820  0.00  0.00      C2   C
ATOM   2468  C   LYS A 279     -28.951 -22.455 -33.090  0.00  0.00      C2   C
ATOM   2469  O   LYS A 279     -29.586 -23.439 -33.532  0.00  0.00      C2   O
ATOM   2470  CB  LYS A 279     -30.353 -20.605 -32.156  0.00  0.00      C2   C
ATOM   2471  CG  LYS A 279     -31.649 -21.082 -32.912  0.00  0.00      C2   C
ATOM   2472  CD  LYS A 279     -32.707 -20.038 -33.241  0.00  0.00      C2   C
ATOM   2473  CE  LYS A 279     -32.248 -18.873 -34.105  0.00  0.00      C2   C
ATOM   2474  NZ  LYS A 279     -33.386 -18.244 -34.992  0.00  0.00      C2   N
ATOM   2475  H   LYS A 279     -28.094 -20.112 -31.306  0.00  0.00      C2   H
ATOM   2476  HA  LYS A 279     -29.877 -22.437 -31.178  0.00  0.00      C2   H
ATOM   2477  HB3 LYS A 279     -29.868 -19.801 -32.710  0.00  0.00      C2   H
ATOM   2478  HB2 LYS A 279     -30.701 -20.105 -31.252  0.00  0.00      C2   H
ATOM   2479  HG3 LYS A 279     -32.149 -21.798 -32.259  0.00  0.00      C2   H
ATOM   2480  HG2 LYS A 279     -31.383 -21.777 -33.709  0.00  0.00      C2   H
ATOM   2481  HD3 LYS A 279     -33.220 -19.774 -32.316  0.00  0.00      C2   H
ATOM   2482  HD2 LYS A 279     -33.530 -20.533 -33.756  0.00  0.00      C2   H
ATOM   2483  HE3 LYS A 279     -31.498 -19.222 -34.815  0.00  0.00      C2   H
ATOM   2484  HE2 LYS A 279     -31.619 -18.146 -33.591  0.00  0.00      C2   H
ATOM   2485  HZ1 LYS A 279     -33.041 -17.348 -35.306  0.00  0.00      C2   H
ATOM   2486  HZ2 LYS A 279     -33.652 -18.822 -35.777  0.00  0.00      C2   H
ATOM   2487  HZ3 LYS A 279     -34.179 -17.840 -34.514  0.00  0.00      C2   H
ATOM   2488  N   LYS A 280     -27.740 -22.194 -33.682  0.00  0.00      C2   N
ATOM   2489  CA  LYS A 280     -27.211 -22.812 -34.925  0.00  0.00      C2   C
ATOM   2490  C   LYS A 280     -25.869 -23.392 -34.643  0.00  0.00      C2   C
ATOM   2491  O   LYS A 280     -25.564 -24.426 -35.244  0.00  0.00      C2   O
ATOM   2492  CB  LYS A 280     -27.171 -21.906 -36.196  0.00  0.00      C2   C
ATOM   2493  CG  LYS A 280     -26.642 -20.482 -35.894  0.00  0.00      C2   C
ATOM   2494  CD  LYS A 280     -26.642 -19.740 -37.166  0.00  0.00      C2   C
ATOM   2495  CE  LYS A 280     -27.997 -19.034 -37.408  0.00  0.00      C2   C
ATOM   2496  NZ  LYS A 280     -27.999 -18.184 -38.603  0.00  0.00      C2   N
ATOM   2497  H   LYS A 280     -27.233 -21.410 -33.296  0.00  0.00      C2   H
ATOM   2498  HA  LYS A 280     -27.828 -23.682 -35.150  0.00  0.00      C2   H
ATOM   2499  HB3 LYS A 280     -28.238 -21.831 -36.403  0.00  0.00      C2   H
ATOM   2500  HB2 LYS A 280     -26.619 -22.479 -36.942  0.00  0.00      C2   H
ATOM   2501  HG3 LYS A 280     -25.600 -20.491 -35.575  0.00  0.00      C2   H
ATOM   2502  HG2 LYS A 280     -27.188 -19.908 -35.145  0.00  0.00      C2   H
ATOM   2503  HD3 LYS A 280     -26.257 -20.323 -38.003  0.00  0.00      C2   H
ATOM   2504  HD2 LYS A 280     -25.871 -19.015 -36.907  0.00  0.00      C2   H
ATOM   2505  HE3 LYS A 280     -28.279 -18.338 -36.617  0.00  0.00      C2   H
ATOM   2506  HE2 LYS A 280     -28.802 -19.768 -37.402  0.00  0.00      C2   H
ATOM   2507  HZ1 LYS A 280     -28.964 -18.013 -38.847  0.00  0.00      C2   H
ATOM   2508  HZ2 LYS A 280     -27.417 -17.366 -38.485  0.00  0.00      C2   H
ATOM   2509  HZ3 LYS A 280     -27.674 -18.716 -39.398  0.00  0.00      C2   H
ATOM   2510  N   SER A 281     -25.035 -22.792 -33.803  0.00  0.00      C2   N
ATOM   2511  CA  SER A 281     -23.622 -23.179 -33.543  0.00  0.00      C2   C
ATOM   2512  C   SER A 281     -23.546 -23.627 -32.082  0.00  0.00      C2   C
ATOM   2513  O   SER A 281     -23.560 -22.721 -31.247  0.00  0.00      C2   O
ATOM   2514  CB  SER A 281     -22.659 -21.954 -33.706  0.00  0.00      C2   C
ATOM   2515  OG  SER A 281     -21.258 -22.167 -33.817  0.00  0.00      C2   O
ATOM   2516  H   SER A 281     -25.344 -21.897 -33.451  0.00  0.00      C2   H
ATOM   2517  HA  SER A 281     -23.387 -23.941 -34.286  0.00  0.00      C2   H
ATOM   2518  HB3 SER A 281     -22.840 -21.135 -33.010  0.00  0.00      C2   H
ATOM   2519  HB2 SER A 281     -22.848 -21.546 -34.698  0.00  0.00      C2   H
ATOM   2520  HG  SER A 281     -20.807 -21.334 -33.973  0.00  0.00      C2   H
ATOM   2521  N   PRO A 282     -23.389 -24.926 -31.727  0.00  0.00      C2   N
ATOM   2522  CA  PRO A 282     -23.161 -25.389 -30.363  0.00  0.00      C2   C
ATOM   2523  C   PRO A 282     -21.846 -24.835 -29.735  0.00  0.00      C2   C
ATOM   2524  O   PRO A 282     -20.864 -24.466 -30.344  0.00  0.00      C2   O
ATOM   2525  CB  PRO A 282     -23.180 -26.917 -30.466  0.00  0.00      C2   C
ATOM   2526  CG  PRO A 282     -22.517 -27.115 -31.855  0.00  0.00      C2   C
ATOM   2527  CD  PRO A 282     -23.175 -26.026 -32.678  0.00  0.00      C2   C
ATOM   2528  HA  PRO A 282     -23.955 -25.038 -29.704  0.00  0.00      C2   H
ATOM   2529  HB3 PRO A 282     -24.179 -27.325 -30.309  0.00  0.00      C2   H
ATOM   2530  HB2 PRO A 282     -22.665 -27.427 -29.652  0.00  0.00      C2   H
ATOM   2531  HG3 PRO A 282     -22.650 -28.137 -32.208  0.00  0.00      C2   H
ATOM   2532  HG2 PRO A 282     -21.444 -26.925 -31.857  0.00  0.00      C2   H
ATOM   2533  HD2 PRO A 282     -22.575 -25.915 -33.581  0.00  0.00      C2   H
ATOM   2534  HD3 PRO A 282     -24.180 -26.197 -33.064  0.00  0.00      C2   H
ATOM   2535  N   LEU A 283     -21.872 -24.775 -28.365  0.00  0.00      C2   N
ATOM   2536  CA  LEU A 283     -20.842 -24.324 -27.531  0.00  0.00      C2   C
ATOM   2537  C   LEU A 283     -19.534 -25.192 -27.660  0.00  0.00      C2   C
ATOM   2538  O   LEU A 283     -18.470 -24.757 -27.297  0.00  0.00      C2   O
ATOM   2539  CB  LEU A 283     -21.227 -24.371 -26.024  0.00  0.00      C2   C
ATOM   2540  CG  LEU A 283     -20.273 -23.614 -25.082  0.00  0.00      C2   C
ATOM   2541  CD1 LEU A 283     -20.206 -22.105 -25.482  0.00  0.00      C2   C
ATOM   2542  CD2 LEU A 283     -20.946 -23.833 -23.608  0.00  0.00      C2   C
ATOM   2543  H   LEU A 283     -22.588 -25.239 -27.825  0.00  0.00      C2   H
ATOM   2544  HA  LEU A 283     -20.535 -23.317 -27.812  0.00  0.00      C2   H
ATOM   2545  HB3 LEU A 283     -21.129 -25.398 -25.672  0.00  0.00      C2   H
ATOM   2546  HB2 LEU A 283     -22.275 -24.096 -25.907  0.00  0.00      C2   H
ATOM   2547  HG  LEU A 283     -19.257 -24.009 -25.063  0.00  0.00      C2   H
ATOM   2548 HD11 LEU A 283     -19.199 -21.833 -25.798  0.00  0.00      C2   H
ATOM   2549 HD12 LEU A 283     -20.982 -21.905 -26.220  0.00  0.00      C2   H
ATOM   2550 HD13 LEU A 283     -20.507 -21.454 -24.661  0.00  0.00      C2   H
ATOM   2551 HD21 LEU A 283     -21.923 -24.294 -23.757  0.00  0.00      C2   H
ATOM   2552 HD22 LEU A 283     -20.323 -24.459 -22.969  0.00  0.00      C2   H
ATOM   2553 HD23 LEU A 283     -20.952 -22.899 -23.046  0.00  0.00      C2   H
ATOM   2554  N   THR A 284     -19.639 -26.482 -28.093  0.00  0.00      C2   N
ATOM   2555  CA  THR A 284     -18.518 -27.398 -28.242  0.00  0.00      C2   C
ATOM   2556  C   THR A 284     -17.379 -26.894 -29.205  0.00  0.00      C2   C
ATOM   2557  O   THR A 284     -16.253 -27.438 -29.196  0.00  0.00      C2   O
ATOM   2558  CB  THR A 284     -19.015 -28.753 -28.653  0.00  0.00      C2   C
ATOM   2559  OG1 THR A 284     -19.880 -28.711 -29.831  0.00  0.00      C2   O
ATOM   2560  CG2 THR A 284     -19.872 -29.465 -27.575  0.00  0.00      C2   C
ATOM   2561  H   THR A 284     -20.451 -26.630 -28.675  0.00  0.00      C2   H
ATOM   2562  HA  THR A 284     -18.006 -27.442 -27.281  0.00  0.00      C2   H
ATOM   2563  HB  THR A 284     -18.145 -29.357 -28.910  0.00  0.00      C2   H
ATOM   2564  HG1 THR A 284     -19.551 -28.242 -30.602  0.00  0.00      C2   H
ATOM   2565 HG21 THR A 284     -19.495 -29.419 -26.554  0.00  0.00      C2   H
ATOM   2566 HG22 THR A 284     -20.841 -28.968 -27.517  0.00  0.00      C2   H
ATOM   2567 HG23 THR A 284     -20.179 -30.481 -27.825  0.00  0.00      C2   H
ATOM   2568  N   ILE A 285     -17.698 -25.875 -30.054  0.00  0.00      C2   N
ATOM   2569  CA  ILE A 285     -16.755 -25.161 -30.945  0.00  0.00      C2   C
ATOM   2570  C   ILE A 285     -15.753 -24.282 -30.163  0.00  0.00      C2   C
ATOM   2571  O   ILE A 285     -14.707 -23.811 -30.687  0.00  0.00      C2   O
ATOM   2572  CB  ILE A 285     -17.626 -24.252 -31.942  0.00  0.00      C2   C
ATOM   2573  CG1 ILE A 285     -16.817 -23.606 -33.189  0.00  0.00      C2   C
ATOM   2574  CG2 ILE A 285     -18.279 -23.030 -31.263  0.00  0.00      C2   C
ATOM   2575  CD1 ILE A 285     -16.036 -24.611 -34.009  0.00  0.00      C2   C
ATOM   2576  H   ILE A 285     -18.599 -25.417 -30.058  0.00  0.00      C2   H
ATOM   2577  HA  ILE A 285     -16.247 -25.948 -31.501  0.00  0.00      C2   H
ATOM   2578  HB  ILE A 285     -18.370 -24.869 -32.447  0.00  0.00      C2   H
ATOM   2579 HG13 ILE A 285     -16.186 -22.759 -32.920  0.00  0.00      C2   H
ATOM   2580 HG12 ILE A 285     -17.518 -23.063 -33.822  0.00  0.00      C2   H
ATOM   2581 HG21 ILE A 285     -19.116 -22.691 -31.874  0.00  0.00      C2   H
ATOM   2582 HG22 ILE A 285     -18.719 -23.149 -30.273  0.00  0.00      C2   H
ATOM   2583 HG23 ILE A 285     -17.569 -22.217 -31.111  0.00  0.00      C2   H
ATOM   2584 HD11 ILE A 285     -15.648 -24.275 -34.971  0.00  0.00      C2   H
ATOM   2585 HD12 ILE A 285     -15.161 -25.003 -33.490  0.00  0.00      C2   H
ATOM   2586 HD13 ILE A 285     -16.797 -25.338 -34.293  0.00  0.00      C2   H
ATOM   2587  N   CYS A 286     -16.067 -24.043 -28.858  0.00  0.00      C2   N
ATOM   2588  CA  CYS A 286     -15.202 -23.286 -27.875  0.00  0.00      C2   C
ATOM   2589  C   CYS A 286     -14.836 -23.987 -26.622  0.00  0.00      C2   C
ATOM   2590  O   CYS A 286     -13.732 -23.861 -26.078  0.00  0.00      C2   O
ATOM   2591  CB  CYS A 286     -16.002 -21.986 -27.551  0.00  0.00      C2   C
ATOM   2592  SG  CYS A 286     -14.760 -20.746 -26.787  0.00  0.00      C2   S
ATOM   2593  H   CYS A 286     -16.975 -24.296 -28.495  0.00  0.00      C2   H
ATOM   2594  HA  CYS A 286     -14.265 -23.046 -28.379  0.00  0.00      C2   H
ATOM   2595  HB3 CYS A 286     -16.931 -22.359 -27.120  0.00  0.00      C2   H
ATOM   2596  HB2 CYS A 286     -16.346 -21.511 -28.470  0.00  0.00      C2   H
ATOM   2597  HG  CYS A 286     -15.173 -21.010 -25.544  0.00  0.00      C2   H
ATOM   2598  N   TYR A 287     -15.753 -24.854 -26.124  0.00  0.00      C2   N
ATOM   2599  CA  TYR A 287     -15.608 -25.669 -24.920  0.00  0.00      C2   C
ATOM   2600  C   TYR A 287     -16.170 -27.094 -25.207  0.00  0.00      C2   C
ATOM   2601  O   TYR A 287     -17.359 -27.244 -24.884  0.00  0.00      C2   O
ATOM   2602  CB  TYR A 287     -16.189 -24.984 -23.584  0.00  0.00      C2   C
ATOM   2603  CG  TYR A 287     -15.696 -23.540 -23.336  0.00  0.00      C2   C
ATOM   2604  CD1 TYR A 287     -14.384 -23.333 -23.125  0.00  0.00      C2   C
ATOM   2605  CD2 TYR A 287     -16.589 -22.491 -23.282  0.00  0.00      C2   C
ATOM   2606  CE1 TYR A 287     -13.905 -22.037 -22.752  0.00  0.00      C2   C
ATOM   2607  CE2 TYR A 287     -16.206 -21.147 -22.923  0.00  0.00      C2   C
ATOM   2608  CZ  TYR A 287     -14.793 -20.914 -22.739  0.00  0.00      C2   C
ATOM   2609  OH  TYR A 287     -14.490 -19.639 -22.380  0.00  0.00      C2   O
ATOM   2610  H   TYR A 287     -16.618 -24.871 -26.645  0.00  0.00      C2   H
ATOM   2611  HA  TYR A 287     -14.575 -25.779 -24.590  0.00  0.00      C2   H
ATOM   2612  HB3 TYR A 287     -15.845 -25.470 -22.671  0.00  0.00      C2   H
ATOM   2613  HB2 TYR A 287     -17.268 -25.117 -23.654  0.00  0.00      C2   H
ATOM   2614  HD1 TYR A 287     -13.725 -24.186 -23.196  0.00  0.00      C2   H
ATOM   2615  HD2 TYR A 287     -17.640 -22.730 -23.361  0.00  0.00      C2   H
ATOM   2616  HE1 TYR A 287     -12.845 -21.937 -22.568  0.00  0.00      C2   H
ATOM   2617  HE2 TYR A 287     -16.939 -20.380 -22.721  0.00  0.00      C2   H
ATOM   2618  HH  TYR A 287     -13.581 -19.503 -22.105  0.00  0.00      C2   H
ATOM   2619  N   PRO A 288     -15.358 -27.961 -25.786  0.00  0.00      C2   N
ATOM   2620  CA  PRO A 288     -15.689 -29.389 -26.050  0.00  0.00      C2   C
ATOM   2621  C   PRO A 288     -15.886 -30.266 -24.749  0.00  0.00      C2   C
ATOM   2622  O   PRO A 288     -16.320 -31.420 -24.800  0.00  0.00      C2   O
ATOM   2623  CB  PRO A 288     -14.666 -29.914 -26.986  0.00  0.00      C2   C
ATOM   2624  CG  PRO A 288     -13.389 -29.177 -26.528  0.00  0.00      C2   C
ATOM   2625  CD  PRO A 288     -13.937 -27.707 -26.234  0.00  0.00      C2   C
ATOM   2626  HA  PRO A 288     -16.675 -29.363 -26.514  0.00  0.00      C2   H
ATOM   2627  HB3 PRO A 288     -15.135 -29.542 -27.897  0.00  0.00      C2   H
ATOM   2628  HB2 PRO A 288     -14.578 -30.989 -26.828  0.00  0.00      C2   H
ATOM   2629  HG3 PRO A 288     -12.594 -29.274 -27.267  0.00  0.00      C2   H
ATOM   2630  HG2 PRO A 288     -12.915 -29.640 -25.663  0.00  0.00      C2   H
ATOM   2631  HD2 PRO A 288     -13.293 -27.215 -25.506  0.00  0.00      C2   H
ATOM   2632  HD3 PRO A 288     -14.055 -27.020 -27.072  0.00  0.00      C2   H
ATOM   2633  N   GLU A 289     -15.629 -29.779 -23.550  0.00  0.00      C2   N
ATOM   2634  CA  GLU A 289     -15.940 -30.534 -22.318  0.00  0.00      C2   C
ATOM   2635  C   GLU A 289     -17.387 -30.395 -21.871  0.00  0.00      C2   C
ATOM   2636  O   GLU A 289     -17.819 -31.273 -21.106  0.00  0.00      C2   O
ATOM   2637  CB  GLU A 289     -15.125 -29.997 -21.056  0.00  0.00      C2   C
ATOM   2638  CG  GLU A 289     -13.643 -30.337 -21.127  0.00  0.00      C2   C
ATOM   2639  CD  GLU A 289     -12.726 -29.799 -20.028  0.00  0.00      C2   C
ATOM   2640  OE1 GLU A 289     -12.873 -28.638 -19.523  0.00  0.00      C2   O
ATOM   2641  OE2 GLU A 289     -11.949 -30.650 -19.541  0.00  0.00      C2   O
ATOM   2642  H   GLU A 289     -14.999 -28.991 -23.502  0.00  0.00      C2   H
ATOM   2643  HA  GLU A 289     -15.585 -31.562 -22.380  0.00  0.00      C2   H
ATOM   2644  HB3 GLU A 289     -15.583 -30.292 -20.112  0.00  0.00      C2   H
ATOM   2645  HB2 GLU A 289     -15.341 -28.931 -21.123  0.00  0.00      C2   H
ATOM   2646  HG3 GLU A 289     -13.265 -29.876 -22.040  0.00  0.00      C2   H
ATOM   2647  HG2 GLU A 289     -13.520 -31.417 -21.214  0.00  0.00      C2   H
ATOM   2648  N   TYR A 290     -18.146 -29.365 -22.390  0.00  0.00      C2   N
ATOM   2649  CA  TYR A 290     -19.548 -29.128 -22.180  0.00  0.00      C2   C
ATOM   2650  C   TYR A 290     -20.476 -30.241 -22.787  0.00  0.00      C2   C
ATOM   2651  O   TYR A 290     -20.092 -30.789 -23.848  0.00  0.00      C2   O
ATOM   2652  CB  TYR A 290     -19.990 -27.808 -22.854  0.00  0.00      C2   C
ATOM   2653  CG  TYR A 290     -21.430 -27.284 -22.697  0.00  0.00      C2   C
ATOM   2654  CD1 TYR A 290     -21.836 -26.695 -21.466  0.00  0.00      C2   C
ATOM   2655  CD2 TYR A 290     -22.301 -27.372 -23.806  0.00  0.00      C2   C
ATOM   2656  CE1 TYR A 290     -23.188 -26.274 -21.325  0.00  0.00      C2   C
ATOM   2657  CE2 TYR A 290     -23.651 -26.915 -23.607  0.00  0.00      C2   C
ATOM   2658  CZ  TYR A 290     -24.064 -26.381 -22.393  0.00  0.00      C2   C
ATOM   2659  OH  TYR A 290     -25.313 -26.032 -22.155  0.00  0.00      C2   O
ATOM   2660  H   TYR A 290     -17.714 -28.867 -23.155  0.00  0.00      C2   H
ATOM   2661  HA  TYR A 290     -19.670 -29.026 -21.102  0.00  0.00      C2   H
ATOM   2662  HB3 TYR A 290     -19.813 -28.021 -23.908  0.00  0.00      C2   H
ATOM   2663  HB2 TYR A 290     -19.348 -26.974 -22.570  0.00  0.00      C2   H
ATOM   2664  HD1 TYR A 290     -21.260 -26.798 -20.558  0.00  0.00      C2   H
ATOM   2665  HD2 TYR A 290     -22.095 -27.884 -24.734  0.00  0.00      C2   H
ATOM   2666  HE1 TYR A 290     -23.523 -25.728 -20.456  0.00  0.00      C2   H
ATOM   2667  HE2 TYR A 290     -24.415 -27.073 -24.354  0.00  0.00      C2   H
ATOM   2668  HH  TYR A 290     -25.850 -26.180 -22.936  0.00  0.00      C2   H
ATOM   2669  N   ALA A 291     -21.667 -30.501 -22.187  0.00  0.00      C2   N
ATOM   2670  CA  ALA A 291     -22.547 -31.560 -22.367  0.00  0.00      C2   C
ATOM   2671  C   ALA A 291     -23.918 -31.138 -21.779  0.00  0.00      C2   C
ATOM   2672  O   ALA A 291     -24.101 -30.965 -20.554  0.00  0.00      C2   O
ATOM   2673  CB  ALA A 291     -21.925 -32.810 -21.768  0.00  0.00      C2   C
ATOM   2674  H   ALA A 291     -21.901 -30.008 -21.337  0.00  0.00      C2   H
ATOM   2675  HA  ALA A 291     -22.610 -31.801 -23.428  0.00  0.00      C2   H
ATOM   2676  HB1 ALA A 291     -20.936 -33.046 -22.160  0.00  0.00      C2   H
ATOM   2677  HB2 ALA A 291     -21.733 -32.772 -20.695  0.00  0.00      C2   H
ATOM   2678  HB3 ALA A 291     -22.609 -33.641 -21.939  0.00  0.00      C2   H
ATOM   2679  N   GLY A 292     -24.949 -30.997 -22.647  0.00  0.00      C2   N
ATOM   2680  CA  GLY A 292     -26.337 -30.664 -22.309  0.00  0.00      C2   C
ATOM   2681  C   GLY A 292     -26.950 -29.880 -23.493  0.00  0.00      C2   C
ATOM   2682  O   GLY A 292     -26.352 -29.862 -24.576  0.00  0.00      C2   O
ATOM   2683  H   GLY A 292     -24.784 -31.216 -23.620  0.00  0.00      C2   H
ATOM   2684  HA3 GLY A 292     -26.350 -30.115 -21.367  0.00  0.00      C2   H
ATOM   2685  HA2 GLY A 292     -26.924 -31.578 -22.220  0.00  0.00      C2   H
ATOM   2686  N   SER A 293     -28.077 -29.254 -23.200  0.00  0.00      C2   N
ATOM   2687  CA  SER A 293     -28.882 -28.384 -24.128  0.00  0.00      C2   C
ATOM   2688  C   SER A 293     -28.038 -27.102 -24.475  0.00  0.00      C2   C
ATOM   2689  O   SER A 293     -27.701 -26.332 -23.583  0.00  0.00      C2   O
ATOM   2690  CB  SER A 293     -30.249 -28.040 -23.489  0.00  0.00      C2   C
ATOM   2691  OG  SER A 293     -31.054 -27.192 -24.242  0.00  0.00      C2   O
ATOM   2692  H   SER A 293     -28.583 -29.316 -22.328  0.00  0.00      C2   H
ATOM   2693  HA  SER A 293     -29.011 -28.883 -25.089  0.00  0.00      C2   H
ATOM   2694  HB3 SER A 293     -30.226 -27.513 -22.534  0.00  0.00      C2   H
ATOM   2695  HB2 SER A 293     -30.778 -28.986 -23.381  0.00  0.00      C2   H
ATOM   2696  HG  SER A 293     -30.776 -26.293 -24.050  0.00  0.00      C2   H
ATOM   2697  N   ASN A 294     -27.748 -26.991 -25.762  0.00  0.00      C2   N
ATOM   2698  CA  ASN A 294     -27.029 -25.876 -26.351  0.00  0.00      C2   C
ATOM   2699  C   ASN A 294     -28.051 -24.816 -26.707  0.00  0.00      C2   C
ATOM   2700  O   ASN A 294     -28.335 -24.608 -27.864  0.00  0.00      C2   O
ATOM   2701  CB  ASN A 294     -26.263 -26.263 -27.596  0.00  0.00      C2   C
ATOM   2702  CG  ASN A 294     -24.994 -27.089 -27.246  0.00  0.00      C2   C
ATOM   2703  OD1 ASN A 294     -23.932 -26.493 -27.240  0.00  0.00      C2   O
ATOM   2704  ND2 ASN A 294     -25.004 -28.390 -26.977  0.00  0.00      C2   N
ATOM   2705  H   ASN A 294     -28.142 -27.615 -26.451  0.00  0.00      C2   H
ATOM   2706  HA  ASN A 294     -26.326 -25.578 -25.573  0.00  0.00      C2   H
ATOM   2707  HB3 ASN A 294     -25.987 -25.360 -28.140  0.00  0.00      C2   H
ATOM   2708  HB2 ASN A 294     -26.841 -26.881 -28.284  0.00  0.00      C2   H
ATOM   2709 HD22 ASN A 294     -24.136 -28.889 -26.843  0.00  0.00      C2   H
ATOM   2710 HD21 ASN A 294     -25.876 -28.895 -26.909  0.00  0.00      C2   H
ATOM   2711  N   THR A 295     -28.582 -24.207 -25.704  0.00  0.00      C2   N
ATOM   2712  CA  THR A 295     -29.483 -23.093 -25.668  0.00  0.00      C2   C
ATOM   2713  C   THR A 295     -28.831 -21.975 -24.838  0.00  0.00      C2   C
ATOM   2714  O   THR A 295     -27.918 -22.206 -24.045  0.00  0.00      C2   O
ATOM   2715  CB  THR A 295     -30.733 -23.560 -24.901  0.00  0.00      C2   C
ATOM   2716  OG1 THR A 295     -30.489 -24.262 -23.719  0.00  0.00      C2   O
ATOM   2717  CG2 THR A 295     -31.663 -24.501 -25.758  0.00  0.00      C2   C
ATOM   2718  H   THR A 295     -28.272 -24.500 -24.788  0.00  0.00      C2   H
ATOM   2719  HA  THR A 295     -29.856 -22.665 -26.599  0.00  0.00      C2   H
ATOM   2720  HB  THR A 295     -31.391 -22.700 -24.778  0.00  0.00      C2   H
ATOM   2721  HG1 THR A 295     -30.763 -23.669 -23.015  0.00  0.00      C2   H
ATOM   2722 HG21 THR A 295     -32.566 -24.853 -25.258  0.00  0.00      C2   H
ATOM   2723 HG22 THR A 295     -31.932 -23.958 -26.663  0.00  0.00      C2   H
ATOM   2724 HG23 THR A 295     -31.075 -25.376 -26.037  0.00  0.00      C2   H
ATOM   2725  N   TYR A 296     -29.384 -20.772 -24.987  0.00  0.00      C2   N
ATOM   2726  CA  TYR A 296     -28.775 -19.463 -24.555  0.00  0.00      C2   C
ATOM   2727  C   TYR A 296     -28.505 -19.395 -23.031  0.00  0.00      C2   C
ATOM   2728  O   TYR A 296     -27.325 -19.201 -22.696  0.00  0.00      C2   O
ATOM   2729  CB  TYR A 296     -29.704 -18.360 -25.153  0.00  0.00      C2   C
ATOM   2730  CG  TYR A 296     -29.524 -16.988 -24.386  0.00  0.00      C2   C
ATOM   2731  CD1 TYR A 296     -28.433 -16.153 -24.615  0.00  0.00      C2   C
ATOM   2732  CD2 TYR A 296     -30.379 -16.732 -23.351  0.00  0.00      C2   C
ATOM   2733  CE1 TYR A 296     -28.175 -15.005 -23.814  0.00  0.00      C2   C
ATOM   2734  CE2 TYR A 296     -30.213 -15.541 -22.605  0.00  0.00      C2   C
ATOM   2735  CZ  TYR A 296     -29.056 -14.676 -22.837  0.00  0.00      C2   C
ATOM   2736  OH  TYR A 296     -28.924 -13.578 -21.990  0.00  0.00      C2   O
ATOM   2737  H   TYR A 296     -30.229 -20.599 -25.514  0.00  0.00      C2   H
ATOM   2738  HA  TYR A 296     -27.799 -19.568 -25.029  0.00  0.00      C2   H
ATOM   2739  HB3 TYR A 296     -30.763 -18.605 -25.074  0.00  0.00      C2   H
ATOM   2740  HB2 TYR A 296     -29.471 -18.193 -26.205  0.00  0.00      C2   H
ATOM   2741  HD1 TYR A 296     -27.763 -16.494 -25.390  0.00  0.00      C2   H
ATOM   2742  HD2 TYR A 296     -31.233 -17.380 -23.217  0.00  0.00      C2   H
ATOM   2743  HE1 TYR A 296     -27.242 -14.483 -23.967  0.00  0.00      C2   H
ATOM   2744  HE2 TYR A 296     -30.787 -15.265 -21.733  0.00  0.00      C2   H
ATOM   2745  HH  TYR A 296     -29.744 -13.208 -21.655  0.00  0.00      C2   H
ATOM   2746  N   GLU A 297     -29.462 -19.715 -22.109  0.00  0.00      C2   N
ATOM   2747  CA  GLU A 297     -29.224 -19.640 -20.628  0.00  0.00      C2   C
ATOM   2748  C   GLU A 297     -28.271 -20.727 -20.109  0.00  0.00      C2   C
ATOM   2749  O   GLU A 297     -27.317 -20.384 -19.412  0.00  0.00      C2   O
ATOM   2750  CB  GLU A 297     -30.448 -19.469 -19.686  0.00  0.00      C2   C
ATOM   2751  CG  GLU A 297     -31.447 -18.322 -19.917  0.00  0.00      C2   C
ATOM   2752  CD  GLU A 297     -32.304 -17.959 -18.694  0.00  0.00      C2   C
ATOM   2753  OE1 GLU A 297     -32.330 -16.810 -18.233  0.00  0.00      C2   O
ATOM   2754  OE2 GLU A 297     -32.862 -18.896 -18.150  0.00  0.00      C2   O
ATOM   2755  H   GLU A 297     -30.371 -19.937 -22.488  0.00  0.00      C2   H
ATOM   2756  HA  GLU A 297     -28.610 -18.764 -20.420  0.00  0.00      C2   H
ATOM   2757  HB3 GLU A 297     -29.975 -19.145 -18.759  0.00  0.00      C2   H
ATOM   2758  HB2 GLU A 297     -30.877 -20.461 -19.539  0.00  0.00      C2   H
ATOM   2759  HG3 GLU A 297     -32.137 -18.499 -20.742  0.00  0.00      C2   H
ATOM   2760  HG2 GLU A 297     -30.896 -17.423 -20.195  0.00  0.00      C2   H
ATOM   2761  N   GLU A 298     -28.528 -21.987 -20.511  0.00  0.00      C2   N
ATOM   2762  CA  GLU A 298     -27.623 -23.077 -20.214  0.00  0.00      C2   C
ATOM   2763  C   GLU A 298     -26.090 -22.917 -20.601  0.00  0.00      C2   C
ATOM   2764  O   GLU A 298     -25.286 -23.224 -19.787  0.00  0.00      C2   O
ATOM   2765  CB  GLU A 298     -28.137 -24.426 -20.648  0.00  0.00      C2   C
ATOM   2766  CG  GLU A 298     -29.243 -25.058 -19.776  0.00  0.00      C2   C
ATOM   2767  CD  GLU A 298     -28.836 -25.678 -18.502  0.00  0.00      C2   C
ATOM   2768  OE1 GLU A 298     -29.483 -25.344 -17.508  0.00  0.00      C2   O
ATOM   2769  OE2 GLU A 298     -27.771 -26.349 -18.497  0.00  0.00      C2   O
ATOM   2770  H   GLU A 298     -29.281 -22.230 -21.138  0.00  0.00      C2   H
ATOM   2771  HA  GLU A 298     -27.619 -23.150 -19.127  0.00  0.00      C2   H
ATOM   2772  HB3 GLU A 298     -27.391 -25.210 -20.779  0.00  0.00      C2   H
ATOM   2773  HB2 GLU A 298     -28.508 -24.253 -21.659  0.00  0.00      C2   H
ATOM   2774  HG3 GLU A 298     -29.730 -25.848 -20.347  0.00  0.00      C2   H
ATOM   2775  HG2 GLU A 298     -30.060 -24.338 -19.729  0.00  0.00      C2   H
ATOM   2776  N   ALA A 299     -25.844 -22.579 -21.875  0.00  0.00      C2   N
ATOM   2777  CA  ALA A 299     -24.457 -22.442 -22.366  0.00  0.00      C2   C
ATOM   2778  C   ALA A 299     -23.823 -21.193 -21.781  0.00  0.00      C2   C
ATOM   2779  O   ALA A 299     -22.641 -21.061 -21.594  0.00  0.00      C2   O
ATOM   2780  CB  ALA A 299     -24.513 -22.415 -23.905  0.00  0.00      C2   C
ATOM   2781  H   ALA A 299     -26.567 -22.220 -22.481  0.00  0.00      C2   H
ATOM   2782  HA  ALA A 299     -23.867 -23.308 -22.066  0.00  0.00      C2   H
ATOM   2783  HB1 ALA A 299     -23.637 -21.997 -24.402  0.00  0.00      C2   H
ATOM   2784  HB2 ALA A 299     -24.788 -23.415 -24.239  0.00  0.00      C2   H
ATOM   2785  HB3 ALA A 299     -25.307 -21.720 -24.180  0.00  0.00      C2   H
ATOM   2786  N   ALA A 300     -24.700 -20.148 -21.511  0.00  0.00      C2   N
ATOM   2787  CA  ALA A 300     -24.201 -18.927 -20.857  0.00  0.00      C2   C
ATOM   2788  C   ALA A 300     -23.801 -19.201 -19.386  0.00  0.00      C2   C
ATOM   2789  O   ALA A 300     -22.894 -18.564 -18.920  0.00  0.00      C2   O
ATOM   2790  CB  ALA A 300     -25.247 -17.822 -20.794  0.00  0.00      C2   C
ATOM   2791  H   ALA A 300     -25.640 -20.284 -21.854  0.00  0.00      C2   H
ATOM   2792  HA  ALA A 300     -23.272 -18.666 -21.364  0.00  0.00      C2   H
ATOM   2793  HB1 ALA A 300     -25.009 -16.872 -20.316  0.00  0.00      C2   H
ATOM   2794  HB2 ALA A 300     -25.432 -17.381 -21.773  0.00  0.00      C2   H
ATOM   2795  HB3 ALA A 300     -26.221 -18.189 -20.469  0.00  0.00      C2   H
ATOM   2796  N   ALA A 301     -24.509 -20.167 -18.763  0.00  0.00      C2   N
ATOM   2797  CA  ALA A 301     -24.272 -20.740 -17.464  0.00  0.00      C2   C
ATOM   2798  C   ALA A 301     -22.995 -21.541 -17.337  0.00  0.00      C2   C
ATOM   2799  O   ALA A 301     -22.428 -21.443 -16.244  0.00  0.00      C2   O
ATOM   2800  CB  ALA A 301     -25.459 -21.476 -16.894  0.00  0.00      C2   C
ATOM   2801  H   ALA A 301     -25.281 -20.603 -19.247  0.00  0.00      C2   H
ATOM   2802  HA  ALA A 301     -24.069 -19.801 -16.948  0.00  0.00      C2   H
ATOM   2803  HB1 ALA A 301     -25.402 -21.610 -15.814  0.00  0.00      C2   H
ATOM   2804  HB2 ALA A 301     -26.342 -20.843 -16.979  0.00  0.00      C2   H
ATOM   2805  HB3 ALA A 301     -25.605 -22.442 -17.376  0.00  0.00      C2   H
ATOM   2806  N   TYR A 302     -22.484 -22.171 -18.386  0.00  0.00      C2   N
ATOM   2807  CA  TYR A 302     -21.133 -22.701 -18.423  0.00  0.00      C2   C
ATOM   2808  C   TYR A 302     -19.962 -21.701 -18.551  0.00  0.00      C2   C
ATOM   2809  O   TYR A 302     -18.938 -21.821 -17.874  0.00  0.00      C2   O
ATOM   2810  CB  TYR A 302     -21.025 -23.817 -19.550  0.00  0.00      C2   C
ATOM   2811  CG  TYR A 302     -19.723 -24.636 -19.519  0.00  0.00      C2   C
ATOM   2812  CD1 TYR A 302     -19.616 -25.621 -18.527  0.00  0.00      C2   C
ATOM   2813  CD2 TYR A 302     -18.607 -24.380 -20.358  0.00  0.00      C2   C
ATOM   2814  CE1 TYR A 302     -18.430 -26.428 -18.520  0.00  0.00      C2   C
ATOM   2815  CE2 TYR A 302     -17.398 -25.100 -20.220  0.00  0.00      C2   C
ATOM   2816  CZ  TYR A 302     -17.329 -26.165 -19.350  0.00  0.00      C2   C
ATOM   2817  OH  TYR A 302     -16.184 -26.932 -19.319  0.00  0.00      C2   O
ATOM   2818  H   TYR A 302     -23.054 -22.151 -19.219  0.00  0.00      C2   H
ATOM   2819  HA  TYR A 302     -21.050 -23.206 -17.461  0.00  0.00      C2   H
ATOM   2820  HB3 TYR A 302     -20.937 -23.277 -20.493  0.00  0.00      C2   H
ATOM   2821  HB2 TYR A 302     -21.802 -24.581 -19.569  0.00  0.00      C2   H
ATOM   2822  HD1 TYR A 302     -20.517 -25.862 -17.983  0.00  0.00      C2   H
ATOM   2823  HD2 TYR A 302     -18.574 -23.512 -20.999  0.00  0.00      C2   H
ATOM   2824  HE1 TYR A 302     -18.475 -27.290 -17.870  0.00  0.00      C2   H
ATOM   2825  HE2 TYR A 302     -16.565 -24.789 -20.832  0.00  0.00      C2   H
ATOM   2826  HH  TYR A 302     -15.507 -26.611 -19.919  0.00  0.00      C2   H
ATOM   2827  N   ILE A 303     -20.135 -20.686 -19.411  0.00  0.00      C2   N
ATOM   2828  CA  ILE A 303     -19.199 -19.565 -19.614  0.00  0.00      C2   C
ATOM   2829  C   ILE A 303     -19.062 -18.771 -18.254  0.00  0.00      C2   C
ATOM   2830  O   ILE A 303     -17.989 -18.340 -17.915  0.00  0.00      C2   O
ATOM   2831  CB  ILE A 303     -19.739 -18.538 -20.666  0.00  0.00      C2   C
ATOM   2832  CG1 ILE A 303     -19.240 -18.970 -22.100  0.00  0.00      C2   C
ATOM   2833  CG2 ILE A 303     -19.672 -16.948 -20.489  0.00  0.00      C2   C
ATOM   2834  CD1 ILE A 303     -19.964 -18.296 -23.271  0.00  0.00      C2   C
ATOM   2835  H   ILE A 303     -20.991 -20.609 -19.941  0.00  0.00      C2   H
ATOM   2836  HA  ILE A 303     -18.195 -19.890 -19.884  0.00  0.00      C2   H
ATOM   2837  HB  ILE A 303     -20.809 -18.747 -20.647  0.00  0.00      C2   H
ATOM   2838 HG13 ILE A 303     -19.280 -20.059 -22.141  0.00  0.00      C2   H
ATOM   2839 HG12 ILE A 303     -18.214 -18.606 -22.154  0.00  0.00      C2   H
ATOM   2840 HG21 ILE A 303     -19.987 -16.524 -21.442  0.00  0.00      C2   H
ATOM   2841 HG22 ILE A 303     -20.254 -16.671 -19.610  0.00  0.00      C2   H
ATOM   2842 HG23 ILE A 303     -18.643 -16.640 -20.305  0.00  0.00      C2   H
ATOM   2843 HD11 ILE A 303     -19.580 -17.312 -23.541  0.00  0.00      C2   H
ATOM   2844 HD12 ILE A 303     -19.979 -19.008 -24.096  0.00  0.00      C2   H
ATOM   2845 HD13 ILE A 303     -21.039 -18.186 -23.135  0.00  0.00      C2   H
ATOM   2846  N   GLN A 304     -20.181 -18.508 -17.507  0.00  0.00      C2   N
ATOM   2847  CA  GLN A 304     -20.133 -17.914 -16.162  0.00  0.00      C2   C
ATOM   2848  C   GLN A 304     -19.308 -18.784 -15.160  0.00  0.00      C2   C
ATOM   2849  O   GLN A 304     -18.537 -18.124 -14.450  0.00  0.00      C2   O
ATOM   2850  CB  GLN A 304     -21.600 -17.634 -15.501  0.00  0.00      C2   C
ATOM   2851  CG  GLN A 304     -21.664 -17.383 -13.952  0.00  0.00      C2   C
ATOM   2852  CD  GLN A 304     -23.076 -16.803 -13.548  0.00  0.00      C2   C
ATOM   2853  OE1 GLN A 304     -24.129 -17.135 -14.123  0.00  0.00      C2   O
ATOM   2854  NE2 GLN A 304     -23.095 -15.930 -12.570  0.00  0.00      C2   N
ATOM   2855  H   GLN A 304     -21.070 -18.801 -17.885  0.00  0.00      C2   H
ATOM   2856  HA  GLN A 304     -19.545 -17.002 -16.267  0.00  0.00      C2   H
ATOM   2857  HB3 GLN A 304     -22.232 -18.481 -15.771  0.00  0.00      C2   H
ATOM   2858  HB2 GLN A 304     -21.989 -16.796 -16.079  0.00  0.00      C2   H
ATOM   2859  HG3 GLN A 304     -20.848 -16.719 -13.667  0.00  0.00      C2   H
ATOM   2860  HG2 GLN A 304     -21.481 -18.285 -13.368  0.00  0.00      C2   H
ATOM   2861 HE22 GLN A 304     -23.962 -15.480 -12.314  0.00  0.00      C2   H
ATOM   2862 HE21 GLN A 304     -22.287 -15.856 -11.969  0.00  0.00      C2   H
ATOM   2863  N   CYS A 305     -19.493 -20.077 -15.085  0.00  0.00      C2   N
ATOM   2864  CA  CYS A 305     -18.837 -21.006 -14.239  0.00  0.00      C2   C
ATOM   2865  C   CYS A 305     -17.264 -21.036 -14.581  0.00  0.00      C2   C
ATOM   2866  O   CYS A 305     -16.400 -20.936 -13.659  0.00  0.00      C2   O
ATOM   2867  CB  CYS A 305     -19.329 -22.473 -14.441  0.00  0.00      C2   C
ATOM   2868  SG  CYS A 305     -21.078 -22.724 -13.958  0.00  0.00      C2   S
ATOM   2869  H   CYS A 305     -20.211 -20.424 -15.705  0.00  0.00      C2   H
ATOM   2870  HA  CYS A 305     -18.817 -20.712 -13.190  0.00  0.00      C2   H
ATOM   2871  HB3 CYS A 305     -18.743 -23.292 -14.024  0.00  0.00      C2   H
ATOM   2872  HB2 CYS A 305     -19.303 -22.620 -15.521  0.00  0.00      C2   H
ATOM   2873  HG  CYS A 305     -21.569 -22.393 -15.156  0.00  0.00      C2   H
ATOM   2874  N   GLN A 306     -16.931 -20.987 -15.901  0.00  0.00      C2   N
ATOM   2875  CA  GLN A 306     -15.563 -20.788 -16.345  0.00  0.00      C2   C
ATOM   2876  C   GLN A 306     -14.819 -19.576 -15.892  0.00  0.00      C2   C
ATOM   2877  O   GLN A 306     -13.719 -19.702 -15.395  0.00  0.00      C2   O
ATOM   2878  CB  GLN A 306     -15.590 -20.952 -17.900  0.00  0.00      C2   C
ATOM   2879  CG  GLN A 306     -15.572 -22.386 -18.408  0.00  0.00      C2   C
ATOM   2880  CD  GLN A 306     -14.220 -23.025 -18.131  0.00  0.00      C2   C
ATOM   2881  OE1 GLN A 306     -13.231 -22.369 -17.889  0.00  0.00      C2   O
ATOM   2882  NE2 GLN A 306     -14.162 -24.326 -17.975  0.00  0.00      C2   N
ATOM   2883  H   GLN A 306     -17.658 -20.871 -16.592  0.00  0.00      C2   H
ATOM   2884  HA  GLN A 306     -14.981 -21.668 -16.072  0.00  0.00      C2   H
ATOM   2885  HB3 GLN A 306     -14.804 -20.397 -18.412  0.00  0.00      C2   H
ATOM   2886  HB2 GLN A 306     -16.443 -20.393 -18.284  0.00  0.00      C2   H
ATOM   2887  HG3 GLN A 306     -15.637 -22.360 -19.496  0.00  0.00      C2   H
ATOM   2888  HG2 GLN A 306     -16.412 -22.983 -18.053  0.00  0.00      C2   H
ATOM   2889 HE22 GLN A 306     -13.358 -24.736 -17.520  0.00  0.00      C2   H
ATOM   2890 HE21 GLN A 306     -14.938 -24.912 -18.246  0.00  0.00      C2   H
ATOM   2891  N   PHE A 307     -15.501 -18.426 -15.991  0.00  0.00      C2   N
ATOM   2892  CA  PHE A 307     -14.989 -17.067 -15.524  0.00  0.00      C2   C
ATOM   2893  C   PHE A 307     -14.837 -17.083 -14.035  0.00  0.00      C2   C
ATOM   2894  O   PHE A 307     -13.723 -16.766 -13.568  0.00  0.00      C2   O
ATOM   2895  CB  PHE A 307     -15.916 -15.952 -16.005  0.00  0.00      C2   C
ATOM   2896  CG  PHE A 307     -15.761 -15.526 -17.459  0.00  0.00      C2   C
ATOM   2897  CD1 PHE A 307     -14.519 -15.215 -17.983  0.00  0.00      C2   C
ATOM   2898  CD2 PHE A 307     -16.925 -15.212 -18.174  0.00  0.00      C2   C
ATOM   2899  CE1 PHE A 307     -14.429 -14.527 -19.188  0.00  0.00      C2   C
ATOM   2900  CE2 PHE A 307     -16.796 -14.588 -19.377  0.00  0.00      C2   C
ATOM   2901  CZ  PHE A 307     -15.553 -14.214 -19.944  0.00  0.00      C2   C
ATOM   2902  H   PHE A 307     -16.482 -18.539 -16.202  0.00  0.00      C2   H
ATOM   2903  HA  PHE A 307     -13.970 -17.004 -15.906  0.00  0.00      C2   H
ATOM   2904  HB3 PHE A 307     -15.592 -15.065 -15.461  0.00  0.00      C2   H
ATOM   2905  HB2 PHE A 307     -16.906 -16.296 -15.706  0.00  0.00      C2   H
ATOM   2906  HD1 PHE A 307     -13.612 -15.345 -17.412  0.00  0.00      C2   H
ATOM   2907  HD2 PHE A 307     -17.901 -15.274 -17.715  0.00  0.00      C2   H
ATOM   2908  HE1 PHE A 307     -13.430 -14.182 -19.411  0.00  0.00      C2   H
ATOM   2909  HE2 PHE A 307     -17.739 -14.334 -19.837  0.00  0.00      C2   H
ATOM   2910  HZ  PHE A 307     -15.475 -13.671 -20.875  0.00  0.00      C2   H
ATOM   2911  N   GLU A 308     -15.884 -17.521 -13.269  0.00  0.00      C2   N
ATOM   2912  CA  GLU A 308     -15.857 -17.769 -11.889  0.00  0.00      C2   C
ATOM   2913  C   GLU A 308     -14.626 -18.628 -11.381  0.00  0.00      C2   C
ATOM   2914  O   GLU A 308     -14.024 -18.349 -10.347  0.00  0.00      C2   O
ATOM   2915  CB  GLU A 308     -17.128 -18.359 -11.420  0.00  0.00      C2   C
ATOM   2916  CG  GLU A 308     -18.199 -17.306 -11.101  0.00  0.00      C2   C
ATOM   2917  CD  GLU A 308     -19.623 -17.919 -10.710  0.00  0.00      C2   C
ATOM   2918  OE1 GLU A 308     -19.688 -19.072 -10.284  0.00  0.00      C2   O
ATOM   2919  OE2 GLU A 308     -20.647 -17.167 -10.616  0.00  0.00      C2   O
ATOM   2920  H   GLU A 308     -16.849 -17.423 -13.549  0.00  0.00      C2   H
ATOM   2921  HA  GLU A 308     -15.694 -16.785 -11.450  0.00  0.00      C2   H
ATOM   2922  HB3 GLU A 308     -16.825 -18.877 -10.510  0.00  0.00      C2   H
ATOM   2923  HB2 GLU A 308     -17.653 -19.039 -12.091  0.00  0.00      C2   H
ATOM   2924  HG3 GLU A 308     -18.255 -16.592 -11.922  0.00  0.00      C2   H
ATOM   2925  HG2 GLU A 308     -17.809 -16.886 -10.173  0.00  0.00      C2   H
ATOM   2926  N   ASP A 309     -14.261 -19.688 -12.081  0.00  0.00      C2   N
ATOM   2927  CA  ASP A 309     -13.179 -20.648 -11.719  0.00  0.00      C2   C
ATOM   2928  C   ASP A 309     -11.744 -20.156 -11.938  0.00  0.00      C2   C
ATOM   2929  O   ASP A 309     -10.797 -20.744 -11.314  0.00  0.00      C2   O
ATOM   2930  CB  ASP A 309     -13.377 -22.139 -12.118  0.00  0.00      C2   C
ATOM   2931  CG  ASP A 309     -14.305 -22.975 -11.377  0.00  0.00      C2   C
ATOM   2932  OD1 ASP A 309     -15.003 -22.511 -10.438  0.00  0.00      C2   O
ATOM   2933  OD2 ASP A 309     -14.426 -24.166 -11.652  0.00  0.00      C2   O
ATOM   2934  H   ASP A 309     -14.916 -19.965 -12.798  0.00  0.00      C2   H
ATOM   2935  HA  ASP A 309     -13.306 -20.635 -10.637  0.00  0.00      C2   H
ATOM   2936  HB3 ASP A 309     -12.437 -22.684 -12.204  0.00  0.00      C2   H
ATOM   2937  HB2 ASP A 309     -13.635 -22.179 -13.177  0.00  0.00      C2   H
ATOM   2938  N   LEU A 310     -11.600 -18.990 -12.604  0.00  0.00      C2   N
ATOM   2939  CA  LEU A 310     -10.371 -18.243 -12.672  0.00  0.00      C2   C
ATOM   2940  C   LEU A 310     -10.115 -17.535 -11.305  0.00  0.00      C2   C
ATOM   2941  O   LEU A 310      -8.964 -17.247 -11.021  0.00  0.00      C2   O
ATOM   2942  CB  LEU A 310     -10.382 -17.270 -13.882  0.00  0.00      C2   C
ATOM   2943  CG  LEU A 310     -10.611 -17.936 -15.296  0.00  0.00      C2   C
ATOM   2944  CD1 LEU A 310     -10.570 -16.913 -16.435  0.00  0.00      C2   C
ATOM   2945  CD2 LEU A 310      -9.653 -19.093 -15.517  0.00  0.00      C2   C
ATOM   2946  H   LEU A 310     -12.436 -18.582 -12.995  0.00  0.00      C2   H
ATOM   2947  HA  LEU A 310      -9.556 -18.950 -12.829  0.00  0.00      C2   H
ATOM   2948  HB3 LEU A 310      -9.382 -16.837 -13.913  0.00  0.00      C2   H
ATOM   2949  HB2 LEU A 310     -11.108 -16.484 -13.675  0.00  0.00      C2   H
ATOM   2950  HG  LEU A 310     -11.582 -18.387 -15.092  0.00  0.00      C2   H
ATOM   2951 HD11 LEU A 310      -9.779 -17.150 -17.147  0.00  0.00      C2   H
ATOM   2952 HD12 LEU A 310     -11.507 -16.972 -16.989  0.00  0.00      C2   H
ATOM   2953 HD13 LEU A 310     -10.624 -15.899 -16.041  0.00  0.00      C2   H
ATOM   2954 HD21 LEU A 310      -9.656 -19.661 -16.448  0.00  0.00      C2   H
ATOM   2955 HD22 LEU A 310      -8.621 -18.798 -15.328  0.00  0.00      C2   H
ATOM   2956 HD23 LEU A 310      -9.792 -19.903 -14.801  0.00  0.00      C2   H
ATOM   2957  N   ASN A 311     -11.146 -17.315 -10.532  0.00  0.00      C2   N
ATOM   2958  CA  ASN A 311     -11.026 -16.867  -9.171  0.00  0.00      C2   C
ATOM   2959  C   ASN A 311     -10.598 -17.966  -8.254  0.00  0.00      C2   C
ATOM   2960  O   ASN A 311     -11.376 -18.890  -8.135  0.00  0.00      C2   O
ATOM   2961  CB  ASN A 311     -12.330 -16.165  -8.766  0.00  0.00      C2   C
ATOM   2962  CG  ASN A 311     -12.240 -15.343  -7.456  0.00  0.00      C2   C
ATOM   2963  OD1 ASN A 311     -11.229 -14.804  -7.084  0.00  0.00      C2   O
ATOM   2964  ND2 ASN A 311     -13.282 -15.336  -6.728  0.00  0.00      C2   N
ATOM   2965  H   ASN A 311     -12.078 -17.683 -10.657  0.00  0.00      C2   H
ATOM   2966  HA  ASN A 311     -10.242 -16.117  -9.063  0.00  0.00      C2   H
ATOM   2967  HB3 ASN A 311     -13.108 -16.925  -8.832  0.00  0.00      C2   H
ATOM   2968  HB2 ASN A 311     -12.618 -15.527  -9.602  0.00  0.00      C2   H
ATOM   2969 HD22 ASN A 311     -13.147 -14.994  -5.788  0.00  0.00      C2   H
ATOM   2970 HD21 ASN A 311     -14.036 -15.967  -6.958  0.00  0.00      C2   H
ATOM   2971  N   LYS A 312      -9.460 -17.887  -7.613  0.00  0.00      C2   N
ATOM   2972  CA  LYS A 312      -8.927 -18.893  -6.633  0.00  0.00      C2   C
ATOM   2973  C   LYS A 312      -9.044 -18.400  -5.174  0.00  0.00      C2   C
ATOM   2974  O   LYS A 312      -9.024 -19.203  -4.230  0.00  0.00      C2   O
ATOM   2975  CB  LYS A 312      -7.454 -19.017  -6.997  0.00  0.00      C2   C
ATOM   2976  CG  LYS A 312      -7.084 -19.573  -8.442  0.00  0.00      C2   C
ATOM   2977  CD  LYS A 312      -8.044 -20.526  -9.082  0.00  0.00      C2   C
ATOM   2978  CE  LYS A 312      -7.486 -20.853 -10.518  0.00  0.00      C2   C
ATOM   2979  NZ  LYS A 312      -8.066 -22.092 -11.109  0.00  0.00      C2   N
ATOM   2980  H   LYS A 312      -8.835 -17.125  -7.835  0.00  0.00      C2   H
ATOM   2981  HA  LYS A 312      -9.391 -19.856  -6.850  0.00  0.00      C2   H
ATOM   2982  HB3 LYS A 312      -7.034 -19.683  -6.244  0.00  0.00      C2   H
ATOM   2983  HB2 LYS A 312      -6.952 -18.053  -6.907  0.00  0.00      C2   H
ATOM   2984  HG3 LYS A 312      -6.177 -20.115  -8.173  0.00  0.00      C2   H
ATOM   2985  HG2 LYS A 312      -6.746 -18.792  -9.123  0.00  0.00      C2   H
ATOM   2986  HD3 LYS A 312      -9.033 -20.098  -9.243  0.00  0.00      C2   H
ATOM   2987  HD2 LYS A 312      -8.000 -21.426  -8.468  0.00  0.00      C2   H
ATOM   2988  HE3 LYS A 312      -6.408 -20.994 -10.436  0.00  0.00      C2   H
ATOM   2989  HE2 LYS A 312      -7.744 -19.989 -11.130  0.00  0.00      C2   H
ATOM   2990  HZ1 LYS A 312      -7.807 -22.164 -12.083  0.00  0.00      C2   H
ATOM   2991  HZ2 LYS A 312      -7.808 -22.879 -10.531  0.00  0.00      C2   H
ATOM   2992  HZ3 LYS A 312      -9.070 -21.983 -11.104  0.00  0.00      C2   H
ATOM   2993  N   ARG A 313      -9.119 -17.036  -5.018  0.00  0.00      C2   N
ATOM   2994  CA  ARG A 313      -9.330 -16.252  -3.809  0.00  0.00      C2   C
ATOM   2995  C   ARG A 313     -10.849 -16.183  -3.482  0.00  0.00      C2   C
ATOM   2996  O   ARG A 313     -11.351 -15.188  -2.903  0.00  0.00      C2   O
ATOM   2997  CB  ARG A 313      -8.645 -14.797  -3.956  0.00  0.00      C2   C
ATOM   2998  CG  ARG A 313      -7.121 -14.751  -3.937  0.00  0.00      C2   C
ATOM   2999  CD  ARG A 313      -6.505 -15.171  -2.611  0.00  0.00      C2   C
ATOM   3000  NE  ARG A 313      -6.574 -14.136  -1.554  0.00  0.00      C2   N
ATOM   3001  CZ  ARG A 313      -5.855 -14.111  -0.412  0.00  0.00      C2   C
ATOM   3002  NH1 ARG A 313      -4.984 -15.079  -0.035  0.00  0.00      C2   N
ATOM   3003  NH2 ARG A 313      -5.908 -13.067   0.343  0.00  0.00      C2   N
ATOM   3004  H   ARG A 313      -9.073 -16.436  -5.829  0.00  0.00      C2   H
ATOM   3005  HA  ARG A 313      -8.890 -16.870  -3.027  0.00  0.00      C2   H
ATOM   3006  HB3 ARG A 313      -9.029 -14.256  -3.092  0.00  0.00      C2   H
ATOM   3007  HB2 ARG A 313      -8.985 -14.336  -4.884  0.00  0.00      C2   H
ATOM   3008  HG3 ARG A 313      -6.817 -13.711  -4.059  0.00  0.00      C2   H
ATOM   3009  HG2 ARG A 313      -6.631 -15.148  -4.827  0.00  0.00      C2   H
ATOM   3010  HD3 ARG A 313      -5.460 -15.384  -2.834  0.00  0.00      C2   H
ATOM   3011  HD2 ARG A 313      -6.856 -16.077  -2.117  0.00  0.00      C2   H
ATOM   3012  HE  ARG A 313      -7.351 -13.508  -1.703  0.00  0.00      C2   H
ATOM   3013 HH12 ARG A 313      -4.412 -14.912   0.780  0.00  0.00      C2   H
ATOM   3014 HH11 ARG A 313      -4.851 -15.904  -0.603  0.00  0.00      C2   H
ATOM   3015 HH22 ARG A 313      -5.083 -12.955   0.914  0.00  0.00      C2   H
ATOM   3016 HH21 ARG A 313      -6.465 -12.236   0.203  0.00  0.00      C2   H
ATOM   3017  N   LYS A 314     -11.524 -17.342  -3.726  0.00  0.00      C2   N
ATOM   3018  CA  LYS A 314     -12.981 -17.490  -3.684  0.00  0.00      C2   C
ATOM   3019  C   LYS A 314     -13.587 -17.193  -2.272  0.00  0.00      C2   C
ATOM   3020  O   LYS A 314     -14.774 -16.882  -2.165  0.00  0.00      C2   O
ATOM   3021  CB  LYS A 314     -13.409 -18.949  -4.112  0.00  0.00      C2   C
ATOM   3022  CG  LYS A 314     -13.301 -19.237  -5.621  0.00  0.00      C2   C
ATOM   3023  CD  LYS A 314     -14.449 -20.121  -6.123  0.00  0.00      C2   C
ATOM   3024  CE  LYS A 314     -14.487 -20.258  -7.604  0.00  0.00      C2   C
ATOM   3025  NZ  LYS A 314     -15.635 -21.052  -7.998  0.00  0.00      C2   N
ATOM   3026  H   LYS A 314     -10.895 -18.112  -3.905  0.00  0.00      C2   H
ATOM   3027  HA  LYS A 314     -13.488 -16.837  -4.394  0.00  0.00      C2   H
ATOM   3028  HB3 LYS A 314     -14.472 -18.980  -3.871  0.00  0.00      C2   H
ATOM   3029  HB2 LYS A 314     -12.910 -19.721  -3.526  0.00  0.00      C2   H
ATOM   3030  HG3 LYS A 314     -12.305 -19.631  -5.824  0.00  0.00      C2   H
ATOM   3031  HG2 LYS A 314     -13.447 -18.282  -6.124  0.00  0.00      C2   H
ATOM   3032  HD3 LYS A 314     -15.398 -19.608  -5.964  0.00  0.00      C2   H
ATOM   3033  HD2 LYS A 314     -14.525 -21.055  -5.567  0.00  0.00      C2   H
ATOM   3034  HE3 LYS A 314     -13.596 -20.848  -7.821  0.00  0.00      C2   H
ATOM   3035  HE2 LYS A 314     -14.472 -19.321  -8.161  0.00  0.00      C2   H
ATOM   3036  HZ1 LYS A 314     -15.564 -21.484  -8.908  0.00  0.00      C2   H
ATOM   3037  HZ2 LYS A 314     -15.730 -21.801  -7.327  0.00  0.00      C2   H
ATOM   3038  HZ3 LYS A 314     -16.452 -20.460  -8.032  0.00  0.00      C2   H
ATOM   3039  N   ASP A 315     -12.835 -17.408  -1.152  0.00  0.00      C2   N
ATOM   3040  CA  ASP A 315     -13.421 -17.269   0.187  0.00  0.00      C2   C
ATOM   3041  C   ASP A 315     -13.490 -15.756   0.572  0.00  0.00      C2   C
ATOM   3042  O   ASP A 315     -14.476 -15.280   1.131  0.00  0.00      C2   O
ATOM   3043  CB  ASP A 315     -12.540 -17.836   1.309  0.00  0.00      C2   C
ATOM   3044  CG  ASP A 315     -12.248 -19.343   1.405  0.00  0.00      C2   C
ATOM   3045  OD1 ASP A 315     -11.914 -19.781   2.526  0.00  0.00      C2   O
ATOM   3046  OD2 ASP A 315     -12.245 -19.973   0.328  0.00  0.00      C2   O
ATOM   3047  H   ASP A 315     -11.869 -17.693  -1.073  0.00  0.00      C2   H
ATOM   3048  HA  ASP A 315     -14.312 -17.877   0.343  0.00  0.00      C2   H
ATOM   3049  HB3 ASP A 315     -12.863 -17.617   2.327  0.00  0.00      C2   H
ATOM   3050  HB2 ASP A 315     -11.622 -17.252   1.250  0.00  0.00      C2   H
ATOM   3051  N   THR A 316     -12.414 -15.099   0.139  0.00  0.00      C2   N
ATOM   3052  CA  THR A 316     -12.223 -13.707   0.484  0.00  0.00      C2   C
ATOM   3053  C   THR A 316     -12.507 -12.695  -0.663  0.00  0.00      C2   C
ATOM   3054  O   THR A 316     -12.441 -11.485  -0.414  0.00  0.00      C2   O
ATOM   3055  CB  THR A 316     -10.668 -13.576   0.739  0.00  0.00      C2   C
ATOM   3056  OG1 THR A 316      -9.859 -14.135  -0.339  0.00  0.00      C2   O
ATOM   3057  CG2 THR A 316     -10.262 -14.379   2.020  0.00  0.00      C2   C
ATOM   3058  H   THR A 316     -11.602 -15.444  -0.353  0.00  0.00      C2   H
ATOM   3059  HA  THR A 316     -12.804 -13.385   1.348  0.00  0.00      C2   H
ATOM   3060  HB  THR A 316     -10.455 -12.532   0.973  0.00  0.00      C2   H
ATOM   3061  HG1 THR A 316      -9.785 -13.433  -0.989  0.00  0.00      C2   H
ATOM   3062 HG21 THR A 316     -10.797 -14.065   2.916  0.00  0.00      C2   H
ATOM   3063 HG22 THR A 316     -10.585 -15.418   1.946  0.00  0.00      C2   H
ATOM   3064 HG23 THR A 316      -9.181 -14.376   2.164  0.00  0.00      C2   H
ATOM   3065  N   LYS A 317     -13.091 -13.161  -1.771  0.00  0.00      C2   N
ATOM   3066  CA  LYS A 317     -13.744 -12.386  -2.803  0.00  0.00      C2   C
ATOM   3067  C   LYS A 317     -14.459 -13.200  -3.964  0.00  0.00      C2   C
ATOM   3068  O   LYS A 317     -14.075 -14.357  -4.317  0.00  0.00      C2   O
ATOM   3069  CB  LYS A 317     -12.795 -11.399  -3.609  0.00  0.00      C2   C
ATOM   3070  CG  LYS A 317     -11.738 -12.041  -4.444  0.00  0.00      C2   C
ATOM   3071  CD  LYS A 317     -10.973 -11.075  -5.279  0.00  0.00      C2   C
ATOM   3072  CE  LYS A 317     -10.070 -11.860  -6.238  0.00  0.00      C2   C
ATOM   3073  NZ  LYS A 317      -9.352 -10.857  -7.011  0.00  0.00      C2   N
ATOM   3074  H   LYS A 317     -13.181 -14.145  -1.979  0.00  0.00      C2   H
ATOM   3075  HA  LYS A 317     -14.554 -11.803  -2.365  0.00  0.00      C2   H
ATOM   3076  HB3 LYS A 317     -12.273 -10.723  -2.932  0.00  0.00      C2   H
ATOM   3077  HB2 LYS A 317     -13.438 -10.733  -4.184  0.00  0.00      C2   H
ATOM   3078  HG3 LYS A 317     -12.051 -12.798  -5.163  0.00  0.00      C2   H
ATOM   3079  HG2 LYS A 317     -11.117 -12.551  -3.707  0.00  0.00      C2   H
ATOM   3080  HD3 LYS A 317     -10.422 -10.449  -4.576  0.00  0.00      C2   H
ATOM   3081  HD2 LYS A 317     -11.588 -10.359  -5.823  0.00  0.00      C2   H
ATOM   3082  HE3 LYS A 317     -10.735 -12.435  -6.882  0.00  0.00      C2   H
ATOM   3083  HE2 LYS A 317      -9.319 -12.494  -5.768  0.00  0.00      C2   H
ATOM   3084  HZ1 LYS A 317      -8.876 -10.200  -6.409  0.00  0.00      C2   H
ATOM   3085  HZ2 LYS A 317      -8.634 -11.293  -7.573  0.00  0.00      C2   H
ATOM   3086  HZ3 LYS A 317      -9.862 -10.314  -7.693  0.00  0.00      C2   H
ATOM   3087  N   GLU A 318     -15.465 -12.509  -4.515  0.00  0.00      C2   N
ATOM   3088  CA  GLU A 318     -16.354 -13.178  -5.493  0.00  0.00      C2   C
ATOM   3089  C   GLU A 318     -16.593 -12.278  -6.707  0.00  0.00      C2   C
ATOM   3090  O   GLU A 318     -16.450 -11.083  -6.609  0.00  0.00      C2   O
ATOM   3091  CB  GLU A 318     -17.704 -13.657  -4.932  0.00  0.00      C2   C
ATOM   3092  CG  GLU A 318     -17.598 -14.396  -3.592  0.00  0.00      C2   C
ATOM   3093  CD  GLU A 318     -18.778 -15.113  -3.100  0.00  0.00      C2   C
ATOM   3094  OE1 GLU A 318     -18.815 -15.570  -1.886  0.00  0.00      C2   O
ATOM   3095  OE2 GLU A 318     -19.767 -15.283  -3.816  0.00  0.00      C2   O
ATOM   3096  H   GLU A 318     -15.706 -11.599  -4.148  0.00  0.00      C2   H
ATOM   3097  HA  GLU A 318     -15.806 -14.014  -5.926  0.00  0.00      C2   H
ATOM   3098  HB3 GLU A 318     -18.169 -14.316  -5.665  0.00  0.00      C2   H
ATOM   3099  HB2 GLU A 318     -18.401 -12.828  -4.802  0.00  0.00      C2   H
ATOM   3100  HG3 GLU A 318     -17.493 -13.635  -2.819  0.00  0.00      C2   H
ATOM   3101  HG2 GLU A 318     -16.697 -15.002  -3.494  0.00  0.00      C2   H
ATOM   3102  N   ILE A 319     -16.865 -12.973  -7.831  0.00  0.00      C2   N
ATOM   3103  CA  ILE A 319     -17.159 -12.367  -9.096  0.00  0.00      C2   C
ATOM   3104  C   ILE A 319     -18.734 -12.050  -9.109  0.00  0.00      C2   C
ATOM   3105  O   ILE A 319     -19.534 -12.959  -8.889  0.00  0.00      C2   O
ATOM   3106  CB  ILE A 319     -16.814 -13.369 -10.297  0.00  0.00      C2   C
ATOM   3107  CG1 ILE A 319     -15.563 -14.169 -10.180  0.00  0.00      C2   C
ATOM   3108  CG2 ILE A 319     -16.949 -12.728 -11.702  0.00  0.00      C2   C
ATOM   3109  CD1 ILE A 319     -14.441 -13.244  -9.858  0.00  0.00      C2   C
ATOM   3110  H   ILE A 319     -17.090 -13.956  -7.790  0.00  0.00      C2   H
ATOM   3111  HA  ILE A 319     -16.612 -11.438  -9.259  0.00  0.00      C2   H
ATOM   3112  HB  ILE A 319     -17.629 -14.041 -10.028  0.00  0.00      C2   H
ATOM   3113 HG13 ILE A 319     -15.333 -14.605 -11.153  0.00  0.00      C2   H
ATOM   3114 HG12 ILE A 319     -15.662 -15.043  -9.536  0.00  0.00      C2   H
ATOM   3115 HG21 ILE A 319     -16.288 -11.883 -11.895  0.00  0.00      C2   H
ATOM   3116 HG22 ILE A 319     -16.953 -13.440 -12.527  0.00  0.00      C2   H
ATOM   3117 HG23 ILE A 319     -17.918 -12.230 -11.674  0.00  0.00      C2   H
ATOM   3118 HD11 ILE A 319     -14.630 -12.172  -9.811  0.00  0.00      C2   H
ATOM   3119 HD12 ILE A 319     -13.950 -13.520  -8.924  0.00  0.00      C2   H
ATOM   3120 HD13 ILE A 319     -13.671 -13.351 -10.621  0.00  0.00      C2   H
ATOM   3121  N   TYR A 320     -19.106 -10.818  -9.430  0.00  0.00      C2   N
ATOM   3122  CA  TYR A 320     -20.502 -10.371  -9.537  0.00  0.00      C2   C
ATOM   3123  C   TYR A 320     -20.776 -10.408 -11.013  0.00  0.00      C2   C
ATOM   3124  O   TYR A 320     -20.513  -9.399 -11.695  0.00  0.00      C2   O
ATOM   3125  CB  TYR A 320     -20.727  -8.979  -8.951  0.00  0.00      C2   C
ATOM   3126  CG  TYR A 320     -20.505  -8.835  -7.428  0.00  0.00      C2   C
ATOM   3127  CD1 TYR A 320     -19.203  -8.936  -6.807  0.00  0.00      C2   C
ATOM   3128  CD2 TYR A 320     -21.644  -8.610  -6.586  0.00  0.00      C2   C
ATOM   3129  CE1 TYR A 320     -19.119  -8.734  -5.408  0.00  0.00      C2   C
ATOM   3130  CE2 TYR A 320     -21.511  -8.499  -5.184  0.00  0.00      C2   C
ATOM   3131  CZ  TYR A 320     -20.243  -8.499  -4.569  0.00  0.00      C2   C
ATOM   3132  OH  TYR A 320     -20.119  -8.569  -3.253  0.00  0.00      C2   O
ATOM   3133  H   TYR A 320     -18.467 -10.101  -9.741  0.00  0.00      C2   H
ATOM   3134  HA  TYR A 320     -21.286 -11.013  -9.135  0.00  0.00      C2   H
ATOM   3135  HB3 TYR A 320     -21.711  -8.561  -9.160  0.00  0.00      C2   H
ATOM   3136  HB2 TYR A 320     -19.952  -8.321  -9.344  0.00  0.00      C2   H
ATOM   3137  HD1 TYR A 320     -18.253  -8.998  -7.318  0.00  0.00      C2   H
ATOM   3138  HD2 TYR A 320     -22.619  -8.684  -7.044  0.00  0.00      C2   H
ATOM   3139  HE1 TYR A 320     -18.139  -8.522  -5.007  0.00  0.00      C2   H
ATOM   3140  HE2 TYR A 320     -22.393  -8.240  -4.619  0.00  0.00      C2   H
ATOM   3141  HH  TYR A 320     -20.934  -8.398  -2.775  0.00  0.00      C2   H
ATOM   3142  N   THR A 321     -21.108 -11.541 -11.551  0.00  0.00      C2   N
ATOM   3143  CA  THR A 321     -21.217 -11.643 -12.994  0.00  0.00      C2   C
ATOM   3144  C   THR A 321     -22.590 -11.099 -13.458  0.00  0.00      C2   C
ATOM   3145  O   THR A 321     -23.640 -11.511 -12.925  0.00  0.00      C2   O
ATOM   3146  CB  THR A 321     -21.169 -13.125 -13.584  0.00  0.00      C2   C
ATOM   3147  OG1 THR A 321     -20.072 -13.818 -12.976  0.00  0.00      C2   O
ATOM   3148  CG2 THR A 321     -21.047 -13.143 -15.153  0.00  0.00      C2   C
ATOM   3149  H   THR A 321     -21.411 -12.327 -10.993  0.00  0.00      C2   H
ATOM   3150  HA  THR A 321     -20.486 -11.001 -13.484  0.00  0.00      C2   H
ATOM   3151  HB  THR A 321     -22.056 -13.669 -13.259  0.00  0.00      C2   H
ATOM   3152  HG1 THR A 321     -20.497 -14.139 -12.178  0.00  0.00      C2   H
ATOM   3153 HG21 THR A 321     -22.029 -12.943 -15.582  0.00  0.00      C2   H
ATOM   3154 HG22 THR A 321     -20.364 -12.394 -15.555  0.00  0.00      C2   H
ATOM   3155 HG23 THR A 321     -20.678 -14.110 -15.496  0.00  0.00      C2   H
ATOM   3156  N   HIE A 322     -22.560 -10.030 -14.261  0.00  0.00      C2   N
ATOM   3157  CA  HIE A 322     -23.716  -9.233 -14.583  0.00  0.00      C2   C
ATOM   3158  C   HIE A 322     -24.060  -9.346 -16.099  0.00  0.00      C2   C
ATOM   3159  O   HIE A 322     -23.308  -8.929 -16.949  0.00  0.00      C2   O
ATOM   3160  CB  HIE A 322     -23.629  -7.825 -14.064  0.00  0.00      C2   C
ATOM   3161  CG  HIE A 322     -24.797  -6.932 -14.301  0.00  0.00      C2   C
ATOM   3162  ND1 HIE A 322     -25.967  -6.976 -13.490  0.00  0.00      C2   N
ATOM   3163  CD2 HIE A 322     -24.877  -5.955 -15.264  0.00  0.00      C2   C
ATOM   3164  CE1 HIE A 322     -26.681  -5.992 -14.006  0.00  0.00      C2   C
ATOM   3165  NE2 HIE A 322     -26.171  -5.463 -15.092  0.00  0.00      C2   N
ATOM   3166  H   HIE A 322     -21.751  -9.770 -14.807  0.00  0.00      C2   H
ATOM   3167  HA  HIE A 322     -24.604  -9.638 -14.099  0.00  0.00      C2   H
ATOM   3168  HB3 HIE A 322     -22.704  -7.427 -14.482  0.00  0.00      C2   H
ATOM   3169  HB2 HIE A 322     -23.408  -7.835 -12.997  0.00  0.00      C2   H
ATOM   3170  HD2 HIE A 322     -24.262  -5.529 -16.044  0.00  0.00      C2   H
ATOM   3171  HE1 HIE A 322     -27.625  -5.758 -13.537  0.00  0.00      C2   H
ATOM   3172  HE2 HIE A 322     -26.521  -4.641 -15.562  0.00  0.00      C2   H
ATOM   3173  N   PHE A 323     -25.264  -9.900 -16.420  0.00  0.00      C2   N
ATOM   3174  CA  PHE A 323     -26.022  -9.906 -17.689  0.00  0.00      C2   C
ATOM   3175  C   PHE A 323     -26.553  -8.486 -17.796  0.00  0.00      C2   C
ATOM   3176  O   PHE A 323     -27.575  -8.121 -17.197  0.00  0.00      C2   O
ATOM   3177  CB  PHE A 323     -27.150 -10.948 -17.683  0.00  0.00      C2   C
ATOM   3178  CG  PHE A 323     -26.659 -12.342 -17.857  0.00  0.00      C2   C
ATOM   3179  CD1 PHE A 323     -26.667 -13.020 -19.142  0.00  0.00      C2   C
ATOM   3180  CD2 PHE A 323     -26.033 -13.041 -16.766  0.00  0.00      C2   C
ATOM   3181  CE1 PHE A 323     -26.237 -14.329 -19.258  0.00  0.00      C2   C
ATOM   3182  CE2 PHE A 323     -25.522 -14.297 -16.927  0.00  0.00      C2   C
ATOM   3183  CZ  PHE A 323     -25.646 -14.954 -18.160  0.00  0.00      C2   C
ATOM   3184  H   PHE A 323     -25.906 -10.053 -15.655  0.00  0.00      C2   H
ATOM   3185  HA  PHE A 323     -25.286 -10.097 -18.470  0.00  0.00      C2   H
ATOM   3186  HB3 PHE A 323     -27.895 -10.859 -18.474  0.00  0.00      C2   H
ATOM   3187  HB2 PHE A 323     -27.717 -10.914 -16.753  0.00  0.00      C2   H
ATOM   3188  HD1 PHE A 323     -27.091 -12.567 -20.026  0.00  0.00      C2   H
ATOM   3189  HD2 PHE A 323     -25.789 -12.459 -15.889  0.00  0.00      C2   H
ATOM   3190  HE1 PHE A 323     -26.268 -14.807 -20.227  0.00  0.00      C2   H
ATOM   3191  HE2 PHE A 323     -25.195 -14.885 -16.082  0.00  0.00      C2   H
ATOM   3192  HZ  PHE A 323     -25.345 -15.989 -18.226  0.00  0.00      C2   H
ATOM   3193  N   THR A 324     -25.840  -7.628 -18.583  0.00  0.00      C2   N
ATOM   3194  CA  THR A 324     -26.131  -6.223 -18.841  0.00  0.00      C2   C
ATOM   3195  C   THR A 324     -27.538  -5.870 -19.290  0.00  0.00      C2   C
ATOM   3196  O   THR A 324     -27.997  -6.475 -20.278  0.00  0.00      C2   O
ATOM   3197  CB  THR A 324     -25.174  -5.708 -19.985  0.00  0.00      C2   C
ATOM   3198  OG1 THR A 324     -23.857  -6.182 -19.833  0.00  0.00      C2   O
ATOM   3199  CG2 THR A 324     -25.133  -4.159 -20.159  0.00  0.00      C2   C
ATOM   3200  H   THR A 324     -24.967  -7.859 -19.036  0.00  0.00      C2   H
ATOM   3201  HA  THR A 324     -25.904  -5.679 -17.924  0.00  0.00      C2   H
ATOM   3202  HB  THR A 324     -25.590  -6.169 -20.880  0.00  0.00      C2   H
ATOM   3203  HG1 THR A 324     -23.814  -7.114 -20.060  0.00  0.00      C2   H
ATOM   3204 HG21 THR A 324     -26.150  -3.814 -20.347  0.00  0.00      C2   H
ATOM   3205 HG22 THR A 324     -24.883  -3.510 -19.319  0.00  0.00      C2   H
ATOM   3206 HG23 THR A 324     -24.511  -3.899 -21.015  0.00  0.00      C2   H
ATOM   3207  N   CYS A 325     -28.242  -5.063 -18.483  0.00  0.00      C2   N
ATOM   3208  CA  CYS A 325     -29.597  -4.541 -18.648  0.00  0.00      C2   C
ATOM   3209  C   CYS A 325     -29.573  -3.381 -19.683  0.00  0.00      C2   C
ATOM   3210  O   CYS A 325     -28.496  -2.827 -19.981  0.00  0.00      C2   O
ATOM   3211  CB  CYS A 325     -30.128  -3.924 -17.358  0.00  0.00      C2   C
ATOM   3212  SG  CYS A 325     -30.319  -5.061 -15.949  0.00  0.00      C2   S
ATOM   3213  H   CYS A 325     -27.802  -4.823 -17.606  0.00  0.00      C2   H
ATOM   3214  HA  CYS A 325     -30.238  -5.317 -19.067  0.00  0.00      C2   H
ATOM   3215  HB3 CYS A 325     -31.097  -3.455 -17.530  0.00  0.00      C2   H
ATOM   3216  HB2 CYS A 325     -29.509  -3.101 -16.999  0.00  0.00      C2   H
ATOM   3217  HG  CYS A 325     -30.747  -6.126 -16.633  0.00  0.00      C2   H
ATOM   3218  N   ALA A 326     -30.716  -3.155 -20.317  0.00  0.00      C2   N
ATOM   3219  CA  ALA A 326     -30.874  -2.132 -21.270  0.00  0.00      C2   C
ATOM   3220  C   ALA A 326     -31.559  -0.887 -20.784  0.00  0.00      C2   C
ATOM   3221  O   ALA A 326     -31.333   0.176 -21.413  0.00  0.00      C2   O
ATOM   3222  CB  ALA A 326     -31.664  -2.675 -22.484  0.00  0.00      C2   C
ATOM   3223  H   ALA A 326     -31.512  -3.734 -20.091  0.00  0.00      C2   H
ATOM   3224  HA  ALA A 326     -29.926  -1.837 -21.720  0.00  0.00      C2   H
ATOM   3225  HB1 ALA A 326     -31.070  -3.435 -22.991  0.00  0.00      C2   H
ATOM   3226  HB2 ALA A 326     -32.604  -3.122 -22.160  0.00  0.00      C2   H
ATOM   3227  HB3 ALA A 326     -31.849  -1.905 -23.233  0.00  0.00      C2   H
ATOM   3228  N   THR A 327     -32.462  -1.095 -19.778  0.00  0.00      C2   N
ATOM   3229  CA  THR A 327     -33.329  -0.112 -19.269  0.00  0.00      C2   C
ATOM   3230  C   THR A 327     -32.462   0.905 -18.449  0.00  0.00      C2   C
ATOM   3231  O   THR A 327     -31.590   0.456 -17.703  0.00  0.00      C2   O
ATOM   3232  CB  THR A 327     -34.533  -0.694 -18.480  0.00  0.00      C2   C
ATOM   3233  OG1 THR A 327     -35.336   0.302 -17.929  0.00  0.00      C2   O
ATOM   3234  CG2 THR A 327     -34.182  -1.540 -17.260  0.00  0.00      C2   C
ATOM   3235  H   THR A 327     -32.709  -2.052 -19.572  0.00  0.00      C2   H
ATOM   3236  HA  THR A 327     -33.763   0.408 -20.123  0.00  0.00      C2   H
ATOM   3237  HB  THR A 327     -35.095  -1.229 -19.246  0.00  0.00      C2   H
ATOM   3238  HG1 THR A 327     -35.491   0.890 -18.672  0.00  0.00      C2   H
ATOM   3239 HG21 THR A 327     -33.428  -2.321 -17.358  0.00  0.00      C2   H
ATOM   3240 HG22 THR A 327     -33.733  -0.896 -16.505  0.00  0.00      C2   H
ATOM   3241 HG23 THR A 327     -35.092  -2.000 -16.874  0.00  0.00      C2   H
ATOM   3242  N   ASP A 328     -32.690   2.212 -18.602  0.00  0.00      C2   N
ATOM   3243  CA  ASP A 328     -32.108   3.284 -17.802  0.00  0.00      C2   C
ATOM   3244  C   ASP A 328     -31.880   2.976 -16.312  0.00  0.00      C2   C
ATOM   3245  O   ASP A 328     -32.775   2.544 -15.655  0.00  0.00      C2   O
ATOM   3246  CB  ASP A 328     -32.845   4.652 -17.959  0.00  0.00      C2   C
ATOM   3247  CG  ASP A 328     -33.072   5.194 -19.356  0.00  0.00      C2   C
ATOM   3248  OD1 ASP A 328     -33.583   6.319 -19.533  0.00  0.00      C2   O
ATOM   3249  OD2 ASP A 328     -32.696   4.623 -20.384  0.00  0.00      C2   O
ATOM   3250  H   ASP A 328     -33.372   2.466 -19.302  0.00  0.00      C2   H
ATOM   3251  HA  ASP A 328     -31.086   3.486 -18.120  0.00  0.00      C2   H
ATOM   3252  HB3 ASP A 328     -32.287   5.450 -17.468  0.00  0.00      C2   H
ATOM   3253  HB2 ASP A 328     -33.752   4.615 -17.356  0.00  0.00      C2   H
ATOM   3254  N   THR A 329     -30.678   3.201 -15.750  0.00  0.00      C2   N
ATOM   3255  CA  THR A 329     -30.394   3.239 -14.332  0.00  0.00      C2   C
ATOM   3256  C   THR A 329     -30.242   1.791 -13.716  0.00  0.00      C2   C
ATOM   3257  O   THR A 329     -29.605   1.682 -12.677  0.00  0.00      C2   O
ATOM   3258  CB  THR A 329     -31.380   4.133 -13.464  0.00  0.00      C2   C
ATOM   3259  OG1 THR A 329     -31.410   5.389 -14.081  0.00  0.00      C2   O
ATOM   3260  CG2 THR A 329     -30.988   4.342 -12.019  0.00  0.00      C2   C
ATOM   3261  H   THR A 329     -29.907   3.477 -16.341  0.00  0.00      C2   H
ATOM   3262  HA  THR A 329     -29.418   3.682 -14.133  0.00  0.00      C2   H
ATOM   3263  HB  THR A 329     -32.413   3.785 -13.464  0.00  0.00      C2   H
ATOM   3264  HG1 THR A 329     -32.286   5.705 -14.311  0.00  0.00      C2   H
ATOM   3265 HG21 THR A 329     -30.160   5.024 -11.823  0.00  0.00      C2   H
ATOM   3266 HG22 THR A 329     -31.766   4.924 -11.526  0.00  0.00      C2   H
ATOM   3267 HG23 THR A 329     -30.964   3.408 -11.459  0.00  0.00      C2   H
ATOM   3268  N   LYS A 330     -30.728   0.731 -14.326  0.00  0.00      C2   N
ATOM   3269  CA  LYS A 330     -30.844  -0.523 -13.584  0.00  0.00      C2   C
ATOM   3270  C   LYS A 330     -29.445  -1.191 -13.363  0.00  0.00      C2   C
ATOM   3271  O   LYS A 330     -29.092  -1.829 -12.343  0.00  0.00      C2   O
ATOM   3272  CB  LYS A 330     -31.738  -1.422 -14.397  0.00  0.00      C2   C
ATOM   3273  CG  LYS A 330     -32.211  -2.613 -13.604  0.00  0.00      C2   C
ATOM   3274  CD  LYS A 330     -33.314  -3.491 -14.277  0.00  0.00      C2   C
ATOM   3275  CE  LYS A 330     -34.740  -3.071 -13.935  0.00  0.00      C2   C
ATOM   3276  NZ  LYS A 330     -35.811  -4.008 -14.349  0.00  0.00      C2   N
ATOM   3277  H   LYS A 330     -31.203   0.798 -15.215  0.00  0.00      C2   H
ATOM   3278  HA  LYS A 330     -31.294  -0.364 -12.605  0.00  0.00      C2   H
ATOM   3279  HB3 LYS A 330     -31.270  -1.841 -15.288  0.00  0.00      C2   H
ATOM   3280  HB2 LYS A 330     -32.614  -0.884 -14.758  0.00  0.00      C2   H
ATOM   3281  HG3 LYS A 330     -32.617  -2.288 -12.646  0.00  0.00      C2   H
ATOM   3282  HG2 LYS A 330     -31.311  -3.189 -13.388  0.00  0.00      C2   H
ATOM   3283  HD3 LYS A 330     -33.184  -4.544 -14.027  0.00  0.00      C2   H
ATOM   3284  HD2 LYS A 330     -33.175  -3.550 -15.356  0.00  0.00      C2   H
ATOM   3285  HE3 LYS A 330     -35.020  -2.128 -14.405  0.00  0.00      C2   H
ATOM   3286  HE2 LYS A 330     -34.779  -2.866 -12.865  0.00  0.00      C2   H
ATOM   3287  HZ1 LYS A 330     -35.661  -4.947 -14.008  0.00  0.00      C2   H
ATOM   3288  HZ2 LYS A 330     -36.673  -3.734 -13.899  0.00  0.00      C2   H
ATOM   3289  HZ3 LYS A 330     -35.931  -3.907 -15.347  0.00  0.00      C2   H
ATOM   3290  N   ASN A 331     -28.546  -0.936 -14.398  0.00  0.00      C2   N
ATOM   3291  CA  ASN A 331     -27.132  -1.336 -14.305  0.00  0.00      C2   C
ATOM   3292  C   ASN A 331     -26.377  -0.593 -13.137  0.00  0.00      C2   C
ATOM   3293  O   ASN A 331     -25.897  -1.341 -12.280  0.00  0.00      C2   O
ATOM   3294  CB  ASN A 331     -26.433  -0.997 -15.633  0.00  0.00      C2   C
ATOM   3295  CG  ASN A 331     -26.723  -1.982 -16.765  0.00  0.00      C2   C
ATOM   3296  OD1 ASN A 331     -27.021  -3.145 -16.656  0.00  0.00      C2   O
ATOM   3297  ND2 ASN A 331     -26.795  -1.527 -18.021  0.00  0.00      C2   N
ATOM   3298  H   ASN A 331     -28.921  -0.315 -15.100  0.00  0.00      C2   H
ATOM   3299  HA  ASN A 331     -27.228  -2.415 -14.192  0.00  0.00      C2   H
ATOM   3300  HB3 ASN A 331     -25.343  -1.002 -15.660  0.00  0.00      C2   H
ATOM   3301  HB2 ASN A 331     -26.827  -0.030 -15.945  0.00  0.00      C2   H
ATOM   3302 HD22 ASN A 331     -27.163  -2.059 -18.796  0.00  0.00      C2   H
ATOM   3303 HD21 ASN A 331     -26.784  -0.529 -18.175  0.00  0.00      C2   H
ATOM   3304  N   VAL A 332     -26.311   0.757 -13.052  0.00  0.00      C2   N
ATOM   3305  CA  VAL A 332     -25.643   1.422 -11.951  0.00  0.00      C2   C
ATOM   3306  C   VAL A 332     -26.243   1.084 -10.595  0.00  0.00      C2   C
ATOM   3307  O   VAL A 332     -25.454   0.887  -9.674  0.00  0.00      C2   O
ATOM   3308  CB  VAL A 332     -25.445   2.934 -12.165  0.00  0.00      C2   C
ATOM   3309  CG1 VAL A 332     -26.740   3.791 -12.220  0.00  0.00      C2   C
ATOM   3310  CG2 VAL A 332     -24.364   3.436 -11.167  0.00  0.00      C2   C
ATOM   3311  H   VAL A 332     -26.803   1.366 -13.689  0.00  0.00      C2   H
ATOM   3312  HA  VAL A 332     -24.581   1.184 -12.015  0.00  0.00      C2   H
ATOM   3313  HB  VAL A 332     -24.940   3.004 -13.129  0.00  0.00      C2   H
ATOM   3314 HG11 VAL A 332     -26.584   4.712 -12.782  0.00  0.00      C2   H
ATOM   3315 HG12 VAL A 332     -27.432   3.295 -12.901  0.00  0.00      C2   H
ATOM   3316 HG13 VAL A 332     -27.138   4.083 -11.248  0.00  0.00      C2   H
ATOM   3317 HG21 VAL A 332     -24.222   4.508 -11.300  0.00  0.00      C2   H
ATOM   3318 HG22 VAL A 332     -24.722   3.313 -10.145  0.00  0.00      C2   H
ATOM   3319 HG23 VAL A 332     -23.450   2.851 -11.276  0.00  0.00      C2   H
ATOM   3320  N   GLN A 333     -27.571   1.035 -10.501  0.00  0.00      C2   N
ATOM   3321  CA  GLN A 333     -28.158   0.464  -9.336  0.00  0.00      C2   C
ATOM   3322  C   GLN A 333     -27.640  -0.911  -8.913  0.00  0.00      C2   C
ATOM   3323  O   GLN A 333     -27.509  -1.073  -7.723  0.00  0.00      C2   O
ATOM   3324  CB  GLN A 333     -29.603   0.408  -9.660  0.00  0.00      C2   C
ATOM   3325  CG  GLN A 333     -30.550   0.093  -8.449  0.00  0.00      C2   C
ATOM   3326  CD  GLN A 333     -31.911  -0.397  -9.055  0.00  0.00      C2   C
ATOM   3327  OE1 GLN A 333     -32.554   0.314  -9.804  0.00  0.00      C2   O
ATOM   3328  NE2 GLN A 333     -32.405  -1.599  -8.833  0.00  0.00      C2   N
ATOM   3329  H   GLN A 333     -28.199   1.338 -11.232  0.00  0.00      C2   H
ATOM   3330  HA  GLN A 333     -27.846   1.111  -8.516  0.00  0.00      C2   H
ATOM   3331  HB3 GLN A 333     -29.769  -0.415 -10.355  0.00  0.00      C2   H
ATOM   3332  HB2 GLN A 333     -30.045   1.326 -10.046  0.00  0.00      C2   H
ATOM   3333  HG3 GLN A 333     -30.784   0.984  -7.867  0.00  0.00      C2   H
ATOM   3334  HG2 GLN A 333     -30.215  -0.632  -7.708  0.00  0.00      C2   H
ATOM   3335 HE22 GLN A 333     -33.188  -1.952  -9.364  0.00  0.00      C2   H
ATOM   3336 HE21 GLN A 333     -31.795  -2.311  -8.456  0.00  0.00      C2   H
ATOM   3337  N   PHE A 334     -27.301  -1.890  -9.748  0.00  0.00      C2   N
ATOM   3338  CA  PHE A 334     -26.673  -3.162  -9.368  0.00  0.00      C2   C
ATOM   3339  C   PHE A 334     -25.158  -2.895  -8.889  0.00  0.00      C2   C
ATOM   3340  O   PHE A 334     -24.842  -3.378  -7.751  0.00  0.00      C2   O
ATOM   3341  CB  PHE A 334     -26.689  -4.123 -10.583  0.00  0.00      C2   C
ATOM   3342  CG  PHE A 334     -25.929  -5.487 -10.397  0.00  0.00      C2   C
ATOM   3343  CD1 PHE A 334     -26.717  -6.536  -9.827  0.00  0.00      C2   C
ATOM   3344  CD2 PHE A 334     -24.531  -5.659 -10.406  0.00  0.00      C2   C
ATOM   3345  CE1 PHE A 334     -26.127  -7.758  -9.481  0.00  0.00      C2   C
ATOM   3346  CE2 PHE A 334     -23.937  -6.897 -10.010  0.00  0.00      C2   C
ATOM   3347  CZ  PHE A 334     -24.744  -7.920  -9.587  0.00  0.00      C2   C
ATOM   3348  H   PHE A 334     -27.523  -1.751 -10.723  0.00  0.00      C2   H
ATOM   3349  HA  PHE A 334     -27.367  -3.585  -8.642  0.00  0.00      C2   H
ATOM   3350  HB3 PHE A 334     -26.122  -3.598 -11.351  0.00  0.00      C2   H
ATOM   3351  HB2 PHE A 334     -27.718  -4.424 -10.781  0.00  0.00      C2   H
ATOM   3352  HD1 PHE A 334     -27.761  -6.409  -9.585  0.00  0.00      C2   H
ATOM   3353  HD2 PHE A 334     -23.973  -4.773 -10.671  0.00  0.00      C2   H
ATOM   3354  HE1 PHE A 334     -26.700  -8.559  -9.039  0.00  0.00      C2   H
ATOM   3355  HE2 PHE A 334     -22.861  -6.988 -10.026  0.00  0.00      C2   H
ATOM   3356  HZ  PHE A 334     -24.273  -8.827  -9.239  0.00  0.00      C2   H
ATOM   3357  N   VAL A 335     -24.348  -2.086  -9.674  0.00  0.00      C2   N
ATOM   3358  CA  VAL A 335     -22.998  -1.665  -9.302  0.00  0.00      C2   C
ATOM   3359  C   VAL A 335     -22.970  -0.962  -7.990  0.00  0.00      C2   C
ATOM   3360  O   VAL A 335     -22.066  -1.251  -7.185  0.00  0.00      C2   O
ATOM   3361  CB  VAL A 335     -22.330  -0.684 -10.368  0.00  0.00      C2   C
ATOM   3362  CG1 VAL A 335     -20.992  -0.030  -9.936  0.00  0.00      C2   C
ATOM   3363  CG2 VAL A 335     -22.238  -1.342 -11.749  0.00  0.00      C2   C
ATOM   3364  H   VAL A 335     -24.741  -1.868 -10.578  0.00  0.00      C2   H
ATOM   3365  HA  VAL A 335     -22.474  -2.595  -9.082  0.00  0.00      C2   H
ATOM   3366  HB  VAL A 335     -22.974   0.191 -10.460  0.00  0.00      C2   H
ATOM   3367 HG11 VAL A 335     -20.270  -0.773  -9.597  0.00  0.00      C2   H
ATOM   3368 HG12 VAL A 335     -20.520   0.434 -10.802  0.00  0.00      C2   H
ATOM   3369 HG13 VAL A 335     -21.096   0.698  -9.132  0.00  0.00      C2   H
ATOM   3370 HG21 VAL A 335     -21.602  -2.227 -11.769  0.00  0.00      C2   H
ATOM   3371 HG22 VAL A 335     -23.224  -1.612 -12.127  0.00  0.00      C2   H
ATOM   3372 HG23 VAL A 335     -21.853  -0.597 -12.446  0.00  0.00      C2   H
ATOM   3373  N   PHE A 336     -23.970  -0.082  -7.720  0.00  0.00      C2   N
ATOM   3374  CA  PHE A 336     -24.234   0.513  -6.401  0.00  0.00      C2   C
ATOM   3375  C   PHE A 336     -24.410  -0.538  -5.330  0.00  0.00      C2   C
ATOM   3376  O   PHE A 336     -23.719  -0.433  -4.278  0.00  0.00      C2   O
ATOM   3377  CB  PHE A 336     -25.491   1.409  -6.530  0.00  0.00      C2   C
ATOM   3378  CG  PHE A 336     -25.949   2.137  -5.227  0.00  0.00      C2   C
ATOM   3379  CD1 PHE A 336     -25.415   3.376  -4.927  0.00  0.00      C2   C
ATOM   3380  CD2 PHE A 336     -26.729   1.491  -4.216  0.00  0.00      C2   C
ATOM   3381  CE1 PHE A 336     -25.804   4.085  -3.806  0.00  0.00      C2   C
ATOM   3382  CE2 PHE A 336     -27.066   2.180  -3.099  0.00  0.00      C2   C
ATOM   3383  CZ  PHE A 336     -26.657   3.484  -2.863  0.00  0.00      C2   C
ATOM   3384  H   PHE A 336     -24.697   0.232  -8.347  0.00  0.00      C2   H
ATOM   3385  HA  PHE A 336     -23.358   1.067  -6.066  0.00  0.00      C2   H
ATOM   3386  HB3 PHE A 336     -26.398   0.898  -6.855  0.00  0.00      C2   H
ATOM   3387  HB2 PHE A 336     -25.388   2.187  -7.287  0.00  0.00      C2   H
ATOM   3388  HD1 PHE A 336     -24.761   3.932  -5.582  0.00  0.00      C2   H
ATOM   3389  HD2 PHE A 336     -27.065   0.465  -4.232  0.00  0.00      C2   H
ATOM   3390  HE1 PHE A 336     -25.437   5.098  -3.724  0.00  0.00      C2   H
ATOM   3391  HE2 PHE A 336     -27.566   1.658  -2.296  0.00  0.00      C2   H
ATOM   3392  HZ  PHE A 336     -26.955   3.993  -1.959  0.00  0.00      C2   H
ATOM   3393  N   ASP A 337     -25.456  -1.355  -5.398  0.00  0.00      C2   N
ATOM   3394  CA  ASP A 337     -25.765  -2.475  -4.531  0.00  0.00      C2   C
ATOM   3395  C   ASP A 337     -24.472  -3.315  -4.243  0.00  0.00      C2   C
ATOM   3396  O   ASP A 337     -24.183  -3.620  -3.065  0.00  0.00      C2   O
ATOM   3397  CB  ASP A 337     -26.873  -3.341  -5.003  0.00  0.00      C2   C
ATOM   3398  CG  ASP A 337     -28.287  -2.646  -4.997  0.00  0.00      C2   C
ATOM   3399  OD1 ASP A 337     -29.203  -3.229  -5.638  0.00  0.00      C2   O
ATOM   3400  OD2 ASP A 337     -28.599  -1.801  -4.107  0.00  0.00      C2   O
ATOM   3401  H   ASP A 337     -25.723  -1.388  -6.372  0.00  0.00      C2   H
ATOM   3402  HA  ASP A 337     -26.008  -2.033  -3.564  0.00  0.00      C2   H
ATOM   3403  HB3 ASP A 337     -26.951  -4.227  -4.373  0.00  0.00      C2   H
ATOM   3404  HB2 ASP A 337     -26.762  -3.663  -6.039  0.00  0.00      C2   H
ATOM   3405  N   ALA A 338     -23.679  -3.660  -5.290  0.00  0.00      C2   N
ATOM   3406  CA  ALA A 338     -22.436  -4.474  -5.189  0.00  0.00      C2   C
ATOM   3407  C   ALA A 338     -21.354  -3.735  -4.503  0.00  0.00      C2   C
ATOM   3408  O   ALA A 338     -20.763  -4.199  -3.597  0.00  0.00      C2   O
ATOM   3409  CB  ALA A 338     -22.003  -4.913  -6.539  0.00  0.00      C2   C
ATOM   3410  H   ALA A 338     -24.023  -3.380  -6.198  0.00  0.00      C2   H
ATOM   3411  HA  ALA A 338     -22.633  -5.312  -4.521  0.00  0.00      C2   H
ATOM   3412  HB1 ALA A 338     -21.197  -5.622  -6.347  0.00  0.00      C2   H
ATOM   3413  HB2 ALA A 338     -22.723  -5.403  -7.194  0.00  0.00      C2   H
ATOM   3414  HB3 ALA A 338     -21.617  -4.130  -7.192  0.00  0.00      C2   H
ATOM   3415  N   VAL A 339     -21.249  -2.434  -4.834  0.00  0.00      C2   N
ATOM   3416  CA  VAL A 339     -20.299  -1.462  -4.253  0.00  0.00      C2   C
ATOM   3417  C   VAL A 339     -20.418  -1.222  -2.744  0.00  0.00      C2   C
ATOM   3418  O   VAL A 339     -19.425  -1.216  -1.997  0.00  0.00      C2   O
ATOM   3419  CB  VAL A 339     -20.239  -0.159  -5.089  0.00  0.00      C2   C
ATOM   3420  CG1 VAL A 339     -20.173   1.135  -4.299  0.00  0.00      C2   C
ATOM   3421  CG2 VAL A 339     -19.276  -0.261  -6.177  0.00  0.00      C2   C
ATOM   3422  H   VAL A 339     -21.721  -2.050  -5.639  0.00  0.00      C2   H
ATOM   3423  HA  VAL A 339     -19.329  -1.955  -4.188  0.00  0.00      C2   H
ATOM   3424  HB  VAL A 339     -21.220  -0.125  -5.563  0.00  0.00      C2   H
ATOM   3425 HG11 VAL A 339     -20.040   1.975  -4.980  0.00  0.00      C2   H
ATOM   3426 HG12 VAL A 339     -21.098   1.425  -3.801  0.00  0.00      C2   H
ATOM   3427 HG13 VAL A 339     -19.378   1.128  -3.553  0.00  0.00      C2   H
ATOM   3428 HG21 VAL A 339     -18.243  -0.302  -5.831  0.00  0.00      C2   H
ATOM   3429 HG22 VAL A 339     -19.282  -1.211  -6.713  0.00  0.00      C2   H
ATOM   3430 HG23 VAL A 339     -19.274   0.585  -6.864  0.00  0.00      C2   H
ATOM   3431  N   THR A 340     -21.635  -1.276  -2.235  0.00  0.00      C2   N
ATOM   3432  CA  THR A 340     -22.000  -1.259  -0.811  0.00  0.00      C2   C
ATOM   3433  C   THR A 340     -21.833  -2.670  -0.152  0.00  0.00      C2   C
ATOM   3434  O   THR A 340     -21.691  -2.727   1.056  0.00  0.00      C2   O
ATOM   3435  CB  THR A 340     -23.483  -0.773  -0.746  0.00  0.00      C2   C
ATOM   3436  OG1 THR A 340     -23.562   0.469  -1.433  0.00  0.00      C2   O
ATOM   3437  CG2 THR A 340     -23.909  -0.492   0.727  0.00  0.00      C2   C
ATOM   3438  H   THR A 340     -22.461  -1.386  -2.806  0.00  0.00      C2   H
ATOM   3439  HA  THR A 340     -21.377  -0.513  -0.319  0.00  0.00      C2   H
ATOM   3440  HB  THR A 340     -24.118  -1.511  -1.235  0.00  0.00      C2   H
ATOM   3441  HG1 THR A 340     -23.172   0.296  -2.293  0.00  0.00      C2   H
ATOM   3442 HG21 THR A 340     -23.246   0.249   1.174  0.00  0.00      C2   H
ATOM   3443 HG22 THR A 340     -24.875   0.007   0.811  0.00  0.00      C2   H
ATOM   3444 HG23 THR A 340     -23.971  -1.455   1.234  0.00  0.00      C2   H
ATOM   3445  N   ASP A 341     -21.878  -3.779  -0.965  0.00  0.00      C2   N
ATOM   3446  CA  ASP A 341     -21.707  -5.139  -0.463  0.00  0.00      C2   C
ATOM   3447  C   ASP A 341     -20.231  -5.462  -0.094  0.00  0.00      C2   C
ATOM   3448  O   ASP A 341     -19.908  -5.790   1.008  0.00  0.00      C2   O
ATOM   3449  CB  ASP A 341     -22.460  -6.244  -1.322  0.00  0.00      C2   C
ATOM   3450  CG  ASP A 341     -22.213  -7.713  -0.774  0.00  0.00      C2   C
ATOM   3451  OD1 ASP A 341     -22.007  -7.978   0.424  0.00  0.00      C2   O
ATOM   3452  OD2 ASP A 341     -22.381  -8.579  -1.589  0.00  0.00      C2   O
ATOM   3453  H   ASP A 341     -21.802  -3.635  -1.961  0.00  0.00      C2   H
ATOM   3454  HA  ASP A 341     -22.225  -5.139   0.495  0.00  0.00      C2   H
ATOM   3455  HB3 ASP A 341     -22.169  -6.245  -2.373  0.00  0.00      C2   H
ATOM   3456  HB2 ASP A 341     -23.534  -6.062  -1.298  0.00  0.00      C2   H
ATOM   3457  N   VAL A 342     -19.327  -5.080  -1.019  0.00  0.00      C2   N
ATOM   3458  CA  VAL A 342     -17.883  -5.243  -0.920  0.00  0.00      C2   C
ATOM   3459  C   VAL A 342     -17.257  -4.230  -0.005  0.00  0.00      C2   C
ATOM   3460  O   VAL A 342     -16.400  -4.730   0.718  0.00  0.00      C2   O
ATOM   3461  CB  VAL A 342     -17.178  -5.257  -2.363  0.00  0.00      C2   C
ATOM   3462  CG1 VAL A 342     -17.676  -6.368  -3.247  0.00  0.00      C2   C
ATOM   3463  CG2 VAL A 342     -17.113  -3.896  -3.092  0.00  0.00      C2   C
ATOM   3464  H   VAL A 342     -19.695  -4.865  -1.934  0.00  0.00      C2   H
ATOM   3465  HA  VAL A 342     -17.811  -6.266  -0.550  0.00  0.00      C2   H
ATOM   3466  HB  VAL A 342     -16.131  -5.533  -2.237  0.00  0.00      C2   H
ATOM   3467 HG11 VAL A 342     -18.763  -6.347  -3.165  0.00  0.00      C2   H
ATOM   3468 HG12 VAL A 342     -17.361  -6.244  -4.283  0.00  0.00      C2   H
ATOM   3469 HG13 VAL A 342     -17.409  -7.312  -2.774  0.00  0.00      C2   H
ATOM   3470 HG21 VAL A 342     -16.666  -3.118  -2.472  0.00  0.00      C2   H
ATOM   3471 HG22 VAL A 342     -16.534  -3.977  -4.012  0.00  0.00      C2   H
ATOM   3472 HG23 VAL A 342     -18.096  -3.571  -3.433  0.00  0.00      C2   H
ATOM   3473  N   ILE A 343     -17.718  -2.916   0.094  0.00  0.00      C2   N
ATOM   3474  CA  ILE A 343     -17.351  -1.963   1.129  0.00  0.00      C2   C
ATOM   3475  C   ILE A 343     -17.808  -2.482   2.486  0.00  0.00      C2   C
ATOM   3476  O   ILE A 343     -17.176  -2.080   3.440  0.00  0.00      C2   O
ATOM   3477  CB  ILE A 343     -17.898  -0.476   1.041  0.00  0.00      C2   C
ATOM   3478  CG1 ILE A 343     -17.138   0.238  -0.105  0.00  0.00      C2   C
ATOM   3479  CG2 ILE A 343     -17.883   0.505   2.260  0.00  0.00      C2   C
ATOM   3480  CD1 ILE A 343     -17.896   1.367  -0.654  0.00  0.00      C2   C
ATOM   3481  H   ILE A 343     -18.439  -2.665  -0.567  0.00  0.00      C2   H
ATOM   3482  HA  ILE A 343     -16.279  -1.770   1.169  0.00  0.00      C2   H
ATOM   3483  HB  ILE A 343     -18.920  -0.635   0.697  0.00  0.00      C2   H
ATOM   3484 HG13 ILE A 343     -16.946  -0.540  -0.844  0.00  0.00      C2   H
ATOM   3485 HG12 ILE A 343     -16.171   0.603   0.243  0.00  0.00      C2   H
ATOM   3486 HG21 ILE A 343     -16.858   0.683   2.584  0.00  0.00      C2   H
ATOM   3487 HG22 ILE A 343     -18.234   1.509   2.018  0.00  0.00      C2   H
ATOM   3488 HG23 ILE A 343     -18.561   0.193   3.055  0.00  0.00      C2   H
ATOM   3489 HD11 ILE A 343     -17.937   1.391  -1.743  0.00  0.00      C2   H
ATOM   3490 HD12 ILE A 343     -18.883   1.467  -0.204  0.00  0.00      C2   H
ATOM   3491 HD13 ILE A 343     -17.510   2.321  -0.295  0.00  0.00      C2   H
ATOM   3492  N   ILE A 344     -18.890  -3.203   2.623  0.00  0.00      C2   N
ATOM   3493  CA  ILE A 344     -19.160  -3.867   3.900  0.00  0.00      C2   C
ATOM   3494  C   ILE A 344     -18.066  -4.922   4.183  0.00  0.00      C2   C
ATOM   3495  O   ILE A 344     -17.575  -4.955   5.325  0.00  0.00      C2   O
ATOM   3496  CB  ILE A 344     -20.564  -4.522   3.986  0.00  0.00      C2   C
ATOM   3497  CG1 ILE A 344     -21.556  -3.328   4.274  0.00  0.00      C2   C
ATOM   3498  CG2 ILE A 344     -20.860  -5.702   5.019  0.00  0.00      C2   C
ATOM   3499  CD1 ILE A 344     -21.635  -2.967   5.743  0.00  0.00      C2   C
ATOM   3500  H   ILE A 344     -19.490  -3.275   1.814  0.00  0.00      C2   H
ATOM   3501  HA  ILE A 344     -19.072  -3.181   4.742  0.00  0.00      C2   H
ATOM   3502  HB  ILE A 344     -20.846  -4.889   2.999  0.00  0.00      C2   H
ATOM   3503 HG13 ILE A 344     -22.507  -3.855   4.201  0.00  0.00      C2   H
ATOM   3504 HG12 ILE A 344     -21.525  -2.440   3.642  0.00  0.00      C2   H
ATOM   3505 HG21 ILE A 344     -21.904  -6.012   5.056  0.00  0.00      C2   H
ATOM   3506 HG22 ILE A 344     -20.313  -6.543   4.593  0.00  0.00      C2   H
ATOM   3507 HG23 ILE A 344     -20.525  -5.375   6.003  0.00  0.00      C2   H
ATOM   3508 HD11 ILE A 344     -20.755  -3.376   6.241  0.00  0.00      C2   H
ATOM   3509 HD12 ILE A 344     -21.276  -1.938   5.773  0.00  0.00      C2   H
ATOM   3510 HD13 ILE A 344     -22.546  -3.301   6.239  0.00  0.00      C2   H
ATOM   3511  N   LYS A 345     -17.706  -5.850   3.317  0.00  0.00      C2   N
ATOM   3512  CA  LYS A 345     -16.736  -6.916   3.476  0.00  0.00      C2   C
ATOM   3513  C   LYS A 345     -15.275  -6.455   3.560  0.00  0.00      C2   C
ATOM   3514  O   LYS A 345     -14.504  -7.102   4.287  0.00  0.00      C2   O
ATOM   3515  CB  LYS A 345     -16.971  -7.872   2.213  0.00  0.00      C2   C
ATOM   3516  CG  LYS A 345     -18.303  -8.673   2.206  0.00  0.00      C2   C
ATOM   3517  CD  LYS A 345     -18.661  -9.439   0.925  0.00  0.00      C2   C
ATOM   3518  CE  LYS A 345     -19.852 -10.437   1.105  0.00  0.00      C2   C
ATOM   3519  NZ  LYS A 345     -20.520 -10.875  -0.135  0.00  0.00      C2   N
ATOM   3520  H   LYS A 345     -18.183  -5.724   2.435  0.00  0.00      C2   H
ATOM   3521  HA  LYS A 345     -16.946  -7.531   4.350  0.00  0.00      C2   H
ATOM   3522  HB3 LYS A 345     -16.103  -8.523   2.108  0.00  0.00      C2   H
ATOM   3523  HB2 LYS A 345     -16.999  -7.306   1.281  0.00  0.00      C2   H
ATOM   3524  HG3 LYS A 345     -19.046  -7.905   2.418  0.00  0.00      C2   H
ATOM   3525  HG2 LYS A 345     -18.211  -9.341   3.063  0.00  0.00      C2   H
ATOM   3526  HD3 LYS A 345     -17.760  -9.971   0.617  0.00  0.00      C2   H
ATOM   3527  HD2 LYS A 345     -18.832  -8.710   0.133  0.00  0.00      C2   H
ATOM   3528  HE3 LYS A 345     -20.695  -9.929   1.573  0.00  0.00      C2   H
ATOM   3529  HE2 LYS A 345     -19.609 -11.319   1.698  0.00  0.00      C2   H
ATOM   3530  HZ1 LYS A 345     -20.933 -10.090  -0.617  0.00  0.00      C2   H
ATOM   3531  HZ2 LYS A 345     -19.956 -11.522  -0.667  0.00  0.00      C2   H
ATOM   3532  HZ3 LYS A 345     -21.296 -11.488   0.073  0.00  0.00      C2   H
ATOM   3533  N   ASN A 346     -14.889  -5.440   2.810  0.00  0.00      C2   N
ATOM   3534  CA  ASN A 346     -13.597  -4.742   2.866  0.00  0.00      C2   C
ATOM   3535  C   ASN A 346     -13.403  -4.158   4.240  0.00  0.00      C2   C
ATOM   3536  O   ASN A 346     -12.374  -4.548   4.901  0.00  0.00      C2   O
ATOM   3537  CB  ASN A 346     -13.547  -3.665   1.744  0.00  0.00      C2   C
ATOM   3538  CG  ASN A 346     -13.214  -4.083   0.333  0.00  0.00      C2   C
ATOM   3539  OD1 ASN A 346     -13.109  -5.238  -0.060  0.00  0.00      C2   O
ATOM   3540  ND2 ASN A 346     -12.948  -3.118  -0.566  0.00  0.00      C2   N
ATOM   3541  H   ASN A 346     -15.491  -5.199   2.035  0.00  0.00      C2   H
ATOM   3542  HA  ASN A 346     -12.885  -5.510   2.565  0.00  0.00      C2   H
ATOM   3543  HB3 ASN A 346     -12.733  -3.011   2.055  0.00  0.00      C2   H
ATOM   3544  HB2 ASN A 346     -14.463  -3.082   1.650  0.00  0.00      C2   H
ATOM   3545 HD22 ASN A 346     -12.723  -3.423  -1.501  0.00  0.00      C2   H
ATOM   3546 HD21 ASN A 346     -13.052  -2.129  -0.387  0.00  0.00      C2   H
ATOM   3547  N   ASN A 347     -14.432  -3.425   4.771  0.00  0.00      C2   N
ATOM   3548  CA  ASN A 347     -14.596  -2.962   6.179  0.00  0.00      C2   C
ATOM   3549  C   ASN A 347     -14.449  -4.123   7.216  0.00  0.00      C2   C
ATOM   3550  O   ASN A 347     -13.697  -3.871   8.165  0.00  0.00      C2   O
ATOM   3551  CB  ASN A 347     -15.807  -2.119   6.421  0.00  0.00      C2   C
ATOM   3552  CG  ASN A 347     -15.815  -0.676   5.938  0.00  0.00      C2   C
ATOM   3553  OD1 ASN A 347     -14.974  -0.287   5.130  0.00  0.00      C2   O
ATOM   3554  ND2 ASN A 347     -16.864   0.092   6.307  0.00  0.00      C2   N
ATOM   3555  H   ASN A 347     -15.196  -3.255   4.134  0.00  0.00      C2   H
ATOM   3556  HA  ASN A 347     -13.718  -2.328   6.306  0.00  0.00      C2   H
ATOM   3557  HB3 ASN A 347     -16.021  -2.020   7.485  0.00  0.00      C2   H
ATOM   3558  HB2 ASN A 347     -16.709  -2.538   5.976  0.00  0.00      C2   H
ATOM   3559 HD22 ASN A 347     -16.998   0.993   5.871  0.00  0.00      C2   H
ATOM   3560 HD21 ASN A 347     -17.631  -0.247   6.869  0.00  0.00      C2   H
ATOM   3561  N   LEU A 348     -15.003  -5.281   6.916  0.00  0.00      C2   N
ATOM   3562  CA  LEU A 348     -14.717  -6.447   7.667  0.00  0.00      C2   C
ATOM   3563  C   LEU A 348     -13.306  -7.065   7.635  0.00  0.00      C2   C
ATOM   3564  O   LEU A 348     -12.857  -7.572   8.642  0.00  0.00      C2   O
ATOM   3565  CB  LEU A 348     -15.830  -7.494   7.520  0.00  0.00      C2   C
ATOM   3566  CG  LEU A 348     -17.254  -7.117   7.962  0.00  0.00      C2   C
ATOM   3567  CD1 LEU A 348     -18.373  -7.877   7.235  0.00  0.00      C2   C
ATOM   3568  CD2 LEU A 348     -17.414  -7.103   9.471  0.00  0.00      C2   C
ATOM   3569  H   LEU A 348     -15.562  -5.373   6.081  0.00  0.00      C2   H
ATOM   3570  HA  LEU A 348     -14.809  -6.113   8.700  0.00  0.00      C2   H
ATOM   3571  HB3 LEU A 348     -15.487  -8.334   8.124  0.00  0.00      C2   H
ATOM   3572  HB2 LEU A 348     -15.842  -7.874   6.499  0.00  0.00      C2   H
ATOM   3573  HG  LEU A 348     -17.441  -6.056   7.798  0.00  0.00      C2   H
ATOM   3574 HD11 LEU A 348     -19.282  -7.917   7.835  0.00  0.00      C2   H
ATOM   3575 HD12 LEU A 348     -18.628  -7.241   6.387  0.00  0.00      C2   H
ATOM   3576 HD13 LEU A 348     -18.200  -8.876   6.833  0.00  0.00      C2   H
ATOM   3577 HD21 LEU A 348     -17.795  -6.110   9.708  0.00  0.00      C2   H
ATOM   3578 HD22 LEU A 348     -18.205  -7.761   9.830  0.00  0.00      C2   H
ATOM   3579 HD23 LEU A 348     -16.553  -7.364  10.087  0.00  0.00      C2   H
ATOM   3580  N   LYS A 349     -12.598  -6.964   6.530  0.00  0.00      C2   N
ATOM   3581  CA  LYS A 349     -11.246  -7.472   6.215  0.00  0.00      C2   C
ATOM   3582  C   LYS A 349     -10.103  -6.460   6.597  0.00  0.00      C2   C
ATOM   3583  O   LYS A 349      -9.031  -6.913   7.057  0.00  0.00      C2   O
ATOM   3584  CB  LYS A 349     -11.250  -7.937   4.790  0.00  0.00      C2   C
ATOM   3585  CG  LYS A 349      -9.928  -8.483   4.311  0.00  0.00      C2   C
ATOM   3586  CD  LYS A 349      -8.836  -7.500   3.791  0.00  0.00      C2   C
ATOM   3587  CE  LYS A 349      -9.359  -6.414   2.853  0.00  0.00      C2   C
ATOM   3588  NZ  LYS A 349      -8.327  -6.106   1.840  0.00  0.00      C2   N
ATOM   3589  H   LYS A 349     -13.086  -6.457   5.806  0.00  0.00      C2   H
ATOM   3590  HA  LYS A 349     -11.137  -8.384   6.802  0.00  0.00      C2   H
ATOM   3591  HB3 LYS A 349     -11.673  -7.208   4.099  0.00  0.00      C2   H
ATOM   3592  HB2 LYS A 349     -11.963  -8.743   4.618  0.00  0.00      C2   H
ATOM   3593  HG3 LYS A 349     -10.267  -9.144   3.514  0.00  0.00      C2   H
ATOM   3594  HG2 LYS A 349      -9.590  -9.119   5.129  0.00  0.00      C2   H
ATOM   3595  HD3 LYS A 349      -8.278  -8.117   3.087  0.00  0.00      C2   H
ATOM   3596  HD2 LYS A 349      -8.290  -6.949   4.556  0.00  0.00      C2   H
ATOM   3597  HE3 LYS A 349      -9.613  -5.499   3.388  0.00  0.00      C2   H
ATOM   3598  HE2 LYS A 349     -10.256  -6.730   2.320  0.00  0.00      C2   H
ATOM   3599  HZ1 LYS A 349      -8.778  -5.604   1.089  0.00  0.00      C2   H
ATOM   3600  HZ2 LYS A 349      -7.582  -5.534   2.212  0.00  0.00      C2   H
ATOM   3601  HZ3 LYS A 349      -7.841  -6.920   1.492  0.00  0.00      C2   H
ATOM   3602  N   ASP A 350     -10.404  -5.132   6.693  0.00  0.00      C2   N
ATOM   3603  CA  ASP A 350      -9.508  -4.052   7.157  0.00  0.00      C2   C
ATOM   3604  C   ASP A 350      -9.500  -4.035   8.701  0.00  0.00      C2   C
ATOM   3605  O   ASP A 350      -8.405  -4.042   9.309  0.00  0.00      C2   O
ATOM   3606  CB  ASP A 350      -9.737  -2.635   6.679  0.00  0.00      C2   C
ATOM   3607  CG  ASP A 350      -9.672  -2.359   5.157  0.00  0.00      C2   C
ATOM   3608  OD1 ASP A 350      -9.048  -3.087   4.410  0.00  0.00      C2   O
ATOM   3609  OD2 ASP A 350     -10.101  -1.312   4.739  0.00  0.00      C2   O
ATOM   3610  H   ASP A 350     -11.368  -4.920   6.481  0.00  0.00      C2   H
ATOM   3611  HA  ASP A 350      -8.486  -4.325   6.897  0.00  0.00      C2   H
ATOM   3612  HB3 ASP A 350      -9.006  -1.954   7.114  0.00  0.00      C2   H
ATOM   3613  HB2 ASP A 350     -10.713  -2.297   7.026  0.00  0.00      C2   H
ATOM   3614  N   CYS A 351     -10.683  -4.178   9.327  0.00  0.00      C2   N
ATOM   3615  CA  CYS A 351     -10.814  -4.150  10.783  0.00  0.00      C2   C
ATOM   3616  C   CYS A 351     -10.385  -5.427  11.408  0.00  0.00      C2   C
ATOM   3617  O   CYS A 351      -9.940  -5.333  12.539  0.00  0.00      C2   O
ATOM   3618  CB  CYS A 351     -12.252  -3.766  11.197  0.00  0.00      C2   C
ATOM   3619  SG  CYS A 351     -13.507  -5.150  11.153  0.00  0.00      C2   S
ATOM   3620  H   CYS A 351     -11.503  -4.323   8.756  0.00  0.00      C2   H
ATOM   3621  HA  CYS A 351     -10.175  -3.346  11.150  0.00  0.00      C2   H
ATOM   3622  HB3 CYS A 351     -12.594  -3.079  10.423  0.00  0.00      C2   H
ATOM   3623  HB2 CYS A 351     -12.181  -3.356  12.204  0.00  0.00      C2   H
ATOM   3624  HG  CYS A 351     -14.467  -4.346  10.686  0.00  0.00      C2   H
ATOM   3625  N   GLY A 352     -10.399  -6.629  10.699  0.00  0.00      C2   N
ATOM   3626  CA  GLY A 352      -9.634  -7.809  11.146  0.00  0.00      C2   C
ATOM   3627  C   GLY A 352     -10.578  -8.812  11.743  0.00  0.00      C2   C
ATOM   3628  O   GLY A 352     -10.088  -9.760  12.435  0.00  0.00      C2   O
ATOM   3629  H   GLY A 352     -10.739  -6.517   9.755  0.00  0.00      C2   H
ATOM   3630  HA3 GLY A 352      -8.890  -7.617  11.918  0.00  0.00      C2   H
ATOM   3631  HA2 GLY A 352      -9.080  -8.085  10.248  0.00  0.00      C2   H
ATOM   3632  N   LEU A 353     -11.916  -8.762  11.579  0.00  0.00      C2   N
ATOM   3633  CA  LEU A 353     -12.729  -9.908  11.785  0.00  0.00      C2   C
ATOM   3634  C   LEU A 353     -12.511 -11.003  10.757  0.00  0.00      C2   C
ATOM   3635  O   LEU A 353     -12.542 -12.165  11.149  0.00  0.00      C2   O
ATOM   3636  CB  LEU A 353     -14.154  -9.273  11.842  0.00  0.00      C2   C
ATOM   3637  CG  LEU A 353     -14.690  -9.263  13.254  0.00  0.00      C2   C
ATOM   3638  CD1 LEU A 353     -15.997  -8.442  13.290  0.00  0.00      C2   C
ATOM   3639  CD2 LEU A 353     -14.807 -10.738  13.806  0.00  0.00      C2   C
ATOM   3640  H   LEU A 353     -12.408  -8.038  11.076  0.00  0.00      C2   H
ATOM   3641  HA  LEU A 353     -12.518 -10.409  12.729  0.00  0.00      C2   H
ATOM   3642  HB3 LEU A 353     -14.742  -9.938  11.209  0.00  0.00      C2   H
ATOM   3643  HB2 LEU A 353     -14.244  -8.237  11.514  0.00  0.00      C2   H
ATOM   3644  HG  LEU A 353     -13.942  -8.773  13.878  0.00  0.00      C2   H
ATOM   3645 HD11 LEU A 353     -16.151  -8.096  12.267  0.00  0.00      C2   H
ATOM   3646 HD12 LEU A 353     -16.851  -9.045  13.597  0.00  0.00      C2   H
ATOM   3647 HD13 LEU A 353     -15.905  -7.567  13.933  0.00  0.00      C2   H
ATOM   3648 HD21 LEU A 353     -15.608 -10.703  14.545  0.00  0.00      C2   H
ATOM   3649 HD22 LEU A 353     -14.783 -11.395  12.937  0.00  0.00      C2   H
ATOM   3650 HD23 LEU A 353     -13.896 -10.968  14.359  0.00  0.00      C2   H
ATOM   3651  N   PHE A 354     -12.308 -10.611   9.523  0.00  0.00      C2   N
ATOM   3652  CA  PHE A 354     -11.845 -11.549   8.508  0.00  0.00      C2   C
ATOM   3653  C   PHE A 354     -10.336 -11.292   8.300  0.00  0.00      C2   C
ATOM   3654  O   PHE A 354      -9.788 -10.176   8.576  0.00  0.00      C2   O
ATOM   3655  CB  PHE A 354     -12.624 -11.436   7.218  0.00  0.00      C2   C
ATOM   3656  CG  PHE A 354     -14.118 -11.454   7.301  0.00  0.00      C2   C
ATOM   3657  CD1 PHE A 354     -14.823 -12.340   8.145  0.00  0.00      C2   C
ATOM   3658  CD2 PHE A 354     -14.833 -10.562   6.441  0.00  0.00      C2   C
ATOM   3659  CE1 PHE A 354     -16.215 -12.190   8.115  0.00  0.00      C2   C
ATOM   3660  CE2 PHE A 354     -16.216 -10.505   6.533  0.00  0.00      C2   C
ATOM   3661  CZ  PHE A 354     -16.931 -11.280   7.436  0.00  0.00      C2   C
ATOM   3662  H   PHE A 354     -12.088  -9.654   9.285  0.00  0.00      C2   H
ATOM   3663  HA  PHE A 354     -11.876 -12.547   8.945  0.00  0.00      C2   H
ATOM   3664  HB3 PHE A 354     -12.401 -12.292   6.582  0.00  0.00      C2   H
ATOM   3665  HB2 PHE A 354     -12.221 -10.599   6.649  0.00  0.00      C2   H
ATOM   3666  HD1 PHE A 354     -14.312 -13.006   8.824  0.00  0.00      C2   H
ATOM   3667  HD2 PHE A 354     -14.279  -9.864   5.830  0.00  0.00      C2   H
ATOM   3668  HE1 PHE A 354     -16.725 -12.983   8.641  0.00  0.00      C2   H
ATOM   3669  HE2 PHE A 354     -16.737  -9.811   5.890  0.00  0.00      C2   H
ATOM   3670  HZ  PHE A 354     -17.998 -11.297   7.600  0.00  0.00      C2   H
ATOM   3671  N   NMA A 354      -9.602 -12.316   7.875  0.00  0.00      C2   N
ATOM   3672  CA  NMA A 354     -10.129 -13.672   7.557  0.00  0.00      C2   C
ATOM   3673  H   NMA A 354      -8.617 -12.225   7.672  0.00  0.00      C2   H
ATOM   3674  CH3 ACE B   1      12.434 -13.694 -49.627  0.00  0.00      C2   C
ATOM   3675  C   ACE B   1      13.869 -13.689 -49.283  0.00  0.00      C2   C
ATOM   3676  O   ACE B   1      14.225 -12.961 -48.318  0.00  0.00      C2   O
ATOM   3677  1H  ACE B   1      11.952 -14.408 -48.960  0.00  0.00      C2   H
ATOM   3678  2H  ACE B   1      11.902 -12.794 -49.317  0.00  0.00      C2   H
ATOM   3679  3H  ACE B   1      12.091 -13.954 -50.629  0.00  0.00      C2   H
ATOM   3680  N   SER B   2      14.731 -14.379 -50.015  0.00  0.00      C2   N
ATOM   3681  CA  SER B   2      16.239 -14.246 -49.901  0.00  0.00      C2   C
ATOM   3682  C   SER B   2      16.803 -12.841 -49.763  0.00  0.00      C2   C
ATOM   3683  O   SER B   2      17.735 -12.521 -48.987  0.00  0.00      C2   O
ATOM   3684  CB  SER B   2      16.905 -14.897 -51.175  0.00  0.00      C2   C
ATOM   3685  OG  SER B   2      16.258 -16.144 -51.432  0.00  0.00      C2   O
ATOM   3686  H2  SER B   2      14.472 -15.008 -50.762  0.00  0.00      C2   H
ATOM   3687  HA  SER B   2      16.477 -14.844 -49.021  0.00  0.00      C2   H
ATOM   3688  HB3 SER B   2      17.989 -14.988 -51.100  0.00  0.00      C2   H
ATOM   3689  HB2 SER B   2      16.605 -14.225 -51.979  0.00  0.00      C2   H
ATOM   3690  HG  SER B   2      16.269 -16.684 -50.638  0.00  0.00      C2   H
ATOM   3691  N   GLU B   3      16.104 -11.916 -50.493  0.00  0.00      C2   N
ATOM   3692  CA  GLU B   3      16.367 -10.484 -50.600  0.00  0.00      C2   C
ATOM   3693  C   GLU B   3      16.018  -9.790 -49.238  0.00  0.00      C2   C
ATOM   3694  O   GLU B   3      16.499  -8.667 -49.009  0.00  0.00      C2   O
ATOM   3695  CB  GLU B   3      15.586  -9.712 -51.746  0.00  0.00      C2   C
ATOM   3696  CG  GLU B   3      14.056 -10.098 -51.798  0.00  0.00      C2   C
ATOM   3697  CD  GLU B   3      13.322  -9.238 -52.804  0.00  0.00      C2   C
ATOM   3698  OE1 GLU B   3      12.218  -9.662 -53.148  0.00  0.00      C2   O
ATOM   3699  OE2 GLU B   3      13.783  -8.115 -53.272  0.00  0.00      C2   O
ATOM   3700  H   GLU B   3      15.255 -12.183 -50.972  0.00  0.00      C2   H
ATOM   3701  HA  GLU B   3      17.447 -10.349 -50.665  0.00  0.00      C2   H
ATOM   3702  HB3 GLU B   3      15.964  -9.990 -52.730  0.00  0.00      C2   H
ATOM   3703  HB2 GLU B   3      15.686  -8.631 -51.656  0.00  0.00      C2   H
ATOM   3704  HG3 GLU B   3      13.570 -10.155 -50.824  0.00  0.00      C2   H
ATOM   3705  HG2 GLU B   3      14.001 -11.116 -52.185  0.00  0.00      C2   H
ATOM   3706  N   LEU B   4      15.182 -10.397 -48.434  0.00  0.00      C2   N
ATOM   3707  CA  LEU B   4      14.798  -9.899 -47.065  0.00  0.00      C2   C
ATOM   3708  C   LEU B   4      15.784 -10.520 -46.072  0.00  0.00      C2   C
ATOM   3709  O   LEU B   4      16.362  -9.833 -45.240  0.00  0.00      C2   O
ATOM   3710  CB  LEU B   4      13.290 -10.395 -46.723  0.00  0.00      C2   C
ATOM   3711  CG  LEU B   4      12.562  -9.514 -45.769  0.00  0.00      C2   C
ATOM   3712  CD1 LEU B   4      11.025  -9.822 -45.683  0.00  0.00      C2   C
ATOM   3713  CD2 LEU B   4      13.127  -9.165 -44.424  0.00  0.00      C2   C
ATOM   3714  H   LEU B   4      14.800 -11.269 -48.771  0.00  0.00      C2   H
ATOM   3715  HA  LEU B   4      14.801  -8.837 -46.816  0.00  0.00      C2   H
ATOM   3716  HB3 LEU B   4      13.180 -11.433 -46.407  0.00  0.00      C2   H
ATOM   3717  HB2 LEU B   4      12.735 -10.449 -47.659  0.00  0.00      C2   H
ATOM   3718  HG  LEU B   4      12.589  -8.658 -46.442  0.00  0.00      C2   H
ATOM   3719 HD11 LEU B   4      10.579  -9.031 -46.287  0.00  0.00      C2   H
ATOM   3720 HD12 LEU B   4      10.731 -10.809 -46.040  0.00  0.00      C2   H
ATOM   3721 HD13 LEU B   4      10.558  -9.734 -44.702  0.00  0.00      C2   H
ATOM   3722 HD21 LEU B   4      12.392  -8.978 -43.642  0.00  0.00      C2   H
ATOM   3723 HD22 LEU B   4      13.808  -9.951 -44.096  0.00  0.00      C2   H
ATOM   3724 HD23 LEU B   4      13.909  -8.432 -44.624  0.00  0.00      C2   H
ATOM   3725  N   ASP B   5      15.974 -11.836 -46.218  0.00  0.00      C2   N
ATOM   3726  CA  ASP B   5      17.078 -12.613 -45.546  0.00  0.00      C2   C
ATOM   3727  C   ASP B   5      18.433 -11.951 -45.666  0.00  0.00      C2   C
ATOM   3728  O   ASP B   5      19.151 -11.897 -44.686  0.00  0.00      C2   O
ATOM   3729  CB  ASP B   5      17.302 -14.095 -45.937  0.00  0.00      C2   C
ATOM   3730  CG  ASP B   5      16.062 -14.989 -46.081  0.00  0.00      C2   C
ATOM   3731  OD1 ASP B   5      14.964 -14.542 -45.540  0.00  0.00      C2   O
ATOM   3732  OD2 ASP B   5      16.192 -16.137 -46.623  0.00  0.00      C2   O
ATOM   3733  H   ASP B   5      15.236 -12.354 -46.673  0.00  0.00      C2   H
ATOM   3734  HA  ASP B   5      16.765 -12.463 -44.513  0.00  0.00      C2   H
ATOM   3735  HB3 ASP B   5      17.876 -14.626 -45.178  0.00  0.00      C2   H
ATOM   3736  HB2 ASP B   5      17.910 -14.058 -46.840  0.00  0.00      C2   H
ATOM   3737  N   GLN B   6      18.790 -11.510 -46.838  0.00  0.00      C2   N
ATOM   3738  CA  GLN B   6      19.956 -10.683 -47.036  0.00  0.00      C2   C
ATOM   3739  C   GLN B   6      20.017  -9.506 -46.040  0.00  0.00      C2   C
ATOM   3740  O   GLN B   6      20.953  -9.448 -45.250  0.00  0.00      C2   O
ATOM   3741  CB  GLN B   6      20.057 -10.339 -48.497  0.00  0.00      C2   C
ATOM   3742  CG  GLN B   6      21.331  -9.598 -48.976  0.00  0.00      C2   C
ATOM   3743  CD  GLN B   6      22.635 -10.294 -48.656  0.00  0.00      C2   C
ATOM   3744  OE1 GLN B   6      22.701 -11.527 -48.743  0.00  0.00      C2   O
ATOM   3745  NE2 GLN B   6      23.685  -9.597 -48.238  0.00  0.00      C2   N
ATOM   3746  H   GLN B   6      18.253 -11.834 -47.630  0.00  0.00      C2   H
ATOM   3747  HA  GLN B   6      20.851 -11.276 -46.850  0.00  0.00      C2   H
ATOM   3748  HB3 GLN B   6      19.204  -9.751 -48.836  0.00  0.00      C2   H
ATOM   3749  HB2 GLN B   6      20.003 -11.300 -49.009  0.00  0.00      C2   H
ATOM   3750  HG3 GLN B   6      21.239  -8.537 -48.744  0.00  0.00      C2   H
ATOM   3751  HG2 GLN B   6      21.257  -9.632 -50.063  0.00  0.00      C2   H
ATOM   3752 HE22 GLN B   6      24.536 -10.124 -48.101  0.00  0.00      C2   H
ATOM   3753 HE21 GLN B   6      23.724  -8.596 -48.107  0.00  0.00      C2   H
ATOM   3754  N   LEU B   7      18.944  -8.722 -45.923  0.00  0.00      C2   N
ATOM   3755  CA  LEU B   7      18.930  -7.537 -45.048  0.00  0.00      C2   C
ATOM   3756  C   LEU B   7      18.811  -7.920 -43.588  0.00  0.00      C2   C
ATOM   3757  O   LEU B   7      19.507  -7.258 -42.840  0.00  0.00      C2   O
ATOM   3758  CB  LEU B   7      17.645  -6.739 -45.467  0.00  0.00      C2   C
ATOM   3759  CG  LEU B   7      17.865  -5.945 -46.768  0.00  0.00      C2   C
ATOM   3760  CD1 LEU B   7      16.666  -5.243 -47.400  0.00  0.00      C2   C
ATOM   3761  CD2 LEU B   7      19.012  -4.901 -46.674  0.00  0.00      C2   C
ATOM   3762  H   LEU B   7      18.117  -8.918 -46.469  0.00  0.00      C2   H
ATOM   3763  HA  LEU B   7      19.786  -6.862 -45.053  0.00  0.00      C2   H
ATOM   3764  HB3 LEU B   7      17.353  -5.993 -44.727  0.00  0.00      C2   H
ATOM   3765  HB2 LEU B   7      16.742  -7.332 -45.614  0.00  0.00      C2   H
ATOM   3766  HG  LEU B   7      18.204  -6.772 -47.393  0.00  0.00      C2   H
ATOM   3767 HD11 LEU B   7      15.939  -5.060 -46.609  0.00  0.00      C2   H
ATOM   3768 HD12 LEU B   7      16.861  -4.264 -47.840  0.00  0.00      C2   H
ATOM   3769 HD13 LEU B   7      16.233  -5.897 -48.157  0.00  0.00      C2   H
ATOM   3770 HD21 LEU B   7      19.126  -4.501 -45.666  0.00  0.00      C2   H
ATOM   3771 HD22 LEU B   7      19.925  -5.313 -47.104  0.00  0.00      C2   H
ATOM   3772 HD23 LEU B   7      18.918  -4.003 -47.286  0.00  0.00      C2   H
ATOM   3773  N   ARG B   8      18.223  -9.009 -43.221  0.00  0.00      C2   N
ATOM   3774  CA  ARG B   8      18.342  -9.658 -41.942  0.00  0.00      C2   C
ATOM   3775  C   ARG B   8      19.812 -10.133 -41.615  0.00  0.00      C2   C
ATOM   3776  O   ARG B   8      20.247  -9.805 -40.561  0.00  0.00      C2   O
ATOM   3777  CB  ARG B   8      17.433 -10.815 -41.763  0.00  0.00      C2   C
ATOM   3778  CG  ARG B   8      15.942 -10.336 -41.763  0.00  0.00      C2   C
ATOM   3779  CD  ARG B   8      14.904 -11.563 -41.852  0.00  0.00      C2   C
ATOM   3780  NE  ARG B   8      14.775 -12.212 -40.565  0.00  0.00      C2   N
ATOM   3781  CZ  ARG B   8      14.134 -13.379 -40.255  0.00  0.00      C2   C
ATOM   3782  NH1 ARG B   8      13.493 -14.076 -41.224  0.00  0.00      C2   N
ATOM   3783  NH2 ARG B   8      14.265 -13.920 -39.034  0.00  0.00      C2   N
ATOM   3784  H   ARG B   8      17.886  -9.605 -43.964  0.00  0.00      C2   H
ATOM   3785  HA  ARG B   8      18.001  -8.954 -41.182  0.00  0.00      C2   H
ATOM   3786  HB3 ARG B   8      17.529 -11.366 -40.828  0.00  0.00      C2   H
ATOM   3787  HB2 ARG B   8      17.545 -11.560 -42.550  0.00  0.00      C2   H
ATOM   3788  HG3 ARG B   8      15.685  -9.738 -42.637  0.00  0.00      C2   H
ATOM   3789  HG2 ARG B   8      15.777  -9.532 -41.045  0.00  0.00      C2   H
ATOM   3790  HD3 ARG B   8      15.379 -12.276 -42.524  0.00  0.00      C2   H
ATOM   3791  HD2 ARG B   8      13.858 -11.386 -42.102  0.00  0.00      C2   H
ATOM   3792  HE  ARG B   8      15.205 -11.719 -39.795  0.00  0.00      C2   H
ATOM   3793 HH12 ARG B   8      12.889 -14.864 -41.039  0.00  0.00      C2   H
ATOM   3794 HH11 ARG B   8      13.163 -13.654 -42.080  0.00  0.00      C2   H
ATOM   3795 HH22 ARG B   8      14.974 -13.531 -38.427  0.00  0.00      C2   H
ATOM   3796 HH21 ARG B   8      13.672 -14.655 -38.678  0.00  0.00      C2   H
ATOM   3797  N   GLN B   9      20.491 -10.782 -42.551  0.00  0.00      C2   N
ATOM   3798  CA  GLN B   9      21.855 -11.284 -42.576  0.00  0.00      C2   C
ATOM   3799  C   GLN B   9      22.846 -10.143 -42.487  0.00  0.00      C2   C
ATOM   3800  O   GLN B   9      23.716 -10.069 -41.606  0.00  0.00      C2   O
ATOM   3801  CB  GLN B   9      22.060 -12.289 -43.753  0.00  0.00      C2   C
ATOM   3802  CG  GLN B   9      23.454 -12.460 -44.305  0.00  0.00      C2   C
ATOM   3803  CD  GLN B   9      24.410 -13.448 -43.609  0.00  0.00      C2   C
ATOM   3804  OE1 GLN B   9      24.159 -13.936 -42.496  0.00  0.00      C2   O
ATOM   3805  NE2 GLN B   9      25.550 -13.702 -44.205  0.00  0.00      C2   N
ATOM   3806  H   GLN B   9      19.986 -10.899 -43.418  0.00  0.00      C2   H
ATOM   3807  HA  GLN B   9      21.954 -11.774 -41.608  0.00  0.00      C2   H
ATOM   3808  HB3 GLN B   9      21.532 -11.925 -44.634  0.00  0.00      C2   H
ATOM   3809  HB2 GLN B   9      21.634 -13.264 -43.518  0.00  0.00      C2   H
ATOM   3810  HG3 GLN B   9      23.994 -11.514 -44.264  0.00  0.00      C2   H
ATOM   3811  HG2 GLN B   9      23.463 -12.850 -45.322  0.00  0.00      C2   H
ATOM   3812 HE22 GLN B   9      26.203 -14.377 -43.833  0.00  0.00      C2   H
ATOM   3813 HE21 GLN B   9      25.874 -13.077 -44.930  0.00  0.00      C2   H
ATOM   3814  N   GLU B  10      22.656  -9.146 -43.318  0.00  0.00      C2   N
ATOM   3815  CA  GLU B  10      23.400  -7.873 -43.223  0.00  0.00      C2   C
ATOM   3816  C   GLU B  10      23.277  -7.180 -41.795  0.00  0.00      C2   C
ATOM   3817  O   GLU B  10      24.322  -6.917 -41.263  0.00  0.00      C2   O
ATOM   3818  CB  GLU B  10      23.129  -6.886 -44.343  0.00  0.00      C2   C
ATOM   3819  CG  GLU B  10      23.683  -7.328 -45.675  0.00  0.00      C2   C
ATOM   3820  CD  GLU B  10      23.780  -6.244 -46.830  0.00  0.00      C2   C
ATOM   3821  OE1 GLU B  10      24.075  -5.038 -46.606  0.00  0.00      C2   O
ATOM   3822  OE2 GLU B  10      23.669  -6.681 -47.941  0.00  0.00      C2   O
ATOM   3823  H   GLU B  10      21.926  -9.133 -44.016  0.00  0.00      C2   H
ATOM   3824  HA  GLU B  10      24.435  -8.176 -43.378  0.00  0.00      C2   H
ATOM   3825  HB3 GLU B  10      23.542  -5.881 -44.258  0.00  0.00      C2   H
ATOM   3826  HB2 GLU B  10      22.050  -6.766 -44.437  0.00  0.00      C2   H
ATOM   3827  HG3 GLU B  10      23.065  -8.207 -45.861  0.00  0.00      C2   H
ATOM   3828  HG2 GLU B  10      24.726  -7.645 -45.655  0.00  0.00      C2   H
ATOM   3829  N   ALA B  11      22.092  -7.085 -41.216  0.00  0.00      C2   N
ATOM   3830  CA  ALA B  11      21.867  -6.644 -39.853  0.00  0.00      C2   C
ATOM   3831  C   ALA B  11      22.681  -7.464 -38.754  0.00  0.00      C2   C
ATOM   3832  O   ALA B  11      23.070  -6.838 -37.762  0.00  0.00      C2   O
ATOM   3833  CB  ALA B  11      20.334  -6.435 -39.473  0.00  0.00      C2   C
ATOM   3834  H   ALA B  11      21.313  -7.359 -41.798  0.00  0.00      C2   H
ATOM   3835  HA  ALA B  11      22.275  -5.635 -39.915  0.00  0.00      C2   H
ATOM   3836  HB1 ALA B  11      19.874  -5.614 -40.023  0.00  0.00      C2   H
ATOM   3837  HB2 ALA B  11      19.785  -7.342 -39.729  0.00  0.00      C2   H
ATOM   3838  HB3 ALA B  11      20.329  -6.398 -38.384  0.00  0.00      C2   H
ATOM   3839  N   GLU B  12      22.939  -8.715 -38.974  0.00  0.00      C2   N
ATOM   3840  CA  GLU B  12      23.781  -9.640 -38.132  0.00  0.00      C2   C
ATOM   3841  C   GLU B  12      25.315  -9.664 -38.343  0.00  0.00      C2   C
ATOM   3842  O   GLU B  12      26.071  -9.630 -37.360  0.00  0.00      C2   O
ATOM   3843  CB  GLU B  12      23.307 -11.039 -38.229  0.00  0.00      C2   C
ATOM   3844  CG  GLU B  12      21.911 -11.260 -37.691  0.00  0.00      C2   C
ATOM   3845  CD  GLU B  12      21.688 -11.048 -36.208  0.00  0.00      C2   C
ATOM   3846  OE1 GLU B  12      20.569 -10.588 -35.910  0.00  0.00      C2   O
ATOM   3847  OE2 GLU B  12      22.504 -11.367 -35.341  0.00  0.00      C2   O
ATOM   3848  H   GLU B  12      22.534  -9.210 -39.755  0.00  0.00      C2   H
ATOM   3849  HA  GLU B  12      23.717  -9.436 -37.063  0.00  0.00      C2   H
ATOM   3850  HB3 GLU B  12      23.880 -11.713 -37.592  0.00  0.00      C2   H
ATOM   3851  HB2 GLU B  12      23.324 -11.466 -39.232  0.00  0.00      C2   H
ATOM   3852  HG3 GLU B  12      21.838 -12.337 -37.840  0.00  0.00      C2   H
ATOM   3853  HG2 GLU B  12      21.120 -10.817 -38.296  0.00  0.00      C2   H
ATOM   3854  N   GLN B  13      25.807  -9.531 -39.587  0.00  0.00      C2   N
ATOM   3855  CA  GLN B  13      27.160  -9.246 -39.906  0.00  0.00      C2   C
ATOM   3856  C   GLN B  13      27.706  -7.909 -39.318  0.00  0.00      C2   C
ATOM   3857  O   GLN B  13      28.829  -7.895 -38.843  0.00  0.00      C2   O
ATOM   3858  CB  GLN B  13      27.443  -9.218 -41.465  0.00  0.00      C2   C
ATOM   3859  CG  GLN B  13      27.660 -10.573 -42.147  0.00  0.00      C2   C
ATOM   3860  CD  GLN B  13      27.813 -10.522 -43.630  0.00  0.00      C2   C
ATOM   3861  OE1 GLN B  13      26.868 -10.269 -44.370  0.00  0.00      C2   O
ATOM   3862  NE2 GLN B  13      28.981 -10.909 -44.104  0.00  0.00      C2   N
ATOM   3863  H   GLN B  13      25.131  -9.665 -40.325  0.00  0.00      C2   H
ATOM   3864  HA  GLN B  13      27.807 -10.020 -39.492  0.00  0.00      C2   H
ATOM   3865  HB3 GLN B  13      28.292  -8.571 -41.683  0.00  0.00      C2   H
ATOM   3866  HB2 GLN B  13      26.629  -8.722 -41.994  0.00  0.00      C2   H
ATOM   3867  HG3 GLN B  13      26.759 -11.152 -41.944  0.00  0.00      C2   H
ATOM   3868  HG2 GLN B  13      28.421 -11.237 -41.739  0.00  0.00      C2   H
ATOM   3869 HE22 GLN B  13      29.215 -11.265 -45.020  0.00  0.00      C2   H
ATOM   3870 HE21 GLN B  13      29.719 -10.957 -43.416  0.00  0.00      C2   H
ATOM   3871  N   LEU B  14      26.917  -6.855 -39.277  0.00  0.00      C2   N
ATOM   3872  CA  LEU B  14      27.251  -5.532 -38.716  0.00  0.00      C2   C
ATOM   3873  C   LEU B  14      27.170  -5.525 -37.187  0.00  0.00      C2   C
ATOM   3874  O   LEU B  14      27.958  -4.880 -36.591  0.00  0.00      C2   O
ATOM   3875  CB  LEU B  14      26.443  -4.370 -39.321  0.00  0.00      C2   C
ATOM   3876  CG  LEU B  14      27.049  -3.893 -40.647  0.00  0.00      C2   C
ATOM   3877  CD1 LEU B  14      26.068  -3.008 -41.349  0.00  0.00      C2   C
ATOM   3878  CD2 LEU B  14      28.297  -2.925 -40.395  0.00  0.00      C2   C
ATOM   3879  H   LEU B  14      26.029  -7.053 -39.715  0.00  0.00      C2   H
ATOM   3880  HA  LEU B  14      28.265  -5.295 -39.038  0.00  0.00      C2   H
ATOM   3881  HB3 LEU B  14      26.313  -3.457 -38.739  0.00  0.00      C2   H
ATOM   3882  HB2 LEU B  14      25.389  -4.629 -39.426  0.00  0.00      C2   H
ATOM   3883  HG  LEU B  14      27.312  -4.666 -41.369  0.00  0.00      C2   H
ATOM   3884 HD11 LEU B  14      25.731  -2.150 -40.767  0.00  0.00      C2   H
ATOM   3885 HD12 LEU B  14      26.609  -2.481 -42.135  0.00  0.00      C2   H
ATOM   3886 HD13 LEU B  14      25.397  -3.690 -41.870  0.00  0.00      C2   H
ATOM   3887 HD21 LEU B  14      28.411  -2.544 -39.380  0.00  0.00      C2   H
ATOM   3888 HD22 LEU B  14      29.178  -3.535 -40.599  0.00  0.00      C2   H
ATOM   3889 HD23 LEU B  14      28.293  -2.024 -41.008  0.00  0.00      C2   H
ATOM   3890  N   LYS B  15      26.235  -6.393 -36.605  0.00  0.00      C2   N
ATOM   3891  CA  LYS B  15      26.187  -6.700 -35.184  0.00  0.00      C2   C
ATOM   3892  C   LYS B  15      27.450  -7.424 -34.720  0.00  0.00      C2   C
ATOM   3893  O   LYS B  15      28.126  -6.735 -33.951  0.00  0.00      C2   O
ATOM   3894  CB  LYS B  15      24.843  -7.319 -34.851  0.00  0.00      C2   C
ATOM   3895  CG  LYS B  15      24.624  -7.778 -33.483  0.00  0.00      C2   C
ATOM   3896  CD  LYS B  15      23.255  -8.510 -33.233  0.00  0.00      C2   C
ATOM   3897  CE  LYS B  15      22.484  -7.957 -31.975  0.00  0.00      C2   C
ATOM   3898  NZ  LYS B  15      21.001  -8.409 -32.119  0.00  0.00      C2   N
ATOM   3899  H   LYS B  15      25.819  -7.115 -37.176  0.00  0.00      C2   H
ATOM   3900  HA  LYS B  15      26.201  -5.818 -34.543  0.00  0.00      C2   H
ATOM   3901  HB3 LYS B  15      24.704  -8.214 -35.457  0.00  0.00      C2   H
ATOM   3902  HB2 LYS B  15      24.108  -6.595 -35.204  0.00  0.00      C2   H
ATOM   3903  HG3 LYS B  15      24.827  -6.954 -32.800  0.00  0.00      C2   H
ATOM   3904  HG2 LYS B  15      25.416  -8.480 -33.224  0.00  0.00      C2   H
ATOM   3905  HD3 LYS B  15      23.524  -9.487 -32.832  0.00  0.00      C2   H
ATOM   3906  HD2 LYS B  15      22.592  -8.624 -34.091  0.00  0.00      C2   H
ATOM   3907  HE3 LYS B  15      22.437  -6.870 -31.899  0.00  0.00      C2   H
ATOM   3908  HE2 LYS B  15      22.943  -8.353 -31.069  0.00  0.00      C2   H
ATOM   3909  HZ1 LYS B  15      20.708  -8.378 -33.085  0.00  0.00      C2   H
ATOM   3910  HZ2 LYS B  15      20.810  -9.347 -31.795  0.00  0.00      C2   H
ATOM   3911  HZ3 LYS B  15      20.299  -7.892 -31.609  0.00  0.00      C2   H
ATOM   3912  N   ASN B  16      27.869  -8.563 -35.353  0.00  0.00      C2   N
ATOM   3913  CA  ASN B  16      29.324  -8.995 -35.231  0.00  0.00      C2   C
ATOM   3914  C   ASN B  16      30.390  -7.923 -35.330  0.00  0.00      C2   C
ATOM   3915  O   ASN B  16      31.358  -8.020 -34.572  0.00  0.00      C2   O
ATOM   3916  CB  ASN B  16      29.678 -10.175 -36.159  0.00  0.00      C2   C
ATOM   3917  CG  ASN B  16      28.990 -11.498 -35.701  0.00  0.00      C2   C
ATOM   3918  OD1 ASN B  16      27.783 -11.680 -35.761  0.00  0.00      C2   O
ATOM   3919  ND2 ASN B  16      29.756 -12.412 -35.185  0.00  0.00      C2   N
ATOM   3920  H   ASN B  16      27.240  -9.093 -35.940  0.00  0.00      C2   H
ATOM   3921  HA  ASN B  16      29.395  -9.385 -34.215  0.00  0.00      C2   H
ATOM   3922  HB3 ASN B  16      30.750 -10.308 -36.013  0.00  0.00      C2   H
ATOM   3923  HB2 ASN B  16      29.376 -10.105 -37.204  0.00  0.00      C2   H
ATOM   3924 HD22 ASN B  16      29.495 -13.368 -34.991  0.00  0.00      C2   H
ATOM   3925 HD21 ASN B  16      30.737 -12.265 -34.992  0.00  0.00      C2   H
ATOM   3926  N   GLN B  17      30.309  -6.920 -36.264  0.00  0.00      C2   N
ATOM   3927  CA  GLN B  17      31.404  -5.902 -36.481  0.00  0.00      C2   C
ATOM   3928  C   GLN B  17      31.398  -4.918 -35.318  0.00  0.00      C2   C
ATOM   3929  O   GLN B  17      32.463  -4.404 -34.972  0.00  0.00      C2   O
ATOM   3930  CB  GLN B  17      31.339  -5.140 -37.740  0.00  0.00      C2   C
ATOM   3931  CG  GLN B  17      32.660  -4.347 -38.194  0.00  0.00      C2   C
ATOM   3932  CD  GLN B  17      33.852  -5.320 -38.391  0.00  0.00      C2   C
ATOM   3933  OE1 GLN B  17      33.814  -6.357 -39.009  0.00  0.00      C2   O
ATOM   3934  NE2 GLN B  17      34.981  -4.870 -37.848  0.00  0.00      C2   N
ATOM   3935  H   GLN B  17      29.530  -6.885 -36.905  0.00  0.00      C2   H
ATOM   3936  HA  GLN B  17      32.431  -6.225 -36.306  0.00  0.00      C2   H
ATOM   3937  HB3 GLN B  17      30.513  -4.456 -37.544  0.00  0.00      C2   H
ATOM   3938  HB2 GLN B  17      31.035  -5.784 -38.565  0.00  0.00      C2   H
ATOM   3939  HG3 GLN B  17      32.832  -3.499 -37.531  0.00  0.00      C2   H
ATOM   3940  HG2 GLN B  17      32.634  -3.759 -39.112  0.00  0.00      C2   H
ATOM   3941 HE22 GLN B  17      35.833  -5.413 -37.876  0.00  0.00      C2   H
ATOM   3942 HE21 GLN B  17      34.962  -4.107 -37.186  0.00  0.00      C2   H
ATOM   3943  N   ILE B  18      30.197  -4.666 -34.801  0.00  0.00      C2   N
ATOM   3944  CA  ILE B  18      30.010  -3.815 -33.642  0.00  0.00      C2   C
ATOM   3945  C   ILE B  18      30.619  -4.488 -32.405  0.00  0.00      C2   C
ATOM   3946  O   ILE B  18      31.348  -3.809 -31.675  0.00  0.00      C2   O
ATOM   3947  CB  ILE B  18      28.412  -3.577 -33.412  0.00  0.00      C2   C
ATOM   3948  CG1 ILE B  18      28.018  -2.306 -34.163  0.00  0.00      C2   C
ATOM   3949  CG2 ILE B  18      27.757  -3.562 -32.033  0.00  0.00      C2   C
ATOM   3950  CD1 ILE B  18      26.609  -2.410 -34.712  0.00  0.00      C2   C
ATOM   3951  H   ILE B  18      29.374  -5.028 -35.262  0.00  0.00      C2   H
ATOM   3952  HA  ILE B  18      30.516  -2.862 -33.796  0.00  0.00      C2   H
ATOM   3953  HB  ILE B  18      27.930  -4.451 -33.851  0.00  0.00      C2   H
ATOM   3954 HG13 ILE B  18      28.637  -2.123 -35.041  0.00  0.00      C2   H
ATOM   3955 HG12 ILE B  18      28.214  -1.440 -33.530  0.00  0.00      C2   H
ATOM   3956 HG21 ILE B  18      28.084  -2.674 -31.492  0.00  0.00      C2   H
ATOM   3957 HG22 ILE B  18      26.690  -3.594 -32.257  0.00  0.00      C2   H
ATOM   3958 HG23 ILE B  18      27.942  -4.401 -31.362  0.00  0.00      C2   H
ATOM   3959 HD11 ILE B  18      26.543  -3.287 -35.356  0.00  0.00      C2   H
ATOM   3960 HD12 ILE B  18      25.764  -2.451 -34.026  0.00  0.00      C2   H
ATOM   3961 HD13 ILE B  18      26.451  -1.583 -35.406  0.00  0.00      C2   H
ATOM   3962  N   ARG B  19      30.504  -5.820 -32.326  0.00  0.00      C2   N
ATOM   3963  CA  ARG B  19      31.161  -6.551 -31.208  0.00  0.00      C2   C
ATOM   3964  C   ARG B  19      32.735  -6.549 -31.339  0.00  0.00      C2   C
ATOM   3965  O   ARG B  19      33.389  -6.415 -30.297  0.00  0.00      C2   O
ATOM   3966  CB  ARG B  19      30.656  -8.013 -30.905  0.00  0.00      C2   C
ATOM   3967  CG  ARG B  19      29.081  -8.110 -30.676  0.00  0.00      C2   C
ATOM   3968  CD  ARG B  19      28.674  -9.443 -29.969  0.00  0.00      C2   C
ATOM   3969  NE  ARG B  19      28.735 -10.641 -30.853  0.00  0.00      C2   N
ATOM   3970  CZ  ARG B  19      27.709 -11.092 -31.609  0.00  0.00      C2   C
ATOM   3971  NH1 ARG B  19      26.518 -10.602 -31.543  0.00  0.00      C2   N
ATOM   3972  NH2 ARG B  19      27.808 -12.126 -32.462  0.00  0.00      C2   N
ATOM   3973  H   ARG B  19      29.911  -6.348 -32.950  0.00  0.00      C2   H
ATOM   3974  HA  ARG B  19      30.985  -6.001 -30.284  0.00  0.00      C2   H
ATOM   3975  HB3 ARG B  19      31.134  -8.393 -30.002  0.00  0.00      C2   H
ATOM   3976  HB2 ARG B  19      31.095  -8.663 -31.661  0.00  0.00      C2   H
ATOM   3977  HG3 ARG B  19      28.700  -8.166 -31.695  0.00  0.00      C2   H
ATOM   3978  HG2 ARG B  19      28.656  -7.233 -30.189  0.00  0.00      C2   H
ATOM   3979  HD3 ARG B  19      27.838  -9.430 -29.270  0.00  0.00      C2   H
ATOM   3980  HD2 ARG B  19      29.470  -9.716 -29.276  0.00  0.00      C2   H
ATOM   3981  HE  ARG B  19      29.583 -11.186 -30.912  0.00  0.00      C2   H
ATOM   3982 HH12 ARG B  19      25.700 -10.992 -31.988  0.00  0.00      C2   H
ATOM   3983 HH11 ARG B  19      26.297  -9.933 -30.820  0.00  0.00      C2   H
ATOM   3984 HH22 ARG B  19      27.149 -12.143 -33.227  0.00  0.00      C2   H
ATOM   3985 HH21 ARG B  19      28.659 -12.662 -32.554  0.00  0.00      C2   H
ATOM   3986  N   ASP B  20      33.267  -6.623 -32.581  0.00  0.00      C2   N
ATOM   3987  CA  ASP B  20      34.677  -6.351 -32.912  0.00  0.00      C2   C
ATOM   3988  C   ASP B  20      35.211  -4.936 -32.459  0.00  0.00      C2   C
ATOM   3989  O   ASP B  20      36.376  -4.649 -32.164  0.00  0.00      C2   O
ATOM   3990  CB  ASP B  20      35.238  -6.726 -34.349  0.00  0.00      C2   C
ATOM   3991  CG  ASP B  20      34.984  -8.162 -34.894  0.00  0.00      C2   C
ATOM   3992  OD1 ASP B  20      34.983  -9.168 -34.138  0.00  0.00      C2   O
ATOM   3993  OD2 ASP B  20      34.990  -8.217 -36.181  0.00  0.00      C2   O
ATOM   3994  H   ASP B  20      32.572  -6.824 -33.286  0.00  0.00      C2   H
ATOM   3995  HA  ASP B  20      35.146  -7.163 -32.357  0.00  0.00      C2   H
ATOM   3996  HB3 ASP B  20      36.318  -6.801 -34.223  0.00  0.00      C2   H
ATOM   3997  HB2 ASP B  20      34.987  -5.871 -34.977  0.00  0.00      C2   H
ATOM   3998  N   ALA B  21      34.267  -3.935 -32.467  0.00  0.00      C2   N
ATOM   3999  CA  ALA B  21      34.576  -2.574 -32.041  0.00  0.00      C2   C
ATOM   4000  C   ALA B  21      34.729  -2.466 -30.507  0.00  0.00      C2   C
ATOM   4001  O   ALA B  21      35.505  -1.670 -30.024  0.00  0.00      C2   O
ATOM   4002  CB  ALA B  21      33.486  -1.606 -32.566  0.00  0.00      C2   C
ATOM   4003  H   ALA B  21      33.317  -4.119 -32.758  0.00  0.00      C2   H
ATOM   4004  HA  ALA B  21      35.563  -2.358 -32.447  0.00  0.00      C2   H
ATOM   4005  HB1 ALA B  21      33.847  -0.581 -32.645  0.00  0.00      C2   H
ATOM   4006  HB2 ALA B  21      33.449  -1.867 -33.623  0.00  0.00      C2   H
ATOM   4007  HB3 ALA B  21      32.515  -1.610 -32.071  0.00  0.00      C2   H
ATOM   4008  N   ARG B  22      33.954  -3.286 -29.737  0.00  0.00      C2   N
ATOM   4009  CA  ARG B  22      33.972  -3.459 -28.298  0.00  0.00      C2   C
ATOM   4010  C   ARG B  22      35.124  -4.323 -27.829  0.00  0.00      C2   C
ATOM   4011  O   ARG B  22      35.915  -3.826 -26.993  0.00  0.00      C2   O
ATOM   4012  CB  ARG B  22      32.619  -4.086 -27.958  0.00  0.00      C2   C
ATOM   4013  CG  ARG B  22      31.421  -3.134 -28.281  0.00  0.00      C2   C
ATOM   4014  CD  ARG B  22      30.116  -3.797 -27.945  0.00  0.00      C2   C
ATOM   4015  NE  ARG B  22      28.996  -2.944 -28.307  0.00  0.00      C2   N
ATOM   4016  CZ  ARG B  22      27.714  -3.221 -28.430  0.00  0.00      C2   C
ATOM   4017  NH1 ARG B  22      27.306  -4.478 -28.310  0.00  0.00      C2   N
ATOM   4018  NH2 ARG B  22      26.866  -2.264 -28.826  0.00  0.00      C2   N
ATOM   4019  H   ARG B  22      33.383  -3.892 -30.309  0.00  0.00      C2   H
ATOM   4020  HA  ARG B  22      33.915  -2.441 -27.912  0.00  0.00      C2   H
ATOM   4021  HB3 ARG B  22      32.528  -4.367 -26.909  0.00  0.00      C2   H
ATOM   4022  HB2 ARG B  22      32.450  -5.028 -28.479  0.00  0.00      C2   H
ATOM   4023  HG3 ARG B  22      31.397  -2.777 -29.310  0.00  0.00      C2   H
ATOM   4024  HG2 ARG B  22      31.643  -2.255 -27.675  0.00  0.00      C2   H
ATOM   4025  HD3 ARG B  22      30.090  -3.956 -26.867  0.00  0.00      C2   H
ATOM   4026  HD2 ARG B  22      30.128  -4.812 -28.341  0.00  0.00      C2   H
ATOM   4027  HE  ARG B  22      29.181  -1.952 -28.266  0.00  0.00      C2   H
ATOM   4028 HH12 ARG B  22      26.375  -4.759 -28.584  0.00  0.00      C2   H
ATOM   4029 HH11 ARG B  22      27.793  -5.249 -27.876  0.00  0.00      C2   H
ATOM   4030 HH22 ARG B  22      25.913  -2.590 -28.903  0.00  0.00      C2   H
ATOM   4031 HH21 ARG B  22      27.217  -1.321 -28.912  0.00  0.00      C2   H
ATOM   4032  N   LYS B  23      35.381  -5.455 -28.373  0.00  0.00      C2   N
ATOM   4033  CA  LYS B  23      36.522  -6.238 -28.079  0.00  0.00      C2   C
ATOM   4034  C   LYS B  23      37.908  -5.516 -28.367  0.00  0.00      C2   C
ATOM   4035  O   LYS B  23      38.917  -5.794 -27.763  0.00  0.00      C2   O
ATOM   4036  CB  LYS B  23      36.395  -7.643 -28.789  0.00  0.00      C2   C
ATOM   4037  CG  LYS B  23      37.619  -8.528 -29.030  0.00  0.00      C2   C
ATOM   4038  CD  LYS B  23      38.349  -8.916 -27.809  0.00  0.00      C2   C
ATOM   4039  CE  LYS B  23      39.867  -9.129 -28.032  0.00  0.00      C2   C
ATOM   4040  NZ  LYS B  23      40.418  -9.585 -26.730  0.00  0.00      C2   N
ATOM   4041  H   LYS B  23      34.652  -5.807 -28.977  0.00  0.00      C2   H
ATOM   4042  HA  LYS B  23      36.487  -6.499 -27.021  0.00  0.00      C2   H
ATOM   4043  HB3 LYS B  23      35.915  -7.494 -29.756  0.00  0.00      C2   H
ATOM   4044  HB2 LYS B  23      35.672  -8.214 -28.207  0.00  0.00      C2   H
ATOM   4045  HG3 LYS B  23      38.260  -7.893 -29.641  0.00  0.00      C2   H
ATOM   4046  HG2 LYS B  23      37.411  -9.406 -29.643  0.00  0.00      C2   H
ATOM   4047  HD3 LYS B  23      37.964  -9.869 -27.447  0.00  0.00      C2   H
ATOM   4048  HD2 LYS B  23      38.133  -8.108 -27.109  0.00  0.00      C2   H
ATOM   4049  HE3 LYS B  23      40.319  -8.156 -28.223  0.00  0.00      C2   H
ATOM   4050  HE2 LYS B  23      40.110  -9.842 -28.820  0.00  0.00      C2   H
ATOM   4051  HZ1 LYS B  23      39.805 -10.237 -26.260  0.00  0.00      C2   H
ATOM   4052  HZ2 LYS B  23      41.336  -9.912 -26.995  0.00  0.00      C2   H
ATOM   4053  HZ3 LYS B  23      40.696  -8.934 -26.010  0.00  0.00      C2   H
ATOM   4054  N   ALA B  24      37.885  -4.791 -29.493  0.00  0.00      C2   N
ATOM   4055  CA  ALA B  24      38.980  -3.948 -29.856  0.00  0.00      C2   C
ATOM   4056  C   ALA B  24      39.248  -2.787 -28.848  0.00  0.00      C2   C
ATOM   4057  O   ALA B  24      40.376  -2.305 -28.882  0.00  0.00      C2   O
ATOM   4058  CB  ALA B  24      38.836  -3.409 -31.253  0.00  0.00      C2   C
ATOM   4059  H   ALA B  24      36.989  -4.623 -29.927  0.00  0.00      C2   H
ATOM   4060  HA  ALA B  24      39.796  -4.671 -29.879  0.00  0.00      C2   H
ATOM   4061  HB1 ALA B  24      39.764  -2.880 -31.468  0.00  0.00      C2   H
ATOM   4062  HB2 ALA B  24      38.794  -4.156 -32.046  0.00  0.00      C2   H
ATOM   4063  HB3 ALA B  24      38.051  -2.657 -31.174  0.00  0.00      C2   H
ATOM   4064  N   CYS B  25      38.248  -2.425 -28.067  0.00  0.00      C2   N
ATOM   4065  CA  CYS B  25      38.327  -1.384 -27.026  0.00  0.00      C2   C
ATOM   4066  C   CYS B  25      38.678  -1.914 -25.625  0.00  0.00      C2   C
ATOM   4067  O   CYS B  25      39.140  -1.213 -24.759  0.00  0.00      C2   O
ATOM   4068  CB  CYS B  25      36.962  -0.510 -26.995  0.00  0.00      C2   C
ATOM   4069  SG  CYS B  25      36.881   0.619 -28.463  0.00  0.00      C2   S
ATOM   4070  H   CYS B  25      37.324  -2.827 -28.137  0.00  0.00      C2   H
ATOM   4071  HA  CYS B  25      39.168  -0.726 -27.244  0.00  0.00      C2   H
ATOM   4072  HB3 CYS B  25      36.926   0.127 -26.112  0.00  0.00      C2   H
ATOM   4073  HB2 CYS B  25      36.085  -1.149 -27.102  0.00  0.00      C2   H
ATOM   4074  HG  CYS B  25      37.721   1.426 -27.809  0.00  0.00      C2   H
ATOM   4075  N   ALA B  26      38.429  -3.195 -25.416  0.00  0.00      C2   N
ATOM   4076  CA  ALA B  26      38.680  -3.984 -24.206  0.00  0.00      C2   C
ATOM   4077  C   ALA B  26      40.108  -3.881 -23.572  0.00  0.00      C2   C
ATOM   4078  O   ALA B  26      41.100  -4.167 -24.265  0.00  0.00      C2   O
ATOM   4079  CB  ALA B  26      38.194  -5.413 -24.522  0.00  0.00      C2   C
ATOM   4080  H   ALA B  26      38.082  -3.673 -26.235  0.00  0.00      C2   H
ATOM   4081  HA  ALA B  26      37.984  -3.501 -23.520  0.00  0.00      C2   H
ATOM   4082  HB1 ALA B  26      37.242  -5.537 -25.038  0.00  0.00      C2   H
ATOM   4083  HB2 ALA B  26      39.004  -5.741 -25.173  0.00  0.00      C2   H
ATOM   4084  HB3 ALA B  26      38.184  -5.995 -23.600  0.00  0.00      C2   H
ATOM   4085  N   ASP B  27      40.067  -3.536 -22.304  0.00  0.00      C2   N
ATOM   4086  CA  ASP B  27      41.290  -3.618 -21.473  0.00  0.00      C2   C
ATOM   4087  C   ASP B  27      40.754  -3.631 -20.012  0.00  0.00      C2   C
ATOM   4088  O   ASP B  27      39.604  -3.987 -19.775  0.00  0.00      C2   O
ATOM   4089  CB  ASP B  27      42.250  -2.386 -21.769  0.00  0.00      C2   C
ATOM   4090  CG  ASP B  27      43.601  -2.539 -21.194  0.00  0.00      C2   C
ATOM   4091  OD1 ASP B  27      44.075  -1.503 -20.667  0.00  0.00      C2   O
ATOM   4092  OD2 ASP B  27      44.296  -3.534 -21.531  0.00  0.00      C2   O
ATOM   4093  H   ASP B  27      39.191  -3.397 -21.822  0.00  0.00      C2   H
ATOM   4094  HA  ASP B  27      41.816  -4.554 -21.664  0.00  0.00      C2   H
ATOM   4095  HB3 ASP B  27      41.838  -1.519 -21.253  0.00  0.00      C2   H
ATOM   4096  HB2 ASP B  27      42.220  -2.104 -22.821  0.00  0.00      C2   H
ATOM   4097  N   ALA B  28      41.606  -3.289 -19.061  0.00  0.00      C2   N
ATOM   4098  CA  ALA B  28      41.299  -3.275 -17.613  0.00  0.00      C2   C
ATOM   4099  C   ALA B  28      40.150  -2.343 -17.185  0.00  0.00      C2   C
ATOM   4100  O   ALA B  28      40.201  -1.128 -17.418  0.00  0.00      C2   O
ATOM   4101  CB  ALA B  28      42.685  -2.787 -17.024  0.00  0.00      C2   C
ATOM   4102  H   ALA B  28      42.596  -3.199 -19.236  0.00  0.00      C2   H
ATOM   4103  HA  ALA B  28      41.004  -4.297 -17.376  0.00  0.00      C2   H
ATOM   4104  HB1 ALA B  28      42.915  -1.790 -17.401  0.00  0.00      C2   H
ATOM   4105  HB2 ALA B  28      42.703  -2.814 -15.935  0.00  0.00      C2   H
ATOM   4106  HB3 ALA B  28      43.400  -3.525 -17.391  0.00  0.00      C2   H
ATOM   4107  N   THR B  29      39.056  -3.008 -16.729  0.00  0.00      C2   N
ATOM   4108  CA  THR B  29      37.722  -2.447 -16.515  0.00  0.00      C2   C
ATOM   4109  C   THR B  29      37.758  -1.606 -15.241  0.00  0.00      C2   C
ATOM   4110  O   THR B  29      38.708  -1.685 -14.401  0.00  0.00      C2   O
ATOM   4111  CB  THR B  29      36.661  -3.649 -16.227  0.00  0.00      C2   C
ATOM   4112  OG1 THR B  29      37.096  -4.265 -15.018  0.00  0.00      C2   O
ATOM   4113  CG2 THR B  29      36.613  -4.705 -17.342  0.00  0.00      C2   C
ATOM   4114  H   THR B  29      39.145  -4.007 -16.610  0.00  0.00      C2   H
ATOM   4115  HA  THR B  29      37.439  -1.767 -17.318  0.00  0.00      C2   H
ATOM   4116  HB  THR B  29      35.600  -3.401 -16.233  0.00  0.00      C2   H
ATOM   4117  HG1 THR B  29      36.436  -4.645 -14.434  0.00  0.00      C2   H
ATOM   4118 HG21 THR B  29      37.580  -5.196 -17.457  0.00  0.00      C2   H
ATOM   4119 HG22 THR B  29      35.894  -5.507 -17.175  0.00  0.00      C2   H
ATOM   4120 HG23 THR B  29      36.437  -4.263 -18.323  0.00  0.00      C2   H
ATOM   4121  N   LEU B  30      36.708  -0.829 -15.065  0.00  0.00      C2   N
ATOM   4122  CA  LEU B  30      36.610   0.054 -13.890  0.00  0.00      C2   C
ATOM   4123  C   LEU B  30      36.917  -0.683 -12.508  0.00  0.00      C2   C
ATOM   4124  O   LEU B  30      37.684  -0.151 -11.638  0.00  0.00      C2   O
ATOM   4125  CB  LEU B  30      35.314   0.838 -13.841  0.00  0.00      C2   C
ATOM   4126  CG  LEU B  30      35.158   1.976 -12.803  0.00  0.00      C2   C
ATOM   4127  CD1 LEU B  30      36.250   3.016 -12.980  0.00  0.00      C2   C
ATOM   4128  CD2 LEU B  30      33.685   2.434 -12.992  0.00  0.00      C2   C
ATOM   4129  H   LEU B  30      35.907  -0.818 -15.681  0.00  0.00      C2   H
ATOM   4130  HA  LEU B  30      37.345   0.845 -14.036  0.00  0.00      C2   H
ATOM   4131  HB3 LEU B  30      34.459   0.165 -13.896  0.00  0.00      C2   H
ATOM   4132  HB2 LEU B  30      35.328   1.315 -14.821  0.00  0.00      C2   H
ATOM   4133  HG  LEU B  30      35.204   1.641 -11.767  0.00  0.00      C2   H
ATOM   4134 HD11 LEU B  30      36.001   3.815 -12.281  0.00  0.00      C2   H
ATOM   4135 HD12 LEU B  30      37.272   2.717 -12.749  0.00  0.00      C2   H
ATOM   4136 HD13 LEU B  30      36.213   3.587 -13.907  0.00  0.00      C2   H
ATOM   4137 HD21 LEU B  30      33.327   2.865 -12.058  0.00  0.00      C2   H
ATOM   4138 HD22 LEU B  30      33.573   3.212 -13.747  0.00  0.00      C2   H
ATOM   4139 HD23 LEU B  30      33.014   1.586 -13.129  0.00  0.00      C2   H
ATOM   4140  N   SER B  31      36.336  -1.908 -12.339  0.00  0.00      C2   N
ATOM   4141  CA  SER B  31      36.669  -2.749 -11.186  0.00  0.00      C2   C
ATOM   4142  C   SER B  31      38.089  -3.279 -11.007  0.00  0.00      C2   C
ATOM   4143  O   SER B  31      38.336  -3.840  -9.935  0.00  0.00      C2   O
ATOM   4144  CB  SER B  31      35.541  -3.784 -11.134  0.00  0.00      C2   C
ATOM   4145  OG  SER B  31      35.335  -4.476 -12.409  0.00  0.00      C2   O
ATOM   4146  H   SER B  31      35.862  -2.418 -13.070  0.00  0.00      C2   H
ATOM   4147  HA  SER B  31      36.423  -2.035 -10.400  0.00  0.00      C2   H
ATOM   4148  HB3 SER B  31      34.588  -3.272 -11.002  0.00  0.00      C2   H
ATOM   4149  HB2 SER B  31      35.580  -4.521 -10.331  0.00  0.00      C2   H
ATOM   4150  HG  SER B  31      34.823  -3.959 -13.035  0.00  0.00      C2   H
ATOM   4151  N   GLN B  32      38.954  -3.136 -11.986  0.00  0.00      C2   N
ATOM   4152  CA  GLN B  32      40.360  -3.285 -11.881  0.00  0.00      C2   C
ATOM   4153  C   GLN B  32      41.019  -1.897 -11.836  0.00  0.00      C2   C
ATOM   4154  O   GLN B  32      41.809  -1.665 -10.955  0.00  0.00      C2   O
ATOM   4155  CB  GLN B  32      40.784  -3.990 -13.172  0.00  0.00      C2   C
ATOM   4156  CG  GLN B  32      40.162  -5.338 -13.386  0.00  0.00      C2   C
ATOM   4157  CD  GLN B  32      40.396  -5.814 -14.812  0.00  0.00      C2   C
ATOM   4158  OE1 GLN B  32      41.546  -6.197 -15.063  0.00  0.00      C2   O
ATOM   4159  NE2 GLN B  32      39.331  -6.080 -15.612  0.00  0.00      C2   N
ATOM   4160  H   GLN B  32      38.658  -2.604 -12.791  0.00  0.00      C2   H
ATOM   4161  HA  GLN B  32      40.631  -3.984 -11.089  0.00  0.00      C2   H
ATOM   4162  HB3 GLN B  32      41.858  -4.173 -13.199  0.00  0.00      C2   H
ATOM   4163  HB2 GLN B  32      40.594  -3.309 -14.001  0.00  0.00      C2   H
ATOM   4164  HG3 GLN B  32      39.083  -5.437 -13.268  0.00  0.00      C2   H
ATOM   4165  HG2 GLN B  32      40.589  -5.965 -12.603  0.00  0.00      C2   H
ATOM   4166 HE22 GLN B  32      39.514  -6.646 -16.428  0.00  0.00      C2   H
ATOM   4167 HE21 GLN B  32      38.372  -5.922 -15.334  0.00  0.00      C2   H
ATOM   4168  N   ILE B  33      40.495  -0.930 -12.613  0.00  0.00      C2   N
ATOM   4169  CA  ILE B  33      41.275   0.346 -12.653  0.00  0.00      C2   C
ATOM   4170  C   ILE B  33      41.333   1.204 -11.380  0.00  0.00      C2   C
ATOM   4171  O   ILE B  33      42.365   1.835 -11.087  0.00  0.00      C2   O
ATOM   4172  CB  ILE B  33      40.781   1.304 -13.789  0.00  0.00      C2   C
ATOM   4173  CG1 ILE B  33      41.320   0.857 -15.144  0.00  0.00      C2   C
ATOM   4174  CG2 ILE B  33      40.689   2.786 -13.645  0.00  0.00      C2   C
ATOM   4175  CD1 ILE B  33      42.640   1.533 -15.616  0.00  0.00      C2   C
ATOM   4176  H   ILE B  33      39.713  -1.186 -13.199  0.00  0.00      C2   H
ATOM   4177  HA  ILE B  33      42.341   0.145 -12.761  0.00  0.00      C2   H
ATOM   4178  HB  ILE B  33      39.725   1.038 -13.831  0.00  0.00      C2   H
ATOM   4179 HG13 ILE B  33      40.543   1.022 -15.891  0.00  0.00      C2   H
ATOM   4180 HG12 ILE B  33      41.428  -0.227 -15.149  0.00  0.00      C2   H
ATOM   4181 HG21 ILE B  33      40.192   3.144 -12.743  0.00  0.00      C2   H
ATOM   4182 HG22 ILE B  33      41.675   3.251 -13.646  0.00  0.00      C2   H
ATOM   4183 HG23 ILE B  33      40.167   3.327 -14.434  0.00  0.00      C2   H
ATOM   4184 HD11 ILE B  33      42.588   2.611 -15.765  0.00  0.00      C2   H
ATOM   4185 HD12 ILE B  33      43.230   1.511 -14.700  0.00  0.00      C2   H
ATOM   4186 HD13 ILE B  33      43.170   1.020 -16.419  0.00  0.00      C2   H
ATOM   4187  N   THR B  34      40.180   1.182 -10.643  0.00  0.00      C2   N
ATOM   4188  CA  THR B  34      40.047   1.752  -9.296  0.00  0.00      C2   C
ATOM   4189  C   THR B  34      40.941   1.027  -8.272  0.00  0.00      C2   C
ATOM   4190  O   THR B  34      41.408   1.636  -7.326  0.00  0.00      C2   O
ATOM   4191  CB  THR B  34      38.521   1.648  -8.828  0.00  0.00      C2   C
ATOM   4192  OG1 THR B  34      37.990   0.327  -8.852  0.00  0.00      C2   O
ATOM   4193  CG2 THR B  34      37.519   2.490  -9.684  0.00  0.00      C2   C
ATOM   4194  H   THR B  34      39.326   0.786 -11.011  0.00  0.00      C2   H
ATOM   4195  HA  THR B  34      40.432   2.772  -9.274  0.00  0.00      C2   H
ATOM   4196  HB  THR B  34      38.356   2.024  -7.818  0.00  0.00      C2   H
ATOM   4197  HG1 THR B  34      37.896   0.131  -9.787  0.00  0.00      C2   H
ATOM   4198 HG21 THR B  34      36.507   2.151  -9.462  0.00  0.00      C2   H
ATOM   4199 HG22 THR B  34      37.644   3.542  -9.429  0.00  0.00      C2   H
ATOM   4200 HG23 THR B  34      37.673   2.205 -10.724  0.00  0.00      C2   H
ATOM   4201  N   ASN B  35      41.114  -0.298  -8.420  0.00  0.00      C2   N
ATOM   4202  CA  ASN B  35      42.093  -1.215  -7.825  0.00  0.00      C2   C
ATOM   4203  C   ASN B  35      41.875  -1.299  -6.272  0.00  0.00      C2   C
ATOM   4204  O   ASN B  35      42.867  -1.188  -5.496  0.00  0.00      C2   O
ATOM   4205  CB  ASN B  35      43.522  -0.721  -8.228  0.00  0.00      C2   C
ATOM   4206  CG  ASN B  35      44.531  -1.908  -8.101  0.00  0.00      C2   C
ATOM   4207  OD1 ASN B  35      44.306  -2.991  -8.565  0.00  0.00      C2   O
ATOM   4208  ND2 ASN B  35      45.535  -1.752  -7.237  0.00  0.00      C2   N
ATOM   4209  H   ASN B  35      40.405  -0.750  -8.979  0.00  0.00      C2   H
ATOM   4210  HA  ASN B  35      41.907  -2.166  -8.325  0.00  0.00      C2   H
ATOM   4211  HB3 ASN B  35      43.691   0.134  -7.574  0.00  0.00      C2   H
ATOM   4212  HB2 ASN B  35      43.539  -0.390  -9.266  0.00  0.00      C2   H
ATOM   4213 HD22 ASN B  35      46.158  -2.517  -7.023  0.00  0.00      C2   H
ATOM   4214 HD21 ASN B  35      45.743  -0.906  -6.725  0.00  0.00      C2   H
ATOM   4215  N   ASN B  36      40.637  -1.598  -5.781  0.00  0.00      C2   N
ATOM   4216  CA  ASN B  36      40.184  -1.561  -4.386  0.00  0.00      C2   C
ATOM   4217  C   ASN B  36      40.302  -0.158  -3.800  0.00  0.00      C2   C
ATOM   4218  O   ASN B  36      41.081   0.064  -2.866  0.00  0.00      C2   O
ATOM   4219  CB  ASN B  36      41.038  -2.526  -3.558  0.00  0.00      C2   C
ATOM   4220  CG  ASN B  36      40.598  -4.025  -3.838  0.00  0.00      C2   C
ATOM   4221  OD1 ASN B  36      39.416  -4.422  -3.648  0.00  0.00      C2   O
ATOM   4222  ND2 ASN B  36      41.511  -4.945  -4.157  0.00  0.00      C2   N
ATOM   4223  H   ASN B  36      39.909  -1.753  -6.464  0.00  0.00      C2   H
ATOM   4224  HA  ASN B  36      39.131  -1.843  -4.404  0.00  0.00      C2   H
ATOM   4225  HB3 ASN B  36      40.719  -2.399  -2.523  0.00  0.00      C2   H
ATOM   4226  HB2 ASN B  36      42.116  -2.385  -3.626  0.00  0.00      C2   H
ATOM   4227 HD22 ASN B  36      41.226  -5.865  -4.461  0.00  0.00      C2   H
ATOM   4228 HD21 ASN B  36      42.359  -4.522  -4.506  0.00  0.00      C2   H
ATOM   4229  N   ILE B  37      39.551   0.813  -4.294  0.00  0.00      C2   N
ATOM   4230  CA  ILE B  37      39.577   2.197  -3.856  0.00  0.00      C2   C
ATOM   4231  C   ILE B  37      39.112   2.248  -2.452  0.00  0.00      C2   C
ATOM   4232  O   ILE B  37      38.222   1.454  -1.971  0.00  0.00      C2   O
ATOM   4233  CB  ILE B  37      38.610   3.049  -4.853  0.00  0.00      C2   C
ATOM   4234  CG1 ILE B  37      38.938   4.576  -4.587  0.00  0.00      C2   C
ATOM   4235  CG2 ILE B  37      37.119   2.996  -4.597  0.00  0.00      C2   C
ATOM   4236  CD1 ILE B  37      38.669   5.648  -5.689  0.00  0.00      C2   C
ATOM   4237  H   ILE B  37      38.813   0.505  -4.911  0.00  0.00      C2   H
ATOM   4238  HA  ILE B  37      40.561   2.650  -3.985  0.00  0.00      C2   H
ATOM   4239  HB  ILE B  37      38.844   2.940  -5.912  0.00  0.00      C2   H
ATOM   4240 HG13 ILE B  37      39.972   4.708  -4.268  0.00  0.00      C2   H
ATOM   4241 HG12 ILE B  37      38.450   4.909  -3.671  0.00  0.00      C2   H
ATOM   4242 HG21 ILE B  37      36.699   1.997  -4.484  0.00  0.00      C2   H
ATOM   4243 HG22 ILE B  37      36.764   3.408  -3.652  0.00  0.00      C2   H
ATOM   4244 HG23 ILE B  37      36.556   3.422  -5.428  0.00  0.00      C2   H
ATOM   4245 HD11 ILE B  37      39.578   5.975  -6.194  0.00  0.00      C2   H
ATOM   4246 HD12 ILE B  37      37.963   5.247  -6.416  0.00  0.00      C2   H
ATOM   4247 HD13 ILE B  37      38.181   6.493  -5.203  0.00  0.00      C2   H
ATOM   4248  N   ASP B  38      39.682   3.218  -1.722  0.00  0.00      C2   N
ATOM   4249  CA  ASP B  38      39.342   3.689  -0.306  0.00  0.00      C2   C
ATOM   4250  C   ASP B  38      37.810   3.886  -0.162  0.00  0.00      C2   C
ATOM   4251  O   ASP B  38      37.282   4.705  -0.951  0.00  0.00      C2   O
ATOM   4252  CB  ASP B  38      40.145   4.899  -0.025  0.00  0.00      C2   C
ATOM   4253  CG  ASP B  38      39.884   5.579   1.309  0.00  0.00      C2   C
ATOM   4254  OD1 ASP B  38      40.194   6.787   1.470  0.00  0.00      C2   O
ATOM   4255  OD2 ASP B  38      39.585   4.852   2.271  0.00  0.00      C2   O
ATOM   4256  H   ASP B  38      40.502   3.629  -2.144  0.00  0.00      C2   H
ATOM   4257  HA  ASP B  38      39.710   2.908   0.359  0.00  0.00      C2   H
ATOM   4258  HB3 ASP B  38      39.998   5.632  -0.818  0.00  0.00      C2   H
ATOM   4259  HB2 ASP B  38      41.188   4.595  -0.121  0.00  0.00      C2   H
ATOM   4260  N   PRO B  39      37.127   3.111   0.657  0.00  0.00      C2   N
ATOM   4261  CA  PRO B  39      35.651   3.196   0.682  0.00  0.00      C2   C
ATOM   4262  C   PRO B  39      35.220   4.565   1.231  0.00  0.00      C2   C
ATOM   4263  O   PRO B  39      35.863   5.111   2.103  0.00  0.00      C2   O
ATOM   4264  CB  PRO B  39      35.193   2.004   1.593  0.00  0.00      C2   C
ATOM   4265  CG  PRO B  39      36.298   1.030   1.615  0.00  0.00      C2   C
ATOM   4266  CD  PRO B  39      37.571   1.884   1.463  0.00  0.00      C2   C
ATOM   4267  HA  PRO B  39      35.295   3.063  -0.340  0.00  0.00      C2   H
ATOM   4268  HB3 PRO B  39      34.220   1.566   1.372  0.00  0.00      C2   H
ATOM   4269  HB2 PRO B  39      35.139   2.347   2.627  0.00  0.00      C2   H
ATOM   4270  HG3 PRO B  39      36.198   0.439   0.705  0.00  0.00      C2   H
ATOM   4271  HG2 PRO B  39      36.403   0.446   2.530  0.00  0.00      C2   H
ATOM   4272  HD2 PRO B  39      38.011   2.153   2.423  0.00  0.00      C2   H
ATOM   4273  HD3 PRO B  39      38.280   1.243   0.939  0.00  0.00      C2   H
ATOM   4274  N   VAL B  40      34.102   5.138   0.702  0.00  0.00      C2   N
ATOM   4275  CA  VAL B  40      33.766   6.559   0.892  0.00  0.00      C2   C
ATOM   4276  C   VAL B  40      33.364   6.929   2.353  0.00  0.00      C2   C
ATOM   4277  O   VAL B  40      33.400   8.105   2.725  0.00  0.00      C2   O
ATOM   4278  CB  VAL B  40      32.585   6.906  -0.016  0.00  0.00      C2   C
ATOM   4279  CG1 VAL B  40      31.315   6.028   0.344  0.00  0.00      C2   C
ATOM   4280  CG2 VAL B  40      32.340   8.427  -0.161  0.00  0.00      C2   C
ATOM   4281  H   VAL B  40      33.522   4.780  -0.043  0.00  0.00      C2   H
ATOM   4282  HA  VAL B  40      34.666   7.134   0.677  0.00  0.00      C2   H
ATOM   4283  HB  VAL B  40      33.001   6.485  -0.931  0.00  0.00      C2   H
ATOM   4284 HG11 VAL B  40      30.528   6.209  -0.389  0.00  0.00      C2   H
ATOM   4285 HG12 VAL B  40      31.352   4.979   0.638  0.00  0.00      C2   H
ATOM   4286 HG13 VAL B  40      30.866   6.616   1.144  0.00  0.00      C2   H
ATOM   4287 HG21 VAL B  40      32.018   8.859   0.786  0.00  0.00      C2   H
ATOM   4288 HG22 VAL B  40      33.322   8.848  -0.381  0.00  0.00      C2   H
ATOM   4289 HG23 VAL B  40      31.650   8.658  -0.972  0.00  0.00      C2   H
ATOM   4290  N   GLY B  41      33.027   5.947   3.126  0.00  0.00      C2   N
ATOM   4291  CA  GLY B  41      32.663   6.004   4.499  0.00  0.00      C2   C
ATOM   4292  C   GLY B  41      31.161   5.736   4.635  0.00  0.00      C2   C
ATOM   4293  O   GLY B  41      30.494   5.340   3.690  0.00  0.00      C2   O
ATOM   4294  H   GLY B  41      32.935   5.146   2.517  0.00  0.00      C2   H
ATOM   4295  HA3 GLY B  41      32.907   6.925   5.028  0.00  0.00      C2   H
ATOM   4296  HA2 GLY B  41      33.283   5.377   5.139  0.00  0.00      C2   H
ATOM   4297  N   ARG B  42      30.638   5.997   5.790  0.00  0.00      C2   N
ATOM   4298  CA  ARG B  42      29.272   6.219   6.156  0.00  0.00      C2   C
ATOM   4299  C   ARG B  42      28.971   7.715   6.083  0.00  0.00      C2   C
ATOM   4300  O   ARG B  42      29.500   8.504   6.846  0.00  0.00      C2   O
ATOM   4301  CB  ARG B  42      28.988   5.650   7.561  0.00  0.00      C2   C
ATOM   4302  CG  ARG B  42      29.478   4.324   7.903  0.00  0.00      C2   C
ATOM   4303  CD  ARG B  42      29.098   3.141   6.945  0.00  0.00      C2   C
ATOM   4304  NE  ARG B  42      27.603   2.987   6.937  0.00  0.00      C2   N
ATOM   4305  CZ  ARG B  42      26.906   2.032   6.298  0.00  0.00      C2   C
ATOM   4306  NH1 ARG B  42      27.409   1.017   5.635  0.00  0.00      C2   N
ATOM   4307  NH2 ARG B  42      25.606   2.042   6.455  0.00  0.00      C2   N
ATOM   4308  H   ARG B  42      31.359   6.218   6.461  0.00  0.00      C2   H
ATOM   4309  HA  ARG B  42      28.583   5.779   5.435  0.00  0.00      C2   H
ATOM   4310  HB3 ARG B  42      27.898   5.636   7.544  0.00  0.00      C2   H
ATOM   4311  HB2 ARG B  42      29.404   6.363   8.274  0.00  0.00      C2   H
ATOM   4312  HG3 ARG B  42      29.002   4.041   8.841  0.00  0.00      C2   H
ATOM   4313  HG2 ARG B  42      30.543   4.371   8.131  0.00  0.00      C2   H
ATOM   4314  HD3 ARG B  42      29.721   2.278   7.177  0.00  0.00      C2   H
ATOM   4315  HD2 ARG B  42      29.446   3.447   5.958  0.00  0.00      C2   H
ATOM   4316  HE  ARG B  42      26.987   3.604   7.446  0.00  0.00      C2   H
ATOM   4317 HH12 ARG B  42      26.881   0.345   5.097  0.00  0.00      C2   H
ATOM   4318 HH11 ARG B  42      28.402   0.938   5.470  0.00  0.00      C2   H
ATOM   4319 HH22 ARG B  42      25.112   1.485   5.773  0.00  0.00      C2   H
ATOM   4320 HH21 ARG B  42      25.083   2.596   7.119  0.00  0.00      C2   H
ATOM   4321  N   ILE B  43      28.124   7.982   5.126  0.00  0.00      C2   N
ATOM   4322  CA  ILE B  43      27.420   9.228   4.850  0.00  0.00      C2   C
ATOM   4323  C   ILE B  43      26.753   9.894   6.097  0.00  0.00      C2   C
ATOM   4324  O   ILE B  43      26.092   9.268   6.898  0.00  0.00      C2   O
ATOM   4325  CB  ILE B  43      26.420   9.151   3.634  0.00  0.00      C2   C
ATOM   4326  CG1 ILE B  43      25.354   8.066   3.686  0.00  0.00      C2   C
ATOM   4327  CG2 ILE B  43      27.254   9.110   2.312  0.00  0.00      C2   C
ATOM   4328  CD1 ILE B  43      23.938   8.524   4.035  0.00  0.00      C2   C
ATOM   4329  H   ILE B  43      27.779   7.274   4.494  0.00  0.00      C2   H
ATOM   4330  HA  ILE B  43      28.226   9.863   4.484  0.00  0.00      C2   H
ATOM   4331  HB  ILE B  43      25.806  10.051   3.632  0.00  0.00      C2   H
ATOM   4332 HG13 ILE B  43      25.692   7.205   4.263  0.00  0.00      C2   H
ATOM   4333 HG12 ILE B  43      25.146   7.613   2.717  0.00  0.00      C2   H
ATOM   4334 HG21 ILE B  43      27.777   8.161   2.199  0.00  0.00      C2   H
ATOM   4335 HG22 ILE B  43      26.656   9.113   1.400  0.00  0.00      C2   H
ATOM   4336 HG23 ILE B  43      27.908   9.979   2.382  0.00  0.00      C2   H
ATOM   4337 HD11 ILE B  43      23.185   7.801   3.722  0.00  0.00      C2   H
ATOM   4338 HD12 ILE B  43      23.914   8.818   5.085  0.00  0.00      C2   H
ATOM   4339 HD13 ILE B  43      23.595   9.376   3.448  0.00  0.00      C2   H
ATOM   4340  N   GLN B  44      26.881  11.211   6.092  0.00  0.00      C2   N
ATOM   4341  CA  GLN B  44      26.480  12.163   7.093  0.00  0.00      C2   C
ATOM   4342  C   GLN B  44      25.048  12.648   6.868  0.00  0.00      C2   C
ATOM   4343  O   GLN B  44      24.478  13.332   7.680  0.00  0.00      C2   O
ATOM   4344  CB  GLN B  44      27.469  13.358   7.091  0.00  0.00      C2   C
ATOM   4345  CG  GLN B  44      27.432  14.312   8.400  0.00  0.00      C2   C
ATOM   4346  CD  GLN B  44      27.332  13.723   9.833  0.00  0.00      C2   C
ATOM   4347  OE1 GLN B  44      27.902  12.658  10.141  0.00  0.00      C2   O
ATOM   4348  NE2 GLN B  44      26.454  14.225  10.748  0.00  0.00      C2   N
ATOM   4349  H   GLN B  44      27.114  11.721   5.252  0.00  0.00      C2   H
ATOM   4350  HA  GLN B  44      26.574  11.722   8.086  0.00  0.00      C2   H
ATOM   4351  HB3 GLN B  44      27.278  13.935   6.186  0.00  0.00      C2   H
ATOM   4352  HB2 GLN B  44      28.389  12.961   6.661  0.00  0.00      C2   H
ATOM   4353  HG3 GLN B  44      26.622  15.028   8.264  0.00  0.00      C2   H
ATOM   4354  HG2 GLN B  44      28.372  14.856   8.491  0.00  0.00      C2   H
ATOM   4355 HE22 GLN B  44      26.432  13.840  11.681  0.00  0.00      C2   H
ATOM   4356 HE21 GLN B  44      26.046  15.147  10.698  0.00  0.00      C2   H
ATOM   4357  N   MET B  45      24.458  12.192   5.737  0.00  0.00      C2   N
ATOM   4358  CA  MET B  45      23.046  12.653   5.446  0.00  0.00      C2   C
ATOM   4359  C   MET B  45      21.955  12.108   6.336  0.00  0.00      C2   C
ATOM   4360  O   MET B  45      21.747  10.876   6.466  0.00  0.00      C2   O
ATOM   4361  CB  MET B  45      22.593  12.272   4.041  0.00  0.00      C2   C
ATOM   4362  CG  MET B  45      23.614  12.643   2.949  0.00  0.00      C2   C
ATOM   4363  SD  MET B  45      23.100  12.337   1.204  0.00  0.00      C2   S
ATOM   4364  CE  MET B  45      24.264  11.056   0.616  0.00  0.00      C2   C
ATOM   4365  H   MET B  45      24.777  11.335   5.308  0.00  0.00      C2   H
ATOM   4366  HA  MET B  45      23.081  13.741   5.505  0.00  0.00      C2   H
ATOM   4367  HB3 MET B  45      21.694  12.831   3.780  0.00  0.00      C2   H
ATOM   4368  HB2 MET B  45      22.271  11.232   3.980  0.00  0.00      C2   H
ATOM   4369  HG3 MET B  45      24.600  12.221   3.146  0.00  0.00      C2   H
ATOM   4370  HG2 MET B  45      23.672  13.730   3.018  0.00  0.00      C2   H
ATOM   4371  HE1 MET B  45      25.259  11.455   0.810  0.00  0.00      C2   H
ATOM   4372  HE2 MET B  45      24.194  10.092   1.119  0.00  0.00      C2   H
ATOM   4373  HE3 MET B  45      23.977  10.893  -0.423  0.00  0.00      C2   H
ATOM   4374  N   ARG B  46      21.104  13.035   6.820  0.00  0.00      C2   N
ATOM   4375  CA  ARG B  46      20.022  12.807   7.764  0.00  0.00      C2   C
ATOM   4376  C   ARG B  46      18.828  13.655   7.292  0.00  0.00      C2   C
ATOM   4377  O   ARG B  46      19.102  14.592   6.500  0.00  0.00      C2   O
ATOM   4378  CB  ARG B  46      20.451  13.228   9.211  0.00  0.00      C2   C
ATOM   4379  CG  ARG B  46      19.333  13.340  10.265  0.00  0.00      C2   C
ATOM   4380  CD  ARG B  46      19.764  13.723  11.765  0.00  0.00      C2   C
ATOM   4381  NE  ARG B  46      20.237  15.124  11.794  0.00  0.00      C2   N
ATOM   4382  CZ  ARG B  46      19.472  16.232  11.832  0.00  0.00      C2   C
ATOM   4383  NH1 ARG B  46      18.157  16.182  11.716  0.00  0.00      C2   N
ATOM   4384  NH2 ARG B  46      20.026  17.420  11.990  0.00  0.00      C2   N
ATOM   4385  H   ARG B  46      21.144  14.000   6.527  0.00  0.00      C2   H
ATOM   4386  HA  ARG B  46      19.797  11.742   7.694  0.00  0.00      C2   H
ATOM   4387  HB3 ARG B  46      20.871  14.233   9.157  0.00  0.00      C2   H
ATOM   4388  HB2 ARG B  46      21.121  12.483   9.639  0.00  0.00      C2   H
ATOM   4389  HG3 ARG B  46      18.739  12.440  10.424  0.00  0.00      C2   H
ATOM   4390  HG2 ARG B  46      18.723  14.166   9.897  0.00  0.00      C2   H
ATOM   4391  HD3 ARG B  46      20.630  13.109  12.010  0.00  0.00      C2   H
ATOM   4392  HD2 ARG B  46      18.961  13.475  12.460  0.00  0.00      C2   H
ATOM   4393  HE  ARG B  46      21.229  15.176  11.978  0.00  0.00      C2   H
ATOM   4394 HH12 ARG B  46      17.595  16.962  12.026  0.00  0.00      C2   H
ATOM   4395 HH11 ARG B  46      17.652  15.320  11.566  0.00  0.00      C2   H
ATOM   4396 HH22 ARG B  46      19.407  18.218  12.029  0.00  0.00      C2   H
ATOM   4397 HH21 ARG B  46      21.019  17.567  12.097  0.00  0.00      C2   H
ATOM   4398  N   THR B  47      17.591  13.298   7.650  0.00  0.00      C2   N
ATOM   4399  CA  THR B  47      16.384  14.123   7.329  0.00  0.00      C2   C
ATOM   4400  C   THR B  47      16.418  15.494   7.911  0.00  0.00      C2   C
ATOM   4401  O   THR B  47      16.581  15.650   9.129  0.00  0.00      C2   O
ATOM   4402  CB  THR B  47      15.061  13.470   7.818  0.00  0.00      C2   C
ATOM   4403  OG1 THR B  47      15.013  12.062   7.495  0.00  0.00      C2   O
ATOM   4404  CG2 THR B  47      13.870  14.131   7.122  0.00  0.00      C2   C
ATOM   4405  H   THR B  47      17.490  12.655   8.422  0.00  0.00      C2   H
ATOM   4406  HA  THR B  47      16.240  14.192   6.250  0.00  0.00      C2   H
ATOM   4407  HB  THR B  47      14.955  13.517   8.901  0.00  0.00      C2   H
ATOM   4408  HG1 THR B  47      15.824  11.736   7.892  0.00  0.00      C2   H
ATOM   4409 HG21 THR B  47      13.904  14.238   6.037  0.00  0.00      C2   H
ATOM   4410 HG22 THR B  47      12.932  13.615   7.325  0.00  0.00      C2   H
ATOM   4411 HG23 THR B  47      13.813  15.136   7.540  0.00  0.00      C2   H
ATOM   4412  N   ARG B  48      16.203  16.514   7.094  0.00  0.00      C2   N
ATOM   4413  CA  ARG B  48      16.156  17.854   7.579  0.00  0.00      C2   C
ATOM   4414  C   ARG B  48      14.753  18.534   7.533  0.00  0.00      C2   C
ATOM   4415  O   ARG B  48      14.406  19.266   8.459  0.00  0.00      C2   O
ATOM   4416  CB  ARG B  48      17.125  18.732   6.867  0.00  0.00      C2   C
ATOM   4417  CG  ARG B  48      18.629  18.261   6.962  0.00  0.00      C2   C
ATOM   4418  CD  ARG B  48      19.214  17.758   8.318  0.00  0.00      C2   C
ATOM   4419  NE  ARG B  48      20.672  17.636   8.203  0.00  0.00      C2   N
ATOM   4420  CZ  ARG B  48      21.564  18.570   8.604  0.00  0.00      C2   C
ATOM   4421  NH1 ARG B  48      21.143  19.766   9.088  0.00  0.00      C2   N
ATOM   4422  NH2 ARG B  48      22.871  18.388   8.471  0.00  0.00      C2   N
ATOM   4423  H   ARG B  48      16.045  16.294   6.121  0.00  0.00      C2   H
ATOM   4424  HA  ARG B  48      16.571  18.003   8.576  0.00  0.00      C2   H
ATOM   4425  HB3 ARG B  48      17.159  19.658   7.439  0.00  0.00      C2   H
ATOM   4426  HB2 ARG B  48      16.763  18.859   5.847  0.00  0.00      C2   H
ATOM   4427  HG3 ARG B  48      19.289  18.948   6.433  0.00  0.00      C2   H
ATOM   4428  HG2 ARG B  48      18.675  17.452   6.233  0.00  0.00      C2   H
ATOM   4429  HD3 ARG B  48      19.019  16.690   8.417  0.00  0.00      C2   H
ATOM   4430  HD2 ARG B  48      18.908  18.152   9.287  0.00  0.00      C2   H
ATOM   4431  HE  ARG B  48      20.874  16.894   7.548  0.00  0.00      C2   H
ATOM   4432 HH12 ARG B  48      21.634  20.417   9.684  0.00  0.00      C2   H
ATOM   4433 HH11 ARG B  48      20.146  19.874   8.965  0.00  0.00      C2   H
ATOM   4434 HH22 ARG B  48      23.517  19.127   8.711  0.00  0.00      C2   H
ATOM   4435 HH21 ARG B  48      23.274  17.465   8.393  0.00  0.00      C2   H
ATOM   4436  N   ARG B  49      14.009  18.341   6.468  0.00  0.00      C2   N
ATOM   4437  CA  ARG B  49      12.691  18.856   6.271  0.00  0.00      C2   C
ATOM   4438  C   ARG B  49      11.800  17.705   5.891  0.00  0.00      C2   C
ATOM   4439  O   ARG B  49      12.201  16.771   5.175  0.00  0.00      C2   O
ATOM   4440  CB  ARG B  49      12.633  20.086   5.225  0.00  0.00      C2   C
ATOM   4441  CG  ARG B  49      13.490  21.257   5.631  0.00  0.00      C2   C
ATOM   4442  CD  ARG B  49      12.642  22.378   6.391  0.00  0.00      C2   C
ATOM   4443  NE  ARG B  49      13.483  23.456   6.821  0.00  0.00      C2   N
ATOM   4444  CZ  ARG B  49      14.412  23.422   7.766  0.00  0.00      C2   C
ATOM   4445  NH1 ARG B  49      14.585  22.383   8.548  0.00  0.00      C2   N
ATOM   4446  NH2 ARG B  49      15.148  24.530   7.911  0.00  0.00      C2   N
ATOM   4447  H   ARG B  49      14.184  17.645   5.757  0.00  0.00      C2   H
ATOM   4448  HA  ARG B  49      12.302  19.316   7.179  0.00  0.00      C2   H
ATOM   4449  HB3 ARG B  49      11.600  20.341   4.990  0.00  0.00      C2   H
ATOM   4450  HB2 ARG B  49      13.013  19.646   4.303  0.00  0.00      C2   H
ATOM   4451  HG3 ARG B  49      13.721  21.737   4.680  0.00  0.00      C2   H
ATOM   4452  HG2 ARG B  49      14.476  21.023   6.033  0.00  0.00      C2   H
ATOM   4453  HD3 ARG B  49      11.871  22.038   7.082  0.00  0.00      C2   H
ATOM   4454  HD2 ARG B  49      12.038  22.788   5.581  0.00  0.00      C2   H
ATOM   4455  HE  ARG B  49      13.240  24.351   6.419  0.00  0.00      C2   H
ATOM   4456 HH12 ARG B  49      15.242  22.429   9.314  0.00  0.00      C2   H
ATOM   4457 HH11 ARG B  49      13.927  21.619   8.481  0.00  0.00      C2   H
ATOM   4458 HH22 ARG B  49      15.773  24.521   8.704  0.00  0.00      C2   H
ATOM   4459 HH21 ARG B  49      15.183  25.303   7.261  0.00  0.00      C2   H
ATOM   4460  N   THR B  50      10.549  17.787   6.322  0.00  0.00      C2   N
ATOM   4461  CA  THR B  50       9.473  16.795   6.083  0.00  0.00      C2   C
ATOM   4462  C   THR B  50       8.273  17.538   5.586  0.00  0.00      C2   C
ATOM   4463  O   THR B  50       7.918  18.614   6.141  0.00  0.00      C2   O
ATOM   4464  CB  THR B  50       9.073  16.009   7.408  0.00  0.00      C2   C
ATOM   4465  OG1 THR B  50      10.265  15.600   7.883  0.00  0.00      C2   O
ATOM   4466  CG2 THR B  50       8.052  14.900   7.175  0.00  0.00      C2   C
ATOM   4467  H   THR B  50      10.205  18.644   6.732  0.00  0.00      C2   H
ATOM   4468  HA  THR B  50       9.809  16.037   5.376  0.00  0.00      C2   H
ATOM   4469  HB  THR B  50       8.671  16.838   7.991  0.00  0.00      C2   H
ATOM   4470  HG1 THR B  50      10.750  16.420   7.995  0.00  0.00      C2   H
ATOM   4471 HG21 THR B  50       7.167  15.235   6.633  0.00  0.00      C2   H
ATOM   4472 HG22 THR B  50       8.478  14.007   6.716  0.00  0.00      C2   H
ATOM   4473 HG23 THR B  50       7.747  14.495   8.140  0.00  0.00      C2   H
ATOM   4474  N   LEU B  51       7.633  17.052   4.507  0.00  0.00      C2   N
ATOM   4475  CA  LEU B  51       6.609  17.665   3.715  0.00  0.00      C2   C
ATOM   4476  C   LEU B  51       5.348  16.765   3.751  0.00  0.00      C2   C
ATOM   4477  O   LEU B  51       5.438  15.584   3.369  0.00  0.00      C2   O
ATOM   4478  CB  LEU B  51       7.003  17.860   2.277  0.00  0.00      C2   C
ATOM   4479  CG  LEU B  51       8.379  18.528   2.001  0.00  0.00      C2   C
ATOM   4480  CD1 LEU B  51       8.588  18.535   0.482  0.00  0.00      C2   C
ATOM   4481  CD2 LEU B  51       8.576  19.960   2.539  0.00  0.00      C2   C
ATOM   4482  H   LEU B  51       7.827  16.073   4.352  0.00  0.00      C2   H
ATOM   4483  HA  LEU B  51       6.398  18.653   4.125  0.00  0.00      C2   H
ATOM   4484  HB3 LEU B  51       6.203  18.400   1.770  0.00  0.00      C2   H
ATOM   4485  HB2 LEU B  51       6.908  16.954   1.680  0.00  0.00      C2   H
ATOM   4486  HG  LEU B  51       9.287  18.064   2.385  0.00  0.00      C2   H
ATOM   4487 HD11 LEU B  51       8.714  19.526   0.044  0.00  0.00      C2   H
ATOM   4488 HD12 LEU B  51       9.469  17.939   0.246  0.00  0.00      C2   H
ATOM   4489 HD13 LEU B  51       7.800  18.102  -0.134  0.00  0.00      C2   H
ATOM   4490 HD21 LEU B  51       9.126  20.631   1.879  0.00  0.00      C2   H
ATOM   4491 HD22 LEU B  51       7.613  20.446   2.691  0.00  0.00      C2   H
ATOM   4492 HD23 LEU B  51       9.153  19.898   3.462  0.00  0.00      C2   H
ATOM   4493  N   ARG B  52       4.243  17.314   4.198  0.00  0.00      C2   N
ATOM   4494  CA  ARG B  52       2.897  16.671   4.317  0.00  0.00      C2   C
ATOM   4495  C   ARG B  52       1.835  17.578   3.661  0.00  0.00      C2   C
ATOM   4496  O   ARG B  52       1.991  18.752   3.527  0.00  0.00      C2   O
ATOM   4497  CB  ARG B  52       2.563  16.468   5.793  0.00  0.00      C2   C
ATOM   4498  CG  ARG B  52       3.635  15.641   6.526  0.00  0.00      C2   C
ATOM   4499  CD  ARG B  52       3.181  15.214   7.947  0.00  0.00      C2   C
ATOM   4500  NE  ARG B  52       4.122  14.127   8.391  0.00  0.00      C2   N
ATOM   4501  CZ  ARG B  52       4.103  12.868   8.039  0.00  0.00      C2   C
ATOM   4502  NH1 ARG B  52       3.175  12.293   7.230  0.00  0.00      C2   N
ATOM   4503  NH2 ARG B  52       5.026  12.021   8.571  0.00  0.00      C2   N
ATOM   4504  H   ARG B  52       4.281  18.236   4.608  0.00  0.00      C2   H
ATOM   4505  HA  ARG B  52       2.906  15.657   3.919  0.00  0.00      C2   H
ATOM   4506  HB3 ARG B  52       1.697  15.814   5.897  0.00  0.00      C2   H
ATOM   4507  HB2 ARG B  52       2.348  17.427   6.265  0.00  0.00      C2   H
ATOM   4508  HG3 ARG B  52       4.553  16.216   6.647  0.00  0.00      C2   H
ATOM   4509  HG2 ARG B  52       3.981  14.734   6.030  0.00  0.00      C2   H
ATOM   4510  HD3 ARG B  52       2.142  14.897   7.862  0.00  0.00      C2   H
ATOM   4511  HD2 ARG B  52       3.201  16.051   8.645  0.00  0.00      C2   H
ATOM   4512  HE  ARG B  52       4.674  14.411   9.188  0.00  0.00      C2   H
ATOM   4513 HH12 ARG B  52       3.388  11.346   6.950  0.00  0.00      C2   H
ATOM   4514 HH11 ARG B  52       2.311  12.775   7.025  0.00  0.00      C2   H
ATOM   4515 HH22 ARG B  52       5.180  11.051   8.335  0.00  0.00      C2   H
ATOM   4516 HH21 ARG B  52       5.753  12.365   9.183  0.00  0.00      C2   H
ATOM   4517  N   GLY B  53       0.712  16.968   3.342  0.00  0.00      C2   N
ATOM   4518  CA  GLY B  53      -0.524  17.593   2.799  0.00  0.00      C2   C
ATOM   4519  C   GLY B  53      -1.167  16.696   1.747  0.00  0.00      C2   C
ATOM   4520  O   GLY B  53      -2.356  16.868   1.628  0.00  0.00      C2   O
ATOM   4521  H   GLY B  53       0.693  15.958   3.356  0.00  0.00      C2   H
ATOM   4522  HA3 GLY B  53      -0.284  18.580   2.404  0.00  0.00      C2   H
ATOM   4523  HA2 GLY B  53      -1.072  17.680   3.738  0.00  0.00      C2   H
ATOM   4524  N   HIS B  54      -0.384  15.887   1.040  0.00  0.00      C2   N
ATOM   4525  CA  HIS B  54      -0.888  15.035  -0.041  0.00  0.00      C2   C
ATOM   4526  C   HIS B  54      -1.984  14.103   0.497  0.00  0.00      C2   C
ATOM   4527  O   HIS B  54      -1.810  13.569   1.595  0.00  0.00      C2   O
ATOM   4528  CB  HIS B  54       0.272  14.235  -0.675  0.00  0.00      C2   C
ATOM   4529  CG  HIS B  54       1.095  14.970  -1.672  0.00  0.00      C2   C
ATOM   4530  ND1 HIS B  54       0.674  15.126  -2.982  0.00  0.00      C2   N
ATOM   4531  CD2 HIS B  54       2.378  15.467  -1.596  0.00  0.00      C2   C
ATOM   4532  CE1 HIS B  54       1.655  15.741  -3.612  0.00  0.00      C2   C
ATOM   4533  NE2 HIS B  54       2.728  15.929  -2.817  0.00  0.00      C2   N
ATOM   4534  H   HIS B  54       0.599  15.774   1.242  0.00  0.00      C2   H
ATOM   4535  HA  HIS B  54      -1.263  15.740  -0.783  0.00  0.00      C2   H
ATOM   4536  HB3 HIS B  54      -0.162  13.438  -1.280  0.00  0.00      C2   H
ATOM   4537  HB2 HIS B  54       0.786  13.792   0.178  0.00  0.00      C2   H
ATOM   4538  HD1 HIS B  54      -0.188  14.735  -3.334  0.00  0.00      C2   H
ATOM   4539  HD2 HIS B  54       3.028  15.376  -0.738  0.00  0.00      C2   H
ATOM   4540  HE1 HIS B  54       1.626  16.035  -4.651  0.00  0.00      C2   H
ATOM   4541  N   LEU B  55      -3.153  14.070  -0.181  0.00  0.00      C2   N
ATOM   4542  CA  LEU B  55      -4.379  13.232   0.159  0.00  0.00      C2   C
ATOM   4543  C   LEU B  55      -4.388  11.990  -0.722  0.00  0.00      C2   C
ATOM   4544  O   LEU B  55      -5.410  11.320  -0.890  0.00  0.00      C2   O
ATOM   4545  CB  LEU B  55      -5.565  14.094  -0.198  0.00  0.00      C2   C
ATOM   4546  CG  LEU B  55      -5.645  15.525   0.485  0.00  0.00      C2   C
ATOM   4547  CD1 LEU B  55      -6.941  16.318   0.032  0.00  0.00      C2   C
ATOM   4548  CD2 LEU B  55      -5.681  15.495   2.044  0.00  0.00      C2   C
ATOM   4549  H   LEU B  55      -3.109  14.262  -1.172  0.00  0.00      C2   H
ATOM   4550  HA  LEU B  55      -4.303  12.827   1.168  0.00  0.00      C2   H
ATOM   4551  HB3 LEU B  55      -6.462  13.542   0.083  0.00  0.00      C2   H
ATOM   4552  HB2 LEU B  55      -5.574  14.183  -1.285  0.00  0.00      C2   H
ATOM   4553  HG  LEU B  55      -4.842  16.196   0.180  0.00  0.00      C2   H
ATOM   4554 HD11 LEU B  55      -7.598  15.689  -0.569  0.00  0.00      C2   H
ATOM   4555 HD12 LEU B  55      -7.607  16.628   0.838  0.00  0.00      C2   H
ATOM   4556 HD13 LEU B  55      -6.836  17.162  -0.649  0.00  0.00      C2   H
ATOM   4557 HD21 LEU B  55      -4.708  15.217   2.449  0.00  0.00      C2   H
ATOM   4558 HD22 LEU B  55      -6.003  16.415   2.531  0.00  0.00      C2   H
ATOM   4559 HD23 LEU B  55      -6.376  14.808   2.528  0.00  0.00      C2   H
ATOM   4560  N   ALA B  56      -3.298  11.687  -1.361  0.00  0.00      C2   N
ATOM   4561  CA  ALA B  56      -3.115  10.542  -2.302  0.00  0.00      C2   C
ATOM   4562  C   ALA B  56      -1.567  10.303  -2.554  0.00  0.00      C2   C
ATOM   4563  O   ALA B  56      -0.831  11.225  -2.400  0.00  0.00      C2   O
ATOM   4564  CB  ALA B  56      -3.760  10.838  -3.606  0.00  0.00      C2   C
ATOM   4565  H   ALA B  56      -2.474  12.195  -1.073  0.00  0.00      C2   H
ATOM   4566  HA  ALA B  56      -3.645   9.643  -1.988  0.00  0.00      C2   H
ATOM   4567  HB1 ALA B  56      -4.111   9.971  -4.165  0.00  0.00      C2   H
ATOM   4568  HB2 ALA B  56      -4.769  11.196  -3.398  0.00  0.00      C2   H
ATOM   4569  HB3 ALA B  56      -3.185  11.472  -4.281  0.00  0.00      C2   H
ATOM   4570  N   LYS B  57      -1.193   9.098  -3.011  0.00  0.00      C2   N
ATOM   4571  CA  LYS B  57       0.139   8.604  -3.220  0.00  0.00      C2   C
ATOM   4572  C   LYS B  57       0.842   9.460  -4.248  0.00  0.00      C2   C
ATOM   4573  O   LYS B  57       0.146   9.711  -5.276  0.00  0.00      C2   O
ATOM   4574  CB  LYS B  57       0.069   7.141  -3.636  0.00  0.00      C2   C
ATOM   4575  CG  LYS B  57      -0.965   6.855  -4.752  0.00  0.00      C2   C
ATOM   4576  CD  LYS B  57      -0.737   5.466  -5.401  0.00  0.00      C2   C
ATOM   4577  CE  LYS B  57      -1.825   4.778  -6.382  0.00  0.00      C2   C
ATOM   4578  NZ  LYS B  57      -3.087   4.325  -5.729  0.00  0.00      C2   N
ATOM   4579  H   LYS B  57      -1.914   8.442  -2.746  0.00  0.00      C2   H
ATOM   4580  HA  LYS B  57       0.616   8.688  -2.244  0.00  0.00      C2   H
ATOM   4581  HB3 LYS B  57      -0.081   6.415  -2.838  0.00  0.00      C2   H
ATOM   4582  HB2 LYS B  57       1.074   6.880  -3.968  0.00  0.00      C2   H
ATOM   4583  HG3 LYS B  57      -0.813   7.566  -5.565  0.00  0.00      C2   H
ATOM   4584  HG2 LYS B  57      -1.994   6.964  -4.408  0.00  0.00      C2   H
ATOM   4585  HD3 LYS B  57      -0.486   4.795  -4.579  0.00  0.00      C2   H
ATOM   4586  HD2 LYS B  57       0.178   5.540  -5.989  0.00  0.00      C2   H
ATOM   4587  HE3 LYS B  57      -1.252   3.965  -6.828  0.00  0.00      C2   H
ATOM   4588  HE2 LYS B  57      -2.105   5.464  -7.181  0.00  0.00      C2   H
ATOM   4589  HZ1 LYS B  57      -3.685   5.129  -5.608  0.00  0.00      C2   H
ATOM   4590  HZ2 LYS B  57      -3.672   3.742  -6.310  0.00  0.00      C2   H
ATOM   4591  HZ3 LYS B  57      -2.935   3.746  -4.915  0.00  0.00      C2   H
ATOM   4592  N   ILE B  58       2.100   9.882  -3.994  0.00  0.00      C2   N
ATOM   4593  CA  ILE B  58       2.863  10.825  -4.845  0.00  0.00      C2   C
ATOM   4594  C   ILE B  58       3.394  10.030  -6.018  0.00  0.00      C2   C
ATOM   4595  O   ILE B  58       3.594   8.791  -5.893  0.00  0.00      C2   O
ATOM   4596  CB  ILE B  58       4.030  11.469  -3.992  0.00  0.00      C2   C
ATOM   4597  CG1 ILE B  58       3.394  12.229  -2.779  0.00  0.00      C2   C
ATOM   4598  CG2 ILE B  58       5.038  12.386  -4.778  0.00  0.00      C2   C
ATOM   4599  CD1 ILE B  58       4.406  12.327  -1.649  0.00  0.00      C2   C
ATOM   4600  H   ILE B  58       2.694   9.335  -3.387  0.00  0.00      C2   H
ATOM   4601  HA  ILE B  58       2.179  11.597  -5.197  0.00  0.00      C2   H
ATOM   4602  HB  ILE B  58       4.621  10.634  -3.616  0.00  0.00      C2   H
ATOM   4603 HG13 ILE B  58       2.565  11.646  -2.377  0.00  0.00      C2   H
ATOM   4604 HG12 ILE B  58       3.081  13.221  -3.107  0.00  0.00      C2   H
ATOM   4605 HG21 ILE B  58       5.551  13.085  -4.118  0.00  0.00      C2   H
ATOM   4606 HG22 ILE B  58       5.807  11.793  -5.272  0.00  0.00      C2   H
ATOM   4607 HG23 ILE B  58       4.473  12.879  -5.570  0.00  0.00      C2   H
ATOM   4608 HD11 ILE B  58       4.313  11.622  -0.823  0.00  0.00      C2   H
ATOM   4609 HD12 ILE B  58       5.433  12.231  -2.001  0.00  0.00      C2   H
ATOM   4610 HD13 ILE B  58       4.267  13.269  -1.118  0.00  0.00      C2   H
ATOM   4611  N   TYR B  59       3.282  10.503  -7.254  0.00  0.00      C2   N
ATOM   4612  CA  TYR B  59       3.739   9.758  -8.409  0.00  0.00      C2   C
ATOM   4613  C   TYR B  59       4.314  10.781  -9.478  0.00  0.00      C2   C
ATOM   4614  O   TYR B  59       4.310  10.415 -10.607  0.00  0.00      C2   O
ATOM   4615  CB  TYR B  59       2.593   8.894  -8.960  0.00  0.00      C2   C
ATOM   4616  CG  TYR B  59       3.143   7.587  -9.436  0.00  0.00      C2   C
ATOM   4617  CD1 TYR B  59       3.550   6.639  -8.470  0.00  0.00      C2   C
ATOM   4618  CD2 TYR B  59       3.124   7.236 -10.822  0.00  0.00      C2   C
ATOM   4619  CE1 TYR B  59       4.035   5.368  -8.942  0.00  0.00      C2   C
ATOM   4620  CE2 TYR B  59       3.525   5.949 -11.264  0.00  0.00      C2   C
ATOM   4621  CZ  TYR B  59       4.023   5.044 -10.312  0.00  0.00      C2   C
ATOM   4622  OH  TYR B  59       4.577   3.891 -10.791  0.00  0.00      C2   O
ATOM   4623  H   TYR B  59       3.004  11.463  -7.401  0.00  0.00      C2   H
ATOM   4624  HA  TYR B  59       4.534   9.131  -8.005  0.00  0.00      C2   H
ATOM   4625  HB3 TYR B  59       2.005   9.386  -9.735  0.00  0.00      C2   H
ATOM   4626  HB2 TYR B  59       1.889   8.760  -8.138  0.00  0.00      C2   H
ATOM   4627  HD1 TYR B  59       3.563   6.892  -7.420  0.00  0.00      C2   H
ATOM   4628  HD2 TYR B  59       2.943   8.008 -11.555  0.00  0.00      C2   H
ATOM   4629  HE1 TYR B  59       4.375   4.679  -8.183  0.00  0.00      C2   H
ATOM   4630  HE2 TYR B  59       3.565   5.714 -12.318  0.00  0.00      C2   H
ATOM   4631  HH  TYR B  59       4.496   3.806 -11.744  0.00  0.00      C2   H
ATOM   4632  N   ALA B  60       4.843  11.977  -9.065  0.00  0.00      C2   N
ATOM   4633  CA  ALA B  60       5.693  12.872  -9.889  0.00  0.00      C2   C
ATOM   4634  C   ALA B  60       6.408  13.929  -8.997  0.00  0.00      C2   C
ATOM   4635  O   ALA B  60       5.901  14.246  -7.942  0.00  0.00      C2   O
ATOM   4636  CB  ALA B  60       5.010  13.613 -11.091  0.00  0.00      C2   C
ATOM   4637  H   ALA B  60       4.892  12.213  -8.084  0.00  0.00      C2   H
ATOM   4638  HA  ALA B  60       6.434  12.203 -10.327  0.00  0.00      C2   H
ATOM   4639  HB1 ALA B  60       4.119  13.146 -11.512  0.00  0.00      C2   H
ATOM   4640  HB2 ALA B  60       4.424  14.492 -10.822  0.00  0.00      C2   H
ATOM   4641  HB3 ALA B  60       5.725  13.916 -11.856  0.00  0.00      C2   H
ATOM   4642  N   MET B  61       7.631  14.311  -9.287  0.00  0.00      C2   N
ATOM   4643  CA  MET B  61       8.493  15.202  -8.549  0.00  0.00      C2   C
ATOM   4644  C   MET B  61       9.431  15.858  -9.459  0.00  0.00      C2   C
ATOM   4645  O   MET B  61       9.819  15.306 -10.460  0.00  0.00      C2   O
ATOM   4646  CB  MET B  61       9.216  14.473  -7.393  0.00  0.00      C2   C
ATOM   4647  CG  MET B  61       9.822  15.441  -6.356  0.00  0.00      C2   C
ATOM   4648  SD  MET B  61      10.028  14.618  -4.845  0.00  0.00      C2   S
ATOM   4649  CE  MET B  61      11.669  13.843  -5.035  0.00  0.00      C2   C
ATOM   4650  H   MET B  61       7.958  13.995 -10.188  0.00  0.00      C2   H
ATOM   4651  HA  MET B  61       7.865  15.953  -8.069  0.00  0.00      C2   H
ATOM   4652  HB3 MET B  61      10.025  13.878  -7.817  0.00  0.00      C2   H
ATOM   4653  HB2 MET B  61       8.581  13.727  -6.916  0.00  0.00      C2   H
ATOM   4654  HG3 MET B  61       9.122  16.255  -6.169  0.00  0.00      C2   H
ATOM   4655  HG2 MET B  61      10.782  15.844  -6.677  0.00  0.00      C2   H
ATOM   4656  HE1 MET B  61      12.375  14.651  -5.225  0.00  0.00      C2   H
ATOM   4657  HE2 MET B  61      11.970  13.437  -4.070  0.00  0.00      C2   H
ATOM   4658  HE3 MET B  61      11.682  13.019  -5.748  0.00  0.00      C2   H
ATOM   4659  N   HIE B  62       9.765  17.066  -9.126  0.00  0.00      C2   N
ATOM   4660  CA  HIE B  62      10.756  17.934  -9.741  0.00  0.00      C2   C
ATOM   4661  C   HIE B  62      11.215  19.019  -8.770  0.00  0.00      C2   C
ATOM   4662  O   HIE B  62      10.415  19.532  -7.912  0.00  0.00      C2   O
ATOM   4663  CB  HIE B  62      10.137  18.546 -11.035  0.00  0.00      C2   C
ATOM   4664  CG  HIE B  62      11.186  18.844 -12.133  0.00  0.00      C2   C
ATOM   4665  ND1 HIE B  62      11.476  20.142 -12.498  0.00  0.00      C2   N
ATOM   4666  CD2 HIE B  62      12.016  18.007 -12.895  0.00  0.00      C2   C
ATOM   4667  CE1 HIE B  62      12.369  20.086 -13.464  0.00  0.00      C2   C
ATOM   4668  NE2 HIE B  62      12.702  18.839 -13.749  0.00  0.00      C2   N
ATOM   4669  H   HIE B  62       9.379  17.437  -8.269  0.00  0.00      C2   H
ATOM   4670  HA  HIE B  62      11.629  17.466 -10.197  0.00  0.00      C2   H
ATOM   4671  HB3 HIE B  62       9.548  19.442 -10.841  0.00  0.00      C2   H
ATOM   4672  HB2 HIE B  62       9.637  17.709 -11.523  0.00  0.00      C2   H
ATOM   4673  HD2 HIE B  62      12.083  16.929 -12.917  0.00  0.00      C2   H
ATOM   4674  HE1 HIE B  62      12.720  20.964 -13.985  0.00  0.00      C2   H
ATOM   4675  HE2 HIE B  62      13.522  18.615 -14.294  0.00  0.00      C2   H
ATOM   4676  N   TRP B  63      12.447  19.528  -8.890  0.00  0.00      C2   N
ATOM   4677  CA  TRP B  63      12.906  20.775  -8.159  0.00  0.00      C2   C
ATOM   4678  C   TRP B  63      12.650  22.011  -9.065  0.00  0.00      C2   C
ATOM   4679  O   TRP B  63      12.292  21.900 -10.252  0.00  0.00      C2   O
ATOM   4680  CB  TRP B  63      14.369  20.624  -7.761  0.00  0.00      C2   C
ATOM   4681  CG  TRP B  63      14.817  19.588  -6.716  0.00  0.00      C2   C
ATOM   4682  CD1 TRP B  63      14.996  18.329  -6.939  0.00  0.00      C2   C
ATOM   4683  CD2 TRP B  63      14.811  19.741  -5.249  0.00  0.00      C2   C
ATOM   4684  NE1 TRP B  63      15.329  17.740  -5.728  0.00  0.00      C2   N
ATOM   4685  CE2 TRP B  63      15.190  18.563  -4.595  0.00  0.00      C2   C
ATOM   4686  CE3 TRP B  63      14.502  20.847  -4.391  0.00  0.00      C2   C
ATOM   4687  CZ2 TRP B  63      15.310  18.448  -3.199  0.00  0.00      C2   C
ATOM   4688  CZ3 TRP B  63      14.732  20.815  -3.010  0.00  0.00      C2   C
ATOM   4689  CH2 TRP B  63      15.093  19.577  -2.379  0.00  0.00      C2   C
ATOM   4690  H   TRP B  63      12.975  19.233  -9.699  0.00  0.00      C2   H
ATOM   4691  HA  TRP B  63      12.425  21.020  -7.212  0.00  0.00      C2   H
ATOM   4692  HB3 TRP B  63      14.752  21.563  -7.364  0.00  0.00      C2   H
ATOM   4693  HB2 TRP B  63      14.905  20.260  -8.638  0.00  0.00      C2   H
ATOM   4694  HD1 TRP B  63      15.065  17.844  -7.901  0.00  0.00      C2   H
ATOM   4695  HE1 TRP B  63      15.488  16.744  -5.687  0.00  0.00      C2   H
ATOM   4696  HE3 TRP B  63      14.307  21.825  -4.806  0.00  0.00      C2   H
ATOM   4697  HZ2 TRP B  63      15.656  17.473  -2.887  0.00  0.00      C2   H
ATOM   4698  HZ3 TRP B  63      14.775  21.691  -2.380  0.00  0.00      C2   H
ATOM   4699  HH2 TRP B  63      15.356  19.502  -1.334  0.00  0.00      C2   H
ATOM   4700  N   GLY B  64      12.787  23.270  -8.576  0.00  0.00      C2   N
ATOM   4701  CA  GLY B  64      12.928  24.466  -9.314  0.00  0.00      C2   C
ATOM   4702  C   GLY B  64      14.454  24.745  -9.529  0.00  0.00      C2   C
ATOM   4703  O   GLY B  64      15.228  24.089  -8.833  0.00  0.00      C2   O
ATOM   4704  H   GLY B  64      13.243  23.239  -7.676  0.00  0.00      C2   H
ATOM   4705  HA3 GLY B  64      12.515  25.272  -8.708  0.00  0.00      C2   H
ATOM   4706  HA2 GLY B  64      12.455  24.236 -10.269  0.00  0.00      C2   H
ATOM   4707  N   THR B  65      14.868  25.642 -10.406  0.00  0.00      C2   N
ATOM   4708  CA  THR B  65      16.253  25.992 -10.796  0.00  0.00      C2   C
ATOM   4709  C   THR B  65      17.052  26.720  -9.731  0.00  0.00      C2   C
ATOM   4710  O   THR B  65      18.271  26.823  -9.748  0.00  0.00      C2   O
ATOM   4711  CB  THR B  65      16.160  26.875 -12.138  0.00  0.00      C2   C
ATOM   4712  OG1 THR B  65      15.277  28.007 -12.161  0.00  0.00      C2   O
ATOM   4713  CG2 THR B  65      15.614  25.972 -13.278  0.00  0.00      C2   C
ATOM   4714  H   THR B  65      14.301  26.411 -10.733  0.00  0.00      C2   H
ATOM   4715  HA  THR B  65      16.729  25.024 -10.952  0.00  0.00      C2   H
ATOM   4716  HB  THR B  65      17.142  27.233 -12.445  0.00  0.00      C2   H
ATOM   4717  HG1 THR B  65      15.810  28.585 -11.610  0.00  0.00      C2   H
ATOM   4718 HG21 THR B  65      15.824  26.366 -14.272  0.00  0.00      C2   H
ATOM   4719 HG22 THR B  65      16.162  25.031 -13.234  0.00  0.00      C2   H
ATOM   4720 HG23 THR B  65      14.562  25.713 -13.158  0.00  0.00      C2   H
ATOM   4721  N   ASP B  66      16.318  27.381  -8.806  0.00  0.00      C2   N
ATOM   4722  CA  ASP B  66      16.800  28.099  -7.570  0.00  0.00      C2   C
ATOM   4723  C   ASP B  66      17.370  27.091  -6.565  0.00  0.00      C2   C
ATOM   4724  O   ASP B  66      18.148  27.529  -5.681  0.00  0.00      C2   O
ATOM   4725  CB  ASP B  66      15.749  29.032  -6.943  0.00  0.00      C2   C
ATOM   4726  CG  ASP B  66      14.395  28.423  -6.750  0.00  0.00      C2   C
ATOM   4727  OD1 ASP B  66      13.429  29.179  -6.645  0.00  0.00      C2   O
ATOM   4728  OD2 ASP B  66      14.218  27.192  -6.672  0.00  0.00      C2   O
ATOM   4729  H   ASP B  66      15.309  27.402  -8.847  0.00  0.00      C2   H
ATOM   4730  HA  ASP B  66      17.622  28.763  -7.839  0.00  0.00      C2   H
ATOM   4731  HB3 ASP B  66      15.765  29.901  -7.601  0.00  0.00      C2   H
ATOM   4732  HB2 ASP B  66      16.051  29.488  -6.000  0.00  0.00      C2   H
ATOM   4733  N   SER B  67      16.945  25.826  -6.761  0.00  0.00      C2   N
ATOM   4734  CA  SER B  67      17.091  24.746  -5.810  0.00  0.00      C2   C
ATOM   4735  C   SER B  67      16.366  24.994  -4.446  0.00  0.00      C2   C
ATOM   4736  O   SER B  67      16.798  24.391  -3.502  0.00  0.00      C2   O
ATOM   4737  CB  SER B  67      18.553  24.337  -5.854  0.00  0.00      C2   C
ATOM   4738  OG  SER B  67      19.045  24.095  -7.172  0.00  0.00      C2   O
ATOM   4739  H   SER B  67      16.238  25.721  -7.474  0.00  0.00      C2   H
ATOM   4740  HA  SER B  67      16.478  23.957  -6.247  0.00  0.00      C2   H
ATOM   4741  HB3 SER B  67      18.575  23.402  -5.294  0.00  0.00      C2   H
ATOM   4742  HB2 SER B  67      19.136  25.176  -5.474  0.00  0.00      C2   H
ATOM   4743  HG  SER B  67      19.890  24.535  -7.292  0.00  0.00      C2   H
ATOM   4744  N   ARG B  68      15.298  25.798  -4.480  0.00  0.00      C2   N
ATOM   4745  CA  ARG B  68      14.609  26.169  -3.301  0.00  0.00      C2   C
ATOM   4746  C   ARG B  68      13.136  25.877  -3.404  0.00  0.00      C2   C
ATOM   4747  O   ARG B  68      12.451  25.520  -2.416  0.00  0.00      C2   O
ATOM   4748  CB  ARG B  68      14.857  27.700  -3.109  0.00  0.00      C2   C
ATOM   4749  CG  ARG B  68      14.129  28.375  -2.030  0.00  0.00      C2   C
ATOM   4750  CD  ARG B  68      14.699  29.776  -1.796  0.00  0.00      C2   C
ATOM   4751  NE  ARG B  68      14.504  30.624  -2.991  0.00  0.00      C2   N
ATOM   4752  CZ  ARG B  68      15.274  31.636  -3.354  0.00  0.00      C2   C
ATOM   4753  NH1 ARG B  68      16.385  31.973  -2.746  0.00  0.00      C2   N
ATOM   4754  NH2 ARG B  68      14.818  32.354  -4.433  0.00  0.00      C2   N
ATOM   4755  H   ARG B  68      15.122  26.295  -5.341  0.00  0.00      C2   H
ATOM   4756  HA  ARG B  68      15.065  25.637  -2.466  0.00  0.00      C2   H
ATOM   4757  HB3 ARG B  68      14.521  28.108  -4.062  0.00  0.00      C2   H
ATOM   4758  HB2 ARG B  68      15.944  27.781  -3.078  0.00  0.00      C2   H
ATOM   4759  HG3 ARG B  68      14.114  27.685  -1.186  0.00  0.00      C2   H
ATOM   4760  HG2 ARG B  68      13.103  28.451  -2.389  0.00  0.00      C2   H
ATOM   4761  HD3 ARG B  68      15.745  29.787  -1.488  0.00  0.00      C2   H
ATOM   4762  HD2 ARG B  68      14.217  30.280  -0.958  0.00  0.00      C2   H
ATOM   4763  HE  ARG B  68      13.555  30.580  -3.334  0.00  0.00      C2   H
ATOM   4764 HH12 ARG B  68      17.044  32.658  -3.087  0.00  0.00      C2   H
ATOM   4765 HH11 ARG B  68      16.630  31.357  -1.984  0.00  0.00      C2   H
ATOM   4766 HH22 ARG B  68      15.340  33.172  -4.715  0.00  0.00      C2   H
ATOM   4767 HH21 ARG B  68      13.996  32.121  -4.971  0.00  0.00      C2   H
ATOM   4768  N   LEU B  69      12.557  26.007  -4.588  0.00  0.00      C2   N
ATOM   4769  CA  LEU B  69      11.258  25.359  -4.847  0.00  0.00      C2   C
ATOM   4770  C   LEU B  69      11.479  23.823  -5.082  0.00  0.00      C2   C
ATOM   4771  O   LEU B  69      12.467  23.357  -5.659  0.00  0.00      C2   O
ATOM   4772  CB  LEU B  69      10.651  25.911  -6.107  0.00  0.00      C2   C
ATOM   4773  CG  LEU B  69      10.165  27.295  -6.007  0.00  0.00      C2   C
ATOM   4774  CD1 LEU B  69       9.606  27.843  -7.347  0.00  0.00      C2   C
ATOM   4775  CD2 LEU B  69       9.061  27.396  -4.887  0.00  0.00      C2   C
ATOM   4776  H   LEU B  69      13.149  26.402  -5.305  0.00  0.00      C2   H
ATOM   4777  HA  LEU B  69      10.577  25.618  -4.036  0.00  0.00      C2   H
ATOM   4778  HB3 LEU B  69       9.882  25.188  -6.382  0.00  0.00      C2   H
ATOM   4779  HB2 LEU B  69      11.403  25.948  -6.895  0.00  0.00      C2   H
ATOM   4780  HG  LEU B  69      10.926  27.986  -5.645  0.00  0.00      C2   H
ATOM   4781 HD11 LEU B  69       8.589  28.235  -7.363  0.00  0.00      C2   H
ATOM   4782 HD12 LEU B  69      10.203  28.715  -7.612  0.00  0.00      C2   H
ATOM   4783 HD13 LEU B  69       9.755  27.231  -8.237  0.00  0.00      C2   H
ATOM   4784 HD21 LEU B  69       8.527  26.475  -4.654  0.00  0.00      C2   H
ATOM   4785 HD22 LEU B  69       9.580  27.750  -3.996  0.00  0.00      C2   H
ATOM   4786 HD23 LEU B  69       8.169  28.012  -5.001  0.00  0.00      C2   H
ATOM   4787  N   LEU B  70      10.453  23.039  -4.750  0.00  0.00      C2   N
ATOM   4788  CA  LEU B  70      10.153  21.709  -5.111  0.00  0.00      C2   C
ATOM   4789  C   LEU B  70       8.763  21.687  -5.676  0.00  0.00      C2   C
ATOM   4790  O   LEU B  70       7.909  22.429  -5.191  0.00  0.00      C2   O
ATOM   4791  CB  LEU B  70      10.216  20.879  -3.792  0.00  0.00      C2   C
ATOM   4792  CG  LEU B  70      10.155  19.335  -4.122  0.00  0.00      C2   C
ATOM   4793  CD1 LEU B  70      11.368  18.807  -4.967  0.00  0.00      C2   C
ATOM   4794  CD2 LEU B  70       9.962  18.585  -2.816  0.00  0.00      C2   C
ATOM   4795  H   LEU B  70       9.681  23.481  -4.273  0.00  0.00      C2   H
ATOM   4796  HA  LEU B  70      10.906  21.503  -5.871  0.00  0.00      C2   H
ATOM   4797  HB3 LEU B  70       9.289  21.206  -3.320  0.00  0.00      C2   H
ATOM   4798  HB2 LEU B  70      11.093  21.029  -3.163  0.00  0.00      C2   H
ATOM   4799  HG  LEU B  70       9.191  19.141  -4.593  0.00  0.00      C2   H
ATOM   4800 HD11 LEU B  70      12.099  18.275  -4.358  0.00  0.00      C2   H
ATOM   4801 HD12 LEU B  70      11.210  18.096  -5.778  0.00  0.00      C2   H
ATOM   4802 HD13 LEU B  70      11.852  19.688  -5.388  0.00  0.00      C2   H
ATOM   4803 HD21 LEU B  70       9.747  17.521  -2.915  0.00  0.00      C2   H
ATOM   4804 HD22 LEU B  70      10.802  18.827  -2.164  0.00  0.00      C2   H
ATOM   4805 HD23 LEU B  70       9.056  18.964  -2.344  0.00  0.00      C2   H
ATOM   4806  N   VAL B  71       8.526  20.798  -6.633  0.00  0.00      C2   N
ATOM   4807  CA  VAL B  71       7.244  20.446  -7.121  0.00  0.00      C2   C
ATOM   4808  C   VAL B  71       7.029  18.963  -6.830  0.00  0.00      C2   C
ATOM   4809  O   VAL B  71       7.846  18.120  -7.160  0.00  0.00      C2   O
ATOM   4810  CB  VAL B  71       7.159  20.650  -8.733  0.00  0.00      C2   C
ATOM   4811  CG1 VAL B  71       5.797  20.543  -9.307  0.00  0.00      C2   C
ATOM   4812  CG2 VAL B  71       7.782  22.028  -9.167  0.00  0.00      C2   C
ATOM   4813  H   VAL B  71       9.181  20.107  -6.970  0.00  0.00      C2   H
ATOM   4814  HA  VAL B  71       6.491  20.976  -6.539  0.00  0.00      C2   H
ATOM   4815  HB  VAL B  71       7.629  19.792  -9.214  0.00  0.00      C2   H
ATOM   4816 HG11 VAL B  71       5.167  21.372  -8.986  0.00  0.00      C2   H
ATOM   4817 HG12 VAL B  71       5.954  20.613 -10.383  0.00  0.00      C2   H
ATOM   4818 HG13 VAL B  71       5.357  19.564  -9.114  0.00  0.00      C2   H
ATOM   4819 HG21 VAL B  71       8.821  22.147  -8.861  0.00  0.00      C2   H
ATOM   4820 HG22 VAL B  71       7.732  22.072 -10.254  0.00  0.00      C2   H
ATOM   4821 HG23 VAL B  71       7.308  22.932  -8.786  0.00  0.00      C2   H
ATOM   4822  N   SER B  72       5.844  18.620  -6.490  0.00  0.00      C2   N
ATOM   4823  CA  SER B  72       5.370  17.218  -6.365  0.00  0.00      C2   C
ATOM   4824  C   SER B  72       3.913  17.087  -6.678  0.00  0.00      C2   C
ATOM   4825  O   SER B  72       3.178  18.051  -6.535  0.00  0.00      C2   O
ATOM   4826  CB  SER B  72       5.853  16.607  -5.005  0.00  0.00      C2   C
ATOM   4827  OG  SER B  72       5.226  17.140  -3.893  0.00  0.00      C2   O
ATOM   4828  H   SER B  72       5.179  19.293  -6.138  0.00  0.00      C2   H
ATOM   4829  HA  SER B  72       5.891  16.601  -7.097  0.00  0.00      C2   H
ATOM   4830  HB3 SER B  72       6.934  16.640  -4.864  0.00  0.00      C2   H
ATOM   4831  HB2 SER B  72       5.724  15.529  -4.905  0.00  0.00      C2   H
ATOM   4832  HG  SER B  72       4.393  16.692  -3.731  0.00  0.00      C2   H
ATOM   4833  N   ALA B  73       3.419  15.901  -7.137  0.00  0.00      C2   N
ATOM   4834  CA  ALA B  73       2.042  15.637  -7.541  0.00  0.00      C2   C
ATOM   4835  C   ALA B  73       1.671  14.189  -7.329  0.00  0.00      C2   C
ATOM   4836  O   ALA B  73       2.524  13.306  -7.157  0.00  0.00      C2   O
ATOM   4837  CB  ALA B  73       1.882  16.051  -9.066  0.00  0.00      C2   C
ATOM   4838  H   ALA B  73       4.047  15.228  -7.553  0.00  0.00      C2   H
ATOM   4839  HA  ALA B  73       1.362  16.156  -6.865  0.00  0.00      C2   H
ATOM   4840  HB1 ALA B  73       0.856  16.070  -9.435  0.00  0.00      C2   H
ATOM   4841  HB2 ALA B  73       2.486  16.931  -9.289  0.00  0.00      C2   H
ATOM   4842  HB3 ALA B  73       2.342  15.310  -9.720  0.00  0.00      C2   H
ATOM   4843  N   SER B  74       0.412  13.881  -7.102  0.00  0.00      C2   N
ATOM   4844  CA  SER B  74      -0.183  12.620  -6.660  0.00  0.00      C2   C
ATOM   4845  C   SER B  74      -1.324  12.211  -7.625  0.00  0.00      C2   C
ATOM   4846  O   SER B  74      -1.857  13.053  -8.290  0.00  0.00      C2   O
ATOM   4847  CB  SER B  74      -0.671  12.723  -5.185  0.00  0.00      C2   C
ATOM   4848  OG  SER B  74      -1.351  13.927  -4.940  0.00  0.00      C2   O
ATOM   4849  H   SER B  74      -0.272  14.608  -7.257  0.00  0.00      C2   H
ATOM   4850  HA  SER B  74       0.562  11.830  -6.757  0.00  0.00      C2   H
ATOM   4851  HB3 SER B  74       0.175  12.727  -4.497  0.00  0.00      C2   H
ATOM   4852  HB2 SER B  74      -1.169  11.786  -4.939  0.00  0.00      C2   H
ATOM   4853  HG  SER B  74      -2.157  13.913  -5.461  0.00  0.00      C2   H
ATOM   4854  N   GLN B  75      -1.639  10.915  -7.675  0.00  0.00      C2   N
ATOM   4855  CA  GLN B  75      -2.649  10.345  -8.565  0.00  0.00      C2   C
ATOM   4856  C   GLN B  75      -4.072  10.566  -8.173  0.00  0.00      C2   C
ATOM   4857  O   GLN B  75      -4.859   9.616  -8.171  0.00  0.00      C2   O
ATOM   4858  CB  GLN B  75      -2.321   8.927  -8.965  0.00  0.00      C2   C
ATOM   4859  CG  GLN B  75      -1.006   8.876  -9.844  0.00  0.00      C2   C
ATOM   4860  CD  GLN B  75      -1.015   7.490 -10.519  0.00  0.00      C2   C
ATOM   4861  OE1 GLN B  75      -1.445   6.499  -9.877  0.00  0.00      C2   O
ATOM   4862  NE2 GLN B  75      -0.383   7.330 -11.682  0.00  0.00      C2   N
ATOM   4863  H   GLN B  75      -1.181  10.247  -7.071  0.00  0.00      C2   H
ATOM   4864  HA  GLN B  75      -2.675  10.938  -9.480  0.00  0.00      C2   H
ATOM   4865  HB3 GLN B  75      -3.141   8.596  -9.603  0.00  0.00      C2   H
ATOM   4866  HB2 GLN B  75      -2.294   8.371  -8.028  0.00  0.00      C2   H
ATOM   4867  HG3 GLN B  75      -0.064   8.994  -9.308  0.00  0.00      C2   H
ATOM   4868  HG2 GLN B  75      -1.012   9.648 -10.614  0.00  0.00      C2   H
ATOM   4869 HE22 GLN B  75      -0.344   6.409 -12.095  0.00  0.00      C2   H
ATOM   4870 HE21 GLN B  75      -0.071   8.148 -12.186  0.00  0.00      C2   H
ATOM   4871  N   ASP B  76      -4.380  11.789  -7.816  0.00  0.00      C2   N
ATOM   4872  CA  ASP B  76      -5.693  12.466  -7.742  0.00  0.00      C2   C
ATOM   4873  C   ASP B  76      -5.675  13.639  -8.744  0.00  0.00      C2   C
ATOM   4874  O   ASP B  76      -6.800  14.089  -9.089  0.00  0.00      C2   O
ATOM   4875  CB  ASP B  76      -6.153  12.934  -6.406  0.00  0.00      C2   C
ATOM   4876  CG  ASP B  76      -5.173  13.869  -5.648  0.00  0.00      C2   C
ATOM   4877  OD1 ASP B  76      -5.664  14.429  -4.678  0.00  0.00      C2   O
ATOM   4878  OD2 ASP B  76      -3.979  14.019  -5.941  0.00  0.00      C2   O
ATOM   4879  H   ASP B  76      -3.597  12.422  -7.728  0.00  0.00      C2   H
ATOM   4880  HA  ASP B  76      -6.477  11.796  -8.094  0.00  0.00      C2   H
ATOM   4881  HB3 ASP B  76      -6.351  12.038  -5.818  0.00  0.00      C2   H
ATOM   4882  HB2 ASP B  76      -7.133  13.410  -6.411  0.00  0.00      C2   H
ATOM   4883  N   GLY B  77      -4.422  14.078  -9.158  0.00  0.00      C2   N
ATOM   4884  CA  GLY B  77      -4.160  15.257  -9.946  0.00  0.00      C2   C
ATOM   4885  C   GLY B  77      -4.132  16.501  -9.067  0.00  0.00      C2   C
ATOM   4886  O   GLY B  77      -4.552  17.539  -9.568  0.00  0.00      C2   O
ATOM   4887  H   GLY B  77      -3.647  13.635  -8.686  0.00  0.00      C2   H
ATOM   4888  HA3 GLY B  77      -4.948  15.404 -10.685  0.00  0.00      C2   H
ATOM   4889  HA2 GLY B  77      -3.298  15.164 -10.607  0.00  0.00      C2   H
ATOM   4890  N   LYS B  78      -3.589  16.385  -7.813  0.00  0.00      C2   N
ATOM   4891  CA  LYS B  78      -3.171  17.467  -7.023  0.00  0.00      C2   C
ATOM   4892  C   LYS B  78      -1.625  17.615  -7.159  0.00  0.00      C2   C
ATOM   4893  O   LYS B  78      -0.924  16.651  -6.921  0.00  0.00      C2   O
ATOM   4894  CB  LYS B  78      -3.542  17.344  -5.554  0.00  0.00      C2   C
ATOM   4895  CG  LYS B  78      -3.575  18.621  -4.762  0.00  0.00      C2   C
ATOM   4896  CD  LYS B  78      -4.446  19.803  -5.190  0.00  0.00      C2   C
ATOM   4897  CE  LYS B  78      -5.820  19.431  -5.762  0.00  0.00      C2   C
ATOM   4898  NZ  LYS B  78      -6.768  18.843  -4.781  0.00  0.00      C2   N
ATOM   4899  H   LYS B  78      -3.401  15.453  -7.472  0.00  0.00      C2   H
ATOM   4900  HA  LYS B  78      -3.591  18.396  -7.408  0.00  0.00      C2   H
ATOM   4901  HB3 LYS B  78      -2.842  16.717  -5.003  0.00  0.00      C2   H
ATOM   4902  HB2 LYS B  78      -4.440  16.739  -5.423  0.00  0.00      C2   H
ATOM   4903  HG3 LYS B  78      -2.559  18.982  -4.601  0.00  0.00      C2   H
ATOM   4904  HG2 LYS B  78      -4.011  18.306  -3.814  0.00  0.00      C2   H
ATOM   4905  HD3 LYS B  78      -3.865  20.437  -5.859  0.00  0.00      C2   H
ATOM   4906  HD2 LYS B  78      -4.541  20.501  -4.358  0.00  0.00      C2   H
ATOM   4907  HE3 LYS B  78      -5.749  18.628  -6.495  0.00  0.00      C2   H
ATOM   4908  HE2 LYS B  78      -6.241  20.244  -6.355  0.00  0.00      C2   H
ATOM   4909  HZ1 LYS B  78      -6.385  18.007  -4.363  0.00  0.00      C2   H
ATOM   4910  HZ2 LYS B  78      -7.083  19.497  -4.078  0.00  0.00      C2   H
ATOM   4911  HZ3 LYS B  78      -7.641  18.648  -5.250  0.00  0.00      C2   H
ATOM   4912  N   LEU B  79      -1.232  18.809  -7.617  0.00  0.00      C2   N
ATOM   4913  CA  LEU B  79       0.204  19.132  -7.598  0.00  0.00      C2   C
ATOM   4914  C   LEU B  79       0.370  20.192  -6.464  0.00  0.00      C2   C
ATOM   4915  O   LEU B  79      -0.578  21.012  -6.223  0.00  0.00      C2   O
ATOM   4916  CB  LEU B  79       0.574  19.683  -9.015  0.00  0.00      C2   C
ATOM   4917  CG  LEU B  79       2.026  20.142  -9.255  0.00  0.00      C2   C
ATOM   4918  CD1 LEU B  79       2.324  20.458 -10.742  0.00  0.00      C2   C
ATOM   4919  CD2 LEU B  79       2.435  21.434  -8.460  0.00  0.00      C2   C
ATOM   4920  H   LEU B  79      -1.886  19.532  -7.881  0.00  0.00      C2   H
ATOM   4921  HA  LEU B  79       0.922  18.380  -7.271  0.00  0.00      C2   H
ATOM   4922  HB3 LEU B  79       0.004  20.504  -9.450  0.00  0.00      C2   H
ATOM   4923  HB2 LEU B  79       0.328  18.849  -9.672  0.00  0.00      C2   H
ATOM   4924  HG  LEU B  79       2.698  19.494  -8.692  0.00  0.00      C2   H
ATOM   4925 HD11 LEU B  79       3.273  20.966 -10.912  0.00  0.00      C2   H
ATOM   4926 HD12 LEU B  79       2.372  19.525 -11.303  0.00  0.00      C2   H
ATOM   4927 HD13 LEU B  79       1.553  21.027 -11.263  0.00  0.00      C2   H
ATOM   4928 HD21 LEU B  79       3.181  21.171  -7.710  0.00  0.00      C2   H
ATOM   4929 HD22 LEU B  79       2.959  22.158  -9.085  0.00  0.00      C2   H
ATOM   4930 HD23 LEU B  79       1.593  21.957  -8.007  0.00  0.00      C2   H
ATOM   4931  N   ILE B  80       1.396  20.080  -5.634  0.00  0.00      C2   N
ATOM   4932  CA  ILE B  80       1.684  20.972  -4.544  0.00  0.00      C2   C
ATOM   4933  C   ILE B  80       3.192  21.373  -4.758  0.00  0.00      C2   C
ATOM   4934  O   ILE B  80       4.111  20.550  -5.014  0.00  0.00      C2   O
ATOM   4935  CB  ILE B  80       1.610  20.397  -3.060  0.00  0.00      C2   C
ATOM   4936  CG1 ILE B  80       0.249  19.741  -2.771  0.00  0.00      C2   C
ATOM   4937  CG2 ILE B  80       2.066  21.296  -1.891  0.00  0.00      C2   C
ATOM   4938  CD1 ILE B  80       0.173  19.015  -1.467  0.00  0.00      C2   C
ATOM   4939  H   ILE B  80       2.114  19.464  -5.986  0.00  0.00      C2   H
ATOM   4940  HA  ILE B  80       0.983  21.796  -4.679  0.00  0.00      C2   H
ATOM   4941  HB  ILE B  80       2.220  19.493  -3.059  0.00  0.00      C2   H
ATOM   4942 HG13 ILE B  80      -0.152  19.147  -3.592  0.00  0.00      C2   H
ATOM   4943 HG12 ILE B  80      -0.549  20.466  -2.608  0.00  0.00      C2   H
ATOM   4944 HG21 ILE B  80       2.174  20.738  -0.960  0.00  0.00      C2   H
ATOM   4945 HG22 ILE B  80       3.004  21.763  -2.190  0.00  0.00      C2   H
ATOM   4946 HG23 ILE B  80       1.306  22.074  -1.823  0.00  0.00      C2   H
ATOM   4947 HD11 ILE B  80      -0.469  18.171  -1.721  0.00  0.00      C2   H
ATOM   4948 HD12 ILE B  80       1.172  18.734  -1.134  0.00  0.00      C2   H
ATOM   4949 HD13 ILE B  80      -0.230  19.513  -0.585  0.00  0.00      C2   H
ATOM   4950  N   ILE B  81       3.375  22.689  -4.684  0.00  0.00      C2   N
ATOM   4951  CA  ILE B  81       4.619  23.354  -4.965  0.00  0.00      C2   C
ATOM   4952  C   ILE B  81       5.006  23.923  -3.600  0.00  0.00      C2   C
ATOM   4953  O   ILE B  81       4.102  24.482  -2.923  0.00  0.00      C2   O
ATOM   4954  CB  ILE B  81       4.567  24.476  -6.084  0.00  0.00      C2   C
ATOM   4955  CG1 ILE B  81       3.955  24.038  -7.487  0.00  0.00      C2   C
ATOM   4956  CG2 ILE B  81       5.961  25.100  -6.296  0.00  0.00      C2   C
ATOM   4957  CD1 ILE B  81       3.877  25.271  -8.476  0.00  0.00      C2   C
ATOM   4958  H   ILE B  81       2.544  23.234  -4.505  0.00  0.00      C2   H
ATOM   4959  HA  ILE B  81       5.444  22.708  -5.265  0.00  0.00      C2   H
ATOM   4960  HB  ILE B  81       3.851  25.179  -5.658  0.00  0.00      C2   H
ATOM   4961 HG13 ILE B  81       2.914  23.821  -7.244  0.00  0.00      C2   H
ATOM   4962 HG12 ILE B  81       4.573  23.186  -7.771  0.00  0.00      C2   H
ATOM   4963 HG21 ILE B  81       5.976  25.985  -6.933  0.00  0.00      C2   H
ATOM   4964 HG22 ILE B  81       6.333  25.414  -5.321  0.00  0.00      C2   H
ATOM   4965 HG23 ILE B  81       6.700  24.408  -6.700  0.00  0.00      C2   H
ATOM   4966 HD11 ILE B  81       3.593  24.964  -9.483  0.00  0.00      C2   H
ATOM   4967 HD12 ILE B  81       3.096  25.950  -8.134  0.00  0.00      C2   H
ATOM   4968 HD13 ILE B  81       4.787  25.865  -8.560  0.00  0.00      C2   H
ATOM   4969  N   TRP B  82       6.169  23.593  -3.124  0.00  0.00      C2   N
ATOM   4970  CA  TRP B  82       6.763  23.832  -1.829  0.00  0.00      C2   C
ATOM   4971  C   TRP B  82       7.895  24.835  -1.937  0.00  0.00      C2   C
ATOM   4972  O   TRP B  82       8.634  24.658  -2.901  0.00  0.00      C2   O
ATOM   4973  CB  TRP B  82       7.330  22.401  -1.368  0.00  0.00      C2   C
ATOM   4974  CG  TRP B  82       6.465  21.221  -1.504  0.00  0.00      C2   C
ATOM   4975  CD1 TRP B  82       6.429  20.566  -2.737  0.00  0.00      C2   C
ATOM   4976  CD2 TRP B  82       5.566  20.515  -0.570  0.00  0.00      C2   C
ATOM   4977  NE1 TRP B  82       5.479  19.561  -2.621  0.00  0.00      C2   N
ATOM   4978  CE2 TRP B  82       4.976  19.464  -1.333  0.00  0.00      C2   C
ATOM   4979  CE3 TRP B  82       5.148  20.613   0.759  0.00  0.00      C2   C
ATOM   4980  CZ2 TRP B  82       4.084  18.537  -0.821  0.00  0.00      C2   C
ATOM   4981  CZ3 TRP B  82       4.097  19.830   1.276  0.00  0.00      C2   C
ATOM   4982  CH2 TRP B  82       3.599  18.718   0.506  0.00  0.00      C2   C
ATOM   4983  H   TRP B  82       6.774  23.199  -3.831  0.00  0.00      C2   H
ATOM   4984  HA  TRP B  82       6.120  24.212  -1.034  0.00  0.00      C2   H
ATOM   4985  HB3 TRP B  82       7.592  22.485  -0.314  0.00  0.00      C2   H
ATOM   4986  HB2 TRP B  82       8.241  22.241  -1.946  0.00  0.00      C2   H
ATOM   4987  HD1 TRP B  82       6.965  20.748  -3.657  0.00  0.00      C2   H
ATOM   4988  HE1 TRP B  82       5.306  18.867  -3.334  0.00  0.00      C2   H
ATOM   4989  HE3 TRP B  82       5.413  21.456   1.379  0.00  0.00      C2   H
ATOM   4990  HZ2 TRP B  82       3.753  17.729  -1.457  0.00  0.00      C2   H
ATOM   4991  HZ3 TRP B  82       3.770  20.049   2.282  0.00  0.00      C2   H
ATOM   4992  HH2 TRP B  82       2.851  18.073   0.942  0.00  0.00      C2   H
ATOM   4993  N   ASP B  83       7.961  25.841  -1.021  0.00  0.00      C2   N
ATOM   4994  CA  ASP B  83       9.254  26.574  -0.716  0.00  0.00      C2   C
ATOM   4995  C   ASP B  83      10.042  25.670   0.274  0.00  0.00      C2   C
ATOM   4996  O   ASP B  83       9.597  25.441   1.424  0.00  0.00      C2   O
ATOM   4997  CB  ASP B  83       9.077  28.000  -0.132  0.00  0.00      C2   C
ATOM   4998  CG  ASP B  83      10.341  28.703   0.471  0.00  0.00      C2   C
ATOM   4999  OD1 ASP B  83      10.336  29.932   0.547  0.00  0.00      C2   O
ATOM   5000  OD2 ASP B  83      11.351  28.094   0.873  0.00  0.00      C2   O
ATOM   5001  H   ASP B  83       7.332  25.682  -0.248  0.00  0.00      C2   H
ATOM   5002  HA  ASP B  83       9.774  26.727  -1.661  0.00  0.00      C2   H
ATOM   5003  HB3 ASP B  83       8.307  28.038   0.638  0.00  0.00      C2   H
ATOM   5004  HB2 ASP B  83       8.661  28.574  -0.960  0.00  0.00      C2   H
ATOM   5005  N   SER B  84      11.015  24.953  -0.229  0.00  0.00      C2   N
ATOM   5006  CA  SER B  84      11.613  23.879   0.475  0.00  0.00      C2   C
ATOM   5007  C   SER B  84      12.466  24.254   1.666  0.00  0.00      C2   C
ATOM   5008  O   SER B  84      12.616  23.327   2.465  0.00  0.00      C2   O
ATOM   5009  CB  SER B  84      12.411  23.039  -0.429  0.00  0.00      C2   C
ATOM   5010  OG  SER B  84      13.611  23.585  -0.919  0.00  0.00      C2   O
ATOM   5011  H   SER B  84      11.409  25.135  -1.141  0.00  0.00      C2   H
ATOM   5012  HA  SER B  84      10.836  23.231   0.882  0.00  0.00      C2   H
ATOM   5013  HB3 SER B  84      11.772  22.716  -1.251  0.00  0.00      C2   H
ATOM   5014  HB2 SER B  84      12.750  22.124   0.057  0.00  0.00      C2   H
ATOM   5015  HG  SER B  84      13.345  24.180  -1.624  0.00  0.00      C2   H
ATOM   5016  N   TYR B  85      12.920  25.495   1.787  0.00  0.00      C2   N
ATOM   5017  CA  TYR B  85      13.773  25.935   2.900  0.00  0.00      C2   C
ATOM   5018  C   TYR B  85      12.929  26.079   4.222  0.00  0.00      C2   C
ATOM   5019  O   TYR B  85      13.345  25.729   5.288  0.00  0.00      C2   O
ATOM   5020  CB  TYR B  85      14.454  27.201   2.513  0.00  0.00      C2   C
ATOM   5021  CG  TYR B  85      15.532  27.323   1.467  0.00  0.00      C2   C
ATOM   5022  CD1 TYR B  85      15.969  26.177   0.837  0.00  0.00      C2   C
ATOM   5023  CD2 TYR B  85      16.134  28.584   1.331  0.00  0.00      C2   C
ATOM   5024  CE1 TYR B  85      17.164  26.321   0.085  0.00  0.00      C2   C
ATOM   5025  CE2 TYR B  85      17.184  28.688   0.443  0.00  0.00      C2   C
ATOM   5026  CZ  TYR B  85      17.792  27.549  -0.148  0.00  0.00      C2   C
ATOM   5027  OH  TYR B  85      18.934  27.680  -0.927  0.00  0.00      C2   O
ATOM   5028  H   TYR B  85      12.753  26.159   1.045  0.00  0.00      C2   H
ATOM   5029  HA  TYR B  85      14.556  25.250   3.225  0.00  0.00      C2   H
ATOM   5030  HB3 TYR B  85      15.003  27.662   3.334  0.00  0.00      C2   H
ATOM   5031  HB2 TYR B  85      13.719  27.991   2.359  0.00  0.00      C2   H
ATOM   5032  HD1 TYR B  85      15.428  25.243   0.819  0.00  0.00      C2   H
ATOM   5033  HD2 TYR B  85      15.807  29.490   1.821  0.00  0.00      C2   H
ATOM   5034  HE1 TYR B  85      17.471  25.407  -0.401  0.00  0.00      C2   H
ATOM   5035  HE2 TYR B  85      17.744  29.604   0.324  0.00  0.00      C2   H
ATOM   5036  HH  TYR B  85      19.066  26.884  -1.445  0.00  0.00      C2   H
ATOM   5037  N   THR B  86      11.728  26.650   3.991  0.00  0.00      C2   N
ATOM   5038  CA  THR B  86      10.900  27.075   5.005  0.00  0.00      C2   C
ATOM   5039  C   THR B  86       9.837  25.932   5.317  0.00  0.00      C2   C
ATOM   5040  O   THR B  86       9.204  26.008   6.387  0.00  0.00      C2   O
ATOM   5041  CB  THR B  86      10.140  28.314   4.515  0.00  0.00      C2   C
ATOM   5042  OG1 THR B  86       9.483  28.117   3.261  0.00  0.00      C2   O
ATOM   5043  CG2 THR B  86      11.012  29.608   4.456  0.00  0.00      C2   C
ATOM   5044  H   THR B  86      11.348  26.943   3.103  0.00  0.00      C2   H
ATOM   5045  HA  THR B  86      11.440  27.435   5.881  0.00  0.00      C2   H
ATOM   5046  HB  THR B  86       9.340  28.500   5.232  0.00  0.00      C2   H
ATOM   5047  HG1 THR B  86      10.062  28.192   2.499  0.00  0.00      C2   H
ATOM   5048 HG21 THR B  86      11.617  29.574   3.551  0.00  0.00      C2   H
ATOM   5049 HG22 THR B  86      10.334  30.461   4.431  0.00  0.00      C2   H
ATOM   5050 HG23 THR B  86      11.539  29.652   5.409  0.00  0.00      C2   H
ATOM   5051  N   THR B  87       9.677  24.924   4.424  0.00  0.00      C2   N
ATOM   5052  CA  THR B  87       8.583  23.935   4.483  0.00  0.00      C2   C
ATOM   5053  C   THR B  87       7.142  24.515   4.159  0.00  0.00      C2   C
ATOM   5054  O   THR B  87       6.192  23.665   4.144  0.00  0.00      C2   O
ATOM   5055  CB  THR B  87       8.386  23.206   5.797  0.00  0.00      C2   C
ATOM   5056  OG1 THR B  87       9.580  23.099   6.626  0.00  0.00      C2   O
ATOM   5057  CG2 THR B  87       7.913  21.728   5.706  0.00  0.00      C2   C
ATOM   5058  H   THR B  87      10.080  25.116   3.518  0.00  0.00      C2   H
ATOM   5059  HA  THR B  87       8.833  23.181   3.736  0.00  0.00      C2   H
ATOM   5060  HB  THR B  87       7.679  23.635   6.506  0.00  0.00      C2   H
ATOM   5061  HG1 THR B  87      10.032  23.931   6.465  0.00  0.00      C2   H
ATOM   5062 HG21 THR B  87       7.087  21.748   4.995  0.00  0.00      C2   H
[truncated: 800,749 more chars]
