# Supplementary material for: Structural basis of THC analog activity at the Cannabinoid 1 receptor
Source: Nat Commun. 2025 Jan 8;16:486. doi: 10.1038/s41467-024-55808-4 (PMC11711184; doi:10.1038/s41467-024-55808-4)
Supplement: Supplementary file 6 — Source Data [file 41467_2024_55808_MOESM6_ESM.zip › MD_sim_coordinates/9a_JWH133_start.pdb]

CRYST1  101.560  112.498  139.551  90.00  90.00  90.00 P 1           1
ATOM      1  CH3 ACE A   2      -2.609  36.361  19.809  0.00  0.00      C2   C
ATOM      2  C   ACE A   2      -2.618  34.884  19.399  0.00  0.00      C2   C
ATOM      3  O   ACE A   2      -2.492  34.609  18.207  0.00  0.00      C2   O
ATOM      4  1H  ACE A   2      -3.559  36.762  20.165  0.00  0.00      C2   H
ATOM      5  2H  ACE A   2      -1.828  36.452  20.563  0.00  0.00      C2   H
ATOM      6  3H  ACE A   2      -2.194  36.991  19.022  0.00  0.00      C2   H
ATOM      7  N   CYS A   3      -3.069  34.085  20.337  0.00  0.00      C2   N
ATOM      8  CA  CYS A   3      -3.481  32.715  20.098  0.00  0.00      C2   C
ATOM      9  C   CYS A   3      -5.005  32.687  19.674  0.00  0.00      C2   C
ATOM     10  O   CYS A   3      -5.515  31.881  18.858  0.00  0.00      C2   O
ATOM     11  CB  CYS A   3      -3.405  31.956  21.431  0.00  0.00      C2   C
ATOM     12  SG  CYS A   3      -1.596  31.529  21.808  0.00  0.00      C2   S
ATOM     13  H2  CYS A   3      -3.377  34.470  21.219  0.00  0.00      C2   H
ATOM     14  HA  CYS A   3      -2.845  32.222  19.362  0.00  0.00      C2   H
ATOM     15  HB3 CYS A   3      -3.879  30.975  21.422  0.00  0.00      C2   H
ATOM     16  HB2 CYS A   3      -3.845  32.527  22.248  0.00  0.00      C2   H
ATOM     17  HG  CYS A   3      -1.518  30.473  20.993  0.00  0.00      C2   H
ATOM     18  N   THR A   4      -5.704  33.632  20.242  0.00  0.00      C2   N
ATOM     19  CA  THR A   4      -7.103  33.948  19.840  0.00  0.00      C2   C
ATOM     20  C   THR A   4      -7.174  34.456  18.400  0.00  0.00      C2   C
ATOM     21  O   THR A   4      -6.337  35.215  18.035  0.00  0.00      C2   O
ATOM     22  CB  THR A   4      -7.734  35.005  20.779  0.00  0.00      C2   C
ATOM     23  OG1 THR A   4      -6.911  36.108  20.934  0.00  0.00      C2   O
ATOM     24  CG2 THR A   4      -7.979  34.460  22.151  0.00  0.00      C2   C
ATOM     25  H   THR A   4      -5.246  34.226  20.918  0.00  0.00      C2   H
ATOM     26  HA  THR A   4      -7.641  33.001  19.838  0.00  0.00      C2   H
ATOM     27  HB  THR A   4      -8.660  35.414  20.375  0.00  0.00      C2   H
ATOM     28  HG1 THR A   4      -7.161  36.803  20.320  0.00  0.00      C2   H
ATOM     29 HG21 THR A   4      -8.351  35.223  22.836  0.00  0.00      C2   H
ATOM     30 HG22 THR A   4      -8.718  33.675  21.990  0.00  0.00      C2   H
ATOM     31 HG23 THR A   4      -7.041  34.152  22.613  0.00  0.00      C2   H
ATOM     32  N   LEU A   5      -7.982  33.859  17.557  0.00  0.00      C2   N
ATOM     33  CA  LEU A   5      -7.736  33.849  16.107  0.00  0.00      C2   C
ATOM     34  C   LEU A   5      -8.658  34.850  15.345  0.00  0.00      C2   C
ATOM     35  O   LEU A   5      -9.883  34.933  15.594  0.00  0.00      C2   O
ATOM     36  CB  LEU A   5      -7.915  32.451  15.482  0.00  0.00      C2   C
ATOM     37  CG  LEU A   5      -6.737  31.454  15.587  0.00  0.00      C2   C
ATOM     38  CD1 LEU A   5      -7.266  29.993  15.446  0.00  0.00      C2   C
ATOM     39  CD2 LEU A   5      -5.628  31.798  14.717  0.00  0.00      C2   C
ATOM     40  H   LEU A   5      -8.699  33.221  17.872  0.00  0.00      C2   H
ATOM     41  HA  LEU A   5      -6.708  34.176  15.952  0.00  0.00      C2   H
ATOM     42  HB3 LEU A   5      -8.206  32.491  14.433  0.00  0.00      C2   H
ATOM     43  HB2 LEU A   5      -8.762  32.067  16.051  0.00  0.00      C2   H
ATOM     44  HG  LEU A   5      -6.302  31.628  16.571  0.00  0.00      C2   H
ATOM     45 HD11 LEU A   5      -6.610  29.243  15.006  0.00  0.00      C2   H
ATOM     46 HD12 LEU A   5      -7.358  29.625  16.468  0.00  0.00      C2   H
ATOM     47 HD13 LEU A   5      -8.264  29.983  15.008  0.00  0.00      C2   H
ATOM     48 HD21 LEU A   5      -4.695  31.383  15.099  0.00  0.00      C2   H
ATOM     49 HD22 LEU A   5      -5.872  31.290  13.784  0.00  0.00      C2   H
ATOM     50 HD23 LEU A   5      -5.397  32.836  14.476  0.00  0.00      C2   H
ATOM     51  N   SER A   6      -8.036  35.722  14.509  0.00  0.00      C2   N
ATOM     52  CA  SER A   6      -8.643  36.706  13.621  0.00  0.00      C2   C
ATOM     53  C   SER A   6      -9.609  36.025  12.631  0.00  0.00      C2   C
ATOM     54  O   SER A   6      -9.351  34.905  12.265  0.00  0.00      C2   O
ATOM     55  CB  SER A   6      -7.619  37.617  13.026  0.00  0.00      C2   C
ATOM     56  OG  SER A   6      -6.641  37.017  12.215  0.00  0.00      C2   O
ATOM     57  H   SER A   6      -7.054  35.511  14.403  0.00  0.00      C2   H
ATOM     58  HA  SER A   6      -9.198  37.295  14.351  0.00  0.00      C2   H
ATOM     59  HB3 SER A   6      -7.058  38.075  13.841  0.00  0.00      C2   H
ATOM     60  HB2 SER A   6      -8.117  38.433  12.503  0.00  0.00      C2   H
ATOM     61  HG  SER A   6      -6.424  36.151  12.566  0.00  0.00      C2   H
ATOM     62  N   ALA A   7     -10.570  36.723  12.080  0.00  0.00      C2   N
ATOM     63  CA  ALA A   7     -11.484  36.298  10.968  0.00  0.00      C2   C
ATOM     64  C   ALA A   7     -10.962  35.431   9.841  0.00  0.00      C2   C
ATOM     65  O   ALA A   7     -11.630  34.425   9.562  0.00  0.00      C2   O
ATOM     66  CB  ALA A   7     -12.141  37.586  10.371  0.00  0.00      C2   C
ATOM     67  H   ALA A   7     -10.702  37.702  12.288  0.00  0.00      C2   H
ATOM     68  HA  ALA A   7     -12.255  35.840  11.587  0.00  0.00      C2   H
ATOM     69  HB1 ALA A   7     -13.216  37.409  10.330  0.00  0.00      C2   H
ATOM     70  HB2 ALA A   7     -11.995  38.402  11.078  0.00  0.00      C2   H
ATOM     71  HB3 ALA A   7     -11.748  37.864   9.393  0.00  0.00      C2   H
ATOM     72  N   GLU A   8      -9.866  35.846   9.180  0.00  0.00      C2   N
ATOM     73  CA  GLU A   8      -9.178  35.026   8.153  0.00  0.00      C2   C
ATOM     74  C   GLU A   8      -8.727  33.670   8.712  0.00  0.00      C2   C
ATOM     75  O   GLU A   8      -9.082  32.604   8.220  0.00  0.00      C2   O
ATOM     76  CB  GLU A   8      -7.956  35.799   7.404  0.00  0.00      C2   C
ATOM     77  CG  GLU A   8      -8.370  36.771   6.280  0.00  0.00      C2   C
ATOM     78  CD  GLU A   8      -7.131  37.279   5.600  0.00  0.00      C2   C
ATOM     79  OE1 GLU A   8      -6.610  36.629   4.666  0.00  0.00      C2   O
ATOM     80  OE2 GLU A   8      -6.557  38.195   6.158  0.00  0.00      C2   O
ATOM     81  H   GLU A   8      -9.490  36.750   9.427  0.00  0.00      C2   H
ATOM     82  HA  GLU A   8     -10.007  34.707   7.521  0.00  0.00      C2   H
ATOM     83  HB3 GLU A   8      -7.233  35.090   7.002  0.00  0.00      C2   H
ATOM     84  HB2 GLU A   8      -7.382  36.276   8.198  0.00  0.00      C2   H
ATOM     85  HG3 GLU A   8      -8.893  37.642   6.675  0.00  0.00      C2   H
ATOM     86  HG2 GLU A   8      -8.946  36.162   5.582  0.00  0.00      C2   H
ATOM     87  N   ASP A   9      -7.773  33.739   9.656  0.00  0.00      C2   N
ATOM     88  CA  ASP A   9      -7.100  32.585  10.305  0.00  0.00      C2   C
ATOM     89  C   ASP A   9      -8.073  31.554  10.863  0.00  0.00      C2   C
ATOM     90  O   ASP A   9      -7.813  30.335  10.801  0.00  0.00      C2   O
ATOM     91  CB  ASP A   9      -6.090  33.001  11.396  0.00  0.00      C2   C
ATOM     92  CG  ASP A   9      -5.056  34.114  11.055  0.00  0.00      C2   C
ATOM     93  OD1 ASP A   9      -4.911  34.301   9.862  0.00  0.00      C2   O
ATOM     94  OD2 ASP A   9      -4.443  34.767  11.878  0.00  0.00      C2   O
ATOM     95  H   ASP A   9      -7.478  34.681   9.866  0.00  0.00      C2   H
ATOM     96  HA  ASP A   9      -6.636  32.124   9.432  0.00  0.00      C2   H
ATOM     97  HB3 ASP A   9      -5.512  32.168  11.797  0.00  0.00      C2   H
ATOM     98  HB2 ASP A   9      -6.677  33.453  12.196  0.00  0.00      C2   H
ATOM     99  N   LYS A  10      -9.168  32.085  11.490  0.00  0.00      C2   N
ATOM    100  CA  LYS A  10     -10.344  31.406  12.086  0.00  0.00      C2   C
ATOM    101  C   LYS A  10     -11.063  30.630  10.982  0.00  0.00      C2   C
ATOM    102  O   LYS A  10     -11.238  29.383  11.096  0.00  0.00      C2   O
ATOM    103  CB  LYS A  10     -11.239  32.348  12.849  0.00  0.00      C2   C
ATOM    104  CG  LYS A  10     -12.362  31.741  13.654  0.00  0.00      C2   C
ATOM    105  CD  LYS A  10     -11.969  30.751  14.812  0.00  0.00      C2   C
ATOM    106  CE  LYS A  10     -13.122  30.274  15.679  0.00  0.00      C2   C
ATOM    107  NZ  LYS A  10     -12.713  29.355  16.685  0.00  0.00      C2   N
ATOM    108  H   LYS A  10      -9.140  33.093  11.450  0.00  0.00      C2   H
ATOM    109  HA  LYS A  10      -9.949  30.712  12.828  0.00  0.00      C2   H
ATOM    110  HB3 LYS A  10     -11.741  32.994  12.128  0.00  0.00      C2   H
ATOM    111  HB2 LYS A  10     -10.728  33.126  13.416  0.00  0.00      C2   H
ATOM    112  HG3 LYS A  10     -13.054  31.292  12.942  0.00  0.00      C2   H
ATOM    113  HG2 LYS A  10     -12.961  32.526  14.115  0.00  0.00      C2   H
ATOM    114  HD3 LYS A  10     -11.226  31.103  15.527  0.00  0.00      C2   H
ATOM    115  HD2 LYS A  10     -11.480  29.881  14.374  0.00  0.00      C2   H
ATOM    116  HE3 LYS A  10     -13.867  29.740  15.088  0.00  0.00      C2   H
ATOM    117  HE2 LYS A  10     -13.581  31.173  16.091  0.00  0.00      C2   H
ATOM    118  HZ1 LYS A  10     -13.504  29.084  17.252  0.00  0.00      C2   H
ATOM    119  HZ2 LYS A  10     -12.377  28.510  16.245  0.00  0.00      C2   H
ATOM    120  HZ3 LYS A  10     -12.015  29.720  17.317  0.00  0.00      C2   H
ATOM    121  N   ALA A  11     -11.546  31.277   9.925  0.00  0.00      C2   N
ATOM    122  CA  ALA A  11     -12.093  30.665   8.722  0.00  0.00      C2   C
ATOM    123  C   ALA A  11     -11.185  29.664   8.090  0.00  0.00      C2   C
ATOM    124  O   ALA A  11     -11.727  28.733   7.546  0.00  0.00      C2   O
ATOM    125  CB  ALA A  11     -12.531  31.706   7.681  0.00  0.00      C2   C
ATOM    126  H   ALA A  11     -11.415  32.277   9.892  0.00  0.00      C2   H
ATOM    127  HA  ALA A  11     -12.984  30.118   9.031  0.00  0.00      C2   H
ATOM    128  HB1 ALA A  11     -11.990  32.652   7.693  0.00  0.00      C2   H
ATOM    129  HB2 ALA A  11     -12.407  31.436   6.633  0.00  0.00      C2   H
ATOM    130  HB3 ALA A  11     -13.533  32.106   7.835  0.00  0.00      C2   H
ATOM    131  N   ALA A  12      -9.879  29.878   8.176  0.00  0.00      C2   N
ATOM    132  CA  ALA A  12      -8.927  28.886   7.523  0.00  0.00      C2   C
ATOM    133  C   ALA A  12      -8.915  27.557   8.312  0.00  0.00      C2   C
ATOM    134  O   ALA A  12      -8.820  26.565   7.593  0.00  0.00      C2   O
ATOM    135  CB  ALA A  12      -7.537  29.450   7.496  0.00  0.00      C2   C
ATOM    136  H   ALA A  12      -9.468  30.732   8.523  0.00  0.00      C2   H
ATOM    137  HA  ALA A  12      -9.206  28.737   6.479  0.00  0.00      C2   H
ATOM    138  HB1 ALA A  12      -7.568  30.471   7.115  0.00  0.00      C2   H
ATOM    139  HB2 ALA A  12      -7.090  29.508   8.489  0.00  0.00      C2   H
ATOM    140  HB3 ALA A  12      -6.848  28.920   6.838  0.00  0.00      C2   H
ATOM    141  N   VAL A  13      -8.943  27.572   9.677  0.00  0.00      C2   N
ATOM    142  CA  VAL A  13      -9.016  26.288  10.390  0.00  0.00      C2   C
ATOM    143  C   VAL A  13     -10.444  25.757  10.369  0.00  0.00      C2   C
ATOM    144  O   VAL A  13     -10.540  24.553  10.338  0.00  0.00      C2   O
ATOM    145  CB  VAL A  13      -8.464  26.243  11.837  0.00  0.00      C2   C
ATOM    146  CG1 VAL A  13      -8.963  27.448  12.728  0.00  0.00      C2   C
ATOM    147  CG2 VAL A  13      -8.742  24.961  12.688  0.00  0.00      C2   C
ATOM    148  H   VAL A  13      -8.902  28.472  10.133  0.00  0.00      C2   H
ATOM    149  HA  VAL A  13      -8.455  25.548   9.819  0.00  0.00      C2   H
ATOM    150  HB  VAL A  13      -7.382  26.325  11.738  0.00  0.00      C2   H
ATOM    151 HG11 VAL A  13     -10.019  27.518  12.990  0.00  0.00      C2   H
ATOM    152 HG12 VAL A  13      -8.477  27.425  13.704  0.00  0.00      C2   H
ATOM    153 HG13 VAL A  13      -8.620  28.369  12.257  0.00  0.00      C2   H
ATOM    154 HG21 VAL A  13      -8.555  23.988  12.233  0.00  0.00      C2   H
ATOM    155 HG22 VAL A  13      -8.055  24.910  13.534  0.00  0.00      C2   H
ATOM    156 HG23 VAL A  13      -9.756  24.954  13.087  0.00  0.00      C2   H
ATOM    157  N   GLU A  14     -11.513  26.541  10.285  0.00  0.00      C2   N
ATOM    158  CA  GLU A  14     -12.892  26.053  10.203  0.00  0.00      C2   C
ATOM    159  C   GLU A  14     -13.133  25.188   8.941  0.00  0.00      C2   C
ATOM    160  O   GLU A  14     -13.756  24.153   9.079  0.00  0.00      C2   O
ATOM    161  CB  GLU A  14     -13.887  27.172  10.278  0.00  0.00      C2   C
ATOM    162  CG  GLU A  14     -14.026  27.835  11.651  0.00  0.00      C2   C
ATOM    163  CD  GLU A  14     -14.859  29.109  11.691  0.00  0.00      C2   C
ATOM    164  OE1 GLU A  14     -15.025  29.703  10.653  0.00  0.00      C2   O
ATOM    165  OE2 GLU A  14     -15.469  29.478  12.741  0.00  0.00      C2   O
ATOM    166  H   GLU A  14     -11.338  27.536  10.249  0.00  0.00      C2   H
ATOM    167  HA  GLU A  14     -12.947  25.365  11.047  0.00  0.00      C2   H
ATOM    168  HB3 GLU A  14     -14.844  26.714  10.029  0.00  0.00      C2   H
ATOM    169  HB2 GLU A  14     -13.629  27.902   9.511  0.00  0.00      C2   H
ATOM    170  HG3 GLU A  14     -13.091  28.303  11.956  0.00  0.00      C2   H
ATOM    171  HG2 GLU A  14     -14.526  27.121  12.306  0.00  0.00      C2   H
ATOM    172  N   ARG A  15     -12.528  25.607   7.852  0.00  0.00      C2   N
ATOM    173  CA  ARG A  15     -12.249  24.872   6.597  0.00  0.00      C2   C
ATOM    174  C   ARG A  15     -11.431  23.564   6.753  0.00  0.00      C2   C
ATOM    175  O   ARG A  15     -11.649  22.531   6.071  0.00  0.00      C2   O
ATOM    176  CB  ARG A  15     -11.483  25.751   5.544  0.00  0.00      C2   C
ATOM    177  CG  ARG A  15     -11.073  25.068   4.291  0.00  0.00      C2   C
ATOM    178  CD  ARG A  15     -12.260  24.629   3.312  0.00  0.00      C2   C
ATOM    179  NE  ARG A  15     -13.067  25.687   2.690  0.00  0.00      C2   N
ATOM    180  CZ  ARG A  15     -12.773  26.283   1.591  0.00  0.00      C2   C
ATOM    181  NH1 ARG A  15     -11.720  25.895   0.800  0.00  0.00      C2   N
ATOM    182  NH2 ARG A  15     -13.707  27.206   1.308  0.00  0.00      C2   N
ATOM    183  H   ARG A  15     -12.026  26.477   7.957  0.00  0.00      C2   H
ATOM    184  HA  ARG A  15     -13.221  24.625   6.169  0.00  0.00      C2   H
ATOM    185  HB3 ARG A  15     -10.590  26.123   6.046  0.00  0.00      C2   H
ATOM    186  HB2 ARG A  15     -12.011  26.684   5.350  0.00  0.00      C2   H
ATOM    187  HG3 ARG A  15     -10.261  24.368   4.488  0.00  0.00      C2   H
ATOM    188  HG2 ARG A  15     -10.539  25.907   3.846  0.00  0.00      C2   H
ATOM    189  HD3 ARG A  15     -12.896  24.129   4.043  0.00  0.00      C2   H
ATOM    190  HD2 ARG A  15     -11.994  23.891   2.555  0.00  0.00      C2   H
ATOM    191  HE  ARG A  15     -13.766  26.012   3.342  0.00  0.00      C2   H
ATOM    192 HH12 ARG A  15     -11.687  26.178  -0.168  0.00  0.00      C2   H
ATOM    193 HH11 ARG A  15     -10.872  25.454   1.126  0.00  0.00      C2   H
ATOM    194 HH22 ARG A  15     -13.652  27.516   0.349  0.00  0.00      C2   H
ATOM    195 HH21 ARG A  15     -14.371  27.582   1.971  0.00  0.00      C2   H
ATOM    196  N   SER A  16     -10.429  23.576   7.645  0.00  0.00      C2   N
ATOM    197  CA  SER A  16      -9.518  22.437   7.758  0.00  0.00      C2   C
ATOM    198  C   SER A  16     -10.185  21.296   8.496  0.00  0.00      C2   C
ATOM    199  O   SER A  16     -10.247  20.157   7.983  0.00  0.00      C2   O
ATOM    200  CB  SER A  16      -8.256  23.006   8.327  0.00  0.00      C2   C
ATOM    201  OG  SER A  16      -7.267  22.053   8.176  0.00  0.00      C2   O
ATOM    202  H   SER A  16     -10.272  24.273   8.359  0.00  0.00      C2   H
ATOM    203  HA  SER A  16      -9.199  22.152   6.755  0.00  0.00      C2   H
ATOM    204  HB3 SER A  16      -8.376  23.288   9.373  0.00  0.00      C2   H
ATOM    205  HB2 SER A  16      -7.868  23.863   7.776  0.00  0.00      C2   H
ATOM    206  HG  SER A  16      -7.548  21.427   8.847  0.00  0.00      C2   H
ATOM    207  N   LYS A  17     -10.847  21.598   9.612  0.00  0.00      C2   N
ATOM    208  CA  LYS A  17     -11.764  20.617  10.269  0.00  0.00      C2   C
ATOM    209  C   LYS A  17     -12.953  20.127   9.346  0.00  0.00      C2   C
ATOM    210  O   LYS A  17     -13.347  18.943   9.449  0.00  0.00      C2   O
ATOM    211  CB  LYS A  17     -12.255  21.159  11.598  0.00  0.00      C2   C
ATOM    212  CG  LYS A  17     -11.220  21.742  12.593  0.00  0.00      C2   C
ATOM    213  CD  LYS A  17     -10.117  20.768  13.116  0.00  0.00      C2   C
ATOM    214  CE  LYS A  17     -10.610  19.488  13.651  0.00  0.00      C2   C
ATOM    215  NZ  LYS A  17      -9.694  18.365  13.546  0.00  0.00      C2   N
ATOM    216  H   LYS A  17     -10.825  22.497  10.071  0.00  0.00      C2   H
ATOM    217  HA  LYS A  17     -11.129  19.748  10.441  0.00  0.00      C2   H
ATOM    218  HB3 LYS A  17     -12.863  20.388  12.072  0.00  0.00      C2   H
ATOM    219  HB2 LYS A  17     -12.892  22.011  11.362  0.00  0.00      C2   H
ATOM    220  HG3 LYS A  17     -11.739  22.107  13.479  0.00  0.00      C2   H
ATOM    221  HG2 LYS A  17     -10.828  22.672  12.182  0.00  0.00      C2   H
ATOM    222  HD3 LYS A  17      -9.533  21.281  13.880  0.00  0.00      C2   H
ATOM    223  HD2 LYS A  17      -9.357  20.495  12.383  0.00  0.00      C2   H
ATOM    224  HE3 LYS A  17     -11.545  19.097  13.249  0.00  0.00      C2   H
ATOM    225  HE2 LYS A  17     -10.775  19.592  14.724  0.00  0.00      C2   H
ATOM    226  HZ1 LYS A  17     -10.096  17.555  13.996  0.00  0.00      C2   H
ATOM    227  HZ2 LYS A  17      -9.597  18.009  12.605  0.00  0.00      C2   H
ATOM    228  HZ3 LYS A  17      -8.778  18.527  13.939  0.00  0.00      C2   H
ATOM    229  N   MET A  18     -13.417  20.967   8.400  0.00  0.00      C2   N
ATOM    230  CA  MET A  18     -14.366  20.529   7.387  0.00  0.00      C2   C
ATOM    231  C   MET A  18     -13.793  19.432   6.469  0.00  0.00      C2   C
ATOM    232  O   MET A  18     -14.538  18.500   6.186  0.00  0.00      C2   O
ATOM    233  CB  MET A  18     -14.955  21.721   6.658  0.00  0.00      C2   C
ATOM    234  CG  MET A  18     -15.574  21.531   5.272  0.00  0.00      C2   C
ATOM    235  SD  MET A  18     -15.687  23.107   4.336  0.00  0.00      C2   S
ATOM    236  CE  MET A  18     -17.063  23.818   5.102  0.00  0.00      C2   C
ATOM    237  H   MET A  18     -12.961  21.861   8.283  0.00  0.00      C2   H
ATOM    238  HA  MET A  18     -15.116  19.935   7.909  0.00  0.00      C2   H
ATOM    239  HB3 MET A  18     -14.170  22.478   6.655  0.00  0.00      C2   H
ATOM    240  HB2 MET A  18     -15.716  22.201   7.274  0.00  0.00      C2   H
ATOM    241  HG3 MET A  18     -16.569  21.093   5.352  0.00  0.00      C2   H
ATOM    242  HG2 MET A  18     -15.058  20.767   4.691  0.00  0.00      C2   H
ATOM    243  HE1 MET A  18     -16.741  24.016   6.124  0.00  0.00      C2   H
ATOM    244  HE2 MET A  18     -17.478  24.703   4.618  0.00  0.00      C2   H
ATOM    245  HE3 MET A  18     -17.939  23.171   5.061  0.00  0.00      C2   H
ATOM    246  N   ILE A  19     -12.520  19.526   6.087  0.00  0.00      C2   N
ATOM    247  CA  ILE A  19     -11.923  18.476   5.294  0.00  0.00      C2   C
ATOM    248  C   ILE A  19     -11.688  17.169   6.105  0.00  0.00      C2   C
ATOM    249  O   ILE A  19     -11.870  16.072   5.558  0.00  0.00      C2   O
ATOM    250  CB  ILE A  19     -10.702  18.947   4.549  0.00  0.00      C2   C
ATOM    251  CG1 ILE A  19     -11.094  19.473   3.180  0.00  0.00      C2   C
ATOM    252  CG2 ILE A  19      -9.624  17.924   4.218  0.00  0.00      C2   C
ATOM    253  CD1 ILE A  19     -11.877  20.849   3.157  0.00  0.00      C2   C
ATOM    254  H   ILE A  19     -11.881  20.239   6.410  0.00  0.00      C2   H
ATOM    255  HA  ILE A  19     -12.691  18.157   4.590  0.00  0.00      C2   H
ATOM    256  HB  ILE A  19     -10.246  19.730   5.155  0.00  0.00      C2   H
ATOM    257 HG13 ILE A  19     -11.589  18.729   2.557  0.00  0.00      C2   H
ATOM    258 HG12 ILE A  19     -10.140  19.669   2.690  0.00  0.00      C2   H
ATOM    259 HG21 ILE A  19      -8.952  17.476   4.951  0.00  0.00      C2   H
ATOM    260 HG22 ILE A  19      -9.921  17.082   3.594  0.00  0.00      C2   H
ATOM    261 HG23 ILE A  19      -8.899  18.488   3.631  0.00  0.00      C2   H
ATOM    262 HD11 ILE A  19     -11.290  21.689   3.527  0.00  0.00      C2   H
ATOM    263 HD12 ILE A  19     -12.062  21.062   2.104  0.00  0.00      C2   H
ATOM    264 HD13 ILE A  19     -12.804  20.775   3.726  0.00  0.00      C2   H
ATOM    265  N   ASP A  20     -11.256  17.299   7.345  0.00  0.00      C2   N
ATOM    266  CA  ASP A  20     -11.191  16.217   8.369  0.00  0.00      C2   C
ATOM    267  C   ASP A  20     -12.472  15.437   8.431  0.00  0.00      C2   C
ATOM    268  O   ASP A  20     -12.373  14.208   8.369  0.00  0.00      C2   O
ATOM    269  CB  ASP A  20     -10.776  16.682   9.813  0.00  0.00      C2   C
ATOM    270  CG  ASP A  20      -9.410  17.269   9.982  0.00  0.00      C2   C
ATOM    271  OD1 ASP A  20      -9.055  17.995  10.962  0.00  0.00      C2   O
ATOM    272  OD2 ASP A  20      -8.578  16.977   9.126  0.00  0.00      C2   O
ATOM    273  H   ASP A  20     -11.017  18.227   7.664  0.00  0.00      C2   H
ATOM    274  HA  ASP A  20     -10.449  15.552   7.928  0.00  0.00      C2   H
ATOM    275  HB3 ASP A  20     -10.858  15.827  10.485  0.00  0.00      C2   H
ATOM    276  HB2 ASP A  20     -11.545  17.327  10.238  0.00  0.00      C2   H
ATOM    277  N   ARG A  21     -13.644  16.092   8.531  0.00  0.00      C2   N
ATOM    278  CA  ARG A  21     -14.886  15.383   8.674  0.00  0.00      C2   C
ATOM    279  C   ARG A  21     -15.370  14.710   7.348  0.00  0.00      C2   C
ATOM    280  O   ARG A  21     -15.898  13.594   7.313  0.00  0.00      C2   O
ATOM    281  CB  ARG A  21     -15.912  16.426   9.170  0.00  0.00      C2   C
ATOM    282  CG  ARG A  21     -17.335  15.853   9.381  0.00  0.00      C2   C
ATOM    283  CD  ARG A  21     -18.362  16.979   9.782  0.00  0.00      C2   C
ATOM    284  NE  ARG A  21     -17.810  17.648  10.955  0.00  0.00      C2   N
ATOM    285  CZ  ARG A  21     -17.108  18.819  10.969  0.00  0.00      C2   C
ATOM    286  NH1 ARG A  21     -16.884  19.477   9.841  0.00  0.00      C2   N
ATOM    287  NH2 ARG A  21     -16.547  19.274  12.077  0.00  0.00      C2   N
ATOM    288  H   ARG A  21     -13.652  17.101   8.483  0.00  0.00      C2   H
ATOM    289  HA  ARG A  21     -14.872  14.593   9.424  0.00  0.00      C2   H
ATOM    290  HB3 ARG A  21     -15.855  17.236   8.443  0.00  0.00      C2   H
ATOM    291  HB2 ARG A  21     -15.487  16.893  10.059  0.00  0.00      C2   H
ATOM    292  HG3 ARG A  21     -17.317  14.945   9.984  0.00  0.00      C2   H
ATOM    293  HG2 ARG A  21     -17.609  15.526   8.378  0.00  0.00      C2   H
ATOM    294  HD3 ARG A  21     -19.342  16.604  10.077  0.00  0.00      C2   H
ATOM    295  HD2 ARG A  21     -18.484  17.747   9.018  0.00  0.00      C2   H
ATOM    296  HE  ARG A  21     -17.882  17.134  11.821  0.00  0.00      C2   H
ATOM    297 HH12 ARG A  21     -16.322  20.314   9.770  0.00  0.00      C2   H
ATOM    298 HH11 ARG A  21     -17.179  19.156   8.931  0.00  0.00      C2   H
ATOM    299 HH22 ARG A  21     -16.041  20.145  12.138  0.00  0.00      C2   H
ATOM    300 HH21 ARG A  21     -16.689  18.858  12.987  0.00  0.00      C2   H
ATOM    301  N   ASN A  22     -14.981  15.257   6.192  0.00  0.00      C2   N
ATOM    302  CA  ASN A  22     -15.197  14.764   4.816  0.00  0.00      C2   C
ATOM    303  C   ASN A  22     -14.259  13.503   4.657  0.00  0.00      C2   C
ATOM    304  O   ASN A  22     -14.661  12.421   4.236  0.00  0.00      C2   O
ATOM    305  CB  ASN A  22     -14.829  15.788   3.728  0.00  0.00      C2   C
ATOM    306  CG  ASN A  22     -15.821  16.963   3.617  0.00  0.00      C2   C
ATOM    307  OD1 ASN A  22     -16.761  17.180   4.339  0.00  0.00      C2   O
ATOM    308  ND2 ASN A  22     -15.544  17.866   2.693  0.00  0.00      C2   N
ATOM    309  H   ASN A  22     -14.811  16.250   6.268  0.00  0.00      C2   H
ATOM    310  HA  ASN A  22     -16.268  14.584   4.722  0.00  0.00      C2   H
ATOM    311  HB3 ASN A  22     -14.859  15.226   2.795  0.00  0.00      C2   H
ATOM    312  HB2 ASN A  22     -13.832  16.205   3.869  0.00  0.00      C2   H
ATOM    313 HD22 ASN A  22     -16.208  18.550   2.361  0.00  0.00      C2   H
ATOM    314 HD21 ASN A  22     -14.791  17.726   2.035  0.00  0.00      C2   H
ATOM    315  N   LEU A  23     -12.984  13.589   5.027  0.00  0.00      C2   N
ATOM    316  CA  LEU A  23     -12.056  12.413   4.968  0.00  0.00      C2   C
ATOM    317  C   LEU A  23     -12.472  11.341   5.945  0.00  0.00      C2   C
ATOM    318  O   LEU A  23     -12.340  10.133   5.629  0.00  0.00      C2   O
ATOM    319  CB  LEU A  23     -10.594  12.792   5.184  0.00  0.00      C2   C
ATOM    320  CG  LEU A  23      -9.920  13.733   4.196  0.00  0.00      C2   C
ATOM    321  CD1 LEU A  23      -8.717  14.422   4.807  0.00  0.00      C2   C
ATOM    322  CD2 LEU A  23      -9.518  13.053   2.832  0.00  0.00      C2   C
ATOM    323  H   LEU A  23     -12.540  14.474   5.225  0.00  0.00      C2   H
ATOM    324  HA  LEU A  23     -12.195  11.958   3.987  0.00  0.00      C2   H
ATOM    325  HB3 LEU A  23      -9.934  11.930   5.290  0.00  0.00      C2   H
ATOM    326  HB2 LEU A  23     -10.554  13.288   6.153  0.00  0.00      C2   H
ATOM    327  HG  LEU A  23     -10.622  14.534   3.962  0.00  0.00      C2   H
ATOM    328 HD11 LEU A  23      -9.097  15.285   5.354  0.00  0.00      C2   H
ATOM    329 HD12 LEU A  23      -8.154  13.834   5.532  0.00  0.00      C2   H
ATOM    330 HD13 LEU A  23      -7.990  14.821   4.099  0.00  0.00      C2   H
ATOM    331 HD21 LEU A  23      -8.456  12.807   2.830  0.00  0.00      C2   H
ATOM    332 HD22 LEU A  23     -10.085  12.154   2.592  0.00  0.00      C2   H
ATOM    333 HD23 LEU A  23      -9.689  13.776   2.035  0.00  0.00      C2   H
ATOM    334  N   ARG A  24     -13.054  11.708   7.109  0.00  0.00      C2   N
ATOM    335  CA  ARG A  24     -13.845  10.885   8.048  0.00  0.00      C2   C
ATOM    336  C   ARG A  24     -14.914  10.152   7.286  0.00  0.00      C2   C
ATOM    337  O   ARG A  24     -14.832   8.940   7.284  0.00  0.00      C2   O
ATOM    338  CB  ARG A  24     -14.302  11.653   9.282  0.00  0.00      C2   C
ATOM    339  CG  ARG A  24     -14.819  10.722  10.403  0.00  0.00      C2   C
ATOM    340  CD  ARG A  24     -16.318  10.381  10.417  0.00  0.00      C2   C
ATOM    341  NE  ARG A  24     -17.192  11.550  10.781  0.00  0.00      C2   N
ATOM    342  CZ  ARG A  24     -18.452  11.729  10.354  0.00  0.00      C2   C
ATOM    343  NH1 ARG A  24     -18.994  10.880   9.546  0.00  0.00      C2   N
ATOM    344  NH2 ARG A  24     -19.149  12.791  10.783  0.00  0.00      C2   N
ATOM    345  H   ARG A  24     -13.178  12.699   7.261  0.00  0.00      C2   H
ATOM    346  HA  ARG A  24     -12.995  10.289   8.380  0.00  0.00      C2   H
ATOM    347  HB3 ARG A  24     -15.055  12.410   9.060  0.00  0.00      C2   H
ATOM    348  HB2 ARG A  24     -13.431  12.142   9.718  0.00  0.00      C2   H
ATOM    349  HG3 ARG A  24     -14.618  11.251  11.335  0.00  0.00      C2   H
ATOM    350  HG2 ARG A  24     -14.278   9.775  10.393  0.00  0.00      C2   H
ATOM    351  HD3 ARG A  24     -16.505   9.464  10.976  0.00  0.00      C2   H
ATOM    352  HD2 ARG A  24     -16.613  10.214   9.381  0.00  0.00      C2   H
ATOM    353  HE  ARG A  24     -16.673  12.246  11.296  0.00  0.00      C2   H
ATOM    354 HH12 ARG A  24     -19.875  11.046   9.081  0.00  0.00      C2   H
ATOM    355 HH11 ARG A  24     -18.796   9.889   9.546  0.00  0.00      C2   H
ATOM    356 HH22 ARG A  24     -20.064  13.009  10.413  0.00  0.00      C2   H
ATOM    357 HH21 ARG A  24     -18.859  13.407  11.528  0.00  0.00      C2   H
ATOM    358  N   GLU A  25     -15.790  10.817   6.643  0.00  0.00      C2   N
ATOM    359  CA  GLU A  25     -16.955  10.438   5.881  0.00  0.00      C2   C
ATOM    360  C   GLU A  25     -16.555   9.515   4.682  0.00  0.00      C2   C
ATOM    361  O   GLU A  25     -16.939   8.367   4.647  0.00  0.00      C2   O
ATOM    362  CB  GLU A  25     -17.943  11.679   5.465  0.00  0.00      C2   C
ATOM    363  CG  GLU A  25     -18.801  12.127   6.605  0.00  0.00      C2   C
ATOM    364  CD  GLU A  25     -19.951  13.113   6.310  0.00  0.00      C2   C
ATOM    365  OE1 GLU A  25     -19.932  13.914   5.317  0.00  0.00      C2   O
ATOM    366  OE2 GLU A  25     -20.934  13.106   7.110  0.00  0.00      C2   O
ATOM    367  H   GLU A  25     -15.720  11.822   6.573  0.00  0.00      C2   H
ATOM    368  HA  GLU A  25     -17.636   9.724   6.343  0.00  0.00      C2   H
ATOM    369  HB3 GLU A  25     -18.537  11.527   4.563  0.00  0.00      C2   H
ATOM    370  HB2 GLU A  25     -17.273  12.432   5.049  0.00  0.00      C2   H
ATOM    371  HG3 GLU A  25     -18.010  12.566   7.212  0.00  0.00      C2   H
ATOM    372  HG2 GLU A  25     -19.149  11.170   6.993  0.00  0.00      C2   H
ATOM    373  N   ASP A  26     -15.593   9.895   3.888  0.00  0.00      C2   N
ATOM    374  CA  ASP A  26     -15.068   9.147   2.722  0.00  0.00      C2   C
ATOM    375  C   ASP A  26     -14.280   7.926   3.152  0.00  0.00      C2   C
ATOM    376  O   ASP A  26     -14.074   7.034   2.370  0.00  0.00      C2   O
ATOM    377  CB  ASP A  26     -14.232   9.969   1.848  0.00  0.00      C2   C
ATOM    378  CG  ASP A  26     -14.862  11.186   1.192  0.00  0.00      C2   C
ATOM    379  OD1 ASP A  26     -14.114  12.115   0.795  0.00  0.00      C2   O
ATOM    380  OD2 ASP A  26     -16.125  11.205   1.009  0.00  0.00      C2   O
ATOM    381  H   ASP A  26     -15.263  10.842   4.008  0.00  0.00      C2   H
ATOM    382  HA  ASP A  26     -15.938   8.930   2.102  0.00  0.00      C2   H
ATOM    383  HB3 ASP A  26     -13.775   9.383   1.051  0.00  0.00      C2   H
ATOM    384  HB2 ASP A  26     -13.337  10.269   2.394  0.00  0.00      C2   H
ATOM    385  N   GLY A  27     -13.770   7.942   4.382  0.00  0.00      C2   N
ATOM    386  CA  GLY A  27     -13.033   6.832   4.867  0.00  0.00      C2   C
ATOM    387  C   GLY A  27     -14.008   5.797   5.403  0.00  0.00      C2   C
ATOM    388  O   GLY A  27     -13.753   4.608   5.490  0.00  0.00      C2   O
ATOM    389  H   GLY A  27     -13.724   8.798   4.916  0.00  0.00      C2   H
ATOM    390  HA3 GLY A  27     -12.358   7.195   5.643  0.00  0.00      C2   H
ATOM    391  HA2 GLY A  27     -12.444   6.411   4.052  0.00  0.00      C2   H
ATOM    392  N   GLU A  28     -15.305   6.183   5.782  0.00  0.00      C2   N
ATOM    393  CA  GLU A  28     -16.402   5.184   5.768  0.00  0.00      C2   C
ATOM    394  C   GLU A  28     -16.733   4.691   4.375  0.00  0.00      C2   C
ATOM    395  O   GLU A  28     -16.918   3.517   4.144  0.00  0.00      C2   O
ATOM    396  CB  GLU A  28     -17.560   5.815   6.544  0.00  0.00      C2   C
ATOM    397  CG  GLU A  28     -18.700   4.833   6.867  0.00  0.00      C2   C
ATOM    398  CD  GLU A  28     -19.947   5.480   7.401  0.00  0.00      C2   C
ATOM    399  OE1 GLU A  28     -20.034   6.729   7.459  0.00  0.00      C2   O
ATOM    400  OE2 GLU A  28     -20.876   4.720   7.771  0.00  0.00      C2   O
ATOM    401  H   GLU A  28     -15.478   7.178   5.781  0.00  0.00      C2   H
ATOM    402  HA  GLU A  28     -16.061   4.296   6.301  0.00  0.00      C2   H
ATOM    403  HB3 GLU A  28     -18.049   6.585   5.947  0.00  0.00      C2   H
ATOM    404  HB2 GLU A  28     -17.211   6.221   7.493  0.00  0.00      C2   H
ATOM    405  HG3 GLU A  28     -18.490   4.179   7.712  0.00  0.00      C2   H
ATOM    406  HG2 GLU A  28     -19.072   4.237   6.033  0.00  0.00      C2   H
ATOM    407  N   LYS A  29     -16.897   5.699   3.430  0.00  0.00      C2   N
ATOM    408  CA  LYS A  29     -17.549   5.439   2.120  0.00  0.00      C2   C
ATOM    409  C   LYS A  29     -16.875   4.375   1.248  0.00  0.00      C2   C
ATOM    410  O   LYS A  29     -17.677   3.507   0.855  0.00  0.00      C2   O
ATOM    411  CB  LYS A  29     -17.728   6.732   1.317  0.00  0.00      C2   C
ATOM    412  CG  LYS A  29     -18.846   7.636   1.886  0.00  0.00      C2   C
ATOM    413  CD  LYS A  29     -18.848   8.989   1.174  0.00  0.00      C2   C
ATOM    414  CE  LYS A  29     -19.465  10.152   1.892  0.00  0.00      C2   C
ATOM    415  NZ  LYS A  29     -18.834  11.378   1.329  0.00  0.00      C2   N
ATOM    416  H   LYS A  29     -16.815   6.671   3.691  0.00  0.00      C2   H
ATOM    417  HA  LYS A  29     -18.519   4.977   2.307  0.00  0.00      C2   H
ATOM    418  HB3 LYS A  29     -17.846   6.534   0.252  0.00  0.00      C2   H
ATOM    419  HB2 LYS A  29     -16.784   7.274   1.370  0.00  0.00      C2   H
ATOM    420  HG3 LYS A  29     -18.764   7.840   2.954  0.00  0.00      C2   H
ATOM    421  HG2 LYS A  29     -19.790   7.098   1.804  0.00  0.00      C2   H
ATOM    422  HD3 LYS A  29     -19.569   8.797   0.379  0.00  0.00      C2   H
ATOM    423  HD2 LYS A  29     -17.832   9.177   0.825  0.00  0.00      C2   H
ATOM    424  HE3 LYS A  29     -19.238  10.089   2.956  0.00  0.00      C2   H
ATOM    425  HE2 LYS A  29     -20.552  10.222   1.925  0.00  0.00      C2   H
ATOM    426  HZ1 LYS A  29     -19.004  12.111   2.002  0.00  0.00      C2   H
ATOM    427  HZ2 LYS A  29     -17.851  11.390   1.094  0.00  0.00      C2   H
ATOM    428  HZ3 LYS A  29     -19.370  11.736   0.551  0.00  0.00      C2   H
ATOM    429  N   ALA A  30     -15.552   4.520   1.140  0.00  0.00      C2   N
ATOM    430  CA  ALA A  30     -14.708   3.554   0.410  0.00  0.00      C2   C
ATOM    431  C   ALA A  30     -15.050   2.095   0.712  0.00  0.00      C2   C
ATOM    432  O   ALA A  30     -14.988   1.165  -0.104  0.00  0.00      C2   O
ATOM    433  CB  ALA A  30     -13.263   3.879   0.595  0.00  0.00      C2   C
ATOM    434  H   ALA A  30     -15.149   5.264   1.691  0.00  0.00      C2   H
ATOM    435  HA  ALA A  30     -15.066   3.752  -0.601  0.00  0.00      C2   H
ATOM    436  HB1 ALA A  30     -12.970   4.270   1.569  0.00  0.00      C2   H
ATOM    437  HB2 ALA A  30     -12.632   2.994   0.513  0.00  0.00      C2   H
ATOM    438  HB3 ALA A  30     -12.947   4.655  -0.101  0.00  0.00      C2   H
ATOM    439  N   ALA A  31     -15.260   1.816   2.059  0.00  0.00      C2   N
ATOM    440  CA  ALA A  31     -15.559   0.488   2.564  0.00  0.00      C2   C
ATOM    441  C   ALA A  31     -16.881  -0.083   2.085  0.00  0.00      C2   C
ATOM    442  O   ALA A  31     -17.052  -1.255   2.377  0.00  0.00      C2   O
ATOM    443  CB  ALA A  31     -15.415   0.504   4.082  0.00  0.00      C2   C
ATOM    444  H   ALA A  31     -15.307   2.634   2.649  0.00  0.00      C2   H
ATOM    445  HA  ALA A  31     -14.769  -0.133   2.141  0.00  0.00      C2   H
ATOM    446  HB1 ALA A  31     -14.449   0.909   4.385  0.00  0.00      C2   H
ATOM    447  HB2 ALA A  31     -16.222   1.083   4.532  0.00  0.00      C2   H
ATOM    448  HB3 ALA A  31     -15.529  -0.474   4.549  0.00  0.00      C2   H
ATOM    449  N   ARG A  32     -17.731   0.774   1.469  0.00  0.00      C2   N
ATOM    450  CA  ARG A  32     -18.957   0.363   0.793  0.00  0.00      C2   C
ATOM    451  C   ARG A  32     -18.760   0.123  -0.695  0.00  0.00      C2   C
ATOM    452  O   ARG A  32     -19.697  -0.180  -1.416  0.00  0.00      C2   O
ATOM    453  CB  ARG A  32     -20.121   1.419   0.902  0.00  0.00      C2   C
ATOM    454  CG  ARG A  32     -20.297   2.037   2.358  0.00  0.00      C2   C
ATOM    455  CD  ARG A  32     -21.619   2.857   2.505  0.00  0.00      C2   C
ATOM    456  NE  ARG A  32     -21.799   3.259   3.870  0.00  0.00      C2   N
ATOM    457  CZ  ARG A  32     -22.358   2.592   4.886  0.00  0.00      C2   C
ATOM    458  NH1 ARG A  32     -22.948   1.450   4.695  0.00  0.00      C2   N
ATOM    459  NH2 ARG A  32     -22.205   3.088   6.139  0.00  0.00      C2   N
ATOM    460  H   ARG A  32     -17.417   1.716   1.282  0.00  0.00      C2   H
ATOM    461  HA  ARG A  32     -19.222  -0.591   1.250  0.00  0.00      C2   H
ATOM    462  HB3 ARG A  32     -20.897   0.736   0.557  0.00  0.00      C2   H
ATOM    463  HB2 ARG A  32     -20.192   2.306   0.273  0.00  0.00      C2   H
ATOM    464  HG3 ARG A  32     -19.437   2.689   2.507  0.00  0.00      C2   H
ATOM    465  HG2 ARG A  32     -20.173   1.378   3.217  0.00  0.00      C2   H
ATOM    466  HD3 ARG A  32     -22.443   2.356   1.997  0.00  0.00      C2   H
ATOM    467  HD2 ARG A  32     -21.508   3.765   1.912  0.00  0.00      C2   H
ATOM    468  HE  ARG A  32     -21.350   4.142   4.069  0.00  0.00      C2   H
ATOM    469 HH12 ARG A  32     -23.433   0.909   5.396  0.00  0.00      C2   H
ATOM    470 HH11 ARG A  32     -23.110   1.126   3.752  0.00  0.00      C2   H
ATOM    471 HH22 ARG A  32     -22.859   2.850   6.871  0.00  0.00      C2   H
ATOM    472 HH21 ARG A  32     -21.645   3.906   6.333  0.00  0.00      C2   H
ATOM    473  N   GLU A  33     -17.498   0.122  -1.181  0.00  0.00      C2   N
ATOM    474  CA  GLU A  33     -17.140  -0.099  -2.601  0.00  0.00      C2   C
ATOM    475  C   GLU A  33     -15.943  -1.108  -2.678  0.00  0.00      C2   C
ATOM    476  O   GLU A  33     -15.269  -1.395  -1.721  0.00  0.00      C2   O
ATOM    477  CB  GLU A  33     -16.713   1.329  -3.219  0.00  0.00      C2   C
ATOM    478  CG  GLU A  33     -16.288   1.509  -4.673  0.00  0.00      C2   C
ATOM    479  CD  GLU A  33     -15.944   3.008  -4.982  0.00  0.00      C2   C
ATOM    480  OE1 GLU A  33     -14.918   3.566  -4.582  0.00  0.00      C2   O
ATOM    481  OE2 GLU A  33     -16.747   3.610  -5.648  0.00  0.00      C2   O
ATOM    482  H   GLU A  33     -16.686   0.207  -0.586  0.00  0.00      C2   H
ATOM    483  HA  GLU A  33     -18.013  -0.396  -3.183  0.00  0.00      C2   H
ATOM    484  HB3 GLU A  33     -16.029   1.828  -2.532  0.00  0.00      C2   H
ATOM    485  HB2 GLU A  33     -17.608   1.934  -3.072  0.00  0.00      C2   H
ATOM    486  HG3 GLU A  33     -17.032   1.187  -5.401  0.00  0.00      C2   H
ATOM    487  HG2 GLU A  33     -15.377   0.929  -4.818  0.00  0.00      C2   H
ATOM    488  N   VAL A  34     -15.899  -1.842  -3.815  0.00  0.00      C2   N
ATOM    489  CA  VAL A  34     -14.627  -2.440  -4.286  0.00  0.00      C2   C
ATOM    490  C   VAL A  34     -14.318  -1.937  -5.693  0.00  0.00      C2   C
ATOM    491  O   VAL A  34     -15.226  -1.681  -6.457  0.00  0.00      C2   O
ATOM    492  CB  VAL A  34     -14.707  -4.048  -4.258  0.00  0.00      C2   C
ATOM    493  CG1 VAL A  34     -14.410  -4.560  -2.900  0.00  0.00      C2   C
ATOM    494  CG2 VAL A  34     -15.973  -4.635  -4.848  0.00  0.00      C2   C
ATOM    495  H   VAL A  34     -16.437  -1.447  -4.573  0.00  0.00      C2   H
ATOM    496  HA  VAL A  34     -13.872  -2.132  -3.563  0.00  0.00      C2   H
ATOM    497  HB  VAL A  34     -13.979  -4.524  -4.915  0.00  0.00      C2   H
ATOM    498 HG11 VAL A  34     -15.141  -4.307  -2.132  0.00  0.00      C2   H
ATOM    499 HG12 VAL A  34     -14.275  -5.641  -2.921  0.00  0.00      C2   H
ATOM    500 HG13 VAL A  34     -13.452  -4.205  -2.519  0.00  0.00      C2   H
ATOM    501 HG21 VAL A  34     -15.981  -4.387  -5.910  0.00  0.00      C2   H
ATOM    502 HG22 VAL A  34     -16.154  -5.701  -4.711  0.00  0.00      C2   H
ATOM    503 HG23 VAL A  34     -16.868  -4.145  -4.464  0.00  0.00      C2   H
ATOM    504  N   LYS A  35     -13.069  -1.752  -6.078  0.00  0.00      C2   N
ATOM    505  CA  LYS A  35     -12.598  -1.320  -7.359  0.00  0.00      C2   C
ATOM    506  C   LYS A  35     -12.073  -2.576  -8.032  0.00  0.00      C2   C
ATOM    507  O   LYS A  35     -11.566  -3.526  -7.335  0.00  0.00      C2   O
ATOM    508  CB  LYS A  35     -11.524  -0.274  -7.201  0.00  0.00      C2   C
ATOM    509  CG  LYS A  35     -11.949   1.138  -6.815  0.00  0.00      C2   C
ATOM    510  CD  LYS A  35     -10.797   2.010  -6.193  0.00  0.00      C2   C
ATOM    511  CE  LYS A  35     -11.388   3.437  -6.023  0.00  0.00      C2   C
ATOM    512  NZ  LYS A  35     -10.537   4.320  -5.182  0.00  0.00      C2   N
ATOM    513  H   LYS A  35     -12.369  -2.208  -5.512  0.00  0.00      C2   H
ATOM    514  HA  LYS A  35     -13.389  -0.904  -7.983  0.00  0.00      C2   H
ATOM    515  HB3 LYS A  35     -11.017  -0.259  -8.166  0.00  0.00      C2   H
ATOM    516  HB2 LYS A  35     -10.813  -0.628  -6.454  0.00  0.00      C2   H
ATOM    517  HG3 LYS A  35     -12.774   1.107  -6.103  0.00  0.00      C2   H
ATOM    518  HG2 LYS A  35     -12.523   1.546  -7.647  0.00  0.00      C2   H
ATOM    519  HD3 LYS A  35      -9.974   1.975  -6.907  0.00  0.00      C2   H
ATOM    520  HD2 LYS A  35     -10.739   1.381  -5.304  0.00  0.00      C2   H
ATOM    521  HE3 LYS A  35     -12.369   3.387  -5.550  0.00  0.00      C2   H
ATOM    522  HE2 LYS A  35     -11.534   3.868  -7.013  0.00  0.00      C2   H
ATOM    523  HZ1 LYS A  35     -10.560   4.126  -4.191  0.00  0.00      C2   H
ATOM    524  HZ2 LYS A  35      -9.567   4.219  -5.445  0.00  0.00      C2   H
ATOM    525  HZ3 LYS A  35     -10.807   5.283  -5.326  0.00  0.00      C2   H
ATOM    526  N   LEU A  36     -12.122  -2.589  -9.377  0.00  0.00      C2   N
ATOM    527  CA  LEU A  36     -11.772  -3.703 -10.246  0.00  0.00      C2   C
ATOM    528  C   LEU A  36     -11.429  -3.224 -11.636  0.00  0.00      C2   C
ATOM    529  O   LEU A  36     -11.783  -2.121 -12.099  0.00  0.00      C2   O
ATOM    530  CB  LEU A  36     -13.001  -4.626 -10.401  0.00  0.00      C2   C
ATOM    531  CG  LEU A  36     -13.401  -5.412  -9.119  0.00  0.00      C2   C
ATOM    532  CD1 LEU A  36     -14.568  -4.839  -8.372  0.00  0.00      C2   C
ATOM    533  CD2 LEU A  36     -13.496  -6.859  -9.460  0.00  0.00      C2   C
ATOM    534  H   LEU A  36     -12.795  -1.982  -9.823  0.00  0.00      C2   H
ATOM    535  HA  LEU A  36     -10.940  -4.272  -9.831  0.00  0.00      C2   H
ATOM    536  HB3 LEU A  36     -12.689  -5.367 -11.137  0.00  0.00      C2   H
ATOM    537  HB2 LEU A  36     -13.774  -4.066 -10.926  0.00  0.00      C2   H
ATOM    538  HG  LEU A  36     -12.566  -5.346  -8.422  0.00  0.00      C2   H
ATOM    539 HD11 LEU A  36     -15.480  -5.418  -8.514  0.00  0.00      C2   H
ATOM    540 HD12 LEU A  36     -14.431  -4.920  -7.293  0.00  0.00      C2   H
ATOM    541 HD13 LEU A  36     -14.685  -3.774  -8.573  0.00  0.00      C2   H
ATOM    542 HD21 LEU A  36     -12.502  -7.291  -9.575  0.00  0.00      C2   H
ATOM    543 HD22 LEU A  36     -14.066  -7.468  -8.758  0.00  0.00      C2   H
ATOM    544 HD23 LEU A  36     -14.027  -6.906 -10.410  0.00  0.00      C2   H
ATOM    545  N   LEU A  37     -10.684  -4.094 -12.380  0.00  0.00      C2   N
ATOM    546  CA  LEU A  37     -10.248  -3.971 -13.770  0.00  0.00      C2   C
ATOM    547  C   LEU A  37     -11.081  -4.958 -14.634  0.00  0.00      C2   C
ATOM    548  O   LEU A  37     -11.467  -6.059 -14.122  0.00  0.00      C2   O
ATOM    549  CB  LEU A  37      -8.749  -4.303 -13.892  0.00  0.00      C2   C
ATOM    550  CG  LEU A  37      -7.935  -3.788 -15.067  0.00  0.00      C2   C
ATOM    551  CD1 LEU A  37      -8.109  -2.326 -15.254  0.00  0.00      C2   C
ATOM    552  CD2 LEU A  37      -6.436  -4.307 -15.015  0.00  0.00      C2   C
ATOM    553  H   LEU A  37     -10.484  -5.006 -11.996  0.00  0.00      C2   H
ATOM    554  HA  LEU A  37     -10.541  -2.984 -14.126  0.00  0.00      C2   H
ATOM    555  HB3 LEU A  37      -8.508  -5.351 -13.720  0.00  0.00      C2   H
ATOM    556  HB2 LEU A  37      -8.401  -3.838 -12.969  0.00  0.00      C2   H
ATOM    557  HG  LEU A  37      -8.454  -4.141 -15.958  0.00  0.00      C2   H
ATOM    558 HD11 LEU A  37      -8.990  -2.099 -15.855  0.00  0.00      C2   H
ATOM    559 HD12 LEU A  37      -8.200  -1.824 -14.291  0.00  0.00      C2   H
ATOM    560 HD13 LEU A  37      -7.293  -1.875 -15.819  0.00  0.00      C2   H
ATOM    561 HD21 LEU A  37      -5.802  -3.679 -15.640  0.00  0.00      C2   H
ATOM    562 HD22 LEU A  37      -5.933  -4.410 -14.053  0.00  0.00      C2   H
ATOM    563 HD23 LEU A  37      -6.426  -5.336 -15.374  0.00  0.00      C2   H
ATOM    564  N   LEU A  38     -11.329  -4.567 -15.892  0.00  0.00      C2   N
ATOM    565  CA  LEU A  38     -12.156  -5.187 -16.950  0.00  0.00      C2   C
ATOM    566  C   LEU A  38     -11.270  -5.025 -18.190  0.00  0.00      C2   C
ATOM    567  O   LEU A  38     -10.890  -3.906 -18.481  0.00  0.00      C2   O
ATOM    568  CB  LEU A  38     -13.677  -4.748 -17.037  0.00  0.00      C2   C
ATOM    569  CG  LEU A  38     -14.364  -5.029 -18.415  0.00  0.00      C2   C
ATOM    570  CD1 LEU A  38     -14.383  -6.601 -18.635  0.00  0.00      C2   C
ATOM    571  CD2 LEU A  38     -15.766  -4.359 -18.388  0.00  0.00      C2   C
ATOM    572  H   LEU A  38     -10.843  -3.732 -16.186  0.00  0.00      C2   H
ATOM    573  HA  LEU A  38     -12.220  -6.266 -16.814  0.00  0.00      C2   H
ATOM    574  HB3 LEU A  38     -13.746  -3.675 -16.861  0.00  0.00      C2   H
ATOM    575  HB2 LEU A  38     -14.198  -5.023 -16.120  0.00  0.00      C2   H
ATOM    576  HG  LEU A  38     -13.739  -4.546 -19.165  0.00  0.00      C2   H
ATOM    577 HD11 LEU A  38     -14.642  -7.180 -17.748  0.00  0.00      C2   H
ATOM    578 HD12 LEU A  38     -15.178  -6.904 -19.317  0.00  0.00      C2   H
ATOM    579 HD13 LEU A  38     -13.380  -6.957 -18.869  0.00  0.00      C2   H
ATOM    580 HD21 LEU A  38     -16.165  -4.305 -17.375  0.00  0.00      C2   H
ATOM    581 HD22 LEU A  38     -15.749  -3.346 -18.790  0.00  0.00      C2   H
ATOM    582 HD23 LEU A  38     -16.510  -4.888 -18.983  0.00  0.00      C2   H
ATOM    583  N   LEU A  39     -10.862  -6.142 -18.820  0.00  0.00      C2   N
ATOM    584  CA  LEU A  39     -10.101  -6.374 -20.085  0.00  0.00      C2   C
ATOM    585  C   LEU A  39     -10.908  -7.261 -21.022  0.00  0.00      C2   C
ATOM    586  O   LEU A  39     -11.462  -8.191 -20.521  0.00  0.00      C2   O
ATOM    587  CB  LEU A  39      -8.796  -7.044 -19.531  0.00  0.00      C2   C
ATOM    588  CG  LEU A  39      -7.942  -6.184 -18.633  0.00  0.00      C2   C
ATOM    589  CD1 LEU A  39      -6.780  -7.032 -18.092  0.00  0.00      C2   C
ATOM    590  CD2 LEU A  39      -7.505  -4.841 -19.154  0.00  0.00      C2   C
ATOM    591  H   LEU A  39     -11.288  -6.989 -18.471  0.00  0.00      C2   H
ATOM    592  HA  LEU A  39      -9.895  -5.429 -20.587  0.00  0.00      C2   H
ATOM    593  HB3 LEU A  39      -8.189  -7.134 -20.432  0.00  0.00      C2   H
ATOM    594  HB2 LEU A  39      -8.834  -8.115 -19.328  0.00  0.00      C2   H
ATOM    595  HG  LEU A  39      -8.545  -5.994 -17.745  0.00  0.00      C2   H
ATOM    596 HD11 LEU A  39      -6.521  -6.674 -17.096  0.00  0.00      C2   H
ATOM    597 HD12 LEU A  39      -6.899  -8.113 -18.167  0.00  0.00      C2   H
ATOM    598 HD13 LEU A  39      -6.044  -6.714 -18.831  0.00  0.00      C2   H
ATOM    599 HD21 LEU A  39      -7.451  -4.182 -18.288  0.00  0.00      C2   H
ATOM    600 HD22 LEU A  39      -6.584  -4.900 -19.734  0.00  0.00      C2   H
ATOM    601 HD23 LEU A  39      -8.290  -4.309 -19.692  0.00  0.00      C2   H
ATOM    602  N   GLY A  40     -10.834  -6.971 -22.300  0.00  0.00      C2   N
ATOM    603  CA  GLY A  40     -11.324  -7.868 -23.348  0.00  0.00      C2   C
ATOM    604  C   GLY A  40     -10.060  -8.303 -24.085  0.00  0.00      C2   C
ATOM    605  O   GLY A  40      -9.230  -7.402 -24.372  0.00  0.00      C2   O
ATOM    606  H   GLY A  40     -10.251  -6.194 -22.577  0.00  0.00      C2   H
ATOM    607  HA3 GLY A  40     -12.022  -7.391 -24.036  0.00  0.00      C2   H
ATOM    608  HA2 GLY A  40     -11.921  -8.687 -22.946  0.00  0.00      C2   H
ATOM    609  N   ALA A  41      -9.972  -9.625 -24.483  0.00  0.00      C2   N
ATOM    610  CA  ALA A  41      -9.150 -10.133 -25.602  0.00  0.00      C2   C
ATOM    611  C   ALA A  41      -9.966 -10.450 -26.904  0.00  0.00      C2   C
ATOM    612  O   ALA A  41     -10.974 -11.158 -26.802  0.00  0.00      C2   O
ATOM    613  CB  ALA A  41      -8.503 -11.417 -25.115  0.00  0.00      C2   C
ATOM    614  H   ALA A  41     -10.663 -10.299 -24.188  0.00  0.00      C2   H
ATOM    615  HA  ALA A  41      -8.444  -9.380 -25.951  0.00  0.00      C2   H
ATOM    616  HB1 ALA A  41      -7.824 -11.829 -25.861  0.00  0.00      C2   H
ATOM    617  HB2 ALA A  41      -7.940 -11.102 -24.237  0.00  0.00      C2   H
ATOM    618  HB3 ALA A  41      -9.221 -12.155 -24.758  0.00  0.00      C2   H
ATOM    619  N   GLY A  42      -9.497  -9.978 -28.069  0.00  0.00      C2   N
ATOM    620  CA  GLY A  42      -9.995 -10.343 -29.432  0.00  0.00      C2   C
ATOM    621  C   GLY A  42     -11.325  -9.623 -29.649  0.00  0.00      C2   C
ATOM    622  O   GLY A  42     -11.481  -8.365 -29.569  0.00  0.00      C2   O
ATOM    623  H   GLY A  42      -8.709  -9.346 -28.040  0.00  0.00      C2   H
ATOM    624  HA3 GLY A  42     -10.101 -11.417 -29.583  0.00  0.00      C2   H
ATOM    625  HA2 GLY A  42      -9.322  -9.879 -30.152  0.00  0.00      C2   H
ATOM    626  N   GLU A  43     -12.320 -10.446 -29.941  0.00  0.00      C2   N
ATOM    627  CA  GLU A  43     -13.740 -10.010 -29.988  0.00  0.00      C2   C
ATOM    628  C   GLU A  43     -14.553 -10.878 -28.984  0.00  0.00      C2   C
ATOM    629  O   GLU A  43     -15.339 -11.810 -29.354  0.00  0.00      C2   O
ATOM    630  CB  GLU A  43     -14.284 -10.262 -31.415  0.00  0.00      C2   C
ATOM    631  CG  GLU A  43     -13.701  -9.446 -32.623  0.00  0.00      C2   C
ATOM    632  CD  GLU A  43     -14.371  -9.758 -33.988  0.00  0.00      C2   C
ATOM    633  OE1 GLU A  43     -15.018  -8.767 -34.499  0.00  0.00      C2   O
ATOM    634  OE2 GLU A  43     -14.250 -10.953 -34.361  0.00  0.00      C2   O
ATOM    635  H   GLU A  43     -12.231 -11.443 -30.077  0.00  0.00      C2   H
ATOM    636  HA  GLU A  43     -13.967  -8.969 -29.760  0.00  0.00      C2   H
ATOM    637  HB3 GLU A  43     -15.365 -10.141 -31.343  0.00  0.00      C2   H
ATOM    638  HB2 GLU A  43     -14.117 -11.319 -31.620  0.00  0.00      C2   H
ATOM    639  HG3 GLU A  43     -12.628  -9.503 -32.809  0.00  0.00      C2   H
ATOM    640  HG2 GLU A  43     -13.817  -8.381 -32.420  0.00  0.00      C2   H
ATOM    641  N   SER A  44     -14.351 -10.556 -27.672  0.00  0.00      C2   N
ATOM    642  CA  SER A  44     -15.145 -11.196 -26.661  0.00  0.00      C2   C
ATOM    643  C   SER A  44     -16.578 -10.739 -26.735  0.00  0.00      C2   C
ATOM    644  O   SER A  44     -17.427 -11.566 -26.427  0.00  0.00      C2   O
ATOM    645  CB  SER A  44     -14.543 -11.005 -25.245  0.00  0.00      C2   C
ATOM    646  OG  SER A  44     -14.366  -9.652 -25.057  0.00  0.00      C2   O
ATOM    647  H   SER A  44     -13.804  -9.735 -27.457  0.00  0.00      C2   H
ATOM    648  HA  SER A  44     -15.255 -12.274 -26.777  0.00  0.00      C2   H
ATOM    649  HB3 SER A  44     -13.564 -11.485 -25.252  0.00  0.00      C2   H
ATOM    650  HB2 SER A  44     -15.094 -11.428 -24.405  0.00  0.00      C2   H
ATOM    651  HG  SER A  44     -13.488  -9.386 -25.341  0.00  0.00      C2   H
ATOM    652  N   GLY A  45     -16.866  -9.557 -27.229  0.00  0.00      C2   N
ATOM    653  CA  GLY A  45     -18.198  -9.000 -27.290  0.00  0.00      C2   C
ATOM    654  C   GLY A  45     -18.443  -8.056 -26.118  0.00  0.00      C2   C
ATOM    655  O   GLY A  45     -19.631  -7.911 -25.762  0.00  0.00      C2   O
ATOM    656  H   GLY A  45     -16.122  -8.917 -27.468  0.00  0.00      C2   H
ATOM    657  HA3 GLY A  45     -18.994  -9.744 -27.321  0.00  0.00      C2   H
ATOM    658  HA2 GLY A  45     -18.241  -8.434 -28.221  0.00  0.00      C2   H
ATOM    659  N   LYS A  46     -17.349  -7.413 -25.524  0.00  0.00      C2   N
ATOM    660  CA  LYS A  46     -17.406  -6.593 -24.299  0.00  0.00      C2   C
ATOM    661  C   LYS A  46     -18.461  -5.491 -24.184  0.00  0.00      C2   C
ATOM    662  O   LYS A  46     -18.841  -5.119 -23.085  0.00  0.00      C2   O
ATOM    663  CB  LYS A  46     -16.035  -5.858 -24.025  0.00  0.00      C2   C
ATOM    664  CG  LYS A  46     -15.960  -5.032 -22.762  0.00  0.00      C2   C
ATOM    665  CD  LYS A  46     -14.545  -4.672 -22.142  0.00  0.00      C2   C
ATOM    666  CE  LYS A  46     -13.533  -4.077 -23.054  0.00  0.00      C2   C
ATOM    667  NZ  LYS A  46     -13.664  -2.617 -23.350  0.00  0.00      C2   N
ATOM    668  H   LYS A  46     -16.467  -7.474 -26.012  0.00  0.00      C2   H
ATOM    669  HA  LYS A  46     -17.511  -7.218 -23.412  0.00  0.00      C2   H
ATOM    670  HB3 LYS A  46     -15.841  -5.164 -24.844  0.00  0.00      C2   H
ATOM    671  HB2 LYS A  46     -15.190  -6.535 -24.150  0.00  0.00      C2   H
ATOM    672  HG3 LYS A  46     -16.476  -5.527 -21.939  0.00  0.00      C2   H
ATOM    673  HG2 LYS A  46     -16.478  -4.074 -22.810  0.00  0.00      C2   H
ATOM    674  HD3 LYS A  46     -14.126  -5.539 -21.633  0.00  0.00      C2   H
ATOM    675  HD2 LYS A  46     -14.695  -3.934 -21.353  0.00  0.00      C2   H
ATOM    676  HE3 LYS A  46     -13.503  -4.632 -23.992  0.00  0.00      C2   H
ATOM    677  HE2 LYS A  46     -12.521  -4.251 -22.688  0.00  0.00      C2   H
ATOM    678  HZ1 LYS A  46     -13.629  -2.021 -22.535  0.00  0.00      C2   H
ATOM    679  HZ2 LYS A  46     -12.882  -2.245 -23.870  0.00  0.00      C2   H
ATOM    680  HZ3 LYS A  46     -14.575  -2.476 -23.762  0.00  0.00      C2   H
ATOM    681  N   SER A  47     -19.084  -4.996 -25.291  0.00  0.00      C2   N
ATOM    682  CA  SER A  47     -20.326  -4.231 -25.352  0.00  0.00      C2   C
ATOM    683  C   SER A  47     -21.548  -4.979 -24.698  0.00  0.00      C2   C
ATOM    684  O   SER A  47     -22.492  -4.288 -24.221  0.00  0.00      C2   O
ATOM    685  CB  SER A  47     -20.549  -3.742 -26.769  0.00  0.00      C2   C
ATOM    686  OG  SER A  47     -20.703  -4.783 -27.693  0.00  0.00      C2   O
ATOM    687  H   SER A  47     -18.670  -5.278 -26.168  0.00  0.00      C2   H
ATOM    688  HA  SER A  47     -20.170  -3.260 -24.882  0.00  0.00      C2   H
ATOM    689  HB3 SER A  47     -19.655  -3.180 -27.039  0.00  0.00      C2   H
ATOM    690  HB2 SER A  47     -21.423  -3.091 -26.799  0.00  0.00      C2   H
ATOM    691  HG  SER A  47     -19.821  -5.095 -27.906  0.00  0.00      C2   H
ATOM    692  N   THR A  48     -21.482  -6.343 -24.611  0.00  0.00      C2   N
ATOM    693  CA  THR A  48     -22.519  -7.176 -23.973  0.00  0.00      C2   C
ATOM    694  C   THR A  48     -22.309  -7.157 -22.439  0.00  0.00      C2   C
ATOM    695  O   THR A  48     -23.191  -6.850 -21.708  0.00  0.00      C2   O
ATOM    696  CB  THR A  48     -22.577  -8.546 -24.630  0.00  0.00      C2   C
ATOM    697  OG1 THR A  48     -21.339  -9.259 -24.418  0.00  0.00      C2   O
ATOM    698  CG2 THR A  48     -22.819  -8.619 -26.085  0.00  0.00      C2   C
ATOM    699  H   THR A  48     -20.781  -6.741 -25.220  0.00  0.00      C2   H
ATOM    700  HA  THR A  48     -23.486  -6.706 -24.150  0.00  0.00      C2   H
ATOM    701  HB  THR A  48     -23.373  -8.990 -24.032  0.00  0.00      C2   H
ATOM    702  HG1 THR A  48     -20.684  -8.873 -25.004  0.00  0.00      C2   H
ATOM    703 HG21 THR A  48     -23.354  -9.550 -26.270  0.00  0.00      C2   H
ATOM    704 HG22 THR A  48     -23.676  -8.004 -26.358  0.00  0.00      C2   H
ATOM    705 HG23 THR A  48     -22.000  -8.506 -26.795  0.00  0.00      C2   H
ATOM    706  N   ILE A  49     -21.081  -7.414 -22.051  0.00  0.00      C2   N
ATOM    707  CA  ILE A  49     -20.564  -7.427 -20.680  0.00  0.00      C2   C
ATOM    708  C   ILE A  49     -20.767  -6.099 -19.913  0.00  0.00      C2   C
ATOM    709  O   ILE A  49     -21.187  -6.134 -18.745  0.00  0.00      C2   O
ATOM    710  CB  ILE A  49     -19.112  -7.828 -20.596  0.00  0.00      C2   C
ATOM    711  CG1 ILE A  49     -18.775  -9.084 -21.389  0.00  0.00      C2   C
ATOM    712  CG2 ILE A  49     -18.572  -7.997 -19.153  0.00  0.00      C2   C
ATOM    713  CD1 ILE A  49     -19.659 -10.278 -21.111  0.00  0.00      C2   C
ATOM    714  H   ILE A  49     -20.537  -7.669 -22.863  0.00  0.00      C2   H
ATOM    715  HA  ILE A  49     -21.166  -8.164 -20.148  0.00  0.00      C2   H
ATOM    716  HB  ILE A  49     -18.532  -7.090 -21.149  0.00  0.00      C2   H
ATOM    717 HG13 ILE A  49     -17.735  -9.368 -21.228  0.00  0.00      C2   H
ATOM    718 HG12 ILE A  49     -18.794  -8.889 -22.462  0.00  0.00      C2   H
ATOM    719 HG21 ILE A  49     -19.332  -8.571 -18.623  0.00  0.00      C2   H
ATOM    720 HG22 ILE A  49     -17.659  -8.590 -19.097  0.00  0.00      C2   H
ATOM    721 HG23 ILE A  49     -18.292  -7.076 -18.642  0.00  0.00      C2   H
ATOM    722 HD11 ILE A  49     -20.116 -10.221 -20.123  0.00  0.00      C2   H
ATOM    723 HD12 ILE A  49     -20.505 -10.326 -21.796  0.00  0.00      C2   H
ATOM    724 HD13 ILE A  49     -19.026 -11.156 -21.238  0.00  0.00      C2   H
ATOM    725  N   VAL A  50     -20.498  -4.917 -20.526  0.00  0.00      C2   N
ATOM    726  CA  VAL A  50     -20.879  -3.651 -19.876  0.00  0.00      C2   C
ATOM    727  C   VAL A  50     -22.387  -3.375 -19.565  0.00  0.00      C2   C
ATOM    728  O   VAL A  50     -22.724  -2.678 -18.602  0.00  0.00      C2   O
ATOM    729  CB  VAL A  50     -20.212  -2.379 -20.588  0.00  0.00      C2   C
ATOM    730  CG1 VAL A  50     -18.644  -2.404 -20.666  0.00  0.00      C2   C
ATOM    731  CG2 VAL A  50     -20.805  -2.015 -21.969  0.00  0.00      C2   C
ATOM    732  H   VAL A  50     -20.054  -4.875 -21.433  0.00  0.00      C2   H
ATOM    733  HA  VAL A  50     -20.343  -3.819 -18.942  0.00  0.00      C2   H
ATOM    734  HB  VAL A  50     -20.424  -1.471 -20.023  0.00  0.00      C2   H
ATOM    735 HG11 VAL A  50     -18.308  -1.399 -20.921  0.00  0.00      C2   H
ATOM    736 HG12 VAL A  50     -18.098  -2.826 -19.822  0.00  0.00      C2   H
ATOM    737 HG13 VAL A  50     -18.306  -3.069 -21.461  0.00  0.00      C2   H
ATOM    738 HG21 VAL A  50     -20.085  -1.492 -22.599  0.00  0.00      C2   H
ATOM    739 HG22 VAL A  50     -21.114  -2.938 -22.460  0.00  0.00      C2   H
ATOM    740 HG23 VAL A  50     -21.618  -1.342 -21.698  0.00  0.00      C2   H
ATOM    741  N   LYS A  51     -23.245  -3.902 -20.381  0.00  0.00      C2   N
ATOM    742  CA  LYS A  51     -24.698  -3.985 -20.225  0.00  0.00      C2   C
ATOM    743  C   LYS A  51     -25.171  -5.113 -19.301  0.00  0.00      C2   C
ATOM    744  O   LYS A  51     -26.052  -4.827 -18.465  0.00  0.00      C2   O
ATOM    745  CB  LYS A  51     -25.411  -4.218 -21.617  0.00  0.00      C2   C
ATOM    746  CG  LYS A  51     -26.949  -4.254 -21.622  0.00  0.00      C2   C
ATOM    747  CD  LYS A  51     -27.649  -2.957 -21.268  0.00  0.00      C2   C
ATOM    748  CE  LYS A  51     -29.064  -3.185 -20.727  0.00  0.00      C2   C
ATOM    749  NZ  LYS A  51     -29.778  -1.923 -20.850  0.00  0.00      C2   N
ATOM    750  H   LYS A  51     -22.819  -4.422 -21.134  0.00  0.00      C2   H
ATOM    751  HA  LYS A  51     -25.029  -3.047 -19.780  0.00  0.00      C2   H
ATOM    752  HB3 LYS A  51     -24.954  -5.088 -22.089  0.00  0.00      C2   H
ATOM    753  HB2 LYS A  51     -25.175  -3.401 -22.299  0.00  0.00      C2   H
ATOM    754  HG3 LYS A  51     -27.388  -5.106 -21.104  0.00  0.00      C2   H
ATOM    755  HG2 LYS A  51     -27.158  -4.563 -22.647  0.00  0.00      C2   H
ATOM    756  HD3 LYS A  51     -27.582  -2.350 -22.171  0.00  0.00      C2   H
ATOM    757  HD2 LYS A  51     -26.993  -2.505 -20.524  0.00  0.00      C2   H
ATOM    758  HE3 LYS A  51     -29.052  -3.364 -19.652  0.00  0.00      C2   H
ATOM    759  HE2 LYS A  51     -29.629  -3.960 -21.245  0.00  0.00      C2   H
ATOM    760  HZ1 LYS A  51     -29.669  -1.535 -21.777  0.00  0.00      C2   H
ATOM    761  HZ2 LYS A  51     -30.748  -2.172 -20.720  0.00  0.00      C2   H
ATOM    762  HZ3 LYS A  51     -29.425  -1.348 -20.098  0.00  0.00      C2   H
ATOM    763  N   GLN A  52     -24.587  -6.319 -19.353  0.00  0.00      C2   N
ATOM    764  CA  GLN A  52     -24.785  -7.401 -18.443  0.00  0.00      C2   C
ATOM    765  C   GLN A  52     -24.508  -7.077 -17.025  0.00  0.00      C2   C
ATOM    766  O   GLN A  52     -25.429  -7.146 -16.246  0.00  0.00      C2   O
ATOM    767  CB  GLN A  52     -23.947  -8.620 -18.840  0.00  0.00      C2   C
ATOM    768  CG  GLN A  52     -24.540  -9.470 -20.003  0.00  0.00      C2   C
ATOM    769  CD  GLN A  52     -23.513 -10.344 -20.660  0.00  0.00      C2   C
ATOM    770  OE1 GLN A  52     -22.462 -10.704 -20.093  0.00  0.00      C2   O
ATOM    771  NE2 GLN A  52     -23.837 -10.693 -21.885  0.00  0.00      C2   N
ATOM    772  H   GLN A  52     -23.929  -6.455 -20.107  0.00  0.00      C2   H
ATOM    773  HA  GLN A  52     -25.853  -7.616 -18.486  0.00  0.00      C2   H
ATOM    774  HB3 GLN A  52     -23.742  -9.276 -17.994  0.00  0.00      C2   H
ATOM    775  HB2 GLN A  52     -22.963  -8.241 -19.118  0.00  0.00      C2   H
ATOM    776  HG3 GLN A  52     -25.043  -8.905 -20.788  0.00  0.00      C2   H
ATOM    777  HG2 GLN A  52     -25.337 -10.093 -19.599  0.00  0.00      C2   H
ATOM    778 HE22 GLN A  52     -23.140 -11.298 -22.296  0.00  0.00      C2   H
ATOM    779 HE21 GLN A  52     -24.712 -10.522 -22.359  0.00  0.00      C2   H
ATOM    780  N   MET A  53     -23.290  -6.682 -16.710  0.00  0.00      C2   N
ATOM    781  CA  MET A  53     -22.826  -6.313 -15.365  0.00  0.00      C2   C
ATOM    782  C   MET A  53     -23.347  -4.950 -14.862  0.00  0.00      C2   C
ATOM    783  O   MET A  53     -22.496  -4.197 -14.434  0.00  0.00      C2   O
ATOM    784  CB  MET A  53     -21.363  -6.508 -15.330  0.00  0.00      C2   C
ATOM    785  CG  MET A  53     -20.710  -7.876 -15.717  0.00  0.00      C2   C
ATOM    786  SD  MET A  53     -20.923  -9.223 -14.695  0.00  0.00      C2   S
ATOM    787  CE  MET A  53     -19.499  -8.950 -13.592  0.00  0.00      C2   C
ATOM    788  H   MET A  53     -22.589  -6.829 -17.423  0.00  0.00      C2   H
ATOM    789  HA  MET A  53     -23.285  -7.057 -14.714  0.00  0.00      C2   H
ATOM    790  HB3 MET A  53     -20.985  -6.398 -14.314  0.00  0.00      C2   H
ATOM    791  HB2 MET A  53     -20.901  -5.768 -15.983  0.00  0.00      C2   H
ATOM    792  HG3 MET A  53     -19.662  -7.780 -15.999  0.00  0.00      C2   H
ATOM    793  HG2 MET A  53     -21.050  -8.158 -16.714  0.00  0.00      C2   H
ATOM    794  HE1 MET A  53     -19.442  -7.873 -13.432  0.00  0.00      C2   H
ATOM    795  HE2 MET A  53     -19.618  -9.246 -12.549  0.00  0.00      C2   H
ATOM    796  HE3 MET A  53     -18.529  -9.235 -14.000  0.00  0.00      C2   H
ATOM    797  N   LYS A  54     -24.678  -4.656 -15.014  0.00  0.00      C2   N
ATOM    798  CA  LYS A  54     -25.288  -3.470 -14.436  0.00  0.00      C2   C
ATOM    799  C   LYS A  54     -26.017  -4.055 -13.180  0.00  0.00      C2   C
ATOM    800  O   LYS A  54     -26.151  -5.273 -13.069  0.00  0.00      C2   O
ATOM    801  CB  LYS A  54     -26.237  -2.822 -15.451  0.00  0.00      C2   C
ATOM    802  CG  LYS A  54     -25.452  -2.000 -16.556  0.00  0.00      C2   C
ATOM    803  CD  LYS A  54     -25.477  -0.483 -16.440  0.00  0.00      C2   C
ATOM    804  CE  LYS A  54     -24.739   0.374 -17.549  0.00  0.00      C2   C
ATOM    805  NZ  LYS A  54     -23.413  -0.116 -17.909  0.00  0.00      C2   N
ATOM    806  H   LYS A  54     -25.270  -5.275 -15.551  0.00  0.00      C2   H
ATOM    807  HA  LYS A  54     -24.531  -2.742 -14.142  0.00  0.00      C2   H
ATOM    808  HB3 LYS A  54     -27.000  -2.285 -14.888  0.00  0.00      C2   H
ATOM    809  HB2 LYS A  54     -26.774  -3.620 -15.963  0.00  0.00      C2   H
ATOM    810  HG3 LYS A  54     -26.035  -2.232 -17.447  0.00  0.00      C2   H
ATOM    811  HG2 LYS A  54     -24.503  -2.489 -16.775  0.00  0.00      C2   H
ATOM    812  HD3 LYS A  54     -25.018  -0.252 -15.478  0.00  0.00      C2   H
ATOM    813  HD2 LYS A  54     -26.534  -0.231 -16.360  0.00  0.00      C2   H
ATOM    814  HE3 LYS A  54     -24.667   1.394 -17.173  0.00  0.00      C2   H
ATOM    815  HE2 LYS A  54     -25.326   0.466 -18.462  0.00  0.00      C2   H
ATOM    816  HZ1 LYS A  54     -22.828   0.628 -18.262  0.00  0.00      C2   H
ATOM    817  HZ2 LYS A  54     -22.916  -0.478 -17.108  0.00  0.00      C2   H
ATOM    818  HZ3 LYS A  54     -23.605  -0.685 -18.721  0.00  0.00      C2   H
ATOM    819  N   NMA A  54     -26.472  -3.114 -12.361  0.00  0.00      C2   N
ATOM    820  CA  NMA A  54     -27.072  -3.372 -11.053  0.00  0.00      C2   C
ATOM    821  H   NMA A  54     -26.393  -2.108 -12.402  0.00  0.00      C2   H
ATOM    822  1HA NMA A  54     -28.151  -3.253 -10.947  0.00  0.00      C2   H
ATOM    823  2HA NMA A  54     -26.604  -4.249 -10.607  0.00  0.00      C2   H
ATOM    824  3HA NMA A  54     -26.703  -2.562 -10.423  0.00  0.00      C2   H
ATOM    825  CH3 ACE A 180     -10.148  12.182 -28.210  0.00  0.00      C2   C
ATOM    826  C   ACE A 180     -10.920  10.888 -28.082  0.00  0.00      C2   C
ATOM    827  O   ACE A 180     -11.751  10.497 -28.913  0.00  0.00      C2   O
ATOM    828  1H  ACE A 180      -9.540  12.213 -29.114  0.00  0.00      C2   H
ATOM    829  2H  ACE A 180     -10.930  12.940 -28.179  0.00  0.00      C2   H
ATOM    830  3H  ACE A 180      -9.408  12.327 -27.423  0.00  0.00      C2   H
ATOM    831  N   THR A 181     -10.608  10.160 -26.995  0.00  0.00      C2   N
ATOM    832  CA  THR A 181     -11.107   8.827 -26.692  0.00  0.00      C2   C
ATOM    833  C   THR A 181     -10.686   8.559 -25.286  0.00  0.00      C2   C
ATOM    834  O   THR A 181      -9.507   8.580 -24.931  0.00  0.00      C2   O
ATOM    835  CB  THR A 181     -10.661   7.721 -27.685  0.00  0.00      C2   C
ATOM    836  OG1 THR A 181     -11.193   6.465 -27.371  0.00  0.00      C2   O
ATOM    837  CG2 THR A 181      -9.188   7.462 -27.831  0.00  0.00      C2   C
ATOM    838  H1  THR A 181      -9.886  10.501 -26.377  0.00  0.00      C2   H
ATOM    839  HA  THR A 181     -12.190   8.941 -26.650  0.00  0.00      C2   H
ATOM    840  HB  THR A 181     -11.035   8.060 -28.651  0.00  0.00      C2   H
ATOM    841  HG1 THR A 181     -12.146   6.473 -27.494  0.00  0.00      C2   H
ATOM    842 HG21 THR A 181      -8.665   8.342 -28.205  0.00  0.00      C2   H
ATOM    843 HG22 THR A 181      -8.691   7.182 -26.902  0.00  0.00      C2   H
ATOM    844 HG23 THR A 181      -8.987   6.639 -28.517  0.00  0.00      C2   H
ATOM    845  N   THR A 182     -11.653   8.127 -24.465  0.00  0.00      C2   N
ATOM    846  CA  THR A 182     -11.500   7.947 -23.011  0.00  0.00      C2   C
ATOM    847  C   THR A 182     -10.686   6.679 -22.744  0.00  0.00      C2   C
ATOM    848  O   THR A 182     -10.786   5.678 -23.457  0.00  0.00      C2   O
ATOM    849  CB  THR A 182     -12.887   7.945 -22.388  0.00  0.00      C2   C
ATOM    850  OG1 THR A 182     -13.794   8.906 -23.008  0.00  0.00      C2   O
ATOM    851  CG2 THR A 182     -12.889   8.011 -20.874  0.00  0.00      C2   C
ATOM    852  H   THR A 182     -12.598   8.214 -24.809  0.00  0.00      C2   H
ATOM    853  HA  THR A 182     -10.996   8.851 -22.669  0.00  0.00      C2   H
ATOM    854  HB  THR A 182     -13.357   7.001 -22.664  0.00  0.00      C2   H
ATOM    855  HG1 THR A 182     -14.324   9.234 -22.277  0.00  0.00      C2   H
ATOM    856 HG21 THR A 182     -12.511   8.935 -20.437  0.00  0.00      C2   H
ATOM    857 HG22 THR A 182     -13.911   8.073 -20.499  0.00  0.00      C2   H
ATOM    858 HG23 THR A 182     -12.342   7.208 -20.380  0.00  0.00      C2   H
ATOM    859  N   GLY A 183      -9.764   6.781 -21.746  0.00  0.00      C2   N
ATOM    860  CA  GLY A 183      -8.955   5.696 -21.246  0.00  0.00      C2   C
ATOM    861  C   GLY A 183      -9.842   4.980 -20.248  0.00  0.00      C2   C
ATOM    862  O   GLY A 183     -10.926   4.464 -20.563  0.00  0.00      C2   O
ATOM    863  H   GLY A 183      -9.684   7.681 -21.295  0.00  0.00      C2   H
ATOM    864  HA3 GLY A 183      -8.100   6.071 -20.685  0.00  0.00      C2   H
ATOM    865  HA2 GLY A 183      -8.656   4.934 -21.966  0.00  0.00      C2   H
ATOM    866  N   ILE A 184      -9.422   4.912 -18.974  0.00  0.00      C2   N
ATOM    867  CA  ILE A 184     -10.134   4.280 -17.823  0.00  0.00      C2   C
ATOM    868  C   ILE A 184     -11.482   4.947 -17.552  0.00  0.00      C2   C
ATOM    869  O   ILE A 184     -11.600   5.981 -16.816  0.00  0.00      C2   O
ATOM    870  CB  ILE A 184      -9.135   4.397 -16.614  0.00  0.00      C2   C
ATOM    871  CG1 ILE A 184      -7.979   3.258 -16.825  0.00  0.00      C2   C
ATOM    872  CG2 ILE A 184      -9.730   4.196 -15.274  0.00  0.00      C2   C
ATOM    873  CD1 ILE A 184      -8.207   1.800 -16.433  0.00  0.00      C2   C
ATOM    874  H   ILE A 184      -8.581   5.433 -18.768  0.00  0.00      C2   H
ATOM    875  HA  ILE A 184     -10.270   3.209 -17.974  0.00  0.00      C2   H
ATOM    876  HB  ILE A 184      -8.669   5.380 -16.695  0.00  0.00      C2   H
ATOM    877 HG13 ILE A 184      -7.205   3.711 -16.205  0.00  0.00      C2   H
ATOM    878 HG12 ILE A 184      -7.672   3.293 -17.870  0.00  0.00      C2   H
ATOM    879 HG21 ILE A 184      -9.012   4.131 -14.456  0.00  0.00      C2   H
ATOM    880 HG22 ILE A 184     -10.337   5.045 -14.961  0.00  0.00      C2   H
ATOM    881 HG23 ILE A 184     -10.360   3.312 -15.184  0.00  0.00      C2   H
ATOM    882 HD11 ILE A 184      -9.188   1.385 -16.662  0.00  0.00      C2   H
ATOM    883 HD12 ILE A 184      -7.415   1.139 -16.786  0.00  0.00      C2   H
ATOM    884 HD13 ILE A 184      -8.147   1.639 -15.356  0.00  0.00      C2   H
ATOM    885  N   VAL A 185     -12.501   4.344 -18.145  0.00  0.00      C2   N
ATOM    886  CA  VAL A 185     -13.909   4.570 -17.811  0.00  0.00      C2   C
ATOM    887  C   VAL A 185     -14.280   3.705 -16.611  0.00  0.00      C2   C
ATOM    888  O   VAL A 185     -14.206   2.437 -16.704  0.00  0.00      C2   O
ATOM    889  CB  VAL A 185     -14.878   4.200 -18.977  0.00  0.00      C2   C
ATOM    890  CG1 VAL A 185     -16.375   4.473 -18.651  0.00  0.00      C2   C
ATOM    891  CG2 VAL A 185     -14.508   4.997 -20.283  0.00  0.00      C2   C
ATOM    892  H   VAL A 185     -12.357   3.614 -18.829  0.00  0.00      C2   H
ATOM    893  HA  VAL A 185     -14.066   5.602 -17.497  0.00  0.00      C2   H
ATOM    894  HB  VAL A 185     -14.804   3.117 -19.071  0.00  0.00      C2   H
ATOM    895 HG11 VAL A 185     -17.034   4.282 -19.498  0.00  0.00      C2   H
ATOM    896 HG12 VAL A 185     -16.705   3.861 -17.812  0.00  0.00      C2   H
ATOM    897 HG13 VAL A 185     -16.602   5.496 -18.349  0.00  0.00      C2   H
ATOM    898 HG21 VAL A 185     -15.076   5.927 -20.324  0.00  0.00      C2   H
ATOM    899 HG22 VAL A 185     -13.429   5.127 -20.371  0.00  0.00      C2   H
ATOM    900 HG23 VAL A 185     -14.798   4.254 -21.026  0.00  0.00      C2   H
ATOM    901  N   GLU A 186     -14.897   4.246 -15.587  0.00  0.00      C2   N
ATOM    902  CA  GLU A 186     -15.548   3.687 -14.444  0.00  0.00      C2   C
ATOM    903  C   GLU A 186     -16.916   3.186 -14.762  0.00  0.00      C2   C
ATOM    904  O   GLU A 186     -17.801   3.952 -15.055  0.00  0.00      C2   O
ATOM    905  CB  GLU A 186     -15.565   4.822 -13.396  0.00  0.00      C2   C
ATOM    906  CG  GLU A 186     -16.200   4.501 -12.020  0.00  0.00      C2   C
ATOM    907  CD  GLU A 186     -16.350   5.652 -11.034  0.00  0.00      C2   C
ATOM    908  OE1 GLU A 186     -15.629   6.625 -11.163  0.00  0.00      C2   O
ATOM    909  OE2 GLU A 186     -17.128   5.495 -10.043  0.00  0.00      C2   O
ATOM    910  H   GLU A 186     -14.942   5.254 -15.544  0.00  0.00      C2   H
ATOM    911  HA  GLU A 186     -14.982   2.841 -14.054  0.00  0.00      C2   H
ATOM    912  HB3 GLU A 186     -16.192   5.641 -13.748  0.00  0.00      C2   H
ATOM    913  HB2 GLU A 186     -14.563   5.229 -13.258  0.00  0.00      C2   H
ATOM    914  HG3 GLU A 186     -15.699   3.720 -11.448  0.00  0.00      C2   H
ATOM    915  HG2 GLU A 186     -17.196   4.070 -12.129  0.00  0.00      C2   H
ATOM    916  N   THR A 187     -17.003   1.886 -14.932  0.00  0.00      C2   N
ATOM    917  CA  THR A 187     -18.240   1.155 -15.261  0.00  0.00      C2   C
ATOM    918  C   THR A 187     -18.866   0.449 -14.035  0.00  0.00      C2   C
ATOM    919  O   THR A 187     -18.168  -0.410 -13.480  0.00  0.00      C2   O
ATOM    920  CB  THR A 187     -17.915   0.130 -16.281  0.00  0.00      C2   C
ATOM    921  OG1 THR A 187     -17.338   0.804 -17.402  0.00  0.00      C2   O
ATOM    922  CG2 THR A 187     -19.136  -0.702 -16.793  0.00  0.00      C2   C
ATOM    923  H   THR A 187     -16.307   1.211 -14.647  0.00  0.00      C2   H
ATOM    924  HA  THR A 187     -19.012   1.846 -15.600  0.00  0.00      C2   H
ATOM    925  HB  THR A 187     -17.193  -0.578 -15.877  0.00  0.00      C2   H
ATOM    926  HG1 THR A 187     -16.454   1.068 -17.135  0.00  0.00      C2   H
ATOM    927 HG21 THR A 187     -18.724  -1.430 -17.493  0.00  0.00      C2   H
ATOM    928 HG22 THR A 187     -19.580  -1.370 -16.055  0.00  0.00      C2   H
ATOM    929 HG23 THR A 187     -20.021  -0.137 -17.083  0.00  0.00      C2   H
ATOM    930  N   HIE A 188     -20.084   0.881 -13.546  0.00  0.00      C2   N
ATOM    931  CA  HIE A 188     -20.532   0.583 -12.236  0.00  0.00      C2   C
ATOM    932  C   HIE A 188     -21.579  -0.500 -12.222  0.00  0.00      C2   C
ATOM    933  O   HIE A 188     -22.387  -0.615 -13.180  0.00  0.00      C2   O
ATOM    934  CB  HIE A 188     -21.004   1.918 -11.612  0.00  0.00      C2   C
ATOM    935  CG  HIE A 188     -21.988   2.046 -10.494  0.00  0.00      C2   C
ATOM    936  ND1 HIE A 188     -21.545   1.755  -9.195  0.00  0.00      C2   N
ATOM    937  CD2 HIE A 188     -23.266   2.476 -10.456  0.00  0.00      C2   C
ATOM    938  CE1 HIE A 188     -22.598   2.122  -8.443  0.00  0.00      C2   C
ATOM    939  NE2 HIE A 188     -23.600   2.628  -9.138  0.00  0.00      C2   N
ATOM    940  H   HIE A 188     -20.703   1.358 -14.186  0.00  0.00      C2   H
ATOM    941  HA  HIE A 188     -19.742   0.100 -11.660  0.00  0.00      C2   H
ATOM    942  HB3 HIE A 188     -21.531   2.510 -12.360  0.00  0.00      C2   H
ATOM    943  HB2 HIE A 188     -20.173   2.511 -11.230  0.00  0.00      C2   H
ATOM    944  HD2 HIE A 188     -24.015   2.810 -11.160  0.00  0.00      C2   H
ATOM    945  HE1 HIE A 188     -22.757   2.025  -7.379  0.00  0.00      C2   H
ATOM    946  HE2 HIE A 188     -24.421   3.012  -8.693  0.00  0.00      C2   H
ATOM    947  N   PHE A 189     -21.788  -1.299 -11.153  0.00  0.00      C2   N
ATOM    948  CA  PHE A 189     -22.986  -1.871 -10.707  0.00  0.00      C2   C
ATOM    949  C   PHE A 189     -23.054  -1.852  -9.175  0.00  0.00      C2   C
ATOM    950  O   PHE A 189     -21.961  -2.021  -8.622  0.00  0.00      C2   O
ATOM    951  CB  PHE A 189     -23.216  -3.311 -11.273  0.00  0.00      C2   C
ATOM    952  CG  PHE A 189     -22.201  -4.450 -11.042  0.00  0.00      C2   C
ATOM    953  CD1 PHE A 189     -20.922  -4.555 -11.626  0.00  0.00      C2   C
ATOM    954  CD2 PHE A 189     -22.530  -5.457 -10.126  0.00  0.00      C2   C
ATOM    955  CE1 PHE A 189     -20.063  -5.583 -11.374  0.00  0.00      C2   C
ATOM    956  CE2 PHE A 189     -21.702  -6.484  -9.838  0.00  0.00      C2   C
ATOM    957  CZ  PHE A 189     -20.439  -6.490 -10.362  0.00  0.00      C2   C
ATOM    958  H   PHE A 189     -21.061  -1.365 -10.455  0.00  0.00      C2   H
ATOM    959  HA  PHE A 189     -23.690  -1.064 -10.907  0.00  0.00      C2   H
ATOM    960  HB3 PHE A 189     -23.449  -3.308 -12.338  0.00  0.00      C2   H
ATOM    961  HB2 PHE A 189     -24.204  -3.556 -10.881  0.00  0.00      C2   H
ATOM    962  HD1 PHE A 189     -20.601  -3.826 -12.356  0.00  0.00      C2   H
ATOM    963  HD2 PHE A 189     -23.538  -5.447  -9.737  0.00  0.00      C2   H
ATOM    964  HE1 PHE A 189     -19.099  -5.676 -11.853  0.00  0.00      C2   H
ATOM    965  HE2 PHE A 189     -21.968  -7.210  -9.084  0.00  0.00      C2   H
ATOM    966  HZ  PHE A 189     -19.642  -7.153 -10.059  0.00  0.00      C2   H
ATOM    967  N   THR A 190     -24.192  -1.746  -8.528  0.00  0.00      C2   N
ATOM    968  CA  THR A 190     -24.384  -2.043  -7.089  0.00  0.00      C2   C
ATOM    969  C   THR A 190     -25.169  -3.380  -6.952  0.00  0.00      C2   C
ATOM    970  O   THR A 190     -26.024  -3.636  -7.777  0.00  0.00      C2   O
ATOM    971  CB  THR A 190     -25.382  -0.990  -6.434  0.00  0.00      C2   C
ATOM    972  OG1 THR A 190     -24.729   0.272  -6.651  0.00  0.00      C2   O
ATOM    973  CG2 THR A 190     -25.698  -1.253  -4.958  0.00  0.00      C2   C
ATOM    974  H   THR A 190     -24.968  -1.328  -9.020  0.00  0.00      C2   H
ATOM    975  HA  THR A 190     -23.441  -1.953  -6.550  0.00  0.00      C2   H
ATOM    976  HB  THR A 190     -26.324  -0.951  -6.982  0.00  0.00      C2   H
ATOM    977  HG1 THR A 190     -24.732   0.525  -7.577  0.00  0.00      C2   H
ATOM    978 HG21 THR A 190     -26.482  -2.010  -4.948  0.00  0.00      C2   H
ATOM    979 HG22 THR A 190     -24.838  -1.585  -4.377  0.00  0.00      C2   H
ATOM    980 HG23 THR A 190     -26.139  -0.424  -4.405  0.00  0.00      C2   H
ATOM    981  N   PHE A 191     -24.726  -4.168  -5.967  0.00  0.00      C2   N
ATOM    982  CA  PHE A 191     -25.103  -5.550  -5.832  0.00  0.00      C2   C
ATOM    983  C   PHE A 191     -25.023  -5.905  -4.369  0.00  0.00      C2   C
ATOM    984  O   PHE A 191     -23.941  -5.828  -3.750  0.00  0.00      C2   O
ATOM    985  CB  PHE A 191     -24.380  -6.546  -6.728  0.00  0.00      C2   C
ATOM    986  CG  PHE A 191     -25.182  -7.819  -6.884  0.00  0.00      C2   C
ATOM    987  CD1 PHE A 191     -24.808  -8.909  -6.124  0.00  0.00      C2   C
ATOM    988  CD2 PHE A 191     -26.191  -7.921  -7.849  0.00  0.00      C2   C
ATOM    989  CE1 PHE A 191     -25.594 -10.073  -6.302  0.00  0.00      C2   C
ATOM    990  CE2 PHE A 191     -26.857  -9.148  -8.041  0.00  0.00      C2   C
ATOM    991  CZ  PHE A 191     -26.598 -10.257  -7.256  0.00  0.00      C2   C
ATOM    992  H   PHE A 191     -24.031  -3.845  -5.309  0.00  0.00      C2   H
ATOM    993  HA  PHE A 191     -26.148  -5.556  -6.141  0.00  0.00      C2   H
ATOM    994  HB3 PHE A 191     -23.374  -6.794  -6.390  0.00  0.00      C2   H
ATOM    995  HB2 PHE A 191     -24.136  -6.098  -7.691  0.00  0.00      C2   H
ATOM    996  HD1 PHE A 191     -23.961  -8.759  -5.471  0.00  0.00      C2   H
ATOM    997  HD2 PHE A 191     -26.540  -7.108  -8.468  0.00  0.00      C2   H
ATOM    998  HE1 PHE A 191     -25.296 -10.885  -5.656  0.00  0.00      C2   H
ATOM    999  HE2 PHE A 191     -27.568  -9.111  -8.853  0.00  0.00      C2   H
ATOM   1000  HZ  PHE A 191     -27.131 -11.195  -7.318  0.00  0.00      C2   H
ATOM   1001  N   LYS A 192     -26.203  -6.100  -3.772  0.00  0.00      C2   N
ATOM   1002  CA  LYS A 192     -26.523  -6.372  -2.437  0.00  0.00      C2   C
ATOM   1003  C   LYS A 192     -26.091  -5.343  -1.384  0.00  0.00      C2   C
ATOM   1004  O   LYS A 192     -25.463  -5.668  -0.326  0.00  0.00      C2   O
ATOM   1005  CB  LYS A 192     -25.935  -7.822  -2.025  0.00  0.00      C2   C
ATOM   1006  CG  LYS A 192     -26.429  -9.025  -2.892  0.00  0.00      C2   C
ATOM   1007  CD  LYS A 192     -27.906  -9.369  -2.844  0.00  0.00      C2   C
ATOM   1008  CE  LYS A 192     -28.474 -10.706  -3.450  0.00  0.00      C2   C
ATOM   1009  NZ  LYS A 192     -29.892 -10.854  -3.081  0.00  0.00      C2   N
ATOM   1010  H   LYS A 192     -27.031  -5.861  -4.298  0.00  0.00      C2   H
ATOM   1011  HA  LYS A 192     -27.602  -6.386  -2.283  0.00  0.00      C2   H
ATOM   1012  HB3 LYS A 192     -26.090  -8.049  -0.970  0.00  0.00      C2   H
ATOM   1013  HB2 LYS A 192     -24.859  -7.694  -2.146  0.00  0.00      C2   H
ATOM   1014  HG3 LYS A 192     -25.913  -9.951  -2.637  0.00  0.00      C2   H
ATOM   1015  HG2 LYS A 192     -26.095  -8.767  -3.897  0.00  0.00      C2   H
ATOM   1016  HD3 LYS A 192     -28.431  -8.563  -3.359  0.00  0.00      C2   H
ATOM   1017  HD2 LYS A 192     -28.159  -9.356  -1.784  0.00  0.00      C2   H
ATOM   1018  HE3 LYS A 192     -27.964 -11.565  -3.013  0.00  0.00      C2   H
ATOM   1019  HE2 LYS A 192     -28.317 -10.741  -4.528  0.00  0.00      C2   H
ATOM   1020  HZ1 LYS A 192     -30.089 -10.968  -2.097  0.00  0.00      C2   H
ATOM   1021  HZ2 LYS A 192     -30.386 -10.078  -3.498  0.00  0.00      C2   H
ATOM   1022  HZ3 LYS A 192     -30.157 -11.662  -3.626  0.00  0.00      C2   H
ATOM   1023  N   ASP A 193     -26.330  -4.076  -1.707  0.00  0.00      C2   N
ATOM   1024  CA  ASP A 193     -25.796  -2.881  -1.015  0.00  0.00      C2   C
ATOM   1025  C   ASP A 193     -24.235  -2.802  -1.033  0.00  0.00      C2   C
ATOM   1026  O   ASP A 193     -23.693  -2.020  -0.265  0.00  0.00      C2   O
ATOM   1027  CB  ASP A 193     -26.320  -2.635   0.448  0.00  0.00      C2   C
ATOM   1028  CG  ASP A 193     -27.771  -2.770   0.746  0.00  0.00      C2   C
ATOM   1029  OD1 ASP A 193     -28.197  -2.539   1.899  0.00  0.00      C2   O
ATOM   1030  OD2 ASP A 193     -28.547  -3.037  -0.258  0.00  0.00      C2   O
ATOM   1031  H   ASP A 193     -26.857  -3.871  -2.543  0.00  0.00      C2   H
ATOM   1032  HA  ASP A 193     -26.209  -2.016  -1.535  0.00  0.00      C2   H
ATOM   1033  HB3 ASP A 193     -26.192  -1.566   0.618  0.00  0.00      C2   H
ATOM   1034  HB2 ASP A 193     -25.689  -3.158   1.167  0.00  0.00      C2   H
ATOM   1035  N   LEU A 194     -23.573  -3.372  -2.106  0.00  0.00      C2   N
ATOM   1036  CA  LEU A 194     -22.139  -3.140  -2.304  0.00  0.00      C2   C
ATOM   1037  C   LEU A 194     -21.850  -2.728  -3.752  0.00  0.00      C2   C
ATOM   1038  O   LEU A 194     -22.337  -3.427  -4.621  0.00  0.00      C2   O
ATOM   1039  CB  LEU A 194     -21.316  -4.434  -1.930  0.00  0.00      C2   C
ATOM   1040  CG  LEU A 194     -19.732  -4.308  -1.671  0.00  0.00      C2   C
ATOM   1041  CD1 LEU A 194     -19.515  -3.494  -0.359  0.00  0.00      C2   C
ATOM   1042  CD2 LEU A 194     -19.029  -5.666  -1.674  0.00  0.00      C2   C
ATOM   1043  H   LEU A 194     -24.037  -3.900  -2.831  0.00  0.00      C2   H
ATOM   1044  HA  LEU A 194     -21.818  -2.326  -1.654  0.00  0.00      C2   H
ATOM   1045  HB3 LEU A 194     -21.607  -5.159  -2.691  0.00  0.00      C2   H
ATOM   1046  HB2 LEU A 194     -21.726  -4.917  -1.043  0.00  0.00      C2   H
ATOM   1047  HG  LEU A 194     -19.187  -3.684  -2.380  0.00  0.00      C2   H
ATOM   1048 HD11 LEU A 194     -20.374  -2.857  -0.149  0.00  0.00      C2   H
ATOM   1049 HD12 LEU A 194     -19.460  -4.140   0.518  0.00  0.00      C2   H
ATOM   1050 HD13 LEU A 194     -18.621  -2.875  -0.426  0.00  0.00      C2   H
ATOM   1051 HD21 LEU A 194     -19.778  -6.433  -1.483  0.00  0.00      C2   H
ATOM   1052 HD22 LEU A 194     -18.433  -5.817  -2.574  0.00  0.00      C2   H
ATOM   1053 HD23 LEU A 194     -18.304  -5.626  -0.861  0.00  0.00      C2   H
ATOM   1054  N   HIS A 195     -21.090  -1.693  -3.908  0.00  0.00      C2   N
ATOM   1055  CA  HIS A 195     -20.773  -1.037  -5.146  0.00  0.00      C2   C
ATOM   1056  C   HIS A 195     -19.503  -1.579  -5.813  0.00  0.00      C2   C
ATOM   1057  O   HIS A 195     -18.600  -1.933  -5.060  0.00  0.00      C2   O
ATOM   1058  CB  HIS A 195     -20.530   0.391  -4.840  0.00  0.00      C2   C
ATOM   1059  CG  HIS A 195     -21.599   1.043  -4.040  0.00  0.00      C2   C
ATOM   1060  ND1 HIS A 195     -22.949   1.055  -4.398  0.00  0.00      C2   N
ATOM   1061  CD2 HIS A 195     -21.554   1.911  -2.946  0.00  0.00      C2   C
ATOM   1062  CE1 HIS A 195     -23.603   1.910  -3.608  0.00  0.00      C2   C
ATOM   1063  NE2 HIS A 195     -22.807   2.435  -2.680  0.00  0.00      C2   N
ATOM   1064  H   HIS A 195     -20.601  -1.219  -3.162  0.00  0.00      C2   H
ATOM   1065  HA  HIS A 195     -21.586  -1.208  -5.851  0.00  0.00      C2   H
ATOM   1066  HB3 HIS A 195     -20.585   0.908  -5.798  0.00  0.00      C2   H
ATOM   1067  HB2 HIS A 195     -19.511   0.529  -4.481  0.00  0.00      C2   H
ATOM   1068  HD2 HIS A 195     -20.627   2.258  -2.516  0.00  0.00      C2   H
ATOM   1069  HE1 HIS A 195     -24.666   2.063  -3.719  0.00  0.00      C2   H
ATOM   1070  HD1 HIS A 195     -23.412   0.701  -5.222  0.00  0.00      C2   H
ATOM   1071  N   PHE A 196     -19.473  -1.704  -7.197  0.00  0.00      C2   N
ATOM   1072  CA  PHE A 196     -18.338  -2.446  -7.823  0.00  0.00      C2   C
ATOM   1073  C   PHE A 196     -17.989  -1.584  -9.039  0.00  0.00      C2   C
ATOM   1074  O   PHE A 196     -18.870  -1.514  -9.968  0.00  0.00      C2   O
ATOM   1075  CB  PHE A 196     -18.821  -3.890  -8.260  0.00  0.00      C2   C
ATOM   1076  CG  PHE A 196     -19.109  -5.071  -7.328  0.00  0.00      C2   C
ATOM   1077  CD1 PHE A 196     -18.218  -6.184  -7.396  0.00  0.00      C2   C
ATOM   1078  CD2 PHE A 196     -20.201  -5.101  -6.471  0.00  0.00      C2   C
ATOM   1079  CE1 PHE A 196     -18.407  -7.173  -6.454  0.00  0.00      C2   C
ATOM   1080  CE2 PHE A 196     -20.304  -6.079  -5.501  0.00  0.00      C2   C
ATOM   1081  CZ  PHE A 196     -19.375  -7.081  -5.456  0.00  0.00      C2   C
ATOM   1082  H   PHE A 196     -20.289  -1.678  -7.792  0.00  0.00      C2   H
ATOM   1083  HA  PHE A 196     -17.456  -2.621  -7.207  0.00  0.00      C2   H
ATOM   1084  HB3 PHE A 196     -18.166  -4.263  -9.047  0.00  0.00      C2   H
ATOM   1085  HB2 PHE A 196     -19.710  -3.756  -8.877  0.00  0.00      C2   H
ATOM   1086  HD1 PHE A 196     -17.366  -6.276  -8.053  0.00  0.00      C2   H
ATOM   1087  HD2 PHE A 196     -20.916  -4.318  -6.676  0.00  0.00      C2   H
ATOM   1088  HE1 PHE A 196     -17.785  -8.056  -6.453  0.00  0.00      C2   H
ATOM   1089  HE2 PHE A 196     -21.142  -6.037  -4.820  0.00  0.00      C2   H
ATOM   1090  HZ  PHE A 196     -19.458  -7.864  -4.717  0.00  0.00      C2   H
ATOM   1091  N   LYS A 197     -16.858  -0.854  -8.999  0.00  0.00      C2   N
ATOM   1092  CA  LYS A 197     -16.431  -0.042 -10.150  0.00  0.00      C2   C
ATOM   1093  C   LYS A 197     -15.384  -0.860 -10.983  0.00  0.00      C2   C
ATOM   1094  O   LYS A 197     -14.251  -1.087 -10.539  0.00  0.00      C2   O
ATOM   1095  CB  LYS A 197     -15.772   1.211  -9.650  0.00  0.00      C2   C
ATOM   1096  CG  LYS A 197     -16.611   1.936  -8.600  0.00  0.00      C2   C
ATOM   1097  CD  LYS A 197     -17.984   2.375  -9.053  0.00  0.00      C2   C
ATOM   1098  CE  LYS A 197     -18.765   3.392  -8.213  0.00  0.00      C2   C
ATOM   1099  NZ  LYS A 197     -18.056   4.610  -7.743  0.00  0.00      C2   N
ATOM   1100  H   LYS A 197     -16.216  -1.068  -8.249  0.00  0.00      C2   H
ATOM   1101  HA  LYS A 197     -17.229   0.261 -10.828  0.00  0.00      C2   H
ATOM   1102  HB3 LYS A 197     -15.604   1.760 -10.577  0.00  0.00      C2   H
ATOM   1103  HB2 LYS A 197     -14.802   0.961  -9.222  0.00  0.00      C2   H
ATOM   1104  HG3 LYS A 197     -15.952   2.750  -8.300  0.00  0.00      C2   H
ATOM   1105  HG2 LYS A 197     -16.720   1.467  -7.622  0.00  0.00      C2   H
ATOM   1106  HD3 LYS A 197     -18.635   1.515  -9.207  0.00  0.00      C2   H
ATOM   1107  HD2 LYS A 197     -17.816   2.821 -10.033  0.00  0.00      C2   H
ATOM   1108  HE3 LYS A 197     -19.147   2.929  -7.303  0.00  0.00      C2   H
ATOM   1109  HE2 LYS A 197     -19.631   3.805  -8.731  0.00  0.00      C2   H
ATOM   1110  HZ1 LYS A 197     -18.711   5.218  -7.272  0.00  0.00      C2   H
ATOM   1111  HZ2 LYS A 197     -17.357   4.301  -7.082  0.00  0.00      C2   H
ATOM   1112  HZ3 LYS A 197     -17.666   5.093  -8.540  0.00  0.00      C2   H
ATOM   1113  N   MET A 198     -15.846  -1.292 -12.156  0.00  0.00      C2   N
ATOM   1114  CA  MET A 198     -14.996  -1.894 -13.204  0.00  0.00      C2   C
ATOM   1115  C   MET A 198     -14.380  -0.811 -14.017  0.00  0.00      C2   C
ATOM   1116  O   MET A 198     -15.082  -0.152 -14.787  0.00  0.00      C2   O
ATOM   1117  CB  MET A 198     -15.996  -2.810 -13.992  0.00  0.00      C2   C
ATOM   1118  CG  MET A 198     -17.050  -3.729 -13.187  0.00  0.00      C2   C
ATOM   1119  SD  MET A 198     -17.727  -5.073 -14.221  0.00  0.00      C2   S
ATOM   1120  CE  MET A 198     -18.769  -4.106 -15.290  0.00  0.00      C2   C
ATOM   1121  H   MET A 198     -16.810  -1.053 -12.337  0.00  0.00      C2   H
ATOM   1122  HA  MET A 198     -14.212  -2.506 -12.758  0.00  0.00      C2   H
ATOM   1123  HB3 MET A 198     -15.323  -3.336 -14.669  0.00  0.00      C2   H
ATOM   1124  HB2 MET A 198     -16.576  -2.114 -14.597  0.00  0.00      C2   H
ATOM   1125  HG3 MET A 198     -17.987  -3.274 -12.867  0.00  0.00      C2   H
ATOM   1126  HG2 MET A 198     -16.553  -4.027 -12.264  0.00  0.00      C2   H
ATOM   1127  HE1 MET A 198     -19.549  -3.607 -14.715  0.00  0.00      C2   H
ATOM   1128  HE2 MET A 198     -18.116  -3.508 -15.925  0.00  0.00      C2   H
ATOM   1129  HE3 MET A 198     -19.269  -4.787 -15.979  0.00  0.00      C2   H
ATOM   1130  N   PHE A 199     -13.034  -0.674 -13.942  0.00  0.00      C2   N
ATOM   1131  CA  PHE A 199     -12.232   0.198 -14.729  0.00  0.00      C2   C
ATOM   1132  C   PHE A 199     -11.928  -0.378 -16.095  0.00  0.00      C2   C
ATOM   1133  O   PHE A 199     -11.039  -1.153 -16.221  0.00  0.00      C2   O
ATOM   1134  CB  PHE A 199     -10.986   0.616 -13.943  0.00  0.00      C2   C
ATOM   1135  CG  PHE A 199     -11.342   1.536 -12.758  0.00  0.00      C2   C
ATOM   1136  CD1 PHE A 199     -12.027   2.715 -12.979  0.00  0.00      C2   C
ATOM   1137  CD2 PHE A 199     -10.949   1.152 -11.447  0.00  0.00      C2   C
ATOM   1138  CE1 PHE A 199     -12.360   3.406 -11.847  0.00  0.00      C2   C
ATOM   1139  CE2 PHE A 199     -11.276   1.917 -10.308  0.00  0.00      C2   C
ATOM   1140  CZ  PHE A 199     -12.119   3.026 -10.591  0.00  0.00      C2   C
ATOM   1141  H   PHE A 199     -12.544  -1.089 -13.162  0.00  0.00      C2   H
ATOM   1142  HA  PHE A 199     -12.817   1.090 -14.951  0.00  0.00      C2   H
ATOM   1143  HB3 PHE A 199     -10.228   1.187 -14.479  0.00  0.00      C2   H
ATOM   1144  HB2 PHE A 199     -10.484  -0.277 -13.570  0.00  0.00      C2   H
ATOM   1145  HD1 PHE A 199     -12.283   3.175 -13.922  0.00  0.00      C2   H
ATOM   1146  HD2 PHE A 199     -10.373   0.248 -11.315  0.00  0.00      C2   H
ATOM   1147  HE1 PHE A 199     -12.954   4.299 -11.977  0.00  0.00      C2   H
ATOM   1148  HE2 PHE A 199     -11.000   1.500  -9.350  0.00  0.00      C2   H
ATOM   1149  HZ  PHE A 199     -12.567   3.617  -9.806  0.00  0.00      C2   H
ATOM   1150  N   ASP A 200     -12.779   0.020 -17.028  0.00  0.00      C2   N
ATOM   1151  CA  ASP A 200     -12.645  -0.252 -18.435  0.00  0.00      C2   C
ATOM   1152  C   ASP A 200     -11.454   0.558 -19.101  0.00  0.00      C2   C
ATOM   1153  O   ASP A 200     -11.775   1.717 -19.485  0.00  0.00      C2   O
ATOM   1154  CB  ASP A 200     -13.982  -0.097 -19.166  0.00  0.00      C2   C
ATOM   1155  CG  ASP A 200     -14.082  -0.510 -20.668  0.00  0.00      C2   C
ATOM   1156  OD1 ASP A 200     -15.058  -0.069 -21.357  0.00  0.00      C2   O
ATOM   1157  OD2 ASP A 200     -13.162  -1.192 -21.260  0.00  0.00      C2   O
ATOM   1158  H   ASP A 200     -13.582   0.560 -16.738  0.00  0.00      C2   H
ATOM   1159  HA  ASP A 200     -12.540  -1.316 -18.645  0.00  0.00      C2   H
ATOM   1160  HB3 ASP A 200     -14.343   0.928 -19.249  0.00  0.00      C2   H
ATOM   1161  HB2 ASP A 200     -14.667  -0.758 -18.635  0.00  0.00      C2   H
ATOM   1162  N   VAL A 201     -10.289  -0.017 -19.376  0.00  0.00      C2   N
ATOM   1163  CA  VAL A 201      -9.195   0.460 -20.185  0.00  0.00      C2   C
ATOM   1164  C   VAL A 201      -9.643   0.884 -21.640  0.00  0.00      C2   C
ATOM   1165  O   VAL A 201     -10.558   0.325 -22.164  0.00  0.00      C2   O
ATOM   1166  CB  VAL A 201      -8.173  -0.715 -20.379  0.00  0.00      C2   C
ATOM   1167  CG1 VAL A 201      -6.886  -0.370 -21.062  0.00  0.00      C2   C
ATOM   1168  CG2 VAL A 201      -7.812  -1.383 -19.005  0.00  0.00      C2   C
ATOM   1169  H   VAL A 201     -10.228  -1.009 -19.195  0.00  0.00      C2   H
ATOM   1170  HA  VAL A 201      -8.718   1.220 -19.566  0.00  0.00      C2   H
ATOM   1171  HB  VAL A 201      -8.627  -1.483 -21.005  0.00  0.00      C2   H
ATOM   1172 HG11 VAL A 201      -6.136  -1.161 -21.050  0.00  0.00      C2   H
ATOM   1173 HG12 VAL A 201      -7.051  -0.130 -22.112  0.00  0.00      C2   H
ATOM   1174 HG13 VAL A 201      -6.470   0.555 -20.664  0.00  0.00      C2   H
ATOM   1175 HG21 VAL A 201      -8.494  -2.051 -18.480  0.00  0.00      C2   H
ATOM   1176 HG22 VAL A 201      -6.921  -2.004 -19.097  0.00  0.00      C2   H
ATOM   1177 HG23 VAL A 201      -7.518  -0.581 -18.329  0.00  0.00      C2   H
ATOM   1178  N   GLY A 202      -8.922   1.888 -22.132  0.00  0.00      C2   N
ATOM   1179  CA  GLY A 202      -9.106   2.347 -23.467  0.00  0.00      C2   C
ATOM   1180  C   GLY A 202      -7.793   1.999 -24.265  0.00  0.00      C2   C
ATOM   1181  O   GLY A 202      -7.212   0.907 -24.167  0.00  0.00      C2   O
ATOM   1182  H   GLY A 202      -8.235   2.436 -21.634  0.00  0.00      C2   H
ATOM   1183  HA3 GLY A 202      -9.203   3.432 -23.461  0.00  0.00      C2   H
ATOM   1184  HA2 GLY A 202      -9.976   1.892 -23.941  0.00  0.00      C2   H
ATOM   1185  N   GLY A 203      -7.448   2.875 -25.240  0.00  0.00      C2   N
ATOM   1186  CA  GLY A 203      -6.151   3.098 -25.888  0.00  0.00      C2   C
ATOM   1187  C   GLY A 203      -5.519   4.093 -24.931  0.00  0.00      C2   C
ATOM   1188  O   GLY A 203      -6.021   5.228 -24.836  0.00  0.00      C2   O
ATOM   1189  H   GLY A 203      -8.138   3.581 -25.452  0.00  0.00      C2   H
ATOM   1190  HA  GLY A 203      -5.616   2.172 -26.100  0.00  0.00      C2   H
ATOM   1191  HA3 GLY A 203      -6.470   3.588 -26.809  0.00  0.00      C2   H
ATOM   1192  N   GLN A 204      -4.389   3.725 -24.354  0.00  0.00      C2   N
ATOM   1193  CA  GLN A 204      -3.544   4.487 -23.348  0.00  0.00      C2   C
ATOM   1194  C   GLN A 204      -2.349   5.149 -24.141  0.00  0.00      C2   C
ATOM   1195  O   GLN A 204      -1.716   6.030 -23.557  0.00  0.00      C2   O
ATOM   1196  CB  GLN A 204      -3.137   3.487 -22.243  0.00  0.00      C2   C
ATOM   1197  CG  GLN A 204      -4.259   2.872 -21.394  0.00  0.00      C2   C
ATOM   1198  CD  GLN A 204      -5.454   3.758 -21.010  0.00  0.00      C2   C
ATOM   1199  OE1 GLN A 204      -6.602   3.291 -20.978  0.00  0.00      C2   O
ATOM   1200  NE2 GLN A 204      -5.165   5.013 -20.686  0.00  0.00      C2   N
ATOM   1201  H   GLN A 204      -3.928   2.890 -24.685  0.00  0.00      C2   H
ATOM   1202  HA  GLN A 204      -4.186   5.301 -23.014  0.00  0.00      C2   H
ATOM   1203  HB3 GLN A 204      -2.397   3.962 -21.600  0.00  0.00      C2   H
ATOM   1204  HB2 GLN A 204      -2.527   2.742 -22.753  0.00  0.00      C2   H
ATOM   1205  HG3 GLN A 204      -3.826   2.415 -20.504  0.00  0.00      C2   H
ATOM   1206  HG2 GLN A 204      -4.694   2.035 -21.938  0.00  0.00      C2   H
ATOM   1207 HE22 GLN A 204      -5.955   5.603 -20.465  0.00  0.00      C2   H
ATOM   1208 HE21 GLN A 204      -4.281   5.471 -20.855  0.00  0.00      C2   H
ATOM   1209  N   ARG A 205      -1.999   4.713 -25.326  0.00  0.00      C2   N
ATOM   1210  CA  ARG A 205      -0.899   4.989 -26.230  0.00  0.00      C2   C
ATOM   1211  C   ARG A 205       0.485   5.048 -25.541  0.00  0.00      C2   C
ATOM   1212  O   ARG A 205       1.268   5.946 -25.806  0.00  0.00      C2   O
ATOM   1213  CB  ARG A 205      -1.102   6.335 -27.054  0.00  0.00      C2   C
ATOM   1214  CG  ARG A 205      -2.467   6.339 -27.773  0.00  0.00      C2   C
ATOM   1215  CD  ARG A 205      -2.673   7.630 -28.597  0.00  0.00      C2   C
ATOM   1216  NE  ARG A 205      -1.659   7.713 -29.685  0.00  0.00      C2   N
ATOM   1217  CZ  ARG A 205      -1.740   8.631 -30.617  0.00  0.00      C2   C
ATOM   1218  NH1 ARG A 205      -2.518   9.743 -30.579  0.00  0.00      C2   N
ATOM   1219  NH2 ARG A 205      -0.927   8.469 -31.647  0.00  0.00      C2   N
ATOM   1220  H   ARG A 205      -2.508   3.877 -25.577  0.00  0.00      C2   H
ATOM   1221  HA  ARG A 205      -0.915   4.177 -26.956  0.00  0.00      C2   H
ATOM   1222  HB3 ARG A 205      -0.289   6.596 -27.732  0.00  0.00      C2   H
ATOM   1223  HB2 ARG A 205      -1.085   7.206 -26.398  0.00  0.00      C2   H
ATOM   1224  HG3 ARG A 205      -3.314   6.278 -27.090  0.00  0.00      C2   H
ATOM   1225  HG2 ARG A 205      -2.445   5.417 -28.355  0.00  0.00      C2   H
ATOM   1226  HD3 ARG A 205      -2.652   8.497 -27.936  0.00  0.00      C2   H
ATOM   1227  HD2 ARG A 205      -3.653   7.743 -29.061  0.00  0.00      C2   H
ATOM   1228  HE  ARG A 205      -1.065   6.919 -29.877  0.00  0.00      C2   H
ATOM   1229 HH12 ARG A 205      -2.481  10.519 -31.224  0.00  0.00      C2   H
ATOM   1230 HH11 ARG A 205      -3.069   9.921 -29.751  0.00  0.00      C2   H
ATOM   1231 HH22 ARG A 205      -0.827   9.103 -32.427  0.00  0.00      C2   H
ATOM   1232 HH21 ARG A 205      -0.334   7.652 -31.685  0.00  0.00      C2   H
ATOM   1233  N   SER A 206       0.761   3.958 -24.809  0.00  0.00      C2   N
ATOM   1234  CA  SER A 206       2.025   3.765 -24.043  0.00  0.00      C2   C
ATOM   1235  C   SER A 206       1.938   2.281 -23.610  0.00  0.00      C2   C
ATOM   1236  O   SER A 206       0.870   1.761 -23.347  0.00  0.00      C2   O
ATOM   1237  CB  SER A 206       2.006   4.734 -22.800  0.00  0.00      C2   C
ATOM   1238  OG  SER A 206       3.241   4.610 -22.062  0.00  0.00      C2   O
ATOM   1239  H   SER A 206       0.091   3.212 -24.691  0.00  0.00      C2   H
ATOM   1240  HA  SER A 206       2.858   3.981 -24.711  0.00  0.00      C2   H
ATOM   1241  HB3 SER A 206       1.172   4.530 -22.128  0.00  0.00      C2   H
ATOM   1242  HB2 SER A 206       1.984   5.781 -23.101  0.00  0.00      C2   H
ATOM   1243  HG  SER A 206       3.857   5.177 -22.534  0.00  0.00      C2   H
ATOM   1244  N   GLU A 207       3.019   1.597 -23.765  0.00  0.00      C2   N
ATOM   1245  CA  GLU A 207       3.265   0.205 -23.515  0.00  0.00      C2   C
ATOM   1246  C   GLU A 207       2.679  -0.229 -22.169  0.00  0.00      C2   C
ATOM   1247  O   GLU A 207       3.001   0.376 -21.189  0.00  0.00      C2   O
ATOM   1248  CB  GLU A 207       4.772  -0.142 -23.591  0.00  0.00      C2   C
ATOM   1249  CG  GLU A 207       5.220  -1.570 -23.907  0.00  0.00      C2   C
ATOM   1250  CD  GLU A 207       4.517  -2.094 -25.122  0.00  0.00      C2   C
ATOM   1251  OE1 GLU A 207       3.654  -3.011 -24.998  0.00  0.00      C2   O
ATOM   1252  OE2 GLU A 207       4.887  -1.664 -26.212  0.00  0.00      C2   O
ATOM   1253  H   GLU A 207       3.822   2.122 -24.081  0.00  0.00      C2   H
ATOM   1254  HA  GLU A 207       2.661  -0.326 -24.251  0.00  0.00      C2   H
ATOM   1255  HB3 GLU A 207       5.326   0.201 -22.717  0.00  0.00      C2   H
ATOM   1256  HB2 GLU A 207       5.069   0.475 -24.439  0.00  0.00      C2   H
ATOM   1257  HG3 GLU A 207       5.002  -2.214 -23.055  0.00  0.00      C2   H
ATOM   1258  HG2 GLU A 207       6.280  -1.551 -24.159  0.00  0.00      C2   H
ATOM   1259  N   ARG A 208       1.882  -1.323 -22.192  0.00  0.00      C2   N
ATOM   1260  CA  ARG A 208       1.164  -1.873 -21.066  0.00  0.00      C2   C
ATOM   1261  C   ARG A 208       2.013  -2.017 -19.830  0.00  0.00      C2   C
ATOM   1262  O   ARG A 208       1.629  -1.397 -18.824  0.00  0.00      C2   O
ATOM   1263  CB  ARG A 208       0.379  -3.137 -21.409  0.00  0.00      C2   C
ATOM   1264  CG  ARG A 208      -0.324  -3.811 -20.173  0.00  0.00      C2   C
ATOM   1265  CD  ARG A 208      -1.380  -4.753 -20.782  0.00  0.00      C2   C
ATOM   1266  NE  ARG A 208      -0.851  -5.667 -21.773  0.00  0.00      C2   N
ATOM   1267  CZ  ARG A 208      -1.416  -6.209 -22.892  0.00  0.00      C2   C
ATOM   1268  NH1 ARG A 208      -2.658  -5.982 -23.362  0.00  0.00      C2   N
ATOM   1269  NH2 ARG A 208      -0.834  -7.184 -23.624  0.00  0.00      C2   N
ATOM   1270  H   ARG A 208       1.641  -1.720 -23.089  0.00  0.00      C2   H
ATOM   1271  HA  ARG A 208       0.408  -1.101 -20.920  0.00  0.00      C2   H
ATOM   1272  HB3 ARG A 208       1.098  -3.867 -21.782  0.00  0.00      C2   H
ATOM   1273  HB2 ARG A 208      -0.429  -2.883 -22.094  0.00  0.00      C2   H
ATOM   1274  HG3 ARG A 208      -0.803  -3.033 -19.577  0.00  0.00      C2   H
ATOM   1275  HG2 ARG A 208       0.318  -4.444 -19.561  0.00  0.00      C2   H
ATOM   1276  HD3 ARG A 208      -2.117  -4.168 -21.332  0.00  0.00      C2   H
ATOM   1277  HD2 ARG A 208      -1.883  -5.340 -20.014  0.00  0.00      C2   H
ATOM   1278  HE  ARG A 208      -0.052  -6.173 -21.420  0.00  0.00      C2   H
ATOM   1279 HH12 ARG A 208      -2.978  -6.176 -24.301  0.00  0.00      C2   H
ATOM   1280 HH11 ARG A 208      -3.315  -5.514 -22.755  0.00  0.00      C2   H
ATOM   1281 HH22 ARG A 208      -1.192  -7.586 -24.479  0.00  0.00      C2   H
ATOM   1282 HH21 ARG A 208       0.156  -7.332 -23.493  0.00  0.00      C2   H
ATOM   1283  N   LYS A 209       3.256  -2.611 -19.913  0.00  0.00      C2   N
ATOM   1284  CA  LYS A 209       4.191  -3.002 -18.911  0.00  0.00      C2   C
ATOM   1285  C   LYS A 209       4.599  -1.838 -18.014  0.00  0.00      C2   C
ATOM   1286  O   LYS A 209       5.198  -2.109 -16.992  0.00  0.00      C2   O
ATOM   1287  CB  LYS A 209       5.458  -3.640 -19.520  0.00  0.00      C2   C
ATOM   1288  CG  LYS A 209       6.428  -2.736 -20.268  0.00  0.00      C2   C
ATOM   1289  CD  LYS A 209       7.430  -3.501 -21.044  0.00  0.00      C2   C
ATOM   1290  CE  LYS A 209       8.368  -2.551 -21.758  0.00  0.00      C2   C
ATOM   1291  NZ  LYS A 209       9.255  -3.118 -22.874  0.00  0.00      C2   N
ATOM   1292  H   LYS A 209       3.414  -3.022 -20.822  0.00  0.00      C2   H
ATOM   1293  HA  LYS A 209       3.829  -3.798 -18.261  0.00  0.00      C2   H
ATOM   1294  HB3 LYS A 209       5.025  -4.368 -20.206  0.00  0.00      C2   H
ATOM   1295  HB2 LYS A 209       6.043  -4.181 -18.776  0.00  0.00      C2   H
ATOM   1296  HG3 LYS A 209       6.931  -2.068 -19.569  0.00  0.00      C2   H
ATOM   1297  HG2 LYS A 209       5.822  -2.024 -20.828  0.00  0.00      C2   H
ATOM   1298  HD3 LYS A 209       6.955  -4.231 -21.700  0.00  0.00      C2   H
ATOM   1299  HD2 LYS A 209       8.074  -4.141 -20.441  0.00  0.00      C2   H
ATOM   1300  HE3 LYS A 209       8.966  -1.891 -21.130  0.00  0.00      C2   H
ATOM   1301  HE2 LYS A 209       7.798  -1.840 -22.357  0.00  0.00      C2   H
ATOM   1302  HZ1 LYS A 209      10.034  -3.642 -22.504  0.00  0.00      C2   H
ATOM   1303  HZ2 LYS A 209       8.697  -3.687 -23.494  0.00  0.00      C2   H
ATOM   1304  HZ3 LYS A 209       9.633  -2.375 -23.444  0.00  0.00      C2   H
ATOM   1305  N   LYS A 210       4.410  -0.625 -18.561  0.00  0.00      C2   N
ATOM   1306  CA  LYS A 210       4.823   0.553 -17.819  0.00  0.00      C2   C
ATOM   1307  C   LYS A 210       3.628   0.800 -16.891  0.00  0.00      C2   C
ATOM   1308  O   LYS A 210       3.737   0.503 -15.708  0.00  0.00      C2   O
ATOM   1309  CB  LYS A 210       5.216   1.708 -18.839  0.00  0.00      C2   C
ATOM   1310  CG  LYS A 210       6.407   1.203 -19.726  0.00  0.00      C2   C
ATOM   1311  CD  LYS A 210       7.028   2.324 -20.543  0.00  0.00      C2   C
ATOM   1312  CE  LYS A 210       6.078   3.162 -21.442  0.00  0.00      C2   C
ATOM   1313  NZ  LYS A 210       6.714   4.387 -21.900  0.00  0.00      C2   N
ATOM   1314  H   LYS A 210       3.669  -0.579 -19.245  0.00  0.00      C2   H
ATOM   1315  HA  LYS A 210       5.723   0.221 -17.302  0.00  0.00      C2   H
ATOM   1316  HB3 LYS A 210       5.521   2.646 -18.376  0.00  0.00      C2   H
ATOM   1317  HB2 LYS A 210       4.433   2.001 -19.539  0.00  0.00      C2   H
ATOM   1318  HG3 LYS A 210       6.251   0.390 -20.435  0.00  0.00      C2   H
ATOM   1319  HG2 LYS A 210       7.244   1.005 -19.057  0.00  0.00      C2   H
ATOM   1320  HD3 LYS A 210       7.750   1.873 -21.225  0.00  0.00      C2   H
ATOM   1321  HD2 LYS A 210       7.568   2.880 -19.777  0.00  0.00      C2   H
ATOM   1322  HE3 LYS A 210       5.148   3.460 -20.959  0.00  0.00      C2   H
ATOM   1323  HE2 LYS A 210       5.832   2.530 -22.295  0.00  0.00      C2   H
ATOM   1324  HZ1 LYS A 210       7.192   4.900 -21.172  0.00  0.00      C2   H
ATOM   1325  HZ2 LYS A 210       7.419   4.073 -22.551  0.00  0.00      C2   H
ATOM   1326  HZ3 LYS A 210       6.134   5.087 -22.339  0.00  0.00      C2   H
ATOM   1327  N   TRP A 211       2.603   1.480 -17.484  0.00  0.00      C2   N
ATOM   1328  CA  TRP A 211       1.443   2.010 -16.710  0.00  0.00      C2   C
ATOM   1329  C   TRP A 211       0.529   0.948 -15.969  0.00  0.00      C2   C
ATOM   1330  O   TRP A 211      -0.366   1.351 -15.205  0.00  0.00      C2   O
ATOM   1331  CB  TRP A 211       0.523   2.918 -17.610  0.00  0.00      C2   C
ATOM   1332  CG  TRP A 211      -0.059   2.265 -18.882  0.00  0.00      C2   C
ATOM   1333  CD1 TRP A 211       0.533   2.370 -20.089  0.00  0.00      C2   C
ATOM   1334  CD2 TRP A 211      -1.233   1.475 -19.021  0.00  0.00      C2   C
ATOM   1335  NE1 TRP A 211      -0.285   1.750 -21.023  0.00  0.00      C2   N
ATOM   1336  CE2 TRP A 211      -1.339   1.131 -20.393  0.00  0.00      C2   C
ATOM   1337  CE3 TRP A 211      -2.308   1.107 -18.151  0.00  0.00      C2   C
ATOM   1338  CZ2 TRP A 211      -2.278   0.152 -20.808  0.00  0.00      C2   C
ATOM   1339  CZ3 TRP A 211      -3.254   0.154 -18.557  0.00  0.00      C2   C
ATOM   1340  CH2 TRP A 211      -3.207  -0.404 -19.866  0.00  0.00      C2   C
ATOM   1341  H   TRP A 211       2.610   1.654 -18.479  0.00  0.00      C2   H
ATOM   1342  HA  TRP A 211       1.851   2.630 -15.911  0.00  0.00      C2   H
ATOM   1343  HB3 TRP A 211       1.018   3.841 -17.911  0.00  0.00      C2   H
ATOM   1344  HB2 TRP A 211      -0.362   3.250 -17.068  0.00  0.00      C2   H
ATOM   1345  HD1 TRP A 211       1.563   2.640 -20.268  0.00  0.00      C2   H
ATOM   1346  HE1 TRP A 211       0.095   1.652 -21.954  0.00  0.00      C2   H
ATOM   1347  HE3 TRP A 211      -2.200   1.375 -17.111  0.00  0.00      C2   H
ATOM   1348  HZ2 TRP A 211      -2.239  -0.297 -21.789  0.00  0.00      C2   H
ATOM   1349  HZ3 TRP A 211      -3.884  -0.221 -17.765  0.00  0.00      C2   H
ATOM   1350  HH2 TRP A 211      -3.859  -1.233 -20.099  0.00  0.00      C2   H
ATOM   1351  N   ILE A 212       0.803  -0.378 -16.193  0.00  0.00      C2   N
ATOM   1352  CA  ILE A 212       0.151  -1.487 -15.550  0.00  0.00      C2   C
ATOM   1353  C   ILE A 212       0.350  -1.377 -13.989  0.00  0.00      C2   C
ATOM   1354  O   ILE A 212      -0.348  -1.944 -13.120  0.00  0.00      C2   O
ATOM   1355  CB  ILE A 212       0.532  -2.899 -16.104  0.00  0.00      C2   C
ATOM   1356  CG1 ILE A 212      -0.317  -4.053 -15.607  0.00  0.00      C2   C
ATOM   1357  CG2 ILE A 212       2.036  -3.219 -15.992  0.00  0.00      C2   C
ATOM   1358  CD1 ILE A 212      -0.527  -5.000 -16.789  0.00  0.00      C2   C
ATOM   1359  H   ILE A 212       1.448  -0.529 -16.955  0.00  0.00      C2   H
ATOM   1360  HA  ILE A 212      -0.891  -1.230 -15.740  0.00  0.00      C2   H
ATOM   1361  HB  ILE A 212       0.505  -2.877 -17.193  0.00  0.00      C2   H
ATOM   1362 HG13 ILE A 212      -1.192  -3.602 -15.138  0.00  0.00      C2   H
ATOM   1363 HG12 ILE A 212       0.153  -4.476 -14.719  0.00  0.00      C2   H
ATOM   1364 HG21 ILE A 212       2.664  -2.379 -16.290  0.00  0.00      C2   H
ATOM   1365 HG22 ILE A 212       2.500  -3.458 -15.035  0.00  0.00      C2   H
ATOM   1366 HG23 ILE A 212       2.278  -4.081 -16.614  0.00  0.00      C2   H
ATOM   1367 HD11 ILE A 212       0.419  -5.463 -17.069  0.00  0.00      C2   H
ATOM   1368 HD12 ILE A 212      -1.259  -5.775 -16.562  0.00  0.00      C2   H
ATOM   1369 HD13 ILE A 212      -0.976  -4.455 -17.620  0.00  0.00      C2   H
ATOM   1370  N   HIE A 213       1.408  -0.673 -13.545  0.00  0.00      C2   N
ATOM   1371  CA  HIE A 213       1.872  -0.574 -12.168  0.00  0.00      C2   C
ATOM   1372  C   HIE A 213       0.852   0.064 -11.200  0.00  0.00      C2   C
ATOM   1373  O   HIE A 213       0.877  -0.272  -9.995  0.00  0.00      C2   O
ATOM   1374  CB  HIE A 213       3.241   0.051 -12.031  0.00  0.00      C2   C
ATOM   1375  CG  HIE A 213       3.396   1.512 -12.141  0.00  0.00      C2   C
ATOM   1376  ND1 HIE A 213       2.647   2.383 -12.968  0.00  0.00      C2   N
ATOM   1377  CD2 HIE A 213       4.343   2.315 -11.558  0.00  0.00      C2   C
ATOM   1378  CE1 HIE A 213       3.176   3.558 -12.966  0.00  0.00      C2   C
ATOM   1379  NE2 HIE A 213       4.254   3.606 -12.136  0.00  0.00      C2   N
ATOM   1380  H   HIE A 213       2.056  -0.206 -14.163  0.00  0.00      C2   H
ATOM   1381  HA  HIE A 213       1.955  -1.622 -11.879  0.00  0.00      C2   H
ATOM   1382  HB3 HIE A 213       3.821  -0.388 -12.842  0.00  0.00      C2   H
ATOM   1383  HB2 HIE A 213       3.817  -0.108 -11.119  0.00  0.00      C2   H
ATOM   1384  HD2 HIE A 213       5.208   2.018 -10.984  0.00  0.00      C2   H
ATOM   1385  HE1 HIE A 213       2.918   4.320 -13.688  0.00  0.00      C2   H
ATOM   1386  HE2 HIE A 213       4.892   4.385 -12.057  0.00  0.00      C2   H
ATOM   1387  N   CYS A 214      -0.002   0.991 -11.683  0.00  0.00      C2   N
ATOM   1388  CA  CYS A 214      -0.830   1.926 -10.967  0.00  0.00      C2   C
ATOM   1389  C   CYS A 214      -1.997   1.284 -10.115  0.00  0.00      C2   C
ATOM   1390  O   CYS A 214      -2.301   1.902  -9.101  0.00  0.00      C2   O
ATOM   1391  CB  CYS A 214      -1.404   2.910 -11.998  0.00  0.00      C2   C
ATOM   1392  SG  CYS A 214      -0.232   4.239 -12.477  0.00  0.00      C2   S
ATOM   1393  H   CYS A 214       0.002   1.125 -12.684  0.00  0.00      C2   H
ATOM   1394  HA  CYS A 214      -0.196   2.519 -10.308  0.00  0.00      C2   H
ATOM   1395  HB3 CYS A 214      -2.251   3.417 -11.536  0.00  0.00      C2   H
ATOM   1396  HB2 CYS A 214      -1.814   2.478 -12.911  0.00  0.00      C2   H
ATOM   1397  HG  CYS A 214       0.680   3.420 -13.006  0.00  0.00      C2   H
ATOM   1398  N   PHE A 215      -2.525   0.140 -10.532  0.00  0.00      C2   N
ATOM   1399  CA  PHE A 215      -3.663  -0.594  -9.947  0.00  0.00      C2   C
ATOM   1400  C   PHE A 215      -3.261  -1.411  -8.691  0.00  0.00      C2   C
ATOM   1401  O   PHE A 215      -3.513  -2.613  -8.665  0.00  0.00      C2   O
ATOM   1402  CB  PHE A 215      -4.260  -1.494 -11.043  0.00  0.00      C2   C
ATOM   1403  CG  PHE A 215      -4.745  -0.715 -12.292  0.00  0.00      C2   C
ATOM   1404  CD1 PHE A 215      -5.894   0.159 -12.280  0.00  0.00      C2   C
ATOM   1405  CD2 PHE A 215      -3.971  -0.787 -13.459  0.00  0.00      C2   C
ATOM   1406  CE1 PHE A 215      -6.208   0.992 -13.304  0.00  0.00      C2   C
ATOM   1407  CE2 PHE A 215      -4.414  -0.051 -14.574  0.00  0.00      C2   C
ATOM   1408  CZ  PHE A 215      -5.475   0.854 -14.521  0.00  0.00      C2   C
ATOM   1409  H   PHE A 215      -2.182  -0.228 -11.407  0.00  0.00      C2   H
ATOM   1410  HA  PHE A 215      -4.409   0.170  -9.727  0.00  0.00      C2   H
ATOM   1411  HB3 PHE A 215      -5.183  -1.997 -10.757  0.00  0.00      C2   H
ATOM   1412  HB2 PHE A 215      -3.550  -2.261 -11.351  0.00  0.00      C2   H
ATOM   1413  HD1 PHE A 215      -6.506   0.314 -11.403  0.00  0.00      C2   H
ATOM   1414  HD2 PHE A 215      -3.163  -1.500 -13.537  0.00  0.00      C2   H
ATOM   1415  HE1 PHE A 215      -7.019   1.702 -13.241  0.00  0.00      C2   H
ATOM   1416  HE2 PHE A 215      -3.757  -0.157 -15.424  0.00  0.00      C2   H
ATOM   1417  HZ  PHE A 215      -5.641   1.444 -15.410  0.00  0.00      C2   H
ATOM   1418  N   GLU A 216      -2.726  -0.769  -7.678  0.00  0.00      C2   N
ATOM   1419  CA  GLU A 216      -2.709  -1.246  -6.297  0.00  0.00      C2   C
ATOM   1420  C   GLU A 216      -4.029  -0.686  -5.717  0.00  0.00      C2   C
ATOM   1421  O   GLU A 216      -4.361   0.480  -5.944  0.00  0.00      C2   O
ATOM   1422  CB  GLU A 216      -1.523  -0.701  -5.673  0.00  0.00      C2   C
ATOM   1423  CG  GLU A 216      -1.305  -1.177  -4.250  0.00  0.00      C2   C
ATOM   1424  CD  GLU A 216       0.003  -0.685  -3.680  0.00  0.00      C2   C
ATOM   1425  OE1 GLU A 216       0.019   0.294  -2.953  0.00  0.00      C2   O
ATOM   1426  OE2 GLU A 216       1.079  -1.302  -3.966  0.00  0.00      C2   O
ATOM   1427  H   GLU A 216      -2.618   0.232  -7.758  0.00  0.00      C2   H
ATOM   1428  HA  GLU A 216      -2.788  -2.332  -6.335  0.00  0.00      C2   H
ATOM   1429  HB3 GLU A 216      -1.479   0.386  -5.603  0.00  0.00      C2   H
ATOM   1430  HB2 GLU A 216      -0.692  -0.903  -6.349  0.00  0.00      C2   H
ATOM   1431  HG3 GLU A 216      -1.222  -2.262  -4.301  0.00  0.00      C2   H
ATOM   1432  HG2 GLU A 216      -2.158  -0.919  -3.623  0.00  0.00      C2   H
ATOM   1433  N   GLY A 217      -4.839  -1.542  -5.110  0.00  0.00      C2   N
ATOM   1434  CA  GLY A 217      -6.125  -1.150  -4.484  0.00  0.00      C2   C
ATOM   1435  C   GLY A 217      -7.270  -1.528  -5.407  0.00  0.00      C2   C
ATOM   1436  O   GLY A 217      -8.421  -1.121  -5.126  0.00  0.00      C2   O
ATOM   1437  H   GLY A 217      -4.628  -2.529  -5.076  0.00  0.00      C2   H
ATOM   1438  HA3 GLY A 217      -6.222  -0.083  -4.285  0.00  0.00      C2   H
ATOM   1439  HA2 GLY A 217      -6.253  -1.569  -3.485  0.00  0.00      C2   H
ATOM   1440  N   VAL A 218      -7.015  -2.437  -6.353  0.00  0.00      C2   N
ATOM   1441  CA  VAL A 218      -8.154  -3.025  -7.004  0.00  0.00      C2   C
ATOM   1442  C   VAL A 218      -8.358  -4.417  -6.359  0.00  0.00      C2   C
ATOM   1443  O   VAL A 218      -7.387  -5.128  -6.194  0.00  0.00      C2   O
ATOM   1444  CB  VAL A 218      -7.942  -3.178  -8.499  0.00  0.00      C2   C
ATOM   1445  CG1 VAL A 218      -8.148  -1.769  -9.118  0.00  0.00      C2   C
ATOM   1446  CG2 VAL A 218      -6.717  -3.994  -8.990  0.00  0.00      C2   C
ATOM   1447  H   VAL A 218      -6.142  -2.916  -6.185  0.00  0.00      C2   H
ATOM   1448  HA  VAL A 218      -9.008  -2.360  -6.874  0.00  0.00      C2   H
ATOM   1449  HB  VAL A 218      -8.765  -3.772  -8.898  0.00  0.00      C2   H
ATOM   1450 HG11 VAL A 218      -9.102  -1.364  -8.780  0.00  0.00      C2   H
ATOM   1451 HG12 VAL A 218      -7.376  -1.068  -8.802  0.00  0.00      C2   H
ATOM   1452 HG13 VAL A 218      -8.205  -1.752 -10.207  0.00  0.00      C2   H
ATOM   1453 HG21 VAL A 218      -6.560  -3.987 -10.068  0.00  0.00      C2   H
ATOM   1454 HG22 VAL A 218      -5.852  -3.630  -8.435  0.00  0.00      C2   H
ATOM   1455 HG23 VAL A 218      -6.841  -5.071  -8.871  0.00  0.00      C2   H
ATOM   1456  N   THR A 219      -9.634  -4.895  -6.277  0.00  0.00      C2   N
ATOM   1457  CA  THR A 219      -9.984  -6.190  -5.714  0.00  0.00      C2   C
ATOM   1458  C   THR A 219      -9.971  -7.400  -6.722  0.00  0.00      C2   C
ATOM   1459  O   THR A 219      -9.915  -8.550  -6.235  0.00  0.00      C2   O
ATOM   1460  CB  THR A 219     -11.325  -6.131  -5.040  0.00  0.00      C2   C
ATOM   1461  OG1 THR A 219     -11.403  -5.077  -4.106  0.00  0.00      C2   O
ATOM   1462  CG2 THR A 219     -11.746  -7.447  -4.299  0.00  0.00      C2   C
ATOM   1463  H   THR A 219     -10.369  -4.304  -6.637  0.00  0.00      C2   H
ATOM   1464  HA  THR A 219      -9.207  -6.434  -4.991  0.00  0.00      C2   H
ATOM   1465  HB  THR A 219     -12.161  -6.079  -5.738  0.00  0.00      C2   H
ATOM   1466  HG1 THR A 219     -11.122  -4.252  -4.508  0.00  0.00      C2   H
ATOM   1467 HG21 THR A 219     -11.053  -7.813  -3.542  0.00  0.00      C2   H
ATOM   1468 HG22 THR A 219     -12.676  -7.317  -3.744  0.00  0.00      C2   H
ATOM   1469 HG23 THR A 219     -11.943  -8.253  -5.005  0.00  0.00      C2   H
ATOM   1470  N   ALA A 220      -9.914  -7.148  -8.076  0.00  0.00      C2   N
ATOM   1471  CA  ALA A 220      -9.580  -8.287  -9.001  0.00  0.00      C2   C
ATOM   1472  C   ALA A 220      -9.343  -7.752 -10.442  0.00  0.00      C2   C
ATOM   1473  O   ALA A 220      -9.389  -6.565 -10.621  0.00  0.00      C2   O
ATOM   1474  CB  ALA A 220     -10.653  -9.420  -8.985  0.00  0.00      C2   C
ATOM   1475  H   ALA A 220      -9.918  -6.195  -8.412  0.00  0.00      C2   H
ATOM   1476  HA  ALA A 220      -8.632  -8.574  -8.545  0.00  0.00      C2   H
ATOM   1477  HB1 ALA A 220     -10.688 -10.025  -8.079  0.00  0.00      C2   H
ATOM   1478  HB2 ALA A 220     -11.659  -9.081  -9.232  0.00  0.00      C2   H
ATOM   1479  HB3 ALA A 220     -10.361 -10.164  -9.726  0.00  0.00      C2   H
ATOM   1480  N   ILE A 221      -9.104  -8.641 -11.411  0.00  0.00      C2   N
ATOM   1481  CA  ILE A 221      -9.044  -8.294 -12.805  0.00  0.00      C2   C
ATOM   1482  C   ILE A 221     -10.097  -9.212 -13.481  0.00  0.00      C2   C
ATOM   1483  O   ILE A 221      -9.848 -10.409 -13.476  0.00  0.00      C2   O
ATOM   1484  CB  ILE A 221      -7.683  -8.649 -13.459  0.00  0.00      C2   C
ATOM   1485  CG1 ILE A 221      -6.603  -7.842 -12.714  0.00  0.00      C2   C
ATOM   1486  CG2 ILE A 221      -7.659  -8.454 -14.981  0.00  0.00      C2   C
ATOM   1487  CD1 ILE A 221      -5.164  -8.152 -13.112  0.00  0.00      C2   C
ATOM   1488  H   ILE A 221      -9.015  -9.613 -11.152  0.00  0.00      C2   H
ATOM   1489  HA  ILE A 221      -9.253  -7.248 -13.025  0.00  0.00      C2   H
ATOM   1490  HB  ILE A 221      -7.533  -9.709 -13.252  0.00  0.00      C2   H
ATOM   1491 HG13 ILE A 221      -6.628  -7.897 -11.626  0.00  0.00      C2   H
ATOM   1492 HG12 ILE A 221      -6.709  -6.793 -12.989  0.00  0.00      C2   H
ATOM   1493 HG21 ILE A 221      -8.273  -9.169 -15.528  0.00  0.00      C2   H
ATOM   1494 HG22 ILE A 221      -7.957  -7.435 -15.226  0.00  0.00      C2   H
ATOM   1495 HG23 ILE A 221      -6.686  -8.737 -15.382  0.00  0.00      C2   H
ATOM   1496 HD11 ILE A 221      -4.626  -7.237 -13.359  0.00  0.00      C2   H
ATOM   1497 HD12 ILE A 221      -4.641  -8.443 -12.201  0.00  0.00      C2   H
ATOM   1498 HD13 ILE A 221      -5.138  -9.103 -13.643  0.00  0.00      C2   H
ATOM   1499  N   ILE A 222     -11.136  -8.723 -14.146  0.00  0.00      C2   N
ATOM   1500  CA  ILE A 222     -12.036  -9.565 -15.012  0.00  0.00      C2   C
ATOM   1501  C   ILE A 222     -11.321  -9.601 -16.462  0.00  0.00      C2   C
ATOM   1502  O   ILE A 222     -11.181  -8.552 -17.097  0.00  0.00      C2   O
ATOM   1503  CB  ILE A 222     -13.598  -9.072 -15.060  0.00  0.00      C2   C
ATOM   1504  CG1 ILE A 222     -14.331  -9.192 -13.745  0.00  0.00      C2   C
ATOM   1505  CG2 ILE A 222     -14.448  -9.688 -16.107  0.00  0.00      C2   C
ATOM   1506  CD1 ILE A 222     -15.245  -8.068 -13.377  0.00  0.00      C2   C
ATOM   1507  H   ILE A 222     -11.316  -7.730 -14.111  0.00  0.00      C2   H
ATOM   1508  HA  ILE A 222     -12.058 -10.603 -14.678  0.00  0.00      C2   H
ATOM   1509  HB  ILE A 222     -13.421  -8.014 -15.256  0.00  0.00      C2   H
ATOM   1510 HG13 ILE A 222     -13.625  -9.315 -12.924  0.00  0.00      C2   H
ATOM   1511 HG12 ILE A 222     -14.918 -10.110 -13.699  0.00  0.00      C2   H
ATOM   1512 HG21 ILE A 222     -15.511  -9.474 -15.990  0.00  0.00      C2   H
ATOM   1513 HG22 ILE A 222     -14.075  -9.572 -17.125  0.00  0.00      C2   H
ATOM   1514 HG23 ILE A 222     -14.481 -10.765 -15.945  0.00  0.00      C2   H
ATOM   1515 HD11 ILE A 222     -15.280  -7.249 -14.095  0.00  0.00      C2   H
ATOM   1516 HD12 ILE A 222     -16.278  -8.412 -13.432  0.00  0.00      C2   H
ATOM   1517 HD13 ILE A 222     -15.046  -7.678 -12.379  0.00  0.00      C2   H
ATOM   1518  N   PHE A 223     -10.890 -10.785 -16.896  0.00  0.00      C2   N
ATOM   1519  CA  PHE A 223     -10.316 -11.088 -18.213  0.00  0.00      C2   C
ATOM   1520  C   PHE A 223     -11.437 -11.682 -19.053  0.00  0.00      C2   C
ATOM   1521  O   PHE A 223     -11.799 -12.828 -18.846  0.00  0.00      C2   O
ATOM   1522  CB  PHE A 223      -9.127 -12.035 -18.050  0.00  0.00      C2   C
ATOM   1523  CG  PHE A 223      -8.239 -12.148 -19.268  0.00  0.00      C2   C
ATOM   1524  CD1 PHE A 223      -8.494 -13.120 -20.287  0.00  0.00      C2   C
ATOM   1525  CD2 PHE A 223      -7.288 -11.168 -19.543  0.00  0.00      C2   C
ATOM   1526  CE1 PHE A 223      -7.738 -13.082 -21.437  0.00  0.00      C2   C
ATOM   1527  CE2 PHE A 223      -6.654 -11.071 -20.757  0.00  0.00      C2   C
ATOM   1528  CZ  PHE A 223      -6.863 -12.050 -21.719  0.00  0.00      C2   C
ATOM   1529  H   PHE A 223     -10.641 -11.355 -16.101  0.00  0.00      C2   H
ATOM   1530  HA  PHE A 223      -9.953 -10.113 -18.538  0.00  0.00      C2   H
ATOM   1531  HB3 PHE A 223      -9.439 -13.037 -17.756  0.00  0.00      C2   H
ATOM   1532  HB2 PHE A 223      -8.476 -11.616 -17.283  0.00  0.00      C2   H
ATOM   1533  HD1 PHE A 223      -9.321 -13.791 -20.101  0.00  0.00      C2   H
ATOM   1534  HD2 PHE A 223      -7.196 -10.458 -18.734  0.00  0.00      C2   H
ATOM   1535  HE1 PHE A 223      -7.932 -13.931 -22.076  0.00  0.00      C2   H
ATOM   1536  HE2 PHE A 223      -6.064 -10.180 -20.912  0.00  0.00      C2   H
ATOM   1537  HZ  PHE A 223      -6.356 -12.056 -22.672  0.00  0.00      C2   H
ATOM   1538  N   CYS A 224     -12.100 -10.920 -19.928  0.00  0.00      C2   N
ATOM   1539  CA  CYS A 224     -13.062 -11.422 -20.891  0.00  0.00      C2   C
ATOM   1540  C   CYS A 224     -12.376 -11.931 -22.184  0.00  0.00      C2   C
ATOM   1541  O   CYS A 224     -11.604 -11.215 -22.773  0.00  0.00      C2   O
ATOM   1542  CB  CYS A 224     -14.101 -10.348 -21.302  0.00  0.00      C2   C
ATOM   1543  SG  CYS A 224     -15.341 -10.061 -20.044  0.00  0.00      C2   S
ATOM   1544  H   CYS A 224     -11.713 -10.013 -20.147  0.00  0.00      C2   H
ATOM   1545  HA  CYS A 224     -13.598 -12.299 -20.530  0.00  0.00      C2   H
ATOM   1546  HB3 CYS A 224     -14.752 -10.841 -22.024  0.00  0.00      C2   H
ATOM   1547  HB2 CYS A 224     -13.681  -9.450 -21.755  0.00  0.00      C2   H
ATOM   1548  HG  CYS A 224     -14.583  -9.171 -19.397  0.00  0.00      C2   H
ATOM   1549  N   VAL A 225     -12.823 -13.085 -22.671  0.00  0.00      C2   N
ATOM   1550  CA  VAL A 225     -12.126 -13.795 -23.822  0.00  0.00      C2   C
ATOM   1551  C   VAL A 225     -13.242 -14.664 -24.525  0.00  0.00      C2   C
ATOM   1552  O   VAL A 225     -14.032 -15.212 -23.780  0.00  0.00      C2   O
ATOM   1553  CB  VAL A 225     -10.777 -14.503 -23.402  0.00  0.00      C2   C
ATOM   1554  CG1 VAL A 225     -11.123 -15.443 -22.224  0.00  0.00      C2   C
ATOM   1555  CG2 VAL A 225     -10.041 -15.227 -24.562  0.00  0.00      C2   C
ATOM   1556  H   VAL A 225     -13.442 -13.657 -22.114  0.00  0.00      C2   H
ATOM   1557  HA  VAL A 225     -11.731 -13.125 -24.586  0.00  0.00      C2   H
ATOM   1558  HB  VAL A 225     -10.084 -13.686 -23.200  0.00  0.00      C2   H
ATOM   1559 HG11 VAL A 225     -11.630 -14.939 -21.401  0.00  0.00      C2   H
ATOM   1560 HG12 VAL A 225     -11.662 -16.320 -22.583  0.00  0.00      C2   H
ATOM   1561 HG13 VAL A 225     -10.288 -15.910 -21.702  0.00  0.00      C2   H
ATOM   1562 HG21 VAL A 225     -10.609 -16.069 -24.957  0.00  0.00      C2   H
ATOM   1563 HG22 VAL A 225      -9.769 -14.636 -25.437  0.00  0.00      C2   H
ATOM   1564 HG23 VAL A 225      -9.065 -15.532 -24.184  0.00  0.00      C2   H
ATOM   1565  N   ALA A 226     -13.368 -14.785 -25.866  0.00  0.00      C2   N
ATOM   1566  CA  ALA A 226     -14.289 -15.768 -26.485  0.00  0.00      C2   C
ATOM   1567  C   ALA A 226     -13.726 -17.171 -26.450  0.00  0.00      C2   C
ATOM   1568  O   ALA A 226     -12.615 -17.469 -26.935  0.00  0.00      C2   O
ATOM   1569  CB  ALA A 226     -14.450 -15.327 -27.900  0.00  0.00      C2   C
ATOM   1570  H   ALA A 226     -12.754 -14.299 -26.504  0.00  0.00      C2   H
ATOM   1571  HA  ALA A 226     -15.320 -15.726 -26.133  0.00  0.00      C2   H
ATOM   1572  HB1 ALA A 226     -15.034 -16.038 -28.485  0.00  0.00      C2   H
ATOM   1573  HB2 ALA A 226     -15.115 -14.470 -28.002  0.00  0.00      C2   H
ATOM   1574  HB3 ALA A 226     -13.514 -15.090 -28.406  0.00  0.00      C2   H
ATOM   1575  N   LEU A 227     -14.549 -18.102 -25.973  0.00  0.00      C2   N
ATOM   1576  CA  LEU A 227     -14.334 -19.560 -26.072  0.00  0.00      C2   C
ATOM   1577  C   LEU A 227     -14.502 -20.098 -27.479  0.00  0.00      C2   C
ATOM   1578  O   LEU A 227     -13.872 -21.139 -27.772  0.00  0.00      C2   O
ATOM   1579  CB  LEU A 227     -15.312 -20.167 -25.071  0.00  0.00      C2   C
ATOM   1580  CG  LEU A 227     -14.972 -21.658 -24.638  0.00  0.00      C2   C
ATOM   1581  CD1 LEU A 227     -13.520 -21.842 -24.191  0.00  0.00      C2   C
ATOM   1582  CD2 LEU A 227     -15.892 -21.992 -23.458  0.00  0.00      C2   C
ATOM   1583  H   LEU A 227     -15.453 -17.800 -25.637  0.00  0.00      C2   H
ATOM   1584  HA  LEU A 227     -13.311 -19.792 -25.772  0.00  0.00      C2   H
ATOM   1585  HB3 LEU A 227     -16.261 -20.041 -25.593  0.00  0.00      C2   H
ATOM   1586  HB2 LEU A 227     -15.362 -19.559 -24.167  0.00  0.00      C2   H
ATOM   1587  HG  LEU A 227     -15.082 -22.197 -25.579  0.00  0.00      C2   H
ATOM   1588 HD11 LEU A 227     -13.012 -22.109 -25.118  0.00  0.00      C2   H
ATOM   1589 HD12 LEU A 227     -12.976 -20.970 -23.827  0.00  0.00      C2   H
ATOM   1590 HD13 LEU A 227     -13.452 -22.633 -23.444  0.00  0.00      C2   H
ATOM   1591 HD21 LEU A 227     -15.356 -21.972 -22.508  0.00  0.00      C2   H
ATOM   1592 HD22 LEU A 227     -16.720 -21.310 -23.266  0.00  0.00      C2   H
ATOM   1593 HD23 LEU A 227     -16.221 -23.027 -23.545  0.00  0.00      C2   H
ATOM   1594  N   SER A 228     -15.287 -19.446 -28.332  0.00  0.00      C2   N
ATOM   1595  CA  SER A 228     -15.534 -19.938 -29.672  0.00  0.00      C2   C
ATOM   1596  C   SER A 228     -14.268 -20.111 -30.548  0.00  0.00      C2   C
ATOM   1597  O   SER A 228     -14.304 -20.880 -31.532  0.00  0.00      C2   O
ATOM   1598  CB  SER A 228     -16.549 -19.011 -30.354  0.00  0.00      C2   C
ATOM   1599  OG  SER A 228     -16.231 -17.628 -30.176  0.00  0.00      C2   O
ATOM   1600  H   SER A 228     -15.693 -18.532 -28.193  0.00  0.00      C2   H
ATOM   1601  HA  SER A 228     -15.860 -20.971 -29.544  0.00  0.00      C2   H
ATOM   1602  HB3 SER A 228     -17.528 -19.092 -29.881  0.00  0.00      C2   H
ATOM   1603  HB2 SER A 228     -16.620 -19.153 -31.432  0.00  0.00      C2   H
ATOM   1604  HG  SER A 228     -15.480 -17.228 -30.621  0.00  0.00      C2   H
ATOM   1605  N   ASP A 229     -13.233 -19.322 -30.276  0.00  0.00      C2   N
ATOM   1606  CA  ASP A 229     -12.182 -19.067 -31.282  0.00  0.00      C2   C
ATOM   1607  C   ASP A 229     -10.918 -20.005 -31.004  0.00  0.00      C2   C
ATOM   1608  O   ASP A 229      -9.815 -19.561 -30.949  0.00  0.00      C2   O
ATOM   1609  CB  ASP A 229     -11.760 -17.561 -31.452  0.00  0.00      C2   C
ATOM   1610  CG  ASP A 229     -12.805 -16.504 -31.592  0.00  0.00      C2   C
ATOM   1611  OD1 ASP A 229     -14.017 -16.798 -31.453  0.00  0.00      C2   O
ATOM   1612  OD2 ASP A 229     -12.529 -15.338 -31.754  0.00  0.00      C2   O
ATOM   1613  H   ASP A 229     -13.358 -18.665 -29.520  0.00  0.00      C2   H
ATOM   1614  HA  ASP A 229     -12.512 -19.299 -32.295  0.00  0.00      C2   H
ATOM   1615  HB3 ASP A 229     -11.188 -17.484 -32.377  0.00  0.00      C2   H
ATOM   1616  HB2 ASP A 229     -11.169 -17.313 -30.571  0.00  0.00      C2   H
ATOM   1617  N   TYR A 230     -11.183 -21.333 -30.828  0.00  0.00      C2   N
ATOM   1618  CA  TYR A 230     -10.134 -22.308 -30.614  0.00  0.00      C2   C
ATOM   1619  C   TYR A 230      -9.407 -22.581 -31.927  0.00  0.00      C2   C
ATOM   1620  O   TYR A 230      -8.195 -22.773 -31.980  0.00  0.00      C2   O
ATOM   1621  CB  TYR A 230     -10.780 -23.572 -29.958  0.00  0.00      C2   C
ATOM   1622  CG  TYR A 230     -11.902 -24.225 -30.741  0.00  0.00      C2   C
ATOM   1623  CD1 TYR A 230     -13.224 -23.871 -30.594  0.00  0.00      C2   C
ATOM   1624  CD2 TYR A 230     -11.572 -25.252 -31.678  0.00  0.00      C2   C
ATOM   1625  CE1 TYR A 230     -14.296 -24.582 -31.218  0.00  0.00      C2   C
ATOM   1626  CE2 TYR A 230     -12.618 -25.873 -32.355  0.00  0.00      C2   C
ATOM   1627  CZ  TYR A 230     -13.947 -25.543 -32.176  0.00  0.00      C2   C
ATOM   1628  OH  TYR A 230     -14.966 -26.228 -32.696  0.00  0.00      C2   O
ATOM   1629  H   TYR A 230     -12.115 -21.720 -30.777  0.00  0.00      C2   H
ATOM   1630  HA  TYR A 230      -9.415 -21.885 -29.913  0.00  0.00      C2   H
ATOM   1631  HB3 TYR A 230     -11.196 -23.319 -28.982  0.00  0.00      C2   H
ATOM   1632  HB2 TYR A 230     -10.036 -24.337 -29.737  0.00  0.00      C2   H
ATOM   1633  HD1 TYR A 230     -13.441 -23.083 -29.888  0.00  0.00      C2   H
ATOM   1634  HD2 TYR A 230     -10.602 -25.666 -31.909  0.00  0.00      C2   H
ATOM   1635  HE1 TYR A 230     -15.355 -24.392 -31.118  0.00  0.00      C2   H
ATOM   1636  HE2 TYR A 230     -12.359 -26.660 -33.047  0.00  0.00      C2   H
ATOM   1637  HH  TYR A 230     -14.728 -27.158 -32.726  0.00  0.00      C2   H
ATOM   1638  N   ASP A 231     -10.241 -22.686 -32.996  0.00  0.00      C2   N
ATOM   1639  CA  ASP A 231      -9.914 -23.173 -34.346  0.00  0.00      C2   C
ATOM   1640  C   ASP A 231      -9.167 -22.098 -35.179  0.00  0.00      C2   C
ATOM   1641  O   ASP A 231      -8.261 -22.469 -35.909  0.00  0.00      C2   O
ATOM   1642  CB  ASP A 231     -11.156 -23.738 -35.148  0.00  0.00      C2   C
ATOM   1643  CG  ASP A 231     -12.382 -22.830 -35.205  0.00  0.00      C2   C
ATOM   1644  OD1 ASP A 231     -13.334 -23.231 -35.956  0.00  0.00      C2   O
ATOM   1645  OD2 ASP A 231     -12.440 -21.863 -34.471  0.00  0.00      C2   O
ATOM   1646  H   ASP A 231     -11.207 -22.454 -32.815  0.00  0.00      C2   H
ATOM   1647  HA  ASP A 231      -9.352 -24.098 -34.220  0.00  0.00      C2   H
ATOM   1648  HB3 ASP A 231     -11.478 -24.652 -34.648  0.00  0.00      C2   H
ATOM   1649  HB2 ASP A 231     -10.976 -24.009 -36.188  0.00  0.00      C2   H
ATOM   1650  N   LEU A 232      -9.645 -20.876 -35.152  0.00  0.00      C2   N
ATOM   1651  CA  LEU A 232      -9.146 -19.774 -35.989  0.00  0.00      C2   C
ATOM   1652  C   LEU A 232      -7.654 -19.468 -35.762  0.00  0.00      C2   C
ATOM   1653  O   LEU A 232      -7.120 -19.599 -34.614  0.00  0.00      C2   O
ATOM   1654  CB  LEU A 232      -9.932 -18.420 -35.925  0.00  0.00      C2   C
ATOM   1655  CG  LEU A 232     -11.321 -18.313 -36.745  0.00  0.00      C2   C
ATOM   1656  CD1 LEU A 232     -12.401 -19.417 -36.448  0.00  0.00      C2   C
ATOM   1657  CD2 LEU A 232     -12.064 -16.937 -36.533  0.00  0.00      C2   C
ATOM   1658  H   LEU A 232     -10.536 -20.653 -34.733  0.00  0.00      C2   H
ATOM   1659  HA  LEU A 232      -9.332 -20.120 -37.006  0.00  0.00      C2   H
ATOM   1660  HB3 LEU A 232      -9.259 -17.614 -36.220  0.00  0.00      C2   H
ATOM   1661  HB2 LEU A 232     -10.130 -18.230 -34.870  0.00  0.00      C2   H
ATOM   1662  HG  LEU A 232     -11.056 -18.467 -37.791  0.00  0.00      C2   H
ATOM   1663 HD11 LEU A 232     -11.956 -20.323 -36.860  0.00  0.00      C2   H
ATOM   1664 HD12 LEU A 232     -12.639 -19.518 -35.390  0.00  0.00      C2   H
ATOM   1665 HD13 LEU A 232     -13.307 -19.205 -37.017  0.00  0.00      C2   H
ATOM   1666 HD21 LEU A 232     -11.428 -16.146 -36.136  0.00  0.00      C2   H
ATOM   1667 HD22 LEU A 232     -12.314 -16.624 -37.546  0.00  0.00      C2   H
ATOM   1668 HD23 LEU A 232     -13.010 -16.851 -35.999  0.00  0.00      C2   H
ATOM   1669  N   VAL A 233      -7.048 -19.166 -36.897  0.00  0.00      C2   N
ATOM   1670  CA  VAL A 233      -5.652 -18.514 -37.027  0.00  0.00      C2   C
ATOM   1671  C   VAL A 233      -5.820 -17.130 -37.607  0.00  0.00      C2   C
ATOM   1672  O   VAL A 233      -6.686 -16.875 -38.464  0.00  0.00      C2   O
ATOM   1673  CB  VAL A 233      -4.758 -19.327 -38.051  0.00  0.00      C2   C
ATOM   1674  CG1 VAL A 233      -4.139 -20.591 -37.438  0.00  0.00      C2   C
ATOM   1675  CG2 VAL A 233      -5.518 -19.762 -39.328  0.00  0.00      C2   C
ATOM   1676  H   VAL A 233      -7.685 -19.040 -37.670  0.00  0.00      C2   H
ATOM   1677  HA  VAL A 233      -5.314 -18.466 -35.992  0.00  0.00      C2   H
ATOM   1678  HB  VAL A 233      -3.937 -18.707 -38.412  0.00  0.00      C2   H
ATOM   1679 HG11 VAL A 233      -4.954 -21.260 -37.160  0.00  0.00      C2   H
ATOM   1680 HG12 VAL A 233      -3.409 -21.044 -38.109  0.00  0.00      C2   H
ATOM   1681 HG13 VAL A 233      -3.506 -20.293 -36.602  0.00  0.00      C2   H
ATOM   1682 HG21 VAL A 233      -6.535 -20.020 -39.033  0.00  0.00      C2   H
ATOM   1683 HG22 VAL A 233      -5.479 -18.892 -39.983  0.00  0.00      C2   H
ATOM   1684 HG23 VAL A 233      -5.043 -20.589 -39.855  0.00  0.00      C2   H
ATOM   1685  N   LEU A 234      -4.869 -16.345 -37.140  0.00  0.00      C2   N
ATOM   1686  CA  LEU A 234      -4.534 -15.024 -37.582  0.00  0.00      C2   C
ATOM   1687  C   LEU A 234      -3.649 -14.979 -38.872  0.00  0.00      C2   C
ATOM   1688  O   LEU A 234      -3.112 -16.046 -39.163  0.00  0.00      C2   O
ATOM   1689  CB  LEU A 234      -3.856 -14.300 -36.397  0.00  0.00      C2   C
ATOM   1690  CG  LEU A 234      -4.475 -14.196 -35.027  0.00  0.00      C2   C
ATOM   1691  CD1 LEU A 234      -3.511 -13.491 -34.081  0.00  0.00      C2   C
ATOM   1692  CD2 LEU A 234      -5.816 -13.463 -35.027  0.00  0.00      C2   C
ATOM   1693  H   LEU A 234      -4.122 -16.848 -36.682  0.00  0.00      C2   H
ATOM   1694  HA  LEU A 234      -5.503 -14.554 -37.752  0.00  0.00      C2   H
ATOM   1695  HB3 LEU A 234      -3.694 -13.276 -36.735  0.00  0.00      C2   H
ATOM   1696  HB2 LEU A 234      -2.852 -14.666 -36.183  0.00  0.00      C2   H
ATOM   1697  HG  LEU A 234      -4.577 -15.204 -34.624  0.00  0.00      C2   H
ATOM   1698 HD11 LEU A 234      -3.859 -12.457 -34.076  0.00  0.00      C2   H
ATOM   1699 HD12 LEU A 234      -3.625 -13.955 -33.101  0.00  0.00      C2   H
ATOM   1700 HD13 LEU A 234      -2.480 -13.500 -34.434  0.00  0.00      C2   H
ATOM   1701 HD21 LEU A 234      -6.003 -12.769 -34.207  0.00  0.00      C2   H
ATOM   1702 HD22 LEU A 234      -5.929 -12.853 -35.923  0.00  0.00      C2   H
ATOM   1703 HD23 LEU A 234      -6.602 -14.209 -35.150  0.00  0.00      C2   H
ATOM   1704  N   ALA A 235      -3.439 -13.830 -39.510  0.00  0.00      C2   N
ATOM   1705  CA  ALA A 235      -2.506 -13.640 -40.569  0.00  0.00      C2   C
ATOM   1706  C   ALA A 235      -1.148 -13.356 -40.015  0.00  0.00      C2   C
ATOM   1707  O   ALA A 235      -0.196 -13.430 -40.785  0.00  0.00      C2   O
ATOM   1708  CB  ALA A 235      -2.972 -12.391 -41.390  0.00  0.00      C2   C
ATOM   1709  H   ALA A 235      -3.753 -13.002 -39.026  0.00  0.00      C2   H
ATOM   1710  HA  ALA A 235      -2.519 -14.577 -41.126  0.00  0.00      C2   H
ATOM   1711  HB1 ALA A 235      -3.087 -11.495 -40.780  0.00  0.00      C2   H
ATOM   1712  HB2 ALA A 235      -2.246 -12.153 -42.167  0.00  0.00      C2   H
ATOM   1713  HB3 ALA A 235      -3.915 -12.523 -41.922  0.00  0.00      C2   H
ATOM   1714  N   GLU A 236      -0.998 -12.903 -38.750  0.00  0.00      C2   N
ATOM   1715  CA  GLU A 236       0.213 -12.603 -38.036  0.00  0.00      C2   C
ATOM   1716  C   GLU A 236       1.153 -13.710 -37.804  0.00  0.00      C2   C
ATOM   1717  O   GLU A 236       0.706 -14.883 -37.505  0.00  0.00      C2   O
ATOM   1718  CB  GLU A 236      -0.145 -12.019 -36.719  0.00  0.00      C2   C
ATOM   1719  CG  GLU A 236      -1.131 -10.832 -36.813  0.00  0.00      C2   C
ATOM   1720  CD  GLU A 236      -0.620  -9.525 -37.380  0.00  0.00      C2   C
ATOM   1721  OE1 GLU A 236      -1.318  -8.935 -38.223  0.00  0.00      C2   O
ATOM   1722  OE2 GLU A 236       0.612  -9.267 -37.236  0.00  0.00      C2   O
ATOM   1723  H   GLU A 236      -1.799 -12.801 -38.143  0.00  0.00      C2   H
ATOM   1724  HA  GLU A 236       0.742 -11.897 -38.677  0.00  0.00      C2   H
ATOM   1725  HB3 GLU A 236       0.731 -11.724 -36.141  0.00  0.00      C2   H
ATOM   1726  HB2 GLU A 236      -0.573 -12.755 -36.039  0.00  0.00      C2   H
ATOM   1727  HG3 GLU A 236      -1.344 -10.562 -35.779  0.00  0.00      C2   H
ATOM   1728  HG2 GLU A 236      -2.050 -11.017 -37.369  0.00  0.00      C2   H
ATOM   1729  N   ASP A 237       2.457 -13.390 -37.885  0.00  0.00      C2   N
ATOM   1730  CA  ASP A 237       3.630 -14.144 -37.406  0.00  0.00      C2   C
ATOM   1731  C   ASP A 237       3.699 -15.614 -37.872  0.00  0.00      C2   C
ATOM   1732  O   ASP A 237       3.716 -16.428 -37.008  0.00  0.00      C2   O
ATOM   1733  CB  ASP A 237       3.955 -14.064 -35.854  0.00  0.00      C2   C
ATOM   1734  CG  ASP A 237       4.190 -12.622 -35.398  0.00  0.00      C2   C
ATOM   1735  OD1 ASP A 237       4.061 -11.649 -36.188  0.00  0.00      C2   O
ATOM   1736  OD2 ASP A 237       4.777 -12.511 -34.297  0.00  0.00      C2   O
ATOM   1737  H   ASP A 237       2.644 -12.486 -38.295  0.00  0.00      C2   H
ATOM   1738  HA  ASP A 237       4.487 -13.682 -37.896  0.00  0.00      C2   H
ATOM   1739  HB3 ASP A 237       4.827 -14.647 -35.558  0.00  0.00      C2   H
ATOM   1740  HB2 ASP A 237       3.167 -14.552 -35.281  0.00  0.00      C2   H
ATOM   1741  N   GLU A 238       3.680 -15.786 -39.175  0.00  0.00      C2   N
ATOM   1742  CA  GLU A 238       3.588 -17.116 -39.772  0.00  0.00      C2   C
ATOM   1743  C   GLU A 238       2.252 -17.832 -39.500  0.00  0.00      C2   C
ATOM   1744  O   GLU A 238       2.179 -19.010 -39.706  0.00  0.00      C2   O
ATOM   1745  CB  GLU A 238       4.854 -17.909 -39.507  0.00  0.00      C2   C
ATOM   1746  CG  GLU A 238       6.151 -17.386 -40.258  0.00  0.00      C2   C
ATOM   1747  CD  GLU A 238       7.391 -18.154 -39.817  0.00  0.00      C2   C
ATOM   1748  OE1 GLU A 238       7.459 -19.355 -40.168  0.00  0.00      C2   O
ATOM   1749  OE2 GLU A 238       8.320 -17.536 -39.239  0.00  0.00      C2   O
ATOM   1750  H   GLU A 238       3.797 -15.020 -39.823  0.00  0.00      C2   H
ATOM   1751  HA  GLU A 238       3.498 -16.928 -40.842  0.00  0.00      C2   H
ATOM   1752  HB3 GLU A 238       4.732 -18.931 -39.865  0.00  0.00      C2   H
ATOM   1753  HB2 GLU A 238       5.009 -17.898 -38.428  0.00  0.00      C2   H
ATOM   1754  HG3 GLU A 238       6.271 -16.302 -40.264  0.00  0.00      C2   H
ATOM   1755  HG2 GLU A 238       6.097 -17.665 -41.310  0.00  0.00      C2   H
ATOM   1756  N   GLU A 239       1.170 -17.102 -39.259  0.00  0.00      C2   N
ATOM   1757  CA  GLU A 239      -0.226 -17.561 -39.081  0.00  0.00      C2   C
ATOM   1758  C   GLU A 239      -0.564 -18.349 -37.795  0.00  0.00      C2   C
ATOM   1759  O   GLU A 239      -0.929 -19.505 -37.889  0.00  0.00      C2   O
ATOM   1760  CB  GLU A 239      -0.738 -18.199 -40.370  0.00  0.00      C2   C
ATOM   1761  CG  GLU A 239      -0.454 -17.501 -41.685  0.00  0.00      C2   C
ATOM   1762  CD  GLU A 239      -1.175 -18.157 -42.871  0.00  0.00      C2   C
ATOM   1763  OE1 GLU A 239      -1.036 -17.532 -43.966  0.00  0.00      C2   O
ATOM   1764  OE2 GLU A 239      -1.916 -19.112 -42.687  0.00  0.00      C2   O
ATOM   1765  H   GLU A 239       1.303 -16.153 -38.938  0.00  0.00      C2   H
ATOM   1766  HA  GLU A 239      -0.747 -16.613 -38.946  0.00  0.00      C2   H
ATOM   1767  HB3 GLU A 239      -1.793 -18.357 -40.145  0.00  0.00      C2   H
ATOM   1768  HB2 GLU A 239      -0.241 -19.168 -40.426  0.00  0.00      C2   H
ATOM   1769  HG3 GLU A 239       0.585 -17.416 -42.004  0.00  0.00      C2   H
ATOM   1770  HG2 GLU A 239      -0.806 -16.470 -41.643  0.00  0.00      C2   H
ATOM   1771  N   MET A 240      -0.252 -17.758 -36.673  0.00  0.00      C2   N
ATOM   1772  CA  MET A 240      -0.559 -18.133 -35.323  0.00  0.00      C2   C
ATOM   1773  C   MET A 240      -2.028 -18.329 -35.137  0.00  0.00      C2   C
ATOM   1774  O   MET A 240      -2.790 -17.730 -35.801  0.00  0.00      C2   O
ATOM   1775  CB  MET A 240      -0.136 -17.049 -34.355  0.00  0.00      C2   C
ATOM   1776  CG  MET A 240       1.379 -17.032 -34.125  0.00  0.00      C2   C
ATOM   1777  SD  MET A 240       1.956 -18.289 -32.899  0.00  0.00      C2   S
ATOM   1778  CE  MET A 240       3.401 -18.896 -33.748  0.00  0.00      C2   C
ATOM   1779  H   MET A 240       0.239 -16.875 -36.657  0.00  0.00      C2   H
ATOM   1780  HA  MET A 240      -0.168 -19.130 -35.118  0.00  0.00      C2   H
ATOM   1781  HB3 MET A 240      -0.644 -17.249 -33.412  0.00  0.00      C2   H
ATOM   1782  HB2 MET A 240      -0.546 -16.066 -34.589  0.00  0.00      C2   H
ATOM   1783  HG3 MET A 240       1.715 -16.059 -33.767  0.00  0.00      C2   H
ATOM   1784  HG2 MET A 240       1.866 -17.154 -35.092  0.00  0.00      C2   H
ATOM   1785  HE1 MET A 240       3.209 -19.230 -34.768  0.00  0.00      C2   H
ATOM   1786  HE2 MET A 240       4.054 -18.024 -33.758  0.00  0.00      C2   H
ATOM   1787  HE3 MET A 240       3.874 -19.766 -33.291  0.00  0.00      C2   H
ATOM   1788  N   ASN A 241      -2.318 -19.059 -34.099  0.00  0.00      C2   N
ATOM   1789  CA  ASN A 241      -3.670 -19.259 -33.538  0.00  0.00      C2   C
ATOM   1790  C   ASN A 241      -4.243 -17.997 -32.765  0.00  0.00      C2   C
ATOM   1791  O   ASN A 241      -3.528 -17.220 -32.116  0.00  0.00      C2   O
ATOM   1792  CB  ASN A 241      -3.623 -20.567 -32.701  0.00  0.00      C2   C
ATOM   1793  CG  ASN A 241      -3.921 -21.822 -33.532  0.00  0.00      C2   C
ATOM   1794  OD1 ASN A 241      -3.031 -22.319 -34.208  0.00  0.00      C2   O
ATOM   1795  ND2 ASN A 241      -5.094 -22.396 -33.475  0.00  0.00      C2   N
ATOM   1796  H   ASN A 241      -1.591 -19.521 -33.572  0.00  0.00      C2   H
ATOM   1797  HA  ASN A 241      -4.269 -19.509 -34.414  0.00  0.00      C2   H
ATOM   1798  HB3 ASN A 241      -4.430 -20.591 -31.968  0.00  0.00      C2   H
ATOM   1799  HB2 ASN A 241      -2.733 -20.629 -32.075  0.00  0.00      C2   H
ATOM   1800 HD22 ASN A 241      -5.318 -23.202 -34.040  0.00  0.00      C2   H
ATOM   1801 HD21 ASN A 241      -5.801 -21.916 -32.935  0.00  0.00      C2   H
ATOM   1802  N   ARG A 242      -5.532 -17.796 -32.888  0.00  0.00      C2   N
ATOM   1803  CA  ARG A 242      -6.276 -16.666 -32.359  0.00  0.00      C2   C
ATOM   1804  C   ARG A 242      -6.443 -16.649 -30.818  0.00  0.00      C2   C
ATOM   1805  O   ARG A 242      -6.241 -15.611 -30.236  0.00  0.00      C2   O
ATOM   1806  CB  ARG A 242      -7.590 -16.456 -33.143  0.00  0.00      C2   C
ATOM   1807  CG  ARG A 242      -8.501 -15.317 -32.731  0.00  0.00      C2   C
ATOM   1808  CD  ARG A 242      -9.408 -15.002 -33.879  0.00  0.00      C2   C
ATOM   1809  NE  ARG A 242     -10.566 -14.184 -33.446  0.00  0.00      C2   N
ATOM   1810  CZ  ARG A 242     -11.209 -13.165 -34.024  0.00  0.00      C2   C
ATOM   1811  NH1 ARG A 242     -10.768 -12.539 -35.125  0.00  0.00      C2   N
ATOM   1812  NH2 ARG A 242     -12.305 -12.723 -33.460  0.00  0.00      C2   N
ATOM   1813  H   ARG A 242      -5.991 -18.518 -33.425  0.00  0.00      C2   H
ATOM   1814  HA  ARG A 242      -5.633 -15.837 -32.654  0.00  0.00      C2   H
ATOM   1815  HB3 ARG A 242      -8.226 -17.339 -33.083  0.00  0.00      C2   H
ATOM   1816  HB2 ARG A 242      -7.327 -16.388 -34.199  0.00  0.00      C2   H
ATOM   1817  HG3 ARG A 242      -7.882 -14.431 -32.591  0.00  0.00      C2   H
ATOM   1818  HG2 ARG A 242      -8.995 -15.477 -31.773  0.00  0.00      C2   H
ATOM   1819  HD3 ARG A 242      -9.604 -15.928 -34.420  0.00  0.00      C2   H
ATOM   1820  HD2 ARG A 242      -8.869 -14.352 -34.569  0.00  0.00      C2   H
ATOM   1821  HE  ARG A 242     -11.110 -14.662 -32.742  0.00  0.00      C2   H
ATOM   1822 HH12 ARG A 242     -11.249 -11.721 -35.471  0.00  0.00      C2   H
ATOM   1823 HH11 ARG A 242     -10.136 -12.956 -35.793  0.00  0.00      C2   H
ATOM   1824 HH22 ARG A 242     -12.925 -11.981 -33.752  0.00  0.00      C2   H
ATOM   1825 HH21 ARG A 242     -12.653 -13.170 -32.624  0.00  0.00      C2   H
ATOM   1826  N   MET A 243      -6.642 -17.812 -30.207  0.00  0.00      C2   N
ATOM   1827  CA  MET A 243      -6.654 -18.047 -28.806  0.00  0.00      C2   C
ATOM   1828  C   MET A 243      -5.202 -18.002 -28.313  0.00  0.00      C2   C
ATOM   1829  O   MET A 243      -4.952 -17.635 -27.157  0.00  0.00      C2   O
ATOM   1830  CB  MET A 243      -7.308 -19.394 -28.452  0.00  0.00      C2   C
ATOM   1831  CG  MET A 243      -7.291 -19.666 -26.963  0.00  0.00      C2   C
ATOM   1832  SD  MET A 243      -8.501 -20.843 -26.363  0.00  0.00      C2   S
ATOM   1833  CE  MET A 243     -10.063 -19.972 -26.533  0.00  0.00      C2   C
ATOM   1834  H   MET A 243      -6.785 -18.625 -30.789  0.00  0.00      C2   H
ATOM   1835  HA  MET A 243      -7.163 -17.265 -28.243  0.00  0.00      C2   H
ATOM   1836  HB3 MET A 243      -6.839 -20.235 -28.964  0.00  0.00      C2   H
ATOM   1837  HB2 MET A 243      -8.328 -19.448 -28.832  0.00  0.00      C2   H
ATOM   1838  HG3 MET A 243      -7.306 -18.787 -26.318  0.00  0.00      C2   H
ATOM   1839  HG2 MET A 243      -6.358 -20.199 -26.781  0.00  0.00      C2   H
ATOM   1840  HE1 MET A 243     -10.233 -19.628 -27.554  0.00  0.00      C2   H
ATOM   1841  HE2 MET A 243     -10.925 -20.636 -26.473  0.00  0.00      C2   H
ATOM   1842  HE3 MET A 243     -10.043 -19.139 -25.830  0.00  0.00      C2   H
ATOM   1843  N   HIE A 244      -4.240 -18.525 -29.019  0.00  0.00      C2   N
ATOM   1844  CA  HIE A 244      -2.865 -18.688 -28.492  0.00  0.00      C2   C
ATOM   1845  C   HIE A 244      -2.157 -17.349 -28.120  0.00  0.00      C2   C
ATOM   1846  O   HIE A 244      -1.537 -17.130 -27.065  0.00  0.00      C2   O
ATOM   1847  CB  HIE A 244      -2.104 -19.542 -29.507  0.00  0.00      C2   C
ATOM   1848  CG  HIE A 244      -0.682 -19.776 -29.128  0.00  0.00      C2   C
ATOM   1849  ND1 HIE A 244      -0.145 -20.551 -28.059  0.00  0.00      C2   N
ATOM   1850  CD2 HIE A 244       0.423 -19.197 -29.678  0.00  0.00      C2   C
ATOM   1851  CE1 HIE A 244       1.164 -20.470 -28.051  0.00  0.00      C2   C
ATOM   1852  NE2 HIE A 244       1.586 -19.633 -29.020  0.00  0.00      C2   N
ATOM   1853  H   HIE A 244      -4.517 -18.838 -29.939  0.00  0.00      C2   H
ATOM   1854  HA  HIE A 244      -2.866 -19.297 -27.588  0.00  0.00      C2   H
ATOM   1855  HB3 HIE A 244      -2.100 -19.050 -30.480  0.00  0.00      C2   H
ATOM   1856  HB2 HIE A 244      -2.670 -20.473 -29.484  0.00  0.00      C2   H
ATOM   1857  HD2 HIE A 244       0.389 -18.546 -30.539  0.00  0.00      C2   H
ATOM   1858  HE1 HIE A 244       1.779 -20.958 -27.310  0.00  0.00      C2   H
ATOM   1859  HE2 HIE A 244       2.506 -19.493 -29.412  0.00  0.00      C2   H
ATOM   1860  N   GLU A 245      -2.462 -16.345 -28.964  0.00  0.00      C2   N
ATOM   1861  CA  GLU A 245      -2.104 -14.913 -28.749  0.00  0.00      C2   C
ATOM   1862  C   GLU A 245      -2.667 -14.344 -27.475  0.00  0.00      C2   C
ATOM   1863  O   GLU A 245      -1.956 -13.702 -26.669  0.00  0.00      C2   O
ATOM   1864  CB  GLU A 245      -2.355 -13.973 -29.957  0.00  0.00      C2   C
ATOM   1865  CG  GLU A 245      -1.325 -14.260 -31.081  0.00  0.00      C2   C
ATOM   1866  CD  GLU A 245       0.002 -13.636 -30.722  0.00  0.00      C2   C
ATOM   1867  OE1 GLU A 245       1.098 -14.111 -31.192  0.00  0.00      C2   O
ATOM   1868  OE2 GLU A 245      -0.015 -12.634 -29.909  0.00  0.00      C2   O
ATOM   1869  H   GLU A 245      -3.004 -16.575 -29.784  0.00  0.00      C2   H
ATOM   1870  HA  GLU A 245      -1.019 -14.955 -28.655  0.00  0.00      C2   H
ATOM   1871  HB3 GLU A 245      -2.301 -12.912 -29.715  0.00  0.00      C2   H
ATOM   1872  HB2 GLU A 245      -3.373 -14.038 -30.341  0.00  0.00      C2   H
ATOM   1873  HG3 GLU A 245      -1.746 -13.670 -31.894  0.00  0.00      C2   H
ATOM   1874  HG2 GLU A 245      -1.354 -15.313 -31.363  0.00  0.00      C2   H
ATOM   1875  N   SER A 246      -3.958 -14.615 -27.251  0.00  0.00      C2   N
ATOM   1876  CA  SER A 246      -4.653 -14.155 -25.989  0.00  0.00      C2   C
ATOM   1877  C   SER A 246      -4.126 -14.918 -24.753  0.00  0.00      C2   C
ATOM   1878  O   SER A 246      -4.165 -14.213 -23.649  0.00  0.00      C2   O
ATOM   1879  CB  SER A 246      -6.128 -14.484 -26.254  0.00  0.00      C2   C
ATOM   1880  OG  SER A 246      -6.543 -13.667 -27.313  0.00  0.00      C2   O
ATOM   1881  H   SER A 246      -4.617 -14.940 -27.944  0.00  0.00      C2   H
ATOM   1882  HA  SER A 246      -4.591 -13.071 -25.895  0.00  0.00      C2   H
ATOM   1883  HB3 SER A 246      -6.825 -14.222 -25.458  0.00  0.00      C2   H
ATOM   1884  HB2 SER A 246      -6.214 -15.519 -26.584  0.00  0.00      C2   H
ATOM   1885  HG  SER A 246      -7.323 -14.013 -27.753  0.00  0.00      C2   H
ATOM   1886  N   MET A 247      -3.556 -16.135 -24.862  0.00  0.00      C2   N
ATOM   1887  CA  MET A 247      -3.092 -16.753 -23.678  0.00  0.00      C2   C
ATOM   1888  C   MET A 247      -1.848 -16.051 -23.147  0.00  0.00      C2   C
ATOM   1889  O   MET A 247      -1.678 -15.747 -21.987  0.00  0.00      C2   O
ATOM   1890  CB  MET A 247      -2.902 -18.295 -23.933  0.00  0.00      C2   C
ATOM   1891  CG  MET A 247      -4.327 -18.981 -24.067  0.00  0.00      C2   C
ATOM   1892  SD  MET A 247      -4.431 -20.592 -23.295  0.00  0.00      C2   S
ATOM   1893  CE  MET A 247      -5.957 -21.336 -23.969  0.00  0.00      C2   C
ATOM   1894  H   MET A 247      -3.525 -16.599 -25.758  0.00  0.00      C2   H
ATOM   1895  HA  MET A 247      -3.853 -16.747 -22.899  0.00  0.00      C2   H
ATOM   1896  HB3 MET A 247      -2.436 -18.881 -23.141  0.00  0.00      C2   H
ATOM   1897  HB2 MET A 247      -2.236 -18.547 -24.758  0.00  0.00      C2   H
ATOM   1898  HG3 MET A 247      -4.669 -19.032 -25.101  0.00  0.00      C2   H
ATOM   1899  HG2 MET A 247      -5.079 -18.352 -23.591  0.00  0.00      C2   H
ATOM   1900  HE1 MET A 247      -5.729 -22.082 -24.731  0.00  0.00      C2   H
ATOM   1901  HE2 MET A 247      -6.621 -21.778 -23.227  0.00  0.00      C2   H
ATOM   1902  HE3 MET A 247      -6.531 -20.536 -24.435  0.00  0.00      C2   H
ATOM   1903  N   LYS A 248      -0.989 -15.753 -24.107  0.00  0.00      C2   N
ATOM   1904  CA  LYS A 248       0.241 -15.066 -23.856  0.00  0.00      C2   C
ATOM   1905  C   LYS A 248      -0.056 -13.676 -23.147  0.00  0.00      C2   C
ATOM   1906  O   LYS A 248       0.563 -13.224 -22.187  0.00  0.00      C2   O
ATOM   1907  CB  LYS A 248       1.157 -15.027 -25.113  0.00  0.00      C2   C
ATOM   1908  CG  LYS A 248       1.436 -16.413 -25.768  0.00  0.00      C2   C
ATOM   1909  CD  LYS A 248       2.396 -16.322 -26.917  0.00  0.00      C2   C
ATOM   1910  CE  LYS A 248       1.746 -15.820 -28.172  0.00  0.00      C2   C
ATOM   1911  NZ  LYS A 248       2.637 -15.501 -29.259  0.00  0.00      C2   N
ATOM   1912  H   LYS A 248      -1.187 -16.068 -25.046  0.00  0.00      C2   H
ATOM   1913  HA  LYS A 248       0.790 -15.622 -23.096  0.00  0.00      C2   H
ATOM   1914  HB3 LYS A 248       2.120 -14.758 -24.679  0.00  0.00      C2   H
ATOM   1915  HB2 LYS A 248       0.957 -14.158 -25.740  0.00  0.00      C2   H
ATOM   1916  HG3 LYS A 248       0.571 -17.019 -26.035  0.00  0.00      C2   H
ATOM   1917  HG2 LYS A 248       2.000 -17.083 -25.119  0.00  0.00      C2   H
ATOM   1918  HD3 LYS A 248       2.712 -17.321 -27.217  0.00  0.00      C2   H
ATOM   1919  HD2 LYS A 248       3.345 -15.864 -26.638  0.00  0.00      C2   H
ATOM   1920  HE3 LYS A 248       1.228 -14.928 -27.819  0.00  0.00      C2   H
ATOM   1921  HE2 LYS A 248       0.917 -16.466 -28.459  0.00  0.00      C2   H
ATOM   1922  HZ1 LYS A 248       3.461 -14.926 -29.161  0.00  0.00      C2   H
ATOM   1923  HZ2 LYS A 248       2.983 -16.371 -29.638  0.00  0.00      C2   H
ATOM   1924  HZ3 LYS A 248       2.093 -15.167 -30.041  0.00  0.00      C2   H
ATOM   1925  N   LEU A 249      -1.021 -12.996 -23.779  0.00  0.00      C2   N
ATOM   1926  CA  LEU A 249      -1.591 -11.720 -23.314  0.00  0.00      C2   C
ATOM   1927  C   LEU A 249      -2.060 -11.853 -21.807  0.00  0.00      C2   C
ATOM   1928  O   LEU A 249      -1.631 -11.110 -20.968  0.00  0.00      C2   O
ATOM   1929  CB  LEU A 249      -2.661 -11.339 -24.354  0.00  0.00      C2   C
ATOM   1930  CG  LEU A 249      -3.144  -9.816 -24.423  0.00  0.00      C2   C
ATOM   1931  CD1 LEU A 249      -4.278  -9.600 -25.448  0.00  0.00      C2   C
ATOM   1932  CD2 LEU A 249      -3.646  -9.042 -23.150  0.00  0.00      C2   C
ATOM   1933  H   LEU A 249      -1.465 -13.428 -24.576  0.00  0.00      C2   H
ATOM   1934  HA  LEU A 249      -0.900 -10.878 -23.354  0.00  0.00      C2   H
ATOM   1935  HB3 LEU A 249      -3.478 -12.043 -24.196  0.00  0.00      C2   H
ATOM   1936  HB2 LEU A 249      -2.303 -11.540 -25.364  0.00  0.00      C2   H
ATOM   1937  HG  LEU A 249      -2.306  -9.285 -24.873  0.00  0.00      C2   H
ATOM   1938 HD11 LEU A 249      -4.096 -10.349 -26.219  0.00  0.00      C2   H
ATOM   1939 HD12 LEU A 249      -5.313  -9.761 -25.147  0.00  0.00      C2   H
ATOM   1940 HD13 LEU A 249      -4.380  -8.621 -25.916  0.00  0.00      C2   H
ATOM   1941 HD21 LEU A 249      -2.813  -8.701 -22.535  0.00  0.00      C2   H
ATOM   1942 HD22 LEU A 249      -4.183  -8.132 -23.416  0.00  0.00      C2   H
ATOM   1943 HD23 LEU A 249      -4.186  -9.716 -22.485  0.00  0.00      C2   H
ATOM   1944  N   PHE A 250      -2.754 -12.967 -21.500  0.00  0.00      C2   N
ATOM   1945  CA  PHE A 250      -3.325 -13.344 -20.233  0.00  0.00      C2   C
ATOM   1946  C   PHE A 250      -2.111 -13.633 -19.190  0.00  0.00      C2   C
ATOM   1947  O   PHE A 250      -2.206 -13.103 -18.101  0.00  0.00      C2   O
ATOM   1948  CB  PHE A 250      -4.415 -14.438 -20.494  0.00  0.00      C2   C
ATOM   1949  CG  PHE A 250      -4.829 -15.165 -19.284  0.00  0.00      C2   C
ATOM   1950  CD1 PHE A 250      -5.778 -14.693 -18.421  0.00  0.00      C2   C
ATOM   1951  CD2 PHE A 250      -4.076 -16.272 -18.822  0.00  0.00      C2   C
ATOM   1952  CE1 PHE A 250      -6.024 -15.299 -17.207  0.00  0.00      C2   C
ATOM   1953  CE2 PHE A 250      -4.401 -16.972 -17.610  0.00  0.00      C2   C
ATOM   1954  CZ  PHE A 250      -5.405 -16.494 -16.778  0.00  0.00      C2   C
ATOM   1955  H   PHE A 250      -3.008 -13.517 -22.308  0.00  0.00      C2   H
ATOM   1956  HA  PHE A 250      -3.844 -12.460 -19.861  0.00  0.00      C2   H
ATOM   1957  HB3 PHE A 250      -3.945 -15.142 -21.181  0.00  0.00      C2   H
ATOM   1958  HB2 PHE A 250      -5.302 -14.191 -21.077  0.00  0.00      C2   H
ATOM   1959  HD1 PHE A 250      -6.230 -13.783 -18.786  0.00  0.00      C2   H
ATOM   1960  HD2 PHE A 250      -3.197 -16.473 -19.416  0.00  0.00      C2   H
ATOM   1961  HE1 PHE A 250      -6.916 -14.977 -16.690  0.00  0.00      C2   H
ATOM   1962  HE2 PHE A 250      -3.865 -17.854 -17.292  0.00  0.00      C2   H
ATOM   1963  HZ  PHE A 250      -5.582 -16.885 -15.787  0.00  0.00      C2   H
ATOM   1964  N   ASP A 251      -1.113 -14.400 -19.645  0.00  0.00      C2   N
ATOM   1965  CA  ASP A 251       0.111 -14.658 -18.842  0.00  0.00      C2   C
ATOM   1966  C   ASP A 251       0.747 -13.319 -18.323  0.00  0.00      C2   C
ATOM   1967  O   ASP A 251       1.116 -13.291 -17.152  0.00  0.00      C2   O
ATOM   1968  CB  ASP A 251       1.100 -15.591 -19.619  0.00  0.00      C2   C
ATOM   1969  CG  ASP A 251       2.526 -15.810 -19.206  0.00  0.00      C2   C
ATOM   1970  OD1 ASP A 251       3.285 -16.411 -20.034  0.00  0.00      C2   O
ATOM   1971  OD2 ASP A 251       2.769 -15.644 -17.984  0.00  0.00      C2   O
ATOM   1972  H   ASP A 251      -1.234 -14.916 -20.505  0.00  0.00      C2   H
ATOM   1973  HA  ASP A 251      -0.200 -15.235 -17.971  0.00  0.00      C2   H
ATOM   1974  HB3 ASP A 251       1.135 -15.235 -20.648  0.00  0.00      C2   H
ATOM   1975  HB2 ASP A 251       0.590 -16.553 -19.572  0.00  0.00      C2   H
ATOM   1976  N   SER A 252       0.802 -12.340 -19.182  0.00  0.00      C2   N
ATOM   1977  CA  SER A 252       1.455 -11.070 -18.964  0.00  0.00      C2   C
ATOM   1978  C   SER A 252       0.798 -10.119 -17.880  0.00  0.00      C2   C
ATOM   1979  O   SER A 252       1.377  -9.090 -17.570  0.00  0.00      C2   O
ATOM   1980  CB  SER A 252       1.802 -10.386 -20.251  0.00  0.00      C2   C
ATOM   1981  OG  SER A 252       0.663  -9.801 -20.854  0.00  0.00      C2   O
ATOM   1982  H   SER A 252       0.486 -12.541 -20.120  0.00  0.00      C2   H
ATOM   1983  HA  SER A 252       2.492 -11.287 -18.707  0.00  0.00      C2   H
ATOM   1984  HB3 SER A 252       2.190 -11.066 -21.010  0.00  0.00      C2   H
ATOM   1985  HB2 SER A 252       2.558  -9.618 -20.090  0.00  0.00      C2   H
ATOM   1986  HG  SER A 252      -0.121 -10.355 -20.886  0.00  0.00      C2   H
ATOM   1987  N   ILE A 253      -0.422 -10.495 -17.537  0.00  0.00      C2   N
ATOM   1988  CA  ILE A 253      -1.348  -9.865 -16.550  0.00  0.00      C2   C
ATOM   1989  C   ILE A 253      -1.537 -10.795 -15.306  0.00  0.00      C2   C
ATOM   1990  O   ILE A 253      -1.626 -10.284 -14.183  0.00  0.00      C2   O
ATOM   1991  CB  ILE A 253      -2.740  -9.475 -17.271  0.00  0.00      C2   C
ATOM   1992  CG1 ILE A 253      -2.555  -8.203 -18.122  0.00  0.00      C2   C
ATOM   1993  CG2 ILE A 253      -4.017  -9.461 -16.387  0.00  0.00      C2   C
ATOM   1994  CD1 ILE A 253      -3.408  -8.109 -19.467  0.00  0.00      C2   C
ATOM   1995  H   ILE A 253      -0.730 -11.311 -18.045  0.00  0.00      C2   H
ATOM   1996  HA  ILE A 253      -0.912  -8.947 -16.157  0.00  0.00      C2   H
ATOM   1997  HB  ILE A 253      -2.893 -10.287 -17.982  0.00  0.00      C2   H
ATOM   1998 HG13 ILE A 253      -1.528  -8.217 -18.487  0.00  0.00      C2   H
ATOM   1999 HG12 ILE A 253      -2.613  -7.299 -17.514  0.00  0.00      C2   H
ATOM   2000 HG21 ILE A 253      -3.824  -8.753 -15.580  0.00  0.00      C2   H
ATOM   2001 HG22 ILE A 253      -4.896  -9.154 -16.953  0.00  0.00      C2   H
ATOM   2002 HG23 ILE A 253      -4.330 -10.434 -16.009  0.00  0.00      C2   H
ATOM   2003 HD11 ILE A 253      -2.945  -8.738 -20.228  0.00  0.00      C2   H
ATOM   2004 HD12 ILE A 253      -4.439  -8.453 -19.378  0.00  0.00      C2   H
ATOM   2005 HD13 ILE A 253      -3.476  -7.093 -19.856  0.00  0.00      C2   H
ATOM   2006  N   CYS A 254      -1.632 -12.127 -15.564  0.00  0.00      C2   N
ATOM   2007  CA  CYS A 254      -1.724 -13.164 -14.529  0.00  0.00      C2   C
ATOM   2008  C   CYS A 254      -0.462 -13.194 -13.739  0.00  0.00      C2   C
ATOM   2009  O   CYS A 254      -0.455 -12.800 -12.551  0.00  0.00      C2   O
ATOM   2010  CB  CYS A 254      -2.055 -14.605 -15.133  0.00  0.00      C2   C
ATOM   2011  SG  CYS A 254      -2.003 -16.112 -13.985  0.00  0.00      C2   S
ATOM   2012  H   CYS A 254      -1.802 -12.453 -16.504  0.00  0.00      C2   H
ATOM   2013  HA  CYS A 254      -2.489 -12.869 -13.811  0.00  0.00      C2   H
ATOM   2014  HB3 CYS A 254      -1.273 -14.671 -15.890  0.00  0.00      C2   H
ATOM   2015  HB2 CYS A 254      -2.995 -14.642 -15.683  0.00  0.00      C2   H
ATOM   2016  HG  CYS A 254      -0.709 -16.051 -13.657  0.00  0.00      C2   H
ATOM   2017  N   ASN A 255       0.670 -13.537 -14.381  0.00  0.00      C2   N
ATOM   2018  CA  ASN A 255       1.946 -13.850 -13.639  0.00  0.00      C2   C
ATOM   2019  C   ASN A 255       2.838 -12.591 -13.479  0.00  0.00      C2   C
ATOM   2020  O   ASN A 255       3.979 -12.776 -13.017  0.00  0.00      C2   O
ATOM   2021  CB  ASN A 255       2.787 -14.971 -14.405  0.00  0.00      C2   C
ATOM   2022  CG  ASN A 255       2.005 -16.222 -14.550  0.00  0.00      C2   C
ATOM   2023  OD1 ASN A 255       1.566 -16.819 -13.561  0.00  0.00      C2   O
ATOM   2024  ND2 ASN A 255       1.913 -16.772 -15.725  0.00  0.00      C2   N
ATOM   2025  H   ASN A 255       0.754 -13.423 -15.381  0.00  0.00      C2   H
ATOM   2026  HA  ASN A 255       1.765 -14.092 -12.592  0.00  0.00      C2   H
ATOM   2027  HB3 ASN A 255       3.630 -15.255 -13.775  0.00  0.00      C2   H
ATOM   2028  HB2 ASN A 255       3.106 -14.739 -15.421  0.00  0.00      C2   H
ATOM   2029 HD22 ASN A 255       1.287 -17.554 -15.860  0.00  0.00      C2   H
ATOM   2030 HD21 ASN A 255       2.033 -16.242 -16.577  0.00  0.00      C2   H
ATOM   2031  N   ASN A 256       2.245 -11.399 -13.711  0.00  0.00      C2   N
ATOM   2032  CA  ASN A 256       2.722 -10.011 -13.535  0.00  0.00      C2   C
ATOM   2033  C   ASN A 256       3.135  -9.763 -12.067  0.00  0.00      C2   C
ATOM   2034  O   ASN A 256       2.405 -10.095 -11.112  0.00  0.00      C2   O
ATOM   2035  CB  ASN A 256       1.478  -9.083 -13.968  0.00  0.00      C2   C
ATOM   2036  CG  ASN A 256       1.697  -7.621 -14.002  0.00  0.00      C2   C
ATOM   2037  OD1 ASN A 256       2.153  -6.966 -13.049  0.00  0.00      C2   O
ATOM   2038  ND2 ASN A 256       1.241  -6.993 -15.141  0.00  0.00      C2   N
ATOM   2039  H   ASN A 256       1.239 -11.409 -13.805  0.00  0.00      C2   H
ATOM   2040  HA  ASN A 256       3.545  -9.903 -14.242  0.00  0.00      C2   H
ATOM   2041  HB3 ASN A 256       0.700  -9.274 -13.229  0.00  0.00      C2   H
ATOM   2042  HB2 ASN A 256       1.079  -9.343 -14.949  0.00  0.00      C2   H
ATOM   2043 HD22 ASN A 256       1.189  -5.987 -15.222  0.00  0.00      C2   H
ATOM   2044 HD21 ASN A 256       0.851  -7.615 -15.835  0.00  0.00      C2   H
ATOM   2045  N   LYS A 257       4.297  -9.048 -11.958  0.00  0.00      C2   N
ATOM   2046  CA  LYS A 257       4.938  -8.816 -10.666  0.00  0.00      C2   C
ATOM   2047  C   LYS A 257       4.057  -7.874  -9.823  0.00  0.00      C2   C
ATOM   2048  O   LYS A 257       4.092  -7.906  -8.586  0.00  0.00      C2   O
ATOM   2049  CB  LYS A 257       6.334  -8.169 -10.934  0.00  0.00      C2   C
ATOM   2050  CG  LYS A 257       7.455  -9.129 -11.410  0.00  0.00      C2   C
ATOM   2051  CD  LYS A 257       7.624 -10.406 -10.610  0.00  0.00      C2   C
ATOM   2052  CE  LYS A 257       9.024 -11.073 -10.749  0.00  0.00      C2   C
ATOM   2053  NZ  LYS A 257       9.068 -12.434 -10.084  0.00  0.00      C2   N
ATOM   2054  H   LYS A 257       4.727  -8.705 -12.805  0.00  0.00      C2   H
ATOM   2055  HA  LYS A 257       5.107  -9.653  -9.988  0.00  0.00      C2   H
ATOM   2056  HB3 LYS A 257       6.697  -7.743  -9.998  0.00  0.00      C2   H
ATOM   2057  HB2 LYS A 257       6.281  -7.273 -11.551  0.00  0.00      C2   H
ATOM   2058  HG3 LYS A 257       8.345  -8.522 -11.577  0.00  0.00      C2   H
ATOM   2059  HG2 LYS A 257       7.245  -9.447 -12.431  0.00  0.00      C2   H
ATOM   2060  HD3 LYS A 257       6.802 -11.067 -10.883  0.00  0.00      C2   H
ATOM   2061  HD2 LYS A 257       7.409 -10.159  -9.570  0.00  0.00      C2   H
ATOM   2062  HE3 LYS A 257       9.907 -10.468 -10.546  0.00  0.00      C2   H
ATOM   2063  HE2 LYS A 257       9.279 -11.222 -11.798  0.00  0.00      C2   H
ATOM   2064  HZ1 LYS A 257       9.028 -12.470  -9.076  0.00  0.00      C2   H
ATOM   2065  HZ2 LYS A 257       8.294 -13.046 -10.300  0.00  0.00      C2   H
ATOM   2066  HZ3 LYS A 257       9.914 -12.921 -10.345  0.00  0.00      C2   H
ATOM   2067  N   TRP A 258       3.198  -7.048 -10.436  0.00  0.00      C2   N
ATOM   2068  CA  TRP A 258       2.309  -6.099  -9.762  0.00  0.00      C2   C
ATOM   2069  C   TRP A 258       0.889  -6.630  -9.361  0.00  0.00      C2   C
ATOM   2070  O   TRP A 258       0.067  -5.967  -8.671  0.00  0.00      C2   O
ATOM   2071  CB  TRP A 258       2.152  -4.845 -10.628  0.00  0.00      C2   C
ATOM   2072  CG  TRP A 258       3.400  -4.232 -11.040  0.00  0.00      C2   C
ATOM   2073  CD1 TRP A 258       4.051  -4.419 -12.232  0.00  0.00      C2   C
ATOM   2074  CD2 TRP A 258       4.212  -3.178 -10.355  0.00  0.00      C2   C
ATOM   2075  NE1 TRP A 258       4.995  -3.443 -12.390  0.00  0.00      C2   N
ATOM   2076  CE2 TRP A 258       5.242  -2.760 -11.231  0.00  0.00      C2   C
ATOM   2077  CE3 TRP A 258       4.206  -2.579  -9.051  0.00  0.00      C2   C
ATOM   2078  CZ2 TRP A 258       6.177  -1.805 -10.777  0.00  0.00      C2   C
ATOM   2079  CZ3 TRP A 258       5.152  -1.606  -8.594  0.00  0.00      C2   C
ATOM   2080  CH2 TRP A 258       6.121  -1.226  -9.453  0.00  0.00      C2   C
ATOM   2081  H   TRP A 258       3.043  -6.948 -11.429  0.00  0.00      C2   H
ATOM   2082  HA  TRP A 258       2.776  -5.750  -8.841  0.00  0.00      C2   H
ATOM   2083  HB3 TRP A 258       1.644  -4.168  -9.941  0.00  0.00      C2   H
ATOM   2084  HB2 TRP A 258       1.547  -4.978 -11.525  0.00  0.00      C2   H
ATOM   2085  HD1 TRP A 258       3.678  -5.042 -13.031  0.00  0.00      C2   H
ATOM   2086  HE1 TRP A 258       5.481  -3.308 -13.265  0.00  0.00      C2   H
ATOM   2087  HE3 TRP A 258       3.510  -2.884  -8.284  0.00  0.00      C2   H
ATOM   2088  HZ2 TRP A 258       6.925  -1.435 -11.462  0.00  0.00      C2   H
ATOM   2089  HZ3 TRP A 258       4.988  -1.159  -7.625  0.00  0.00      C2   H
ATOM   2090  HH2 TRP A 258       6.791  -0.477  -9.058  0.00  0.00      C2   H
ATOM   2091  N   PHE A 259       0.707  -7.955  -9.539  0.00  0.00      C2   N
ATOM   2092  CA  PHE A 259      -0.544  -8.612  -9.097  0.00  0.00      C2   C
ATOM   2093  C   PHE A 259      -0.088  -9.984  -8.551  0.00  0.00      C2   C
ATOM   2094  O   PHE A 259      -0.435 -11.005  -9.162  0.00  0.00      C2   O
ATOM   2095  CB  PHE A 259      -1.491  -8.755 -10.365  0.00  0.00      C2   C
ATOM   2096  CG  PHE A 259      -1.999  -7.475 -11.019  0.00  0.00      C2   C
ATOM   2097  CD1 PHE A 259      -2.835  -6.582 -10.309  0.00  0.00      C2   C
ATOM   2098  CD2 PHE A 259      -1.565  -7.108 -12.290  0.00  0.00      C2   C
ATOM   2099  CE1 PHE A 259      -3.256  -5.360 -10.864  0.00  0.00      C2   C
ATOM   2100  CE2 PHE A 259      -2.037  -5.921 -12.908  0.00  0.00      C2   C
ATOM   2101  CZ  PHE A 259      -2.806  -4.988 -12.179  0.00  0.00      C2   C
ATOM   2102  H   PHE A 259       1.446  -8.577  -9.836  0.00  0.00      C2   H
ATOM   2103  HA  PHE A 259      -1.012  -8.010  -8.317  0.00  0.00      C2   H
ATOM   2104  HB3 PHE A 259      -2.379  -9.326 -10.096  0.00  0.00      C2   H
ATOM   2105  HB2 PHE A 259      -1.105  -9.337 -11.202  0.00  0.00      C2   H
ATOM   2106  HD1 PHE A 259      -3.248  -6.888  -9.359  0.00  0.00      C2   H
ATOM   2107  HD2 PHE A 259      -0.878  -7.742 -12.831  0.00  0.00      C2   H
ATOM   2108  HE1 PHE A 259      -3.893  -4.692 -10.303  0.00  0.00      C2   H
ATOM   2109  HE2 PHE A 259      -1.870  -5.626 -13.933  0.00  0.00      C2   H
ATOM   2110  HZ  PHE A 259      -3.146  -4.107 -12.703  0.00  0.00      C2   H
ATOM   2111  N   THR A 260       0.650  -9.953  -7.489  0.00  0.00      C2   N
ATOM   2112  CA  THR A 260       1.241 -11.187  -6.945  0.00  0.00      C2   C
ATOM   2113  C   THR A 260       0.238 -12.071  -6.220  0.00  0.00      C2   C
ATOM   2114  O   THR A 260       0.404 -13.263  -6.394  0.00  0.00      C2   O
ATOM   2115  CB  THR A 260       2.390 -10.772  -5.942  0.00  0.00      C2   C
ATOM   2116  OG1 THR A 260       3.401  -9.947  -6.481  0.00  0.00      C2   O
ATOM   2117  CG2 THR A 260       3.014 -11.939  -5.190  0.00  0.00      C2   C
ATOM   2118  H   THR A 260       0.922  -9.091  -7.039  0.00  0.00      C2   H
ATOM   2119  HA  THR A 260       1.798 -11.716  -7.718  0.00  0.00      C2   H
ATOM   2120  HB  THR A 260       1.973 -10.044  -5.246  0.00  0.00      C2   H
ATOM   2121  HG1 THR A 260       3.026  -9.090  -6.698  0.00  0.00      C2   H
ATOM   2122 HG21 THR A 260       3.906 -11.605  -4.660  0.00  0.00      C2   H
ATOM   2123 HG22 THR A 260       2.377 -12.484  -4.494  0.00  0.00      C2   H
ATOM   2124 HG23 THR A 260       3.475 -12.690  -5.833  0.00  0.00      C2   H
ATOM   2125  N   ASP A 261      -0.657 -11.492  -5.413  0.00  0.00      C2   N
ATOM   2126  CA  ASP A 261      -1.760 -12.171  -4.744  0.00  0.00      C2   C
ATOM   2127  C   ASP A 261      -3.182 -11.665  -5.184  0.00  0.00      C2   C
ATOM   2128  O   ASP A 261      -4.114 -12.455  -5.141  0.00  0.00      C2   O
ATOM   2129  CB  ASP A 261      -1.485 -12.346  -3.262  0.00  0.00      C2   C
ATOM   2130  CG  ASP A 261      -1.251 -11.032  -2.534  0.00  0.00      C2   C
ATOM   2131  OD1 ASP A 261      -1.720 -10.018  -2.988  0.00  0.00      C2   O
ATOM   2132  OD2 ASP A 261      -0.525 -11.011  -1.518  0.00  0.00      C2   O
ATOM   2133  H   ASP A 261      -0.781 -10.491  -5.480  0.00  0.00      C2   H
ATOM   2134  HA  ASP A 261      -1.730 -13.184  -5.145  0.00  0.00      C2   H
ATOM   2135  HB3 ASP A 261      -0.564 -12.913  -3.123  0.00  0.00      C2   H
ATOM   2136  HB2 ASP A 261      -2.381 -12.738  -2.780  0.00  0.00      C2   H
ATOM   2137  N   THR A 262      -3.358 -10.439  -5.613  0.00  0.00      C2   N
ATOM   2138  CA  THR A 262      -4.592  -9.880  -6.183  0.00  0.00      C2   C
ATOM   2139  C   THR A 262      -5.190 -10.745  -7.274  0.00  0.00      C2   C
ATOM   2140  O   THR A 262      -4.469 -11.071  -8.242  0.00  0.00      C2   O
ATOM   2141  CB  THR A 262      -4.282  -8.434  -6.729  0.00  0.00      C2   C
ATOM   2142  OG1 THR A 262      -3.835  -7.571  -5.704  0.00  0.00      C2   O
ATOM   2143  CG2 THR A 262      -5.388  -7.642  -7.496  0.00  0.00      C2   C
ATOM   2144  H   THR A 262      -2.559  -9.830  -5.716  0.00  0.00      C2   H
ATOM   2145  HA  THR A 262      -5.283  -9.734  -5.353  0.00  0.00      C2   H
ATOM   2146  HB  THR A 262      -3.384  -8.460  -7.346  0.00  0.00      C2   H
ATOM   2147  HG1 THR A 262      -3.105  -7.967  -5.221  0.00  0.00      C2   H
ATOM   2148 HG21 THR A 262      -5.098  -6.631  -7.783  0.00  0.00      C2   H
ATOM   2149 HG22 THR A 262      -5.711  -8.152  -8.403  0.00  0.00      C2   H
ATOM   2150 HG23 THR A 262      -6.304  -7.432  -6.942  0.00  0.00      C2   H
ATOM   2151  N   SER A 263      -6.469 -11.113  -7.114  0.00  0.00      C2   N
ATOM   2152  CA  SER A 263      -7.122 -12.362  -7.782  0.00  0.00      C2   C
ATOM   2153  C   SER A 263      -7.512 -11.960  -9.179  0.00  0.00      C2   C
ATOM   2154  O   SER A 263      -7.901 -10.799  -9.334  0.00  0.00      C2   O
ATOM   2155  CB  SER A 263      -8.235 -12.868  -6.848  0.00  0.00      C2   C
ATOM   2156  OG  SER A 263      -9.076 -11.780  -6.682  0.00  0.00      C2   O
ATOM   2157  H   SER A 263      -7.052 -10.684  -6.410  0.00  0.00      C2   H
ATOM   2158  HA  SER A 263      -6.332 -13.097  -7.937  0.00  0.00      C2   H
ATOM   2159  HB3 SER A 263      -7.751 -13.076  -5.893  0.00  0.00      C2   H
ATOM   2160  HB2 SER A 263      -8.801 -13.741  -7.174  0.00  0.00      C2   H
ATOM   2161  HG  SER A 263      -9.254 -11.349  -7.521  0.00  0.00      C2   H
ATOM   2162  N   ILE A 264      -7.342 -12.786 -10.218  0.00  0.00      C2   N
ATOM   2163  CA  ILE A 264      -7.895 -12.607 -11.565  0.00  0.00      C2   C
ATOM   2164  C   ILE A 264      -9.218 -13.428 -11.576  0.00  0.00      C2   C
ATOM   2165  O   ILE A 264      -9.239 -14.570 -11.112  0.00  0.00      C2   O
ATOM   2166  CB  ILE A 264      -6.939 -13.244 -12.650  0.00  0.00      C2   C
ATOM   2167  CG1 ILE A 264      -5.582 -12.484 -12.633  0.00  0.00      C2   C
ATOM   2168  CG2 ILE A 264      -7.664 -13.213 -14.056  0.00  0.00      C2   C
ATOM   2169  CD1 ILE A 264      -4.576 -13.124 -11.630  0.00  0.00      C2   C
ATOM   2170  H   ILE A 264      -7.158 -13.755 -10.000  0.00  0.00      C2   H
ATOM   2171  HA  ILE A 264      -8.165 -11.577 -11.799  0.00  0.00      C2   H
ATOM   2172  HB  ILE A 264      -6.758 -14.273 -12.338  0.00  0.00      C2   H
ATOM   2173 HG13 ILE A 264      -5.749 -11.471 -12.268  0.00  0.00      C2   H
ATOM   2174 HG12 ILE A 264      -5.190 -12.355 -13.642  0.00  0.00      C2   H
ATOM   2175 HG21 ILE A 264      -6.893 -13.396 -14.804  0.00  0.00      C2   H
ATOM   2176 HG22 ILE A 264      -8.377 -14.019 -14.228  0.00  0.00      C2   H
ATOM   2177 HG23 ILE A 264      -8.169 -12.254 -14.168  0.00  0.00      C2   H
ATOM   2178 HD11 ILE A 264      -3.883 -12.399 -11.205  0.00  0.00      C2   H
ATOM   2179 HD12 ILE A 264      -4.891 -13.662 -10.736  0.00  0.00      C2   H
ATOM   2180 HD13 ILE A 264      -3.869 -13.843 -12.045  0.00  0.00      C2   H
ATOM   2181  N   ILE A 265     -10.253 -12.850 -12.151  0.00  0.00      C2   N
ATOM   2182  CA  ILE A 265     -11.440 -13.565 -12.700  0.00  0.00      C2   C
ATOM   2183  C   ILE A 265     -11.249 -13.647 -14.265  0.00  0.00      C2   C
ATOM   2184  O   ILE A 265     -10.576 -12.841 -14.927  0.00  0.00      C2   O
ATOM   2185  CB  ILE A 265     -12.729 -12.700 -12.421  0.00  0.00      C2   C
ATOM   2186  CG1 ILE A 265     -12.986 -12.423 -10.862  0.00  0.00      C2   C
ATOM   2187  CG2 ILE A 265     -14.088 -13.124 -13.140  0.00  0.00      C2   C
ATOM   2188  CD1 ILE A 265     -13.658 -11.054 -10.530  0.00  0.00      C2   C
ATOM   2189  H   ILE A 265     -10.115 -11.992 -12.665  0.00  0.00      C2   H
ATOM   2190  HA  ILE A 265     -11.561 -14.589 -12.345  0.00  0.00      C2   H
ATOM   2191  HB  ILE A 265     -12.458 -11.690 -12.728  0.00  0.00      C2   H
ATOM   2192 HG13 ILE A 265     -12.119 -12.514 -10.209  0.00  0.00      C2   H
ATOM   2193 HG12 ILE A 265     -13.607 -13.229 -10.473  0.00  0.00      C2   H
ATOM   2194 HG21 ILE A 265     -14.190 -14.209 -13.150  0.00  0.00      C2   H
ATOM   2195 HG22 ILE A 265     -14.984 -12.674 -12.713  0.00  0.00      C2   H
ATOM   2196 HG23 ILE A 265     -14.162 -12.928 -14.210  0.00  0.00      C2   H
ATOM   2197 HD11 ILE A 265     -13.996 -11.063  -9.494  0.00  0.00      C2   H
ATOM   2198 HD12 ILE A 265     -13.015 -10.178 -10.620  0.00  0.00      C2   H
ATOM   2199 HD13 ILE A 265     -14.457 -10.843 -11.241  0.00  0.00      C2   H
ATOM   2200  N   LEU A 266     -11.824 -14.720 -14.872  0.00  0.00      C2   N
ATOM   2201  CA  LEU A 266     -11.820 -15.139 -16.282  0.00  0.00      C2   C
ATOM   2202  C   LEU A 266     -13.290 -15.346 -16.654  0.00  0.00      C2   C
ATOM   2203  O   LEU A 266     -14.104 -16.024 -16.022  0.00  0.00      C2   O
ATOM   2204  CB  LEU A 266     -11.025 -16.521 -16.239  0.00  0.00      C2   C
ATOM   2205  CG  LEU A 266     -10.582 -17.012 -17.610  0.00  0.00      C2   C
ATOM   2206  CD1 LEU A 266      -9.283 -16.319 -18.138  0.00  0.00      C2   C
ATOM   2207  CD2 LEU A 266     -10.350 -18.518 -17.646  0.00  0.00      C2   C
ATOM   2208  H   LEU A 266     -12.279 -15.392 -14.272  0.00  0.00      C2   H
ATOM   2209  HA  LEU A 266     -11.372 -14.392 -16.937  0.00  0.00      C2   H
ATOM   2210  HB3 LEU A 266     -11.662 -17.297 -15.815  0.00  0.00      C2   H
ATOM   2211  HB2 LEU A 266     -10.269 -16.454 -15.456  0.00  0.00      C2   H
ATOM   2212  HG  LEU A 266     -11.411 -16.851 -18.299  0.00  0.00      C2   H
ATOM   2213 HD11 LEU A 266      -8.431 -16.520 -17.488  0.00  0.00      C2   H
ATOM   2214 HD12 LEU A 266      -9.022 -16.651 -19.142  0.00  0.00      C2   H
ATOM   2215 HD13 LEU A 266      -9.382 -15.236 -18.065  0.00  0.00      C2   H
ATOM   2216 HD21 LEU A 266      -9.938 -18.761 -18.625  0.00  0.00      C2   H
ATOM   2217 HD22 LEU A 266      -9.647 -18.840 -16.878  0.00  0.00      C2   H
ATOM   2218 HD23 LEU A 266     -11.293 -19.065 -17.651  0.00  0.00      C2   H
ATOM   2219  N   PHE A 267     -13.749 -14.589 -17.629  0.00  0.00      C2   N
ATOM   2220  CA  PHE A 267     -15.017 -14.583 -18.324  0.00  0.00      C2   C
ATOM   2221  C   PHE A 267     -14.763 -15.190 -19.745  0.00  0.00      C2   C
ATOM   2222  O   PHE A 267     -14.453 -14.376 -20.620  0.00  0.00      C2   O
ATOM   2223  CB  PHE A 267     -15.568 -13.125 -18.347  0.00  0.00      C2   C
ATOM   2224  CG  PHE A 267     -16.522 -12.666 -17.241  0.00  0.00      C2   C
ATOM   2225  CD1 PHE A 267     -17.411 -11.556 -17.484  0.00  0.00      C2   C
ATOM   2226  CD2 PHE A 267     -16.481 -13.242 -15.998  0.00  0.00      C2   C
ATOM   2227  CE1 PHE A 267     -18.218 -11.112 -16.472  0.00  0.00      C2   C
ATOM   2228  CE2 PHE A 267     -17.315 -12.794 -14.985  0.00  0.00      C2   C
ATOM   2229  CZ  PHE A 267     -18.258 -11.803 -15.296  0.00  0.00      C2   C
ATOM   2230  H   PHE A 267     -13.108 -13.877 -17.949  0.00  0.00      C2   H
ATOM   2231  HA  PHE A 267     -15.770 -15.278 -17.950  0.00  0.00      C2   H
ATOM   2232  HB3 PHE A 267     -16.075 -13.026 -19.307  0.00  0.00      C2   H
ATOM   2233  HB2 PHE A 267     -14.787 -12.366 -18.388  0.00  0.00      C2   H
ATOM   2234  HD1 PHE A 267     -17.356 -11.078 -18.450  0.00  0.00      C2   H
ATOM   2235  HD2 PHE A 267     -15.860 -14.123 -15.919  0.00  0.00      C2   H
ATOM   2236  HE1 PHE A 267     -18.867 -10.273 -16.679  0.00  0.00      C2   H
ATOM   2237  HE2 PHE A 267     -17.307 -13.252 -14.007  0.00  0.00      C2   H
ATOM   2238  HZ  PHE A 267     -18.888 -11.556 -14.454  0.00  0.00      C2   H
ATOM   2239  N   LEU A 268     -14.875 -16.544 -19.938  0.00  0.00      C2   N
ATOM   2240  CA  LEU A 268     -14.976 -17.274 -21.234  0.00  0.00      C2   C
ATOM   2241  C   LEU A 268     -16.378 -16.888 -21.749  0.00  0.00      C2   C
ATOM   2242  O   LEU A 268     -17.402 -17.454 -21.341  0.00  0.00      C2   O
ATOM   2243  CB  LEU A 268     -14.902 -18.816 -20.879  0.00  0.00      C2   C
ATOM   2244  CG  LEU A 268     -13.489 -19.230 -20.234  0.00  0.00      C2   C
ATOM   2245  CD1 LEU A 268     -13.525 -20.389 -19.176  0.00  0.00      C2   C
ATOM   2246  CD2 LEU A 268     -12.407 -19.427 -21.304  0.00  0.00      C2   C
ATOM   2247  H   LEU A 268     -15.211 -17.020 -19.113  0.00  0.00      C2   H
ATOM   2248  HA  LEU A 268     -14.202 -16.955 -21.932  0.00  0.00      C2   H
ATOM   2249  HB3 LEU A 268     -15.202 -19.394 -21.754  0.00  0.00      C2   H
ATOM   2250  HB2 LEU A 268     -15.579 -19.045 -20.056  0.00  0.00      C2   H
ATOM   2251  HG  LEU A 268     -13.145 -18.467 -19.536  0.00  0.00      C2   H
ATOM   2252 HD11 LEU A 268     -13.984 -21.245 -19.671  0.00  0.00      C2   H
ATOM   2253 HD12 LEU A 268     -12.505 -20.716 -18.977  0.00  0.00      C2   H
ATOM   2254 HD13 LEU A 268     -14.000 -20.001 -18.274  0.00  0.00      C2   H
ATOM   2255 HD21 LEU A 268     -12.708 -19.262 -22.338  0.00  0.00      C2   H
ATOM   2256 HD22 LEU A 268     -11.555 -18.831 -20.977  0.00  0.00      C2   H
ATOM   2257 HD23 LEU A 268     -12.071 -20.464 -21.287  0.00  0.00      C2   H
ATOM   2258  N   ASN A 269     -16.364 -15.914 -22.626  0.00  0.00      C2   N
ATOM   2259  CA  ASN A 269     -17.496 -15.517 -23.416  0.00  0.00      C2   C
ATOM   2260  C   ASN A 269     -17.897 -16.464 -24.542  0.00  0.00      C2   C
ATOM   2261  O   ASN A 269     -17.039 -17.240 -25.028  0.00  0.00      C2   O
ATOM   2262  CB  ASN A 269     -17.241 -14.027 -23.943  0.00  0.00      C2   C
ATOM   2263  CG  ASN A 269     -17.444 -12.872 -22.981  0.00  0.00      C2   C
ATOM   2264  OD1 ASN A 269     -17.264 -13.009 -21.773  0.00  0.00      C2   O
ATOM   2265  ND2 ASN A 269     -18.040 -11.798 -23.547  0.00  0.00      C2   N
ATOM   2266  H   ASN A 269     -15.428 -15.577 -22.804  0.00  0.00      C2   H
ATOM   2267  HA  ASN A 269     -18.326 -15.481 -22.711  0.00  0.00      C2   H
ATOM   2268  HB3 ASN A 269     -17.982 -13.777 -24.703  0.00  0.00      C2   H
ATOM   2269  HB2 ASN A 269     -16.247 -13.842 -24.348  0.00  0.00      C2   H
ATOM   2270 HD22 ASN A 269     -18.301 -11.080 -22.885  0.00  0.00      C2   H
ATOM   2271 HD21 ASN A 269     -18.314 -11.829 -24.519  0.00  0.00      C2   H
ATOM   2272  N   LYS A 270     -19.112 -16.343 -25.108  0.00  0.00      C2   N
ATOM   2273  CA  LYS A 270     -19.588 -17.163 -26.203  0.00  0.00      C2   C
ATOM   2274  C   LYS A 270     -19.444 -18.713 -26.044  0.00  0.00      C2   C
ATOM   2275  O   LYS A 270     -19.391 -19.430 -27.054  0.00  0.00      C2   O
ATOM   2276  CB  LYS A 270     -18.900 -16.803 -27.512  0.00  0.00      C2   C
ATOM   2277  CG  LYS A 270     -18.922 -15.280 -27.841  0.00  0.00      C2   C
ATOM   2278  CD  LYS A 270     -18.262 -14.987 -29.097  0.00  0.00      C2   C
ATOM   2279  CE  LYS A 270     -18.082 -13.490 -29.382  0.00  0.00      C2   C
ATOM   2280  NZ  LYS A 270     -17.447 -13.249 -30.640  0.00  0.00      C2   N
ATOM   2281  H   LYS A 270     -19.815 -15.728 -24.725  0.00  0.00      C2   H
ATOM   2282  HA  LYS A 270     -20.604 -16.825 -26.406  0.00  0.00      C2   H
ATOM   2283  HB3 LYS A 270     -19.425 -17.402 -28.256  0.00  0.00      C2   H
ATOM   2284  HB2 LYS A 270     -17.843 -17.072 -27.503  0.00  0.00      C2   H
ATOM   2285  HG3 LYS A 270     -18.470 -14.731 -27.015  0.00  0.00      C2   H
ATOM   2286  HG2 LYS A 270     -19.931 -14.993 -28.135  0.00  0.00      C2   H
ATOM   2287  HD3 LYS A 270     -18.823 -15.458 -29.905  0.00  0.00      C2   H
ATOM   2288  HD2 LYS A 270     -17.335 -15.560 -29.093  0.00  0.00      C2   H
ATOM   2289  HE3 LYS A 270     -17.557 -13.078 -28.520  0.00  0.00      C2   H
ATOM   2290  HE2 LYS A 270     -19.025 -12.958 -29.247  0.00  0.00      C2   H
ATOM   2291  HZ1 LYS A 270     -16.543 -13.698 -30.634  0.00  0.00      C2   H
ATOM   2292  HZ2 LYS A 270     -18.084 -13.485 -31.388  0.00  0.00      C2   H
ATOM   2293  HZ3 LYS A 270     -17.201 -12.271 -30.700  0.00  0.00      C2   H
ATOM   2294  N   LYS A 271     -19.647 -19.221 -24.754  0.00  0.00      C2   N
ATOM   2295  CA  LYS A 271     -19.709 -20.687 -24.477  0.00  0.00      C2   C
ATOM   2296  C   LYS A 271     -20.834 -21.486 -25.217  0.00  0.00      C2   C
ATOM   2297  O   LYS A 271     -20.559 -22.622 -25.652  0.00  0.00      C2   O
ATOM   2298  CB  LYS A 271     -19.603 -20.991 -22.958  0.00  0.00      C2   C
ATOM   2299  CG  LYS A 271     -19.438 -22.452 -22.461  0.00  0.00      C2   C
ATOM   2300  CD  LYS A 271     -20.716 -23.254 -22.046  0.00  0.00      C2   C
ATOM   2301  CE  LYS A 271     -20.350 -24.676 -21.667  0.00  0.00      C2   C
ATOM   2302  NZ  LYS A 271     -21.551 -25.486 -21.546  0.00  0.00      C2   N
ATOM   2303  H   LYS A 271     -19.823 -18.587 -23.987  0.00  0.00      C2   H
ATOM   2304  HA  LYS A 271     -18.768 -21.000 -24.928  0.00  0.00      C2   H
ATOM   2305  HB3 LYS A 271     -20.432 -20.380 -22.598  0.00  0.00      C2   H
ATOM   2306  HB2 LYS A 271     -18.743 -20.465 -22.545  0.00  0.00      C2   H
ATOM   2307  HG3 LYS A 271     -18.760 -22.366 -21.611  0.00  0.00      C2   H
ATOM   2308  HG2 LYS A 271     -18.853 -23.024 -23.183  0.00  0.00      C2   H
ATOM   2309  HD3 LYS A 271     -21.424 -23.251 -22.875  0.00  0.00      C2   H
ATOM   2310  HD2 LYS A 271     -21.241 -22.778 -21.218  0.00  0.00      C2   H
ATOM   2311  HE3 LYS A 271     -19.769 -24.619 -20.746  0.00  0.00      C2   H
ATOM   2312  HE2 LYS A 271     -19.840 -25.193 -22.479  0.00  0.00      C2   H
ATOM   2313  HZ1 LYS A 271     -22.148 -25.150 -20.803  0.00  0.00      C2   H
ATOM   2314  HZ2 LYS A 271     -21.983 -25.534 -22.458  0.00  0.00      C2   H
ATOM   2315  HZ3 LYS A 271     -21.428 -26.395 -21.123  0.00  0.00      C2   H
ATOM   2316  N   ASP A 272     -21.998 -20.893 -25.428  0.00  0.00      C2   N
ATOM   2317  CA  ASP A 272     -23.052 -21.524 -26.270  0.00  0.00      C2   C
ATOM   2318  C   ASP A 272     -22.780 -21.643 -27.722  0.00  0.00      C2   C
ATOM   2319  O   ASP A 272     -23.342 -22.568 -28.330  0.00  0.00      C2   O
ATOM   2320  CB  ASP A 272     -24.493 -21.081 -26.043  0.00  0.00      C2   C
ATOM   2321  CG  ASP A 272     -24.638 -19.589 -25.948  0.00  0.00      C2   C
ATOM   2322  OD1 ASP A 272     -23.989 -18.957 -26.716  0.00  0.00      C2   O
ATOM   2323  OD2 ASP A 272     -25.617 -19.131 -25.373  0.00  0.00      C2   O
ATOM   2324  H   ASP A 272     -22.230 -20.066 -24.896  0.00  0.00      C2   H
ATOM   2325  HA  ASP A 272     -23.043 -22.530 -25.850  0.00  0.00      C2   H
ATOM   2326  HB3 ASP A 272     -24.881 -21.451 -25.094  0.00  0.00      C2   H
ATOM   2327  HB2 ASP A 272     -25.197 -21.393 -26.815  0.00  0.00      C2   H
ATOM   2328  N   LEU A 273     -21.939 -20.712 -28.191  0.00  0.00      C2   N
ATOM   2329  CA  LEU A 273     -21.410 -20.691 -29.549  0.00  0.00      C2   C
ATOM   2330  C   LEU A 273     -20.219 -21.672 -29.562  0.00  0.00      C2   C
ATOM   2331  O   LEU A 273     -19.967 -22.319 -30.631  0.00  0.00      C2   O
ATOM   2332  CB  LEU A 273     -20.951 -19.267 -29.986  0.00  0.00      C2   C
ATOM   2333  CG  LEU A 273     -20.372 -19.117 -31.468  0.00  0.00      C2   C
ATOM   2334  CD1 LEU A 273     -21.353 -19.724 -32.446  0.00  0.00      C2   C
ATOM   2335  CD2 LEU A 273     -19.936 -17.673 -31.770  0.00  0.00      C2   C
ATOM   2336  H   LEU A 273     -21.714 -19.940 -27.580  0.00  0.00      C2   H
ATOM   2337  HA  LEU A 273     -22.120 -21.205 -30.198  0.00  0.00      C2   H
ATOM   2338  HB3 LEU A 273     -20.076 -18.905 -29.447  0.00  0.00      C2   H
ATOM   2339  HB2 LEU A 273     -21.671 -18.478 -29.770  0.00  0.00      C2   H
ATOM   2340  HG  LEU A 273     -19.505 -19.747 -31.666  0.00  0.00      C2   H
ATOM   2341 HD11 LEU A 273     -22.206 -19.054 -32.557  0.00  0.00      C2   H
ATOM   2342 HD12 LEU A 273     -20.946 -19.759 -33.457  0.00  0.00      C2   H
ATOM   2343 HD13 LEU A 273     -21.653 -20.738 -32.184  0.00  0.00      C2   H
ATOM   2344 HD21 LEU A 273     -18.877 -17.482 -31.938  0.00  0.00      C2   H
ATOM   2345 HD22 LEU A 273     -20.381 -17.421 -32.732  0.00  0.00      C2   H
ATOM   2346 HD23 LEU A 273     -20.288 -17.009 -30.981  0.00  0.00      C2   H
ATOM   2347  N   PHE A 274     -19.595 -21.968 -28.401  0.00  0.00      C2   N
ATOM   2348  CA  PHE A 274     -18.580 -23.015 -28.377  0.00  0.00      C2   C
ATOM   2349  C   PHE A 274     -19.182 -24.378 -28.513  0.00  0.00      C2   C
ATOM   2350  O   PHE A 274     -18.753 -25.106 -29.374  0.00  0.00      C2   O
ATOM   2351  CB  PHE A 274     -17.538 -22.817 -27.319  0.00  0.00      C2   C
ATOM   2352  CG  PHE A 274     -16.628 -23.994 -26.990  0.00  0.00      C2   C
ATOM   2353  CD1 PHE A 274     -15.338 -24.092 -27.598  0.00  0.00      C2   C
ATOM   2354  CD2 PHE A 274     -17.119 -24.959 -26.106  0.00  0.00      C2   C
ATOM   2355  CE1 PHE A 274     -14.605 -25.235 -27.469  0.00  0.00      C2   C
ATOM   2356  CE2 PHE A 274     -16.295 -26.032 -25.913  0.00  0.00      C2   C
ATOM   2357  CZ  PHE A 274     -15.097 -26.198 -26.607  0.00  0.00      C2   C
ATOM   2358  H   PHE A 274     -19.941 -21.559 -27.545  0.00  0.00      C2   H
ATOM   2359  HA  PHE A 274     -17.942 -22.791 -29.232  0.00  0.00      C2   H
ATOM   2360  HB3 PHE A 274     -18.015 -22.482 -26.398  0.00  0.00      C2   H
ATOM   2361  HB2 PHE A 274     -16.945 -21.942 -27.583  0.00  0.00      C2   H
ATOM   2362  HD1 PHE A 274     -14.877 -23.323 -28.201  0.00  0.00      C2   H
ATOM   2363  HD2 PHE A 274     -18.057 -24.812 -25.591  0.00  0.00      C2   H
ATOM   2364  HE1 PHE A 274     -13.674 -25.412 -27.987  0.00  0.00      C2   H
ATOM   2365  HE2 PHE A 274     -16.647 -26.801 -25.241  0.00  0.00      C2   H
ATOM   2366  HZ  PHE A 274     -14.641 -27.172 -26.510  0.00  0.00      C2   H
ATOM   2367  N   GLU A 275     -20.215 -24.617 -27.718  0.00  0.00      C2   N
ATOM   2368  CA  GLU A 275     -21.023 -25.851 -27.777  0.00  0.00      C2   C
ATOM   2369  C   GLU A 275     -21.583 -26.088 -29.242  0.00  0.00      C2   C
ATOM   2370  O   GLU A 275     -21.535 -27.284 -29.675  0.00  0.00      C2   O
ATOM   2371  CB  GLU A 275     -22.178 -25.715 -26.784  0.00  0.00      C2   C
ATOM   2372  CG  GLU A 275     -21.876 -25.595 -25.268  0.00  0.00      C2   C
ATOM   2373  CD  GLU A 275     -23.192 -25.090 -24.620  0.00  0.00      C2   C
ATOM   2374  OE1 GLU A 275     -23.163 -24.927 -23.408  0.00  0.00      C2   O
ATOM   2375  OE2 GLU A 275     -24.182 -24.988 -25.309  0.00  0.00      C2   O
ATOM   2376  H   GLU A 275     -20.452 -23.964 -26.985  0.00  0.00      C2   H
ATOM   2377  HA  GLU A 275     -20.428 -26.724 -27.511  0.00  0.00      C2   H
ATOM   2378  HB3 GLU A 275     -22.977 -26.455 -26.841  0.00  0.00      C2   H
ATOM   2379  HB2 GLU A 275     -22.688 -24.786 -27.040  0.00  0.00      C2   H
ATOM   2380  HG3 GLU A 275     -21.147 -24.793 -25.152  0.00  0.00      C2   H
ATOM   2381  HG2 GLU A 275     -21.568 -26.573 -24.898  0.00  0.00      C2   H
ATOM   2382  N   GLU A 276     -21.853 -25.005 -29.995  0.00  0.00      C2   N
ATOM   2383  CA  GLU A 276     -22.268 -25.154 -31.383  0.00  0.00      C2   C
ATOM   2384  C   GLU A 276     -21.102 -25.212 -32.381  0.00  0.00      C2   C
ATOM   2385  O   GLU A 276     -21.298 -25.716 -33.468  0.00  0.00      C2   O
ATOM   2386  CB  GLU A 276     -23.148 -23.978 -31.765  0.00  0.00      C2   C
ATOM   2387  CG  GLU A 276     -24.610 -23.956 -31.325  0.00  0.00      C2   C
ATOM   2388  CD  GLU A 276     -25.243 -25.244 -32.079  0.00  0.00      C2   C
ATOM   2389  OE1 GLU A 276     -25.264 -25.232 -33.341  0.00  0.00      C2   O
ATOM   2390  OE2 GLU A 276     -25.707 -26.236 -31.450  0.00  0.00      C2   O
ATOM   2391  H   GLU A 276     -21.952 -24.077 -29.607  0.00  0.00      C2   H
ATOM   2392  HA  GLU A 276     -22.665 -26.147 -31.590  0.00  0.00      C2   H
ATOM   2393  HB3 GLU A 276     -23.140 -23.746 -32.830  0.00  0.00      C2   H
ATOM   2394  HB2 GLU A 276     -22.663 -23.052 -31.456  0.00  0.00      C2   H
ATOM   2395  HG3 GLU A 276     -25.132 -23.055 -31.646  0.00  0.00      C2   H
ATOM   2396  HG2 GLU A 276     -24.616 -23.973 -30.235  0.00  0.00      C2   H
ATOM   2397  N   LYS A 277     -19.886 -24.742 -32.010  0.00  0.00      C2   N
ATOM   2398  CA  LYS A 277     -18.655 -25.029 -32.860  0.00  0.00      C2   C
ATOM   2399  C   LYS A 277     -18.143 -26.435 -32.617  0.00  0.00      C2   C
ATOM   2400  O   LYS A 277     -18.060 -27.201 -33.615  0.00  0.00      C2   O
ATOM   2401  CB  LYS A 277     -17.611 -23.834 -32.641  0.00  0.00      C2   C
ATOM   2402  CG  LYS A 277     -18.009 -22.527 -33.452  0.00  0.00      C2   C
ATOM   2403  CD  LYS A 277     -16.950 -21.386 -33.428  0.00  0.00      C2   C
ATOM   2404  CE  LYS A 277     -15.725 -21.849 -34.296  0.00  0.00      C2   C
ATOM   2405  NZ  LYS A 277     -14.836 -20.775 -34.384  0.00  0.00      C2   N
ATOM   2406  H   LYS A 277     -19.811 -24.381 -31.070  0.00  0.00      C2   H
ATOM   2407  HA  LYS A 277     -18.986 -25.080 -33.897  0.00  0.00      C2   H
ATOM   2408  HB3 LYS A 277     -16.634 -24.197 -32.958  0.00  0.00      C2   H
ATOM   2409  HB2 LYS A 277     -17.558 -23.543 -31.592  0.00  0.00      C2   H
ATOM   2410  HG3 LYS A 277     -19.020 -22.216 -33.190  0.00  0.00      C2   H
ATOM   2411  HG2 LYS A 277     -18.093 -22.823 -34.498  0.00  0.00      C2   H
ATOM   2412  HD3 LYS A 277     -16.719 -21.305 -32.366  0.00  0.00      C2   H
ATOM   2413  HD2 LYS A 277     -17.405 -20.444 -33.736  0.00  0.00      C2   H
ATOM   2414  HE3 LYS A 277     -15.949 -22.167 -35.314  0.00  0.00      C2   H
ATOM   2415  HE2 LYS A 277     -15.194 -22.699 -33.868  0.00  0.00      C2   H
ATOM   2416  HZ1 LYS A 277     -13.895 -21.136 -34.457  0.00  0.00      C2   H
ATOM   2417  HZ2 LYS A 277     -14.957 -20.198 -35.204  0.00  0.00      C2   H
ATOM   2418  HZ3 LYS A 277     -14.887 -19.958 -33.792  0.00  0.00      C2   H
ATOM   2419  N   ILE A 278     -18.050 -26.824 -31.375  0.00  0.00      C2   N
ATOM   2420  CA  ILE A 278     -17.440 -28.073 -30.903  0.00  0.00      C2   C
ATOM   2421  C   ILE A 278     -18.061 -29.375 -31.453  0.00  0.00      C2   C
ATOM   2422  O   ILE A 278     -17.383 -30.360 -31.583  0.00  0.00      C2   O
ATOM   2423  CB  ILE A 278     -17.087 -28.188 -29.452  0.00  0.00      C2   C
ATOM   2424  CG1 ILE A 278     -16.192 -29.385 -28.931  0.00  0.00      C2   C
ATOM   2425  CG2 ILE A 278     -18.314 -28.250 -28.569  0.00  0.00      C2   C
ATOM   2426  CD1 ILE A 278     -14.744 -29.368 -29.392  0.00  0.00      C2   C
ATOM   2427  H   ILE A 278     -18.278 -26.138 -30.669  0.00  0.00      C2   H
ATOM   2428  HA  ILE A 278     -16.422 -28.009 -31.287  0.00  0.00      C2   H
ATOM   2429  HB  ILE A 278     -16.581 -27.249 -29.229  0.00  0.00      C2   H
ATOM   2430 HG13 ILE A 278     -16.582 -30.372 -29.180  0.00  0.00      C2   H
ATOM   2431 HG12 ILE A 278     -16.190 -29.242 -27.851  0.00  0.00      C2   H
ATOM   2432 HG21 ILE A 278     -18.190 -28.149 -27.490  0.00  0.00      C2   H
ATOM   2433 HG22 ILE A 278     -18.973 -27.473 -28.956  0.00  0.00      C2   H
ATOM   2434 HG23 ILE A 278     -18.906 -29.130 -28.819  0.00  0.00      C2   H
ATOM   2435 HD11 ILE A 278     -14.259 -28.431 -29.121  0.00  0.00      C2   H
ATOM   2436 HD12 ILE A 278     -14.143 -30.193 -29.008  0.00  0.00      C2   H
ATOM   2437 HD13 ILE A 278     -14.827 -29.247 -30.472  0.00  0.00      C2   H
ATOM   2438  N   LYS A 279     -19.339 -29.372 -31.838  0.00  0.00      C2   N
ATOM   2439  CA  LYS A 279     -20.004 -30.507 -32.494  0.00  0.00      C2   C
ATOM   2440  C   LYS A 279     -19.569 -30.684 -33.996  0.00  0.00      C2   C
ATOM   2441  O   LYS A 279     -19.203 -31.821 -34.403  0.00  0.00      C2   O
ATOM   2442  CB  LYS A 279     -21.527 -30.448 -32.308  0.00  0.00      C2   C
ATOM   2443  CG  LYS A 279     -22.181 -29.274 -32.969  0.00  0.00      C2   C
ATOM   2444  CD  LYS A 279     -23.654 -29.213 -32.913  0.00  0.00      C2   C
ATOM   2445  CE  LYS A 279     -24.332 -29.275 -31.509  0.00  0.00      C2   C
ATOM   2446  NZ  LYS A 279     -25.675 -28.810 -31.597  0.00  0.00      C2   N
ATOM   2447  H   LYS A 279     -19.890 -28.552 -31.628  0.00  0.00      C2   H
ATOM   2448  HA  LYS A 279     -19.634 -31.356 -31.920  0.00  0.00      C2   H
ATOM   2449  HB3 LYS A 279     -21.735 -30.491 -31.239  0.00  0.00      C2   H
ATOM   2450  HB2 LYS A 279     -22.033 -31.327 -32.708  0.00  0.00      C2   H
ATOM   2451  HG3 LYS A 279     -21.850 -29.110 -33.995  0.00  0.00      C2   H
ATOM   2452  HG2 LYS A 279     -21.758 -28.355 -32.564  0.00  0.00      C2   H
ATOM   2453  HD3 LYS A 279     -24.154 -29.995 -33.485  0.00  0.00      C2   H
ATOM   2454  HD2 LYS A 279     -23.782 -28.228 -33.361  0.00  0.00      C2   H
ATOM   2455  HE3 LYS A 279     -23.779 -28.519 -30.952  0.00  0.00      C2   H
ATOM   2456  HE2 LYS A 279     -24.272 -30.235 -30.997  0.00  0.00      C2   H
ATOM   2457  HZ1 LYS A 279     -25.570 -27.808 -31.672  0.00  0.00      C2   H
ATOM   2458  HZ2 LYS A 279     -26.163 -29.286 -32.342  0.00  0.00      C2   H
ATOM   2459  HZ3 LYS A 279     -26.095 -28.858 -30.679  0.00  0.00      C2   H
ATOM   2460  N   LYS A 280     -19.417 -29.510 -34.645  0.00  0.00      C2   N
ATOM   2461  CA  LYS A 280     -18.791 -29.460 -35.955  0.00  0.00      C2   C
ATOM   2462  C   LYS A 280     -17.379 -29.877 -35.981  0.00  0.00      C2   C
ATOM   2463  O   LYS A 280     -17.030 -30.690 -36.831  0.00  0.00      C2   O
ATOM   2464  CB  LYS A 280     -19.021 -28.057 -36.730  0.00  0.00      C2   C
ATOM   2465  CG  LYS A 280     -20.438 -27.475 -36.699  0.00  0.00      C2   C
ATOM   2466  CD  LYS A 280     -20.481 -25.993 -36.975  0.00  0.00      C2   C
ATOM   2467  CE  LYS A 280     -20.060 -25.664 -38.436  0.00  0.00      C2   C
ATOM   2468  NZ  LYS A 280     -19.649 -24.305 -38.476  0.00  0.00      C2   N
ATOM   2469  H   LYS A 280     -19.576 -28.651 -34.138  0.00  0.00      C2   H
ATOM   2470  HA  LYS A 280     -19.312 -30.185 -36.579  0.00  0.00      C2   H
ATOM   2471  HB3 LYS A 280     -18.545 -28.041 -37.710  0.00  0.00      C2   H
ATOM   2472  HB2 LYS A 280     -18.447 -27.324 -36.164  0.00  0.00      C2   H
ATOM   2473  HG3 LYS A 280     -20.945 -27.670 -35.754  0.00  0.00      C2   H
ATOM   2474  HG2 LYS A 280     -20.978 -27.984 -37.498  0.00  0.00      C2   H
ATOM   2475  HD3 LYS A 280     -19.801 -25.512 -36.271  0.00  0.00      C2   H
ATOM   2476  HD2 LYS A 280     -21.531 -25.812 -36.747  0.00  0.00      C2   H
ATOM   2477  HE3 LYS A 280     -20.979 -25.891 -38.977  0.00  0.00      C2   H
ATOM   2478  HE2 LYS A 280     -19.263 -26.318 -38.789  0.00  0.00      C2   H
ATOM   2479  HZ1 LYS A 280     -19.411 -24.147 -39.445  0.00  0.00      C2   H
ATOM   2480  HZ2 LYS A 280     -20.349 -23.611 -38.257  0.00  0.00      C2   H
ATOM   2481  HZ3 LYS A 280     -18.865 -24.080 -37.880  0.00  0.00      C2   H
ATOM   2482  N   SER A 281     -16.562 -29.248 -35.156  0.00  0.00      C2   N
ATOM   2483  CA  SER A 281     -15.067 -29.287 -35.276  0.00  0.00      C2   C
ATOM   2484  C   SER A 281     -14.421 -29.657 -33.910  0.00  0.00      C2   C
ATOM   2485  O   SER A 281     -14.519 -28.788 -33.016  0.00  0.00      C2   O
ATOM   2486  CB  SER A 281     -14.665 -27.904 -35.783  0.00  0.00      C2   C
ATOM   2487  OG  SER A 281     -13.905 -28.017 -36.943  0.00  0.00      C2   O
ATOM   2488  H   SER A 281     -16.868 -28.549 -34.495  0.00  0.00      C2   H
ATOM   2489  HA  SER A 281     -14.815 -30.088 -35.970  0.00  0.00      C2   H
ATOM   2490  HB3 SER A 281     -14.128 -27.342 -35.018  0.00  0.00      C2   H
ATOM   2491  HB2 SER A 281     -15.518 -27.283 -36.055  0.00  0.00      C2   H
ATOM   2492  HG  SER A 281     -13.469 -27.174 -37.086  0.00  0.00      C2   H
ATOM   2493  N   PRO A 282     -13.853 -30.859 -33.802  0.00  0.00      C2   N
ATOM   2494  CA  PRO A 282     -13.350 -31.467 -32.524  0.00  0.00      C2   C
ATOM   2495  C   PRO A 282     -12.377 -30.550 -31.736  0.00  0.00      C2   C
ATOM   2496  O   PRO A 282     -11.791 -29.623 -32.306  0.00  0.00      C2   O
ATOM   2497  CB  PRO A 282     -12.780 -32.805 -32.918  0.00  0.00      C2   C
ATOM   2498  CG  PRO A 282     -12.273 -32.649 -34.307  0.00  0.00      C2   C
ATOM   2499  CD  PRO A 282     -13.455 -31.811 -34.880  0.00  0.00      C2   C
ATOM   2500  HA  PRO A 282     -14.149 -31.520 -31.785  0.00  0.00      C2   H
ATOM   2501  HB3 PRO A 282     -13.431 -33.679 -32.897  0.00  0.00      C2   H
ATOM   2502  HB2 PRO A 282     -11.943 -33.132 -32.300  0.00  0.00      C2   H
ATOM   2503  HG3 PRO A 282     -12.087 -33.446 -35.027  0.00  0.00      C2   H
ATOM   2504  HG2 PRO A 282     -11.338 -32.093 -34.233  0.00  0.00      C2   H
ATOM   2505  HD2 PRO A 282     -13.165 -31.255 -35.772  0.00  0.00      C2   H
ATOM   2506  HD3 PRO A 282     -14.345 -32.421 -35.030  0.00  0.00      C2   H
ATOM   2507  N   LEU A 283     -12.055 -30.917 -30.499  0.00  0.00      C2   N
ATOM   2508  CA  LEU A 283     -11.002 -30.279 -29.700  0.00  0.00      C2   C
ATOM   2509  C   LEU A 283      -9.619 -30.494 -30.308  0.00  0.00      C2   C
ATOM   2510  O   LEU A 283      -8.843 -29.590 -30.035  0.00  0.00      C2   O
ATOM   2511  CB  LEU A 283     -11.093 -30.851 -28.296  0.00  0.00      C2   C
ATOM   2512  CG  LEU A 283     -10.557 -30.071 -27.098  0.00  0.00      C2   C
ATOM   2513  CD1 LEU A 283      -9.011 -30.266 -26.899  0.00  0.00      C2   C
ATOM   2514  CD2 LEU A 283     -11.027 -28.598 -26.985  0.00  0.00      C2   C
ATOM   2515  H   LEU A 283     -12.440 -31.783 -30.149  0.00  0.00      C2   H
ATOM   2516  HA  LEU A 283     -11.216 -29.214 -29.617  0.00  0.00      C2   H
ATOM   2517  HB3 LEU A 283     -10.654 -31.843 -28.401  0.00  0.00      C2   H
ATOM   2518  HB2 LEU A 283     -12.147 -31.018 -28.076  0.00  0.00      C2   H
ATOM   2519  HG  LEU A 283     -11.068 -30.440 -26.209  0.00  0.00      C2   H
ATOM   2520 HD11 LEU A 283      -8.903 -30.735 -25.921  0.00  0.00      C2   H
ATOM   2521 HD12 LEU A 283      -8.660 -30.967 -27.657  0.00  0.00      C2   H
ATOM   2522 HD13 LEU A 283      -8.518 -29.301 -26.780  0.00  0.00      C2   H
ATOM   2523 HD21 LEU A 283     -11.958 -28.376 -27.508  0.00  0.00      C2   H
ATOM   2524 HD22 LEU A 283     -11.223 -28.325 -25.948  0.00  0.00      C2   H
ATOM   2525 HD23 LEU A 283     -10.271 -27.932 -27.402  0.00  0.00      C2   H
ATOM   2526  N   THR A 284      -9.409 -31.599 -31.011  0.00  0.00      C2   N
ATOM   2527  CA  THR A 284      -8.203 -31.893 -31.746  0.00  0.00      C2   C
ATOM   2528  C   THR A 284      -7.813 -30.955 -32.898  0.00  0.00      C2   C
ATOM   2529  O   THR A 284      -6.623 -30.854 -33.137  0.00  0.00      C2   O
ATOM   2530  CB  THR A 284      -8.307 -33.390 -32.182  0.00  0.00      C2   C
ATOM   2531  OG1 THR A 284      -9.323 -33.738 -33.070  0.00  0.00      C2   O
ATOM   2532  CG2 THR A 284      -8.301 -34.403 -31.002  0.00  0.00      C2   C
ATOM   2533  H   THR A 284     -10.137 -32.283 -31.164  0.00  0.00      C2   H
ATOM   2534  HA  THR A 284      -7.359 -31.835 -31.059  0.00  0.00      C2   H
ATOM   2535  HB  THR A 284      -7.552 -33.673 -32.916  0.00  0.00      C2   H
ATOM   2536  HG1 THR A 284      -9.064 -33.562 -33.978  0.00  0.00      C2   H
ATOM   2537 HG21 THR A 284      -9.113 -34.294 -30.283  0.00  0.00      C2   H
ATOM   2538 HG22 THR A 284      -8.241 -35.434 -31.351  0.00  0.00      C2   H
ATOM   2539 HG23 THR A 284      -7.439 -34.244 -30.354  0.00  0.00      C2   H
ATOM   2540  N   ILE A 285      -8.807 -30.116 -33.387  0.00  0.00      C2   N
ATOM   2541  CA  ILE A 285      -8.499 -29.031 -34.361  0.00  0.00      C2   C
ATOM   2542  C   ILE A 285      -7.634 -27.904 -33.777  0.00  0.00      C2   C
ATOM   2543  O   ILE A 285      -6.827 -27.284 -34.497  0.00  0.00      C2   O
ATOM   2544  CB  ILE A 285      -9.811 -28.343 -34.887  0.00  0.00      C2   C
ATOM   2545  CG1 ILE A 285     -10.970 -29.314 -35.368  0.00  0.00      C2   C
ATOM   2546  CG2 ILE A 285      -9.759 -27.224 -35.959  0.00  0.00      C2   C
ATOM   2547  CD1 ILE A 285     -10.851 -29.811 -36.868  0.00  0.00      C2   C
ATOM   2548  H   ILE A 285      -9.739 -30.173 -33.001  0.00  0.00      C2   H
ATOM   2549  HA  ILE A 285      -7.968 -29.439 -35.221  0.00  0.00      C2   H
ATOM   2550  HB  ILE A 285     -10.243 -27.851 -34.015  0.00  0.00      C2   H
ATOM   2551 HG13 ILE A 285     -11.950 -28.874 -35.180  0.00  0.00      C2   H
ATOM   2552 HG12 ILE A 285     -10.826 -30.173 -34.713  0.00  0.00      C2   H
ATOM   2553 HG21 ILE A 285      -9.408 -26.302 -35.494  0.00  0.00      C2   H
ATOM   2554 HG22 ILE A 285      -8.964 -27.664 -36.562  0.00  0.00      C2   H
ATOM   2555 HG23 ILE A 285     -10.689 -27.062 -36.504  0.00  0.00      C2   H
ATOM   2556 HD11 ILE A 285      -9.901 -29.505 -37.307  0.00  0.00      C2   H
ATOM   2557 HD12 ILE A 285     -10.839 -30.888 -36.705  0.00  0.00      C2   H
ATOM   2558 HD13 ILE A 285     -11.684 -29.511 -37.504  0.00  0.00      C2   H
ATOM   2559  N   CYS A 286      -7.797 -27.654 -32.435  0.00  0.00      C2   N
ATOM   2560  CA  CYS A 286      -6.928 -26.790 -31.711  0.00  0.00      C2   C
ATOM   2561  C   CYS A 286      -5.809 -27.651 -31.083  0.00  0.00      C2   C
ATOM   2562  O   CYS A 286      -4.582 -27.349 -31.145  0.00  0.00      C2   O
ATOM   2563  CB  CYS A 286      -7.682 -25.907 -30.606  0.00  0.00      C2   C
ATOM   2564  SG  CYS A 286      -6.594 -24.798 -29.713  0.00  0.00      C2   S
ATOM   2565  H   CYS A 286      -8.400 -28.244 -31.881  0.00  0.00      C2   H
ATOM   2566  HA  CYS A 286      -6.468 -26.186 -32.493  0.00  0.00      C2   H
ATOM   2567  HB3 CYS A 286      -8.200 -26.549 -29.894  0.00  0.00      C2   H
ATOM   2568  HB2 CYS A 286      -8.453 -25.261 -31.027  0.00  0.00      C2   H
ATOM   2569  HG  CYS A 286      -6.524 -23.879 -30.680  0.00  0.00      C2   H
ATOM   2570  N   TYR A 287      -6.174 -28.819 -30.433  0.00  0.00      C2   N
ATOM   2571  CA  TYR A 287      -5.247 -29.577 -29.540  0.00  0.00      C2   C
ATOM   2572  C   TYR A 287      -5.058 -31.032 -29.990  0.00  0.00      C2   C
ATOM   2573  O   TYR A 287      -5.660 -31.922 -29.419  0.00  0.00      C2   O
ATOM   2574  CB  TYR A 287      -5.813 -29.535 -28.124  0.00  0.00      C2   C
ATOM   2575  CG  TYR A 287      -5.665 -28.158 -27.448  0.00  0.00      C2   C
ATOM   2576  CD1 TYR A 287      -4.379 -27.769 -26.975  0.00  0.00      C2   C
ATOM   2577  CD2 TYR A 287      -6.808 -27.249 -27.284  0.00  0.00      C2   C
ATOM   2578  CE1 TYR A 287      -4.234 -26.571 -26.232  0.00  0.00      C2   C
ATOM   2579  CE2 TYR A 287      -6.633 -26.031 -26.582  0.00  0.00      C2   C
ATOM   2580  CZ  TYR A 287      -5.364 -25.739 -26.024  0.00  0.00      C2   C
ATOM   2581  OH  TYR A 287      -5.292 -24.554 -25.322  0.00  0.00      C2   O
ATOM   2582  H   TYR A 287      -7.130 -29.067 -30.224  0.00  0.00      C2   H
ATOM   2583  HA  TYR A 287      -4.235 -29.183 -29.443  0.00  0.00      C2   H
ATOM   2584  HB3 TYR A 287      -5.238 -30.205 -27.486  0.00  0.00      C2   H
ATOM   2585  HB2 TYR A 287      -6.848 -29.877 -28.153  0.00  0.00      C2   H
ATOM   2586  HD1 TYR A 287      -3.476 -28.360 -26.994  0.00  0.00      C2   H
ATOM   2587  HD2 TYR A 287      -7.780 -27.365 -27.741  0.00  0.00      C2   H
ATOM   2588  HE1 TYR A 287      -3.247 -26.318 -25.873  0.00  0.00      C2   H
ATOM   2589  HE2 TYR A 287      -7.469 -25.369 -26.412  0.00  0.00      C2   H
ATOM   2590  HH  TYR A 287      -4.401 -24.378 -25.013  0.00  0.00      C2   H
ATOM   2591  N   PRO A 288      -4.136 -31.341 -30.905  0.00  0.00      C2   N
ATOM   2592  CA  PRO A 288      -4.061 -32.723 -31.489  0.00  0.00      C2   C
ATOM   2593  C   PRO A 288      -3.628 -33.845 -30.563  0.00  0.00      C2   C
ATOM   2594  O   PRO A 288      -4.099 -34.972 -30.705  0.00  0.00      C2   O
ATOM   2595  CB  PRO A 288      -3.183 -32.477 -32.712  0.00  0.00      C2   C
ATOM   2596  CG  PRO A 288      -2.319 -31.302 -32.344  0.00  0.00      C2   C
ATOM   2597  CD  PRO A 288      -3.278 -30.494 -31.555  0.00  0.00      C2   C
ATOM   2598  HA  PRO A 288      -5.071 -32.896 -31.862  0.00  0.00      C2   H
ATOM   2599  HB3 PRO A 288      -3.888 -32.146 -33.475  0.00  0.00      C2   H
ATOM   2600  HB2 PRO A 288      -2.556 -33.290 -33.078  0.00  0.00      C2   H
ATOM   2601  HG3 PRO A 288      -1.977 -30.816 -33.259  0.00  0.00      C2   H
ATOM   2602  HG2 PRO A 288      -1.500 -31.741 -31.774  0.00  0.00      C2   H
ATOM   2603  HD2 PRO A 288      -2.670 -29.932 -30.846  0.00  0.00      C2   H
ATOM   2604  HD3 PRO A 288      -3.869 -29.826 -32.182  0.00  0.00      C2   H
ATOM   2605  N   GLU A 289      -2.854 -33.507 -29.548  0.00  0.00      C2   N
ATOM   2606  CA  GLU A 289      -2.390 -34.506 -28.558  0.00  0.00      C2   C
ATOM   2607  C   GLU A 289      -3.463 -34.872 -27.457  0.00  0.00      C2   C
ATOM   2608  O   GLU A 289      -3.182 -35.638 -26.554  0.00  0.00      C2   O
ATOM   2609  CB  GLU A 289      -1.045 -34.046 -27.912  0.00  0.00      C2   C
ATOM   2610  CG  GLU A 289       0.043 -33.686 -29.002  0.00  0.00      C2   C
ATOM   2611  CD  GLU A 289       1.441 -33.440 -28.431  0.00  0.00      C2   C
ATOM   2612  OE1 GLU A 289       1.662 -33.283 -27.179  0.00  0.00      C2   O
ATOM   2613  OE2 GLU A 289       2.393 -33.366 -29.264  0.00  0.00      C2   O
ATOM   2614  H   GLU A 289      -2.849 -32.565 -29.182  0.00  0.00      C2   H
ATOM   2615  HA  GLU A 289      -2.074 -35.400 -29.096  0.00  0.00      C2   H
ATOM   2616  HB3 GLU A 289      -0.757 -34.937 -27.355  0.00  0.00      C2   H
ATOM   2617  HB2 GLU A 289      -1.224 -33.310 -27.128  0.00  0.00      C2   H
ATOM   2618  HG3 GLU A 289      -0.209 -32.820 -29.613  0.00  0.00      C2   H
ATOM   2619  HG2 GLU A 289       0.167 -34.432 -29.787  0.00  0.00      C2   H
ATOM   2620  N   TYR A 290      -4.597 -34.177 -27.527  0.00  0.00      C2   N
ATOM   2621  CA  TYR A 290      -5.710 -34.340 -26.582  0.00  0.00      C2   C
ATOM   2622  C   TYR A 290      -6.229 -35.788 -26.504  0.00  0.00      C2   C
ATOM   2623  O   TYR A 290      -6.640 -36.388 -27.495  0.00  0.00      C2   O
ATOM   2624  CB  TYR A 290      -6.950 -33.479 -26.935  0.00  0.00      C2   C
ATOM   2625  CG  TYR A 290      -8.151 -33.431 -25.994  0.00  0.00      C2   C
ATOM   2626  CD1 TYR A 290      -8.085 -32.965 -24.645  0.00  0.00      C2   C
ATOM   2627  CD2 TYR A 290      -9.377 -33.670 -26.557  0.00  0.00      C2   C
ATOM   2628  CE1 TYR A 290      -9.225 -32.802 -23.826  0.00  0.00      C2   C
ATOM   2629  CE2 TYR A 290     -10.548 -33.425 -25.811  0.00  0.00      C2   C
ATOM   2630  CZ  TYR A 290     -10.505 -33.044 -24.436  0.00  0.00      C2   C
ATOM   2631  OH  TYR A 290     -11.622 -32.775 -23.684  0.00  0.00      C2   O
ATOM   2632  H   TYR A 290      -4.729 -33.567 -28.321  0.00  0.00      C2   H
ATOM   2633  HA  TYR A 290      -5.184 -34.086 -25.662  0.00  0.00      C2   H
ATOM   2634  HB3 TYR A 290      -7.264 -33.675 -27.960  0.00  0.00      C2   H
ATOM   2635  HB2 TYR A 290      -6.654 -32.431 -26.885  0.00  0.00      C2   H
ATOM   2636  HD1 TYR A 290      -7.125 -32.874 -24.157  0.00  0.00      C2   H
ATOM   2637  HD2 TYR A 290      -9.452 -34.098 -27.546  0.00  0.00      C2   H
ATOM   2638  HE1 TYR A 290      -9.184 -32.378 -22.833  0.00  0.00      C2   H
ATOM   2639  HE2 TYR A 290     -11.516 -33.609 -26.253  0.00  0.00      C2   H
ATOM   2640  HH  TYR A 290     -12.454 -33.027 -24.091  0.00  0.00      C2   H
ATOM   2641  N   ALA A 291      -6.104 -36.376 -25.232  0.00  0.00      C2   N
ATOM   2642  CA  ALA A 291      -6.459 -37.766 -24.946  0.00  0.00      C2   C
ATOM   2643  C   ALA A 291      -7.923 -37.874 -24.505  0.00  0.00      C2   C
ATOM   2644  O   ALA A 291      -8.522 -38.921 -24.580  0.00  0.00      C2   O
ATOM   2645  CB  ALA A 291      -5.496 -38.371 -23.981  0.00  0.00      C2   C
ATOM   2646  H   ALA A 291      -5.684 -35.796 -24.520  0.00  0.00      C2   H
ATOM   2647  HA  ALA A 291      -6.266 -38.292 -25.881  0.00  0.00      C2   H
ATOM   2648  HB1 ALA A 291      -5.575 -37.845 -23.029  0.00  0.00      C2   H
ATOM   2649  HB2 ALA A 291      -5.850 -39.384 -23.790  0.00  0.00      C2   H
ATOM   2650  HB3 ALA A 291      -4.455 -38.498 -24.276  0.00  0.00      C2   H
ATOM   2651  N   GLY A 292      -8.432 -36.756 -24.061  0.00  0.00      C2   N
ATOM   2652  CA  GLY A 292      -9.889 -36.521 -23.675  0.00  0.00      C2   C
ATOM   2653  C   GLY A 292     -10.939 -36.657 -24.860  0.00  0.00      C2   C
ATOM   2654  O   GLY A 292     -10.596 -36.805 -25.994  0.00  0.00      C2   O
ATOM   2655  H   GLY A 292      -7.706 -36.053 -24.070  0.00  0.00      C2   H
ATOM   2656  HA3 GLY A 292     -10.106 -35.569 -23.192  0.00  0.00      C2   H
ATOM   2657  HA2 GLY A 292     -10.233 -37.271 -22.962  0.00  0.00      C2   H
ATOM   2658  N   SER A 293     -12.230 -36.549 -24.512  0.00  0.00      C2   N
ATOM   2659  CA  SER A 293     -13.349 -36.636 -25.470  0.00  0.00      C2   C
ATOM   2660  C   SER A 293     -13.776 -35.200 -25.876  0.00  0.00      C2   C
ATOM   2661  O   SER A 293     -13.495 -34.234 -25.093  0.00  0.00      C2   O
ATOM   2662  CB  SER A 293     -14.553 -37.320 -24.801  0.00  0.00      C2   C
ATOM   2663  OG  SER A 293     -14.332 -38.632 -24.401  0.00  0.00      C2   O
ATOM   2664  H   SER A 293     -12.598 -36.271 -23.614  0.00  0.00      C2   H
ATOM   2665  HA  SER A 293     -13.012 -37.175 -26.355  0.00  0.00      C2   H
ATOM   2666  HB3 SER A 293     -15.370 -37.358 -25.521  0.00  0.00      C2   H
ATOM   2667  HB2 SER A 293     -14.726 -36.803 -23.857  0.00  0.00      C2   H
ATOM   2668  HG  SER A 293     -14.603 -38.685 -23.481  0.00  0.00      C2   H
ATOM   2669  N   ASN A 294     -14.383 -35.130 -27.070  0.00  0.00      C2   N
ATOM   2670  CA  ASN A 294     -14.971 -33.903 -27.632  0.00  0.00      C2   C
ATOM   2671  C   ASN A 294     -16.440 -33.732 -27.121  0.00  0.00      C2   C
ATOM   2672  O   ASN A 294     -17.223 -32.998 -27.676  0.00  0.00      C2   O
ATOM   2673  CB  ASN A 294     -14.922 -34.022 -29.229  0.00  0.00      C2   C
ATOM   2674  CG  ASN A 294     -13.505 -34.363 -29.714  0.00  0.00      C2   C
ATOM   2675  OD1 ASN A 294     -12.759 -33.419 -29.873  0.00  0.00      C2   O
ATOM   2676  ND2 ASN A 294     -13.117 -35.585 -29.984  0.00  0.00      C2   N
ATOM   2677  H   ASN A 294     -14.445 -36.014 -27.555  0.00  0.00      C2   H
ATOM   2678  HA  ASN A 294     -14.488 -33.028 -27.196  0.00  0.00      C2   H
ATOM   2679  HB3 ASN A 294     -15.200 -33.094 -29.729  0.00  0.00      C2   H
ATOM   2680  HB2 ASN A 294     -15.557 -34.819 -29.616  0.00  0.00      C2   H
ATOM   2681 HD22 ASN A 294     -12.280 -35.693 -30.539  0.00  0.00      C2   H
ATOM   2682 HD21 ASN A 294     -13.643 -36.403 -29.713  0.00  0.00      C2   H
ATOM   2683  N   THR A 295     -16.784 -34.454 -26.041  0.00  0.00      C2   N
ATOM   2684  CA  THR A 295     -18.046 -34.265 -25.254  0.00  0.00      C2   C
ATOM   2685  C   THR A 295     -18.018 -32.815 -24.731  0.00  0.00      C2   C
ATOM   2686  O   THR A 295     -16.961 -32.331 -24.258  0.00  0.00      C2   O
ATOM   2687  CB  THR A 295     -18.020 -35.220 -24.060  0.00  0.00      C2   C
ATOM   2688  OG1 THR A 295     -16.764 -35.363 -23.579  0.00  0.00      C2   O
ATOM   2689  CG2 THR A 295     -18.447 -36.597 -24.451  0.00  0.00      C2   C
ATOM   2690  H   THR A 295     -16.153 -35.025 -25.496  0.00  0.00      C2   H
ATOM   2691  HA  THR A 295     -18.900 -34.449 -25.906  0.00  0.00      C2   H
ATOM   2692  HB  THR A 295     -18.625 -34.947 -23.196  0.00  0.00      C2   H
ATOM   2693  HG1 THR A 295     -16.849 -35.523 -22.636  0.00  0.00      C2   H
ATOM   2694 HG21 THR A 295     -17.930 -37.036 -25.305  0.00  0.00      C2   H
ATOM   2695 HG22 THR A 295     -18.372 -37.288 -23.612  0.00  0.00      C2   H
ATOM   2696 HG23 THR A 295     -19.491 -36.544 -24.760  0.00  0.00      C2   H
ATOM   2697  N   TYR A 296     -19.127 -32.030 -25.038  0.00  0.00      C2   N
ATOM   2698  CA  TYR A 296     -19.134 -30.565 -25.132  0.00  0.00      C2   C
ATOM   2699  C   TYR A 296     -18.685 -29.783 -23.884  0.00  0.00      C2   C
ATOM   2700  O   TYR A 296     -18.070 -28.712 -24.035  0.00  0.00      C2   O
ATOM   2701  CB  TYR A 296     -20.579 -30.114 -25.543  0.00  0.00      C2   C
ATOM   2702  CG  TYR A 296     -21.124 -30.872 -26.737  0.00  0.00      C2   C
ATOM   2703  CD1 TYR A 296     -20.263 -31.593 -27.603  0.00  0.00      C2   C
ATOM   2704  CD2 TYR A 296     -22.459 -30.798 -27.144  0.00  0.00      C2   C
ATOM   2705  CE1 TYR A 296     -20.745 -32.453 -28.630  0.00  0.00      C2   C
ATOM   2706  CE2 TYR A 296     -22.947 -31.532 -28.276  0.00  0.00      C2   C
ATOM   2707  CZ  TYR A 296     -22.107 -32.384 -28.986  0.00  0.00      C2   C
ATOM   2708  OH  TYR A 296     -22.643 -33.193 -29.924  0.00  0.00      C2   O
ATOM   2709  H   TYR A 296     -19.932 -32.547 -25.362  0.00  0.00      C2   H
ATOM   2710  HA  TYR A 296     -18.489 -30.243 -25.950  0.00  0.00      C2   H
ATOM   2711  HB3 TYR A 296     -20.560 -29.086 -25.906  0.00  0.00      C2   H
ATOM   2712  HB2 TYR A 296     -21.393 -30.118 -24.818  0.00  0.00      C2   H
ATOM   2713  HD1 TYR A 296     -19.187 -31.638 -27.517  0.00  0.00      C2   H
ATOM   2714  HD2 TYR A 296     -23.167 -30.239 -26.551  0.00  0.00      C2   H
ATOM   2715  HE1 TYR A 296     -19.949 -32.954 -29.161  0.00  0.00      C2   H
ATOM   2716  HE2 TYR A 296     -24.011 -31.480 -28.453  0.00  0.00      C2   H
ATOM   2717  HH  TYR A 296     -23.514 -33.482 -29.642  0.00  0.00      C2   H
ATOM   2718  N   GLU A 297     -19.034 -30.282 -22.766  0.00  0.00      C2   N
ATOM   2719  CA  GLU A 297     -18.769 -29.763 -21.426  0.00  0.00      C2   C
ATOM   2720  C   GLU A 297     -17.360 -30.039 -21.039  0.00  0.00      C2   C
ATOM   2721  O   GLU A 297     -16.729 -29.255 -20.266  0.00  0.00      C2   O
ATOM   2722  CB  GLU A 297     -19.716 -30.282 -20.346  0.00  0.00      C2   C
ATOM   2723  CG  GLU A 297     -21.199 -30.039 -20.585  0.00  0.00      C2   C
ATOM   2724  CD  GLU A 297     -21.592 -28.565 -20.463  0.00  0.00      C2   C
ATOM   2725  OE1 GLU A 297     -20.660 -27.725 -20.309  0.00  0.00      C2   O
ATOM   2726  OE2 GLU A 297     -22.735 -28.097 -20.740  0.00  0.00      C2   O
ATOM   2727  H   GLU A 297     -19.482 -31.187 -22.734  0.00  0.00      C2   H
ATOM   2728  HA  GLU A 297     -18.721 -28.675 -21.475  0.00  0.00      C2   H
ATOM   2729  HB3 GLU A 297     -19.320 -30.031 -19.362  0.00  0.00      C2   H
ATOM   2730  HB2 GLU A 297     -19.707 -31.367 -20.450  0.00  0.00      C2   H
ATOM   2731  HG3 GLU A 297     -21.733 -30.611 -19.827  0.00  0.00      C2   H
ATOM   2732  HG2 GLU A 297     -21.610 -30.256 -21.571  0.00  0.00      C2   H
ATOM   2733  N   GLU A 298     -16.870 -31.224 -21.431  0.00  0.00      C2   N
ATOM   2734  CA  GLU A 298     -15.565 -31.743 -21.099  0.00  0.00      C2   C
ATOM   2735  C   GLU A 298     -14.500 -30.970 -21.945  0.00  0.00      C2   C
ATOM   2736  O   GLU A 298     -13.597 -30.433 -21.269  0.00  0.00      C2   O
ATOM   2737  CB  GLU A 298     -15.558 -33.264 -21.196  0.00  0.00      C2   C
ATOM   2738  CG  GLU A 298     -16.603 -33.895 -20.206  0.00  0.00      C2   C
ATOM   2739  CD  GLU A 298     -16.444 -35.403 -20.240  0.00  0.00      C2   C
ATOM   2740  OE1 GLU A 298     -15.695 -35.960 -19.368  0.00  0.00      C2   O
ATOM   2741  OE2 GLU A 298     -17.168 -36.008 -21.008  0.00  0.00      C2   O
ATOM   2742  H   GLU A 298     -17.277 -31.796 -22.157  0.00  0.00      C2   H
ATOM   2743  HA  GLU A 298     -15.349 -31.536 -20.051  0.00  0.00      C2   H
ATOM   2744  HB3 GLU A 298     -14.579 -33.586 -20.841  0.00  0.00      C2   H
ATOM   2745  HB2 GLU A 298     -15.586 -33.642 -22.218  0.00  0.00      C2   H
ATOM   2746  HG3 GLU A 298     -17.607 -33.474 -20.253  0.00  0.00      C2   H
ATOM   2747  HG2 GLU A 298     -16.225 -33.552 -19.242  0.00  0.00      C2   H
ATOM   2748  N   ALA A 299     -14.731 -30.787 -23.251  0.00  0.00      C2   N
ATOM   2749  CA  ALA A 299     -13.903 -29.937 -24.099  0.00  0.00      C2   C
ATOM   2750  C   ALA A 299     -13.669 -28.467 -23.682  0.00  0.00      C2   C
ATOM   2751  O   ALA A 299     -12.491 -28.028 -23.647  0.00  0.00      C2   O
ATOM   2752  CB  ALA A 299     -14.405 -30.030 -25.534  0.00  0.00      C2   C
ATOM   2753  H   ALA A 299     -15.545 -31.295 -23.568  0.00  0.00      C2   H
ATOM   2754  HA  ALA A 299     -12.942 -30.451 -24.088  0.00  0.00      C2   H
ATOM   2755  HB1 ALA A 299     -14.620 -31.023 -25.927  0.00  0.00      C2   H
ATOM   2756  HB2 ALA A 299     -15.321 -29.470 -25.721  0.00  0.00      C2   H
ATOM   2757  HB3 ALA A 299     -13.578 -29.671 -26.147  0.00  0.00      C2   H
ATOM   2758  N   ALA A 300     -14.745 -27.796 -23.358  0.00  0.00      C2   N
ATOM   2759  CA  ALA A 300     -14.814 -26.490 -22.619  0.00  0.00      C2   C
ATOM   2760  C   ALA A 300     -14.004 -26.429 -21.339  0.00  0.00      C2   C
ATOM   2761  O   ALA A 300     -13.300 -25.443 -21.112  0.00  0.00      C2   O
ATOM   2762  CB  ALA A 300     -16.300 -26.103 -22.337  0.00  0.00      C2   C
ATOM   2763  H   ALA A 300     -15.518 -28.438 -23.459  0.00  0.00      C2   H
ATOM   2764  HA  ALA A 300     -14.396 -25.792 -23.344  0.00  0.00      C2   H
ATOM   2765  HB1 ALA A 300     -17.000 -26.820 -21.909  0.00  0.00      C2   H
ATOM   2766  HB2 ALA A 300     -16.438 -25.260 -21.660  0.00  0.00      C2   H
ATOM   2767  HB3 ALA A 300     -16.803 -25.583 -23.152  0.00  0.00      C2   H
ATOM   2768  N   ALA A 301     -14.061 -27.493 -20.493  0.00  0.00      C2   N
ATOM   2769  CA  ALA A 301     -13.316 -27.601 -19.201  0.00  0.00      C2   C
ATOM   2770  C   ALA A 301     -11.796 -27.726 -19.504  0.00  0.00      C2   C
ATOM   2771  O   ALA A 301     -11.040 -26.936 -18.966  0.00  0.00      C2   O
ATOM   2772  CB  ALA A 301     -13.751 -28.848 -18.400  0.00  0.00      C2   C
ATOM   2773  H   ALA A 301     -14.682 -28.271 -20.661  0.00  0.00      C2   H
ATOM   2774  HA  ALA A 301     -13.452 -26.682 -18.632  0.00  0.00      C2   H
ATOM   2775  HB1 ALA A 301     -13.088 -28.985 -17.546  0.00  0.00      C2   H
ATOM   2776  HB2 ALA A 301     -14.806 -28.749 -18.147  0.00  0.00      C2   H
ATOM   2777  HB3 ALA A 301     -13.574 -29.664 -19.102  0.00  0.00      C2   H
ATOM   2778  N   TYR A 302     -11.412 -28.498 -20.525  0.00  0.00      C2   N
ATOM   2779  CA  TYR A 302      -9.980 -28.599 -20.977  0.00  0.00      C2   C
ATOM   2780  C   TYR A 302      -9.431 -27.223 -21.290  0.00  0.00      C2   C
ATOM   2781  O   TYR A 302      -8.309 -26.930 -20.838  0.00  0.00      C2   O
ATOM   2782  CB  TYR A 302      -9.778 -29.690 -22.068  0.00  0.00      C2   C
ATOM   2783  CG  TYR A 302      -8.349 -29.850 -22.543  0.00  0.00      C2   C
ATOM   2784  CD1 TYR A 302      -7.398 -30.494 -21.681  0.00  0.00      C2   C
ATOM   2785  CD2 TYR A 302      -7.874 -29.352 -23.792  0.00  0.00      C2   C
ATOM   2786  CE1 TYR A 302      -6.106 -30.707 -22.068  0.00  0.00      C2   C
ATOM   2787  CE2 TYR A 302      -6.514 -29.650 -24.194  0.00  0.00      C2   C
ATOM   2788  CZ  TYR A 302      -5.637 -30.246 -23.265  0.00  0.00      C2   C
ATOM   2789  OH  TYR A 302      -4.291 -30.298 -23.514  0.00  0.00      C2   O
ATOM   2790  H   TYR A 302     -12.142 -28.948 -21.058  0.00  0.00      C2   H
ATOM   2791  HA  TYR A 302      -9.447 -29.034 -20.131  0.00  0.00      C2   H
ATOM   2792  HB3 TYR A 302     -10.476 -29.636 -22.903  0.00  0.00      C2   H
ATOM   2793  HB2 TYR A 302     -10.135 -30.649 -21.692  0.00  0.00      C2   H
ATOM   2794  HD1 TYR A 302      -7.754 -30.913 -20.751  0.00  0.00      C2   H
ATOM   2795  HD2 TYR A 302      -8.557 -28.815 -24.433  0.00  0.00      C2   H
ATOM   2796  HE1 TYR A 302      -5.436 -31.173 -21.362  0.00  0.00      C2   H
ATOM   2797  HE2 TYR A 302      -6.010 -29.324 -25.092  0.00  0.00      C2   H
ATOM   2798  HH  TYR A 302      -3.715 -30.051 -22.787  0.00  0.00      C2   H
ATOM   2799  N   ILE A 303     -10.193 -26.421 -22.050  0.00  0.00      C2   N
ATOM   2800  CA  ILE A 303      -9.618 -25.028 -22.390  0.00  0.00      C2   C
ATOM   2801  C   ILE A 303      -9.583 -24.205 -21.102  0.00  0.00      C2   C
ATOM   2802  O   ILE A 303      -8.569 -23.540 -20.918  0.00  0.00      C2   O
ATOM   2803  CB  ILE A 303     -10.394 -24.399 -23.539  0.00  0.00      C2   C
ATOM   2804  CG1 ILE A 303     -10.229 -25.279 -24.852  0.00  0.00      C2   C
ATOM   2805  CG2 ILE A 303     -10.065 -22.870 -23.711  0.00  0.00      C2   C
ATOM   2806  CD1 ILE A 303     -10.560 -24.450 -26.086  0.00  0.00      C2   C
ATOM   2807  H   ILE A 303     -11.117 -26.662 -22.381  0.00  0.00      C2   H
ATOM   2808  HA  ILE A 303      -8.573 -25.056 -22.700  0.00  0.00      C2   H
ATOM   2809  HB  ILE A 303     -11.396 -24.513 -23.125  0.00  0.00      C2   H
ATOM   2810 HG13 ILE A 303     -10.918 -26.122 -24.799  0.00  0.00      C2   H
ATOM   2811 HG12 ILE A 303      -9.186 -25.587 -24.914  0.00  0.00      C2   H
ATOM   2812 HG21 ILE A 303      -9.019 -22.763 -23.999  0.00  0.00      C2   H
ATOM   2813 HG22 ILE A 303     -10.702 -22.469 -24.500  0.00  0.00      C2   H
ATOM   2814 HG23 ILE A 303     -10.275 -22.283 -22.817  0.00  0.00      C2   H
ATOM   2815 HD11 ILE A 303     -10.258 -25.124 -26.888  0.00  0.00      C2   H
ATOM   2816 HD12 ILE A 303     -11.622 -24.211 -26.156  0.00  0.00      C2   H
ATOM   2817 HD13 ILE A 303      -9.930 -23.569 -26.207  0.00  0.00      C2   H
ATOM   2818  N   GLN A 304     -10.465 -24.408 -20.108  0.00  0.00      C2   N
ATOM   2819  CA  GLN A 304     -10.530 -23.702 -18.824  0.00  0.00      C2   C
ATOM   2820  C   GLN A 304      -9.209 -23.912 -18.149  0.00  0.00      C2   C
ATOM   2821  O   GLN A 304      -8.454 -23.071 -17.748  0.00  0.00      C2   O
ATOM   2822  CB  GLN A 304     -11.727 -24.083 -17.909  0.00  0.00      C2   C
ATOM   2823  CG  GLN A 304     -11.676 -23.908 -16.458  0.00  0.00      C2   C
ATOM   2824  CD  GLN A 304     -13.060 -23.974 -15.867  0.00  0.00      C2   C
ATOM   2825  OE1 GLN A 304     -13.978 -23.414 -16.384  0.00  0.00      C2   O
ATOM   2826  NE2 GLN A 304     -13.239 -24.736 -14.776  0.00  0.00      C2   N
ATOM   2827  H   GLN A 304     -11.211 -25.082 -20.199  0.00  0.00      C2   H
ATOM   2828  HA  GLN A 304     -10.550 -22.623 -18.972  0.00  0.00      C2   H
ATOM   2829  HB3 GLN A 304     -12.110 -25.053 -18.224  0.00  0.00      C2   H
ATOM   2830  HB2 GLN A 304     -12.422 -23.392 -18.386  0.00  0.00      C2   H
ATOM   2831  HG3 GLN A 304     -11.282 -22.922 -16.212  0.00  0.00      C2   H
ATOM   2832  HG2 GLN A 304     -10.990 -24.609 -15.982  0.00  0.00      C2   H
ATOM   2833 HE22 GLN A 304     -14.141 -24.797 -14.324  0.00  0.00      C2   H
ATOM   2834 HE21 GLN A 304     -12.496 -25.347 -14.468  0.00  0.00      C2   H
ATOM   2835  N   CYS A 305      -8.902 -25.242 -17.959  0.00  0.00      C2   N
ATOM   2836  CA  CYS A 305      -7.610 -25.829 -17.571  0.00  0.00      C2   C
ATOM   2837  C   CYS A 305      -6.353 -25.251 -18.208  0.00  0.00      C2   C
ATOM   2838  O   CYS A 305      -5.441 -25.098 -17.426  0.00  0.00      C2   O
ATOM   2839  CB  CYS A 305      -7.501 -27.424 -17.558  0.00  0.00      C2   C
ATOM   2840  SG  CYS A 305      -8.827 -28.237 -16.581  0.00  0.00      C2   S
ATOM   2841  H   CYS A 305      -9.576 -25.942 -18.233  0.00  0.00      C2   H
ATOM   2842  HA  CYS A 305      -7.511 -25.475 -16.545  0.00  0.00      C2   H
ATOM   2843  HB3 CYS A 305      -6.551 -27.802 -17.181  0.00  0.00      C2   H
ATOM   2844  HB2 CYS A 305      -7.623 -27.891 -18.535  0.00  0.00      C2   H
ATOM   2845  HG  CYS A 305      -8.087 -27.708 -15.602  0.00  0.00      C2   H
ATOM   2846  N   GLN A 306      -6.356 -24.933 -19.516  0.00  0.00      C2   N
ATOM   2847  CA  GLN A 306      -5.207 -24.458 -20.298  0.00  0.00      C2   C
ATOM   2848  C   GLN A 306      -4.955 -22.949 -19.987  0.00  0.00      C2   C
ATOM   2849  O   GLN A 306      -3.864 -22.435 -20.168  0.00  0.00      C2   O
ATOM   2850  CB  GLN A 306      -5.291 -24.651 -21.817  0.00  0.00      C2   C
ATOM   2851  CG  GLN A 306      -5.402 -26.070 -22.363  0.00  0.00      C2   C
ATOM   2852  CD  GLN A 306      -4.563 -27.065 -21.589  0.00  0.00      C2   C
ATOM   2853  OE1 GLN A 306      -3.384 -27.143 -21.761  0.00  0.00      C2   O
ATOM   2854  NE2 GLN A 306      -5.136 -27.910 -20.727  0.00  0.00      C2   N
ATOM   2855  H   GLN A 306      -7.237 -24.938 -20.010  0.00  0.00      C2   H
ATOM   2856  HA  GLN A 306      -4.267 -24.913 -19.986  0.00  0.00      C2   H
ATOM   2857  HB3 GLN A 306      -4.405 -24.198 -22.261  0.00  0.00      C2   H
ATOM   2858  HB2 GLN A 306      -6.131 -24.046 -22.156  0.00  0.00      C2   H
ATOM   2859  HG3 GLN A 306      -5.009 -26.070 -23.380  0.00  0.00      C2   H
ATOM   2860  HG2 GLN A 306      -6.444 -26.366 -22.482  0.00  0.00      C2   H
ATOM   2861 HE22 GLN A 306      -4.559 -28.625 -20.307  0.00  0.00      C2   H
ATOM   2862 HE21 GLN A 306      -6.143 -27.941 -20.656  0.00  0.00      C2   H
ATOM   2863  N   PHE A 307      -6.037 -22.215 -19.712  0.00  0.00      C2   N
ATOM   2864  CA  PHE A 307      -6.017 -20.885 -19.220  0.00  0.00      C2   C
ATOM   2865  C   PHE A 307      -5.508 -20.878 -17.796  0.00  0.00      C2   C
ATOM   2866  O   PHE A 307      -4.463 -20.213 -17.525  0.00  0.00      C2   O
ATOM   2867  CB  PHE A 307      -7.331 -20.100 -19.219  0.00  0.00      C2   C
ATOM   2868  CG  PHE A 307      -7.641 -19.458 -20.551  0.00  0.00      C2   C
ATOM   2869  CD1 PHE A 307      -7.029 -18.219 -20.863  0.00  0.00      C2   C
ATOM   2870  CD2 PHE A 307      -8.544 -20.019 -21.512  0.00  0.00      C2   C
ATOM   2871  CE1 PHE A 307      -7.185 -17.630 -22.114  0.00  0.00      C2   C
ATOM   2872  CE2 PHE A 307      -8.762 -19.446 -22.707  0.00  0.00      C2   C
ATOM   2873  CZ  PHE A 307      -8.036 -18.246 -23.069  0.00  0.00      C2   C
ATOM   2874  H   PHE A 307      -6.883 -22.766 -19.693  0.00  0.00      C2   H
ATOM   2875  HA  PHE A 307      -5.264 -20.341 -19.791  0.00  0.00      C2   H
ATOM   2876  HB3 PHE A 307      -7.175 -19.394 -18.404  0.00  0.00      C2   H
ATOM   2877  HB2 PHE A 307      -8.175 -20.749 -18.985  0.00  0.00      C2   H
ATOM   2878  HD1 PHE A 307      -6.394 -17.645 -20.204  0.00  0.00      C2   H
ATOM   2879  HD2 PHE A 307      -8.871 -21.036 -21.355  0.00  0.00      C2   H
ATOM   2880  HE1 PHE A 307      -6.719 -16.699 -22.402  0.00  0.00      C2   H
ATOM   2881  HE2 PHE A 307      -9.368 -19.976 -23.427  0.00  0.00      C2   H
ATOM   2882  HZ  PHE A 307      -8.198 -17.757 -24.018  0.00  0.00      C2   H
ATOM   2883  N   GLU A 308      -6.195 -21.644 -16.915  0.00  0.00      C2   N
ATOM   2884  CA  GLU A 308      -5.685 -21.767 -15.539  0.00  0.00      C2   C
ATOM   2885  C   GLU A 308      -4.154 -22.381 -15.348  0.00  0.00      C2   C
ATOM   2886  O   GLU A 308      -3.554 -22.054 -14.286  0.00  0.00      C2   O
ATOM   2887  CB  GLU A 308      -6.695 -22.468 -14.685  0.00  0.00      C2   C
ATOM   2888  CG  GLU A 308      -6.411 -22.322 -13.145  0.00  0.00      C2   C
ATOM   2889  CD  GLU A 308      -7.515 -22.849 -12.246  0.00  0.00      C2   C
ATOM   2890  OE1 GLU A 308      -7.245 -23.106 -11.047  0.00  0.00      C2   O
ATOM   2891  OE2 GLU A 308      -8.640 -22.789 -12.733  0.00  0.00      C2   O
ATOM   2892  H   GLU A 308      -6.858 -22.291 -17.318  0.00  0.00      C2   H
ATOM   2893  HA  GLU A 308      -5.681 -20.742 -15.169  0.00  0.00      C2   H
ATOM   2894  HB3 GLU A 308      -6.579 -23.494 -15.036  0.00  0.00      C2   H
ATOM   2895  HB2 GLU A 308      -7.724 -22.305 -15.006  0.00  0.00      C2   H
ATOM   2896  HG3 GLU A 308      -6.330 -21.267 -12.886  0.00  0.00      C2   H
ATOM   2897  HG2 GLU A 308      -5.494 -22.856 -12.892  0.00  0.00      C2   H
ATOM   2898  N   ASP A 309      -3.637 -23.213 -16.210  0.00  0.00      C2   N
ATOM   2899  CA  ASP A 309      -2.268 -23.822 -16.122  0.00  0.00      C2   C
ATOM   2900  C   ASP A 309      -1.189 -22.887 -16.592  0.00  0.00      C2   C
ATOM   2901  O   ASP A 309      -0.011 -23.239 -16.432  0.00  0.00      C2   O
ATOM   2902  CB  ASP A 309      -2.061 -25.207 -16.790  0.00  0.00      C2   C
ATOM   2903  CG  ASP A 309      -2.703 -26.439 -16.043  0.00  0.00      C2   C
ATOM   2904  OD1 ASP A 309      -2.699 -27.599 -16.516  0.00  0.00      C2   O
ATOM   2905  OD2 ASP A 309      -3.050 -26.313 -14.892  0.00  0.00      C2   O
ATOM   2906  H   ASP A 309      -4.176 -23.575 -16.984  0.00  0.00      C2   H
ATOM   2907  HA  ASP A 309      -2.144 -23.991 -15.052  0.00  0.00      C2   H
ATOM   2908  HB3 ASP A 309      -1.002 -25.446 -16.880  0.00  0.00      C2   H
ATOM   2909  HB2 ASP A 309      -2.424 -25.212 -17.818  0.00  0.00      C2   H
ATOM   2910  N   LEU A 310      -1.560 -21.652 -17.103  0.00  0.00      C2   N
ATOM   2911  CA  LEU A 310      -0.646 -20.514 -17.134  0.00  0.00      C2   C
ATOM   2912  C   LEU A 310      -0.274 -19.836 -15.773  0.00  0.00      C2   C
ATOM   2913  O   LEU A 310       0.769 -19.136 -15.685  0.00  0.00      C2   O
ATOM   2914  CB  LEU A 310      -1.115 -19.479 -18.187  0.00  0.00      C2   C
ATOM   2915  CG  LEU A 310      -0.423 -19.729 -19.537  0.00  0.00      C2   C
ATOM   2916  CD1 LEU A 310      -1.258 -18.956 -20.592  0.00  0.00      C2   C
ATOM   2917  CD2 LEU A 310       1.053 -19.378 -19.485  0.00  0.00      C2   C
ATOM   2918  H   LEU A 310      -2.546 -21.434 -17.140  0.00  0.00      C2   H
ATOM   2919  HA  LEU A 310       0.336 -20.911 -17.392  0.00  0.00      C2   H
ATOM   2920  HB3 LEU A 310      -0.975 -18.443 -17.880  0.00  0.00      C2   H
ATOM   2921  HB2 LEU A 310      -2.187 -19.537 -18.378  0.00  0.00      C2   H
ATOM   2922  HG  LEU A 310      -0.559 -20.791 -19.742  0.00  0.00      C2   H
ATOM   2923 HD11 LEU A 310      -0.858 -17.949 -20.704  0.00  0.00      C2   H
ATOM   2924 HD12 LEU A 310      -1.239 -19.454 -21.562  0.00  0.00      C2   H
ATOM   2925 HD13 LEU A 310      -2.341 -18.981 -20.467  0.00  0.00      C2   H
ATOM   2926 HD21 LEU A 310       1.297 -18.989 -20.474  0.00  0.00      C2   H
ATOM   2927 HD22 LEU A 310       1.354 -18.821 -18.598  0.00  0.00      C2   H
ATOM   2928 HD23 LEU A 310       1.603 -20.319 -19.466  0.00  0.00      C2   H
ATOM   2929  N   ASN A 311      -1.154 -20.031 -14.781  0.00  0.00      C2   N
ATOM   2930  CA  ASN A 311      -0.936 -19.397 -13.486  0.00  0.00      C2   C
ATOM   2931  C   ASN A 311       0.088 -20.190 -12.712  0.00  0.00      C2   C
ATOM   2932  O   ASN A 311      -0.166 -21.309 -12.323  0.00  0.00      C2   O
ATOM   2933  CB  ASN A 311      -2.241 -19.356 -12.575  0.00  0.00      C2   C
ATOM   2934  CG  ASN A 311      -2.025 -18.623 -11.240  0.00  0.00      C2   C
ATOM   2935  OD1 ASN A 311      -1.330 -17.641 -11.084  0.00  0.00      C2   O
ATOM   2936  ND2 ASN A 311      -2.790 -19.124 -10.315  0.00  0.00      C2   N
ATOM   2937  H   ASN A 311      -2.002 -20.564 -14.910  0.00  0.00      C2   H
ATOM   2938  HA  ASN A 311      -0.583 -18.372 -13.601  0.00  0.00      C2   H
ATOM   2939  HB3 ASN A 311      -2.568 -20.387 -12.435  0.00  0.00      C2   H
ATOM   2940  HB2 ASN A 311      -3.039 -18.823 -13.093  0.00  0.00      C2   H
ATOM   2941 HD22 ASN A 311      -2.863 -18.723  -9.390  0.00  0.00      C2   H
ATOM   2942 HD21 ASN A 311      -3.457 -19.874 -10.429  0.00  0.00      C2   H
ATOM   2943  N   LYS A 312       1.302 -19.634 -12.494  0.00  0.00      C2   N
ATOM   2944  CA  LYS A 312       2.347 -20.254 -11.710  0.00  0.00      C2   C
ATOM   2945  C   LYS A 312       2.066 -20.400 -10.204  0.00  0.00      C2   C
ATOM   2946  O   LYS A 312       2.573 -21.334  -9.601  0.00  0.00      C2   O
ATOM   2947  CB  LYS A 312       3.666 -19.346 -11.805  0.00  0.00      C2   C
ATOM   2948  CG  LYS A 312       4.659 -19.661 -12.949  0.00  0.00      C2   C
ATOM   2949  CD  LYS A 312       4.029 -19.517 -14.358  0.00  0.00      C2   C
ATOM   2950  CE  LYS A 312       4.882 -18.958 -15.435  0.00  0.00      C2   C
ATOM   2951  NZ  LYS A 312       6.110 -19.913 -15.728  0.00  0.00      C2   N
ATOM   2952  H   LYS A 312       1.522 -18.692 -12.783  0.00  0.00      C2   H
ATOM   2953  HA  LYS A 312       2.530 -21.223 -12.174  0.00  0.00      C2   H
ATOM   2954  HB3 LYS A 312       4.271 -19.578 -10.928  0.00  0.00      C2   H
ATOM   2955  HB2 LYS A 312       3.547 -18.263 -11.830  0.00  0.00      C2   H
ATOM   2956  HG3 LYS A 312       5.094 -20.647 -12.787  0.00  0.00      C2   H
ATOM   2957  HG2 LYS A 312       5.501 -18.981 -12.818  0.00  0.00      C2   H
ATOM   2958  HD3 LYS A 312       3.207 -18.808 -14.253  0.00  0.00      C2   H
ATOM   2959  HD2 LYS A 312       3.460 -20.411 -14.613  0.00  0.00      C2   H
ATOM   2960  HE3 LYS A 312       5.243 -17.969 -15.153  0.00  0.00      C2   H
ATOM   2961  HE2 LYS A 312       4.218 -18.917 -16.299  0.00  0.00      C2   H
ATOM   2962  HZ1 LYS A 312       6.670 -19.619 -16.515  0.00  0.00      C2   H
ATOM   2963  HZ2 LYS A 312       6.747 -19.713 -14.969  0.00  0.00      C2   H
ATOM   2964  HZ3 LYS A 312       5.743 -20.854 -15.693  0.00  0.00      C2   H
ATOM   2965  N   ARG A 313       1.409 -19.330  -9.724  0.00  0.00      C2   N
ATOM   2966  CA  ARG A 313       1.256 -19.069  -8.284  0.00  0.00      C2   C
ATOM   2967  C   ARG A 313      -0.124 -19.634  -7.765  0.00  0.00      C2   C
ATOM   2968  O   ARG A 313      -0.769 -18.943  -7.001  0.00  0.00      C2   O
ATOM   2969  CB  ARG A 313       1.587 -17.629  -7.921  0.00  0.00      C2   C
ATOM   2970  CG  ARG A 313       3.073 -17.181  -7.999  0.00  0.00      C2   C
ATOM   2971  CD  ARG A 313       3.809 -17.586  -6.700  0.00  0.00      C2   C
ATOM   2972  NE  ARG A 313       3.994 -19.040  -6.608  0.00  0.00      C2   N
ATOM   2973  CZ  ARG A 313       4.775 -19.858  -7.316  0.00  0.00      C2   C
ATOM   2974  NH1 ARG A 313       5.658 -19.441  -8.185  0.00  0.00      C2   N
ATOM   2975  NH2 ARG A 313       4.728 -21.185  -7.115  0.00  0.00      C2   N
ATOM   2976  H   ARG A 313       0.870 -18.794 -10.389  0.00  0.00      C2   H
ATOM   2977  HA  ARG A 313       1.986 -19.681  -7.755  0.00  0.00      C2   H
ATOM   2978  HB3 ARG A 313       1.080 -17.355  -6.996  0.00  0.00      C2   H
ATOM   2979  HB2 ARG A 313       1.141 -17.044  -8.725  0.00  0.00      C2   H
ATOM   2980  HG3 ARG A 313       3.104 -16.091  -7.987  0.00  0.00      C2   H
ATOM   2981  HG2 ARG A 313       3.589 -17.660  -8.831  0.00  0.00      C2   H
ATOM   2982  HD3 ARG A 313       3.172 -17.347  -5.849  0.00  0.00      C2   H
ATOM   2983  HD2 ARG A 313       4.751 -17.103  -6.442  0.00  0.00      C2   H
ATOM   2984  HE  ARG A 313       3.279 -19.416  -6.002  0.00  0.00      C2   H
ATOM   2985 HH12 ARG A 313       6.257 -20.126  -8.623  0.00  0.00      C2   H
ATOM   2986 HH11 ARG A 313       5.942 -18.489  -8.364  0.00  0.00      C2   H
ATOM   2987 HH22 ARG A 313       5.388 -21.841  -7.506  0.00  0.00      C2   H
ATOM   2988 HH21 ARG A 313       3.983 -21.514  -6.517  0.00  0.00      C2   H
ATOM   2989  N   LYS A 314      -0.514 -20.805  -8.211  0.00  0.00      C2   N
ATOM   2990  CA  LYS A 314      -1.787 -21.455  -7.787  0.00  0.00      C2   C
ATOM   2991  C   LYS A 314      -1.916 -21.743  -6.244  0.00  0.00      C2   C
ATOM   2992  O   LYS A 314      -2.999 -21.925  -5.641  0.00  0.00      C2   O
ATOM   2993  CB  LYS A 314      -2.009 -22.770  -8.498  0.00  0.00      C2   C
ATOM   2994  CG  LYS A 314      -1.633 -22.887  -9.989  0.00  0.00      C2   C
ATOM   2995  CD  LYS A 314      -1.842 -24.323 -10.505  0.00  0.00      C2   C
ATOM   2996  CE  LYS A 314      -2.177 -24.384 -12.026  0.00  0.00      C2   C
ATOM   2997  NZ  LYS A 314      -2.318 -25.757 -12.518  0.00  0.00      C2   N
ATOM   2998  H   LYS A 314       0.075 -21.259  -8.895  0.00  0.00      C2   H
ATOM   2999  HA  LYS A 314      -2.504 -20.723  -8.158  0.00  0.00      C2   H
ATOM   3000  HB3 LYS A 314      -3.050 -23.084  -8.435  0.00  0.00      C2   H
ATOM   3001  HB2 LYS A 314      -1.359 -23.475  -7.979  0.00  0.00      C2   H
ATOM   3002  HG3 LYS A 314      -0.589 -22.605 -10.129  0.00  0.00      C2   H
ATOM   3003  HG2 LYS A 314      -2.230 -22.136 -10.506  0.00  0.00      C2   H
ATOM   3004  HD3 LYS A 314      -2.766 -24.639 -10.022  0.00  0.00      C2   H
ATOM   3005  HD2 LYS A 314      -0.981 -24.920 -10.201  0.00  0.00      C2   H
ATOM   3006  HE3 LYS A 314      -1.415 -23.828 -12.572  0.00  0.00      C2   H
ATOM   3007  HE2 LYS A 314      -3.138 -23.945 -12.295  0.00  0.00      C2   H
ATOM   3008  HZ1 LYS A 314      -1.473 -26.270 -12.313  0.00  0.00      C2   H
ATOM   3009  HZ2 LYS A 314      -3.100 -26.243 -12.102  0.00  0.00      C2   H
ATOM   3010  HZ3 LYS A 314      -2.478 -25.821 -13.513  0.00  0.00      C2   H
ATOM   3011  N   ASP A 315      -0.678 -21.714  -5.677  0.00  0.00      C2   N
ATOM   3012  CA  ASP A 315      -0.456 -21.712  -4.196  0.00  0.00      C2   C
ATOM   3013  C   ASP A 315      -0.794 -20.481  -3.392  0.00  0.00      C2   C
ATOM   3014  O   ASP A 315      -1.146 -20.581  -2.206  0.00  0.00      C2   O
ATOM   3015  CB  ASP A 315       1.066 -22.012  -3.833  0.00  0.00      C2   C
ATOM   3016  CG  ASP A 315       2.129 -21.515  -4.785  0.00  0.00      C2   C
ATOM   3017  OD1 ASP A 315       2.009 -20.379  -5.255  0.00  0.00      C2   O
ATOM   3018  OD2 ASP A 315       2.876 -22.382  -5.301  0.00  0.00      C2   O
ATOM   3019  H   ASP A 315       0.095 -21.567  -6.311  0.00  0.00      C2   H
ATOM   3020  HA  ASP A 315      -1.099 -22.520  -3.850  0.00  0.00      C2   H
ATOM   3021  HB3 ASP A 315       1.244 -23.086  -3.792  0.00  0.00      C2   H
ATOM   3022  HB2 ASP A 315       1.394 -21.445  -2.962  0.00  0.00      C2   H
ATOM   3023  N   THR A 316      -0.601 -19.365  -4.100  0.00  0.00      C2   N
ATOM   3024  CA  THR A 316      -0.559 -17.962  -3.539  0.00  0.00      C2   C
ATOM   3025  C   THR A 316      -1.798 -17.176  -4.048  0.00  0.00      C2   C
ATOM   3026  O   THR A 316      -2.296 -16.227  -3.335  0.00  0.00      C2   O
ATOM   3027  CB  THR A 316       0.666 -17.224  -3.918  0.00  0.00      C2   C
ATOM   3028  OG1 THR A 316       1.764 -18.074  -3.795  0.00  0.00      C2   O
ATOM   3029  CG2 THR A 316       0.927 -15.848  -3.287  0.00  0.00      C2   C
ATOM   3030  H   THR A 316      -0.780 -19.529  -5.080  0.00  0.00      C2   H
ATOM   3031  HA  THR A 316      -0.571 -18.033  -2.451  0.00  0.00      C2   H
ATOM   3032  HB  THR A 316       0.615 -16.996  -4.983  0.00  0.00      C2   H
ATOM   3033  HG1 THR A 316       1.624 -18.776  -4.435  0.00  0.00      C2   H
ATOM   3034 HG21 THR A 316       0.352 -15.751  -2.367  0.00  0.00      C2   H
ATOM   3035 HG22 THR A 316       1.994 -15.820  -3.066  0.00  0.00      C2   H
ATOM   3036 HG23 THR A 316       0.517 -14.983  -3.808  0.00  0.00      C2   H
ATOM   3037  N   LYS A 317      -2.349 -17.517  -5.212  0.00  0.00      C2   N
ATOM   3038  CA  LYS A 317      -3.250 -16.708  -6.026  0.00  0.00      C2   C
ATOM   3039  C   LYS A 317      -4.088 -17.616  -6.952  0.00  0.00      C2   C
ATOM   3040  O   LYS A 317      -3.436 -18.432  -7.595  0.00  0.00      C2   O
ATOM   3041  CB  LYS A 317      -2.358 -15.701  -6.809  0.00  0.00      C2   C
ATOM   3042  CG  LYS A 317      -3.052 -14.728  -7.778  0.00  0.00      C2   C
ATOM   3043  CD  LYS A 317      -2.063 -13.797  -8.507  0.00  0.00      C2   C
ATOM   3044  CE  LYS A 317      -0.819 -14.479  -9.148  0.00  0.00      C2   C
ATOM   3045  NZ  LYS A 317      -0.003 -13.523  -9.899  0.00  0.00      C2   N
ATOM   3046  H   LYS A 317      -1.953 -18.170  -5.872  0.00  0.00      C2   H
ATOM   3047  HA  LYS A 317      -3.831 -16.070  -5.360  0.00  0.00      C2   H
ATOM   3048  HB3 LYS A 317      -1.632 -16.254  -7.406  0.00  0.00      C2   H
ATOM   3049  HB2 LYS A 317      -1.756 -15.131  -6.101  0.00  0.00      C2   H
ATOM   3050  HG3 LYS A 317      -3.818 -14.131  -7.282  0.00  0.00      C2   H
ATOM   3051  HG2 LYS A 317      -3.577 -15.374  -8.482  0.00  0.00      C2   H
ATOM   3052  HD3 LYS A 317      -1.785 -12.981  -7.841  0.00  0.00      C2   H
ATOM   3053  HD2 LYS A 317      -2.485 -13.438  -9.446  0.00  0.00      C2   H
ATOM   3054  HE3 LYS A 317      -1.038 -15.371  -9.734  0.00  0.00      C2   H
ATOM   3055  HE2 LYS A 317      -0.102 -14.793  -8.390  0.00  0.00      C2   H
ATOM   3056  HZ1 LYS A 317       0.256 -12.720  -9.344  0.00  0.00      C2   H
ATOM   3057  HZ2 LYS A 317       0.747 -14.088 -10.269  0.00  0.00      C2   H
ATOM   3058  HZ3 LYS A 317      -0.493 -13.187 -10.715  0.00  0.00      C2   H
ATOM   3059  N   GLU A 318      -5.382 -17.367  -6.924  0.00  0.00      C2   N
ATOM   3060  CA  GLU A 318      -6.417 -18.246  -7.482  0.00  0.00      C2   C
ATOM   3061  C   GLU A 318      -6.816 -17.577  -8.821  0.00  0.00      C2   C
ATOM   3062  O   GLU A 318      -6.846 -16.315  -8.853  0.00  0.00      C2   O
ATOM   3063  CB  GLU A 318      -7.496 -18.339  -6.459  0.00  0.00      C2   C
ATOM   3064  CG  GLU A 318      -6.936 -18.839  -5.038  0.00  0.00      C2   C
ATOM   3065  CD  GLU A 318      -8.166 -19.300  -4.194  0.00  0.00      C2   C
ATOM   3066  OE1 GLU A 318      -8.844 -20.273  -4.585  0.00  0.00      C2   O
ATOM   3067  OE2 GLU A 318      -8.358 -18.648  -3.130  0.00  0.00      C2   O
ATOM   3068  H   GLU A 318      -5.746 -16.609  -6.364  0.00  0.00      C2   H
ATOM   3069  HA  GLU A 318      -5.997 -19.210  -7.767  0.00  0.00      C2   H
ATOM   3070  HB3 GLU A 318      -8.140 -19.108  -6.886  0.00  0.00      C2   H
ATOM   3071  HB2 GLU A 318      -8.080 -17.458  -6.192  0.00  0.00      C2   H
ATOM   3072  HG3 GLU A 318      -6.396 -18.076  -4.478  0.00  0.00      C2   H
ATOM   3073  HG2 GLU A 318      -6.315 -19.726  -5.165  0.00  0.00      C2   H
ATOM   3074  N   ILE A 319      -7.293 -18.350  -9.821  0.00  0.00      C2   N
ATOM   3075  CA  ILE A 319      -8.054 -17.796 -10.949  0.00  0.00      C2   C
ATOM   3076  C   ILE A 319      -9.508 -18.276 -10.612  0.00  0.00      C2   C
ATOM   3077  O   ILE A 319      -9.688 -19.465 -10.320  0.00  0.00      C2   O
ATOM   3078  CB  ILE A 319      -7.701 -18.446 -12.347  0.00  0.00      C2   C
ATOM   3079  CG1 ILE A 319      -6.097 -18.327 -12.592  0.00  0.00      C2   C
ATOM   3080  CG2 ILE A 319      -8.550 -17.901 -13.560  0.00  0.00      C2   C
ATOM   3081  CD1 ILE A 319      -5.613 -16.887 -12.953  0.00  0.00      C2   C
ATOM   3082  H   ILE A 319      -7.262 -19.353  -9.711  0.00  0.00      C2   H
ATOM   3083  HA  ILE A 319      -7.985 -16.708 -10.964  0.00  0.00      C2   H
ATOM   3084  HB  ILE A 319      -8.051 -19.478 -12.387  0.00  0.00      C2   H
ATOM   3085 HG13 ILE A 319      -5.735 -18.986 -13.381  0.00  0.00      C2   H
ATOM   3086 HG12 ILE A 319      -5.596 -18.824 -11.761  0.00  0.00      C2   H
ATOM   3087 HG21 ILE A 319      -9.544 -18.345 -13.519  0.00  0.00      C2   H
ATOM   3088 HG22 ILE A 319      -8.631 -16.820 -13.445  0.00  0.00      C2   H
ATOM   3089 HG23 ILE A 319      -8.245 -18.254 -14.545  0.00  0.00      C2   H
ATOM   3090 HD11 ILE A 319      -5.230 -16.473 -12.020  0.00  0.00      C2   H
ATOM   3091 HD12 ILE A 319      -4.880 -16.909 -13.759  0.00  0.00      C2   H
ATOM   3092 HD13 ILE A 319      -6.420 -16.227 -13.270  0.00  0.00      C2   H
ATOM   3093  N   TYR A 320     -10.481 -17.421 -10.855  0.00  0.00      C2   N
ATOM   3094  CA  TYR A 320     -11.925 -17.737 -10.862  0.00  0.00      C2   C
ATOM   3095  C   TYR A 320     -12.309 -17.794 -12.322  0.00  0.00      C2   C
ATOM   3096  O   TYR A 320     -12.389 -16.780 -13.027  0.00  0.00      C2   O
ATOM   3097  CB  TYR A 320     -12.679 -16.766  -9.999  0.00  0.00      C2   C
ATOM   3098  CG  TYR A 320     -12.241 -16.833  -8.559  0.00  0.00      C2   C
ATOM   3099  CD1 TYR A 320     -13.018 -17.466  -7.585  0.00  0.00      C2   C
ATOM   3100  CD2 TYR A 320     -10.955 -16.260  -8.255  0.00  0.00      C2   C
ATOM   3101  CE1 TYR A 320     -12.648 -17.370  -6.295  0.00  0.00      C2   C
ATOM   3102  CE2 TYR A 320     -10.558 -16.296  -6.930  0.00  0.00      C2   C
ATOM   3103  CZ  TYR A 320     -11.391 -16.805  -5.931  0.00  0.00      C2   C
ATOM   3104  OH  TYR A 320     -10.987 -16.773  -4.603  0.00  0.00      C2   O
ATOM   3105  H   TYR A 320     -10.234 -16.507 -11.207  0.00  0.00      C2   H
ATOM   3106  HA  TYR A 320     -12.074 -18.725 -10.426  0.00  0.00      C2   H
ATOM   3107  HB3 TYR A 320     -13.764 -16.837  -9.923  0.00  0.00      C2   H
ATOM   3108  HB2 TYR A 320     -12.594 -15.728 -10.321  0.00  0.00      C2   H
ATOM   3109  HD1 TYR A 320     -13.875 -18.002  -7.965  0.00  0.00      C2   H
ATOM   3110  HD2 TYR A 320     -10.239 -15.833  -8.941  0.00  0.00      C2   H
ATOM   3111  HE1 TYR A 320     -13.250 -17.812  -5.515  0.00  0.00      C2   H
ATOM   3112  HE2 TYR A 320      -9.568 -15.963  -6.657  0.00  0.00      C2   H
ATOM   3113  HH  TYR A 320     -11.483 -17.417  -4.092  0.00  0.00      C2   H
ATOM   3114  N   THR A 321     -12.785 -18.956 -12.759  0.00  0.00      C2   N
ATOM   3115  CA  THR A 321     -13.011 -19.448 -14.125  0.00  0.00      C2   C
ATOM   3116  C   THR A 321     -14.573 -19.535 -14.250  0.00  0.00      C2   C
ATOM   3117  O   THR A 321     -15.206 -20.401 -13.662  0.00  0.00      C2   O
ATOM   3118  CB  THR A 321     -12.379 -20.896 -14.117  0.00  0.00      C2   C
ATOM   3119  OG1 THR A 321     -12.665 -21.595 -12.862  0.00  0.00      C2   O
ATOM   3120  CG2 THR A 321     -10.867 -20.788 -14.219  0.00  0.00      C2   C
ATOM   3121  H   THR A 321     -12.831 -19.804 -12.213  0.00  0.00      C2   H
ATOM   3122  HA  THR A 321     -12.667 -18.779 -14.914  0.00  0.00      C2   H
ATOM   3123  HB  THR A 321     -12.811 -21.494 -14.920  0.00  0.00      C2   H
ATOM   3124  HG1 THR A 321     -13.566 -21.923 -12.801  0.00  0.00      C2   H
ATOM   3125 HG21 THR A 321     -10.417 -20.022 -14.851  0.00  0.00      C2   H
ATOM   3126 HG22 THR A 321     -10.339 -20.470 -13.320  0.00  0.00      C2   H
ATOM   3127 HG23 THR A 321     -10.421 -21.734 -14.529  0.00  0.00      C2   H
ATOM   3128  N   HIE A 322     -15.178 -18.596 -14.982  0.00  0.00      C2   N
ATOM   3129  CA  HIE A 322     -16.608 -18.644 -15.365  0.00  0.00      C2   C
ATOM   3130  C   HIE A 322     -16.825 -18.740 -16.817  0.00  0.00      C2   C
ATOM   3131  O   HIE A 322     -16.088 -18.126 -17.578  0.00  0.00      C2   O
ATOM   3132  CB  HIE A 322     -17.344 -17.400 -14.838  0.00  0.00      C2   C
ATOM   3133  CG  HIE A 322     -18.852 -17.334 -14.848  0.00  0.00      C2   C
ATOM   3134  ND1 HIE A 322     -19.687 -18.369 -14.596  0.00  0.00      C2   N
ATOM   3135  CD2 HIE A 322     -19.553 -16.230 -15.183  0.00  0.00      C2   C
ATOM   3136  CE1 HIE A 322     -20.897 -17.920 -14.900  0.00  0.00      C2   C
ATOM   3137  NE2 HIE A 322     -20.854 -16.629 -15.158  0.00  0.00      C2   N
ATOM   3138  H   HIE A 322     -14.689 -17.811 -15.388  0.00  0.00      C2   H
ATOM   3139  HA  HIE A 322     -17.045 -19.492 -14.837  0.00  0.00      C2   H
ATOM   3140  HB3 HIE A 322     -16.996 -16.443 -15.229  0.00  0.00      C2   H
ATOM   3141  HB2 HIE A 322     -17.094 -17.249 -13.788  0.00  0.00      C2   H
ATOM   3142  HD2 HIE A 322     -19.251 -15.228 -15.451  0.00  0.00      C2   H
ATOM   3143  HE1 HIE A 322     -21.771 -18.554 -14.927  0.00  0.00      C2   H
ATOM   3144  HE2 HIE A 322     -21.699 -16.114 -15.358  0.00  0.00      C2   H
ATOM   3145  N   PHE A 323     -17.862 -19.526 -17.141  0.00  0.00      C2   N
ATOM   3146  CA  PHE A 323     -18.520 -19.575 -18.414  0.00  0.00      C2   C
ATOM   3147  C   PHE A 323     -19.626 -18.490 -18.588  0.00  0.00      C2   C
ATOM   3148  O   PHE A 323     -20.780 -18.811 -18.182  0.00  0.00      C2   O
ATOM   3149  CB  PHE A 323     -19.099 -20.955 -18.706  0.00  0.00      C2   C
ATOM   3150  CG  PHE A 323     -18.091 -22.088 -18.723  0.00  0.00      C2   C
ATOM   3151  CD1 PHE A 323     -18.518 -23.397 -18.305  0.00  0.00      C2   C
ATOM   3152  CD2 PHE A 323     -16.775 -21.943 -19.255  0.00  0.00      C2   C
ATOM   3153  CE1 PHE A 323     -17.685 -24.446 -18.433  0.00  0.00      C2   C
ATOM   3154  CE2 PHE A 323     -15.908 -23.040 -19.133  0.00  0.00      C2   C
ATOM   3155  CZ  PHE A 323     -16.390 -24.265 -18.729  0.00  0.00      C2   C
ATOM   3156  H   PHE A 323     -18.343 -19.843 -16.312  0.00  0.00      C2   H
ATOM   3157  HA  PHE A 323     -17.741 -19.330 -19.135  0.00  0.00      C2   H
ATOM   3158  HB3 PHE A 323     -19.674 -20.930 -19.632  0.00  0.00      C2   H
ATOM   3159  HB2 PHE A 323     -19.671 -21.196 -17.810  0.00  0.00      C2   H
ATOM   3160  HD1 PHE A 323     -19.538 -23.535 -17.975  0.00  0.00      C2   H
ATOM   3161  HD2 PHE A 323     -16.322 -21.070 -19.700  0.00  0.00      C2   H
ATOM   3162  HE1 PHE A 323     -18.081 -25.349 -17.993  0.00  0.00      C2   H
ATOM   3163  HE2 PHE A 323     -14.918 -23.015 -19.564  0.00  0.00      C2   H
ATOM   3164  HZ  PHE A 323     -15.626 -25.027 -18.741  0.00  0.00      C2   H
ATOM   3165  N   THR A 324     -19.317 -17.337 -19.078  0.00  0.00      C2   N
ATOM   3166  CA  THR A 324     -20.224 -16.186 -19.012  0.00  0.00      C2   C
ATOM   3167  C   THR A 324     -21.614 -16.336 -19.591  0.00  0.00      C2   C
ATOM   3168  O   THR A 324     -21.836 -16.821 -20.664  0.00  0.00      C2   O
ATOM   3169  CB  THR A 324     -19.557 -14.980 -19.648  0.00  0.00      C2   C
ATOM   3170  OG1 THR A 324     -18.116 -15.011 -19.500  0.00  0.00      C2   O
ATOM   3171  CG2 THR A 324     -20.112 -13.651 -19.206  0.00  0.00      C2   C
ATOM   3172  H   THR A 324     -18.337 -17.134 -19.219  0.00  0.00      C2   H
ATOM   3173  HA  THR A 324     -20.255 -16.012 -17.936  0.00  0.00      C2   H
ATOM   3174  HB  THR A 324     -19.769 -14.997 -20.717  0.00  0.00      C2   H
ATOM   3175  HG1 THR A 324     -17.896 -14.283 -20.086  0.00  0.00      C2   H
ATOM   3176 HG21 THR A 324     -19.927 -13.471 -18.147  0.00  0.00      C2   H
ATOM   3177 HG22 THR A 324     -19.796 -12.768 -19.761  0.00  0.00      C2   H
ATOM   3178 HG23 THR A 324     -21.195 -13.684 -19.326  0.00  0.00      C2   H
ATOM   3179  N   CYS A 325     -22.651 -15.944 -18.834  0.00  0.00      C2   N
ATOM   3180  CA  CYS A 325     -24.088 -16.014 -19.172  0.00  0.00      C2   C
ATOM   3181  C   CYS A 325     -24.563 -14.739 -19.932  0.00  0.00      C2   C
ATOM   3182  O   CYS A 325     -23.865 -13.708 -19.849  0.00  0.00      C2   O
ATOM   3183  CB  CYS A 325     -24.950 -16.255 -17.918  0.00  0.00      C2   C
ATOM   3184  SG  CYS A 325     -24.579 -17.821 -17.019  0.00  0.00      C2   S
ATOM   3185  H   CYS A 325     -22.471 -15.543 -17.925  0.00  0.00      C2   H
ATOM   3186  HA  CYS A 325     -24.302 -16.865 -19.818  0.00  0.00      C2   H
ATOM   3187  HB3 CYS A 325     -25.994 -16.352 -18.214  0.00  0.00      C2   H
ATOM   3188  HB2 CYS A 325     -24.960 -15.334 -17.335  0.00  0.00      C2   H
ATOM   3189  HG  CYS A 325     -24.785 -18.620 -18.070  0.00  0.00      C2   H
ATOM   3190  N   ALA A 326     -25.658 -14.796 -20.622  0.00  0.00      C2   N
ATOM   3191  CA  ALA A 326     -26.389 -13.625 -21.249  0.00  0.00      C2   C
ATOM   3192  C   ALA A 326     -27.568 -13.341 -20.287  0.00  0.00      C2   C
ATOM   3193  O   ALA A 326     -27.859 -12.163 -20.048  0.00  0.00      C2   O
ATOM   3194  CB  ALA A 326     -26.877 -13.984 -22.713  0.00  0.00      C2   C
ATOM   3195  H   ALA A 326     -26.155 -15.675 -20.607  0.00  0.00      C2   H
ATOM   3196  HA  ALA A 326     -25.824 -12.693 -21.240  0.00  0.00      C2   H
ATOM   3197  HB1 ALA A 326     -25.987 -14.068 -23.336  0.00  0.00      C2   H
ATOM   3198  HB2 ALA A 326     -27.496 -14.881 -22.741  0.00  0.00      C2   H
ATOM   3199  HB3 ALA A 326     -27.472 -13.125 -23.023  0.00  0.00      C2   H
ATOM   3200  N   THR A 327     -28.165 -14.367 -19.633  0.00  0.00      C2   N
ATOM   3201  CA  THR A 327     -29.285 -14.349 -18.684  0.00  0.00      C2   C
ATOM   3202  C   THR A 327     -28.740 -13.588 -17.410  0.00  0.00      C2   C
ATOM   3203  O   THR A 327     -27.716 -13.904 -16.914  0.00  0.00      C2   O
ATOM   3204  CB  THR A 327     -29.455 -15.792 -18.234  0.00  0.00      C2   C
ATOM   3205  OG1 THR A 327     -29.864 -16.513 -19.385  0.00  0.00      C2   O
ATOM   3206  CG2 THR A 327     -30.413 -16.113 -17.070  0.00  0.00      C2   C
ATOM   3207  H   THR A 327     -27.742 -15.281 -19.713  0.00  0.00      C2   H
ATOM   3208  HA  THR A 327     -30.181 -13.912 -19.124  0.00  0.00      C2   H
ATOM   3209  HB  THR A 327     -28.538 -16.222 -17.832  0.00  0.00      C2   H
ATOM   3210  HG1 THR A 327     -29.093 -16.652 -19.941  0.00  0.00      C2   H
ATOM   3211 HG21 THR A 327     -30.560 -17.193 -17.081  0.00  0.00      C2   H
ATOM   3212 HG22 THR A 327     -29.981 -15.770 -16.129  0.00  0.00      C2   H
ATOM   3213 HG23 THR A 327     -31.391 -15.640 -17.160  0.00  0.00      C2   H
ATOM   3214  N   ASP A 328     -29.528 -12.617 -16.870  0.00  0.00      C2   N
ATOM   3215  CA  ASP A 328     -29.156 -11.701 -15.755  0.00  0.00      C2   C
ATOM   3216  C   ASP A 328     -28.980 -12.459 -14.439  0.00  0.00      C2   C
ATOM   3217  O   ASP A 328     -29.333 -13.665 -14.425  0.00  0.00      C2   O
ATOM   3218  CB  ASP A 328     -30.300 -10.675 -15.571  0.00  0.00      C2   C
ATOM   3219  CG  ASP A 328     -30.973  -9.910 -16.725  0.00  0.00      C2   C
ATOM   3220  OD1 ASP A 328     -32.131  -9.513 -16.585  0.00  0.00      C2   O
ATOM   3221  OD2 ASP A 328     -30.391  -9.797 -17.820  0.00  0.00      C2   O
ATOM   3222  H   ASP A 328     -30.506 -12.634 -17.123  0.00  0.00      C2   H
ATOM   3223  HA  ASP A 328     -28.289 -11.082 -15.985  0.00  0.00      C2   H
ATOM   3224  HB3 ASP A 328     -29.896  -9.942 -14.872  0.00  0.00      C2   H
ATOM   3225  HB2 ASP A 328     -31.111 -11.180 -15.048  0.00  0.00      C2   H
ATOM   3226  N   THR A 329     -28.445 -11.766 -13.435  0.00  0.00      C2   N
ATOM   3227  CA  THR A 329     -28.123 -12.166 -12.032  0.00  0.00      C2   C
ATOM   3228  C   THR A 329     -26.906 -13.084 -11.953  0.00  0.00      C2   C
ATOM   3229  O   THR A 329     -26.024 -12.803 -11.133  0.00  0.00      C2   O
ATOM   3230  CB  THR A 329     -29.383 -12.742 -11.220  0.00  0.00      C2   C
ATOM   3231  OG1 THR A 329     -30.567 -12.037 -11.553  0.00  0.00      C2   O
ATOM   3232  CG2 THR A 329     -29.239 -12.688  -9.650  0.00  0.00      C2   C
ATOM   3233  H   THR A 329     -28.099 -10.850 -13.682  0.00  0.00      C2   H
ATOM   3234  HA  THR A 329     -27.855 -11.229 -11.543  0.00  0.00      C2   H
ATOM   3235  HB  THR A 329     -29.461 -13.806 -11.443  0.00  0.00      C2   H
ATOM   3236  HG1 THR A 329     -30.476 -11.093 -11.403  0.00  0.00      C2   H
ATOM   3237 HG21 THR A 329     -29.013 -11.678  -9.308  0.00  0.00      C2   H
ATOM   3238 HG22 THR A 329     -30.130 -13.018  -9.115  0.00  0.00      C2   H
ATOM   3239 HG23 THR A 329     -28.464 -13.302  -9.192  0.00  0.00      C2   H
ATOM   3240  N   LYS A 330     -26.743 -14.058 -12.860  0.00  0.00      C2   N
ATOM   3241  CA  LYS A 330     -25.680 -15.087 -12.851  0.00  0.00      C2   C
ATOM   3242  C   LYS A 330     -24.258 -14.611 -12.872  0.00  0.00      C2   C
ATOM   3243  O   LYS A 330     -23.497 -15.134 -12.076  0.00  0.00      C2   O
ATOM   3244  CB  LYS A 330     -25.950 -16.162 -13.984  0.00  0.00      C2   C
ATOM   3245  CG  LYS A 330     -27.349 -16.728 -13.852  0.00  0.00      C2   C
ATOM   3246  CD  LYS A 330     -27.852 -17.688 -14.904  0.00  0.00      C2   C
ATOM   3247  CE  LYS A 330     -27.121 -19.086 -14.726  0.00  0.00      C2   C
ATOM   3248  NZ  LYS A 330     -27.680 -20.154 -15.648  0.00  0.00      C2   N
ATOM   3249  H   LYS A 330     -27.358 -14.195 -13.649  0.00  0.00      C2   H
ATOM   3250  HA  LYS A 330     -25.914 -15.439 -11.846  0.00  0.00      C2   H
ATOM   3251  HB3 LYS A 330     -25.161 -16.914 -13.945  0.00  0.00      C2   H
ATOM   3252  HB2 LYS A 330     -25.783 -15.689 -14.951  0.00  0.00      C2   H
ATOM   3253  HG3 LYS A 330     -28.123 -15.980 -13.681  0.00  0.00      C2   H
ATOM   3254  HG2 LYS A 330     -27.327 -17.227 -12.883  0.00  0.00      C2   H
ATOM   3255  HD3 LYS A 330     -27.602 -17.213 -15.853  0.00  0.00      C2   H
ATOM   3256  HD2 LYS A 330     -28.937 -17.763 -14.836  0.00  0.00      C2   H
ATOM   3257  HE3 LYS A 330     -27.363 -19.467 -13.733  0.00  0.00      C2   H
ATOM   3258  HE2 LYS A 330     -26.034 -19.050 -14.802  0.00  0.00      C2   H
ATOM   3259  HZ1 LYS A 330     -27.683 -19.891 -16.622  0.00  0.00      C2   H
ATOM   3260  HZ2 LYS A 330     -27.033 -20.929 -15.605  0.00  0.00      C2   H
ATOM   3261  HZ3 LYS A 330     -28.616 -20.460 -15.420  0.00  0.00      C2   H
ATOM   3262  N   ASN A 331     -23.899 -13.693 -13.769  0.00  0.00      C2   N
ATOM   3263  CA  ASN A 331     -22.573 -13.175 -13.828  0.00  0.00      C2   C
ATOM   3264  C   ASN A 331     -22.225 -12.232 -12.690  0.00  0.00      C2   C
ATOM   3265  O   ASN A 331     -21.157 -12.311 -12.115  0.00  0.00      C2   O
ATOM   3266  CB  ASN A 331     -22.268 -12.481 -15.233  0.00  0.00      C2   C
ATOM   3267  CG  ASN A 331     -22.626 -13.256 -16.550  0.00  0.00      C2   C
ATOM   3268  OD1 ASN A 331     -22.469 -14.483 -16.660  0.00  0.00      C2   O
ATOM   3269  ND2 ASN A 331     -23.026 -12.533 -17.552  0.00  0.00      C2   N
ATOM   3270  H   ASN A 331     -24.619 -13.253 -14.324  0.00  0.00      C2   H
ATOM   3271  HA  ASN A 331     -21.986 -14.093 -13.852  0.00  0.00      C2   H
ATOM   3272  HB3 ASN A 331     -21.231 -12.147 -15.261  0.00  0.00      C2   H
ATOM   3273  HB2 ASN A 331     -22.949 -11.639 -15.356  0.00  0.00      C2   H
ATOM   3274 HD22 ASN A 331     -23.168 -12.935 -18.468  0.00  0.00      C2   H
ATOM   3275 HD21 ASN A 331     -23.173 -11.540 -17.444  0.00  0.00      C2   H
ATOM   3276  N   VAL A 332     -23.108 -11.301 -12.386  0.00  0.00      C2   N
ATOM   3277  CA  VAL A 332     -22.898 -10.402 -11.263  0.00  0.00      C2   C
ATOM   3278  C   VAL A 332     -22.996 -11.119  -9.833  0.00  0.00      C2   C
ATOM   3279  O   VAL A 332     -22.235 -10.747  -8.953  0.00  0.00      C2   O
ATOM   3280  CB  VAL A 332     -23.870  -9.234 -11.213  0.00  0.00      C2   C
ATOM   3281  CG1 VAL A 332     -23.843  -8.307 -12.487  0.00  0.00      C2   C
ATOM   3282  CG2 VAL A 332     -25.364  -9.631 -11.018  0.00  0.00      C2   C
ATOM   3283  H   VAL A 332     -24.055 -11.320 -12.736  0.00  0.00      C2   H
ATOM   3284  HA  VAL A 332     -21.901  -9.992 -11.424  0.00  0.00      C2   H
ATOM   3285  HB  VAL A 332     -23.602  -8.719 -10.290  0.00  0.00      C2   H
ATOM   3286 HG11 VAL A 332     -24.180  -8.835 -13.378  0.00  0.00      C2   H
ATOM   3287 HG12 VAL A 332     -24.411  -7.382 -12.383  0.00  0.00      C2   H
ATOM   3288 HG13 VAL A 332     -22.809  -8.028 -12.689  0.00  0.00      C2   H
ATOM   3289 HG21 VAL A 332     -25.489 -10.285 -10.156  0.00  0.00      C2   H
ATOM   3290 HG22 VAL A 332     -26.079  -8.809 -10.962  0.00  0.00      C2   H
ATOM   3291 HG23 VAL A 332     -25.661 -10.284 -11.838  0.00  0.00      C2   H
ATOM   3292  N   GLN A 333     -23.790 -12.186  -9.731  0.00  0.00      C2   N
ATOM   3293  CA  GLN A 333     -23.822 -13.063  -8.513  0.00  0.00      C2   C
ATOM   3294  C   GLN A 333     -22.615 -14.004  -8.471  0.00  0.00      C2   C
ATOM   3295  O   GLN A 333     -22.018 -14.046  -7.409  0.00  0.00      C2   O
ATOM   3296  CB  GLN A 333     -25.167 -13.765  -8.403  0.00  0.00      C2   C
ATOM   3297  CG  GLN A 333     -25.365 -14.680  -7.172  0.00  0.00      C2   C
ATOM   3298  CD  GLN A 333     -25.547 -13.977  -5.848  0.00  0.00      C2   C
ATOM   3299  OE1 GLN A 333     -26.552 -13.385  -5.603  0.00  0.00      C2   O
ATOM   3300  NE2 GLN A 333     -24.619 -14.224  -4.986  0.00  0.00      C2   N
ATOM   3301  H   GLN A 333     -24.392 -12.516 -10.472  0.00  0.00      C2   H
ATOM   3302  HA  GLN A 333     -23.838 -12.366  -7.675  0.00  0.00      C2   H
ATOM   3303  HB3 GLN A 333     -25.198 -14.439  -9.258  0.00  0.00      C2   H
ATOM   3304  HB2 GLN A 333     -26.074 -13.170  -8.515  0.00  0.00      C2   H
ATOM   3305  HG3 GLN A 333     -24.671 -15.515  -7.072  0.00  0.00      C2   H
ATOM   3306  HG2 GLN A 333     -26.311 -15.215  -7.258  0.00  0.00      C2   H
ATOM   3307 HE22 GLN A 333     -24.598 -13.892  -4.032  0.00  0.00      C2   H
ATOM   3308 HE21 GLN A 333     -23.899 -14.837  -5.341  0.00  0.00      C2   H
ATOM   3309  N   PHE A 334     -22.105 -14.549  -9.597  0.00  0.00      C2   N
ATOM   3310  CA  PHE A 334     -20.735 -15.182  -9.744  0.00  0.00      C2   C
ATOM   3311  C   PHE A 334     -19.623 -14.207  -9.299  0.00  0.00      C2   C
ATOM   3312  O   PHE A 334     -18.856 -14.601  -8.431  0.00  0.00      C2   O
ATOM   3313  CB  PHE A 334     -20.340 -15.605 -11.209  0.00  0.00      C2   C
ATOM   3314  CG  PHE A 334     -18.985 -16.318 -11.254  0.00  0.00      C2   C
ATOM   3315  CD1 PHE A 334     -18.967 -17.729 -11.236  0.00  0.00      C2   C
ATOM   3316  CD2 PHE A 334     -17.772 -15.583 -11.305  0.00  0.00      C2   C
ATOM   3317  CE1 PHE A 334     -17.737 -18.384 -11.297  0.00  0.00      C2   C
ATOM   3318  CE2 PHE A 334     -16.561 -16.280 -11.230  0.00  0.00      C2   C
ATOM   3319  CZ  PHE A 334     -16.514 -17.634 -11.206  0.00  0.00      C2   C
ATOM   3320  H   PHE A 334     -22.643 -14.443 -10.445  0.00  0.00      C2   H
ATOM   3321  HA  PHE A 334     -20.737 -16.003  -9.028  0.00  0.00      C2   H
ATOM   3322  HB3 PHE A 334     -20.378 -14.690 -11.800  0.00  0.00      C2   H
ATOM   3323  HB2 PHE A 334     -21.026 -16.326 -11.654  0.00  0.00      C2   H
ATOM   3324  HD1 PHE A 334     -19.898 -18.264 -11.347  0.00  0.00      C2   H
ATOM   3325  HD2 PHE A 334     -17.815 -14.504 -11.342  0.00  0.00      C2   H
ATOM   3326  HE1 PHE A 334     -17.648 -19.460 -11.319  0.00  0.00      C2   H
ATOM   3327  HE2 PHE A 334     -15.642 -15.750 -11.031  0.00  0.00      C2   H
ATOM   3328  HZ  PHE A 334     -15.559 -18.127 -11.104  0.00  0.00      C2   H
ATOM   3329  N   VAL A 335     -19.530 -12.997  -9.873  0.00  0.00      C2   N
ATOM   3330  CA  VAL A 335     -18.498 -11.979  -9.462  0.00  0.00      C2   C
ATOM   3331  C   VAL A 335     -18.516 -11.498  -7.989  0.00  0.00      C2   C
ATOM   3332  O   VAL A 335     -17.486 -11.521  -7.323  0.00  0.00      C2   O
ATOM   3333  CB  VAL A 335     -18.458 -10.811 -10.443  0.00  0.00      C2   C
ATOM   3334  CG1 VAL A 335     -17.809  -9.523  -9.970  0.00  0.00      C2   C
ATOM   3335  CG2 VAL A 335     -17.636 -11.288 -11.692  0.00  0.00      C2   C
ATOM   3336  H   VAL A 335     -20.213 -12.765 -10.581  0.00  0.00      C2   H
ATOM   3337  HA  VAL A 335     -17.528 -12.476  -9.470  0.00  0.00      C2   H
ATOM   3338  HB  VAL A 335     -19.513 -10.670 -10.679  0.00  0.00      C2   H
ATOM   3339 HG11 VAL A 335     -16.846  -9.662  -9.479  0.00  0.00      C2   H
ATOM   3340 HG12 VAL A 335     -17.497  -8.885 -10.797  0.00  0.00      C2   H
ATOM   3341 HG13 VAL A 335     -18.400  -8.943  -9.260  0.00  0.00      C2   H
ATOM   3342 HG21 VAL A 335     -18.193 -12.172 -12.003  0.00  0.00      C2   H
ATOM   3343 HG22 VAL A 335     -17.571 -10.615 -12.547  0.00  0.00      C2   H
ATOM   3344 HG23 VAL A 335     -16.677 -11.706 -11.387  0.00  0.00      C2   H
ATOM   3345  N   PHE A 336     -19.723 -11.199  -7.386  0.00  0.00      C2   N
ATOM   3346  CA  PHE A 336     -19.991 -10.981  -5.994  0.00  0.00      C2   C
ATOM   3347  C   PHE A 336     -19.520 -12.244  -5.146  0.00  0.00      C2   C
ATOM   3348  O   PHE A 336     -18.850 -12.039  -4.151  0.00  0.00      C2   O
ATOM   3349  CB  PHE A 336     -21.492 -10.541  -5.775  0.00  0.00      C2   C
ATOM   3350  CG  PHE A 336     -21.918 -10.326  -4.247  0.00  0.00      C2   C
ATOM   3351  CD1 PHE A 336     -21.989  -8.991  -3.693  0.00  0.00      C2   C
ATOM   3352  CD2 PHE A 336     -22.245 -11.386  -3.384  0.00  0.00      C2   C
ATOM   3353  CE1 PHE A 336     -22.316  -8.841  -2.372  0.00  0.00      C2   C
ATOM   3354  CE2 PHE A 336     -22.500 -11.132  -2.059  0.00  0.00      C2   C
ATOM   3355  CZ  PHE A 336     -22.440  -9.864  -1.563  0.00  0.00      C2   C
ATOM   3356  H   PHE A 336     -20.559 -11.193  -7.953  0.00  0.00      C2   H
ATOM   3357  HA  PHE A 336     -19.433 -10.110  -5.647  0.00  0.00      C2   H
ATOM   3358  HB3 PHE A 336     -22.020 -11.381  -6.225  0.00  0.00      C2   H
ATOM   3359  HB2 PHE A 336     -21.728  -9.643  -6.346  0.00  0.00      C2   H
ATOM   3360  HD1 PHE A 336     -21.462  -8.234  -4.254  0.00  0.00      C2   H
ATOM   3361  HD2 PHE A 336     -22.153 -12.420  -3.685  0.00  0.00      C2   H
ATOM   3362  HE1 PHE A 336     -22.310  -7.854  -1.934  0.00  0.00      C2   H
ATOM   3363  HE2 PHE A 336     -22.576 -12.010  -1.435  0.00  0.00      C2   H
ATOM   3364  HZ  PHE A 336     -22.577  -9.631  -0.517  0.00  0.00      C2   H
ATOM   3365  N   ASP A 337     -19.734 -13.410  -5.688  0.00  0.00      C2   N
ATOM   3366  CA  ASP A 337     -19.355 -14.587  -5.013  0.00  0.00      C2   C
ATOM   3367  C   ASP A 337     -17.802 -14.780  -4.943  0.00  0.00      C2   C
ATOM   3368  O   ASP A 337     -17.248 -14.925  -3.819  0.00  0.00      C2   O
ATOM   3369  CB  ASP A 337     -20.105 -15.769  -5.563  0.00  0.00      C2   C
ATOM   3370  CG  ASP A 337     -21.433 -16.096  -4.850  0.00  0.00      C2   C
ATOM   3371  OD1 ASP A 337     -22.345 -16.654  -5.460  0.00  0.00      C2   O
ATOM   3372  OD2 ASP A 337     -21.530 -15.776  -3.639  0.00  0.00      C2   O
ATOM   3373  H   ASP A 337     -20.200 -13.635  -6.555  0.00  0.00      C2   H
ATOM   3374  HA  ASP A 337     -19.404 -14.441  -3.933  0.00  0.00      C2   H
ATOM   3375  HB3 ASP A 337     -19.510 -16.682  -5.570  0.00  0.00      C2   H
ATOM   3376  HB2 ASP A 337     -20.350 -15.687  -6.622  0.00  0.00      C2   H
ATOM   3377  N   ALA A 338     -17.123 -14.539  -6.065  0.00  0.00      C2   N
ATOM   3378  CA  ALA A 338     -15.671 -14.561  -6.230  0.00  0.00      C2   C
ATOM   3379  C   ALA A 338     -14.961 -13.561  -5.358  0.00  0.00      C2   C
ATOM   3380  O   ALA A 338     -14.063 -13.912  -4.582  0.00  0.00      C2   O
ATOM   3381  CB  ALA A 338     -15.257 -14.472  -7.719  0.00  0.00      C2   C
ATOM   3382  H   ALA A 338     -17.733 -14.193  -6.792  0.00  0.00      C2   H
ATOM   3383  HA  ALA A 338     -15.317 -15.557  -5.963  0.00  0.00      C2   H
ATOM   3384  HB1 ALA A 338     -15.911 -13.967  -8.430  0.00  0.00      C2   H
ATOM   3385  HB2 ALA A 338     -14.201 -14.228  -7.839  0.00  0.00      C2   H
ATOM   3386  HB3 ALA A 338     -15.230 -15.515  -8.037  0.00  0.00      C2   H
ATOM   3387  N   VAL A 339     -15.487 -12.342  -5.371  0.00  0.00      C2   N
ATOM   3388  CA  VAL A 339     -15.110 -11.270  -4.569  0.00  0.00      C2   C
ATOM   3389  C   VAL A 339     -15.383 -11.569  -3.096  0.00  0.00      C2   C
ATOM   3390  O   VAL A 339     -14.555 -11.054  -2.296  0.00  0.00      C2   O
ATOM   3391  CB  VAL A 339     -15.786  -9.934  -4.971  0.00  0.00      C2   C
ATOM   3392  CG1 VAL A 339     -15.866  -8.839  -3.870  0.00  0.00      C2   C
ATOM   3393  CG2 VAL A 339     -15.081  -9.397  -6.304  0.00  0.00      C2   C
ATOM   3394  H   VAL A 339     -16.252 -12.252  -6.025  0.00  0.00      C2   H
ATOM   3395  HA  VAL A 339     -14.041 -11.076  -4.657  0.00  0.00      C2   H
ATOM   3396  HB  VAL A 339     -16.820 -10.166  -5.227  0.00  0.00      C2   H
ATOM   3397 HG11 VAL A 339     -14.892  -8.626  -3.429  0.00  0.00      C2   H
ATOM   3398 HG12 VAL A 339     -16.099  -7.884  -4.342  0.00  0.00      C2   H
ATOM   3399 HG13 VAL A 339     -16.632  -8.955  -3.102  0.00  0.00      C2   H
ATOM   3400 HG21 VAL A 339     -15.154 -10.105  -7.129  0.00  0.00      C2   H
ATOM   3401 HG22 VAL A 339     -15.637  -8.537  -6.677  0.00  0.00      C2   H
ATOM   3402 HG23 VAL A 339     -14.026  -9.231  -6.087  0.00  0.00      C2   H
ATOM   3403  N   THR A 340     -16.515 -12.148  -2.659  0.00  0.00      C2   N
ATOM   3404  CA  THR A 340     -16.633 -12.426  -1.216  0.00  0.00      C2   C
ATOM   3405  C   THR A 340     -15.617 -13.503  -0.750  0.00  0.00      C2   C
ATOM   3406  O   THR A 340     -14.989 -13.400   0.333  0.00  0.00      C2   O
ATOM   3407  CB  THR A 340     -18.106 -12.824  -0.813  0.00  0.00      C2   C
ATOM   3408  OG1 THR A 340     -19.063 -11.862  -1.151  0.00  0.00      C2   O
ATOM   3409  CG2 THR A 340     -18.382 -13.286   0.618  0.00  0.00      C2   C
ATOM   3410  H   THR A 340     -17.109 -12.600  -3.340  0.00  0.00      C2   H
ATOM   3411  HA  THR A 340     -16.484 -11.539  -0.600  0.00  0.00      C2   H
ATOM   3412  HB  THR A 340     -18.192 -13.681  -1.482  0.00  0.00      C2   H
ATOM   3413  HG1 THR A 340     -19.038 -11.759  -2.105  0.00  0.00      C2   H
ATOM   3414 HG21 THR A 340     -18.142 -12.497   1.331  0.00  0.00      C2   H
ATOM   3415 HG22 THR A 340     -19.360 -13.748   0.756  0.00  0.00      C2   H
ATOM   3416 HG23 THR A 340     -17.610 -14.035   0.790  0.00  0.00      C2   H
ATOM   3417  N   ASP A 341     -15.371 -14.548  -1.557  0.00  0.00      C2   N
ATOM   3418  CA  ASP A 341     -14.223 -15.542  -1.274  0.00  0.00      C2   C
ATOM   3419  C   ASP A 341     -12.857 -14.863  -1.179  0.00  0.00      C2   C
ATOM   3420  O   ASP A 341     -12.199 -14.912  -0.105  0.00  0.00      C2   O
ATOM   3421  CB  ASP A 341     -14.269 -16.602  -2.292  0.00  0.00      C2   C
ATOM   3422  CG  ASP A 341     -13.439 -17.788  -2.067  0.00  0.00      C2   C
ATOM   3423  OD1 ASP A 341     -13.799 -18.503  -1.093  0.00  0.00      C2   O
ATOM   3424  OD2 ASP A 341     -12.545 -18.139  -2.865  0.00  0.00      C2   O
ATOM   3425  H   ASP A 341     -15.903 -14.834  -2.367  0.00  0.00      C2   H
ATOM   3426  HA  ASP A 341     -14.559 -15.974  -0.331  0.00  0.00      C2   H
ATOM   3427  HB3 ASP A 341     -13.888 -16.128  -3.196  0.00  0.00      C2   H
ATOM   3428  HB2 ASP A 341     -15.295 -16.927  -2.464  0.00  0.00      C2   H
ATOM   3429  N   VAL A 342     -12.562 -13.911  -2.092  0.00  0.00      C2   N
ATOM   3430  CA  VAL A 342     -11.426 -13.060  -2.071  0.00  0.00      C2   C
ATOM   3431  C   VAL A 342     -11.334 -12.077  -0.851  0.00  0.00      C2   C
ATOM   3432  O   VAL A 342     -10.261 -11.921  -0.282  0.00  0.00      C2   O
ATOM   3433  CB  VAL A 342     -11.294 -12.335  -3.465  0.00  0.00      C2   C
ATOM   3434  CG1 VAL A 342     -10.328 -11.196  -3.462  0.00  0.00      C2   C
ATOM   3435  CG2 VAL A 342     -10.873 -13.297  -4.518  0.00  0.00      C2   C
ATOM   3436  H   VAL A 342     -13.078 -13.805  -2.954  0.00  0.00      C2   H
ATOM   3437  HA  VAL A 342     -10.661 -13.834  -2.011  0.00  0.00      C2   H
ATOM   3438  HB  VAL A 342     -12.274 -12.011  -3.817  0.00  0.00      C2   H
ATOM   3439 HG11 VAL A 342      -9.286 -11.459  -3.279  0.00  0.00      C2   H
ATOM   3440 HG12 VAL A 342     -10.367 -10.778  -4.468  0.00  0.00      C2   H
ATOM   3441 HG13 VAL A 342     -10.646 -10.361  -2.838  0.00  0.00      C2   H
ATOM   3442 HG21 VAL A 342     -11.595 -14.083  -4.734  0.00  0.00      C2   H
ATOM   3443 HG22 VAL A 342     -10.798 -12.798  -5.485  0.00  0.00      C2   H
ATOM   3444 HG23 VAL A 342      -9.854 -13.580  -4.255  0.00  0.00      C2   H
ATOM   3445  N   ILE A 343     -12.426 -11.405  -0.419  0.00  0.00      C2   N
ATOM   3446  CA  ILE A 343     -12.588 -10.605   0.818  0.00  0.00      C2   C
ATOM   3447  C   ILE A 343     -12.331 -11.449   2.074  0.00  0.00      C2   C
ATOM   3448  O   ILE A 343     -11.479 -11.043   2.792  0.00  0.00      C2   O
ATOM   3449  CB  ILE A 343     -13.995  -9.894   0.926  0.00  0.00      C2   C
ATOM   3450  CG1 ILE A 343     -14.105  -8.882  -0.187  0.00  0.00      C2   C
ATOM   3451  CG2 ILE A 343     -14.546  -9.418   2.278  0.00  0.00      C2   C
ATOM   3452  CD1 ILE A 343     -13.755  -7.440   0.228  0.00  0.00      C2   C
ATOM   3453  H   ILE A 343     -13.243 -11.478  -1.009  0.00  0.00      C2   H
ATOM   3454  HA  ILE A 343     -11.882  -9.776   0.866  0.00  0.00      C2   H
ATOM   3455  HB  ILE A 343     -14.762 -10.573   0.553  0.00  0.00      C2   H
ATOM   3456 HG13 ILE A 343     -15.145  -8.849  -0.512  0.00  0.00      C2   H
ATOM   3457 HG12 ILE A 343     -13.539  -9.047  -1.104  0.00  0.00      C2   H
ATOM   3458 HG21 ILE A 343     -15.457  -8.841   2.120  0.00  0.00      C2   H
ATOM   3459 HG22 ILE A 343     -14.869 -10.278   2.863  0.00  0.00      C2   H
ATOM   3460 HG23 ILE A 343     -13.854  -8.921   2.957  0.00  0.00      C2   H
ATOM   3461 HD11 ILE A 343     -12.807  -7.236   0.725  0.00  0.00      C2   H
ATOM   3462 HD12 ILE A 343     -13.796  -6.742  -0.609  0.00  0.00      C2   H
ATOM   3463 HD13 ILE A 343     -14.459  -6.979   0.921  0.00  0.00      C2   H
ATOM   3464  N   ILE A 344     -13.108 -12.543   2.251  0.00  0.00      C2   N
ATOM   3465  CA  ILE A 344     -13.025 -13.361   3.480  0.00  0.00      C2   C
ATOM   3466  C   ILE A 344     -11.610 -13.876   3.704  0.00  0.00      C2   C
ATOM   3467  O   ILE A 344     -11.036 -13.557   4.740  0.00  0.00      C2   O
ATOM   3468  CB  ILE A 344     -14.144 -14.520   3.389  0.00  0.00      C2   C
ATOM   3469  CG1 ILE A 344     -15.516 -14.018   3.906  0.00  0.00      C2   C
ATOM   3470  CG2 ILE A 344     -13.908 -15.580   4.446  0.00  0.00      C2   C
ATOM   3471  CD1 ILE A 344     -16.654 -15.071   3.939  0.00  0.00      C2   C
ATOM   3472  H   ILE A 344     -13.784 -12.923   1.603  0.00  0.00      C2   H
ATOM   3473  HA  ILE A 344     -13.340 -12.724   4.306  0.00  0.00      C2   H
ATOM   3474  HB  ILE A 344     -14.140 -15.031   2.426  0.00  0.00      C2   H
ATOM   3475 HG13 ILE A 344     -15.800 -13.079   3.431  0.00  0.00      C2   H
ATOM   3476 HG12 ILE A 344     -15.483 -13.728   4.956  0.00  0.00      C2   H
ATOM   3477 HG21 ILE A 344     -13.071 -16.200   4.125  0.00  0.00      C2   H
ATOM   3478 HG22 ILE A 344     -13.603 -15.186   5.415  0.00  0.00      C2   H
ATOM   3479 HG23 ILE A 344     -14.697 -16.319   4.584  0.00  0.00      C2   H
ATOM   3480 HD11 ILE A 344     -17.563 -14.469   3.964  0.00  0.00      C2   H
ATOM   3481 HD12 ILE A 344     -16.657 -15.670   3.029  0.00  0.00      C2   H
ATOM   3482 HD13 ILE A 344     -16.731 -15.652   4.858  0.00  0.00      C2   H
ATOM   3483  N   LYS A 345     -10.984 -14.506   2.681  0.00  0.00      C2   N
ATOM   3484  CA  LYS A 345      -9.636 -15.001   2.892  0.00  0.00      C2   C
ATOM   3485  C   LYS A 345      -8.591 -14.019   3.345  0.00  0.00      C2   C
ATOM   3486  O   LYS A 345      -7.863 -14.313   4.258  0.00  0.00      C2   O
ATOM   3487  CB  LYS A 345      -9.217 -15.843   1.649  0.00  0.00      C2   C
ATOM   3488  CG  LYS A 345      -9.584 -17.368   1.792  0.00  0.00      C2   C
ATOM   3489  CD  LYS A 345      -9.355 -18.242   0.569  0.00  0.00      C2   C
ATOM   3490  CE  LYS A 345     -10.573 -18.112  -0.393  0.00  0.00      C2   C
ATOM   3491  NZ  LYS A 345     -10.354 -18.928  -1.592  0.00  0.00      C2   N
ATOM   3492  H   LYS A 345     -11.454 -14.832   1.849  0.00  0.00      C2   H
ATOM   3493  HA  LYS A 345      -9.780 -15.778   3.643  0.00  0.00      C2   H
ATOM   3494  HB3 LYS A 345      -8.150 -15.809   1.427  0.00  0.00      C2   H
ATOM   3495  HB2 LYS A 345      -9.553 -15.409   0.707  0.00  0.00      C2   H
ATOM   3496  HG3 LYS A 345     -10.571 -17.364   2.255  0.00  0.00      C2   H
ATOM   3497  HG2 LYS A 345      -8.906 -17.751   2.554  0.00  0.00      C2   H
ATOM   3498  HD3 LYS A 345      -9.341 -19.258   0.964  0.00  0.00      C2   H
ATOM   3499  HD2 LYS A 345      -8.411 -17.965   0.100  0.00  0.00      C2   H
ATOM   3500  HE3 LYS A 345     -10.698 -17.054  -0.621  0.00  0.00      C2   H
ATOM   3501  HE2 LYS A 345     -11.442 -18.591   0.059  0.00  0.00      C2   H
ATOM   3502  HZ1 LYS A 345      -9.451 -18.763  -2.015  0.00  0.00      C2   H
ATOM   3503  HZ2 LYS A 345     -10.515 -19.905  -1.395  0.00  0.00      C2   H
ATOM   3504  HZ3 LYS A 345     -11.084 -18.611  -2.214  0.00  0.00      C2   H
ATOM   3505  N   ASN A 346      -8.655 -12.872   2.624  0.00  0.00      C2   N
ATOM   3506  CA  ASN A 346      -7.797 -11.737   2.906  0.00  0.00      C2   C
ATOM   3507  C   ASN A 346      -8.099 -10.990   4.170  0.00  0.00      C2   C
ATOM   3508  O   ASN A 346      -7.216 -10.470   4.795  0.00  0.00      C2   O
ATOM   3509  CB  ASN A 346      -7.861 -10.736   1.665  0.00  0.00      C2   C
ATOM   3510  CG  ASN A 346      -7.009 -11.174   0.485  0.00  0.00      C2   C
ATOM   3511  OD1 ASN A 346      -5.709 -11.035   0.537  0.00  0.00      C2   O
ATOM   3512  ND2 ASN A 346      -7.677 -11.670  -0.555  0.00  0.00      C2   N
ATOM   3513  H   ASN A 346      -9.482 -12.669   2.082  0.00  0.00      C2   H
ATOM   3514  HA  ASN A 346      -6.792 -12.154   2.965  0.00  0.00      C2   H
ATOM   3515  HB3 ASN A 346      -7.267  -9.875   1.972  0.00  0.00      C2   H
ATOM   3516  HB2 ASN A 346      -8.887 -10.405   1.503  0.00  0.00      C2   H
ATOM   3517 HD22 ASN A 346      -7.338 -11.958  -1.462  0.00  0.00      C2   H
ATOM   3518 HD21 ASN A 346      -8.634 -11.989  -0.509  0.00  0.00      C2   H
ATOM   3519  N   ASN A 347      -9.429 -11.001   4.673  0.00  0.00      C2   N
ATOM   3520  CA  ASN A 347      -9.790 -10.550   6.082  0.00  0.00      C2   C
ATOM   3521  C   ASN A 347      -9.236 -11.520   7.156  0.00  0.00      C2   C
ATOM   3522  O   ASN A 347      -8.809 -11.028   8.249  0.00  0.00      C2   O
ATOM   3523  CB  ASN A 347     -11.319 -10.545   6.308  0.00  0.00      C2   C
ATOM   3524  CG  ASN A 347     -12.122  -9.327   5.826  0.00  0.00      C2   C
ATOM   3525  OD1 ASN A 347     -11.669  -8.372   5.187  0.00  0.00      C2   O
ATOM   3526  ND2 ASN A 347     -13.460  -9.346   6.090  0.00  0.00      C2   N
ATOM   3527  H   ASN A 347     -10.138 -11.312   4.023  0.00  0.00      C2   H
ATOM   3528  HA  ASN A 347      -9.292  -9.581   6.114  0.00  0.00      C2   H
ATOM   3529  HB3 ASN A 347     -11.596 -10.648   7.357  0.00  0.00      C2   H
ATOM   3530  HB2 ASN A 347     -11.730 -11.414   5.794  0.00  0.00      C2   H
ATOM   3531 HD22 ASN A 347     -14.075  -8.681   5.644  0.00  0.00      C2   H
ATOM   3532 HD21 ASN A 347     -13.848 -10.167   6.532  0.00  0.00      C2   H
ATOM   3533  N   LEU A 348      -9.138 -12.806   6.924  0.00  0.00      C2   N
ATOM   3534  CA  LEU A 348      -8.449 -13.758   7.809  0.00  0.00      C2   C
ATOM   3535  C   LEU A 348      -6.927 -13.618   7.818  0.00  0.00      C2   C
ATOM   3536  O   LEU A 348      -6.343 -13.761   8.846  0.00  0.00      C2   O
ATOM   3537  CB  LEU A 348      -8.949 -15.183   7.363  0.00  0.00      C2   C
ATOM   3538  CG  LEU A 348     -10.498 -15.458   7.448  0.00  0.00      C2   C
ATOM   3539  CD1 LEU A 348     -10.838 -16.766   6.674  0.00  0.00      C2   C
ATOM   3540  CD2 LEU A 348     -10.923 -15.531   8.878  0.00  0.00      C2   C
ATOM   3541  H   LEU A 348      -9.653 -13.056   6.092  0.00  0.00      C2   H
ATOM   3542  HA  LEU A 348      -8.744 -13.651   8.852  0.00  0.00      C2   H
ATOM   3543  HB3 LEU A 348      -8.550 -15.933   8.045  0.00  0.00      C2   H
ATOM   3544  HB2 LEU A 348      -8.620 -15.542   6.387  0.00  0.00      C2   H
ATOM   3545  HG  LEU A 348     -11.077 -14.646   7.009  0.00  0.00      C2   H
ATOM   3546 HD11 LEU A 348     -11.152 -16.413   5.692  0.00  0.00      C2   H
ATOM   3547 HD12 LEU A 348      -9.957 -17.407   6.679  0.00  0.00      C2   H
ATOM   3548 HD13 LEU A 348     -11.595 -17.411   7.119  0.00  0.00      C2   H
ATOM   3549 HD21 LEU A 348     -10.301 -15.063   9.641  0.00  0.00      C2   H
ATOM   3550 HD22 LEU A 348     -11.934 -15.183   9.092  0.00  0.00      C2   H
ATOM   3551 HD23 LEU A 348     -10.798 -16.582   9.140  0.00  0.00      C2   H
ATOM   3552  N   LYS A 349      -6.367 -13.263   6.649  0.00  0.00      C2   N
ATOM   3553  CA  LYS A 349      -4.946 -12.989   6.597  0.00  0.00      C2   C
ATOM   3554  C   LYS A 349      -4.647 -11.660   7.260  0.00  0.00      C2   C
ATOM   3555  O   LYS A 349      -3.701 -11.573   8.042  0.00  0.00      C2   O
ATOM   3556  CB  LYS A 349      -4.410 -13.013   5.112  0.00  0.00      C2   C
ATOM   3557  CG  LYS A 349      -2.952 -12.638   4.885  0.00  0.00      C2   C
ATOM   3558  CD  LYS A 349      -1.949 -13.549   5.598  0.00  0.00      C2   C
ATOM   3559  CE  LYS A 349      -0.514 -13.583   4.855  0.00  0.00      C2   C
ATOM   3560  NZ  LYS A 349       0.256 -12.312   5.065  0.00  0.00      C2   N
ATOM   3561  H   LYS A 349      -6.929 -13.289   5.810  0.00  0.00      C2   H
ATOM   3562  HA  LYS A 349      -4.384 -13.731   7.164  0.00  0.00      C2   H
ATOM   3563  HB3 LYS A 349      -4.971 -12.313   4.493  0.00  0.00      C2   H
ATOM   3564  HB2 LYS A 349      -4.558 -14.017   4.716  0.00  0.00      C2   H
ATOM   3565  HG3 LYS A 349      -2.825 -11.674   5.378  0.00  0.00      C2   H
ATOM   3566  HG2 LYS A 349      -2.692 -12.707   3.829  0.00  0.00      C2   H
ATOM   3567  HD3 LYS A 349      -2.306 -14.543   5.330  0.00  0.00      C2   H
ATOM   3568  HD2 LYS A 349      -2.050 -13.266   6.646  0.00  0.00      C2   H
ATOM   3569  HE3 LYS A 349      -0.704 -13.819   3.808  0.00  0.00      C2   H
ATOM   3570  HE2 LYS A 349      -0.052 -14.453   5.322  0.00  0.00      C2   H
ATOM   3571  HZ1 LYS A 349       0.415 -12.109   6.042  0.00  0.00      C2   H
ATOM   3572  HZ2 LYS A 349       1.167 -12.419   4.641  0.00  0.00      C2   H
ATOM   3573  HZ3 LYS A 349      -0.120 -11.509   4.581  0.00  0.00      C2   H
ATOM   3574  N   ASP A 350      -5.496 -10.648   7.114  0.00  0.00      C2   N
ATOM   3575  CA  ASP A 350      -5.326  -9.363   7.810  0.00  0.00      C2   C
ATOM   3576  C   ASP A 350      -5.391  -9.557   9.324  0.00  0.00      C2   C
ATOM   3577  O   ASP A 350      -4.694  -8.830  10.026  0.00  0.00      C2   O
ATOM   3578  CB  ASP A 350      -6.320  -8.320   7.331  0.00  0.00      C2   C
ATOM   3579  CG  ASP A 350      -5.957  -7.883   5.922  0.00  0.00      C2   C
ATOM   3580  OD1 ASP A 350      -6.789  -7.539   5.082  0.00  0.00      C2   O
ATOM   3581  OD2 ASP A 350      -4.739  -7.634   5.671  0.00  0.00      C2   O
ATOM   3582  H   ASP A 350      -6.108 -10.810   6.327  0.00  0.00      C2   H
ATOM   3583  HA  ASP A 350      -4.319  -8.989   7.626  0.00  0.00      C2   H
ATOM   3584  HB3 ASP A 350      -6.472  -7.379   7.859  0.00  0.00      C2   H
ATOM   3585  HB2 ASP A 350      -7.184  -8.957   7.522  0.00  0.00      C2   H
ATOM   3586  N   CYS A 351      -6.028 -10.592   9.834  0.00  0.00      C2   N
ATOM   3587  CA  CYS A 351      -6.102 -10.803  11.291  0.00  0.00      C2   C
ATOM   3588  C   CYS A 351      -4.956 -11.771  11.840  0.00  0.00      C2   C
ATOM   3589  O   CYS A 351      -4.775 -11.885  13.096  0.00  0.00      C2   O
ATOM   3590  CB  CYS A 351      -7.461 -11.027  11.883  0.00  0.00      C2   C
ATOM   3591  SG  CYS A 351      -8.088 -12.672  11.504  0.00  0.00      C2   S
ATOM   3592  H   CYS A 351      -6.764 -11.009   9.281  0.00  0.00      C2   H
ATOM   3593  HA  CYS A 351      -5.820  -9.874  11.787  0.00  0.00      C2   H
ATOM   3594  HB3 CYS A 351      -8.111 -10.268  11.448  0.00  0.00      C2   H
ATOM   3595  HB2 CYS A 351      -7.414 -10.934  12.968  0.00  0.00      C2   H
ATOM   3596  HG  CYS A 351      -7.992 -12.631  10.172  0.00  0.00      C2   H
ATOM   3597  N   GLY A 352      -4.284 -12.474  10.914  0.00  0.00      C2   N
ATOM   3598  CA  GLY A 352      -3.173 -13.395  11.292  0.00  0.00      C2   C
ATOM   3599  C   GLY A 352      -3.641 -14.812  11.529  0.00  0.00      C2   C
ATOM   3600  O   GLY A 352      -2.858 -15.713  11.855  0.00  0.00      C2   O
ATOM   3601  H   GLY A 352      -4.470 -12.393   9.925  0.00  0.00      C2   H
ATOM   3602  HA3 GLY A 352      -2.547 -12.964  12.073  0.00  0.00      C2   H
ATOM   3603  HA2 GLY A 352      -2.394 -13.491  10.535  0.00  0.00      C2   H
ATOM   3604  N   LEU A 353      -4.963 -15.016  11.342  0.00  0.00      C2   N
ATOM   3605  CA  LEU A 353      -5.650 -16.294  11.615  0.00  0.00      C2   C
ATOM   3606  C   LEU A 353      -5.428 -17.321  10.444  0.00  0.00      C2   C
ATOM   3607  O   LEU A 353      -5.567 -18.547  10.603  0.00  0.00      C2   O
ATOM   3608  CB  LEU A 353      -7.152 -15.995  11.846  0.00  0.00      C2   C
ATOM   3609  CG  LEU A 353      -8.279 -17.063  11.907  0.00  0.00      C2   C
ATOM   3610  CD1 LEU A 353      -7.921 -18.149  12.952  0.00  0.00      C2   C
ATOM   3611  CD2 LEU A 353      -9.620 -16.450  12.181  0.00  0.00      C2   C
ATOM   3612  H   LEU A 353      -5.455 -14.144  11.211  0.00  0.00      C2   H
ATOM   3613  HA  LEU A 353      -5.304 -16.747  12.544  0.00  0.00      C2   H
ATOM   3614  HB3 LEU A 353      -7.407 -15.415  10.959  0.00  0.00      C2   H
ATOM   3615  HB2 LEU A 353      -7.224 -15.325  12.703  0.00  0.00      C2   H
ATOM   3616  HG  LEU A 353      -8.309 -17.469  10.896  0.00  0.00      C2   H
ATOM   3617 HD11 LEU A 353      -8.096 -19.168  12.608  0.00  0.00      C2   H
ATOM   3618 HD12 LEU A 353      -6.859 -18.026  13.163  0.00  0.00      C2   H
ATOM   3619 HD13 LEU A 353      -8.326 -18.061  13.960  0.00  0.00      C2   H
ATOM   3620 HD21 LEU A 353      -9.639 -15.361  12.150  0.00  0.00      C2   H
ATOM   3621 HD22 LEU A 353     -10.348 -16.857  11.480  0.00  0.00      C2   H
ATOM   3622 HD23 LEU A 353      -9.908 -16.697  13.202  0.00  0.00      C2   H
ATOM   3623  N   PHE A 354      -5.215 -16.774   9.227  0.00  0.00      C2   N
ATOM   3624  CA  PHE A 354      -5.009 -17.542   7.993  0.00  0.00      C2   C
ATOM   3625  C   PHE A 354      -3.561 -17.255   7.474  0.00  0.00      C2   C
ATOM   3626  O   PHE A 354      -3.146 -16.087   7.418  0.00  0.00      C2   O
ATOM   3627  CB  PHE A 354      -6.195 -17.115   7.010  0.00  0.00      C2   C
ATOM   3628  CG  PHE A 354      -6.090 -17.800   5.669  0.00  0.00      C2   C
ATOM   3629  CD1 PHE A 354      -5.420 -17.149   4.642  0.00  0.00      C2   C
ATOM   3630  CD2 PHE A 354      -6.748 -19.006   5.451  0.00  0.00      C2   C
ATOM   3631  CE1 PHE A 354      -5.421 -17.700   3.380  0.00  0.00      C2   C
ATOM   3632  CE2 PHE A 354      -6.800 -19.548   4.141  0.00  0.00      C2   C
ATOM   3633  CZ  PHE A 354      -6.158 -18.883   3.102  0.00  0.00      C2   C
ATOM   3634  H   PHE A 354      -5.155 -15.768   9.157  0.00  0.00      C2   H
ATOM   3635  HA  PHE A 354      -5.046 -18.595   8.274  0.00  0.00      C2   H
ATOM   3636  HB3 PHE A 354      -6.287 -16.037   6.877  0.00  0.00      C2   H
ATOM   3637  HB2 PHE A 354      -7.154 -17.483   7.375  0.00  0.00      C2   H
ATOM   3638  HD1 PHE A 354      -4.879 -16.250   4.898  0.00  0.00      C2   H
ATOM   3639  HD2 PHE A 354      -7.125 -19.552   6.303  0.00  0.00      C2   H
ATOM   3640  HE1 PHE A 354      -4.856 -17.288   2.557  0.00  0.00      C2   H
ATOM   3641  HE2 PHE A 354      -7.357 -20.429   3.860  0.00  0.00      C2   H
ATOM   3642  HZ  PHE A 354      -6.260 -19.305   2.113  0.00  0.00      C2   H
ATOM   3643  N   NMA A 354      -2.776 -18.223   7.049  0.00  0.00      C2   N
ATOM   3644  CA  NMA A 354      -3.184 -19.622   6.903  0.00  0.00      C2   C
ATOM   3645  H   NMA A 354      -1.907 -18.052   6.564  0.00  0.00      C2   H
ATOM   3646  1HA NMA A 354      -4.244 -19.797   6.721  0.00  0.00      C2   H
ATOM   3647  2HA NMA A 354      -2.664 -20.016   6.029  0.00  0.00      C2   H
ATOM   3648  3HA NMA A 354      -2.977 -20.067   7.876  0.00  0.00      C2   H
ATOM   3649  CH3 ACE B   1      25.997   5.106 -55.323  0.00  0.00      C2   C
ATOM   3650  C   ACE B   1      25.957   6.301 -56.331  0.00  0.00      C2   C
ATOM   3651  O   ACE B   1      26.843   6.369 -57.219  0.00  0.00      C2   O
ATOM   3652  1H  ACE B   1      27.026   4.875 -55.046  0.00  0.00      C2   H
ATOM   3653  2H  ACE B   1      25.499   5.300 -54.373  0.00  0.00      C2   H
ATOM   3654  3H  ACE B   1      25.601   4.229 -55.835  0.00  0.00      C2   H
ATOM   3655  N   SER B   2      24.886   7.146 -56.167  0.00  0.00      C2   N
ATOM   3656  CA  SER B   2      24.633   8.273 -56.918  0.00  0.00      C2   C
ATOM   3657  C   SER B   2      25.110   9.526 -56.127  0.00  0.00      C2   C
ATOM   3658  O   SER B   2      25.347   9.493 -54.885  0.00  0.00      C2   O
ATOM   3659  CB  SER B   2      23.187   8.242 -57.296  0.00  0.00      C2   C
ATOM   3660  OG  SER B   2      22.326   8.383 -56.224  0.00  0.00      C2   O
ATOM   3661  H2  SER B   2      24.336   7.184 -55.321  0.00  0.00      C2   H
ATOM   3662  HA  SER B   2      25.197   8.170 -57.845  0.00  0.00      C2   H
ATOM   3663  HB3 SER B   2      22.938   7.284 -57.752  0.00  0.00      C2   H
ATOM   3664  HB2 SER B   2      22.883   8.984 -58.033  0.00  0.00      C2   H
ATOM   3665  HG  SER B   2      22.501   7.678 -55.596  0.00  0.00      C2   H
ATOM   3666  N   GLU B   3      25.129  10.694 -56.782  0.00  0.00      C2   N
ATOM   3667  CA  GLU B   3      25.362  12.030 -56.328  0.00  0.00      C2   C
ATOM   3668  C   GLU B   3      24.501  12.450 -55.114  0.00  0.00      C2   C
ATOM   3669  O   GLU B   3      24.996  13.131 -54.244  0.00  0.00      C2   O
ATOM   3670  CB  GLU B   3      25.353  13.074 -57.432  0.00  0.00      C2   C
ATOM   3671  CG  GLU B   3      25.746  14.455 -56.962  0.00  0.00      C2   C
ATOM   3672  CD  GLU B   3      25.838  15.420 -58.114  0.00  0.00      C2   C
ATOM   3673  OE1 GLU B   3      26.680  15.214 -58.969  0.00  0.00      C2   O
ATOM   3674  OE2 GLU B   3      25.033  16.355 -58.154  0.00  0.00      C2   O
ATOM   3675  H   GLU B   3      24.794  10.581 -57.728  0.00  0.00      C2   H
ATOM   3676  HA  GLU B   3      26.381  11.918 -55.958  0.00  0.00      C2   H
ATOM   3677  HB3 GLU B   3      24.293  13.177 -57.664  0.00  0.00      C2   H
ATOM   3678  HB2 GLU B   3      25.778  12.780 -58.392  0.00  0.00      C2   H
ATOM   3679  HG3 GLU B   3      26.726  14.456 -56.484  0.00  0.00      C2   H
ATOM   3680  HG2 GLU B   3      24.992  14.880 -56.300  0.00  0.00      C2   H
ATOM   3681  N   LEU B   4      23.243  11.864 -55.161  0.00  0.00      C2   N
ATOM   3682  CA  LEU B   4      22.213  11.996 -54.066  0.00  0.00      C2   C
ATOM   3683  C   LEU B   4      22.671  11.178 -52.854  0.00  0.00      C2   C
ATOM   3684  O   LEU B   4      22.515  11.664 -51.722  0.00  0.00      C2   O
ATOM   3685  CB  LEU B   4      20.808  11.513 -54.574  0.00  0.00      C2   C
ATOM   3686  CG  LEU B   4      19.496  11.606 -53.693  0.00  0.00      C2   C
ATOM   3687  CD1 LEU B   4      19.281  12.890 -52.799  0.00  0.00      C2   C
ATOM   3688  CD2 LEU B   4      18.146  11.248 -54.287  0.00  0.00      C2   C
ATOM   3689  H   LEU B   4      22.928  11.424 -56.014  0.00  0.00      C2   H
ATOM   3690  HA  LEU B   4      22.139  13.063 -53.852  0.00  0.00      C2   H
ATOM   3691  HB3 LEU B   4      20.956  10.458 -54.806  0.00  0.00      C2   H
ATOM   3692  HB2 LEU B   4      20.692  12.093 -55.490  0.00  0.00      C2   H
ATOM   3693  HG  LEU B   4      19.616  10.812 -52.955  0.00  0.00      C2   H
ATOM   3694 HD11 LEU B   4      19.790  13.726 -53.279  0.00  0.00      C2   H
ATOM   3695 HD12 LEU B   4      18.270  13.248 -52.602  0.00  0.00      C2   H
ATOM   3696 HD13 LEU B   4      19.727  12.734 -51.817  0.00  0.00      C2   H
ATOM   3697 HD21 LEU B   4      17.914  11.633 -55.280  0.00  0.00      C2   H
ATOM   3698 HD22 LEU B   4      18.042  10.172 -54.425  0.00  0.00      C2   H
ATOM   3699 HD23 LEU B   4      17.355  11.625 -53.639  0.00  0.00      C2   H
ATOM   3700  N   ASP B   5      23.055   9.926 -53.093  0.00  0.00      C2   N
ATOM   3701  CA  ASP B   5      23.558   9.036 -52.027  0.00  0.00      C2   C
ATOM   3702  C   ASP B   5      24.755   9.566 -51.259  0.00  0.00      C2   C
ATOM   3703  O   ASP B   5      24.744   9.639 -50.013  0.00  0.00      C2   O
ATOM   3704  CB  ASP B   5      23.943   7.582 -52.468  0.00  0.00      C2   C
ATOM   3705  CG  ASP B   5      22.809   6.961 -53.206  0.00  0.00      C2   C
ATOM   3706  OD1 ASP B   5      22.917   6.734 -54.397  0.00  0.00      C2   O
ATOM   3707  OD2 ASP B   5      21.802   6.611 -52.512  0.00  0.00      C2   O
ATOM   3708  H   ASP B   5      23.166   9.452 -53.978  0.00  0.00      C2   H
ATOM   3709  HA  ASP B   5      22.717   8.926 -51.342  0.00  0.00      C2   H
ATOM   3710  HB3 ASP B   5      24.234   6.836 -51.728  0.00  0.00      C2   H
ATOM   3711  HB2 ASP B   5      24.809   7.681 -53.123  0.00  0.00      C2   H
ATOM   3712  N   GLN B   6      25.627  10.191 -52.075  0.00  0.00      C2   N
ATOM   3713  CA  GLN B   6      26.802  10.969 -51.622  0.00  0.00      C2   C
ATOM   3714  C   GLN B   6      26.392  12.233 -50.880  0.00  0.00      C2   C
ATOM   3715  O   GLN B   6      26.942  12.580 -49.823  0.00  0.00      C2   O
ATOM   3716  CB  GLN B   6      27.751  11.328 -52.804  0.00  0.00      C2   C
ATOM   3717  CG  GLN B   6      28.527  10.247 -53.530  0.00  0.00      C2   C
ATOM   3718  CD  GLN B   6      28.826  10.521 -55.036  0.00  0.00      C2   C
ATOM   3719  OE1 GLN B   6      29.036  11.667 -55.361  0.00  0.00      C2   O
ATOM   3720  NE2 GLN B   6      28.844   9.474 -55.830  0.00  0.00      C2   N
ATOM   3721  H   GLN B   6      25.388  10.200 -53.056  0.00  0.00      C2   H
ATOM   3722  HA  GLN B   6      27.330  10.297 -50.945  0.00  0.00      C2   H
ATOM   3723  HB3 GLN B   6      28.504  11.974 -52.354  0.00  0.00      C2   H
ATOM   3724  HB2 GLN B   6      27.138  11.821 -53.558  0.00  0.00      C2   H
ATOM   3725  HG3 GLN B   6      27.842   9.431 -53.298  0.00  0.00      C2   H
ATOM   3726  HG2 GLN B   6      29.477   9.956 -53.082  0.00  0.00      C2   H
ATOM   3727 HE22 GLN B   6      29.221   9.632 -56.753  0.00  0.00      C2   H
ATOM   3728 HE21 GLN B   6      28.642   8.540 -55.504  0.00  0.00      C2   H
ATOM   3729  N   LEU B   7      25.318  12.911 -51.265  0.00  0.00      C2   N
ATOM   3730  CA  LEU B   7      24.809  14.071 -50.558  0.00  0.00      C2   C
ATOM   3731  C   LEU B   7      24.113  13.707 -49.276  0.00  0.00      C2   C
ATOM   3732  O   LEU B   7      24.478  14.321 -48.280  0.00  0.00      C2   O
ATOM   3733  CB  LEU B   7      23.885  14.984 -51.461  0.00  0.00      C2   C
ATOM   3734  CG  LEU B   7      24.502  15.833 -52.544  0.00  0.00      C2   C
ATOM   3735  CD1 LEU B   7      23.650  16.135 -53.876  0.00  0.00      C2   C
ATOM   3736  CD2 LEU B   7      25.357  16.994 -51.946  0.00  0.00      C2   C
ATOM   3737  H   LEU B   7      24.740  12.541 -52.005  0.00  0.00      C2   H
ATOM   3738  HA  LEU B   7      25.692  14.662 -50.315  0.00  0.00      C2   H
ATOM   3739  HB3 LEU B   7      23.272  15.661 -50.866  0.00  0.00      C2   H
ATOM   3740  HB2 LEU B   7      23.228  14.265 -51.950  0.00  0.00      C2   H
ATOM   3741  HG  LEU B   7      25.226  15.172 -53.020  0.00  0.00      C2   H
ATOM   3742 HD11 LEU B   7      22.920  16.940 -53.798  0.00  0.00      C2   H
ATOM   3743 HD12 LEU B   7      24.332  16.366 -54.694  0.00  0.00      C2   H
ATOM   3744 HD13 LEU B   7      23.149  15.265 -54.300  0.00  0.00      C2   H
ATOM   3745 HD21 LEU B   7      25.159  17.891 -52.535  0.00  0.00      C2   H
ATOM   3746 HD22 LEU B   7      25.124  17.274 -50.919  0.00  0.00      C2   H
ATOM   3747 HD23 LEU B   7      26.401  16.684 -51.943  0.00  0.00      C2   H
ATOM   3748  N   ARG B   8      23.269  12.725 -49.248  0.00  0.00      C2   N
ATOM   3749  CA  ARG B   8      22.737  12.234 -47.992  0.00  0.00      C2   C
ATOM   3750  C   ARG B   8      23.867  11.721 -47.013  0.00  0.00      C2   C
ATOM   3751  O   ARG B   8      23.823  11.912 -45.800  0.00  0.00      C2   O
ATOM   3752  CB  ARG B   8      21.669  11.171 -48.209  0.00  0.00      C2   C
ATOM   3753  CG  ARG B   8      20.805  10.751 -47.006  0.00  0.00      C2   C
ATOM   3754  CD  ARG B   8      19.797   9.690 -47.462  0.00  0.00      C2   C
ATOM   3755  NE  ARG B   8      20.404   8.583 -48.278  0.00  0.00      C2   N
ATOM   3756  CZ  ARG B   8      20.597   8.390 -49.580  0.00  0.00      C2   C
ATOM   3757  NH1 ARG B   8      20.077   9.196 -50.530  0.00  0.00      C2   N
ATOM   3758  NH2 ARG B   8      21.334   7.350 -49.951  0.00  0.00      C2   N
ATOM   3759  H   ARG B   8      22.979  12.316 -50.125  0.00  0.00      C2   H
ATOM   3760  HA  ARG B   8      22.303  13.112 -47.514  0.00  0.00      C2   H
ATOM   3761  HB3 ARG B   8      22.166  10.253 -48.522  0.00  0.00      C2   H
ATOM   3762  HB2 ARG B   8      21.041  11.441 -49.058  0.00  0.00      C2   H
ATOM   3763  HG3 ARG B   8      20.278  11.602 -46.572  0.00  0.00      C2   H
ATOM   3764  HG2 ARG B   8      21.468  10.487 -46.182  0.00  0.00      C2   H
ATOM   3765  HD3 ARG B   8      18.893  10.093 -47.918  0.00  0.00      C2   H
ATOM   3766  HD2 ARG B   8      19.507   9.096 -46.595  0.00  0.00      C2   H
ATOM   3767  HE  ARG B   8      20.836   7.959 -47.612  0.00  0.00      C2   H
ATOM   3768 HH12 ARG B   8      20.029   8.854 -51.479  0.00  0.00      C2   H
ATOM   3769 HH11 ARG B   8      19.527  10.012 -50.304  0.00  0.00      C2   H
ATOM   3770 HH22 ARG B   8      21.539   7.239 -50.934  0.00  0.00      C2   H
ATOM   3771 HH21 ARG B   8      21.936   6.920 -49.264  0.00  0.00      C2   H
ATOM   3772  N   GLN B   9      24.926  11.062 -47.545  0.00  0.00      C2   N
ATOM   3773  CA  GLN B   9      26.101  10.661 -46.763  0.00  0.00      C2   C
ATOM   3774  C   GLN B   9      26.832  11.971 -46.298  0.00  0.00      C2   C
ATOM   3775  O   GLN B   9      27.039  12.020 -45.100  0.00  0.00      C2   O
ATOM   3776  CB  GLN B   9      27.104   9.723 -47.485  0.00  0.00      C2   C
ATOM   3777  CG  GLN B   9      26.609   8.265 -47.579  0.00  0.00      C2   C
ATOM   3778  CD  GLN B   9      26.950   7.654 -48.960  0.00  0.00      C2   C
ATOM   3779  OE1 GLN B   9      27.934   8.057 -49.636  0.00  0.00      C2   O
ATOM   3780  NE2 GLN B   9      26.138   6.737 -49.463  0.00  0.00      C2   N
ATOM   3781  H   GLN B   9      24.866  10.817 -48.523  0.00  0.00      C2   H
ATOM   3782  HA  GLN B   9      25.557  10.069 -46.027  0.00  0.00      C2   H
ATOM   3783  HB3 GLN B   9      28.022   9.738 -46.898  0.00  0.00      C2   H
ATOM   3784  HB2 GLN B   9      27.385  10.156 -48.445  0.00  0.00      C2   H
ATOM   3785  HG3 GLN B   9      25.520   8.295 -47.568  0.00  0.00      C2   H
ATOM   3786  HG2 GLN B   9      26.812   7.623 -46.722  0.00  0.00      C2   H
ATOM   3787 HE22 GLN B   9      26.352   6.402 -50.391  0.00  0.00      C2   H
ATOM   3788 HE21 GLN B   9      25.289   6.526 -48.959  0.00  0.00      C2   H
ATOM   3789  N   GLU B  10      27.051  12.955 -47.211  0.00  0.00      C2   N
ATOM   3790  CA  GLU B  10      27.857  14.177 -46.869  0.00  0.00      C2   C
ATOM   3791  C   GLU B  10      27.149  14.980 -45.736  0.00  0.00      C2   C
ATOM   3792  O   GLU B  10      27.763  15.467 -44.793  0.00  0.00      C2   O
ATOM   3793  CB  GLU B  10      28.342  14.991 -48.075  0.00  0.00      C2   C
ATOM   3794  CG  GLU B  10      29.069  16.336 -47.743  0.00  0.00      C2   C
ATOM   3795  CD  GLU B  10      29.454  17.177 -48.989  0.00  0.00      C2   C
ATOM   3796  OE1 GLU B  10      30.201  18.167 -48.809  0.00  0.00      C2   O
ATOM   3797  OE2 GLU B  10      29.245  16.775 -50.123  0.00  0.00      C2   O
ATOM   3798  H   GLU B  10      26.831  12.799 -48.185  0.00  0.00      C2   H
ATOM   3799  HA  GLU B  10      28.782  13.774 -46.457  0.00  0.00      C2   H
ATOM   3800  HB3 GLU B  10      27.425  15.313 -48.569  0.00  0.00      C2   H
ATOM   3801  HB2 GLU B  10      28.874  14.421 -48.837  0.00  0.00      C2   H
ATOM   3802  HG3 GLU B  10      29.984  15.964 -47.280  0.00  0.00      C2   H
ATOM   3803  HG2 GLU B  10      28.615  16.965 -46.978  0.00  0.00      C2   H
ATOM   3804  N   ALA B  11      25.782  15.007 -45.828  0.00  0.00      C2   N
ATOM   3805  CA  ALA B  11      24.883  15.476 -44.744  0.00  0.00      C2   C
ATOM   3806  C   ALA B  11      25.197  14.979 -43.362  0.00  0.00      C2   C
ATOM   3807  O   ALA B  11      25.289  15.768 -42.397  0.00  0.00      C2   O
ATOM   3808  CB  ALA B  11      23.354  15.335 -45.001  0.00  0.00      C2   C
ATOM   3809  H   ALA B  11      25.398  14.589 -46.664  0.00  0.00      C2   H
ATOM   3810  HA  ALA B  11      25.065  16.538 -44.581  0.00  0.00      C2   H
ATOM   3811  HB1 ALA B  11      23.148  15.710 -46.003  0.00  0.00      C2   H
ATOM   3812  HB2 ALA B  11      23.081  14.282 -45.077  0.00  0.00      C2   H
ATOM   3813  HB3 ALA B  11      22.689  15.766 -44.253  0.00  0.00      C2   H
ATOM   3814  N   GLU B  12      25.544  13.671 -43.289  0.00  0.00      C2   N
ATOM   3815  CA  GLU B  12      25.962  12.916 -42.105  0.00  0.00      C2   C
ATOM   3816  C   GLU B  12      27.454  13.190 -41.700  0.00  0.00      C2   C
ATOM   3817  O   GLU B  12      27.791  13.255 -40.535  0.00  0.00      C2   O
ATOM   3818  CB  GLU B  12      25.697  11.400 -42.253  0.00  0.00      C2   C
ATOM   3819  CG  GLU B  12      24.204  11.068 -42.289  0.00  0.00      C2   C
ATOM   3820  CD  GLU B  12      23.374  11.453 -41.040  0.00  0.00      C2   C
ATOM   3821  OE1 GLU B  12      22.489  12.283 -41.063  0.00  0.00      C2   O
ATOM   3822  OE2 GLU B  12      23.469  10.676 -40.063  0.00  0.00      C2   O
ATOM   3823  H   GLU B  12      25.705  13.072 -44.086  0.00  0.00      C2   H
ATOM   3824  HA  GLU B  12      25.421  13.394 -41.288  0.00  0.00      C2   H
ATOM   3825  HB3 GLU B  12      26.219  10.919 -41.426  0.00  0.00      C2   H
ATOM   3826  HB2 GLU B  12      26.147  11.112 -43.204  0.00  0.00      C2   H
ATOM   3827  HG3 GLU B  12      24.006  10.021 -42.519  0.00  0.00      C2   H
ATOM   3828  HG2 GLU B  12      23.758  11.629 -43.111  0.00  0.00      C2   H
ATOM   3829  N   GLN B  13      28.315  13.342 -42.699  0.00  0.00      C2   N
ATOM   3830  CA  GLN B  13      29.651  13.866 -42.556  0.00  0.00      C2   C
ATOM   3831  C   GLN B  13      29.884  15.308 -42.036  0.00  0.00      C2   C
ATOM   3832  O   GLN B  13      30.790  15.531 -41.172  0.00  0.00      C2   O
ATOM   3833  CB  GLN B  13      30.533  13.664 -43.815  0.00  0.00      C2   C
ATOM   3834  CG  GLN B  13      30.640  12.220 -44.196  0.00  0.00      C2   C
ATOM   3835  CD  GLN B  13      31.197  12.122 -45.606  0.00  0.00      C2   C
ATOM   3836  OE1 GLN B  13      32.292  12.658 -45.903  0.00  0.00      C2   O
ATOM   3837  NE2 GLN B  13      30.443  11.492 -46.527  0.00  0.00      C2   N
ATOM   3838  H   GLN B  13      27.955  13.340 -43.643  0.00  0.00      C2   H
ATOM   3839  HA  GLN B  13      30.188  13.286 -41.806  0.00  0.00      C2   H
ATOM   3840  HB3 GLN B  13      31.548  14.060 -43.797  0.00  0.00      C2   H
ATOM   3841  HB2 GLN B  13      30.013  14.223 -44.593  0.00  0.00      C2   H
ATOM   3842  HG3 GLN B  13      29.695  11.683 -44.289  0.00  0.00      C2   H
ATOM   3843  HG2 GLN B  13      31.256  11.638 -43.511  0.00  0.00      C2   H
ATOM   3844 HE22 GLN B  13      30.771  11.423 -47.480  0.00  0.00      C2   H
ATOM   3845 HE21 GLN B  13      29.565  11.099 -46.219  0.00  0.00      C2   H
ATOM   3846  N   LEU B  14      29.113  16.239 -42.541  0.00  0.00      C2   N
ATOM   3847  CA  LEU B  14      28.855  17.560 -42.014  0.00  0.00      C2   C
ATOM   3848  C   LEU B  14      28.427  17.617 -40.582  0.00  0.00      C2   C
ATOM   3849  O   LEU B  14      28.999  18.423 -39.802  0.00  0.00      C2   O
ATOM   3850  CB  LEU B  14      27.832  18.365 -42.786  0.00  0.00      C2   C
ATOM   3851  CG  LEU B  14      28.403  18.736 -44.148  0.00  0.00      C2   C
ATOM   3852  CD1 LEU B  14      27.358  19.317 -45.083  0.00  0.00      C2   C
ATOM   3853  CD2 LEU B  14      29.479  19.820 -43.983  0.00  0.00      C2   C
ATOM   3854  H   LEU B  14      28.450  15.897 -43.222  0.00  0.00      C2   H
ATOM   3855  HA  LEU B  14      29.832  18.012 -42.180  0.00  0.00      C2   H
ATOM   3856  HB3 LEU B  14      27.278  19.135 -42.250  0.00  0.00      C2   H
ATOM   3857  HB2 LEU B  14      27.016  17.650 -42.881  0.00  0.00      C2   H
ATOM   3858  HG  LEU B  14      28.817  17.856 -44.641  0.00  0.00      C2   H
ATOM   3859 HD11 LEU B  14      26.895  18.505 -45.643  0.00  0.00      C2   H
ATOM   3860 HD12 LEU B  14      26.583  19.691 -44.413  0.00  0.00      C2   H
ATOM   3861 HD13 LEU B  14      27.727  20.102 -45.742  0.00  0.00      C2   H
ATOM   3862 HD21 LEU B  14      29.571  20.163 -42.952  0.00  0.00      C2   H
ATOM   3863 HD22 LEU B  14      30.416  19.309 -44.202  0.00  0.00      C2   H
ATOM   3864 HD23 LEU B  14      29.385  20.632 -44.704  0.00  0.00      C2   H
ATOM   3865  N   LYS B  15      27.395  16.790 -40.251  0.00  0.00      C2   N
ATOM   3866  CA  LYS B  15      27.011  16.543 -38.899  0.00  0.00      C2   C
ATOM   3867  C   LYS B  15      28.162  16.025 -38.020  0.00  0.00      C2   C
ATOM   3868  O   LYS B  15      28.246  16.470 -36.891  0.00  0.00      C2   O
ATOM   3869  CB  LYS B  15      25.850  15.579 -38.794  0.00  0.00      C2   C
ATOM   3870  CG  LYS B  15      24.538  16.170 -39.303  0.00  0.00      C2   C
ATOM   3871  CD  LYS B  15      23.404  15.099 -39.579  0.00  0.00      C2   C
ATOM   3872  CE  LYS B  15      22.002  15.623 -40.059  0.00  0.00      C2   C
ATOM   3873  NZ  LYS B  15      21.194  14.432 -40.336  0.00  0.00      C2   N
ATOM   3874  H   LYS B  15      26.836  16.288 -40.927  0.00  0.00      C2   H
ATOM   3875  HA  LYS B  15      26.639  17.502 -38.536  0.00  0.00      C2   H
ATOM   3876  HB3 LYS B  15      25.774  15.198 -37.776  0.00  0.00      C2   H
ATOM   3877  HB2 LYS B  15      26.106  14.693 -39.376  0.00  0.00      C2   H
ATOM   3878  HG3 LYS B  15      24.803  16.786 -40.162  0.00  0.00      C2   H
ATOM   3879  HG2 LYS B  15      24.274  16.896 -38.533  0.00  0.00      C2   H
ATOM   3880  HD3 LYS B  15      23.474  14.487 -38.680  0.00  0.00      C2   H
ATOM   3881  HD2 LYS B  15      23.828  14.568 -40.431  0.00  0.00      C2   H
ATOM   3882  HE3 LYS B  15      22.059  16.222 -40.968  0.00  0.00      C2   H
ATOM   3883  HE2 LYS B  15      21.529  16.247 -39.300  0.00  0.00      C2   H
ATOM   3884  HZ1 LYS B  15      20.380  14.665 -40.887  0.00  0.00      C2   H
ATOM   3885  HZ2 LYS B  15      21.627  13.685 -40.861  0.00  0.00      C2   H
ATOM   3886  HZ3 LYS B  15      20.786  13.997 -39.521  0.00  0.00      C2   H
ATOM   3887  N   ASN B  16      28.993  15.120 -38.512  0.00  0.00      C2   N
ATOM   3888  CA  ASN B  16      30.148  14.605 -37.736  0.00  0.00      C2   C
ATOM   3889  C   ASN B  16      31.201  15.719 -37.613  0.00  0.00      C2   C
ATOM   3890  O   ASN B  16      31.852  15.759 -36.571  0.00  0.00      C2   O
ATOM   3891  CB  ASN B  16      30.569  13.292 -38.427  0.00  0.00      C2   C
ATOM   3892  CG  ASN B  16      29.869  11.980 -38.095  0.00  0.00      C2   C
ATOM   3893  OD1 ASN B  16      28.797  11.972 -37.439  0.00  0.00      C2   O
ATOM   3894  ND2 ASN B  16      30.203  10.859 -38.662  0.00  0.00      C2   N
ATOM   3895  H   ASN B  16      28.829  14.638 -39.384  0.00  0.00      C2   H
ATOM   3896  HA  ASN B  16      29.749  14.307 -36.766  0.00  0.00      C2   H
ATOM   3897  HB3 ASN B  16      31.616  13.037 -38.262  0.00  0.00      C2   H
ATOM   3898  HB2 ASN B  16      30.442  13.495 -39.490  0.00  0.00      C2   H
ATOM   3899 HD22 ASN B  16      29.742  10.000 -38.398  0.00  0.00      C2   H
ATOM   3900 HD21 ASN B  16      31.042  10.854 -39.224  0.00  0.00      C2   H
ATOM   3901  N   GLN B  17      31.517  16.456 -38.691  0.00  0.00      C2   N
ATOM   3902  CA  GLN B  17      32.348  17.657 -38.669  0.00  0.00      C2   C
ATOM   3903  C   GLN B  17      31.869  18.668 -37.613  0.00  0.00      C2   C
ATOM   3904  O   GLN B  17      32.660  19.144 -36.881  0.00  0.00      C2   O
ATOM   3905  CB  GLN B  17      32.522  18.259 -40.046  0.00  0.00      C2   C
ATOM   3906  CG  GLN B  17      33.426  19.498 -40.252  0.00  0.00      C2   C
ATOM   3907  CD  GLN B  17      33.906  19.771 -41.663  0.00  0.00      C2   C
ATOM   3908  OE1 GLN B  17      33.411  19.266 -42.681  0.00  0.00      C2   O
ATOM   3909  NE2 GLN B  17      35.031  20.554 -41.695  0.00  0.00      C2   N
ATOM   3910  H   GLN B  17      31.227  16.052 -39.571  0.00  0.00      C2   H
ATOM   3911  HA  GLN B  17      33.340  17.416 -38.285  0.00  0.00      C2   H
ATOM   3912  HB3 GLN B  17      31.511  18.512 -40.365  0.00  0.00      C2   H
ATOM   3913  HB2 GLN B  17      32.773  17.425 -40.701  0.00  0.00      C2   H
ATOM   3914  HG3 GLN B  17      34.346  19.405 -39.675  0.00  0.00      C2   H
ATOM   3915  HG2 GLN B  17      32.895  20.395 -39.933  0.00  0.00      C2   H
ATOM   3916 HE22 GLN B  17      35.474  20.843 -42.556  0.00  0.00      C2   H
ATOM   3917 HE21 GLN B  17      35.425  20.852 -40.814  0.00  0.00      C2   H
ATOM   3918  N   ILE B  18      30.555  18.967 -37.538  0.00  0.00      C2   N
ATOM   3919  CA  ILE B  18      29.884  19.887 -36.593  0.00  0.00      C2   C
ATOM   3920  C   ILE B  18      30.235  19.493 -35.086  0.00  0.00      C2   C
ATOM   3921  O   ILE B  18      30.563  20.383 -34.292  0.00  0.00      C2   O
ATOM   3922  CB  ILE B  18      28.352  19.963 -36.858  0.00  0.00      C2   C
ATOM   3923  CG1 ILE B  18      28.105  20.742 -38.143  0.00  0.00      C2   C
ATOM   3924  CG2 ILE B  18      27.409  20.285 -35.748  0.00  0.00      C2   C
ATOM   3925  CD1 ILE B  18      26.784  20.451 -38.886  0.00  0.00      C2   C
ATOM   3926  H   ILE B  18      29.941  18.602 -38.252  0.00  0.00      C2   H
ATOM   3927  HA  ILE B  18      30.363  20.862 -36.692  0.00  0.00      C2   H
ATOM   3928  HB  ILE B  18      28.103  18.958 -37.199  0.00  0.00      C2   H
ATOM   3929 HG13 ILE B  18      28.883  20.617 -38.897  0.00  0.00      C2   H
ATOM   3930 HG12 ILE B  18      28.007  21.805 -37.925  0.00  0.00      C2   H
ATOM   3931 HG21 ILE B  18      26.358  20.300 -36.037  0.00  0.00      C2   H
ATOM   3932 HG22 ILE B  18      27.537  19.661 -34.863  0.00  0.00      C2   H
ATOM   3933 HG23 ILE B  18      27.713  21.307 -35.523  0.00  0.00      C2   H
ATOM   3934 HD11 ILE B  18      26.341  21.358 -39.298  0.00  0.00      C2   H
ATOM   3935 HD12 ILE B  18      26.925  19.854 -39.787  0.00  0.00      C2   H
ATOM   3936 HD13 ILE B  18      26.084  19.864 -38.291  0.00  0.00      C2   H
ATOM   3937  N   ARG B  19      30.043  18.190 -34.784  0.00  0.00      C2   N
ATOM   3938  CA  ARG B  19      30.335  17.505 -33.541  0.00  0.00      C2   C
ATOM   3939  C   ARG B  19      31.888  17.629 -33.252  0.00  0.00      C2   C
ATOM   3940  O   ARG B  19      32.256  18.078 -32.191  0.00  0.00      C2   O
ATOM   3941  CB  ARG B  19      29.956  15.981 -33.744  0.00  0.00      C2   C
ATOM   3942  CG  ARG B  19      30.517  15.043 -32.625  0.00  0.00      C2   C
ATOM   3943  CD  ARG B  19      30.472  13.554 -32.954  0.00  0.00      C2   C
ATOM   3944  NE  ARG B  19      31.521  13.259 -34.017  0.00  0.00      C2   N
ATOM   3945  CZ  ARG B  19      31.661  12.286 -34.937  0.00  0.00      C2   C
ATOM   3946  NH1 ARG B  19      30.782  11.242 -34.943  0.00  0.00      C2   N
ATOM   3947  NH2 ARG B  19      32.760  12.273 -35.668  0.00  0.00      C2   N
ATOM   3948  H   ARG B  19      29.835  17.579 -35.561  0.00  0.00      C2   H
ATOM   3949  HA  ARG B  19      29.720  17.823 -32.699  0.00  0.00      C2   H
ATOM   3950  HB3 ARG B  19      30.245  15.552 -34.703  0.00  0.00      C2   H
ATOM   3951  HB2 ARG B  19      28.869  15.915 -33.802  0.00  0.00      C2   H
ATOM   3952  HG3 ARG B  19      29.989  15.227 -31.689  0.00  0.00      C2   H
ATOM   3953  HG2 ARG B  19      31.576  15.248 -32.467  0.00  0.00      C2   H
ATOM   3954  HD3 ARG B  19      29.562  13.284 -33.490  0.00  0.00      C2   H
ATOM   3955  HD2 ARG B  19      30.577  12.919 -32.074  0.00  0.00      C2   H
ATOM   3956  HE  ARG B  19      32.158  14.036 -34.117  0.00  0.00      C2   H
ATOM   3957 HH12 ARG B  19      30.849  10.376 -35.458  0.00  0.00      C2   H
ATOM   3958 HH11 ARG B  19      30.058  11.352 -34.248  0.00  0.00      C2   H
ATOM   3959 HH22 ARG B  19      32.946  11.506 -36.299  0.00  0.00      C2   H
ATOM   3960 HH21 ARG B  19      33.486  12.971 -35.591  0.00  0.00      C2   H
ATOM   3961  N   ASP B  20      32.724  17.321 -34.322  0.00  0.00      C2   N
ATOM   3962  CA  ASP B  20      34.193  17.267 -34.131  0.00  0.00      C2   C
ATOM   3963  C   ASP B  20      34.887  18.614 -34.023  0.00  0.00      C2   C
ATOM   3964  O   ASP B  20      35.995  18.678 -33.464  0.00  0.00      C2   O
ATOM   3965  CB  ASP B  20      34.980  16.360 -35.121  0.00  0.00      C2   C
ATOM   3966  CG  ASP B  20      34.560  14.861 -35.090  0.00  0.00      C2   C
ATOM   3967  OD1 ASP B  20      34.861  14.105 -36.015  0.00  0.00      C2   O
ATOM   3968  OD2 ASP B  20      33.916  14.440 -34.115  0.00  0.00      C2   O
ATOM   3969  H   ASP B  20      32.456  16.709 -35.080  0.00  0.00      C2   H
ATOM   3970  HA  ASP B  20      34.444  16.706 -33.231  0.00  0.00      C2   H
ATOM   3971  HB3 ASP B  20      36.062  16.385 -34.996  0.00  0.00      C2   H
ATOM   3972  HB2 ASP B  20      34.823  16.622 -36.167  0.00  0.00      C2   H
ATOM   3973  N   ALA B  21      34.256  19.746 -34.495  0.00  0.00      C2   N
ATOM   3974  CA  ALA B  21      34.715  21.072 -34.149  0.00  0.00      C2   C
ATOM   3975  C   ALA B  21      34.653  21.382 -32.627  0.00  0.00      C2   C
ATOM   3976  O   ALA B  21      35.424  22.259 -32.240  0.00  0.00      C2   O
ATOM   3977  CB  ALA B  21      33.710  21.983 -34.883  0.00  0.00      C2   C
ATOM   3978  H   ALA B  21      33.387  19.774 -35.010  0.00  0.00      C2   H
ATOM   3979  HA  ALA B  21      35.752  21.207 -34.456  0.00  0.00      C2   H
ATOM   3980  HB1 ALA B  21      33.996  23.029 -34.771  0.00  0.00      C2   H
ATOM   3981  HB2 ALA B  21      33.972  21.726 -35.910  0.00  0.00      C2   H
ATOM   3982  HB3 ALA B  21      32.647  21.820 -34.707  0.00  0.00      C2   H
ATOM   3983  N   ARG B  22      33.735  20.722 -31.860  0.00  0.00      C2   N
ATOM   3984  CA  ARG B  22      33.625  20.962 -30.423  0.00  0.00      C2   C
ATOM   3985  C   ARG B  22      34.739  20.263 -29.567  0.00  0.00      C2   C
ATOM   3986  O   ARG B  22      34.877  20.593 -28.379  0.00  0.00      C2   O
ATOM   3987  CB  ARG B  22      32.191  20.598 -29.964  0.00  0.00      C2   C
ATOM   3988  CG  ARG B  22      31.100  21.340 -30.780  0.00  0.00      C2   C
ATOM   3989  CD  ARG B  22      29.803  21.642 -29.953  0.00  0.00      C2   C
ATOM   3990  NE  ARG B  22      29.147  20.384 -29.689  0.00  0.00      C2   N
ATOM   3991  CZ  ARG B  22      28.405  19.654 -30.442  0.00  0.00      C2   C
ATOM   3992  NH1 ARG B  22      28.064  20.090 -31.678  0.00  0.00      C2   N
ATOM   3993  NH2 ARG B  22      28.167  18.376 -30.139  0.00  0.00      C2   N
ATOM   3994  H   ARG B  22      33.066  20.080 -32.260  0.00  0.00      C2   H
ATOM   3995  HA  ARG B  22      33.926  21.994 -30.242  0.00  0.00      C2   H
ATOM   3996  HB3 ARG B  22      32.214  21.072 -28.983  0.00  0.00      C2   H
ATOM   3997  HB2 ARG B  22      31.989  19.527 -29.953  0.00  0.00      C2   H
ATOM   3998  HG3 ARG B  22      30.861  20.730 -31.651  0.00  0.00      C2   H
ATOM   3999  HG2 ARG B  22      31.567  22.233 -31.194  0.00  0.00      C2   H
ATOM   4000  HD3 ARG B  22      29.199  22.436 -30.391  0.00  0.00      C2   H
ATOM   4001  HD2 ARG B  22      29.919  22.030 -28.941  0.00  0.00      C2   H
ATOM   4002  HE  ARG B  22      29.487  19.851 -28.901  0.00  0.00      C2   H
ATOM   4003 HH12 ARG B  22      27.461  19.502 -32.236  0.00  0.00      C2   H
ATOM   4004 HH11 ARG B  22      28.346  20.866 -32.259  0.00  0.00      C2   H
ATOM   4005 HH22 ARG B  22      27.728  17.708 -30.756  0.00  0.00      C2   H
ATOM   4006 HH21 ARG B  22      28.317  18.060 -29.191  0.00  0.00      C2   H
ATOM   4007  N   LYS B  23      35.369  19.274 -30.140  0.00  0.00      C2   N
ATOM   4008  CA  LYS B  23      36.495  18.509 -29.499  0.00  0.00      C2   C
ATOM   4009  C   LYS B  23      37.791  19.301 -29.586  0.00  0.00      C2   C
ATOM   4010  O   LYS B  23      38.790  18.955 -28.973  0.00  0.00      C2   O
ATOM   4011  CB  LYS B  23      36.680  17.212 -30.292  0.00  0.00      C2   C
ATOM   4012  CG  LYS B  23      35.641  16.123 -30.112  0.00  0.00      C2   C
ATOM   4013  CD  LYS B  23      35.768  14.998 -31.122  0.00  0.00      C2   C
ATOM   4014  CE  LYS B  23      34.712  13.922 -30.981  0.00  0.00      C2   C
ATOM   4015  NZ  LYS B  23      34.660  12.985 -32.119  0.00  0.00      C2   N
ATOM   4016  H   LYS B  23      35.151  19.003 -31.089  0.00  0.00      C2   H
ATOM   4017  HA  LYS B  23      36.182  18.281 -28.480  0.00  0.00      C2   H
ATOM   4018  HB3 LYS B  23      37.535  16.574 -30.068  0.00  0.00      C2   H
ATOM   4019  HB2 LYS B  23      36.829  17.444 -31.346  0.00  0.00      C2   H
ATOM   4020  HG3 LYS B  23      34.734  16.722 -30.190  0.00  0.00      C2   H
ATOM   4021  HG2 LYS B  23      35.660  15.686 -29.114  0.00  0.00      C2   H
ATOM   4022  HD3 LYS B  23      36.681  14.427 -30.951  0.00  0.00      C2   H
ATOM   4023  HD2 LYS B  23      35.836  15.348 -32.152  0.00  0.00      C2   H
ATOM   4024  HE3 LYS B  23      33.787  14.462 -31.183  0.00  0.00      C2   H
ATOM   4025  HE2 LYS B  23      34.666  13.369 -30.043  0.00  0.00      C2   H
ATOM   4026  HZ1 LYS B  23      34.676  13.492 -32.992  0.00  0.00      C2   H
ATOM   4027  HZ2 LYS B  23      35.475  12.397 -32.017  0.00  0.00      C2   H
ATOM   4028  HZ3 LYS B  23      33.894  12.327 -32.111  0.00  0.00      C2   H
ATOM   4029  N   ALA B  24      37.807  20.450 -30.283  0.00  0.00      C2   N
ATOM   4030  CA  ALA B  24      38.889  21.443 -30.428  0.00  0.00      C2   C
ATOM   4031  C   ALA B  24      38.700  22.660 -29.535  0.00  0.00      C2   C
ATOM   4032  O   ALA B  24      39.467  23.600 -29.640  0.00  0.00      C2   O
ATOM   4033  CB  ALA B  24      38.913  21.742 -31.921  0.00  0.00      C2   C
ATOM   4034  H   ALA B  24      37.027  20.700 -30.874  0.00  0.00      C2   H
ATOM   4035  HA  ALA B  24      39.883  21.032 -30.253  0.00  0.00      C2   H
ATOM   4036  HB1 ALA B  24      38.155  22.430 -32.294  0.00  0.00      C2   H
ATOM   4037  HB2 ALA B  24      39.894  22.192 -32.073  0.00  0.00      C2   H
ATOM   4038  HB3 ALA B  24      38.842  20.851 -32.544  0.00  0.00      C2   H
ATOM   4039  N   CYS B  25      37.679  22.621 -28.672  0.00  0.00      C2   N
ATOM   4040  CA  CYS B  25      37.414  23.629 -27.623  0.00  0.00      C2   C
ATOM   4041  C   CYS B  25      36.880  22.875 -26.432  0.00  0.00      C2   C
ATOM   4042  O   CYS B  25      36.043  23.485 -25.695  0.00  0.00      C2   O
ATOM   4043  CB  CYS B  25      36.755  24.832 -28.144  0.00  0.00      C2   C
ATOM   4044  SG  CYS B  25      35.043  24.601 -28.569  0.00  0.00      C2   S
ATOM   4045  H   CYS B  25      37.127  21.804 -28.455  0.00  0.00      C2   H
ATOM   4046  HA  CYS B  25      38.352  23.954 -27.174  0.00  0.00      C2   H
ATOM   4047  HB3 CYS B  25      37.335  25.190 -28.995  0.00  0.00      C2   H
ATOM   4048  HB2 CYS B  25      36.732  25.498 -27.281  0.00  0.00      C2   H
ATOM   4049  HG  CYS B  25      34.661  24.360 -27.311  0.00  0.00      C2   H
ATOM   4050  N   ALA B  26      37.334  21.668 -26.262  0.00  0.00      C2   N
ATOM   4051  CA  ALA B  26      36.931  20.866 -25.133  0.00  0.00      C2   C
ATOM   4052  C   ALA B  26      37.836  21.242 -23.874  0.00  0.00      C2   C
ATOM   4053  O   ALA B  26      37.562  20.819 -22.767  0.00  0.00      C2   O
ATOM   4054  CB  ALA B  26      37.032  19.361 -25.402  0.00  0.00      C2   C
ATOM   4055  H   ALA B  26      38.011  21.190 -26.840  0.00  0.00      C2   H
ATOM   4056  HA  ALA B  26      35.937  21.138 -24.779  0.00  0.00      C2   H
ATOM   4057  HB1 ALA B  26      37.886  19.061 -26.008  0.00  0.00      C2   H
ATOM   4058  HB2 ALA B  26      36.993  18.826 -24.453  0.00  0.00      C2   H
ATOM   4059  HB3 ALA B  26      36.132  18.973 -25.879  0.00  0.00      C2   H
ATOM   4060  N   ASP B  27      38.931  21.928 -24.065  0.00  0.00      C2   N
ATOM   4061  CA  ASP B  27      39.931  22.133 -23.032  0.00  0.00      C2   C
ATOM   4062  C   ASP B  27      39.306  23.149 -22.093  0.00  0.00      C2   C
ATOM   4063  O   ASP B  27      38.882  24.221 -22.539  0.00  0.00      C2   O
ATOM   4064  CB  ASP B  27      41.350  22.529 -23.556  0.00  0.00      C2   C
ATOM   4065  CG  ASP B  27      41.985  21.809 -24.778  0.00  0.00      C2   C
ATOM   4066  OD1 ASP B  27      42.990  22.360 -25.269  0.00  0.00      C2   O
ATOM   4067  OD2 ASP B  27      41.555  20.730 -25.238  0.00  0.00      C2   O
ATOM   4068  H   ASP B  27      39.059  22.412 -24.942  0.00  0.00      C2   H
ATOM   4069  HA  ASP B  27      40.084  21.246 -22.417  0.00  0.00      C2   H
ATOM   4070  HB3 ASP B  27      42.075  22.465 -22.744  0.00  0.00      C2   H
ATOM   4071  HB2 ASP B  27      41.309  23.595 -23.777  0.00  0.00      C2   H
ATOM   4072  N   ALA B  28      39.283  22.820 -20.816  0.00  0.00      C2   N
ATOM   4073  CA  ALA B  28      38.713  23.682 -19.816  0.00  0.00      C2   C
ATOM   4074  C   ALA B  28      37.164  23.656 -19.644  0.00  0.00      C2   C
ATOM   4075  O   ALA B  28      36.586  24.677 -19.351  0.00  0.00      C2   O
ATOM   4076  CB  ALA B  28      39.371  25.017 -19.721  0.00  0.00      C2   C
ATOM   4077  H   ALA B  28      39.564  21.878 -20.586  0.00  0.00      C2   H
ATOM   4078  HA  ALA B  28      39.009  23.342 -18.823  0.00  0.00      C2   H
ATOM   4079  HB1 ALA B  28      39.241  25.518 -18.762  0.00  0.00      C2   H
ATOM   4080  HB2 ALA B  28      40.440  25.005 -19.937  0.00  0.00      C2   H
ATOM   4081  HB3 ALA B  28      38.991  25.756 -20.426  0.00  0.00      C2   H
ATOM   4082  N   THR B  29      36.558  22.493 -19.832  0.00  0.00      C2   N
ATOM   4083  CA  THR B  29      35.154  22.271 -19.762  0.00  0.00      C2   C
ATOM   4084  C   THR B  29      34.764  21.904 -18.340  0.00  0.00      C2   C
ATOM   4085  O   THR B  29      35.615  21.488 -17.543  0.00  0.00      C2   O
ATOM   4086  CB  THR B  29      34.948  21.144 -20.741  0.00  0.00      C2   C
ATOM   4087  OG1 THR B  29      35.981  20.129 -20.815  0.00  0.00      C2   O
ATOM   4088  CG2 THR B  29      34.671  21.849 -22.004  0.00  0.00      C2   C
ATOM   4089  H   THR B  29      37.095  21.639 -19.778  0.00  0.00      C2   H
ATOM   4090  HA  THR B  29      34.677  23.214 -20.028  0.00  0.00      C2   H
ATOM   4091  HB  THR B  29      34.130  20.515 -20.393  0.00  0.00      C2   H
ATOM   4092  HG1 THR B  29      36.709  20.310 -21.414  0.00  0.00      C2   H
ATOM   4093 HG21 THR B  29      33.732  22.374 -21.829  0.00  0.00      C2   H
ATOM   4094 HG22 THR B  29      35.466  22.575 -22.174  0.00  0.00      C2   H
ATOM   4095 HG23 THR B  29      34.588  21.007 -22.691  0.00  0.00      C2   H
ATOM   4096  N   LEU B  30      33.426  21.990 -18.033  0.00  0.00      C2   N
ATOM   4097  CA  LEU B  30      32.984  21.855 -16.639  0.00  0.00      C2   C
ATOM   4098  C   LEU B  30      33.392  20.539 -15.906  0.00  0.00      C2   C
ATOM   4099  O   LEU B  30      33.860  20.592 -14.765  0.00  0.00      C2   O
ATOM   4100  CB  LEU B  30      31.449  22.025 -16.489  0.00  0.00      C2   C
ATOM   4101  CG  LEU B  30      30.808  22.050 -15.079  0.00  0.00      C2   C
ATOM   4102  CD1 LEU B  30      31.192  23.395 -14.337  0.00  0.00      C2   C
ATOM   4103  CD2 LEU B  30      29.312  21.800 -15.157  0.00  0.00      C2   C
ATOM   4104  H   LEU B  30      32.755  22.185 -18.763  0.00  0.00      C2   H
ATOM   4105  HA  LEU B  30      33.413  22.700 -16.101  0.00  0.00      C2   H
ATOM   4106  HB3 LEU B  30      31.018  21.208 -17.067  0.00  0.00      C2   H
ATOM   4107  HB2 LEU B  30      31.066  22.854 -17.085  0.00  0.00      C2   H
ATOM   4108  HG  LEU B  30      31.173  21.163 -14.562  0.00  0.00      C2   H
ATOM   4109 HD11 LEU B  30      31.391  24.202 -15.043  0.00  0.00      C2   H
ATOM   4110 HD12 LEU B  30      30.374  23.762 -13.717  0.00  0.00      C2   H
ATOM   4111 HD13 LEU B  30      32.118  23.217 -13.790  0.00  0.00      C2   H
ATOM   4112 HD21 LEU B  30      29.080  21.053 -14.398  0.00  0.00      C2   H
ATOM   4113 HD22 LEU B  30      28.709  22.673 -14.906  0.00  0.00      C2   H
ATOM   4114 HD23 LEU B  30      29.019  21.464 -16.151  0.00  0.00      C2   H
ATOM   4115  N   SER B  31      33.240  19.449 -16.697  0.00  0.00      C2   N
ATOM   4116  CA  SER B  31      33.705  18.105 -16.343  0.00  0.00      C2   C
ATOM   4117  C   SER B  31      35.197  17.957 -16.153  0.00  0.00      C2   C
ATOM   4118  O   SER B  31      35.625  17.020 -15.498  0.00  0.00      C2   O
ATOM   4119  CB  SER B  31      33.251  17.085 -17.452  0.00  0.00      C2   C
ATOM   4120  OG  SER B  31      33.634  17.452 -18.759  0.00  0.00      C2   O
ATOM   4121  H   SER B  31      32.974  19.533 -17.667  0.00  0.00      C2   H
ATOM   4122  HA  SER B  31      33.217  17.802 -15.417  0.00  0.00      C2   H
ATOM   4123  HB3 SER B  31      32.177  16.936 -17.343  0.00  0.00      C2   H
ATOM   4124  HB2 SER B  31      33.774  16.157 -17.223  0.00  0.00      C2   H
ATOM   4125  HG  SER B  31      34.531  17.153 -18.928  0.00  0.00      C2   H
ATOM   4126  N   GLN B  32      36.050  18.806 -16.724  0.00  0.00      C2   N
ATOM   4127  CA  GLN B  32      37.549  18.701 -16.555  0.00  0.00      C2   C
ATOM   4128  C   GLN B  32      37.991  19.470 -15.282  0.00  0.00      C2   C
ATOM   4129  O   GLN B  32      39.022  19.115 -14.628  0.00  0.00      C2   O
ATOM   4130  CB  GLN B  32      38.171  19.324 -17.790  0.00  0.00      C2   C
ATOM   4131  CG  GLN B  32      38.226  18.405 -19.057  0.00  0.00      C2   C
ATOM   4132  CD  GLN B  32      39.022  19.025 -20.149  0.00  0.00      C2   C
ATOM   4133  OE1 GLN B  32      39.337  20.199 -20.185  0.00  0.00      C2   O
ATOM   4134  NE2 GLN B  32      39.181  18.183 -21.213  0.00  0.00      C2   N
ATOM   4135  H   GLN B  32      35.673  19.695 -17.021  0.00  0.00      C2   H
ATOM   4136  HA  GLN B  32      37.917  17.683 -16.426  0.00  0.00      C2   H
ATOM   4137  HB3 GLN B  32      39.163  19.720 -17.575  0.00  0.00      C2   H
ATOM   4138  HB2 GLN B  32      37.687  20.248 -18.106  0.00  0.00      C2   H
ATOM   4139  HG3 GLN B  32      37.210  18.395 -19.451  0.00  0.00      C2   H
ATOM   4140  HG2 GLN B  32      38.622  17.431 -18.770  0.00  0.00      C2   H
ATOM   4141 HE22 GLN B  32      39.611  18.535 -22.056  0.00  0.00      C2   H
ATOM   4142 HE21 GLN B  32      38.677  17.309 -21.162  0.00  0.00      C2   H
ATOM   4143  N   ILE B  33      37.354  20.636 -14.973  0.00  0.00      C2   N
ATOM   4144  CA  ILE B  33      37.709  21.538 -13.863  0.00  0.00      C2   C
ATOM   4145  C   ILE B  33      37.133  21.286 -12.440  0.00  0.00      C2   C
ATOM   4146  O   ILE B  33      37.468  22.025 -11.537  0.00  0.00      C2   O
ATOM   4147  CB  ILE B  33      37.557  23.019 -14.270  0.00  0.00      C2   C
ATOM   4148  CG1 ILE B  33      36.139  23.480 -14.714  0.00  0.00      C2   C
ATOM   4149  CG2 ILE B  33      38.653  23.426 -15.335  0.00  0.00      C2   C
ATOM   4150  CD1 ILE B  33      35.996  25.003 -14.479  0.00  0.00      C2   C
ATOM   4151  H   ILE B  33      36.674  21.016 -15.615  0.00  0.00      C2   H
ATOM   4152  HA  ILE B  33      38.771  21.439 -13.636  0.00  0.00      C2   H
ATOM   4153  HB  ILE B  33      37.900  23.621 -13.429  0.00  0.00      C2   H
ATOM   4154 HG13 ILE B  33      35.306  22.923 -14.284  0.00  0.00      C2   H
ATOM   4155 HG12 ILE B  33      35.983  23.267 -15.772  0.00  0.00      C2   H
ATOM   4156 HG21 ILE B  33      38.568  22.815 -16.234  0.00  0.00      C2   H
ATOM   4157 HG22 ILE B  33      38.547  24.497 -15.505  0.00  0.00      C2   H
ATOM   4158 HG23 ILE B  33      39.639  23.082 -15.024  0.00  0.00      C2   H
ATOM   4159 HD11 ILE B  33      36.896  25.454 -14.896  0.00  0.00      C2   H
ATOM   4160 HD12 ILE B  33      35.132  25.354 -15.042  0.00  0.00      C2   H
ATOM   4161 HD13 ILE B  33      35.799  25.146 -13.416  0.00  0.00      C2   H
ATOM   4162  N   THR B  34      36.299  20.237 -12.235  0.00  0.00      C2   N
ATOM   4163  CA  THR B  34      35.625  19.865 -10.913  0.00  0.00      C2   C
ATOM   4164  C   THR B  34      36.436  19.999  -9.612  0.00  0.00      C2   C
ATOM   4165  O   THR B  34      35.825  20.141  -8.573  0.00  0.00      C2   O
ATOM   4166  CB  THR B  34      35.180  18.379 -11.019  0.00  0.00      C2   C
ATOM   4167  OG1 THR B  34      36.302  17.594 -11.467  0.00  0.00      C2   O
ATOM   4168  CG2 THR B  34      33.947  18.140 -11.976  0.00  0.00      C2   C
ATOM   4169  H   THR B  34      36.207  19.637 -13.043  0.00  0.00      C2   H
ATOM   4170  HA  THR B  34      34.721  20.455 -10.761  0.00  0.00      C2   H
ATOM   4171  HB  THR B  34      34.845  18.089 -10.024  0.00  0.00      C2   H
ATOM   4172  HG1 THR B  34      36.872  17.330 -10.741  0.00  0.00      C2   H
ATOM   4173 HG21 THR B  34      33.051  18.754 -11.892  0.00  0.00      C2   H
ATOM   4174 HG22 THR B  34      34.251  18.398 -12.990  0.00  0.00      C2   H
ATOM   4175 HG23 THR B  34      33.782  17.063 -11.995  0.00  0.00      C2   H
ATOM   4176  N   ASN B  35      37.765  20.046  -9.671  0.00  0.00      C2   N
ATOM   4177  CA  ASN B  35      38.624  20.122  -8.528  0.00  0.00      C2   C
ATOM   4178  C   ASN B  35      39.095  21.596  -8.366  0.00  0.00      C2   C
ATOM   4179  O   ASN B  35      39.670  21.778  -7.316  0.00  0.00      C2   O
ATOM   4180  CB  ASN B  35      39.893  19.237  -8.568  0.00  0.00      C2   C
ATOM   4181  CG  ASN B  35      39.603  17.742  -8.824  0.00  0.00      C2   C
ATOM   4182  OD1 ASN B  35      39.161  17.032  -7.906  0.00  0.00      C2   O
ATOM   4183  ND2 ASN B  35      39.735  17.299 -10.096  0.00  0.00      C2   N
ATOM   4184  H   ASN B  35      38.182  19.934 -10.584  0.00  0.00      C2   H
ATOM   4185  HA  ASN B  35      38.056  20.100  -7.597  0.00  0.00      C2   H
ATOM   4186  HB3 ASN B  35      40.473  19.320  -7.649  0.00  0.00      C2   H
ATOM   4187  HB2 ASN B  35      40.550  19.728  -9.285  0.00  0.00      C2   H
ATOM   4188 HD22 ASN B  35      39.803  16.301 -10.235  0.00  0.00      C2   H
ATOM   4189 HD21 ASN B  35      40.032  17.841 -10.896  0.00  0.00      C2   H
ATOM   4190  N   ASN B  36      38.905  22.545  -9.260  0.00  0.00      C2   N
ATOM   4191  CA  ASN B  36      39.355  23.972  -9.133  0.00  0.00      C2   C
ATOM   4192  C   ASN B  36      38.352  24.845  -8.370  0.00  0.00      C2   C
ATOM   4193  O   ASN B  36      38.765  25.857  -7.834  0.00  0.00      C2   O
ATOM   4194  CB  ASN B  36      39.676  24.509 -10.476  0.00  0.00      C2   C
ATOM   4195  CG  ASN B  36      41.097  24.214 -10.972  0.00  0.00      C2   C
ATOM   4196  OD1 ASN B  36      41.843  23.580 -10.262  0.00  0.00      C2   O
ATOM   4197  ND2 ASN B  36      41.458  24.727 -12.122  0.00  0.00      C2   N
ATOM   4198  H   ASN B  36      38.415  22.271 -10.100  0.00  0.00      C2   H
ATOM   4199  HA  ASN B  36      40.266  23.858  -8.546  0.00  0.00      C2   H
ATOM   4200  HB3 ASN B  36      39.576  25.593 -10.531  0.00  0.00      C2   H
ATOM   4201  HB2 ASN B  36      38.959  24.121 -11.200  0.00  0.00      C2   H
ATOM   4202 HD22 ASN B  36      42.351  24.514 -12.542  0.00  0.00      C2   H
ATOM   4203 HD21 ASN B  36      40.791  25.277 -12.644  0.00  0.00      C2   H
ATOM   4204  N   ILE B  37      37.108  24.411  -8.410  0.00  0.00      C2   N
ATOM   4205  CA  ILE B  37      36.007  24.924  -7.641  0.00  0.00      C2   C
ATOM   4206  C   ILE B  37      36.268  24.522  -6.162  0.00  0.00      C2   C
ATOM   4207  O   ILE B  37      36.557  23.383  -5.795  0.00  0.00      C2   O
ATOM   4208  CB  ILE B  37      34.785  24.091  -8.140  0.00  0.00      C2   C
ATOM   4209  CG1 ILE B  37      34.468  24.465  -9.609  0.00  0.00      C2   C
ATOM   4210  CG2 ILE B  37      33.520  24.500  -7.325  0.00  0.00      C2   C
ATOM   4211  CD1 ILE B  37      34.249  23.211 -10.545  0.00  0.00      C2   C
ATOM   4212  H   ILE B  37      36.946  23.556  -8.924  0.00  0.00      C2   H
ATOM   4213  HA  ILE B  37      35.809  25.995  -7.664  0.00  0.00      C2   H
ATOM   4214  HB  ILE B  37      34.871  23.005  -8.180  0.00  0.00      C2   H
ATOM   4215 HG13 ILE B  37      35.267  25.032 -10.088  0.00  0.00      C2   H
ATOM   4216 HG12 ILE B  37      33.522  24.995  -9.720  0.00  0.00      C2   H
ATOM   4217 HG21 ILE B  37      33.467  25.588  -7.317  0.00  0.00      C2   H
ATOM   4218 HG22 ILE B  37      32.668  24.062  -7.846  0.00  0.00      C2   H
ATOM   4219 HG23 ILE B  37      33.427  24.182  -6.287  0.00  0.00      C2   H
ATOM   4220 HD11 ILE B  37      34.304  23.430 -11.611  0.00  0.00      C2   H
ATOM   4221 HD12 ILE B  37      35.150  22.614 -10.399  0.00  0.00      C2   H
ATOM   4222 HD13 ILE B  37      33.424  22.608 -10.166  0.00  0.00      C2   H
ATOM   4223  N   ASP B  38      36.082  25.474  -5.269  0.00  0.00      C2   N
ATOM   4224  CA  ASP B  38      35.970  25.328  -3.818  0.00  0.00      C2   C
ATOM   4225  C   ASP B  38      34.750  24.465  -3.550  0.00  0.00      C2   C
ATOM   4226  O   ASP B  38      33.635  24.735  -4.011  0.00  0.00      C2   O
ATOM   4227  CB  ASP B  38      35.926  26.663  -2.991  0.00  0.00      C2   C
ATOM   4228  CG  ASP B  38      36.995  27.714  -3.168  0.00  0.00      C2   C
ATOM   4229  OD1 ASP B  38      38.073  27.426  -3.748  0.00  0.00      C2   O
ATOM   4230  OD2 ASP B  38      36.658  28.871  -2.846  0.00  0.00      C2   O
ATOM   4231  H   ASP B  38      35.744  26.388  -5.535  0.00  0.00      C2   H
ATOM   4232  HA  ASP B  38      36.861  24.769  -3.532  0.00  0.00      C2   H
ATOM   4233  HB3 ASP B  38      35.858  26.333  -1.955  0.00  0.00      C2   H
ATOM   4234  HB2 ASP B  38      34.994  27.121  -3.322  0.00  0.00      C2   H
ATOM   4235  N   PRO B  39      34.926  23.445  -2.665  0.00  0.00      C2   N
ATOM   4236  CA  PRO B  39      33.765  22.599  -2.394  0.00  0.00      C2   C
ATOM   4237  C   PRO B  39      32.686  23.304  -1.520  0.00  0.00      C2   C
ATOM   4238  O   PRO B  39      33.072  24.155  -0.671  0.00  0.00      C2   O
ATOM   4239  CB  PRO B  39      34.416  21.382  -1.676  0.00  0.00      C2   C
ATOM   4240  CG  PRO B  39      35.591  21.981  -0.967  0.00  0.00      C2   C
ATOM   4241  CD  PRO B  39      36.140  23.048  -1.889  0.00  0.00      C2   C
ATOM   4242  HA  PRO B  39      33.304  22.367  -3.354  0.00  0.00      C2   H
ATOM   4243  HB3 PRO B  39      34.857  20.725  -2.424  0.00  0.00      C2   H
ATOM   4244  HB2 PRO B  39      33.802  20.786  -0.999  0.00  0.00      C2   H
ATOM   4245  HG3 PRO B  39      36.341  21.233  -0.712  0.00  0.00      C2   H
ATOM   4246  HG2 PRO B  39      35.376  22.392   0.020  0.00  0.00      C2   H
ATOM   4247  HD2 PRO B  39      36.438  23.960  -1.372  0.00  0.00      C2   H
ATOM   4248  HD3 PRO B  39      36.811  22.617  -2.632  0.00  0.00      C2   H
ATOM   4249  N   VAL B  40      31.418  22.900  -1.776  0.00  0.00      C2   N
ATOM   4250  CA  VAL B  40      30.287  23.295  -0.922  0.00  0.00      C2   C
ATOM   4251  C   VAL B  40      30.308  22.714   0.511  0.00  0.00      C2   C
ATOM   4252  O   VAL B  40      29.959  23.417   1.396  0.00  0.00      C2   O
ATOM   4253  CB  VAL B  40      28.884  23.175  -1.660  0.00  0.00      C2   C
ATOM   4254  CG1 VAL B  40      28.261  21.821  -1.671  0.00  0.00      C2   C
ATOM   4255  CG2 VAL B  40      27.921  24.319  -1.325  0.00  0.00      C2   C
ATOM   4256  H   VAL B  40      31.263  22.057  -2.311  0.00  0.00      C2   H
ATOM   4257  HA  VAL B  40      30.462  24.369  -0.859  0.00  0.00      C2   H
ATOM   4258  HB  VAL B  40      29.176  23.320  -2.700  0.00  0.00      C2   H
ATOM   4259 HG11 VAL B  40      27.782  21.553  -0.729  0.00  0.00      C2   H
ATOM   4260 HG12 VAL B  40      27.630  21.631  -2.539  0.00  0.00      C2   H
ATOM   4261 HG13 VAL B  40      29.033  21.073  -1.849  0.00  0.00      C2   H
ATOM   4262 HG21 VAL B  40      27.762  24.320  -0.247  0.00  0.00      C2   H
ATOM   4263 HG22 VAL B  40      28.395  25.197  -1.765  0.00  0.00      C2   H
ATOM   4264 HG23 VAL B  40      26.968  24.162  -1.831  0.00  0.00      C2   H
ATOM   4265  N   GLY B  41      30.874  21.490   0.663  0.00  0.00      C2   N
ATOM   4266  CA  GLY B  41      30.830  20.709   1.909  0.00  0.00      C2   C
ATOM   4267  C   GLY B  41      29.460  20.113   2.223  0.00  0.00      C2   C
ATOM   4268  O   GLY B  41      28.588  19.934   1.331  0.00  0.00      C2   O
ATOM   4269  H   GLY B  41      31.240  20.935  -0.097  0.00  0.00      C2   H
ATOM   4270  HA3 GLY B  41      31.077  21.276   2.807  0.00  0.00      C2   H
ATOM   4271  HA2 GLY B  41      31.568  19.923   1.752  0.00  0.00      C2   H
ATOM   4272  N   ARG B  42      29.380  19.665   3.430  0.00  0.00      C2   N
ATOM   4273  CA  ARG B  42      28.118  19.116   3.947  0.00  0.00      C2   C
ATOM   4274  C   ARG B  42      27.028  20.236   4.068  0.00  0.00      C2   C
ATOM   4275  O   ARG B  42      27.157  21.067   4.928  0.00  0.00      C2   O
ATOM   4276  CB  ARG B  42      28.255  18.451   5.328  0.00  0.00      C2   C
ATOM   4277  CG  ARG B  42      29.515  17.663   5.566  0.00  0.00      C2   C
ATOM   4278  CD  ARG B  42      29.496  16.334   4.867  0.00  0.00      C2   C
ATOM   4279  NE  ARG B  42      29.517  16.311   3.364  0.00  0.00      C2   N
ATOM   4280  CZ  ARG B  42      28.740  15.499   2.567  0.00  0.00      C2   C
ATOM   4281  NH1 ARG B  42      27.915  14.562   3.029  0.00  0.00      C2   N
ATOM   4282  NH2 ARG B  42      28.874  15.630   1.265  0.00  0.00      C2   N
ATOM   4283  H   ARG B  42      30.186  19.759   4.030  0.00  0.00      C2   H
ATOM   4284  HA  ARG B  42      27.842  18.384   3.188  0.00  0.00      C2   H
ATOM   4285  HB3 ARG B  42      27.348  17.880   5.528  0.00  0.00      C2   H
ATOM   4286  HB2 ARG B  42      28.147  19.202   6.110  0.00  0.00      C2   H
ATOM   4287  HG3 ARG B  42      29.581  17.337   6.605  0.00  0.00      C2   H
ATOM   4288  HG2 ARG B  42      30.460  18.200   5.641  0.00  0.00      C2   H
ATOM   4289  HD3 ARG B  42      28.813  15.579   5.255  0.00  0.00      C2   H
ATOM   4290  HD2 ARG B  42      30.522  15.966   4.843  0.00  0.00      C2   H
ATOM   4291  HE  ARG B  42      30.050  17.013   2.870  0.00  0.00      C2   H
ATOM   4292 HH12 ARG B  42      27.329  13.888   2.560  0.00  0.00      C2   H
ATOM   4293 HH11 ARG B  42      27.851  14.391   4.023  0.00  0.00      C2   H
ATOM   4294 HH22 ARG B  42      28.240  15.078   0.704  0.00  0.00      C2   H
ATOM   4295 HH21 ARG B  42      29.436  16.267   0.719  0.00  0.00      C2   H
ATOM   4296  N   ILE B  43      26.006  20.161   3.219  0.00  0.00      C2   N
ATOM   4297  CA  ILE B  43      24.795  20.992   3.438  0.00  0.00      C2   C
ATOM   4298  C   ILE B  43      23.917  20.418   4.606  0.00  0.00      C2   C
ATOM   4299  O   ILE B  43      23.850  19.221   4.740  0.00  0.00      C2   O
ATOM   4300  CB  ILE B  43      23.909  21.059   2.097  0.00  0.00      C2   C
ATOM   4301  CG1 ILE B  43      24.722  21.486   0.829  0.00  0.00      C2   C
ATOM   4302  CG2 ILE B  43      22.653  21.827   2.268  0.00  0.00      C2   C
ATOM   4303  CD1 ILE B  43      25.255  22.934   0.944  0.00  0.00      C2   C
ATOM   4304  H   ILE B  43      25.869  19.335   2.655  0.00  0.00      C2   H
ATOM   4305  HA  ILE B  43      25.153  22.017   3.530  0.00  0.00      C2   H
ATOM   4306  HB  ILE B  43      23.569  20.036   1.932  0.00  0.00      C2   H
ATOM   4307 HG13 ILE B  43      23.968  21.403   0.046  0.00  0.00      C2   H
ATOM   4308 HG12 ILE B  43      25.585  20.878   0.556  0.00  0.00      C2   H
ATOM   4309 HG21 ILE B  43      22.811  22.707   2.891  0.00  0.00      C2   H
ATOM   4310 HG22 ILE B  43      22.351  22.195   1.287  0.00  0.00      C2   H
ATOM   4311 HG23 ILE B  43      21.796  21.280   2.661  0.00  0.00      C2   H
ATOM   4312 HD11 ILE B  43      24.712  23.703   1.493  0.00  0.00      C2   H
ATOM   4313 HD12 ILE B  43      26.202  22.892   1.482  0.00  0.00      C2   H
ATOM   4314 HD13 ILE B  43      25.304  23.403  -0.039  0.00  0.00      C2   H
ATOM   4315  N   GLN B  44      23.245  21.344   5.332  0.00  0.00      C2   N
ATOM   4316  CA  GLN B  44      22.140  21.093   6.267  0.00  0.00      C2   C
ATOM   4317  C   GLN B  44      20.737  21.170   5.647  0.00  0.00      C2   C
ATOM   4318  O   GLN B  44      20.398  22.219   5.231  0.00  0.00      C2   O
ATOM   4319  CB  GLN B  44      22.379  22.041   7.495  0.00  0.00      C2   C
ATOM   4320  CG  GLN B  44      21.605  21.564   8.736  0.00  0.00      C2   C
ATOM   4321  CD  GLN B  44      21.133  22.657   9.709  0.00  0.00      C2   C
ATOM   4322  OE1 GLN B  44      20.724  23.735   9.288  0.00  0.00      C2   O
ATOM   4323  NE2 GLN B  44      21.157  22.353  10.967  0.00  0.00      C2   N
ATOM   4324  H   GLN B  44      23.361  22.314   5.075  0.00  0.00      C2   H
ATOM   4325  HA  GLN B  44      22.196  20.087   6.683  0.00  0.00      C2   H
ATOM   4326  HB3 GLN B  44      22.143  23.083   7.276  0.00  0.00      C2   H
ATOM   4327  HB2 GLN B  44      23.452  22.040   7.685  0.00  0.00      C2   H
ATOM   4328  HG3 GLN B  44      22.183  20.857   9.332  0.00  0.00      C2   H
ATOM   4329  HG2 GLN B  44      20.671  21.066   8.474  0.00  0.00      C2   H
ATOM   4330 HE22 GLN B  44      20.825  22.988  11.679  0.00  0.00      C2   H
ATOM   4331 HE21 GLN B  44      21.459  21.442  11.281  0.00  0.00      C2   H
ATOM   4332  N   MET B  45      19.933  20.059   5.744  0.00  0.00      C2   N
ATOM   4333  CA  MET B  45      18.520  20.106   5.577  0.00  0.00      C2   C
ATOM   4334  C   MET B  45      17.785  19.289   6.614  0.00  0.00      C2   C
ATOM   4335  O   MET B  45      18.117  18.170   6.849  0.00  0.00      C2   O
ATOM   4336  CB  MET B  45      18.269  19.537   4.134  0.00  0.00      C2   C
ATOM   4337  CG  MET B  45      18.580  20.388   2.902  0.00  0.00      C2   C
ATOM   4338  SD  MET B  45      18.770  19.532   1.337  0.00  0.00      C2   S
ATOM   4339  CE  MET B  45      19.189  20.941   0.314  0.00  0.00      C2   C
ATOM   4340  H   MET B  45      20.397  19.273   6.176  0.00  0.00      C2   H
ATOM   4341  HA  MET B  45      18.226  21.153   5.506  0.00  0.00      C2   H
ATOM   4342  HB3 MET B  45      17.197  19.338   4.134  0.00  0.00      C2   H
ATOM   4343  HB2 MET B  45      18.791  18.583   4.062  0.00  0.00      C2   H
ATOM   4344  HG3 MET B  45      19.485  20.946   3.145  0.00  0.00      C2   H
ATOM   4345  HG2 MET B  45      17.756  21.093   2.799  0.00  0.00      C2   H
ATOM   4346  HE1 MET B  45      18.305  21.440  -0.085  0.00  0.00      C2   H
ATOM   4347  HE2 MET B  45      19.787  21.686   0.840  0.00  0.00      C2   H
ATOM   4348  HE3 MET B  45      19.761  20.625  -0.559  0.00  0.00      C2   H
ATOM   4349  N   ARG B  46      16.882  19.965   7.409  0.00  0.00      C2   N
ATOM   4350  CA  ARG B  46      15.947  19.321   8.298  0.00  0.00      C2   C
ATOM   4351  C   ARG B  46      14.557  19.199   7.720  0.00  0.00      C2   C
ATOM   4352  O   ARG B  46      14.182  19.963   6.805  0.00  0.00      C2   O
ATOM   4353  CB  ARG B  46      15.875  20.217   9.567  0.00  0.00      C2   C
ATOM   4354  CG  ARG B  46      17.192  20.284  10.257  0.00  0.00      C2   C
ATOM   4355  CD  ARG B  46      17.167  21.267  11.526  0.00  0.00      C2   C
ATOM   4356  NE  ARG B  46      16.030  20.875  12.435  0.00  0.00      C2   N
ATOM   4357  CZ  ARG B  46      16.039  19.937  13.398  0.00  0.00      C2   C
ATOM   4358  NH1 ARG B  46      17.093  19.106  13.551  0.00  0.00      C2   N
ATOM   4359  NH2 ARG B  46      15.075  19.750  14.258  0.00  0.00      C2   N
ATOM   4360  H   ARG B  46      16.614  20.840   6.983  0.00  0.00      C2   H
ATOM   4361  HA  ARG B  46      16.301  18.322   8.556  0.00  0.00      C2   H
ATOM   4362  HB3 ARG B  46      15.209  19.685  10.247  0.00  0.00      C2   H
ATOM   4363  HB2 ARG B  46      15.486  21.217   9.375  0.00  0.00      C2   H
ATOM   4364  HG3 ARG B  46      17.847  20.810   9.563  0.00  0.00      C2   H
ATOM   4365  HG2 ARG B  46      17.689  19.333  10.445  0.00  0.00      C2   H
ATOM   4366  HD3 ARG B  46      17.147  22.295  11.162  0.00  0.00      C2   H
ATOM   4367  HD2 ARG B  46      18.110  21.025  12.018  0.00  0.00      C2   H
ATOM   4368  HE  ARG B  46      15.192  21.315  12.081  0.00  0.00      C2   H
ATOM   4369 HH12 ARG B  46      17.132  18.488  14.349  0.00  0.00      C2   H
ATOM   4370 HH11 ARG B  46      17.902  19.245  12.962  0.00  0.00      C2   H
ATOM   4371 HH22 ARG B  46      15.241  19.388  15.186  0.00  0.00      C2   H
ATOM   4372 HH21 ARG B  46      14.400  20.494  14.155  0.00  0.00      C2   H
ATOM   4373  N   THR B  47      13.747  18.338   8.273  0.00  0.00      C2   N
ATOM   4374  CA  THR B  47      12.503  17.957   7.697  0.00  0.00      C2   C
ATOM   4375  C   THR B  47      11.394  18.718   8.408  0.00  0.00      C2   C
ATOM   4376  O   THR B  47      10.862  18.289   9.446  0.00  0.00      C2   O
ATOM   4377  CB  THR B  47      12.307  16.447   8.199  0.00  0.00      C2   C
ATOM   4378  OG1 THR B  47      13.423  15.627   7.899  0.00  0.00      C2   O
ATOM   4379  CG2 THR B  47      11.120  15.757   7.464  0.00  0.00      C2   C
ATOM   4380  H   THR B  47      14.074  17.787   9.054  0.00  0.00      C2   H
ATOM   4381  HA  THR B  47      12.459  18.221   6.640  0.00  0.00      C2   H
ATOM   4382  HB  THR B  47      12.125  16.390   9.272  0.00  0.00      C2   H
ATOM   4383  HG1 THR B  47      13.401  15.435   6.959  0.00  0.00      C2   H
ATOM   4384 HG21 THR B  47      11.453  15.819   6.428  0.00  0.00      C2   H
ATOM   4385 HG22 THR B  47      10.930  14.724   7.756  0.00  0.00      C2   H
ATOM   4386 HG23 THR B  47      10.159  16.247   7.621  0.00  0.00      C2   H
ATOM   4387  N   ARG B  48      11.239  20.001   7.988  0.00  0.00      C2   N
ATOM   4388  CA  ARG B  48      10.471  20.976   8.755  0.00  0.00      C2   C
ATOM   4389  C   ARG B  48       9.036  20.516   9.165  0.00  0.00      C2   C
ATOM   4390  O   ARG B  48       8.769  20.696  10.366  0.00  0.00      C2   O
ATOM   4391  CB  ARG B  48      10.364  22.344   7.988  0.00  0.00      C2   C
ATOM   4392  CG  ARG B  48      11.683  23.062   7.797  0.00  0.00      C2   C
ATOM   4393  CD  ARG B  48      12.490  23.482   9.070  0.00  0.00      C2   C
ATOM   4394  NE  ARG B  48      13.411  24.668   8.795  0.00  0.00      C2   N
ATOM   4395  CZ  ARG B  48      14.499  24.984   9.610  0.00  0.00      C2   C
ATOM   4396  NH1 ARG B  48      14.780  24.306  10.682  0.00  0.00      C2   N
ATOM   4397  NH2 ARG B  48      15.253  26.010   9.284  0.00  0.00      C2   N
ATOM   4398  H   ARG B  48      11.376  20.341   7.046  0.00  0.00      C2   H
ATOM   4399  HA  ARG B  48      11.054  21.139   9.661  0.00  0.00      C2   H
ATOM   4400  HB3 ARG B  48       9.849  22.975   8.713  0.00  0.00      C2   H
ATOM   4401  HB2 ARG B  48       9.849  22.264   7.031  0.00  0.00      C2   H
ATOM   4402  HG3 ARG B  48      11.532  23.995   7.254  0.00  0.00      C2   H
ATOM   4403  HG2 ARG B  48      12.211  22.439   7.075  0.00  0.00      C2   H
ATOM   4404  HD3 ARG B  48      13.207  22.679   9.238  0.00  0.00      C2   H
ATOM   4405  HD2 ARG B  48      11.931  23.510  10.006  0.00  0.00      C2   H
ATOM   4406  HE  ARG B  48      13.225  25.118   7.911  0.00  0.00      C2   H
ATOM   4407 HH12 ARG B  48      15.598  24.454  11.256  0.00  0.00      C2   H
ATOM   4408 HH11 ARG B  48      14.339  23.420  10.882  0.00  0.00      C2   H
ATOM   4409 HH22 ARG B  48      15.227  26.474   8.388  0.00  0.00      C2   H
ATOM   4410 HH21 ARG B  48      15.896  26.423   9.945  0.00  0.00      C2   H
ATOM   4411  N   ARG B  49       8.204  19.962   8.320  0.00  0.00      C2   N
ATOM   4412  CA  ARG B  49       7.092  19.173   8.727  0.00  0.00      C2   C
ATOM   4413  C   ARG B  49       6.912  17.947   7.839  0.00  0.00      C2   C
ATOM   4414  O   ARG B  49       7.125  17.992   6.642  0.00  0.00      C2   O
ATOM   4415  CB  ARG B  49       5.727  19.922   8.798  0.00  0.00      C2   C
ATOM   4416  CG  ARG B  49       5.650  21.298   9.488  0.00  0.00      C2   C
ATOM   4417  CD  ARG B  49       5.709  21.190  10.972  0.00  0.00      C2   C
ATOM   4418  NE  ARG B  49       4.491  20.669  11.642  0.00  0.00      C2   N
ATOM   4419  CZ  ARG B  49       3.419  21.320  12.128  0.00  0.00      C2   C
ATOM   4420  NH1 ARG B  49       3.329  22.628  11.894  0.00  0.00      C2   N
ATOM   4421  NH2 ARG B  49       2.460  20.692  12.766  0.00  0.00      C2   N
ATOM   4422  H   ARG B  49       8.551  19.767   7.392  0.00  0.00      C2   H
ATOM   4423  HA  ARG B  49       7.188  18.767   9.734  0.00  0.00      C2   H
ATOM   4424  HB3 ARG B  49       4.969  19.271   9.234  0.00  0.00      C2   H
ATOM   4425  HB2 ARG B  49       5.472  19.997   7.740  0.00  0.00      C2   H
ATOM   4426  HG3 ARG B  49       4.685  21.748   9.256  0.00  0.00      C2   H
ATOM   4427  HG2 ARG B  49       6.426  21.978   9.136  0.00  0.00      C2   H
ATOM   4428  HD3 ARG B  49       6.125  21.985  11.591  0.00  0.00      C2   H
ATOM   4429  HD2 ARG B  49       6.454  20.432  11.214  0.00  0.00      C2   H
ATOM   4430  HE  ARG B  49       4.487  19.673  11.808  0.00  0.00      C2   H
ATOM   4431 HH12 ARG B  49       2.505  23.129  12.194  0.00  0.00      C2   H
ATOM   4432 HH11 ARG B  49       3.971  23.092  11.267  0.00  0.00      C2   H
ATOM   4433 HH22 ARG B  49       1.759  21.160  13.322  0.00  0.00      C2   H
ATOM   4434 HH21 ARG B  49       2.434  19.683  12.726  0.00  0.00      C2   H
ATOM   4435  N   THR B  50       6.348  16.834   8.399  0.00  0.00      C2   N
ATOM   4436  CA  THR B  50       5.720  15.715   7.656  0.00  0.00      C2   C
ATOM   4437  C   THR B  50       4.177  15.945   7.647  0.00  0.00      C2   C
ATOM   4438  O   THR B  50       3.654  16.028   8.723  0.00  0.00      C2   O
ATOM   4439  CB  THR B  50       6.060  14.357   8.362  0.00  0.00      C2   C
ATOM   4440  OG1 THR B  50       7.424  14.236   8.463  0.00  0.00      C2   O
ATOM   4441  CG2 THR B  50       5.486  13.170   7.547  0.00  0.00      C2   C
ATOM   4442  H   THR B  50       6.227  16.941   9.396  0.00  0.00      C2   H
ATOM   4443  HA  THR B  50       6.136  15.709   6.649  0.00  0.00      C2   H
ATOM   4444  HB  THR B  50       5.703  14.304   9.391  0.00  0.00      C2   H
ATOM   4445  HG1 THR B  50       7.797  14.975   8.948  0.00  0.00      C2   H
ATOM   4446 HG21 THR B  50       5.859  13.121   6.524  0.00  0.00      C2   H
ATOM   4447 HG22 THR B  50       5.764  12.215   7.992  0.00  0.00      C2   H
ATOM   4448 HG23 THR B  50       4.404  13.255   7.651  0.00  0.00      C2   H
ATOM   4449  N   LEU B  51       3.588  16.032   6.459  0.00  0.00      C2   N
ATOM   4450  CA  LEU B  51       2.181  16.325   6.186  0.00  0.00      C2   C
ATOM   4451  C   LEU B  51       1.400  15.005   6.195  0.00  0.00      C2   C
ATOM   4452  O   LEU B  51       1.438  14.414   5.164  0.00  0.00      C2   O
ATOM   4453  CB  LEU B  51       2.106  17.193   4.887  0.00  0.00      C2   C
ATOM   4454  CG  LEU B  51       2.706  18.608   5.027  0.00  0.00      C2   C
ATOM   4455  CD1 LEU B  51       2.616  19.512   3.798  0.00  0.00      C2   C
ATOM   4456  CD2 LEU B  51       2.179  19.346   6.231  0.00  0.00      C2   C
ATOM   4457  H   LEU B  51       4.164  15.879   5.643  0.00  0.00      C2   H
ATOM   4458  HA  LEU B  51       1.656  16.761   7.036  0.00  0.00      C2   H
ATOM   4459  HB3 LEU B  51       1.057  17.336   4.627  0.00  0.00      C2   H
ATOM   4460  HB2 LEU B  51       2.575  16.702   4.034  0.00  0.00      C2   H
ATOM   4461  HG  LEU B  51       3.763  18.663   5.290  0.00  0.00      C2   H
ATOM   4462 HD11 LEU B  51       2.039  19.063   2.990  0.00  0.00      C2   H
ATOM   4463 HD12 LEU B  51       2.209  20.522   3.854  0.00  0.00      C2   H
ATOM   4464 HD13 LEU B  51       3.632  19.717   3.460  0.00  0.00      C2   H
ATOM   4465 HD21 LEU B  51       1.950  20.388   6.011  0.00  0.00      C2   H
ATOM   4466 HD22 LEU B  51       1.303  18.929   6.729  0.00  0.00      C2   H
ATOM   4467 HD23 LEU B  51       2.961  19.515   6.972  0.00  0.00      C2   H
ATOM   4468  N   ARG B  52       0.646  14.631   7.234  0.00  0.00      C2   N
ATOM   4469  CA  ARG B  52      -0.208  13.466   7.244  0.00  0.00      C2   C
ATOM   4470  C   ARG B  52      -1.710  13.817   7.015  0.00  0.00      C2   C
ATOM   4471  O   ARG B  52      -2.380  14.358   7.863  0.00  0.00      C2   O
ATOM   4472  CB  ARG B  52      -0.060  12.725   8.604  0.00  0.00      C2   C
ATOM   4473  CG  ARG B  52       1.201  11.738   8.637  0.00  0.00      C2   C
ATOM   4474  CD  ARG B  52       1.268  10.931   9.879  0.00  0.00      C2   C
ATOM   4475  NE  ARG B  52       0.104  10.128  10.200  0.00  0.00      C2   N
ATOM   4476  CZ  ARG B  52      -0.519  10.071  11.373  0.00  0.00      C2   C
ATOM   4477  NH1 ARG B  52      -0.123  10.760  12.436  0.00  0.00      C2   N
ATOM   4478  NH2 ARG B  52      -1.438   9.169  11.564  0.00  0.00      C2   N
ATOM   4479  H   ARG B  52       0.489  15.222   8.037  0.00  0.00      C2   H
ATOM   4480  HA  ARG B  52       0.159  12.811   6.454  0.00  0.00      C2   H
ATOM   4481  HB3 ARG B  52      -1.033  12.247   8.713  0.00  0.00      C2   H
ATOM   4482  HB2 ARG B  52       0.064  13.358   9.483  0.00  0.00      C2   H
ATOM   4483  HG3 ARG B  52       2.028  12.407   8.401  0.00  0.00      C2   H
ATOM   4484  HG2 ARG B  52       1.267  11.169   7.710  0.00  0.00      C2   H
ATOM   4485  HD3 ARG B  52       1.687  11.591  10.639  0.00  0.00      C2   H
ATOM   4486  HD2 ARG B  52       2.181  10.338   9.832  0.00  0.00      C2   H
ATOM   4487  HE  ARG B  52      -0.298   9.580   9.453  0.00  0.00      C2   H
ATOM   4488 HH12 ARG B  52      -0.495  10.540  13.348  0.00  0.00      C2   H
ATOM   4489 HH11 ARG B  52       0.617  11.448  12.405  0.00  0.00      C2   H
ATOM   4490 HH22 ARG B  52      -1.910   8.973  12.435  0.00  0.00      C2   H
ATOM   4491 HH21 ARG B  52      -1.734   8.463  10.905  0.00  0.00      C2   H
ATOM   4492  N   GLY B  53      -2.131  13.466   5.768  0.00  0.00      C2   N
ATOM   4493  CA  GLY B  53      -3.571  13.507   5.299  0.00  0.00      C2   C
ATOM   4494  C   GLY B  53      -3.730  12.307   4.319  0.00  0.00      C2   C
ATOM   4495  O   GLY B  53      -4.811  11.707   4.330  0.00  0.00      C2   O
ATOM   4496  H   GLY B  53      -1.497  12.925   5.196  0.00  0.00      C2   H
ATOM   4497  HA3 GLY B  53      -3.691  14.459   4.783  0.00  0.00      C2   H
ATOM   4498  HA2 GLY B  53      -4.280  13.405   6.121  0.00  0.00      C2   H
ATOM   4499  N   HIS B  54      -2.661  11.999   3.535  0.00  0.00      C2   N
ATOM   4500  CA  HIS B  54      -2.762  10.854   2.620  0.00  0.00      C2   C
ATOM   4501  C   HIS B  54      -2.355   9.527   3.360  0.00  0.00      C2   C
ATOM   4502  O   HIS B  54      -1.924   9.501   4.597  0.00  0.00      C2   O
ATOM   4503  CB  HIS B  54      -1.719  11.012   1.445  0.00  0.00      C2   C
ATOM   4504  CG  HIS B  54      -1.794  12.300   0.669  0.00  0.00      C2   C
ATOM   4505  ND1 HIS B  54      -2.548  12.365  -0.454  0.00  0.00      C2   N
ATOM   4506  CD2 HIS B  54      -1.133  13.493   0.857  0.00  0.00      C2   C
ATOM   4507  CE1 HIS B  54      -2.344  13.630  -0.880  0.00  0.00      C2   C
ATOM   4508  NE2 HIS B  54      -1.654  14.410  -0.038  0.00  0.00      C2   N
ATOM   4509  H   HIS B  54      -1.770  12.455   3.398  0.00  0.00      C2   H
ATOM   4510  HA  HIS B  54      -3.761  10.912   2.187  0.00  0.00      C2   H
ATOM   4511  HB3 HIS B  54      -1.736  10.161   0.764  0.00  0.00      C2   H
ATOM   4512  HB2 HIS B  54      -0.729  10.993   1.900  0.00  0.00      C2   H
ATOM   4513  HD1 HIS B  54      -3.060  11.637  -0.931  0.00  0.00      C2   H
ATOM   4514  HD2 HIS B  54      -0.419  13.833   1.592  0.00  0.00      C2   H
ATOM   4515  HE1 HIS B  54      -2.750  13.935  -1.834  0.00  0.00      C2   H
ATOM   4516  N   LEU B  55      -2.582   8.458   2.580  0.00  0.00      C2   N
ATOM   4517  CA  LEU B  55      -2.328   7.060   3.037  0.00  0.00      C2   C
ATOM   4518  C   LEU B  55      -1.836   6.199   1.826  0.00  0.00      C2   C
ATOM   4519  O   LEU B  55      -1.077   5.244   2.142  0.00  0.00      C2   O
ATOM   4520  CB  LEU B  55      -3.568   6.444   3.710  0.00  0.00      C2   C
ATOM   4521  CG  LEU B  55      -3.547   6.768   5.258  0.00  0.00      C2   C
ATOM   4522  CD1 LEU B  55      -4.982   6.711   5.789  0.00  0.00      C2   C
ATOM   4523  CD2 LEU B  55      -2.643   5.745   6.029  0.00  0.00      C2   C
ATOM   4524  H   LEU B  55      -3.080   8.590   1.711  0.00  0.00      C2   H
ATOM   4525  HA  LEU B  55      -1.441   7.003   3.668  0.00  0.00      C2   H
ATOM   4526  HB3 LEU B  55      -3.685   5.360   3.729  0.00  0.00      C2   H
ATOM   4527  HB2 LEU B  55      -4.478   6.800   3.229  0.00  0.00      C2   H
ATOM   4528  HG  LEU B  55      -3.039   7.694   5.526  0.00  0.00      C2   H
ATOM   4529 HD11 LEU B  55      -5.573   7.533   5.385  0.00  0.00      C2   H
ATOM   4530 HD12 LEU B  55      -5.359   5.742   5.460  0.00  0.00      C2   H
ATOM   4531 HD13 LEU B  55      -5.051   6.806   6.873  0.00  0.00      C2   H
ATOM   4532 HD21 LEU B  55      -1.926   6.161   6.737  0.00  0.00      C2   H
ATOM   4533 HD22 LEU B  55      -3.364   5.123   6.559  0.00  0.00      C2   H
ATOM   4534 HD23 LEU B  55      -2.024   5.205   5.312  0.00  0.00      C2   H
ATOM   4535  N   ALA B  56      -2.293   6.494   0.616  0.00  0.00      C2   N
ATOM   4536  CA  ALA B  56      -2.015   5.846  -0.690  0.00  0.00      C2   C
ATOM   4537  C   ALA B  56      -0.798   6.610  -1.250  0.00  0.00      C2   C
ATOM   4538  O   ALA B  56      -0.557   7.767  -0.877  0.00  0.00      C2   O
ATOM   4539  CB  ALA B  56      -3.300   5.838  -1.498  0.00  0.00      C2   C
ATOM   4540  H   ALA B  56      -2.875   7.318   0.584  0.00  0.00      C2   H
ATOM   4541  HA  ALA B  56      -1.747   4.837  -0.376  0.00  0.00      C2   H
ATOM   4542  HB1 ALA B  56      -3.586   6.851  -1.781  0.00  0.00      C2   H
ATOM   4543  HB2 ALA B  56      -3.173   5.251  -2.408  0.00  0.00      C2   H
ATOM   4544  HB3 ALA B  56      -4.121   5.311  -1.012  0.00  0.00      C2   H
ATOM   4545  N   LYS B  57      -0.202   5.858  -2.182  0.00  0.00      C2   N
ATOM   4546  CA  LYS B  57       0.894   6.213  -3.030  0.00  0.00      C2   C
ATOM   4547  C   LYS B  57       0.756   7.662  -3.703  0.00  0.00      C2   C
ATOM   4548  O   LYS B  57      -0.129   7.783  -4.567  0.00  0.00      C2   O
ATOM   4549  CB  LYS B  57       1.149   5.140  -4.165  0.00  0.00      C2   C
ATOM   4550  CG  LYS B  57       2.016   3.897  -3.723  0.00  0.00      C2   C
ATOM   4551  CD  LYS B  57       2.115   2.860  -4.810  0.00  0.00      C2   C
ATOM   4552  CE  LYS B  57       2.828   1.625  -4.238  0.00  0.00      C2   C
ATOM   4553  NZ  LYS B  57       2.846   0.519  -5.157  0.00  0.00      C2   N
ATOM   4554  H   LYS B  57      -0.652   4.969  -2.350  0.00  0.00      C2   H
ATOM   4555  HA  LYS B  57       1.876   6.271  -2.560  0.00  0.00      C2   H
ATOM   4556  HB3 LYS B  57       1.756   5.619  -4.934  0.00  0.00      C2   H
ATOM   4557  HB2 LYS B  57       0.202   4.924  -4.659  0.00  0.00      C2   H
ATOM   4558  HG3 LYS B  57       1.651   3.584  -2.744  0.00  0.00      C2   H
ATOM   4559  HG2 LYS B  57       3.008   4.249  -3.439  0.00  0.00      C2   H
ATOM   4560  HD3 LYS B  57       2.729   3.240  -5.627  0.00  0.00      C2   H
ATOM   4561  HD2 LYS B  57       1.167   2.574  -5.266  0.00  0.00      C2   H
ATOM   4562  HE3 LYS B  57       2.357   1.234  -3.337  0.00  0.00      C2   H
ATOM   4563  HE2 LYS B  57       3.875   1.669  -3.940  0.00  0.00      C2   H
ATOM   4564  HZ1 LYS B  57       2.474   0.975  -5.977  0.00  0.00      C2   H
ATOM   4565  HZ2 LYS B  57       3.765   0.107  -5.240  0.00  0.00      C2   H
ATOM   4566  HZ3 LYS B  57       2.049  -0.044  -4.896  0.00  0.00      C2   H
ATOM   4567  N   ILE B  58       1.625   8.671  -3.368  0.00  0.00      C2   N
ATOM   4568  CA  ILE B  58       1.659   9.986  -3.979  0.00  0.00      C2   C
ATOM   4569  C   ILE B  58       2.359   9.759  -5.393  0.00  0.00      C2   C
ATOM   4570  O   ILE B  58       3.441   9.183  -5.425  0.00  0.00      C2   O
ATOM   4571  CB  ILE B  58       2.548  11.002  -3.093  0.00  0.00      C2   C
ATOM   4572  CG1 ILE B  58       1.908  11.042  -1.681  0.00  0.00      C2   C
ATOM   4573  CG2 ILE B  58       2.625  12.483  -3.569  0.00  0.00      C2   C
ATOM   4574  CD1 ILE B  58       2.437  12.027  -0.597  0.00  0.00      C2   C
ATOM   4575  H   ILE B  58       2.429   8.428  -2.807  0.00  0.00      C2   H
ATOM   4576  HA  ILE B  58       0.651  10.396  -4.043  0.00  0.00      C2   H
ATOM   4577  HB  ILE B  58       3.573  10.631  -3.090  0.00  0.00      C2   H
ATOM   4578 HG13 ILE B  58       1.854  10.011  -1.328  0.00  0.00      C2   H
ATOM   4579 HG12 ILE B  58       0.893  11.431  -1.755  0.00  0.00      C2   H
ATOM   4580 HG21 ILE B  58       2.990  12.330  -4.585  0.00  0.00      C2   H
ATOM   4581 HG22 ILE B  58       1.617  12.898  -3.594  0.00  0.00      C2   H
ATOM   4582 HG23 ILE B  58       3.218  13.193  -2.993  0.00  0.00      C2   H
ATOM   4583 HD11 ILE B  58       2.798  12.966  -1.015  0.00  0.00      C2   H
ATOM   4584 HD12 ILE B  58       1.734  12.273   0.199  0.00  0.00      C2   H
ATOM   4585 HD13 ILE B  58       3.354  11.781  -0.062  0.00  0.00      C2   H
ATOM   4586  N   TYR B  59       1.615  10.182  -6.440  0.00  0.00      C2   N
ATOM   4587  CA  TYR B  59       2.013  10.195  -7.898  0.00  0.00      C2   C
ATOM   4588  C   TYR B  59       2.283  11.621  -8.497  0.00  0.00      C2   C
ATOM   4589  O   TYR B  59       2.917  11.741  -9.540  0.00  0.00      C2   O
ATOM   4590  CB  TYR B  59       0.851   9.527  -8.707  0.00  0.00      C2   C
ATOM   4591  CG  TYR B  59       1.144   8.092  -9.040  0.00  0.00      C2   C
ATOM   4592  CD1 TYR B  59       1.000   7.047  -8.095  0.00  0.00      C2   C
ATOM   4593  CD2 TYR B  59       1.535   7.687 -10.323  0.00  0.00      C2   C
ATOM   4594  CE1 TYR B  59       1.378   5.727  -8.291  0.00  0.00      C2   C
ATOM   4595  CE2 TYR B  59       1.854   6.341 -10.571  0.00  0.00      C2   C
ATOM   4596  CZ  TYR B  59       1.858   5.354  -9.567  0.00  0.00      C2   C
ATOM   4597  OH  TYR B  59       2.301   4.069  -9.787  0.00  0.00      C2   O
ATOM   4598  H   TYR B  59       0.824  10.766  -6.212  0.00  0.00      C2   H
ATOM   4599  HA  TYR B  59       2.845   9.502  -8.020  0.00  0.00      C2   H
ATOM   4600  HB3 TYR B  59       0.633  10.050  -9.638  0.00  0.00      C2   H
ATOM   4601  HB2 TYR B  59      -0.122   9.680  -8.240  0.00  0.00      C2   H
ATOM   4602  HD1 TYR B  59       0.670   7.429  -7.141  0.00  0.00      C2   H
ATOM   4603  HD2 TYR B  59       1.566   8.353 -11.173  0.00  0.00      C2   H
ATOM   4604  HE1 TYR B  59       1.276   5.065  -7.444  0.00  0.00      C2   H
ATOM   4605  HE2 TYR B  59       2.295   6.112 -11.530  0.00  0.00      C2   H
ATOM   4606  HH  TYR B  59       2.532   3.984 -10.714  0.00  0.00      C2   H
ATOM   4607  N   ALA B  60       1.869  12.666  -7.743  0.00  0.00      C2   N
ATOM   4608  CA  ALA B  60       2.068  14.082  -8.119  0.00  0.00      C2   C
ATOM   4609  C   ALA B  60       1.977  14.988  -6.870  0.00  0.00      C2   C
ATOM   4610  O   ALA B  60       1.124  14.783  -5.968  0.00  0.00      C2   O
ATOM   4611  CB  ALA B  60       1.078  14.460  -9.184  0.00  0.00      C2   C
ATOM   4612  H   ALA B  60       1.685  12.501  -6.764  0.00  0.00      C2   H
ATOM   4613  HA  ALA B  60       3.057  14.286  -8.530  0.00  0.00      C2   H
ATOM   4614  HB1 ALA B  60       1.167  13.770 -10.023  0.00  0.00      C2   H
ATOM   4615  HB2 ALA B  60       0.051  14.445  -8.818  0.00  0.00      C2   H
ATOM   4616  HB3 ALA B  60       1.341  15.439  -9.584  0.00  0.00      C2   H
ATOM   4617  N   MET B  61       2.878  15.938  -6.867  0.00  0.00      C2   N
ATOM   4618  CA  MET B  61       3.000  16.934  -5.745  0.00  0.00      C2   C
ATOM   4619  C   MET B  61       3.740  18.208  -6.362  0.00  0.00      C2   C
ATOM   4620  O   MET B  61       4.772  17.999  -6.982  0.00  0.00      C2   O
ATOM   4621  CB  MET B  61       3.758  16.230  -4.549  0.00  0.00      C2   C
ATOM   4622  CG  MET B  61       3.959  17.185  -3.331  0.00  0.00      C2   C
ATOM   4623  SD  MET B  61       5.685  17.417  -2.908  0.00  0.00      C2   S
ATOM   4624  CE  MET B  61       6.166  18.777  -4.001  0.00  0.00      C2   C
ATOM   4625  H   MET B  61       3.645  15.958  -7.523  0.00  0.00      C2   H
ATOM   4626  HA  MET B  61       2.039  17.201  -5.305  0.00  0.00      C2   H
ATOM   4627  HB3 MET B  61       4.770  15.878  -4.750  0.00  0.00      C2   H
ATOM   4628  HB2 MET B  61       3.231  15.313  -4.286  0.00  0.00      C2   H
ATOM   4629  HG3 MET B  61       3.565  16.684  -2.447  0.00  0.00      C2   H
ATOM   4630  HG2 MET B  61       3.389  18.113  -3.395  0.00  0.00      C2   H
ATOM   4631  HE1 MET B  61       7.151  19.112  -3.677  0.00  0.00      C2   H
ATOM   4632  HE2 MET B  61       6.377  18.566  -5.050  0.00  0.00      C2   H
ATOM   4633  HE3 MET B  61       5.456  19.574  -3.781  0.00  0.00      C2   H
ATOM   4634  N   HIE B  62       3.204  19.430  -6.233  0.00  0.00      C2   N
ATOM   4635  CA  HIE B  62       3.699  20.588  -6.867  0.00  0.00      C2   C
ATOM   4636  C   HIE B  62       3.406  21.772  -5.868  0.00  0.00      C2   C
ATOM   4637  O   HIE B  62       2.393  21.783  -5.194  0.00  0.00      C2   O
ATOM   4638  CB  HIE B  62       2.928  20.803  -8.188  0.00  0.00      C2   C
ATOM   4639  CG  HIE B  62       3.740  20.671  -9.471  0.00  0.00      C2   C
ATOM   4640  ND1 HIE B  62       4.409  21.797  -9.935  0.00  0.00      C2   N
ATOM   4641  CD2 HIE B  62       3.998  19.547 -10.256  0.00  0.00      C2   C
ATOM   4642  CE1 HIE B  62       5.064  21.292 -10.981  0.00  0.00      C2   C
ATOM   4643  NE2 HIE B  62       4.802  20.027 -11.270  0.00  0.00      C2   N
ATOM   4644  H   HIE B  62       2.478  19.661  -5.571  0.00  0.00      C2   H
ATOM   4645  HA  HIE B  62       4.778  20.627  -7.015  0.00  0.00      C2   H
ATOM   4646  HB3 HIE B  62       2.509  21.809  -8.159  0.00  0.00      C2   H
ATOM   4647  HB2 HIE B  62       2.033  20.182  -8.242  0.00  0.00      C2   H
ATOM   4648  HD2 HIE B  62       3.728  18.515 -10.090  0.00  0.00      C2   H
ATOM   4649  HE1 HIE B  62       5.698  21.892 -11.618  0.00  0.00      C2   H
ATOM   4650  HE2 HIE B  62       5.257  19.404 -11.922  0.00  0.00      C2   H
ATOM   4651  N   TRP B  63       4.431  22.633  -5.679  0.00  0.00      C2   N
ATOM   4652  CA  TRP B  63       4.255  23.885  -5.032  0.00  0.00      C2   C
ATOM   4653  C   TRP B  63       3.380  24.816  -5.862  0.00  0.00      C2   C
ATOM   4654  O   TRP B  63       3.209  24.719  -7.060  0.00  0.00      C2   O
ATOM   4655  CB  TRP B  63       5.635  24.539  -4.731  0.00  0.00      C2   C
ATOM   4656  CG  TRP B  63       6.524  23.875  -3.721  0.00  0.00      C2   C
ATOM   4657  CD1 TRP B  63       7.439  22.922  -4.017  0.00  0.00      C2   C
ATOM   4658  CD2 TRP B  63       6.615  24.062  -2.299  0.00  0.00      C2   C
ATOM   4659  NE1 TRP B  63       8.201  22.663  -2.887  0.00  0.00      C2   N
ATOM   4660  CE2 TRP B  63       7.670  23.281  -1.781  0.00  0.00      C2   C
ATOM   4661  CE3 TRP B  63       5.845  24.837  -1.351  0.00  0.00      C2   C
ATOM   4662  CZ2 TRP B  63       7.988  23.274  -0.410  0.00  0.00      C2   C
ATOM   4663  CZ3 TRP B  63       6.165  24.774   0.057  0.00  0.00      C2   C
ATOM   4664  CH2 TRP B  63       7.330  24.135   0.475  0.00  0.00      C2   C
ATOM   4665  H   TRP B  63       5.212  22.324  -6.241  0.00  0.00      C2   H
ATOM   4666  HA  TRP B  63       3.811  23.651  -4.065  0.00  0.00      C2   H
ATOM   4667  HB3 TRP B  63       5.504  25.566  -4.388  0.00  0.00      C2   H
ATOM   4668  HB2 TRP B  63       6.321  24.752  -5.551  0.00  0.00      C2   H
ATOM   4669  HD1 TRP B  63       7.604  22.505  -5.000  0.00  0.00      C2   H
ATOM   4670  HE1 TRP B  63       8.948  21.983  -2.894  0.00  0.00      C2   H
ATOM   4671  HE3 TRP B  63       5.100  25.547  -1.678  0.00  0.00      C2   H
ATOM   4672  HZ2 TRP B  63       8.887  22.802  -0.044  0.00  0.00      C2   H
ATOM   4673  HZ3 TRP B  63       5.639  25.346   0.807  0.00  0.00      C2   H
ATOM   4674  HH2 TRP B  63       7.661  24.149   1.503  0.00  0.00      C2   H
ATOM   4675  N   GLY B  64       2.795  25.790  -5.113  0.00  0.00      C2   N
ATOM   4676  CA  GLY B  64       2.188  26.923  -5.785  0.00  0.00      C2   C
ATOM   4677  C   GLY B  64       3.297  27.997  -5.934  0.00  0.00      C2   C
ATOM   4678  O   GLY B  64       4.104  28.202  -5.033  0.00  0.00      C2   O
ATOM   4679  H   GLY B  64       2.815  25.766  -4.103  0.00  0.00      C2   H
ATOM   4680  HA3 GLY B  64       1.344  27.450  -5.341  0.00  0.00      C2   H
ATOM   4681  HA2 GLY B  64       1.754  26.680  -6.754  0.00  0.00      C2   H
ATOM   4682  N   THR B  65       3.210  28.750  -7.065  0.00  0.00      C2   N
ATOM   4683  CA  THR B  65       4.085  29.916  -7.338  0.00  0.00      C2   C
ATOM   4684  C   THR B  65       4.059  31.038  -6.329  0.00  0.00      C2   C
ATOM   4685  O   THR B  65       5.113  31.620  -6.081  0.00  0.00      C2   O
ATOM   4686  CB  THR B  65       3.872  30.439  -8.780  0.00  0.00      C2   C
ATOM   4687  OG1 THR B  65       4.758  31.519  -9.092  0.00  0.00      C2   O
ATOM   4688  CG2 THR B  65       2.412  30.724  -9.188  0.00  0.00      C2   C
ATOM   4689  H   THR B  65       2.497  28.565  -7.756  0.00  0.00      C2   H
ATOM   4690  HA  THR B  65       5.134  29.620  -7.370  0.00  0.00      C2   H
ATOM   4691  HB  THR B  65       4.172  29.664  -9.485  0.00  0.00      C2   H
ATOM   4692  HG1 THR B  65       5.664  31.224  -8.967  0.00  0.00      C2   H
ATOM   4693 HG21 THR B  65       1.835  29.861  -9.519  0.00  0.00      C2   H
ATOM   4694 HG22 THR B  65       1.871  31.348  -8.477  0.00  0.00      C2   H
ATOM   4695 HG23 THR B  65       2.445  31.431 -10.018  0.00  0.00      C2   H
ATOM   4696  N   ASP B  66       2.931  31.341  -5.699  0.00  0.00      C2   N
ATOM   4697  CA  ASP B  66       2.756  32.163  -4.486  0.00  0.00      C2   C
ATOM   4698  C   ASP B  66       3.479  31.546  -3.206  0.00  0.00      C2   C
ATOM   4699  O   ASP B  66       3.648  32.335  -2.254  0.00  0.00      C2   O
ATOM   4700  CB  ASP B  66       1.307  32.660  -4.268  0.00  0.00      C2   C
ATOM   4701  CG  ASP B  66       0.457  33.004  -5.511  0.00  0.00      C2   C
ATOM   4702  OD1 ASP B  66       0.120  32.063  -6.288  0.00  0.00      C2   O
ATOM   4703  OD2 ASP B  66       0.183  34.197  -5.810  0.00  0.00      C2   O
ATOM   4704  H   ASP B  66       2.006  31.049  -5.982  0.00  0.00      C2   H
ATOM   4705  HA  ASP B  66       3.321  33.087  -4.603  0.00  0.00      C2   H
ATOM   4706  HB3 ASP B  66       1.252  33.558  -3.653  0.00  0.00      C2   H
ATOM   4707  HB2 ASP B  66       0.616  31.982  -3.767  0.00  0.00      C2   H
ATOM   4708  N   SER B  67       4.073  30.347  -3.237  0.00  0.00      C2   N
ATOM   4709  CA  SER B  67       5.130  29.849  -2.221  0.00  0.00      C2   C
ATOM   4710  C   SER B  67       4.500  29.548  -0.895  0.00  0.00      C2   C
ATOM   4711  O   SER B  67       5.248  29.473   0.071  0.00  0.00      C2   O
ATOM   4712  CB  SER B  67       6.407  30.736  -2.222  0.00  0.00      C2   C
ATOM   4713  OG  SER B  67       6.947  30.734  -3.549  0.00  0.00      C2   O
ATOM   4714  H   SER B  67       3.707  29.820  -4.017  0.00  0.00      C2   H
ATOM   4715  HA  SER B  67       5.343  28.895  -2.704  0.00  0.00      C2   H
ATOM   4716  HB3 SER B  67       7.277  30.334  -1.703  0.00  0.00      C2   H
ATOM   4717  HB2 SER B  67       6.207  31.731  -1.822  0.00  0.00      C2   H
ATOM   4718  HG  SER B  67       7.319  31.616  -3.630  0.00  0.00      C2   H
ATOM   4719  N   ARG B  68       3.182  29.363  -0.823  0.00  0.00      C2   N
ATOM   4720  CA  ARG B  68       2.464  29.154   0.452  0.00  0.00      C2   C
ATOM   4721  C   ARG B  68       1.521  27.940   0.479  0.00  0.00      C2   C
ATOM   4722  O   ARG B  68       1.265  27.387   1.548  0.00  0.00      C2   O
ATOM   4723  CB  ARG B  68       1.710  30.478   0.842  0.00  0.00      C2   C
ATOM   4724  CG  ARG B  68       0.774  30.514   2.041  0.00  0.00      C2   C
ATOM   4725  CD  ARG B  68       1.547  30.349   3.353  0.00  0.00      C2   C
ATOM   4726  NE  ARG B  68       0.554  30.105   4.449  0.00  0.00      C2   N
ATOM   4727  CZ  ARG B  68      -0.250  31.053   5.004  0.00  0.00      C2   C
ATOM   4728  NH1 ARG B  68       0.021  32.365   4.874  0.00  0.00      C2   N
ATOM   4729  NH2 ARG B  68      -1.224  30.650   5.808  0.00  0.00      C2   N
ATOM   4730  H   ARG B  68       2.558  29.497  -1.606  0.00  0.00      C2   H
ATOM   4731  HA  ARG B  68       3.128  29.000   1.302  0.00  0.00      C2   H
ATOM   4732  HB3 ARG B  68       1.153  30.826  -0.028  0.00  0.00      C2   H
ATOM   4733  HB2 ARG B  68       2.464  31.255   0.965  0.00  0.00      C2   H
ATOM   4734  HG3 ARG B  68       0.003  29.794   1.768  0.00  0.00      C2   H
ATOM   4735  HG2 ARG B  68       0.313  31.500   2.105  0.00  0.00      C2   H
ATOM   4736  HD3 ARG B  68       2.268  31.105   3.664  0.00  0.00      C2   H
ATOM   4737  HD2 ARG B  68       2.046  29.380   3.347  0.00  0.00      C2   H
ATOM   4738  HE  ARG B  68       0.424  29.122   4.642  0.00  0.00      C2   H
ATOM   4739 HH12 ARG B  68      -0.339  33.078   5.492  0.00  0.00      C2   H
ATOM   4740 HH11 ARG B  68       0.728  32.670   4.221  0.00  0.00      C2   H
ATOM   4741 HH22 ARG B  68      -1.722  31.304   6.396  0.00  0.00      C2   H
ATOM   4742 HH21 ARG B  68      -1.421  29.673   5.971  0.00  0.00      C2   H
ATOM   4743  N   LEU B  69       0.993  27.569  -0.685  0.00  0.00      C2   N
ATOM   4744  CA  LEU B  69       0.110  26.386  -0.883  0.00  0.00      C2   C
ATOM   4745  C   LEU B  69       0.852  25.309  -1.675  0.00  0.00      C2   C
ATOM   4746  O   LEU B  69       1.340  25.687  -2.725  0.00  0.00      C2   O
ATOM   4747  CB  LEU B  69      -1.272  26.800  -1.544  0.00  0.00      C2   C
ATOM   4748  CG  LEU B  69      -2.221  27.745  -0.736  0.00  0.00      C2   C
ATOM   4749  CD1 LEU B  69      -3.652  27.772  -1.407  0.00  0.00      C2   C
ATOM   4750  CD2 LEU B  69      -2.228  27.421   0.730  0.00  0.00      C2   C
ATOM   4751  H   LEU B  69       1.270  28.131  -1.477  0.00  0.00      C2   H
ATOM   4752  HA  LEU B  69      -0.033  25.855   0.058  0.00  0.00      C2   H
ATOM   4753  HB3 LEU B  69      -1.843  25.889  -1.725  0.00  0.00      C2   H
ATOM   4754  HB2 LEU B  69      -1.119  27.178  -2.555  0.00  0.00      C2   H
ATOM   4755  HG  LEU B  69      -1.867  28.774  -0.800  0.00  0.00      C2   H
ATOM   4756 HD11 LEU B  69      -3.569  27.411  -2.433  0.00  0.00      C2   H
ATOM   4757 HD12 LEU B  69      -4.462  27.248  -0.900  0.00  0.00      C2   H
ATOM   4758 HD13 LEU B  69      -3.979  28.807  -1.511  0.00  0.00      C2   H
ATOM   4759 HD21 LEU B  69      -2.289  26.348   0.911  0.00  0.00      C2   H
ATOM   4760 HD22 LEU B  69      -1.312  27.662   1.269  0.00  0.00      C2   H
ATOM   4761 HD23 LEU B  69      -2.996  27.939   1.305  0.00  0.00      C2   H
ATOM   4762  N   LEU B  70       0.724  24.096  -1.218  0.00  0.00      C2   N
ATOM   4763  CA  LEU B  70       1.317  22.854  -1.753  0.00  0.00      C2   C
ATOM   4764  C   LEU B  70       0.228  21.930  -2.193  0.00  0.00      C2   C
ATOM   4765  O   LEU B  70      -0.576  21.439  -1.351  0.00  0.00      C2   O
ATOM   4766  CB  LEU B  70       2.197  22.252  -0.574  0.00  0.00      C2   C
ATOM   4767  CG  LEU B  70       2.861  20.898  -0.849  0.00  0.00      C2   C
ATOM   4768  CD1 LEU B  70       4.007  21.002  -1.934  0.00  0.00      C2   C
ATOM   4769  CD2 LEU B  70       3.420  20.371   0.471  0.00  0.00      C2   C
ATOM   4770  H   LEU B  70       0.245  24.006  -0.333  0.00  0.00      C2   H
ATOM   4771  HA  LEU B  70       2.021  23.119  -2.541  0.00  0.00      C2   H
ATOM   4772  HB3 LEU B  70       1.505  22.113   0.257  0.00  0.00      C2   H
ATOM   4773  HB2 LEU B  70       2.932  23.010  -0.305  0.00  0.00      C2   H
ATOM   4774  HG  LEU B  70       2.079  20.223  -1.196  0.00  0.00      C2   H
ATOM   4775 HD11 LEU B  70       4.955  20.570  -1.614  0.00  0.00      C2   H
ATOM   4776 HD12 LEU B  70       3.551  20.529  -2.804  0.00  0.00      C2   H
ATOM   4777 HD13 LEU B  70       4.231  22.051  -2.127  0.00  0.00      C2   H
ATOM   4778 HD21 LEU B  70       2.930  20.883   1.298  0.00  0.00      C2   H
ATOM   4779 HD22 LEU B  70       3.469  19.288   0.590  0.00  0.00      C2   H
ATOM   4780 HD23 LEU B  70       4.462  20.679   0.556  0.00  0.00      C2   H
ATOM   4781  N   VAL B  71       0.180  21.636  -3.482  0.00  0.00      C2   N
ATOM   4782  CA  VAL B  71      -0.752  20.658  -4.025  0.00  0.00      C2   C
ATOM   4783  C   VAL B  71      -0.104  19.260  -3.951  0.00  0.00      C2   C
ATOM   4784  O   VAL B  71       1.097  19.233  -4.183  0.00  0.00      C2   O
ATOM   4785  CB  VAL B  71      -1.272  21.062  -5.426  0.00  0.00      C2   C
ATOM   4786  CG1 VAL B  71      -1.770  22.509  -5.447  0.00  0.00      C2   C
ATOM   4787  CG2 VAL B  71      -0.365  20.669  -6.653  0.00  0.00      C2   C
ATOM   4788  H   VAL B  71       1.016  21.787  -4.028  0.00  0.00      C2   H
ATOM   4789  HA  VAL B  71      -1.597  20.604  -3.338  0.00  0.00      C2   H
ATOM   4790  HB  VAL B  71      -2.179  20.485  -5.610  0.00  0.00      C2   H
ATOM   4791 HG11 VAL B  71      -0.885  23.142  -5.489  0.00  0.00      C2   H
ATOM   4792 HG12 VAL B  71      -2.456  22.693  -6.274  0.00  0.00      C2   H
ATOM   4793 HG13 VAL B  71      -2.298  22.729  -4.519  0.00  0.00      C2   H
ATOM   4794 HG21 VAL B  71       0.540  21.268  -6.759  0.00  0.00      C2   H
ATOM   4795 HG22 VAL B  71      -0.075  19.619  -6.613  0.00  0.00      C2   H
ATOM   4796 HG23 VAL B  71      -0.925  20.823  -7.576  0.00  0.00      C2   H
ATOM   4797  N   SER B  72      -0.857  18.201  -3.567  0.00  0.00      C2   N
ATOM   4798  CA  SER B  72      -0.375  16.876  -3.475  0.00  0.00      C2   C
ATOM   4799  C   SER B  72      -1.562  15.935  -3.810  0.00  0.00      C2   C
ATOM   4800  O   SER B  72      -2.655  16.148  -3.238  0.00  0.00      C2   O
ATOM   4801  CB  SER B  72       0.250  16.631  -2.078  0.00  0.00      C2   C
ATOM   4802  OG  SER B  72       0.812  15.303  -2.051  0.00  0.00      C2   O
ATOM   4803  H   SER B  72      -1.852  18.356  -3.491  0.00  0.00      C2   H
ATOM   4804  HA  SER B  72       0.353  16.710  -4.269  0.00  0.00      C2   H
ATOM   4805  HB3 SER B  72      -0.609  16.829  -1.438  0.00  0.00      C2   H
ATOM   4806  HB2 SER B  72       1.093  17.301  -1.905  0.00  0.00      C2   H
ATOM   4807  HG  SER B  72       0.085  14.676  -2.041  0.00  0.00      C2   H
ATOM   4808  N   ALA B  73      -1.342  14.876  -4.642  0.00  0.00      C2   N
ATOM   4809  CA  ALA B  73      -2.318  13.965  -5.186  0.00  0.00      C2   C
ATOM   4810  C   ALA B  73      -1.803  12.491  -4.928  0.00  0.00      C2   C
ATOM   4811  O   ALA B  73      -0.578  12.220  -5.008  0.00  0.00      C2   O
ATOM   4812  CB  ALA B  73      -2.336  14.129  -6.712  0.00  0.00      C2   C
ATOM   4813  H   ALA B  73      -0.426  14.683  -5.021  0.00  0.00      C2   H
ATOM   4814  HA  ALA B  73      -3.325  14.147  -4.811  0.00  0.00      C2   H
ATOM   4815  HB1 ALA B  73      -1.495  13.669  -7.231  0.00  0.00      C2   H
ATOM   4816  HB2 ALA B  73      -3.282  13.672  -7.004  0.00  0.00      C2   H
ATOM   4817  HB3 ALA B  73      -2.294  15.159  -7.065  0.00  0.00      C2   H
ATOM   4818  N   SER B  74      -2.820  11.672  -4.658  0.00  0.00      C2   N
ATOM   4819  CA  SER B  74      -2.631  10.281  -4.287  0.00  0.00      C2   C
ATOM   4820  C   SER B  74      -3.734   9.327  -4.763  0.00  0.00      C2   C
ATOM   4821  O   SER B  74      -4.922   9.669  -4.618  0.00  0.00      C2   O
ATOM   4822  CB  SER B  74      -2.445  10.158  -2.788  0.00  0.00      C2   C
ATOM   4823  OG  SER B  74      -3.639  10.379  -2.046  0.00  0.00      C2   O
ATOM   4824  H   SER B  74      -3.722  12.111  -4.539  0.00  0.00      C2   H
ATOM   4825  HA  SER B  74      -1.744  10.028  -4.866  0.00  0.00      C2   H
ATOM   4826  HB3 SER B  74      -1.537  10.637  -2.421  0.00  0.00      C2   H
ATOM   4827  HB2 SER B  74      -2.138   9.124  -2.634  0.00  0.00      C2   H
ATOM   4828  HG  SER B  74      -4.304   9.806  -2.434  0.00  0.00      C2   H
ATOM   4829  N   GLN B  75      -3.342   8.201  -5.417  0.00  0.00      C2   N
ATOM   4830  CA  GLN B  75      -4.158   7.295  -6.200  0.00  0.00      C2   C
ATOM   4831  C   GLN B  75      -5.342   6.559  -5.696  0.00  0.00      C2   C
ATOM   4832  O   GLN B  75      -6.079   5.914  -6.419  0.00  0.00      C2   O
ATOM   4833  CB  GLN B  75      -3.275   6.515  -7.191  0.00  0.00      C2   C
ATOM   4834  CG  GLN B  75      -2.665   7.303  -8.340  0.00  0.00      C2   C
ATOM   4835  CD  GLN B  75      -2.042   6.351  -9.359  0.00  0.00      C2   C
ATOM   4836  OE1 GLN B  75      -1.755   5.176  -9.048  0.00  0.00      C2   O
ATOM   4837  NE2 GLN B  75      -1.750   6.710 -10.607  0.00  0.00      C2   N
ATOM   4838  H   GLN B  75      -2.367   8.054  -5.637  0.00  0.00      C2   H
ATOM   4839  HA  GLN B  75      -4.742   8.015  -6.774  0.00  0.00      C2   H
ATOM   4840  HB3 GLN B  75      -3.973   5.860  -7.713  0.00  0.00      C2   H
ATOM   4841  HB2 GLN B  75      -2.513   5.894  -6.720  0.00  0.00      C2   H
ATOM   4842  HG3 GLN B  75      -1.953   8.021  -7.934  0.00  0.00      C2   H
ATOM   4843  HG2 GLN B  75      -3.466   7.948  -8.701  0.00  0.00      C2   H
ATOM   4844 HE22 GLN B  75      -1.357   6.029 -11.240  0.00  0.00      C2   H
ATOM   4845 HE21 GLN B  75      -1.646   7.707 -10.731  0.00  0.00      C2   H
ATOM   4846  N   ASP B  76      -5.772   6.811  -4.481  0.00  0.00      C2   N
ATOM   4847  CA  ASP B  76      -7.049   6.480  -3.883  0.00  0.00      C2   C
ATOM   4848  C   ASP B  76      -8.151   7.502  -4.272  0.00  0.00      C2   C
ATOM   4849  O   ASP B  76      -9.268   7.119  -4.354  0.00  0.00      C2   O
ATOM   4850  CB  ASP B  76      -7.097   6.443  -2.292  0.00  0.00      C2   C
ATOM   4851  CG  ASP B  76      -6.444   7.610  -1.581  0.00  0.00      C2   C
ATOM   4852  OD1 ASP B  76      -5.813   8.454  -2.205  0.00  0.00      C2   O
ATOM   4853  OD2 ASP B  76      -6.466   7.591  -0.340  0.00  0.00      C2   O
ATOM   4854  H   ASP B  76      -5.234   7.473  -3.940  0.00  0.00      C2   H
ATOM   4855  HA  ASP B  76      -7.333   5.489  -4.237  0.00  0.00      C2   H
ATOM   4856  HB3 ASP B  76      -6.658   5.503  -1.955  0.00  0.00      C2   H
ATOM   4857  HB2 ASP B  76      -8.149   6.402  -2.009  0.00  0.00      C2   H
ATOM   4858  N   GLY B  77      -7.753   8.719  -4.563  0.00  0.00      C2   N
ATOM   4859  CA  GLY B  77      -8.632   9.672  -5.114  0.00  0.00      C2   C
ATOM   4860  C   GLY B  77      -8.340  11.067  -4.487  0.00  0.00      C2   C
ATOM   4861  O   GLY B  77      -8.988  12.048  -4.864  0.00  0.00      C2   O
ATOM   4862  H   GLY B  77      -6.751   8.829  -4.511  0.00  0.00      C2   H
ATOM   4863  HA3 GLY B  77      -9.675   9.379  -4.990  0.00  0.00      C2   H
ATOM   4864  HA2 GLY B  77      -8.395   9.764  -6.174  0.00  0.00      C2   H
ATOM   4865  N   LYS B  78      -7.409  11.153  -3.530  0.00  0.00      C2   N
ATOM   4866  CA  LYS B  78      -7.136  12.284  -2.658  0.00  0.00      C2   C
ATOM   4867  C   LYS B  78      -6.077  13.199  -3.337  0.00  0.00      C2   C
ATOM   4868  O   LYS B  78      -4.855  12.940  -3.251  0.00  0.00      C2   O
ATOM   4869  CB  LYS B  78      -6.746  11.856  -1.182  0.00  0.00      C2   C
ATOM   4870  CG  LYS B  78      -7.935  11.525  -0.339  0.00  0.00      C2   C
ATOM   4871  CD  LYS B  78      -8.816  10.297  -0.869  0.00  0.00      C2   C
ATOM   4872  CE  LYS B  78      -9.347   9.443   0.243  0.00  0.00      C2   C
ATOM   4873  NZ  LYS B  78      -8.348   8.827   1.154  0.00  0.00      C2   N
ATOM   4874  H   LYS B  78      -6.917  10.310  -3.272  0.00  0.00      C2   H
ATOM   4875  HA  LYS B  78      -8.019  12.915  -2.555  0.00  0.00      C2   H
ATOM   4876  HB3 LYS B  78      -6.211  12.586  -0.574  0.00  0.00      C2   H
ATOM   4877  HB2 LYS B  78      -6.142  10.953  -1.089  0.00  0.00      C2   H
ATOM   4878  HG3 LYS B  78      -8.549  12.414  -0.195  0.00  0.00      C2   H
ATOM   4879  HG2 LYS B  78      -7.411  11.419   0.611  0.00  0.00      C2   H
ATOM   4880  HD3 LYS B  78      -8.201   9.672  -1.516  0.00  0.00      C2   H
ATOM   4881  HD2 LYS B  78      -9.601  10.571  -1.575  0.00  0.00      C2   H
ATOM   4882  HE3 LYS B  78      -9.979   8.739  -0.298  0.00  0.00      C2   H
ATOM   4883  HE2 LYS B  78     -10.009  10.025   0.884  0.00  0.00      C2   H
ATOM   4884  HZ1 LYS B  78      -7.711   8.346   0.536  0.00  0.00      C2   H
ATOM   4885  HZ2 LYS B  78      -7.811   9.448   1.743  0.00  0.00      C2   H
ATOM   4886  HZ3 LYS B  78      -8.895   8.229   1.756  0.00  0.00      C2   H
ATOM   4887  N   LEU B  79      -6.591  14.235  -3.973  0.00  0.00      C2   N
ATOM   4888  CA  LEU B  79      -6.012  15.527  -4.131  0.00  0.00      C2   C
ATOM   4889  C   LEU B  79      -6.308  16.290  -2.871  0.00  0.00      C2   C
ATOM   4890  O   LEU B  79      -7.455  16.306  -2.447  0.00  0.00      C2   O
ATOM   4891  CB  LEU B  79      -6.531  16.112  -5.507  0.00  0.00      C2   C
ATOM   4892  CG  LEU B  79      -6.200  17.622  -5.675  0.00  0.00      C2   C
ATOM   4893  CD1 LEU B  79      -4.807  18.109  -5.230  0.00  0.00      C2   C
ATOM   4894  CD2 LEU B  79      -6.759  18.180  -7.012  0.00  0.00      C2   C
ATOM   4895  H   LEU B  79      -7.599  14.262  -4.029  0.00  0.00      C2   H
ATOM   4896  HA  LEU B  79      -4.938  15.350  -4.090  0.00  0.00      C2   H
ATOM   4897  HB3 LEU B  79      -7.594  15.928  -5.658  0.00  0.00      C2   H
ATOM   4898  HB2 LEU B  79      -6.005  15.516  -6.253  0.00  0.00      C2   H
ATOM   4899  HG  LEU B  79      -6.940  18.121  -5.049  0.00  0.00      C2   H
ATOM   4900 HD11 LEU B  79      -4.250  18.452  -6.101  0.00  0.00      C2   H
ATOM   4901 HD12 LEU B  79      -4.896  19.049  -4.685  0.00  0.00      C2   H
ATOM   4902 HD13 LEU B  79      -4.151  17.455  -4.656  0.00  0.00      C2   H
ATOM   4903 HD21 LEU B  79      -6.495  17.627  -7.914  0.00  0.00      C2   H
ATOM   4904 HD22 LEU B  79      -7.843  18.290  -7.055  0.00  0.00      C2   H
ATOM   4905 HD23 LEU B  79      -6.523  19.232  -7.174  0.00  0.00      C2   H
ATOM   4906  N   ILE B  80      -5.311  16.790  -2.174  0.00  0.00      C2   N
ATOM   4907  CA  ILE B  80      -5.412  17.702  -1.044  0.00  0.00      C2   C
ATOM   4908  C   ILE B  80      -4.551  18.910  -1.486  0.00  0.00      C2   C
ATOM   4909  O   ILE B  80      -3.491  18.713  -2.067  0.00  0.00      C2   O
ATOM   4910  CB  ILE B  80      -4.803  17.118   0.263  0.00  0.00      C2   C
ATOM   4911  CG1 ILE B  80      -5.345  15.675   0.561  0.00  0.00      C2   C
ATOM   4912  CG2 ILE B  80      -5.052  18.094   1.399  0.00  0.00      C2   C
ATOM   4913  CD1 ILE B  80      -4.707  14.970   1.811  0.00  0.00      C2   C
ATOM   4914  H   ILE B  80      -4.391  16.764  -2.591  0.00  0.00      C2   H
ATOM   4915  HA  ILE B  80      -6.432  18.065  -0.914  0.00  0.00      C2   H
ATOM   4916  HB  ILE B  80      -3.726  16.948   0.261  0.00  0.00      C2   H
ATOM   4917 HG13 ILE B  80      -5.175  14.956  -0.240  0.00  0.00      C2   H
ATOM   4918 HG12 ILE B  80      -6.435  15.694   0.538  0.00  0.00      C2   H
ATOM   4919 HG21 ILE B  80      -4.603  19.087   1.402  0.00  0.00      C2   H
ATOM   4920 HG22 ILE B  80      -6.106  18.142   1.675  0.00  0.00      C2   H
ATOM   4921 HG23 ILE B  80      -4.654  17.623   2.298  0.00  0.00      C2   H
ATOM   4922 HD11 ILE B  80      -4.556  13.892   1.761  0.00  0.00      C2   H
ATOM   4923 HD12 ILE B  80      -3.778  15.444   2.127  0.00  0.00      C2   H
ATOM   4924 HD13 ILE B  80      -5.355  15.037   2.685  0.00  0.00      C2   H
ATOM   4925  N   ILE B  81      -4.966  20.158  -1.224  0.00  0.00      C2   N
ATOM   4926  CA  ILE B  81      -4.174  21.379  -1.343  0.00  0.00      C2   C
ATOM   4927  C   ILE B  81      -3.914  21.903   0.105  0.00  0.00      C2   C
ATOM   4928  O   ILE B  81      -4.815  22.114   0.940  0.00  0.00      C2   O
ATOM   4929  CB  ILE B  81      -4.957  22.429  -2.191  0.00  0.00      C2   C
ATOM   4930  CG1 ILE B  81      -5.181  21.860  -3.619  0.00  0.00      C2   C
ATOM   4931  CG2 ILE B  81      -4.274  23.840  -2.216  0.00  0.00      C2   C
ATOM   4932  CD1 ILE B  81      -6.571  21.229  -3.708  0.00  0.00      C2   C
ATOM   4933  H   ILE B  81      -5.907  20.235  -0.866  0.00  0.00      C2   H
ATOM   4934  HA  ILE B  81      -3.203  21.176  -1.796  0.00  0.00      C2   H
ATOM   4935  HB  ILE B  81      -5.920  22.526  -1.690  0.00  0.00      C2   H
ATOM   4936 HG13 ILE B  81      -4.278  21.310  -3.882  0.00  0.00      C2   H
ATOM   4937 HG12 ILE B  81      -5.168  22.636  -4.384  0.00  0.00      C2   H
ATOM   4938 HG21 ILE B  81      -3.210  23.882  -2.449  0.00  0.00      C2   H
ATOM   4939 HG22 ILE B  81      -4.816  24.482  -2.911  0.00  0.00      C2   H
ATOM   4940 HG23 ILE B  81      -4.349  24.376  -1.270  0.00  0.00      C2   H
ATOM   4941 HD11 ILE B  81      -6.740  20.580  -4.567  0.00  0.00      C2   H
ATOM   4942 HD12 ILE B  81      -6.860  20.595  -2.869  0.00  0.00      C2   H
ATOM   4943 HD13 ILE B  81      -7.331  21.997  -3.853  0.00  0.00      C2   H
ATOM   4944  N   TRP B  82      -2.628  21.898   0.496  0.00  0.00      C2   N
ATOM   4945  CA  TRP B  82      -2.134  22.087   1.866  0.00  0.00      C2   C
ATOM   4946  C   TRP B  82      -1.674  23.516   1.929  0.00  0.00      C2   C
ATOM   4947  O   TRP B  82      -0.847  23.814   1.095  0.00  0.00      C2   O
ATOM   4948  CB  TRP B  82      -0.894  21.211   2.041  0.00  0.00      C2   C
ATOM   4949  CG  TRP B  82      -1.036  19.803   2.273  0.00  0.00      C2   C
ATOM   4950  CD1 TRP B  82      -1.225  18.900   1.306  0.00  0.00      C2   C
ATOM   4951  CD2 TRP B  82      -1.303  19.140   3.517  0.00  0.00      C2   C
ATOM   4952  NE1 TRP B  82      -1.314  17.657   1.928  0.00  0.00      C2   N
ATOM   4953  CE2 TRP B  82      -1.394  17.725   3.280  0.00  0.00      C2   C
ATOM   4954  CE3 TRP B  82      -1.292  19.507   4.868  0.00  0.00      C2   C
ATOM   4955  CZ2 TRP B  82      -1.693  16.833   4.298  0.00  0.00      C2   C
ATOM   4956  CZ3 TRP B  82      -1.640  18.689   5.933  0.00  0.00      C2   C
ATOM   4957  CH2 TRP B  82      -1.779  17.284   5.593  0.00  0.00      C2   C
ATOM   4958  H   TRP B  82      -1.932  21.561  -0.154  0.00  0.00      C2   H
ATOM   4959  HA  TRP B  82      -2.890  21.918   2.633  0.00  0.00      C2   H
ATOM   4960  HB3 TRP B  82      -0.171  21.542   2.785  0.00  0.00      C2   H
ATOM   4961  HB2 TRP B  82      -0.258  21.254   1.157  0.00  0.00      C2   H
ATOM   4962  HD1 TRP B  82      -1.177  19.064   0.239  0.00  0.00      C2   H
ATOM   4963  HE1 TRP B  82      -1.445  16.774   1.458  0.00  0.00      C2   H
ATOM   4964  HE3 TRP B  82      -1.259  20.566   5.074  0.00  0.00      C2   H
ATOM   4965  HZ2 TRP B  82      -1.740  15.775   4.085  0.00  0.00      C2   H
ATOM   4966  HZ3 TRP B  82      -1.824  19.058   6.931  0.00  0.00      C2   H
ATOM   4967  HH2 TRP B  82      -2.154  16.566   6.308  0.00  0.00      C2   H
ATOM   4968  N   ASP B  83      -1.991  24.220   3.070  0.00  0.00      C2   N
ATOM   4969  CA  ASP B  83      -1.200  25.357   3.582  0.00  0.00      C2   C
ATOM   4970  C   ASP B  83       0.042  24.723   4.146  0.00  0.00      C2   C
ATOM   4971  O   ASP B  83      -0.066  23.926   5.075  0.00  0.00      C2   O
ATOM   4972  CB  ASP B  83      -1.869  26.226   4.625  0.00  0.00      C2   C
ATOM   4973  CG  ASP B  83      -1.057  27.373   5.238  0.00  0.00      C2   C
ATOM   4974  OD1 ASP B  83       0.167  27.503   4.991  0.00  0.00      C2   O
ATOM   4975  OD2 ASP B  83      -1.725  28.135   6.017  0.00  0.00      C2   O
ATOM   4976  H   ASP B  83      -2.459  23.623   3.737  0.00  0.00      C2   H
ATOM   4977  HA  ASP B  83      -0.988  26.001   2.729  0.00  0.00      C2   H
ATOM   4978  HB3 ASP B  83      -2.122  25.619   5.495  0.00  0.00      C2   H
ATOM   4979  HB2 ASP B  83      -2.748  26.675   4.162  0.00  0.00      C2   H
ATOM   4980  N   SER B  84       1.126  25.124   3.446  0.00  0.00      C2   N
ATOM   4981  CA  SER B  84       2.460  24.613   3.711  0.00  0.00      C2   C
ATOM   4982  C   SER B  84       3.121  25.153   4.998  0.00  0.00      C2   C
ATOM   4983  O   SER B  84       4.112  24.585   5.519  0.00  0.00      C2   O
ATOM   4984  CB  SER B  84       3.295  24.730   2.373  0.00  0.00      C2   C
ATOM   4985  OG  SER B  84       3.767  26.002   2.052  0.00  0.00      C2   O
ATOM   4986  H   SER B  84       1.024  25.858   2.760  0.00  0.00      C2   H
ATOM   4987  HA  SER B  84       2.250  23.559   3.887  0.00  0.00      C2   H
ATOM   4988  HB3 SER B  84       2.764  24.227   1.564  0.00  0.00      C2   H
ATOM   4989  HB2 SER B  84       4.207  24.150   2.515  0.00  0.00      C2   H
ATOM   4990  HG  SER B  84       3.007  26.547   1.832  0.00  0.00      C2   H
ATOM   4991  N   TYR B  85       2.608  26.281   5.507  0.00  0.00      C2   N
ATOM   4992  CA  TYR B  85       3.158  26.834   6.742  0.00  0.00      C2   C
ATOM   4993  C   TYR B  85       2.347  26.239   7.943  0.00  0.00      C2   C
ATOM   4994  O   TYR B  85       2.950  25.519   8.793  0.00  0.00      C2   O
ATOM   4995  CB  TYR B  85       3.066  28.377   6.760  0.00  0.00      C2   C
ATOM   4996  CG  TYR B  85       3.747  29.201   5.715  0.00  0.00      C2   C
ATOM   4997  CD1 TYR B  85       4.559  28.626   4.723  0.00  0.00      C2   C
ATOM   4998  CD2 TYR B  85       3.706  30.623   5.732  0.00  0.00      C2   C
ATOM   4999  CE1 TYR B  85       5.087  29.336   3.676  0.00  0.00      C2   C
ATOM   5000  CE2 TYR B  85       4.408  31.377   4.813  0.00  0.00      C2   C
ATOM   5001  CZ  TYR B  85       5.116  30.693   3.831  0.00  0.00      C2   C
ATOM   5002  OH  TYR B  85       5.864  31.419   2.940  0.00  0.00      C2   O
ATOM   5003  H   TYR B  85       1.700  26.603   5.202  0.00  0.00      C2   H
ATOM   5004  HA  TYR B  85       4.185  26.506   6.902  0.00  0.00      C2   H
ATOM   5005  HB3 TYR B  85       3.516  28.630   7.719  0.00  0.00      C2   H
ATOM   5006  HB2 TYR B  85       2.029  28.710   6.716  0.00  0.00      C2   H
ATOM   5007  HD1 TYR B  85       4.620  27.555   4.601  0.00  0.00      C2   H
ATOM   5008  HD2 TYR B  85       3.100  31.161   6.446  0.00  0.00      C2   H
ATOM   5009  HE1 TYR B  85       5.578  28.844   2.851  0.00  0.00      C2   H
ATOM   5010  HE2 TYR B  85       4.289  32.447   4.896  0.00  0.00      C2   H
ATOM   5011  HH  TYR B  85       6.022  31.082   2.055  0.00  0.00      C2   H
ATOM   5012  N   THR B  86       1.049  26.450   7.961  0.00  0.00      C2   N
ATOM   5013  CA  THR B  86       0.155  26.181   9.125  0.00  0.00      C2   C
ATOM   5014  C   THR B  86      -0.191  24.713   9.319  0.00  0.00      C2   C
ATOM   5015  O   THR B  86      -0.697  24.420  10.353  0.00  0.00      C2   O
ATOM   5016  CB  THR B  86      -1.050  27.054   8.853  0.00  0.00      C2   C
ATOM   5017  OG1 THR B  86      -0.621  28.441   8.569  0.00  0.00      C2   O
ATOM   5018  CG2 THR B  86      -2.038  27.243  10.000  0.00  0.00      C2   C
ATOM   5019  H   THR B  86       0.690  26.918   7.141  0.00  0.00      C2   H
ATOM   5020  HA  THR B  86       0.537  26.609  10.051  0.00  0.00      C2   H
ATOM   5021  HB  THR B  86      -1.484  26.596   7.965  0.00  0.00      C2   H
ATOM   5022  HG1 THR B  86      -0.873  28.482   7.644  0.00  0.00      C2   H
ATOM   5023 HG21 THR B  86      -2.867  27.895   9.724  0.00  0.00      C2   H
ATOM   5024 HG22 THR B  86      -2.503  26.273  10.177  0.00  0.00      C2   H
ATOM   5025 HG23 THR B  86      -1.506  27.637  10.866  0.00  0.00      C2   H
ATOM   5026  N   THR B  87       0.015  23.864   8.273  0.00  0.00      C2   N
ATOM   5027  CA  THR B  87      -0.488  22.518   8.144  0.00  0.00      C2   C
ATOM   5028  C   THR B  87      -2.052  22.266   8.229  0.00  0.00      C2   C
ATOM   5029  O   THR B  87      -2.511  21.203   8.672  0.00  0.00      C2   O
ATOM   5030  CB  THR B  87       0.276  21.502   9.127  0.00  0.00      C2   C
ATOM   5031  OG1 THR B  87      -0.089  21.611  10.484  0.00  0.00      C2   O
ATOM   5032  CG2 THR B  87       1.842  21.715   9.040  0.00  0.00      C2   C
ATOM   5033  H   THR B  87       0.636  24.044   7.498  0.00  0.00      C2   H
ATOM   5034  HA  THR B  87      -0.040  22.256   7.186  0.00  0.00      C2   H
ATOM   5035  HB  THR B  87       0.279  20.469   8.779  0.00  0.00      C2   H
ATOM   5036  HG1 THR B  87      -0.233  22.541  10.673  0.00  0.00      C2   H
ATOM   5037 HG21 THR B  87       2.147  22.761   9.010  0.00  0.00      C2   H
ATOM   5038 HG22 THR B  87       2.434  21.201   9.797  0.00  0.00      C2   H
ATOM   5039 HG23 THR B  87       2.373  21.346   8.163  0.00  0.00      C2   H
ATOM   5040  N   ASN B  88      -2.733  23.255   7.663  0.00  0.00      C2   N
ATOM   5041  CA  ASN B  88      -4.174  23.235   7.373  0.00  0.00      C2   C
ATOM   5042  C   ASN B  88      -4.388  22.711   5.970  0.00  0.00      C2   C
ATOM   5043  O   ASN B  88      -3.638  23.021   5.076  0.00  0.00      C2   O
ATOM   5044  CB  ASN B  88      -4.741  24.605   7.360  0.00  0.00      C2   C
ATOM   5045  CG  ASN B  88      -5.090  25.197   8.691  0.00  0.00      C2   C
ATOM   5046  OD1 ASN B  88      -4.991  24.635   9.788  0.00  0.00      C2   O
ATOM   5047  ND2 ASN B  88      -5.431  26.502   8.614  0.00  0.00      C2   N
ATOM   5048  H   ASN B  88      -2.199  23.950   7.161  0.00  0.00      C2   H
ATOM   5049  HA  ASN B  88      -4.632  22.507   8.042  0.00  0.00      C2   H
ATOM   5050  HB3 ASN B  88      -5.705  24.713   6.862  0.00  0.00      C2   H
ATOM   5051  HB2 ASN B  88      -4.105  25.297   6.809  0.00  0.00      C2   H
ATOM   5052 HD22 ASN B  88      -5.764  26.958   9.452  0.00  0.00      C2   H
ATOM   5053 HD21 ASN B  88      -5.270  27.061   7.789  0.00  0.00      C2   H
ATOM   5054  N   LYS B  89      -5.499  22.004   5.698  0.00  0.00      C2   N
ATOM   5055  CA  LYS B  89      -5.936  21.577   4.368  0.00  0.00      C2   C
ATOM   5056  C   LYS B  89      -6.887  22.705   3.923  0.00  0.00      C2   C
ATOM   5057  O   LYS B  89      -7.913  22.960   4.538  0.00  0.00      C2   O
ATOM   5058  CB  LYS B  89      -6.664  20.177   4.522  0.00  0.00      C2   C
ATOM   5059  CG  LYS B  89      -5.703  19.047   4.959  0.00  0.00      C2   C
ATOM   5060  CD  LYS B  89      -5.382  18.932   6.475  0.00  0.00      C2   C
ATOM   5061  CE  LYS B  89      -6.647  18.296   7.162  0.00  0.00      C2   C
ATOM   5062  NZ  LYS B  89      -6.183  17.819   8.472  0.00  0.00      C2   N
[truncated: 790,400 more chars]
