# Supplementary material for: Structural basis of THC analog activity at the Cannabinoid 1 receptor
Source: Nat Commun. 2025 Jan 8;16:486. doi: 10.1038/s41467-024-55808-4 (PMC11711184; doi:10.1038/s41467-024-55808-4)
Supplement: Supplementary file 6 — Source Data [file 41467_2024_55808_MOESM6_ESM.zip › MD_sim_coordinates/4a_HU210_start.pdb]

CRYST1  101.717  112.708  139.442  90.00  90.00  90.00 P 1           1
ATOM      1  CH3 ACE A   2      24.499  32.272  18.901  0.00  0.00      C2   C
ATOM      2  C   ACE A   2      23.464  31.464  18.089  0.00  0.00      C2   C
ATOM      3  O   ACE A   2      22.324  31.911  18.100  0.00  0.00      C2   O
ATOM      4  1H  ACE A   2      24.650  33.152  18.275  0.00  0.00      C2   H
ATOM      5  2H  ACE A   2      24.204  32.608  19.895  0.00  0.00      C2   H
ATOM      6  3H  ACE A   2      25.435  31.767  19.138  0.00  0.00      C2   H
ATOM      7  N   CYS A   3      23.875  30.354  17.502  0.00  0.00      C2   N
ATOM      8  CA  CYS A   3      23.119  29.269  16.758  0.00  0.00      C2   C
ATOM      9  C   CYS A   3      22.144  29.872  15.718  0.00  0.00      C2   C
ATOM     10  O   CYS A   3      20.933  29.542  15.737  0.00  0.00      C2   O
ATOM     11  CB  CYS A   3      22.326  28.301  17.662  0.00  0.00      C2   C
ATOM     12  SG  CYS A   3      23.537  27.467  18.741  0.00  0.00      C2   S
ATOM     13  H2  CYS A   3      24.877  30.242  17.459  0.00  0.00      C2   H
ATOM     14  HA  CYS A   3      23.870  28.758  16.155  0.00  0.00      C2   H
ATOM     15  HB3 CYS A   3      21.915  27.558  16.978  0.00  0.00      C2   H
ATOM     16  HB2 CYS A   3      21.532  28.820  18.199  0.00  0.00      C2   H
ATOM     17  HG  CYS A   3      23.137  26.265  18.316  0.00  0.00      C2   H
ATOM     18  N   THR A   4      22.660  30.732  14.792  0.00  0.00      C2   N
ATOM     19  CA  THR A   4      21.932  31.461  13.766  0.00  0.00      C2   C
ATOM     20  C   THR A   4      21.650  30.649  12.462  0.00  0.00      C2   C
ATOM     21  O   THR A   4      22.371  29.760  12.160  0.00  0.00      C2   O
ATOM     22  CB  THR A   4      22.735  32.760  13.536  0.00  0.00      C2   C
ATOM     23  OG1 THR A   4      24.016  32.456  13.058  0.00  0.00      C2   O
ATOM     24  CG2 THR A   4      22.815  33.637  14.778  0.00  0.00      C2   C
ATOM     25  H   THR A   4      23.648  30.938  14.760  0.00  0.00      C2   H
ATOM     26  HA  THR A   4      20.909  31.607  14.111  0.00  0.00      C2   H
ATOM     27  HB  THR A   4      22.282  33.307  12.709  0.00  0.00      C2   H
ATOM     28  HG1 THR A   4      24.342  31.733  13.599  0.00  0.00      C2   H
ATOM     29 HG21 THR A   4      21.804  33.855  15.121  0.00  0.00      C2   H
ATOM     30 HG22 THR A   4      23.354  33.206  15.622  0.00  0.00      C2   H
ATOM     31 HG23 THR A   4      23.255  34.617  14.589  0.00  0.00      C2   H
ATOM     32  N   LEU A   5      20.680  30.993  11.638  0.00  0.00      C2   N
ATOM     33  CA  LEU A   5      20.474  30.264  10.358  0.00  0.00      C2   C
ATOM     34  C   LEU A   5      21.387  30.812   9.314  0.00  0.00      C2   C
ATOM     35  O   LEU A   5      21.800  31.956   9.331  0.00  0.00      C2   O
ATOM     36  CB  LEU A   5      18.966  30.532  10.013  0.00  0.00      C2   C
ATOM     37  CG  LEU A   5      18.015  29.707  10.915  0.00  0.00      C2   C
ATOM     38  CD1 LEU A   5      16.545  30.218  10.868  0.00  0.00      C2   C
ATOM     39  CD2 LEU A   5      18.116  28.193  10.737  0.00  0.00      C2   C
ATOM     40  H   LEU A   5      20.062  31.757  11.869  0.00  0.00      C2   H
ATOM     41  HA  LEU A   5      20.678  29.197  10.449  0.00  0.00      C2   H
ATOM     42  HB3 LEU A   5      18.751  30.098   9.037  0.00  0.00      C2   H
ATOM     43  HB2 LEU A   5      18.739  31.598  10.018  0.00  0.00      C2   H
ATOM     44  HG  LEU A   5      18.270  29.908  11.955  0.00  0.00      C2   H
ATOM     45 HD11 LEU A   5      15.840  29.676  11.498  0.00  0.00      C2   H
ATOM     46 HD12 LEU A   5      16.499  31.306  10.910  0.00  0.00      C2   H
ATOM     47 HD13 LEU A   5      16.082  30.063   9.893  0.00  0.00      C2   H
ATOM     48 HD21 LEU A   5      18.718  27.901   9.877  0.00  0.00      C2   H
ATOM     49 HD22 LEU A   5      18.602  27.821  11.639  0.00  0.00      C2   H
ATOM     50 HD23 LEU A   5      17.169  27.671  10.598  0.00  0.00      C2   H
ATOM     51  N   SER A   6      21.924  29.940   8.434  0.00  0.00      C2   N
ATOM     52  CA  SER A   6      22.656  30.300   7.210  0.00  0.00      C2   C
ATOM     53  C   SER A   6      21.763  31.040   6.159  0.00  0.00      C2   C
ATOM     54  O   SER A   6      20.546  31.109   6.310  0.00  0.00      C2   O
ATOM     55  CB  SER A   6      23.219  28.899   6.694  0.00  0.00      C2   C
ATOM     56  OG  SER A   6      24.037  29.014   5.519  0.00  0.00      C2   O
ATOM     57  H   SER A   6      21.689  28.973   8.610  0.00  0.00      C2   H
ATOM     58  HA  SER A   6      23.455  30.979   7.509  0.00  0.00      C2   H
ATOM     59  HB3 SER A   6      22.423  28.192   6.459  0.00  0.00      C2   H
ATOM     60  HB2 SER A   6      23.873  28.395   7.405  0.00  0.00      C2   H
ATOM     61  HG  SER A   6      24.850  28.522   5.652  0.00  0.00      C2   H
ATOM     62  N   ALA A   7      22.456  31.574   5.180  0.00  0.00      C2   N
ATOM     63  CA  ALA A   7      22.046  32.585   4.228  0.00  0.00      C2   C
ATOM     64  C   ALA A   7      20.797  32.179   3.359  0.00  0.00      C2   C
ATOM     65  O   ALA A   7      19.909  33.033   3.177  0.00  0.00      C2   O
ATOM     66  CB  ALA A   7      23.335  33.017   3.497  0.00  0.00      C2   C
ATOM     67  H   ALA A   7      23.447  31.392   5.245  0.00  0.00      C2   H
ATOM     68  HA  ALA A   7      21.713  33.450   4.801  0.00  0.00      C2   H
ATOM     69  HB1 ALA A   7      24.241  33.028   4.102  0.00  0.00      C2   H
ATOM     70  HB2 ALA A   7      23.698  32.267   2.794  0.00  0.00      C2   H
ATOM     71  HB3 ALA A   7      23.308  33.942   2.923  0.00  0.00      C2   H
ATOM     72  N   GLU A   8      20.738  30.981   2.811  0.00  0.00      C2   N
ATOM     73  CA  GLU A   8      19.617  30.494   2.013  0.00  0.00      C2   C
ATOM     74  C   GLU A   8      18.542  30.139   3.080  0.00  0.00      C2   C
ATOM     75  O   GLU A   8      17.375  30.423   2.895  0.00  0.00      C2   O
ATOM     76  CB  GLU A   8      19.980  29.409   1.087  0.00  0.00      C2   C
ATOM     77  CG  GLU A   8      20.991  29.679  -0.067  0.00  0.00      C2   C
ATOM     78  CD  GLU A   8      20.599  30.802  -1.031  0.00  0.00      C2   C
ATOM     79  OE1 GLU A   8      19.453  30.719  -1.482  0.00  0.00      C2   O
ATOM     80  OE2 GLU A   8      21.419  31.693  -1.356  0.00  0.00      C2   O
ATOM     81  H   GLU A   8      21.562  30.439   3.030  0.00  0.00      C2   H
ATOM     82  HA  GLU A   8      19.139  31.190   1.324  0.00  0.00      C2   H
ATOM     83  HB3 GLU A   8      19.019  29.084   0.687  0.00  0.00      C2   H
ATOM     84  HB2 GLU A   8      20.366  28.532   1.608  0.00  0.00      C2   H
ATOM     85  HG3 GLU A   8      21.210  28.743  -0.580  0.00  0.00      C2   H
ATOM     86  HG2 GLU A   8      22.005  29.851   0.292  0.00  0.00      C2   H
ATOM     87  N   ASP A   9      18.988  29.431   4.151  0.00  0.00      C2   N
ATOM     88  CA  ASP A   9      18.187  28.739   5.094  0.00  0.00      C2   C
ATOM     89  C   ASP A   9      17.180  29.572   5.824  0.00  0.00      C2   C
ATOM     90  O   ASP A   9      16.008  29.249   5.972  0.00  0.00      C2   O
ATOM     91  CB  ASP A   9      18.874  27.865   6.094  0.00  0.00      C2   C
ATOM     92  CG  ASP A   9      19.995  26.984   5.640  0.00  0.00      C2   C
ATOM     93  OD1 ASP A   9      20.573  26.204   6.457  0.00  0.00      C2   O
ATOM     94  OD2 ASP A   9      20.364  27.105   4.518  0.00  0.00      C2   O
ATOM     95  H   ASP A   9      19.955  29.142   4.203  0.00  0.00      C2   H
ATOM     96  HA  ASP A   9      17.606  27.976   4.576  0.00  0.00      C2   H
ATOM     97  HB3 ASP A   9      18.085  27.206   6.456  0.00  0.00      C2   H
ATOM     98  HB2 ASP A   9      19.203  28.398   6.986  0.00  0.00      C2   H
ATOM     99  N   LYS A  10      17.592  30.788   6.197  0.00  0.00      C2   N
ATOM    100  CA  LYS A  10      16.881  31.898   6.824  0.00  0.00      C2   C
ATOM    101  C   LYS A  10      15.663  32.433   6.088  0.00  0.00      C2   C
ATOM    102  O   LYS A  10      14.645  32.619   6.763  0.00  0.00      C2   O
ATOM    103  CB  LYS A  10      18.016  33.052   7.038  0.00  0.00      C2   C
ATOM    104  CG  LYS A  10      17.476  34.257   7.819  0.00  0.00      C2   C
ATOM    105  CD  LYS A  10      17.102  33.989   9.304  0.00  0.00      C2   C
ATOM    106  CE  LYS A  10      16.815  35.345   9.994  0.00  0.00      C2   C
ATOM    107  NZ  LYS A  10      17.969  36.221  10.186  0.00  0.00      C2   N
ATOM    108  H   LYS A  10      18.565  30.994   6.021  0.00  0.00      C2   H
ATOM    109  HA  LYS A  10      16.554  31.630   7.829  0.00  0.00      C2   H
ATOM    110  HB3 LYS A  10      18.441  33.292   6.064  0.00  0.00      C2   H
ATOM    111  HB2 LYS A  10      18.887  32.527   7.430  0.00  0.00      C2   H
ATOM    112  HG3 LYS A  10      16.597  34.662   7.317  0.00  0.00      C2   H
ATOM    113  HG2 LYS A  10      18.292  34.979   7.841  0.00  0.00      C2   H
ATOM    114  HD3 LYS A  10      17.865  33.441   9.856  0.00  0.00      C2   H
ATOM    115  HD2 LYS A  10      16.224  33.348   9.384  0.00  0.00      C2   H
ATOM    116  HE3 LYS A  10      16.411  35.064  10.967  0.00  0.00      C2   H
ATOM    117  HE2 LYS A  10      16.023  35.836   9.429  0.00  0.00      C2   H
ATOM    118  HZ1 LYS A  10      18.755  35.775  10.636  0.00  0.00      C2   H
ATOM    119  HZ2 LYS A  10      18.269  36.692   9.344  0.00  0.00      C2   H
ATOM    120  HZ3 LYS A  10      17.557  36.884  10.826  0.00  0.00      C2   H
ATOM    121  N   ALA A  11      15.853  32.648   4.748  0.00  0.00      C2   N
ATOM    122  CA  ALA A  11      14.707  32.840   3.788  0.00  0.00      C2   C
ATOM    123  C   ALA A  11      13.909  31.506   3.539  0.00  0.00      C2   C
ATOM    124  O   ALA A  11      12.722  31.602   3.337  0.00  0.00      C2   O
ATOM    125  CB  ALA A  11      15.392  33.434   2.463  0.00  0.00      C2   C
ATOM    126  H   ALA A  11      16.598  32.140   4.292  0.00  0.00      C2   H
ATOM    127  HA  ALA A  11      14.056  33.642   4.137  0.00  0.00      C2   H
ATOM    128  HB1 ALA A  11      14.609  33.791   1.795  0.00  0.00      C2   H
ATOM    129  HB2 ALA A  11      16.031  34.283   2.707  0.00  0.00      C2   H
ATOM    130  HB3 ALA A  11      15.882  32.661   1.871  0.00  0.00      C2   H
ATOM    131  N   ALA A  12      14.544  30.349   3.401  0.00  0.00      C2   N
ATOM    132  CA  ALA A  12      13.896  29.013   3.116  0.00  0.00      C2   C
ATOM    133  C   ALA A  12      12.962  28.569   4.197  0.00  0.00      C2   C
ATOM    134  O   ALA A  12      11.983  27.880   3.835  0.00  0.00      C2   O
ATOM    135  CB  ALA A  12      14.963  27.921   2.756  0.00  0.00      C2   C
ATOM    136  H   ALA A  12      15.552  30.323   3.445  0.00  0.00      C2   H
ATOM    137  HA  ALA A  12      13.125  29.107   2.351  0.00  0.00      C2   H
ATOM    138  HB1 ALA A  12      14.535  26.932   2.593  0.00  0.00      C2   H
ATOM    139  HB2 ALA A  12      15.399  28.189   1.793  0.00  0.00      C2   H
ATOM    140  HB3 ALA A  12      15.666  27.850   3.585  0.00  0.00      C2   H
ATOM    141  N   VAL A  13      13.092  28.930   5.456  0.00  0.00      C2   N
ATOM    142  CA  VAL A  13      12.153  28.539   6.547  0.00  0.00      C2   C
ATOM    143  C   VAL A  13      10.809  29.341   6.440  0.00  0.00      C2   C
ATOM    144  O   VAL A  13       9.845  28.857   7.011  0.00  0.00      C2   O
ATOM    145  CB  VAL A  13      12.667  28.681   8.001  0.00  0.00      C2   C
ATOM    146  CG1 VAL A  13      13.796  27.625   8.182  0.00  0.00      C2   C
ATOM    147  CG2 VAL A  13      13.169  30.024   8.363  0.00  0.00      C2   C
ATOM    148  H   VAL A  13      13.929  29.416   5.745  0.00  0.00      C2   H
ATOM    149  HA  VAL A  13      11.962  27.479   6.381  0.00  0.00      C2   H
ATOM    150  HB  VAL A  13      11.830  28.420   8.648  0.00  0.00      C2   H
ATOM    151 HG11 VAL A  13      14.431  27.651   7.296  0.00  0.00      C2   H
ATOM    152 HG12 VAL A  13      14.403  27.858   9.057  0.00  0.00      C2   H
ATOM    153 HG13 VAL A  13      13.453  26.615   8.404  0.00  0.00      C2   H
ATOM    154 HG21 VAL A  13      12.696  30.811   7.775  0.00  0.00      C2   H
ATOM    155 HG22 VAL A  13      13.068  30.159   9.440  0.00  0.00      C2   H
ATOM    156 HG23 VAL A  13      14.170  30.227   7.982  0.00  0.00      C2   H
ATOM    157  N   GLU A  14      10.831  30.528   5.820  0.00  0.00      C2   N
ATOM    158  CA  GLU A  14       9.640  31.281   5.544  0.00  0.00      C2   C
ATOM    159  C   GLU A  14       8.870  30.501   4.446  0.00  0.00      C2   C
ATOM    160  O   GLU A  14       7.659  30.485   4.565  0.00  0.00      C2   O
ATOM    161  CB  GLU A  14      10.016  32.753   5.223  0.00  0.00      C2   C
ATOM    162  CG  GLU A  14      10.944  33.416   6.204  0.00  0.00      C2   C
ATOM    163  CD  GLU A  14      11.168  34.870   5.822  0.00  0.00      C2   C
ATOM    164  OE1 GLU A  14      12.348  35.308   6.069  0.00  0.00      C2   O
ATOM    165  OE2 GLU A  14      10.233  35.606   5.362  0.00  0.00      C2   O
ATOM    166  H   GLU A  14      11.687  30.875   5.412  0.00  0.00      C2   H
ATOM    167  HA  GLU A  14       8.962  31.367   6.393  0.00  0.00      C2   H
ATOM    168  HB3 GLU A  14       9.116  33.334   5.023  0.00  0.00      C2   H
ATOM    169  HB2 GLU A  14      10.589  32.850   4.301  0.00  0.00      C2   H
ATOM    170  HG3 GLU A  14      11.872  32.845   6.199  0.00  0.00      C2   H
ATOM    171  HG2 GLU A  14      10.650  33.508   7.249  0.00  0.00      C2   H
ATOM    172  N   ARG A  15       9.530  29.896   3.443  0.00  0.00      C2   N
ATOM    173  CA  ARG A  15       8.909  28.954   2.487  0.00  0.00      C2   C
ATOM    174  C   ARG A  15       8.324  27.653   3.129  0.00  0.00      C2   C
ATOM    175  O   ARG A  15       7.148  27.359   3.026  0.00  0.00      C2   O
ATOM    176  CB  ARG A  15       9.843  28.723   1.249  0.00  0.00      C2   C
ATOM    177  CG  ARG A  15      10.713  29.841   0.632  0.00  0.00      C2   C
ATOM    178  CD  ARG A  15       9.983  30.641  -0.520  0.00  0.00      C2   C
ATOM    179  NE  ARG A  15       8.668  31.086  -0.109  0.00  0.00      C2   N
ATOM    180  CZ  ARG A  15       8.333  32.105   0.722  0.00  0.00      C2   C
ATOM    181  NH1 ARG A  15       9.311  32.801   1.288  0.00  0.00      C2   N
ATOM    182  NH2 ARG A  15       7.057  32.470   0.938  0.00  0.00      C2   N
ATOM    183  H   ARG A  15      10.531  30.029   3.426  0.00  0.00      C2   H
ATOM    184  HA  ARG A  15       8.034  29.483   2.111  0.00  0.00      C2   H
ATOM    185  HB3 ARG A  15       9.327  28.264   0.406  0.00  0.00      C2   H
ATOM    186  HB2 ARG A  15      10.620  28.005   1.514  0.00  0.00      C2   H
ATOM    187  HG3 ARG A  15      11.481  29.273   0.107  0.00  0.00      C2   H
ATOM    188  HG2 ARG A  15      11.287  30.386   1.381  0.00  0.00      C2   H
ATOM    189  HD3 ARG A  15       9.941  29.937  -1.351  0.00  0.00      C2   H
ATOM    190  HD2 ARG A  15      10.478  31.574  -0.788  0.00  0.00      C2   H
ATOM    191  HE  ARG A  15       7.951  30.549  -0.575  0.00  0.00      C2   H
ATOM    192 HH12 ARG A  15       9.074  33.552   1.920  0.00  0.00      C2   H
ATOM    193 HH11 ARG A  15      10.237  32.402   1.227  0.00  0.00      C2   H
ATOM    194 HH22 ARG A  15       6.855  33.375   1.337  0.00  0.00      C2   H
ATOM    195 HH21 ARG A  15       6.372  31.994   0.367  0.00  0.00      C2   H
ATOM    196  N   SER A  16       9.268  26.986   3.804  0.00  0.00      C2   N
ATOM    197  CA  SER A  16       8.964  25.720   4.483  0.00  0.00      C2   C
ATOM    198  C   SER A  16       7.827  25.862   5.543  0.00  0.00      C2   C
ATOM    199  O   SER A  16       7.150  24.843   5.582  0.00  0.00      C2   O
ATOM    200  CB  SER A  16      10.282  25.177   4.980  0.00  0.00      C2   C
ATOM    201  OG  SER A  16      10.321  23.854   5.447  0.00  0.00      C2   O
ATOM    202  H   SER A  16      10.240  27.242   3.710  0.00  0.00      C2   H
ATOM    203  HA  SER A  16       8.580  25.047   3.716  0.00  0.00      C2   H
ATOM    204  HB3 SER A  16      10.577  25.838   5.795  0.00  0.00      C2   H
ATOM    205  HB2 SER A  16      10.975  25.256   4.143  0.00  0.00      C2   H
ATOM    206  HG  SER A  16       9.715  23.830   6.191  0.00  0.00      C2   H
ATOM    207  N   LYS A  17       7.648  26.987   6.296  0.00  0.00      C2   N
ATOM    208  CA  LYS A  17       6.552  27.052   7.265  0.00  0.00      C2   C
ATOM    209  C   LYS A  17       5.241  27.226   6.531  0.00  0.00      C2   C
ATOM    210  O   LYS A  17       4.242  26.630   6.887  0.00  0.00      C2   O
ATOM    211  CB  LYS A  17       6.962  28.060   8.360  0.00  0.00      C2   C
ATOM    212  CG  LYS A  17       5.992  28.235   9.565  0.00  0.00      C2   C
ATOM    213  CD  LYS A  17       6.120  26.961  10.476  0.00  0.00      C2   C
ATOM    214  CE  LYS A  17       5.213  26.926  11.745  0.00  0.00      C2   C
ATOM    215  NZ  LYS A  17       5.551  27.897  12.772  0.00  0.00      C2   N
ATOM    216  H   LYS A  17       8.233  27.803   6.186  0.00  0.00      C2   H
ATOM    217  HA  LYS A  17       6.490  26.078   7.750  0.00  0.00      C2   H
ATOM    218  HB3 LYS A  17       7.036  28.974   7.772  0.00  0.00      C2   H
ATOM    219  HB2 LYS A  17       7.975  27.761   8.631  0.00  0.00      C2   H
ATOM    220  HG3 LYS A  17       4.998  28.294   9.122  0.00  0.00      C2   H
ATOM    221  HG2 LYS A  17       6.052  29.196  10.076  0.00  0.00      C2   H
ATOM    222  HD3 LYS A  17       7.163  26.733  10.698  0.00  0.00      C2   H
ATOM    223  HD2 LYS A  17       5.772  26.044  10.002  0.00  0.00      C2   H
ATOM    224  HE3 LYS A  17       5.321  25.894  12.079  0.00  0.00      C2   H
ATOM    225  HE2 LYS A  17       4.185  27.158  11.469  0.00  0.00      C2   H
ATOM    226  HZ1 LYS A  17       5.574  28.860  12.468  0.00  0.00      C2   H
ATOM    227  HZ2 LYS A  17       4.885  27.932  13.530  0.00  0.00      C2   H
ATOM    228  HZ3 LYS A  17       6.443  27.555  13.100  0.00  0.00      C2   H
ATOM    229  N   MET A  18       5.276  28.041   5.472  0.00  0.00      C2   N
ATOM    230  CA  MET A  18       4.048  28.236   4.591  0.00  0.00      C2   C
ATOM    231  C   MET A  18       3.560  26.967   3.893  0.00  0.00      C2   C
ATOM    232  O   MET A  18       2.344  26.676   3.980  0.00  0.00      C2   O
ATOM    233  CB  MET A  18       4.295  29.267   3.446  0.00  0.00      C2   C
ATOM    234  CG  MET A  18       3.126  29.545   2.462  0.00  0.00      C2   C
ATOM    235  SD  MET A  18       2.993  31.209   1.786  0.00  0.00      C2   S
ATOM    236  CE  MET A  18       1.395  31.156   1.053  0.00  0.00      C2   C
ATOM    237  H   MET A  18       6.056  28.636   5.231  0.00  0.00      C2   H
ATOM    238  HA  MET A  18       3.378  28.607   5.366  0.00  0.00      C2   H
ATOM    239  HB3 MET A  18       5.141  28.816   2.928  0.00  0.00      C2   H
ATOM    240  HB2 MET A  18       4.765  30.167   3.842  0.00  0.00      C2   H
ATOM    241  HG3 MET A  18       2.144  29.289   2.861  0.00  0.00      C2   H
ATOM    242  HG2 MET A  18       3.317  28.800   1.690  0.00  0.00      C2   H
ATOM    243  HE1 MET A  18       0.799  30.707   1.847  0.00  0.00      C2   H
ATOM    244  HE2 MET A  18       1.016  32.128   0.737  0.00  0.00      C2   H
ATOM    245  HE3 MET A  18       1.357  30.492   0.189  0.00  0.00      C2   H
ATOM    246  N   ILE A  19       4.423  26.128   3.433  0.00  0.00      C2   N
ATOM    247  CA  ILE A  19       4.304  24.786   2.898  0.00  0.00      C2   C
ATOM    248  C   ILE A  19       3.740  23.819   3.938  0.00  0.00      C2   C
ATOM    249  O   ILE A  19       2.780  23.172   3.559  0.00  0.00      C2   O
ATOM    250  CB  ILE A  19       5.572  24.214   2.139  0.00  0.00      C2   C
ATOM    251  CG1 ILE A  19       5.824  25.216   0.965  0.00  0.00      C2   C
ATOM    252  CG2 ILE A  19       5.460  22.811   1.569  0.00  0.00      C2   C
ATOM    253  CD1 ILE A  19       7.133  24.992   0.156  0.00  0.00      C2   C
ATOM    254  H   ILE A  19       5.334  26.547   3.319  0.00  0.00      C2   H
ATOM    255  HA  ILE A  19       3.501  24.936   2.177  0.00  0.00      C2   H
ATOM    256  HB  ILE A  19       6.474  24.205   2.750  0.00  0.00      C2   H
ATOM    257 HG13 ILE A  19       5.757  26.252   1.299  0.00  0.00      C2   H
ATOM    258 HG12 ILE A  19       5.048  25.053   0.217  0.00  0.00      C2   H
ATOM    259 HG21 ILE A  19       6.349  22.497   1.022  0.00  0.00      C2   H
ATOM    260 HG22 ILE A  19       5.178  22.061   2.309  0.00  0.00      C2   H
ATOM    261 HG23 ILE A  19       4.664  22.763   0.827  0.00  0.00      C2   H
ATOM    262 HD11 ILE A  19       7.028  25.337  -0.873  0.00  0.00      C2   H
ATOM    263 HD12 ILE A  19       7.980  25.450   0.666  0.00  0.00      C2   H
ATOM    264 HD13 ILE A  19       7.489  23.969   0.033  0.00  0.00      C2   H
ATOM    265  N   ASP A  20       4.215  23.850   5.225  0.00  0.00      C2   N
ATOM    266  CA  ASP A  20       3.528  23.243   6.406  0.00  0.00      C2   C
ATOM    267  C   ASP A  20       2.128  23.823   6.566  0.00  0.00      C2   C
ATOM    268  O   ASP A  20       1.271  23.018   6.889  0.00  0.00      C2   O
ATOM    269  CB  ASP A  20       4.248  23.359   7.716  0.00  0.00      C2   C
ATOM    270  CG  ASP A  20       5.711  22.945   7.666  0.00  0.00      C2   C
ATOM    271  OD1 ASP A  20       5.978  21.905   6.907  0.00  0.00      C2   O
ATOM    272  OD2 ASP A  20       6.481  23.426   8.527  0.00  0.00      C2   O
ATOM    273  H   ASP A  20       4.959  24.497   5.447  0.00  0.00      C2   H
ATOM    274  HA  ASP A  20       3.358  22.178   6.250  0.00  0.00      C2   H
ATOM    275  HB3 ASP A  20       3.768  22.800   8.519  0.00  0.00      C2   H
ATOM    276  HB2 ASP A  20       4.312  24.376   8.102  0.00  0.00      C2   H
ATOM    277  N   ARG A  21       1.854  25.097   6.354  0.00  0.00      C2   N
ATOM    278  CA  ARG A  21       0.494  25.495   6.375  0.00  0.00      C2   C
ATOM    279  C   ARG A  21      -0.432  25.044   5.249  0.00  0.00      C2   C
ATOM    280  O   ARG A  21      -1.628  24.678   5.435  0.00  0.00      C2   O
ATOM    281  CB  ARG A  21       0.255  26.997   6.606  0.00  0.00      C2   C
ATOM    282  CG  ARG A  21       1.099  27.634   7.725  0.00  0.00      C2   C
ATOM    283  CD  ARG A  21       0.764  29.137   8.090  0.00  0.00      C2   C
ATOM    284  NE  ARG A  21       1.252  30.018   7.023  0.00  0.00      C2   N
ATOM    285  CZ  ARG A  21       2.489  30.388   6.799  0.00  0.00      C2   C
ATOM    286  NH1 ARG A  21       3.487  30.052   7.624  0.00  0.00      C2   N
ATOM    287  NH2 ARG A  21       2.833  31.149   5.771  0.00  0.00      C2   N
ATOM    288  H   ARG A  21       2.613  25.759   6.434  0.00  0.00      C2   H
ATOM    289  HA  ARG A  21       0.010  25.024   7.230  0.00  0.00      C2   H
ATOM    290  HB3 ARG A  21      -0.811  27.200   6.713  0.00  0.00      C2   H
ATOM    291  HB2 ARG A  21       0.546  27.530   5.701  0.00  0.00      C2   H
ATOM    292  HG3 ARG A  21       2.124  27.584   7.358  0.00  0.00      C2   H
ATOM    293  HG2 ARG A  21       1.114  27.022   8.626  0.00  0.00      C2   H
ATOM    294  HD3 ARG A  21       1.100  29.458   9.076  0.00  0.00      C2   H
ATOM    295  HD2 ARG A  21      -0.322  29.232   8.072  0.00  0.00      C2   H
ATOM    296  HE  ARG A  21       0.552  30.101   6.300  0.00  0.00      C2   H
ATOM    297 HH12 ARG A  21       4.170  30.793   7.680  0.00  0.00      C2   H
ATOM    298 HH11 ARG A  21       3.223  29.693   8.531  0.00  0.00      C2   H
ATOM    299 HH22 ARG A  21       3.795  31.439   5.670  0.00  0.00      C2   H
ATOM    300 HH21 ARG A  21       2.079  31.551   5.232  0.00  0.00      C2   H
ATOM    301  N   ASN A  22       0.152  24.995   4.012  0.00  0.00      C2   N
ATOM    302  CA  ASN A  22      -0.566  24.472   2.925  0.00  0.00      C2   C
ATOM    303  C   ASN A  22      -0.852  22.963   3.031  0.00  0.00      C2   C
ATOM    304  O   ASN A  22      -1.887  22.550   2.619  0.00  0.00      C2   O
ATOM    305  CB  ASN A  22       0.335  24.734   1.575  0.00  0.00      C2   C
ATOM    306  CG  ASN A  22       0.635  26.208   1.207  0.00  0.00      C2   C
ATOM    307  OD1 ASN A  22       0.149  27.182   1.788  0.00  0.00      C2   O
ATOM    308  ND2 ASN A  22       1.394  26.502   0.104  0.00  0.00      C2   N
ATOM    309  H   ASN A  22       1.000  25.523   3.864  0.00  0.00      C2   H
ATOM    310  HA  ASN A  22      -1.495  24.984   2.677  0.00  0.00      C2   H
ATOM    311  HB3 ASN A  22      -0.037  24.230   0.683  0.00  0.00      C2   H
ATOM    312  HB2 ASN A  22       1.271  24.209   1.764  0.00  0.00      C2   H
ATOM    313 HD22 ASN A  22       1.537  27.442  -0.234  0.00  0.00      C2   H
ATOM    314 HD21 ASN A  22       1.928  25.752  -0.313  0.00  0.00      C2   H
ATOM    315  N   LEU A  23      -0.080  22.168   3.725  0.00  0.00      C2   N
ATOM    316  CA  LEU A  23      -0.265  20.742   3.808  0.00  0.00      C2   C
ATOM    317  C   LEU A  23      -1.449  20.279   4.638  0.00  0.00      C2   C
ATOM    318  O   LEU A  23      -1.946  19.143   4.600  0.00  0.00      C2   O
ATOM    319  CB  LEU A  23       1.038  20.142   4.381  0.00  0.00      C2   C
ATOM    320  CG  LEU A  23       2.076  19.931   3.340  0.00  0.00      C2   C
ATOM    321  CD1 LEU A  23       3.484  19.847   4.038  0.00  0.00      C2   C
ATOM    322  CD2 LEU A  23       1.743  18.774   2.397  0.00  0.00      C2   C
ATOM    323  H   LEU A  23       0.618  22.557   4.342  0.00  0.00      C2   H
ATOM    324  HA  LEU A  23      -0.557  20.314   2.849  0.00  0.00      C2   H
ATOM    325  HB3 LEU A  23       0.895  19.199   4.909  0.00  0.00      C2   H
ATOM    326  HB2 LEU A  23       1.376  20.851   5.137  0.00  0.00      C2   H
ATOM    327  HG  LEU A  23       2.191  20.816   2.714  0.00  0.00      C2   H
ATOM    328 HD11 LEU A  23       4.266  20.146   3.340  0.00  0.00      C2   H
ATOM    329 HD12 LEU A  23       3.570  20.373   4.989  0.00  0.00      C2   H
ATOM    330 HD13 LEU A  23       3.663  18.811   4.325  0.00  0.00      C2   H
ATOM    331 HD21 LEU A  23       0.985  18.948   1.634  0.00  0.00      C2   H
ATOM    332 HD22 LEU A  23       2.599  18.396   1.838  0.00  0.00      C2   H
ATOM    333 HD23 LEU A  23       1.470  17.933   3.035  0.00  0.00      C2   H
ATOM    334  N   ARG A  24      -1.929  21.140   5.497  0.00  0.00      C2   N
ATOM    335  CA  ARG A  24      -3.171  21.155   6.267  0.00  0.00      C2   C
ATOM    336  C   ARG A  24      -4.374  21.286   5.325  0.00  0.00      C2   C
ATOM    337  O   ARG A  24      -5.344  20.527   5.572  0.00  0.00      C2   O
ATOM    338  CB  ARG A  24      -3.151  22.261   7.348  0.00  0.00      C2   C
ATOM    339  CG  ARG A  24      -4.226  22.029   8.417  0.00  0.00      C2   C
ATOM    340  CD  ARG A  24      -5.077  23.295   8.619  0.00  0.00      C2   C
ATOM    341  NE  ARG A  24      -6.089  23.550   7.548  0.00  0.00      C2   N
ATOM    342  CZ  ARG A  24      -7.318  23.128   7.305  0.00  0.00      C2   C
ATOM    343  NH1 ARG A  24      -7.934  22.221   8.043  0.00  0.00      C2   N
ATOM    344  NH2 ARG A  24      -7.940  23.670   6.240  0.00  0.00      C2   N
ATOM    345  H   ARG A  24      -1.499  22.054   5.483  0.00  0.00      C2   H
ATOM    346  HA  ARG A  24      -3.223  20.201   6.792  0.00  0.00      C2   H
ATOM    347  HB3 ARG A  24      -3.273  23.207   6.819  0.00  0.00      C2   H
ATOM    348  HB2 ARG A  24      -2.160  22.358   7.791  0.00  0.00      C2   H
ATOM    349  HG3 ARG A  24      -3.826  21.705   9.378  0.00  0.00      C2   H
ATOM    350  HG2 ARG A  24      -4.980  21.363   7.999  0.00  0.00      C2   H
ATOM    351  HD3 ARG A  24      -4.485  24.206   8.528  0.00  0.00      C2   H
ATOM    352  HD2 ARG A  24      -5.506  23.358   9.620  0.00  0.00      C2   H
ATOM    353  HE  ARG A  24      -5.633  24.069   6.812  0.00  0.00      C2   H
ATOM    354 HH12 ARG A  24      -8.837  22.016   7.638  0.00  0.00      C2   H
ATOM    355 HH11 ARG A  24      -7.467  21.637   8.722  0.00  0.00      C2   H
ATOM    356 HH22 ARG A  24      -8.864  23.390   5.944  0.00  0.00      C2   H
ATOM    357 HH21 ARG A  24      -7.511  24.355   5.634  0.00  0.00      C2   H
ATOM    358  N   GLU A  25      -4.278  22.117   4.334  0.00  0.00      C2   N
ATOM    359  CA  GLU A  25      -5.293  22.336   3.259  0.00  0.00      C2   C
ATOM    360  C   GLU A  25      -5.487  21.159   2.268  0.00  0.00      C2   C
ATOM    361  O   GLU A  25      -6.634  20.735   1.937  0.00  0.00      C2   O
ATOM    362  CB  GLU A  25      -5.040  23.630   2.480  0.00  0.00      C2   C
ATOM    363  CG  GLU A  25      -4.865  24.949   3.272  0.00  0.00      C2   C
ATOM    364  CD  GLU A  25      -5.831  25.098   4.411  0.00  0.00      C2   C
ATOM    365  OE1 GLU A  25      -7.053  25.304   4.174  0.00  0.00      C2   O
ATOM    366  OE2 GLU A  25      -5.387  24.867   5.546  0.00  0.00      C2   O
ATOM    367  H   GLU A  25      -3.507  22.737   4.128  0.00  0.00      C2   H
ATOM    368  HA  GLU A  25      -6.234  22.425   3.802  0.00  0.00      C2   H
ATOM    369  HB3 GLU A  25      -5.886  23.855   1.832  0.00  0.00      C2   H
ATOM    370  HB2 GLU A  25      -4.212  23.533   1.778  0.00  0.00      C2   H
ATOM    371  HG3 GLU A  25      -4.959  25.789   2.583  0.00  0.00      C2   H
ATOM    372  HG2 GLU A  25      -3.833  24.954   3.622  0.00  0.00      C2   H
ATOM    373  N   ASP A  26      -4.316  20.554   1.992  0.00  0.00      C2   N
ATOM    374  CA  ASP A  26      -4.102  19.310   1.223  0.00  0.00      C2   C
ATOM    375  C   ASP A  26      -4.553  18.060   1.945  0.00  0.00      C2   C
ATOM    376  O   ASP A  26      -4.906  17.085   1.269  0.00  0.00      C2   O
ATOM    377  CB  ASP A  26      -2.636  19.230   0.720  0.00  0.00      C2   C
ATOM    378  CG  ASP A  26      -2.084  20.456   0.035  0.00  0.00      C2   C
ATOM    379  OD1 ASP A  26      -2.792  21.368  -0.316  0.00  0.00      C2   O
ATOM    380  OD2 ASP A  26      -0.892  20.382  -0.333  0.00  0.00      C2   O
ATOM    381  H   ASP A  26      -3.500  21.070   2.290  0.00  0.00      C2   H
ATOM    382  HA  ASP A  26      -4.793  19.510   0.404  0.00  0.00      C2   H
ATOM    383  HB3 ASP A  26      -2.687  18.454  -0.044  0.00  0.00      C2   H
ATOM    384  HB2 ASP A  26      -2.008  18.982   1.576  0.00  0.00      C2   H
ATOM    385  N   GLY A  27      -4.548  18.037   3.259  0.00  0.00      C2   N
ATOM    386  CA  GLY A  27      -5.043  16.936   4.091  0.00  0.00      C2   C
ATOM    387  C   GLY A  27      -6.604  16.965   4.152  0.00  0.00      C2   C
ATOM    388  O   GLY A  27      -7.204  15.949   3.870  0.00  0.00      C2   O
ATOM    389  H   GLY A  27      -4.003  18.729   3.752  0.00  0.00      C2   H
ATOM    390  HA3 GLY A  27      -4.675  16.975   5.116  0.00  0.00      C2   H
ATOM    391  HA2 GLY A  27      -4.688  15.986   3.692  0.00  0.00      C2   H
ATOM    392  N   GLU A  28      -7.219  18.181   4.190  0.00  0.00      C2   N
ATOM    393  CA  GLU A  28      -8.630  18.335   4.045  0.00  0.00      C2   C
ATOM    394  C   GLU A  28      -9.086  18.034   2.528  0.00  0.00      C2   C
ATOM    395  O   GLU A  28     -10.170  17.451   2.384  0.00  0.00      C2   O
ATOM    396  CB  GLU A  28      -8.921  19.815   4.385  0.00  0.00      C2   C
ATOM    397  CG  GLU A  28     -10.135  19.902   5.321  0.00  0.00      C2   C
ATOM    398  CD  GLU A  28     -10.304  21.392   5.827  0.00  0.00      C2   C
ATOM    399  OE1 GLU A  28     -10.287  22.315   4.959  0.00  0.00      C2   O
ATOM    400  OE2 GLU A  28     -10.208  21.660   7.064  0.00  0.00      C2   O
ATOM    401  H   GLU A  28      -6.717  19.038   4.373  0.00  0.00      C2   H
ATOM    402  HA  GLU A  28      -9.177  17.735   4.773  0.00  0.00      C2   H
ATOM    403  HB3 GLU A  28      -9.106  20.409   3.490  0.00  0.00      C2   H
ATOM    404  HB2 GLU A  28      -8.036  20.281   4.819  0.00  0.00      C2   H
ATOM    405  HG3 GLU A  28     -10.006  19.230   6.170  0.00  0.00      C2   H
ATOM    406  HG2 GLU A  28     -11.017  19.605   4.754  0.00  0.00      C2   H
ATOM    407  N   LYS A  29      -8.200  18.240   1.560  0.00  0.00      C2   N
ATOM    408  CA  LYS A  29      -8.436  17.916   0.145  0.00  0.00      C2   C
ATOM    409  C   LYS A  29      -8.563  16.369   0.006  0.00  0.00      C2   C
ATOM    410  O   LYS A  29      -9.526  15.897  -0.638  0.00  0.00      C2   O
ATOM    411  CB  LYS A  29      -7.389  18.366  -0.832  0.00  0.00      C2   C
ATOM    412  CG  LYS A  29      -7.561  18.012  -2.313  0.00  0.00      C2   C
ATOM    413  CD  LYS A  29      -6.498  18.790  -3.211  0.00  0.00      C2   C
ATOM    414  CE  LYS A  29      -6.878  18.812  -4.653  0.00  0.00      C2   C
ATOM    415  NZ  LYS A  29      -6.896  17.454  -5.251  0.00  0.00      C2   N
ATOM    416  H   LYS A  29      -7.301  18.672   1.719  0.00  0.00      C2   H
ATOM    417  HA  LYS A  29      -9.393  18.323  -0.179  0.00  0.00      C2   H
ATOM    418  HB3 LYS A  29      -6.357  18.180  -0.534  0.00  0.00      C2   H
ATOM    419  HB2 LYS A  29      -7.448  19.452  -0.768  0.00  0.00      C2   H
ATOM    420  HG3 LYS A  29      -8.575  18.324  -2.565  0.00  0.00      C2   H
ATOM    421  HG2 LYS A  29      -7.546  16.931  -2.452  0.00  0.00      C2   H
ATOM    422  HD3 LYS A  29      -5.544  18.263  -3.182  0.00  0.00      C2   H
ATOM    423  HD2 LYS A  29      -6.267  19.811  -2.908  0.00  0.00      C2   H
ATOM    424  HE3 LYS A  29      -6.191  19.372  -5.287  0.00  0.00      C2   H
ATOM    425  HE2 LYS A  29      -7.886  19.207  -4.783  0.00  0.00      C2   H
ATOM    426  HZ1 LYS A  29      -7.328  17.545  -6.160  0.00  0.00      C2   H
ATOM    427  HZ2 LYS A  29      -5.959  17.108  -5.404  0.00  0.00      C2   H
ATOM    428  HZ3 LYS A  29      -7.612  16.858  -4.861  0.00  0.00      C2   H
ATOM    429  N   ALA A  30      -7.624  15.564   0.612  0.00  0.00      C2   N
ATOM    430  CA  ALA A  30      -7.428  14.150   0.370  0.00  0.00      C2   C
ATOM    431  C   ALA A  30      -8.451  13.327   1.093  0.00  0.00      C2   C
ATOM    432  O   ALA A  30      -8.757  12.206   0.650  0.00  0.00      C2   O
ATOM    433  CB  ALA A  30      -6.007  13.737   0.763  0.00  0.00      C2   C
ATOM    434  H   ALA A  30      -6.835  15.994   1.074  0.00  0.00      C2   H
ATOM    435  HA  ALA A  30      -7.443  13.989  -0.708  0.00  0.00      C2   H
ATOM    436  HB1 ALA A  30      -5.316  14.282   0.120  0.00  0.00      C2   H
ATOM    437  HB2 ALA A  30      -5.840  13.997   1.808  0.00  0.00      C2   H
ATOM    438  HB3 ALA A  30      -5.761  12.688   0.597  0.00  0.00      C2   H
ATOM    439  N   ALA A  31      -9.011  13.917   2.179  0.00  0.00      C2   N
ATOM    440  CA  ALA A  31     -10.126  13.397   2.927  0.00  0.00      C2   C
ATOM    441  C   ALA A  31     -11.436  13.601   2.198  0.00  0.00      C2   C
ATOM    442  O   ALA A  31     -12.275  12.727   2.146  0.00  0.00      C2   O
ATOM    443  CB  ALA A  31     -10.056  14.214   4.299  0.00  0.00      C2   C
ATOM    444  H   ALA A  31      -8.478  14.694   2.542  0.00  0.00      C2   H
ATOM    445  HA  ALA A  31     -10.134  12.309   2.998  0.00  0.00      C2   H
ATOM    446  HB1 ALA A  31     -10.879  14.080   5.001  0.00  0.00      C2   H
ATOM    447  HB2 ALA A  31      -9.289  13.901   5.007  0.00  0.00      C2   H
ATOM    448  HB3 ALA A  31      -9.830  15.272   4.165  0.00  0.00      C2   H
ATOM    449  N   ARG A  32     -11.631  14.816   1.470  0.00  0.00      C2   N
ATOM    450  CA  ARG A  32     -12.750  15.128   0.674  0.00  0.00      C2   C
ATOM    451  C   ARG A  32     -12.888  14.202  -0.594  0.00  0.00      C2   C
ATOM    452  O   ARG A  32     -14.049  14.014  -1.015  0.00  0.00      C2   O
ATOM    453  CB  ARG A  32     -12.628  16.554   0.279  0.00  0.00      C2   C
ATOM    454  CG  ARG A  32     -13.843  17.199  -0.386  0.00  0.00      C2   C
ATOM    455  CD  ARG A  32     -13.623  18.593  -0.950  0.00  0.00      C2   C
ATOM    456  NE  ARG A  32     -13.166  19.573   0.065  0.00  0.00      C2   N
ATOM    457  CZ  ARG A  32     -12.016  20.180   0.081  0.00  0.00      C2   C
ATOM    458  NH1 ARG A  32     -11.211  20.055  -0.926  0.00  0.00      C2   N
ATOM    459  NH2 ARG A  32     -11.677  21.045   1.042  0.00  0.00      C2   N
ATOM    460  H   ARG A  32     -10.821  15.414   1.552  0.00  0.00      C2   H
ATOM    461  HA  ARG A  32     -13.709  15.080   1.190  0.00  0.00      C2   H
ATOM    462  HB3 ARG A  32     -11.852  16.680  -0.476  0.00  0.00      C2   H
ATOM    463  HB2 ARG A  32     -12.464  17.177   1.159  0.00  0.00      C2   H
ATOM    464  HG3 ARG A  32     -14.725  17.157   0.254  0.00  0.00      C2   H
ATOM    465  HG2 ARG A  32     -14.074  16.625  -1.283  0.00  0.00      C2   H
ATOM    466  HD3 ARG A  32     -14.566  19.073  -1.213  0.00  0.00      C2   H
ATOM    467  HD2 ARG A  32     -13.002  18.626  -1.845  0.00  0.00      C2   H
ATOM    468  HE  ARG A  32     -13.777  19.746   0.850  0.00  0.00      C2   H
ATOM    469 HH12 ARG A  32     -10.344  20.573  -0.938  0.00  0.00      C2   H
ATOM    470 HH11 ARG A  32     -11.413  19.485  -1.735  0.00  0.00      C2   H
ATOM    471 HH22 ARG A  32     -10.746  21.434   1.005  0.00  0.00      C2   H
ATOM    472 HH21 ARG A  32     -12.268  21.304   1.819  0.00  0.00      C2   H
ATOM    473  N   GLU A  33     -11.804  13.756  -1.168  0.00  0.00      C2   N
ATOM    474  CA  GLU A  33     -11.767  13.084  -2.503  0.00  0.00      C2   C
ATOM    475  C   GLU A  33     -11.643  11.547  -2.407  0.00  0.00      C2   C
ATOM    476  O   GLU A  33     -11.062  11.117  -1.408  0.00  0.00      C2   O
ATOM    477  CB  GLU A  33     -10.523  13.540  -3.353  0.00  0.00      C2   C
ATOM    478  CG  GLU A  33     -10.757  15.033  -3.873  0.00  0.00      C2   C
ATOM    479  CD  GLU A  33      -9.501  15.646  -4.363  0.00  0.00      C2   C
ATOM    480  OE1 GLU A  33      -9.453  16.883  -4.706  0.00  0.00      C2   O
ATOM    481  OE2 GLU A  33      -8.508  14.919  -4.685  0.00  0.00      C2   O
ATOM    482  H   GLU A  33     -10.925  14.050  -0.766  0.00  0.00      C2   H
ATOM    483  HA  GLU A  33     -12.699  13.238  -3.048  0.00  0.00      C2   H
ATOM    484  HB3 GLU A  33     -10.246  12.891  -4.184  0.00  0.00      C2   H
ATOM    485  HB2 GLU A  33      -9.751  13.554  -2.584  0.00  0.00      C2   H
ATOM    486  HG3 GLU A  33     -11.061  15.677  -3.048  0.00  0.00      C2   H
ATOM    487  HG2 GLU A  33     -11.595  15.090  -4.568  0.00  0.00      C2   H
ATOM    488  N   VAL A  34     -12.134  10.753  -3.320  0.00  0.00      C2   N
ATOM    489  CA  VAL A  34     -11.587   9.446  -3.605  0.00  0.00      C2   C
ATOM    490  C   VAL A  34     -11.261   9.543  -5.150  0.00  0.00      C2   C
ATOM    491  O   VAL A  34     -11.920  10.250  -5.963  0.00  0.00      C2   O
ATOM    492  CB  VAL A  34     -12.534   8.328  -3.269  0.00  0.00      C2   C
ATOM    493  CG1 VAL A  34     -12.777   8.172  -1.756  0.00  0.00      C2   C
ATOM    494  CG2 VAL A  34     -13.851   8.409  -4.059  0.00  0.00      C2   C
ATOM    495  H   VAL A  34     -12.582  11.129  -4.143  0.00  0.00      C2   H
ATOM    496  HA  VAL A  34     -10.650   9.296  -3.070  0.00  0.00      C2   H
ATOM    497  HB  VAL A  34     -12.055   7.419  -3.633  0.00  0.00      C2   H
ATOM    498 HG11 VAL A  34     -13.200   9.101  -1.373  0.00  0.00      C2   H
ATOM    499 HG12 VAL A  34     -13.485   7.397  -1.462  0.00  0.00      C2   H
ATOM    500 HG13 VAL A  34     -11.879   7.964  -1.174  0.00  0.00      C2   H
ATOM    501 HG21 VAL A  34     -13.760   8.259  -5.135  0.00  0.00      C2   H
ATOM    502 HG22 VAL A  34     -14.453   7.666  -3.535  0.00  0.00      C2   H
ATOM    503 HG23 VAL A  34     -14.362   9.348  -3.846  0.00  0.00      C2   H
ATOM    504  N   LYS A  35     -10.277   8.742  -5.578  0.00  0.00      C2   N
ATOM    505  CA  LYS A  35      -9.903   8.513  -6.989  0.00  0.00      C2   C
ATOM    506  C   LYS A  35     -10.493   7.170  -7.438  0.00  0.00      C2   C
ATOM    507  O   LYS A  35     -10.361   6.168  -6.700  0.00  0.00      C2   O
ATOM    508  CB  LYS A  35      -8.375   8.628  -7.199  0.00  0.00      C2   C
ATOM    509  CG  LYS A  35      -7.875  10.078  -6.815  0.00  0.00      C2   C
ATOM    510  CD  LYS A  35      -6.424  10.360  -7.273  0.00  0.00      C2   C
ATOM    511  CE  LYS A  35      -5.438  11.000  -6.164  0.00  0.00      C2   C
ATOM    512  NZ  LYS A  35      -5.400  10.280  -4.886  0.00  0.00      C2   N
ATOM    513  H   LYS A  35      -9.759   8.163  -4.932  0.00  0.00      C2   H
ATOM    514  HA  LYS A  35     -10.268   9.340  -7.598  0.00  0.00      C2   H
ATOM    515  HB3 LYS A  35      -8.206   8.396  -8.251  0.00  0.00      C2   H
ATOM    516  HB2 LYS A  35      -7.927   7.820  -6.622  0.00  0.00      C2   H
ATOM    517  HG3 LYS A  35      -7.897  10.216  -5.734  0.00  0.00      C2   H
ATOM    518  HG2 LYS A  35      -8.464  10.883  -7.254  0.00  0.00      C2   H
ATOM    519  HD3 LYS A  35      -6.490  11.150  -8.021  0.00  0.00      C2   H
ATOM    520  HD2 LYS A  35      -5.901   9.532  -7.751  0.00  0.00      C2   H
ATOM    521  HE3 LYS A  35      -5.535  12.083  -6.098  0.00  0.00      C2   H
ATOM    522  HE2 LYS A  35      -4.491  10.822  -6.674  0.00  0.00      C2   H
ATOM    523  HZ1 LYS A  35      -4.645  10.649  -4.326  0.00  0.00      C2   H
ATOM    524  HZ2 LYS A  35      -6.256  10.482  -4.389  0.00  0.00      C2   H
ATOM    525  HZ3 LYS A  35      -5.339   9.282  -5.030  0.00  0.00      C2   H
ATOM    526  N   LEU A  36     -10.942   7.196  -8.714  0.00  0.00      C2   N
ATOM    527  CA  LEU A  36     -11.359   6.035  -9.437  0.00  0.00      C2   C
ATOM    528  C   LEU A  36     -10.604   6.053 -10.770  0.00  0.00      C2   C
ATOM    529  O   LEU A  36     -10.351   7.110 -11.313  0.00  0.00      C2   O
ATOM    530  CB  LEU A  36     -12.913   6.076  -9.608  0.00  0.00      C2   C
ATOM    531  CG  LEU A  36     -13.924   5.987  -8.376  0.00  0.00      C2   C
ATOM    532  CD1 LEU A  36     -15.478   6.000  -8.572  0.00  0.00      C2   C
ATOM    533  CD2 LEU A  36     -13.526   4.729  -7.507  0.00  0.00      C2   C
ATOM    534  H   LEU A  36     -11.018   8.088  -9.182  0.00  0.00      C2   H
ATOM    535  HA  LEU A  36     -10.903   5.133  -9.029  0.00  0.00      C2   H
ATOM    536  HB3 LEU A  36     -13.271   5.217 -10.177  0.00  0.00      C2   H
ATOM    537  HB2 LEU A  36     -13.229   6.936 -10.199  0.00  0.00      C2   H
ATOM    538  HG  LEU A  36     -13.776   6.893  -7.788  0.00  0.00      C2   H
ATOM    539 HD11 LEU A  36     -15.902   5.112  -8.104  0.00  0.00      C2   H
ATOM    540 HD12 LEU A  36     -15.909   6.948  -8.249  0.00  0.00      C2   H
ATOM    541 HD13 LEU A  36     -15.708   5.986  -9.637  0.00  0.00      C2   H
ATOM    542 HD21 LEU A  36     -14.091   4.601  -6.584  0.00  0.00      C2   H
ATOM    543 HD22 LEU A  36     -13.437   3.771  -8.020  0.00  0.00      C2   H
ATOM    544 HD23 LEU A  36     -12.509   4.921  -7.166  0.00  0.00      C2   H
ATOM    545  N   LEU A  37     -10.448   4.862 -11.388  0.00  0.00      C2   N
ATOM    546  CA  LEU A  37      -9.958   4.624 -12.741  0.00  0.00      C2   C
ATOM    547  C   LEU A  37     -11.055   4.089 -13.591  0.00  0.00      C2   C
ATOM    548  O   LEU A  37     -11.806   3.255 -13.102  0.00  0.00      C2   O
ATOM    549  CB  LEU A  37      -8.751   3.694 -12.532  0.00  0.00      C2   C
ATOM    550  CG  LEU A  37      -8.130   3.176 -13.863  0.00  0.00      C2   C
ATOM    551  CD1 LEU A  37      -7.469   4.348 -14.596  0.00  0.00      C2   C
ATOM    552  CD2 LEU A  37      -7.179   1.908 -13.732  0.00  0.00      C2   C
ATOM    553  H   LEU A  37     -10.937   4.116 -10.915  0.00  0.00      C2   H
ATOM    554  HA  LEU A  37      -9.639   5.610 -13.078  0.00  0.00      C2   H
ATOM    555  HB3 LEU A  37      -9.114   2.858 -11.935  0.00  0.00      C2   H
ATOM    556  HB2 LEU A  37      -7.963   4.170 -11.947  0.00  0.00      C2   H
ATOM    557  HG  LEU A  37      -8.970   2.824 -14.463  0.00  0.00      C2   H
ATOM    558 HD11 LEU A  37      -6.410   4.153 -14.761  0.00  0.00      C2   H
ATOM    559 HD12 LEU A  37      -7.931   4.396 -15.582  0.00  0.00      C2   H
ATOM    560 HD13 LEU A  37      -7.558   5.311 -14.093  0.00  0.00      C2   H
ATOM    561 HD21 LEU A  37      -7.305   1.269 -14.606  0.00  0.00      C2   H
ATOM    562 HD22 LEU A  37      -6.144   2.248 -13.719  0.00  0.00      C2   H
ATOM    563 HD23 LEU A  37      -7.440   1.438 -12.783  0.00  0.00      C2   H
ATOM    564  N   LEU A  38     -11.161   4.759 -14.753  0.00  0.00      C2   N
ATOM    565  CA  LEU A  38     -12.183   4.461 -15.729  0.00  0.00      C2   C
ATOM    566  C   LEU A  38     -11.526   3.735 -16.895  0.00  0.00      C2   C
ATOM    567  O   LEU A  38     -10.729   4.337 -17.612  0.00  0.00      C2   O
ATOM    568  CB  LEU A  38     -13.038   5.709 -16.161  0.00  0.00      C2   C
ATOM    569  CG  LEU A  38     -13.927   5.672 -17.457  0.00  0.00      C2   C
ATOM    570  CD1 LEU A  38     -14.765   4.405 -17.568  0.00  0.00      C2   C
ATOM    571  CD2 LEU A  38     -14.888   6.908 -17.742  0.00  0.00      C2   C
ATOM    572  H   LEU A  38     -10.598   5.576 -14.944  0.00  0.00      C2   H
ATOM    573  HA  LEU A  38     -12.929   3.838 -15.236  0.00  0.00      C2   H
ATOM    574  HB3 LEU A  38     -12.363   6.564 -16.179  0.00  0.00      C2   H
ATOM    575  HB2 LEU A  38     -13.649   5.904 -15.280  0.00  0.00      C2   H
ATOM    576  HG  LEU A  38     -13.142   5.650 -18.212  0.00  0.00      C2   H
ATOM    577 HD11 LEU A  38     -15.799   4.634 -17.825  0.00  0.00      C2   H
ATOM    578 HD12 LEU A  38     -14.344   3.819 -18.384  0.00  0.00      C2   H
ATOM    579 HD13 LEU A  38     -14.664   3.732 -16.716  0.00  0.00      C2   H
ATOM    580 HD21 LEU A  38     -14.372   7.752 -17.285  0.00  0.00      C2   H
ATOM    581 HD22 LEU A  38     -14.948   7.189 -18.794  0.00  0.00      C2   H
ATOM    582 HD23 LEU A  38     -15.902   6.790 -17.359  0.00  0.00      C2   H
ATOM    583  N   LEU A  39     -11.933   2.395 -17.067  0.00  0.00      C2   N
ATOM    584  CA  LEU A  39     -11.509   1.442 -18.107  0.00  0.00      C2   C
ATOM    585  C   LEU A  39     -12.702   0.980 -19.000  0.00  0.00      C2   C
ATOM    586  O   LEU A  39     -13.840   1.331 -18.644  0.00  0.00      C2   O
ATOM    587  CB  LEU A  39     -10.995   0.182 -17.387  0.00  0.00      C2   C
ATOM    588  CG  LEU A  39      -9.679   0.501 -16.673  0.00  0.00      C2   C
ATOM    589  CD1 LEU A  39      -9.039  -0.713 -16.021  0.00  0.00      C2   C
ATOM    590  CD2 LEU A  39      -8.621   1.044 -17.646  0.00  0.00      C2   C
ATOM    591  H   LEU A  39     -12.563   1.893 -16.458  0.00  0.00      C2   H
ATOM    592  HA  LEU A  39     -10.761   1.911 -18.746  0.00  0.00      C2   H
ATOM    593  HB3 LEU A  39     -10.740  -0.606 -18.095  0.00  0.00      C2   H
ATOM    594  HB2 LEU A  39     -11.741  -0.182 -16.680  0.00  0.00      C2   H
ATOM    595  HG  LEU A  39      -9.895   1.203 -15.868  0.00  0.00      C2   H
ATOM    596 HD11 LEU A  39      -9.309  -1.611 -16.576  0.00  0.00      C2   H
ATOM    597 HD12 LEU A  39      -7.965  -0.629 -15.856  0.00  0.00      C2   H
ATOM    598 HD13 LEU A  39      -9.423  -0.913 -15.021  0.00  0.00      C2   H
ATOM    599 HD21 LEU A  39      -8.684   2.132 -17.679  0.00  0.00      C2   H
ATOM    600 HD22 LEU A  39      -7.621   0.717 -17.360  0.00  0.00      C2   H
ATOM    601 HD23 LEU A  39      -8.671   0.486 -18.581  0.00  0.00      C2   H
ATOM    602  N   GLY A  40     -12.350   0.154 -19.967  0.00  0.00      C2   N
ATOM    603  CA  GLY A  40     -13.229  -0.309 -21.052  0.00  0.00      C2   C
ATOM    604  C   GLY A  40     -12.389  -0.405 -22.300  0.00  0.00      C2   C
ATOM    605  O   GLY A  40     -11.455   0.394 -22.429  0.00  0.00      C2   O
ATOM    606  H   GLY A  40     -11.378   0.219 -20.232  0.00  0.00      C2   H
ATOM    607  HA3 GLY A  40     -14.191   0.199 -21.127  0.00  0.00      C2   H
ATOM    608  HA2 GLY A  40     -13.639  -1.302 -20.866  0.00  0.00      C2   H
ATOM    609  N   ALA A  41     -12.580  -1.458 -23.116  0.00  0.00      C2   N
ATOM    610  CA  ALA A  41     -11.807  -1.772 -24.277  0.00  0.00      C2   C
ATOM    611  C   ALA A  41     -12.291  -0.905 -25.422  0.00  0.00      C2   C
ATOM    612  O   ALA A  41     -13.101  -1.356 -26.231  0.00  0.00      C2   O
ATOM    613  CB  ALA A  41     -11.991  -3.317 -24.521  0.00  0.00      C2   C
ATOM    614  H   ALA A  41     -13.382  -2.022 -22.872  0.00  0.00      C2   H
ATOM    615  HA  ALA A  41     -10.782  -1.452 -24.091  0.00  0.00      C2   H
ATOM    616  HB1 ALA A  41     -12.091  -3.852 -23.577  0.00  0.00      C2   H
ATOM    617  HB2 ALA A  41     -12.872  -3.593 -25.100  0.00  0.00      C2   H
ATOM    618  HB3 ALA A  41     -11.144  -3.759 -25.047  0.00  0.00      C2   H
ATOM    619  N   GLY A  42     -11.809   0.340 -25.386  0.00  0.00      C2   N
ATOM    620  CA  GLY A  42     -12.061   1.442 -26.355  0.00  0.00      C2   C
ATOM    621  C   GLY A  42     -13.467   1.971 -26.084  0.00  0.00      C2   C
ATOM    622  O   GLY A  42     -13.879   2.089 -24.957  0.00  0.00      C2   O
ATOM    623  H   GLY A  42     -11.063   0.512 -24.727  0.00  0.00      C2   H
ATOM    624  HA3 GLY A  42     -11.917   1.088 -27.376  0.00  0.00      C2   H
ATOM    625  HA2 GLY A  42     -11.303   2.214 -26.216  0.00  0.00      C2   H
ATOM    626  N   GLU A  43     -14.197   2.176 -27.170  0.00  0.00      C2   N
ATOM    627  CA  GLU A  43     -15.631   2.570 -27.124  0.00  0.00      C2   C
ATOM    628  C   GLU A  43     -16.441   1.437 -26.376  0.00  0.00      C2   C
ATOM    629  O   GLU A  43     -16.456   0.300 -26.835  0.00  0.00      C2   O
ATOM    630  CB  GLU A  43     -16.177   2.634 -28.571  0.00  0.00      C2   C
ATOM    631  CG  GLU A  43     -15.319   3.200 -29.684  0.00  0.00      C2   C
ATOM    632  CD  GLU A  43     -16.007   3.283 -31.035  0.00  0.00      C2   C
ATOM    633  OE1 GLU A  43     -17.177   3.637 -31.141  0.00  0.00      C2   O
ATOM    634  OE2 GLU A  43     -15.307   2.944 -32.035  0.00  0.00      C2   O
ATOM    635  H   GLU A  43     -13.845   2.021 -28.104  0.00  0.00      C2   H
ATOM    636  HA  GLU A  43     -15.623   3.577 -26.708  0.00  0.00      C2   H
ATOM    637  HB3 GLU A  43     -16.950   3.396 -28.476  0.00  0.00      C2   H
ATOM    638  HB2 GLU A  43     -16.564   1.698 -28.974  0.00  0.00      C2   H
ATOM    639  HG3 GLU A  43     -14.490   2.499 -29.781  0.00  0.00      C2   H
ATOM    640  HG2 GLU A  43     -14.828   4.093 -29.298  0.00  0.00      C2   H
ATOM    641  N   SER A  44     -17.057   1.716 -25.258  0.00  0.00      C2   N
ATOM    642  CA  SER A  44     -17.751   0.854 -24.244  0.00  0.00      C2   C
ATOM    643  C   SER A  44     -19.032   1.418 -23.591  0.00  0.00      C2   C
ATOM    644  O   SER A  44     -19.491   0.837 -22.682  0.00  0.00      C2   O
ATOM    645  CB  SER A  44     -16.539   0.399 -23.336  0.00  0.00      C2   C
ATOM    646  OG  SER A  44     -15.802   1.557 -23.027  0.00  0.00      C2   O
ATOM    647  H   SER A  44     -16.934   2.638 -24.862  0.00  0.00      C2   H
ATOM    648  HA  SER A  44     -18.007  -0.012 -24.854  0.00  0.00      C2   H
ATOM    649  HB3 SER A  44     -16.061  -0.408 -23.890  0.00  0.00      C2   H
ATOM    650  HB2 SER A  44     -16.884  -0.046 -22.402  0.00  0.00      C2   H
ATOM    651  HG  SER A  44     -15.042   1.686 -23.598  0.00  0.00      C2   H
ATOM    652  N   GLY A  45     -19.466   2.587 -24.014  0.00  0.00      C2   N
ATOM    653  CA  GLY A  45     -20.404   3.512 -23.327  0.00  0.00      C2   C
ATOM    654  C   GLY A  45     -19.762   4.382 -22.223  0.00  0.00      C2   C
ATOM    655  O   GLY A  45     -20.506   4.896 -21.414  0.00  0.00      C2   O
ATOM    656  H   GLY A  45     -19.007   2.972 -24.827  0.00  0.00      C2   H
ATOM    657  HA3 GLY A  45     -21.269   2.963 -22.954  0.00  0.00      C2   H
ATOM    658  HA2 GLY A  45     -20.791   4.205 -24.074  0.00  0.00      C2   H
ATOM    659  N   LYS A  46     -18.442   4.483 -22.123  0.00  0.00      C2   N
ATOM    660  CA  LYS A  46     -17.753   5.312 -21.098  0.00  0.00      C2   C
ATOM    661  C   LYS A  46     -17.683   6.830 -21.373  0.00  0.00      C2   C
ATOM    662  O   LYS A  46     -17.829   7.640 -20.401  0.00  0.00      C2   O
ATOM    663  CB  LYS A  46     -16.329   4.675 -20.905  0.00  0.00      C2   C
ATOM    664  CG  LYS A  46     -15.291   5.114 -21.900  0.00  0.00      C2   C
ATOM    665  CD  LYS A  46     -14.020   4.302 -21.806  0.00  0.00      C2   C
ATOM    666  CE  LYS A  46     -12.985   4.653 -22.904  0.00  0.00      C2   C
ATOM    667  NZ  LYS A  46     -12.673   6.147 -22.788  0.00  0.00      C2   N
ATOM    668  H   LYS A  46     -17.828   3.994 -22.758  0.00  0.00      C2   H
ATOM    669  HA  LYS A  46     -18.263   5.276 -20.135  0.00  0.00      C2   H
ATOM    670  HB3 LYS A  46     -16.431   3.591 -20.856  0.00  0.00      C2   H
ATOM    671  HB2 LYS A  46     -15.942   4.883 -19.907  0.00  0.00      C2   H
ATOM    672  HG3 LYS A  46     -14.956   6.097 -21.569  0.00  0.00      C2   H
ATOM    673  HG2 LYS A  46     -15.738   5.247 -22.885  0.00  0.00      C2   H
ATOM    674  HD3 LYS A  46     -14.260   3.260 -22.016  0.00  0.00      C2   H
ATOM    675  HD2 LYS A  46     -13.598   4.348 -20.802  0.00  0.00      C2   H
ATOM    676  HE3 LYS A  46     -13.385   4.366 -23.876  0.00  0.00      C2   H
ATOM    677  HE2 LYS A  46     -12.066   4.137 -22.625  0.00  0.00      C2   H
ATOM    678  HZ1 LYS A  46     -12.280   6.356 -21.882  0.00  0.00      C2   H
ATOM    679  HZ2 LYS A  46     -11.895   6.262 -23.423  0.00  0.00      C2   H
ATOM    680  HZ3 LYS A  46     -13.471   6.721 -23.022  0.00  0.00      C2   H
ATOM    681  N   SER A  47     -17.612   7.277 -22.643  0.00  0.00      C2   N
ATOM    682  CA  SER A  47     -17.882   8.632 -23.130  0.00  0.00      C2   C
ATOM    683  C   SER A  47     -19.291   9.167 -22.952  0.00  0.00      C2   C
ATOM    684  O   SER A  47     -19.510  10.398 -23.113  0.00  0.00      C2   O
ATOM    685  CB  SER A  47     -17.422   8.542 -24.600  0.00  0.00      C2   C
ATOM    686  OG  SER A  47     -18.141   7.561 -25.365  0.00  0.00      C2   O
ATOM    687  H   SER A  47     -17.573   6.627 -23.414  0.00  0.00      C2   H
ATOM    688  HA  SER A  47     -17.265   9.371 -22.618  0.00  0.00      C2   H
ATOM    689  HB3 SER A  47     -16.369   8.263 -24.631  0.00  0.00      C2   H
ATOM    690  HB2 SER A  47     -17.555   9.510 -25.082  0.00  0.00      C2   H
ATOM    691  HG  SER A  47     -17.835   7.580 -26.274  0.00  0.00      C2   H
ATOM    692  N   THR A  48     -20.254   8.267 -22.658  0.00  0.00      C2   N
ATOM    693  CA  THR A  48     -21.637   8.509 -22.237  0.00  0.00      C2   C
ATOM    694  C   THR A  48     -21.688   8.499 -20.707  0.00  0.00      C2   C
ATOM    695  O   THR A  48     -22.134   9.477 -20.149  0.00  0.00      C2   O
ATOM    696  CB  THR A  48     -22.692   7.430 -22.663  0.00  0.00      C2   C
ATOM    697  OG1 THR A  48     -22.367   7.403 -24.054  0.00  0.00      C2   O
ATOM    698  CG2 THR A  48     -24.143   7.757 -22.413  0.00  0.00      C2   C
ATOM    699  H   THR A  48     -19.903   7.331 -22.511  0.00  0.00      C2   H
ATOM    700  HA  THR A  48     -22.060   9.454 -22.576  0.00  0.00      C2   H
ATOM    701  HB  THR A  48     -22.359   6.544 -22.122  0.00  0.00      C2   H
ATOM    702  HG1 THR A  48     -22.625   8.199 -24.526  0.00  0.00      C2   H
ATOM    703 HG21 THR A  48     -24.414   8.800 -22.574  0.00  0.00      C2   H
ATOM    704 HG22 THR A  48     -24.763   7.153 -23.076  0.00  0.00      C2   H
ATOM    705 HG23 THR A  48     -24.532   7.499 -21.428  0.00  0.00      C2   H
ATOM    706  N   ILE A  49     -21.172   7.505 -20.034  0.00  0.00      C2   N
ATOM    707  CA  ILE A  49     -20.921   7.512 -18.584  0.00  0.00      C2   C
ATOM    708  C   ILE A  49     -20.406   8.836 -17.931  0.00  0.00      C2   C
ATOM    709  O   ILE A  49     -20.937   9.103 -16.848  0.00  0.00      C2   O
ATOM    710  CB  ILE A  49     -19.995   6.357 -18.033  0.00  0.00      C2   C
ATOM    711  CG1 ILE A  49     -20.798   5.045 -18.065  0.00  0.00      C2   C
ATOM    712  CG2 ILE A  49     -19.414   6.526 -16.598  0.00  0.00      C2   C
ATOM    713  CD1 ILE A  49     -21.742   4.776 -16.839  0.00  0.00      C2   C
ATOM    714  H   ILE A  49     -21.014   6.633 -20.518  0.00  0.00      C2   H
ATOM    715  HA  ILE A  49     -21.874   7.343 -18.081  0.00  0.00      C2   H
ATOM    716  HB  ILE A  49     -19.147   6.340 -18.719  0.00  0.00      C2   H
ATOM    717 HG13 ILE A  49     -20.021   4.281 -18.056  0.00  0.00      C2   H
ATOM    718 HG12 ILE A  49     -21.236   4.929 -19.056  0.00  0.00      C2   H
ATOM    719 HG21 ILE A  49     -20.108   6.906 -15.848  0.00  0.00      C2   H
ATOM    720 HG22 ILE A  49     -18.902   5.606 -16.314  0.00  0.00      C2   H
ATOM    721 HG23 ILE A  49     -18.634   7.281 -16.696  0.00  0.00      C2   H
ATOM    722 HD11 ILE A  49     -22.072   3.740 -16.906  0.00  0.00      C2   H
ATOM    723 HD12 ILE A  49     -21.217   4.843 -15.886  0.00  0.00      C2   H
ATOM    724 HD13 ILE A  49     -22.605   5.442 -16.825  0.00  0.00      C2   H
ATOM    725  N   VAL A  50     -19.496   9.700 -18.492  0.00  0.00      C2   N
ATOM    726  CA  VAL A  50     -19.054  10.935 -17.874  0.00  0.00      C2   C
ATOM    727  C   VAL A  50     -20.115  12.113 -17.929  0.00  0.00      C2   C
ATOM    728  O   VAL A  50     -19.859  13.143 -17.334  0.00  0.00      C2   O
ATOM    729  CB  VAL A  50     -17.740  11.427 -18.520  0.00  0.00      C2   C
ATOM    730  CG1 VAL A  50     -16.571  10.537 -18.183  0.00  0.00      C2   C
ATOM    731  CG2 VAL A  50     -17.890  11.579 -20.058  0.00  0.00      C2   C
ATOM    732  H   VAL A  50     -19.078   9.404 -19.363  0.00  0.00      C2   H
ATOM    733  HA  VAL A  50     -18.975  10.900 -16.787  0.00  0.00      C2   H
ATOM    734  HB  VAL A  50     -17.425  12.378 -18.091  0.00  0.00      C2   H
ATOM    735 HG11 VAL A  50     -16.438  10.384 -17.112  0.00  0.00      C2   H
ATOM    736 HG12 VAL A  50     -16.680   9.549 -18.630  0.00  0.00      C2   H
ATOM    737 HG13 VAL A  50     -15.692  10.911 -18.708  0.00  0.00      C2   H
ATOM    738 HG21 VAL A  50     -18.036  10.675 -20.650  0.00  0.00      C2   H
ATOM    739 HG22 VAL A  50     -18.566  12.398 -20.303  0.00  0.00      C2   H
ATOM    740 HG23 VAL A  50     -16.994  12.055 -20.455  0.00  0.00      C2   H
ATOM    741  N   LYS A  51     -21.139  11.915 -18.775  0.00  0.00      C2   N
ATOM    742  CA  LYS A  51     -22.244  12.815 -18.999  0.00  0.00      C2   C
ATOM    743  C   LYS A  51     -23.358  12.413 -18.044  0.00  0.00      C2   C
ATOM    744  O   LYS A  51     -24.144  13.265 -17.699  0.00  0.00      C2   O
ATOM    745  CB  LYS A  51     -22.755  12.790 -20.453  0.00  0.00      C2   C
ATOM    746  CG  LYS A  51     -21.704  12.866 -21.525  0.00  0.00      C2   C
ATOM    747  CD  LYS A  51     -20.857  14.201 -21.436  0.00  0.00      C2   C
ATOM    748  CE  LYS A  51     -20.008  14.501 -22.714  0.00  0.00      C2   C
ATOM    749  NZ  LYS A  51     -18.881  13.549 -22.832  0.00  0.00      C2   N
ATOM    750  H   LYS A  51     -21.206  11.009 -19.216  0.00  0.00      C2   H
ATOM    751  HA  LYS A  51     -21.794  13.789 -18.805  0.00  0.00      C2   H
ATOM    752  HB3 LYS A  51     -23.555  13.495 -20.681  0.00  0.00      C2   H
ATOM    753  HB2 LYS A  51     -23.363  11.891 -20.563  0.00  0.00      C2   H
ATOM    754  HG3 LYS A  51     -22.298  12.887 -22.438  0.00  0.00      C2   H
ATOM    755  HG2 LYS A  51     -21.018  12.020 -21.577  0.00  0.00      C2   H
ATOM    756  HD3 LYS A  51     -20.277  14.265 -20.515  0.00  0.00      C2   H
ATOM    757  HD2 LYS A  51     -21.654  14.942 -21.366  0.00  0.00      C2   H
ATOM    758  HE3 LYS A  51     -19.586  15.505 -22.752  0.00  0.00      C2   H
ATOM    759  HE2 LYS A  51     -20.693  14.381 -23.554  0.00  0.00      C2   H
ATOM    760  HZ1 LYS A  51     -18.083  13.979 -22.386  0.00  0.00      C2   H
ATOM    761  HZ2 LYS A  51     -19.050  12.562 -22.701  0.00  0.00      C2   H
ATOM    762  HZ3 LYS A  51     -18.578  13.644 -23.791  0.00  0.00      C2   H
ATOM    763  N   GLN A  52     -23.319  11.182 -17.516  0.00  0.00      C2   N
ATOM    764  CA  GLN A  52     -24.315  10.663 -16.495  0.00  0.00      C2   C
ATOM    765  C   GLN A  52     -23.746  10.927 -15.106  0.00  0.00      C2   C
ATOM    766  O   GLN A  52     -24.525  11.329 -14.269  0.00  0.00      C2   O
ATOM    767  CB  GLN A  52     -24.460   9.108 -16.764  0.00  0.00      C2   C
ATOM    768  CG  GLN A  52     -25.002   8.853 -18.166  0.00  0.00      C2   C
ATOM    769  CD  GLN A  52     -25.373   7.456 -18.433  0.00  0.00      C2   C
ATOM    770  OE1 GLN A  52     -24.700   6.424 -18.223  0.00  0.00      C2   O
ATOM    771  NE2 GLN A  52     -26.596   7.322 -18.923  0.00  0.00      C2   N
ATOM    772  H   GLN A  52     -22.422  10.744 -17.669  0.00  0.00      C2   H
ATOM    773  HA  GLN A  52     -25.238  11.236 -16.581  0.00  0.00      C2   H
ATOM    774  HB3 GLN A  52     -25.051   8.479 -16.099  0.00  0.00      C2   H
ATOM    775  HB2 GLN A  52     -23.484   8.631 -16.664  0.00  0.00      C2   H
ATOM    776  HG3 GLN A  52     -24.263   9.116 -18.924  0.00  0.00      C2   H
ATOM    777  HG2 GLN A  52     -25.909   9.419 -18.380  0.00  0.00      C2   H
ATOM    778 HE22 GLN A  52     -26.879   6.380 -19.149  0.00  0.00      C2   H
ATOM    779 HE21 GLN A  52     -27.290   8.038 -19.084  0.00  0.00      C2   H
ATOM    780  N   MET A  53     -22.414  10.688 -14.909  0.00  0.00      C2   N
ATOM    781  CA  MET A  53     -21.778  10.971 -13.654  0.00  0.00      C2   C
ATOM    782  C   MET A  53     -20.924  12.184 -13.848  0.00  0.00      C2   C
ATOM    783  O   MET A  53     -19.728  12.118 -13.860  0.00  0.00      C2   O
ATOM    784  CB  MET A  53     -21.018   9.731 -13.155  0.00  0.00      C2   C
ATOM    785  CG  MET A  53     -21.935   8.457 -13.156  0.00  0.00      C2   C
ATOM    786  SD  MET A  53     -21.429   7.266 -11.880  0.00  0.00      C2   S
ATOM    787  CE  MET A  53     -19.781   6.973 -12.559  0.00  0.00      C2   C
ATOM    788  H   MET A  53     -22.047  10.140 -15.675  0.00  0.00      C2   H
ATOM    789  HA  MET A  53     -22.473  11.186 -12.843  0.00  0.00      C2   H
ATOM    790  HB3 MET A  53     -20.470   9.950 -12.239  0.00  0.00      C2   H
ATOM    791  HB2 MET A  53     -20.204   9.624 -13.871  0.00  0.00      C2   H
ATOM    792  HG3 MET A  53     -21.916   7.972 -14.132  0.00  0.00      C2   H
ATOM    793  HG2 MET A  53     -22.958   8.817 -13.051  0.00  0.00      C2   H
ATOM    794  HE1 MET A  53     -19.184   6.507 -11.774  0.00  0.00      C2   H
ATOM    795  HE2 MET A  53     -19.958   6.286 -13.386  0.00  0.00      C2   H
ATOM    796  HE3 MET A  53     -19.237   7.836 -12.943  0.00  0.00      C2   H
ATOM    797  N   LYS A  54     -21.604  13.316 -14.113  0.00  0.00      C2   N
ATOM    798  CA  LYS A  54     -21.081  14.674 -14.289  0.00  0.00      C2   C
ATOM    799  C   LYS A  54     -20.886  15.551 -12.984  0.00  0.00      C2   C
ATOM    800  O   LYS A  54     -21.463  15.111 -11.992  0.00  0.00      C2   O
ATOM    801  CB  LYS A  54     -21.917  15.457 -15.329  0.00  0.00      C2   C
ATOM    802  CG  LYS A  54     -23.389  15.893 -14.894  0.00  0.00      C2   C
ATOM    803  CD  LYS A  54     -24.151  16.617 -16.077  0.00  0.00      C2   C
ATOM    804  CE  LYS A  54     -25.701  16.620 -15.859  0.00  0.00      C2   C
ATOM    805  NZ  LYS A  54     -26.331  17.249 -16.979  0.00  0.00      C2   N
ATOM    806  H   LYS A  54     -22.609  13.218 -14.065  0.00  0.00      C2   H
ATOM    807  HA  LYS A  54     -20.092  14.580 -14.737  0.00  0.00      C2   H
ATOM    808  HB3 LYS A  54     -21.883  14.881 -16.254  0.00  0.00      C2   H
ATOM    809  HB2 LYS A  54     -21.393  16.375 -15.592  0.00  0.00      C2   H
ATOM    810  HG3 LYS A  54     -23.262  16.506 -14.002  0.00  0.00      C2   H
ATOM    811  HG2 LYS A  54     -23.839  14.967 -14.537  0.00  0.00      C2   H
ATOM    812  HD3 LYS A  54     -24.027  16.055 -17.002  0.00  0.00      C2   H
ATOM    813  HD2 LYS A  54     -23.672  17.536 -16.414  0.00  0.00      C2   H
ATOM    814  HE3 LYS A  54     -26.009  17.111 -14.936  0.00  0.00      C2   H
ATOM    815  HE2 LYS A  54     -26.031  15.582 -15.863  0.00  0.00      C2   H
ATOM    816  HZ1 LYS A  54     -25.997  18.148 -17.294  0.00  0.00      C2   H
ATOM    817  HZ2 LYS A  54     -26.028  16.703 -17.773  0.00  0.00      C2   H
ATOM    818  HZ3 LYS A  54     -27.333  17.361 -16.915  0.00  0.00      C2   H
ATOM    819  N   NMA A  54     -20.080  16.624 -13.076  0.00  0.00      C2   N
ATOM    820  CA  NMA A  54     -19.758  17.470 -11.950  0.00  0.00      C2   C
ATOM    821  H   NMA A  54     -19.607  16.884 -13.929  0.00  0.00      C2   H
ATOM    822  1HA NMA A  54     -18.687  17.666 -11.892  0.00  0.00      C2   H
ATOM    823  2HA NMA A  54     -20.334  18.394 -11.979  0.00  0.00      C2   H
ATOM    824  3HA NMA A  54     -19.997  17.067 -10.966  0.00  0.00      C2   H
ATOM    825  CH3 ACE A 180      -1.017  14.513 -30.531  0.00  0.00      C2   C
ATOM    826  C   ACE A 180      -2.410  14.009 -30.154  0.00  0.00      C2   C
ATOM    827  O   ACE A 180      -3.371  14.263 -30.824  0.00  0.00      C2   O
ATOM    828  1H  ACE A 180      -0.838  14.688 -31.592  0.00  0.00      C2   H
ATOM    829  2H  ACE A 180      -0.947  15.457 -29.989  0.00  0.00      C2   H
ATOM    830  3H  ACE A 180      -0.196  13.896 -30.166  0.00  0.00      C2   H
ATOM    831  N   THR A 181      -2.492  13.312 -28.966  0.00  0.00      C2   N
ATOM    832  CA  THR A 181      -3.669  13.112 -28.154  0.00  0.00      C2   C
ATOM    833  C   THR A 181      -3.417  13.713 -26.729  0.00  0.00      C2   C
ATOM    834  O   THR A 181      -2.330  13.622 -26.215  0.00  0.00      C2   O
ATOM    835  CB  THR A 181      -4.025  11.566 -27.995  0.00  0.00      C2   C
ATOM    836  OG1 THR A 181      -3.003  10.806 -27.353  0.00  0.00      C2   O
ATOM    837  CG2 THR A 181      -4.496  10.808 -29.196  0.00  0.00      C2   C
ATOM    838  H1  THR A 181      -1.658  13.151 -28.420  0.00  0.00      C2   H
ATOM    839  HA  THR A 181      -4.556  13.556 -28.606  0.00  0.00      C2   H
ATOM    840  HB  THR A 181      -4.910  11.471 -27.366  0.00  0.00      C2   H
ATOM    841  HG1 THR A 181      -3.356   9.916 -27.428  0.00  0.00      C2   H
ATOM    842 HG21 THR A 181      -3.636  10.612 -29.837  0.00  0.00      C2   H
ATOM    843 HG22 THR A 181      -4.944   9.887 -28.822  0.00  0.00      C2   H
ATOM    844 HG23 THR A 181      -5.283  11.310 -29.760  0.00  0.00      C2   H
ATOM    845  N   THR A 182      -4.522  14.192 -26.061  0.00  0.00      C2   N
ATOM    846  CA  THR A 182      -4.619  14.447 -24.622  0.00  0.00      C2   C
ATOM    847  C   THR A 182      -4.903  13.160 -23.849  0.00  0.00      C2   C
ATOM    848  O   THR A 182      -5.933  12.516 -24.135  0.00  0.00      C2   O
ATOM    849  CB  THR A 182      -5.795  15.433 -24.368  0.00  0.00      C2   C
ATOM    850  OG1 THR A 182      -5.713  16.574 -25.243  0.00  0.00      C2   O
ATOM    851  CG2 THR A 182      -6.015  15.858 -22.926  0.00  0.00      C2   C
ATOM    852  H   THR A 182      -5.431  14.190 -26.499  0.00  0.00      C2   H
ATOM    853  HA  THR A 182      -3.706  14.839 -24.173  0.00  0.00      C2   H
ATOM    854  HB  THR A 182      -6.736  14.894 -24.484  0.00  0.00      C2   H
ATOM    855  HG1 THR A 182      -5.374  16.342 -26.111  0.00  0.00      C2   H
ATOM    856 HG21 THR A 182      -6.133  15.016 -22.243  0.00  0.00      C2   H
ATOM    857 HG22 THR A 182      -5.081  16.278 -22.554  0.00  0.00      C2   H
ATOM    858 HG23 THR A 182      -6.765  16.648 -22.878  0.00  0.00      C2   H
ATOM    859  N   GLY A 183      -3.897  12.562 -23.153  0.00  0.00      C2   N
ATOM    860  CA  GLY A 183      -3.726  11.340 -22.363  0.00  0.00      C2   C
ATOM    861  C   GLY A 183      -4.821  11.031 -21.465  0.00  0.00      C2   C
ATOM    862  O   GLY A 183      -5.859  10.516 -21.875  0.00  0.00      C2   O
ATOM    863  H   GLY A 183      -3.052  13.113 -23.208  0.00  0.00      C2   H
ATOM    864  HA3 GLY A 183      -2.760  11.385 -21.860  0.00  0.00      C2   H
ATOM    865  HA2 GLY A 183      -3.570  10.573 -23.122  0.00  0.00      C2   H
ATOM    866  N   ILE A 184      -4.500  11.174 -20.215  0.00  0.00      C2   N
ATOM    867  CA  ILE A 184      -5.540  10.992 -19.239  0.00  0.00      C2   C
ATOM    868  C   ILE A 184      -6.491  12.193 -19.063  0.00  0.00      C2   C
ATOM    869  O   ILE A 184      -6.119  13.277 -19.508  0.00  0.00      C2   O
ATOM    870  CB  ILE A 184      -4.930  10.787 -17.838  0.00  0.00      C2   C
ATOM    871  CG1 ILE A 184      -5.884   9.977 -16.858  0.00  0.00      C2   C
ATOM    872  CG2 ILE A 184      -4.359  12.111 -17.144  0.00  0.00      C2   C
ATOM    873  CD1 ILE A 184      -5.179   8.933 -15.895  0.00  0.00      C2   C
ATOM    874  H   ILE A 184      -3.629  11.458 -19.789  0.00  0.00      C2   H
ATOM    875  HA  ILE A 184      -6.241  10.189 -19.465  0.00  0.00      C2   H
ATOM    876  HB  ILE A 184      -4.124  10.068 -17.990  0.00  0.00      C2   H
ATOM    877 HG13 ILE A 184      -6.741   9.554 -17.382  0.00  0.00      C2   H
ATOM    878 HG12 ILE A 184      -6.259  10.785 -16.230  0.00  0.00      C2   H
ATOM    879 HG21 ILE A 184      -3.687  12.588 -17.857  0.00  0.00      C2   H
ATOM    880 HG22 ILE A 184      -5.212  12.693 -16.794  0.00  0.00      C2   H
ATOM    881 HG23 ILE A 184      -3.724  11.799 -16.314  0.00  0.00      C2   H
ATOM    882 HD11 ILE A 184      -4.100   8.921 -16.047  0.00  0.00      C2   H
ATOM    883 HD12 ILE A 184      -5.348   9.261 -14.869  0.00  0.00      C2   H
ATOM    884 HD13 ILE A 184      -5.566   7.927 -16.057  0.00  0.00      C2   H
ATOM    885  N   VAL A 185      -7.752  12.033 -18.674  0.00  0.00      C2   N
ATOM    886  CA  VAL A 185      -8.712  13.104 -18.515  0.00  0.00      C2   C
ATOM    887  C   VAL A 185      -9.543  12.795 -17.296  0.00  0.00      C2   C
ATOM    888  O   VAL A 185     -10.301  11.809 -17.233  0.00  0.00      C2   O
ATOM    889  CB  VAL A 185      -9.738  13.173 -19.698  0.00  0.00      C2   C
ATOM    890  CG1 VAL A 185     -10.729  14.394 -19.544  0.00  0.00      C2   C
ATOM    891  CG2 VAL A 185      -9.120  13.071 -21.158  0.00  0.00      C2   C
ATOM    892  H   VAL A 185      -8.188  11.126 -18.591  0.00  0.00      C2   H
ATOM    893  HA  VAL A 185      -8.094  13.989 -18.368  0.00  0.00      C2   H
ATOM    894  HB  VAL A 185     -10.343  12.273 -19.585  0.00  0.00      C2   H
ATOM    895 HG11 VAL A 185     -10.098  15.281 -19.474  0.00  0.00      C2   H
ATOM    896 HG12 VAL A 185     -11.347  14.532 -20.431  0.00  0.00      C2   H
ATOM    897 HG13 VAL A 185     -11.473  14.303 -18.754  0.00  0.00      C2   H
ATOM    898 HG21 VAL A 185      -8.550  12.182 -21.428  0.00  0.00      C2   H
ATOM    899 HG22 VAL A 185      -9.881  13.134 -21.936  0.00  0.00      C2   H
ATOM    900 HG23 VAL A 185      -8.469  13.937 -21.279  0.00  0.00      C2   H
ATOM    901  N   GLU A 186      -9.405  13.684 -16.261  0.00  0.00      C2   N
ATOM    902  CA  GLU A 186     -10.259  13.789 -15.073  0.00  0.00      C2   C
ATOM    903  C   GLU A 186     -11.692  14.170 -15.440  0.00  0.00      C2   C
ATOM    904  O   GLU A 186     -11.979  14.907 -16.398  0.00  0.00      C2   O
ATOM    905  CB  GLU A 186      -9.640  14.875 -14.109  0.00  0.00      C2   C
ATOM    906  CG  GLU A 186     -10.308  15.103 -12.722  0.00  0.00      C2   C
ATOM    907  CD  GLU A 186      -9.678  16.164 -11.878  0.00  0.00      C2   C
ATOM    908  OE1 GLU A 186     -10.433  16.955 -11.228  0.00  0.00      C2   O
ATOM    909  OE2 GLU A 186      -8.457  16.112 -11.601  0.00  0.00      C2   O
ATOM    910  H   GLU A 186      -8.882  14.510 -16.517  0.00  0.00      C2   H
ATOM    911  HA  GLU A 186     -10.333  12.792 -14.640  0.00  0.00      C2   H
ATOM    912  HB3 GLU A 186      -9.642  15.805 -14.676  0.00  0.00      C2   H
ATOM    913  HB2 GLU A 186      -8.568  14.689 -14.180  0.00  0.00      C2   H
ATOM    914  HG3 GLU A 186     -10.378  14.158 -12.184  0.00  0.00      C2   H
ATOM    915  HG2 GLU A 186     -11.328  15.374 -12.993  0.00  0.00      C2   H
ATOM    916  N   THR A 187     -12.590  13.599 -14.662  0.00  0.00      C2   N
ATOM    917  CA  THR A 187     -14.069  13.912 -14.457  0.00  0.00      C2   C
ATOM    918  C   THR A 187     -14.362  13.887 -12.872  0.00  0.00      C2   C
ATOM    919  O   THR A 187     -14.251  12.842 -12.223  0.00  0.00      C2   O
ATOM    920  CB  THR A 187     -14.975  12.796 -15.211  0.00  0.00      C2   C
ATOM    921  OG1 THR A 187     -14.797  12.746 -16.608  0.00  0.00      C2   O
ATOM    922  CG2 THR A 187     -16.533  12.927 -15.036  0.00  0.00      C2   C
ATOM    923  H   THR A 187     -12.192  12.859 -14.102  0.00  0.00      C2   H
ATOM    924  HA  THR A 187     -14.362  14.868 -14.891  0.00  0.00      C2   H
ATOM    925  HB  THR A 187     -14.716  11.792 -14.875  0.00  0.00      C2   H
ATOM    926  HG1 THR A 187     -13.841  12.690 -16.673  0.00  0.00      C2   H
ATOM    927 HG21 THR A 187     -16.778  12.865 -13.976  0.00  0.00      C2   H
ATOM    928 HG22 THR A 187     -16.941  13.886 -15.355  0.00  0.00      C2   H
ATOM    929 HG23 THR A 187     -17.067  12.180 -15.623  0.00  0.00      C2   H
ATOM    930  N   HIE A 188     -14.723  14.993 -12.333  0.00  0.00      C2   N
ATOM    931  CA  HIE A 188     -15.178  15.111 -11.009  0.00  0.00      C2   C
ATOM    932  C   HIE A 188     -16.640  14.991 -10.975  0.00  0.00      C2   C
ATOM    933  O   HIE A 188     -17.303  15.516 -11.850  0.00  0.00      C2   O
ATOM    934  CB  HIE A 188     -14.667  16.472 -10.418  0.00  0.00      C2   C
ATOM    935  CG  HIE A 188     -15.509  17.184  -9.380  0.00  0.00      C2   C
ATOM    936  ND1 HIE A 188     -15.295  17.009  -7.965  0.00  0.00      C2   N
ATOM    937  CD2 HIE A 188     -16.504  18.053  -9.601  0.00  0.00      C2   C
ATOM    938  CE1 HIE A 188     -16.357  17.583  -7.444  0.00  0.00      C2   C
ATOM    939  NE2 HIE A 188     -17.067  18.244  -8.328  0.00  0.00      C2   N
ATOM    940  H   HIE A 188     -14.971  15.751 -12.953  0.00  0.00      C2   H
ATOM    941  HA  HIE A 188     -14.780  14.370 -10.316  0.00  0.00      C2   H
ATOM    942  HB3 HIE A 188     -14.537  17.191 -11.227  0.00  0.00      C2   H
ATOM    943  HB2 HIE A 188     -13.684  16.314  -9.973  0.00  0.00      C2   H
ATOM    944  HD2 HIE A 188     -16.937  18.410 -10.524  0.00  0.00      C2   H
ATOM    945  HE1 HIE A 188     -16.430  17.620  -6.367  0.00  0.00      C2   H
ATOM    946  HE2 HIE A 188     -17.785  18.881  -8.014  0.00  0.00      C2   H
ATOM    947  N   PHE A 189     -17.245  14.296  -9.976  0.00  0.00      C2   N
ATOM    948  CA  PHE A 189     -18.612  14.258  -9.579  0.00  0.00      C2   C
ATOM    949  C   PHE A 189     -18.676  13.967  -8.044  0.00  0.00      C2   C
ATOM    950  O   PHE A 189     -17.715  13.514  -7.477  0.00  0.00      C2   O
ATOM    951  CB  PHE A 189     -19.436  13.208 -10.427  0.00  0.00      C2   C
ATOM    952  CG  PHE A 189     -19.318  11.710 -10.124  0.00  0.00      C2   C
ATOM    953  CD1 PHE A 189     -18.320  11.036 -10.804  0.00  0.00      C2   C
ATOM    954  CD2 PHE A 189     -19.935  11.177  -9.035  0.00  0.00      C2   C
ATOM    955  CE1 PHE A 189     -18.101   9.705 -10.537  0.00  0.00      C2   C
ATOM    956  CE2 PHE A 189     -19.815   9.823  -8.785  0.00  0.00      C2   C
ATOM    957  CZ  PHE A 189     -18.950   9.109  -9.611  0.00  0.00      C2   C
ATOM    958  H   PHE A 189     -16.701  13.671  -9.399  0.00  0.00      C2   H
ATOM    959  HA  PHE A 189     -19.004  15.272  -9.660  0.00  0.00      C2   H
ATOM    960  HB3 PHE A 189     -19.292  13.422 -11.486  0.00  0.00      C2   H
ATOM    961  HB2 PHE A 189     -20.493  13.409 -10.253  0.00  0.00      C2   H
ATOM    962  HD1 PHE A 189     -17.711  11.496 -11.569  0.00  0.00      C2   H
ATOM    963  HD2 PHE A 189     -20.615  11.705  -8.383  0.00  0.00      C2   H
ATOM    964  HE1 PHE A 189     -17.434   9.090 -11.123  0.00  0.00      C2   H
ATOM    965  HE2 PHE A 189     -20.435   9.306  -8.067  0.00  0.00      C2   H
ATOM    966  HZ  PHE A 189     -18.790   8.068  -9.371  0.00  0.00      C2   H
ATOM    967  N   THR A 190     -19.773  14.352  -7.345  0.00  0.00      C2   N
ATOM    968  CA  THR A 190     -19.968  14.174  -5.890  0.00  0.00      C2   C
ATOM    969  C   THR A 190     -21.161  13.218  -5.640  0.00  0.00      C2   C
ATOM    970  O   THR A 190     -21.968  13.043  -6.538  0.00  0.00      C2   O
ATOM    971  CB  THR A 190     -20.248  15.534  -5.160  0.00  0.00      C2   C
ATOM    972  OG1 THR A 190     -20.444  15.431  -3.769  0.00  0.00      C2   O
ATOM    973  CG2 THR A 190     -21.454  16.364  -5.664  0.00  0.00      C2   C
ATOM    974  H   THR A 190     -20.594  14.605  -7.876  0.00  0.00      C2   H
ATOM    975  HA  THR A 190     -19.145  13.609  -5.453  0.00  0.00      C2   H
ATOM    976  HB  THR A 190     -19.387  16.192  -5.283  0.00  0.00      C2   H
ATOM    977  HG1 THR A 190     -19.725  14.929  -3.379  0.00  0.00      C2   H
ATOM    978 HG21 THR A 190     -21.370  16.609  -6.723  0.00  0.00      C2   H
ATOM    979 HG22 THR A 190     -22.393  15.843  -5.476  0.00  0.00      C2   H
ATOM    980 HG23 THR A 190     -21.568  17.300  -5.117  0.00  0.00      C2   H
ATOM    981  N   PHE A 191     -21.284  12.637  -4.503  0.00  0.00      C2   N
ATOM    982  CA  PHE A 191     -22.536  12.215  -3.879  0.00  0.00      C2   C
ATOM    983  C   PHE A 191     -22.347  12.238  -2.353  0.00  0.00      C2   C
ATOM    984  O   PHE A 191     -21.400  11.494  -1.910  0.00  0.00      C2   O
ATOM    985  CB  PHE A 191     -22.990  10.769  -4.363  0.00  0.00      C2   C
ATOM    986  CG  PHE A 191     -24.399  10.302  -3.942  0.00  0.00      C2   C
ATOM    987  CD1 PHE A 191     -25.458  10.517  -4.805  0.00  0.00      C2   C
ATOM    988  CD2 PHE A 191     -24.725   9.841  -2.637  0.00  0.00      C2   C
ATOM    989  CE1 PHE A 191     -26.791  10.197  -4.492  0.00  0.00      C2   C
ATOM    990  CE2 PHE A 191     -26.030   9.502  -2.348  0.00  0.00      C2   C
ATOM    991  CZ  PHE A 191     -27.094   9.775  -3.221  0.00  0.00      C2   C
ATOM    992  H   PHE A 191     -20.544  12.756  -3.826  0.00  0.00      C2   H
ATOM    993  HA  PHE A 191     -23.319  12.890  -4.226  0.00  0.00      C2   H
ATOM    994  HB3 PHE A 191     -22.318  10.043  -3.906  0.00  0.00      C2   H
ATOM    995  HB2 PHE A 191     -23.035  10.668  -5.447  0.00  0.00      C2   H
ATOM    996  HD1 PHE A 191     -25.288  10.918  -5.793  0.00  0.00      C2   H
ATOM    997  HD2 PHE A 191     -23.928   9.638  -1.937  0.00  0.00      C2   H
ATOM    998  HE1 PHE A 191     -27.614  10.338  -5.177  0.00  0.00      C2   H
ATOM    999  HE2 PHE A 191     -26.359   9.163  -1.377  0.00  0.00      C2   H
ATOM   1000  HZ  PHE A 191     -28.119   9.608  -2.924  0.00  0.00      C2   H
ATOM   1001  N   LYS A 192     -23.211  12.893  -1.563  0.00  0.00      C2   N
ATOM   1002  CA  LYS A 192     -23.133  12.996  -0.141  0.00  0.00      C2   C
ATOM   1003  C   LYS A 192     -21.684  13.328   0.393  0.00  0.00      C2   C
ATOM   1004  O   LYS A 192     -21.026  12.517   1.098  0.00  0.00      C2   O
ATOM   1005  CB  LYS A 192     -23.742  11.740   0.534  0.00  0.00      C2   C
ATOM   1006  CG  LYS A 192     -24.609  11.980   1.769  0.00  0.00      C2   C
ATOM   1007  CD  LYS A 192     -24.995  10.665   2.448  0.00  0.00      C2   C
ATOM   1008  CE  LYS A 192     -26.049  10.817   3.579  0.00  0.00      C2   C
ATOM   1009  NZ  LYS A 192     -25.440  11.476   4.719  0.00  0.00      C2   N
ATOM   1010  H   LYS A 192     -23.854  13.552  -1.978  0.00  0.00      C2   H
ATOM   1011  HA  LYS A 192     -23.870  13.718   0.212  0.00  0.00      C2   H
ATOM   1012  HB3 LYS A 192     -22.954  11.029   0.782  0.00  0.00      C2   H
ATOM   1013  HB2 LYS A 192     -24.351  11.229  -0.212  0.00  0.00      C2   H
ATOM   1014  HG3 LYS A 192     -25.451  12.633   1.536  0.00  0.00      C2   H
ATOM   1015  HG2 LYS A 192     -24.111  12.597   2.517  0.00  0.00      C2   H
ATOM   1016  HD3 LYS A 192     -24.118  10.097   2.759  0.00  0.00      C2   H
ATOM   1017  HD2 LYS A 192     -25.437  10.108   1.622  0.00  0.00      C2   H
ATOM   1018  HE3 LYS A 192     -26.516   9.867   3.842  0.00  0.00      C2   H
ATOM   1019  HE2 LYS A 192     -26.849  11.428   3.161  0.00  0.00      C2   H
ATOM   1020  HZ1 LYS A 192     -24.529  11.147   5.003  0.00  0.00      C2   H
ATOM   1021  HZ2 LYS A 192     -25.327  12.468   4.563  0.00  0.00      C2   H
ATOM   1022  HZ3 LYS A 192     -26.180  11.387   5.401  0.00  0.00      C2   H
ATOM   1023  N   ASP A 193     -21.254  14.489  -0.020  0.00  0.00      C2   N
ATOM   1024  CA  ASP A 193     -20.039  15.193   0.353  0.00  0.00      C2   C
ATOM   1025  C   ASP A 193     -18.780  14.522  -0.076  0.00  0.00      C2   C
ATOM   1026  O   ASP A 193     -17.825  15.233  -0.218  0.00  0.00      C2   O
ATOM   1027  CB  ASP A 193     -19.862  15.654   1.835  0.00  0.00      C2   C
ATOM   1028  CG  ASP A 193     -21.129  16.102   2.519  0.00  0.00      C2   C
ATOM   1029  OD1 ASP A 193     -21.427  15.546   3.556  0.00  0.00      C2   O
ATOM   1030  OD2 ASP A 193     -21.618  17.188   2.230  0.00  0.00      C2   O
ATOM   1031  H   ASP A 193     -21.827  14.928  -0.727  0.00  0.00      C2   H
ATOM   1032  HA  ASP A 193     -20.234  16.087  -0.240  0.00  0.00      C2   H
ATOM   1033  HB3 ASP A 193     -19.033  16.359   1.903  0.00  0.00      C2   H
ATOM   1034  HB2 ASP A 193     -19.610  14.748   2.386  0.00  0.00      C2   H
ATOM   1035  N   LEU A 194     -18.694  13.230  -0.413  0.00  0.00      C2   N
ATOM   1036  CA  LEU A 194     -17.545  12.691  -1.131  0.00  0.00      C2   C
ATOM   1037  C   LEU A 194     -17.528  13.245  -2.588  0.00  0.00      C2   C
ATOM   1038  O   LEU A 194     -18.595  13.739  -3.083  0.00  0.00      C2   O
ATOM   1039  CB  LEU A 194     -17.669  11.098  -1.193  0.00  0.00      C2   C
ATOM   1040  CG  LEU A 194     -16.333  10.299  -1.219  0.00  0.00      C2   C
ATOM   1041  CD1 LEU A 194     -15.381  10.654  -0.101  0.00  0.00      C2   C
ATOM   1042  CD2 LEU A 194     -16.515   8.790  -1.393  0.00  0.00      C2   C
ATOM   1043  H   LEU A 194     -19.487  12.607  -0.465  0.00  0.00      C2   H
ATOM   1044  HA  LEU A 194     -16.613  13.022  -0.675  0.00  0.00      C2   H
ATOM   1045  HB3 LEU A 194     -18.356  10.852  -2.003  0.00  0.00      C2   H
ATOM   1046  HB2 LEU A 194     -18.184  10.691  -0.324  0.00  0.00      C2   H
ATOM   1047  HG  LEU A 194     -15.753  10.599  -2.092  0.00  0.00      C2   H
ATOM   1048 HD11 LEU A 194     -15.873  11.318   0.610  0.00  0.00      C2   H
ATOM   1049 HD12 LEU A 194     -14.984   9.863   0.534  0.00  0.00      C2   H
ATOM   1050 HD13 LEU A 194     -14.464  11.140  -0.435  0.00  0.00      C2   H
ATOM   1051 HD21 LEU A 194     -16.678   8.683  -2.465  0.00  0.00      C2   H
ATOM   1052 HD22 LEU A 194     -15.678   8.118  -1.202  0.00  0.00      C2   H
ATOM   1053 HD23 LEU A 194     -17.400   8.483  -0.836  0.00  0.00      C2   H
ATOM   1054  N   HIS A 195     -16.284  13.218  -3.064  0.00  0.00      C2   N
ATOM   1055  CA  HIS A 195     -15.853  13.700  -4.354  0.00  0.00      C2   C
ATOM   1056  C   HIS A 195     -15.101  12.587  -5.064  0.00  0.00      C2   C
ATOM   1057  O   HIS A 195     -14.146  11.999  -4.455  0.00  0.00      C2   O
ATOM   1058  CB  HIS A 195     -14.958  14.957  -4.275  0.00  0.00      C2   C
ATOM   1059  CG  HIS A 195     -15.599  16.246  -3.918  0.00  0.00      C2   C
ATOM   1060  ND1 HIS A 195     -14.993  17.422  -4.205  0.00  0.00      C2   N
ATOM   1061  CD2 HIS A 195     -16.764  16.568  -3.232  0.00  0.00      C2   C
ATOM   1062  CE1 HIS A 195     -15.749  18.416  -3.785  0.00  0.00      C2   C
ATOM   1063  NE2 HIS A 195     -16.827  17.961  -3.113  0.00  0.00      C2   N
ATOM   1064  H   HIS A 195     -15.531  12.976  -2.437  0.00  0.00      C2   H
ATOM   1065  HA  HIS A 195     -16.622  13.938  -5.089  0.00  0.00      C2   H
ATOM   1066  HB3 HIS A 195     -14.508  15.139  -5.251  0.00  0.00      C2   H
ATOM   1067  HB2 HIS A 195     -14.130  14.816  -3.580  0.00  0.00      C2   H
ATOM   1068  HD2 HIS A 195     -17.589  15.901  -3.032  0.00  0.00      C2   H
ATOM   1069  HE1 HIS A 195     -15.365  19.425  -3.831  0.00  0.00      C2   H
ATOM   1070  HD1 HIS A 195     -14.080  17.576  -4.610  0.00  0.00      C2   H
ATOM   1071  N   PHE A 196     -15.727  12.098  -6.144  0.00  0.00      C2   N
ATOM   1072  CA  PHE A 196     -15.362  11.001  -7.010  0.00  0.00      C2   C
ATOM   1073  C   PHE A 196     -14.624  11.530  -8.196  0.00  0.00      C2   C
ATOM   1074  O   PHE A 196     -15.222  12.100  -9.120  0.00  0.00      C2   O
ATOM   1075  CB  PHE A 196     -16.603  10.155  -7.433  0.00  0.00      C2   C
ATOM   1076  CG  PHE A 196     -17.456   9.604  -6.260  0.00  0.00      C2   C
ATOM   1077  CD1 PHE A 196     -18.543  10.360  -5.680  0.00  0.00      C2   C
ATOM   1078  CD2 PHE A 196     -17.093   8.400  -5.650  0.00  0.00      C2   C
ATOM   1079  CE1 PHE A 196     -19.221   9.867  -4.569  0.00  0.00      C2   C
ATOM   1080  CE2 PHE A 196     -17.781   7.907  -4.585  0.00  0.00      C2   C
ATOM   1081  CZ  PHE A 196     -18.849   8.633  -4.068  0.00  0.00      C2   C
ATOM   1082  H   PHE A 196     -16.340  12.760  -6.597  0.00  0.00      C2   H
ATOM   1083  HA  PHE A 196     -14.709  10.426  -6.354  0.00  0.00      C2   H
ATOM   1084  HB3 PHE A 196     -16.248   9.370  -8.101  0.00  0.00      C2   H
ATOM   1085  HB2 PHE A 196     -17.240  10.750  -8.088  0.00  0.00      C2   H
ATOM   1086  HD1 PHE A 196     -18.804  11.313  -6.116  0.00  0.00      C2   H
ATOM   1087  HD2 PHE A 196     -16.245   7.965  -6.157  0.00  0.00      C2   H
ATOM   1088  HE1 PHE A 196     -20.040  10.388  -4.096  0.00  0.00      C2   H
ATOM   1089  HE2 PHE A 196     -17.468   6.964  -4.160  0.00  0.00      C2   H
ATOM   1090  HZ  PHE A 196     -19.277   8.182  -3.185  0.00  0.00      C2   H
ATOM   1091  N   LYS A 197     -13.311  11.290  -8.114  0.00  0.00      C2   N
ATOM   1092  CA  LYS A 197     -12.396  11.790  -9.115  0.00  0.00      C2   C
ATOM   1093  C   LYS A 197     -12.095  10.646 -10.175  0.00  0.00      C2   C
ATOM   1094  O   LYS A 197     -11.150   9.868  -9.992  0.00  0.00      C2   O
ATOM   1095  CB  LYS A 197     -11.026  12.255  -8.427  0.00  0.00      C2   C
ATOM   1096  CG  LYS A 197     -11.152  13.508  -7.621  0.00  0.00      C2   C
ATOM   1097  CD  LYS A 197     -11.891  14.677  -8.329  0.00  0.00      C2   C
ATOM   1098  CE  LYS A 197     -11.342  16.114  -7.932  0.00  0.00      C2   C
ATOM   1099  NZ  LYS A 197     -10.091  16.490  -8.571  0.00  0.00      C2   N
ATOM   1100  H   LYS A 197     -12.909  10.875  -7.285  0.00  0.00      C2   H
ATOM   1101  HA  LYS A 197     -12.891  12.603  -9.646  0.00  0.00      C2   H
ATOM   1102  HB3 LYS A 197     -10.309  12.597  -9.174  0.00  0.00      C2   H
ATOM   1103  HB2 LYS A 197     -10.490  11.531  -7.814  0.00  0.00      C2   H
ATOM   1104  HG3 LYS A 197     -10.211  13.854  -7.193  0.00  0.00      C2   H
ATOM   1105  HG2 LYS A 197     -11.785  13.246  -6.773  0.00  0.00      C2   H
ATOM   1106  HD3 LYS A 197     -12.901  14.584  -7.931  0.00  0.00      C2   H
ATOM   1107  HD2 LYS A 197     -11.899  14.675  -9.419  0.00  0.00      C2   H
ATOM   1108  HE3 LYS A 197     -11.000  16.085  -6.897  0.00  0.00      C2   H
ATOM   1109  HE2 LYS A 197     -12.055  16.895  -8.196  0.00  0.00      C2   H
ATOM   1110  HZ1 LYS A 197      -9.752  17.374  -8.220  0.00  0.00      C2   H
ATOM   1111  HZ2 LYS A 197      -9.421  15.750  -8.414  0.00  0.00      C2   H
ATOM   1112  HZ3 LYS A 197     -10.135  16.575  -9.576  0.00  0.00      C2   H
ATOM   1113  N   MET A 198     -12.935  10.408 -11.177  0.00  0.00      C2   N
ATOM   1114  CA  MET A 198     -12.940   9.419 -12.281  0.00  0.00      C2   C
ATOM   1115  C   MET A 198     -11.891   9.852 -13.324  0.00  0.00      C2   C
ATOM   1116  O   MET A 198     -12.120  10.828 -14.079  0.00  0.00      C2   O
ATOM   1117  CB  MET A 198     -14.428   9.317 -12.742  0.00  0.00      C2   C
ATOM   1118  CG  MET A 198     -14.594   8.193 -13.828  0.00  0.00      C2   C
ATOM   1119  SD  MET A 198     -16.303   7.634 -13.951  0.00  0.00      C2   S
ATOM   1120  CE  MET A 198     -17.167   9.141 -14.489  0.00  0.00      C2   C
ATOM   1121  H   MET A 198     -13.627  11.137 -11.269  0.00  0.00      C2   H
ATOM   1122  HA  MET A 198     -12.636   8.482 -11.813  0.00  0.00      C2   H
ATOM   1123  HB3 MET A 198     -14.911  10.264 -12.983  0.00  0.00      C2   H
ATOM   1124  HB2 MET A 198     -14.992   8.907 -11.904  0.00  0.00      C2   H
ATOM   1125  HG3 MET A 198     -13.818   7.430 -13.767  0.00  0.00      C2   H
ATOM   1126  HG2 MET A 198     -14.302   8.513 -14.828  0.00  0.00      C2   H
ATOM   1127  HE1 MET A 198     -16.525  10.018 -14.412  0.00  0.00      C2   H
ATOM   1128  HE2 MET A 198     -17.618   9.075 -15.480  0.00  0.00      C2   H
ATOM   1129  HE3 MET A 198     -17.998   9.128 -13.784  0.00  0.00      C2   H
ATOM   1130  N   PHE A 199     -10.789   9.138 -13.337  0.00  0.00      C2   N
ATOM   1131  CA  PHE A 199      -9.776   9.351 -14.374  0.00  0.00      C2   C
ATOM   1132  C   PHE A 199      -9.954   8.347 -15.510  0.00  0.00      C2   C
ATOM   1133  O   PHE A 199      -9.765   7.160 -15.363  0.00  0.00      C2   O
ATOM   1134  CB  PHE A 199      -8.427   9.285 -13.643  0.00  0.00      C2   C
ATOM   1135  CG  PHE A 199      -8.163  10.399 -12.701  0.00  0.00      C2   C
ATOM   1136  CD1 PHE A 199      -7.686  11.560 -13.272  0.00  0.00      C2   C
ATOM   1137  CD2 PHE A 199      -8.483  10.314 -11.261  0.00  0.00      C2   C
ATOM   1138  CE1 PHE A 199      -7.428  12.629 -12.467  0.00  0.00      C2   C
ATOM   1139  CE2 PHE A 199      -8.229  11.427 -10.515  0.00  0.00      C2   C
ATOM   1140  CZ  PHE A 199      -7.743  12.587 -11.113  0.00  0.00      C2   C
ATOM   1141  H   PHE A 199     -10.486   8.683 -12.488  0.00  0.00      C2   H
ATOM   1142  HA  PHE A 199      -9.840  10.380 -14.728  0.00  0.00      C2   H
ATOM   1143  HB3 PHE A 199      -7.679   9.283 -14.436  0.00  0.00      C2   H
ATOM   1144  HB2 PHE A 199      -8.313   8.298 -13.193  0.00  0.00      C2   H
ATOM   1145  HD1 PHE A 199      -7.526  11.566 -14.340  0.00  0.00      C2   H
ATOM   1146  HD2 PHE A 199      -8.816   9.432 -10.733  0.00  0.00      C2   H
ATOM   1147  HE1 PHE A 199      -7.112  13.546 -12.942  0.00  0.00      C2   H
ATOM   1148  HE2 PHE A 199      -8.407  11.583  -9.461  0.00  0.00      C2   H
ATOM   1149  HZ  PHE A 199      -7.622  13.516 -10.576  0.00  0.00      C2   H
ATOM   1150  N   ASP A 200     -10.488   8.816 -16.643  0.00  0.00      C2   N
ATOM   1151  CA  ASP A 200     -10.568   7.997 -17.898  0.00  0.00      C2   C
ATOM   1152  C   ASP A 200      -9.114   7.996 -18.568  0.00  0.00      C2   C
ATOM   1153  O   ASP A 200      -8.888   8.941 -19.274  0.00  0.00      C2   O
ATOM   1154  CB  ASP A 200     -11.662   8.456 -18.902  0.00  0.00      C2   C
ATOM   1155  CG  ASP A 200     -11.499   7.794 -20.281  0.00  0.00      C2   C
ATOM   1156  OD1 ASP A 200     -11.327   8.502 -21.301  0.00  0.00      C2   O
ATOM   1157  OD2 ASP A 200     -11.590   6.576 -20.379  0.00  0.00      C2   O
ATOM   1158  H   ASP A 200     -10.646   9.810 -16.735  0.00  0.00      C2   H
ATOM   1159  HA  ASP A 200     -10.793   6.986 -17.559  0.00  0.00      C2   H
ATOM   1160  HB3 ASP A 200     -11.746   9.535 -19.026  0.00  0.00      C2   H
ATOM   1161  HB2 ASP A 200     -12.666   8.370 -18.486  0.00  0.00      C2   H
ATOM   1162  N   VAL A 201      -8.337   6.947 -18.270  0.00  0.00      C2   N
ATOM   1163  CA  VAL A 201      -7.009   6.775 -18.775  0.00  0.00      C2   C
ATOM   1164  C   VAL A 201      -6.750   6.573 -20.290  0.00  0.00      C2   C
ATOM   1165  O   VAL A 201      -5.767   7.089 -20.781  0.00  0.00      C2   O
ATOM   1166  CB  VAL A 201      -6.153   5.770 -17.936  0.00  0.00      C2   C
ATOM   1167  CG1 VAL A 201      -6.698   4.401 -17.956  0.00  0.00      C2   C
ATOM   1168  CG2 VAL A 201      -4.631   5.907 -18.068  0.00  0.00      C2   C
ATOM   1169  H   VAL A 201      -8.794   6.199 -17.769  0.00  0.00      C2   H
ATOM   1170  HA  VAL A 201      -6.447   7.700 -18.648  0.00  0.00      C2   H
ATOM   1171  HB  VAL A 201      -6.460   6.009 -16.918  0.00  0.00      C2   H
ATOM   1172 HG11 VAL A 201      -6.268   3.664 -17.277  0.00  0.00      C2   H
ATOM   1173 HG12 VAL A 201      -7.780   4.377 -17.827  0.00  0.00      C2   H
ATOM   1174 HG13 VAL A 201      -6.485   3.926 -18.914  0.00  0.00      C2   H
ATOM   1175 HG21 VAL A 201      -4.185   5.301 -17.278  0.00  0.00      C2   H
ATOM   1176 HG22 VAL A 201      -4.308   5.495 -19.024  0.00  0.00      C2   H
ATOM   1177 HG23 VAL A 201      -4.241   6.919 -17.964  0.00  0.00      C2   H
ATOM   1178  N   GLY A 202      -7.597   5.891 -21.060  0.00  0.00      C2   N
ATOM   1179  CA  GLY A 202      -7.540   5.475 -22.471  0.00  0.00      C2   C
ATOM   1180  C   GLY A 202      -6.728   4.165 -22.483  0.00  0.00      C2   C
ATOM   1181  O   GLY A 202      -7.364   3.190 -22.169  0.00  0.00      C2   O
ATOM   1182  H   GLY A 202      -8.409   5.564 -20.555  0.00  0.00      C2   H
ATOM   1183  HA3 GLY A 202      -7.241   6.220 -23.209  0.00  0.00      C2   H
ATOM   1184  HA2 GLY A 202      -8.590   5.303 -22.707  0.00  0.00      C2   H
ATOM   1185  N   GLY A 203      -5.423   4.236 -22.717  0.00  0.00      C2   N
ATOM   1186  CA  GLY A 203      -4.543   3.059 -22.413  0.00  0.00      C2   C
ATOM   1187  C   GLY A 203      -4.480   2.085 -23.567  0.00  0.00      C2   C
ATOM   1188  O   GLY A 203      -3.690   1.149 -23.441  0.00  0.00      C2   O
ATOM   1189  H   GLY A 203      -5.047   5.139 -22.969  0.00  0.00      C2   H
ATOM   1190  HA  GLY A 203      -3.584   3.276 -21.942  0.00  0.00      C2   H
ATOM   1191  HA3 GLY A 203      -5.054   2.514 -21.620  0.00  0.00      C2   H
ATOM   1192  N   GLN A 204      -5.134   2.336 -24.730  0.00  0.00      C2   N
ATOM   1193  CA  GLN A 204      -5.150   1.394 -25.824  0.00  0.00      C2   C
ATOM   1194  C   GLN A 204      -3.744   1.354 -26.551  0.00  0.00      C2   C
ATOM   1195  O   GLN A 204      -3.277   2.456 -26.921  0.00  0.00      C2   O
ATOM   1196  CB  GLN A 204      -6.267   1.845 -26.845  0.00  0.00      C2   C
ATOM   1197  CG  GLN A 204      -7.682   2.145 -26.165  0.00  0.00      C2   C
ATOM   1198  CD  GLN A 204      -8.271   0.870 -25.484  0.00  0.00      C2   C
ATOM   1199  OE1 GLN A 204      -8.403   0.901 -24.238  0.00  0.00      C2   O
ATOM   1200  NE2 GLN A 204      -8.425  -0.159 -26.254  0.00  0.00      C2   N
ATOM   1201  H   GLN A 204      -5.531   3.250 -24.893  0.00  0.00      C2   H
ATOM   1202  HA  GLN A 204      -5.433   0.427 -25.409  0.00  0.00      C2   H
ATOM   1203  HB3 GLN A 204      -6.305   1.033 -27.571  0.00  0.00      C2   H
ATOM   1204  HB2 GLN A 204      -5.869   2.634 -27.484  0.00  0.00      C2   H
ATOM   1205  HG3 GLN A 204      -8.383   2.485 -26.927  0.00  0.00      C2   H
ATOM   1206  HG2 GLN A 204      -7.586   2.905 -25.389  0.00  0.00      C2   H
ATOM   1207 HE22 GLN A 204      -8.609  -1.131 -26.052  0.00  0.00      C2   H
ATOM   1208 HE21 GLN A 204      -8.397  -0.074 -27.260  0.00  0.00      C2   H
ATOM   1209  N   ARG A 205      -3.169   0.166 -26.797  0.00  0.00      C2   N
ATOM   1210  CA  ARG A 205      -1.911  -0.066 -27.580  0.00  0.00      C2   C
ATOM   1211  C   ARG A 205      -0.647   0.441 -26.797  0.00  0.00      C2   C
ATOM   1212  O   ARG A 205       0.189   1.190 -27.367  0.00  0.00      C2   O
ATOM   1213  CB  ARG A 205      -2.054   0.449 -29.038  0.00  0.00      C2   C
ATOM   1214  CG  ARG A 205      -3.164  -0.108 -29.934  0.00  0.00      C2   C
ATOM   1215  CD  ARG A 205      -2.866  -1.505 -30.445  0.00  0.00      C2   C
ATOM   1216  NE  ARG A 205      -3.607  -1.848 -31.697  0.00  0.00      C2   N
ATOM   1217  CZ  ARG A 205      -3.476  -3.012 -32.347  0.00  0.00      C2   C
ATOM   1218  NH1 ARG A 205      -2.656  -4.001 -31.885  0.00  0.00      C2   N
ATOM   1219  NH2 ARG A 205      -4.205  -3.310 -33.437  0.00  0.00      C2   N
ATOM   1220  H   ARG A 205      -3.481  -0.719 -26.424  0.00  0.00      C2   H
ATOM   1221  HA  ARG A 205      -1.830  -1.150 -27.655  0.00  0.00      C2   H
ATOM   1222  HB3 ARG A 205      -1.168   0.325 -29.660  0.00  0.00      C2   H
ATOM   1223  HB2 ARG A 205      -2.297   1.508 -28.952  0.00  0.00      C2   H
ATOM   1224  HG3 ARG A 205      -3.305   0.592 -30.758  0.00  0.00      C2   H
ATOM   1225  HG2 ARG A 205      -4.105  -0.106 -29.383  0.00  0.00      C2   H
ATOM   1226  HD3 ARG A 205      -3.181  -2.153 -29.627  0.00  0.00      C2   H
ATOM   1227  HD2 ARG A 205      -1.786  -1.627 -30.535  0.00  0.00      C2   H
ATOM   1228  HE  ARG A 205      -4.255  -1.162 -32.057  0.00  0.00      C2   H
ATOM   1229 HH12 ARG A 205      -2.800  -4.954 -32.189  0.00  0.00      C2   H
ATOM   1230 HH11 ARG A 205      -1.906  -3.896 -31.217  0.00  0.00      C2   H
ATOM   1231 HH22 ARG A 205      -4.057  -4.129 -34.011  0.00  0.00      C2   H
ATOM   1232 HH21 ARG A 205      -4.961  -2.734 -33.777  0.00  0.00      C2   H
ATOM   1233  N   SER A 206      -0.572  -0.025 -25.495  0.00  0.00      C2   N
ATOM   1234  CA  SER A 206       0.443   0.354 -24.621  0.00  0.00      C2   C
ATOM   1235  C   SER A 206       0.724  -0.875 -23.759  0.00  0.00      C2   C
ATOM   1236  O   SER A 206      -0.100  -1.833 -23.772  0.00  0.00      C2   O
ATOM   1237  CB  SER A 206       0.130   1.602 -23.814  0.00  0.00      C2   C
ATOM   1238  OG  SER A 206      -1.023   1.447 -23.030  0.00  0.00      C2   O
ATOM   1239  H   SER A 206      -1.126  -0.817 -25.201  0.00  0.00      C2   H
ATOM   1240  HA  SER A 206       1.391   0.462 -25.148  0.00  0.00      C2   H
ATOM   1241  HB3 SER A 206      -0.054   2.403 -24.529  0.00  0.00      C2   H
ATOM   1242  HB2 SER A 206       0.914   1.940 -23.136  0.00  0.00      C2   H
ATOM   1243  HG  SER A 206      -1.765   1.369 -23.634  0.00  0.00      C2   H
ATOM   1244  N   GLU A 207       1.888  -0.852 -23.159  0.00  0.00      C2   N
ATOM   1245  CA  GLU A 207       2.344  -1.858 -22.219  0.00  0.00      C2   C
ATOM   1246  C   GLU A 207       1.732  -1.619 -20.859  0.00  0.00      C2   C
ATOM   1247  O   GLU A 207       2.174  -0.703 -20.190  0.00  0.00      C2   O
ATOM   1248  CB  GLU A 207       3.888  -1.852 -22.146  0.00  0.00      C2   C
ATOM   1249  CG  GLU A 207       4.351  -3.193 -21.488  0.00  0.00      C2   C
ATOM   1250  CD  GLU A 207       4.065  -4.496 -22.264  0.00  0.00      C2   C
ATOM   1251  OE1 GLU A 207       3.134  -5.273 -21.932  0.00  0.00      C2   O
ATOM   1252  OE2 GLU A 207       4.897  -4.756 -23.177  0.00  0.00      C2   O
ATOM   1253  H   GLU A 207       2.381   0.026 -23.083  0.00  0.00      C2   H
ATOM   1254  HA  GLU A 207       2.002  -2.858 -22.487  0.00  0.00      C2   H
ATOM   1255  HB3 GLU A 207       4.178  -0.919 -21.661  0.00  0.00      C2   H
ATOM   1256  HB2 GLU A 207       4.355  -1.763 -23.127  0.00  0.00      C2   H
ATOM   1257  HG3 GLU A 207       3.794  -3.290 -20.557  0.00  0.00      C2   H
ATOM   1258  HG2 GLU A 207       5.384  -3.159 -21.143  0.00  0.00      C2   H
ATOM   1259  N   ARG A 208       0.608  -2.300 -20.532  0.00  0.00      C2   N
ATOM   1260  CA  ARG A 208      -0.338  -2.031 -19.467  0.00  0.00      C2   C
ATOM   1261  C   ARG A 208       0.370  -2.198 -18.120  0.00  0.00      C2   C
ATOM   1262  O   ARG A 208       0.329  -1.350 -17.256  0.00  0.00      C2   O
ATOM   1263  CB  ARG A 208      -1.646  -2.886 -19.651  0.00  0.00      C2   C
ATOM   1264  CG  ARG A 208      -2.801  -2.454 -18.716  0.00  0.00      C2   C
ATOM   1265  CD  ARG A 208      -4.097  -2.990 -19.173  0.00  0.00      C2   C
ATOM   1266  NE  ARG A 208      -3.984  -4.443 -19.506  0.00  0.00      C2   N
ATOM   1267  CZ  ARG A 208      -4.018  -4.974 -20.727  0.00  0.00      C2   C
ATOM   1268  NH1 ARG A 208      -4.056  -4.093 -21.698  0.00  0.00      C2   N
ATOM   1269  NH2 ARG A 208      -3.956  -6.289 -21.087  0.00  0.00      C2   N
ATOM   1270  H   ARG A 208       0.373  -3.086 -21.121  0.00  0.00      C2   H
ATOM   1271  HA  ARG A 208      -0.702  -1.004 -19.498  0.00  0.00      C2   H
ATOM   1272  HB3 ARG A 208      -1.441  -3.956 -19.639  0.00  0.00      C2   H
ATOM   1273  HB2 ARG A 208      -1.983  -2.595 -20.646  0.00  0.00      C2   H
ATOM   1274  HG3 ARG A 208      -2.917  -1.371 -18.737  0.00  0.00      C2   H
ATOM   1275  HG2 ARG A 208      -2.771  -2.713 -17.658  0.00  0.00      C2   H
ATOM   1276  HD3 ARG A 208      -4.658  -2.358 -19.862  0.00  0.00      C2   H
ATOM   1277  HD2 ARG A 208      -4.699  -3.135 -18.276  0.00  0.00      C2   H
ATOM   1278  HE  ARG A 208      -3.754  -4.950 -18.663  0.00  0.00      C2   H
ATOM   1279 HH12 ARG A 208      -4.036  -4.252 -22.696  0.00  0.00      C2   H
ATOM   1280 HH11 ARG A 208      -4.113  -3.099 -21.532  0.00  0.00      C2   H
ATOM   1281 HH22 ARG A 208      -4.306  -6.571 -21.991  0.00  0.00      C2   H
ATOM   1282 HH21 ARG A 208      -3.498  -6.971 -20.500  0.00  0.00      C2   H
ATOM   1283  N   LYS A 209       1.171  -3.268 -18.021  0.00  0.00      C2   N
ATOM   1284  CA  LYS A 209       1.902  -3.634 -16.807  0.00  0.00      C2   C
ATOM   1285  C   LYS A 209       2.879  -2.457 -16.394  0.00  0.00      C2   C
ATOM   1286  O   LYS A 209       3.326  -2.582 -15.251  0.00  0.00      C2   O
ATOM   1287  CB  LYS A 209       2.624  -5.014 -17.083  0.00  0.00      C2   C
ATOM   1288  CG  LYS A 209       3.587  -5.104 -18.283  0.00  0.00      C2   C
ATOM   1289  CD  LYS A 209       4.235  -6.478 -18.463  0.00  0.00      C2   C
ATOM   1290  CE  LYS A 209       5.208  -7.002 -17.342  0.00  0.00      C2   C
ATOM   1291  NZ  LYS A 209       6.166  -8.063 -17.653  0.00  0.00      C2   N
ATOM   1292  H   LYS A 209       1.155  -3.999 -18.717  0.00  0.00      C2   H
ATOM   1293  HA  LYS A 209       1.110  -3.682 -16.059  0.00  0.00      C2   H
ATOM   1294  HB3 LYS A 209       1.854  -5.777 -17.194  0.00  0.00      C2   H
ATOM   1295  HB2 LYS A 209       3.036  -5.430 -16.163  0.00  0.00      C2   H
ATOM   1296  HG3 LYS A 209       4.207  -4.209 -18.248  0.00  0.00      C2   H
ATOM   1297  HG2 LYS A 209       3.101  -4.999 -19.253  0.00  0.00      C2   H
ATOM   1298  HD3 LYS A 209       4.871  -6.300 -19.331  0.00  0.00      C2   H
ATOM   1299  HD2 LYS A 209       3.534  -7.257 -18.761  0.00  0.00      C2   H
ATOM   1300  HE3 LYS A 209       4.520  -7.418 -16.606  0.00  0.00      C2   H
ATOM   1301  HE2 LYS A 209       5.641  -6.056 -17.017  0.00  0.00      C2   H
ATOM   1302  HZ1 LYS A 209       6.778  -7.693 -18.366  0.00  0.00      C2   H
ATOM   1303  HZ2 LYS A 209       6.751  -8.192 -16.840  0.00  0.00      C2   H
ATOM   1304  HZ3 LYS A 209       5.767  -8.934 -17.973  0.00  0.00      C2   H
ATOM   1305  N   LYS A 210       3.285  -1.519 -17.277  0.00  0.00      C2   N
ATOM   1306  CA  LYS A 210       4.211  -0.496 -17.069  0.00  0.00      C2   C
ATOM   1307  C   LYS A 210       3.639   0.881 -16.696  0.00  0.00      C2   C
ATOM   1308  O   LYS A 210       4.368   1.808 -16.363  0.00  0.00      C2   O
ATOM   1309  CB  LYS A 210       5.256  -0.360 -18.268  0.00  0.00      C2   C
ATOM   1310  CG  LYS A 210       6.674  -0.885 -17.983  0.00  0.00      C2   C
ATOM   1311  CD  LYS A 210       6.733  -2.396 -17.688  0.00  0.00      C2   C
ATOM   1312  CE  LYS A 210       8.175  -2.869 -17.676  0.00  0.00      C2   C
ATOM   1313  NZ  LYS A 210       8.201  -4.086 -16.947  0.00  0.00      C2   N
ATOM   1314  H   LYS A 210       3.043  -1.705 -18.240  0.00  0.00      C2   H
ATOM   1315  HA  LYS A 210       4.767  -0.817 -16.188  0.00  0.00      C2   H
ATOM   1316  HB3 LYS A 210       5.376   0.714 -18.406  0.00  0.00      C2   H
ATOM   1317  HB2 LYS A 210       4.923  -0.703 -19.247  0.00  0.00      C2   H
ATOM   1318  HG3 LYS A 210       7.036  -0.461 -17.046  0.00  0.00      C2   H
ATOM   1319  HG2 LYS A 210       7.390  -0.538 -18.727  0.00  0.00      C2   H
ATOM   1320  HD3 LYS A 210       6.266  -2.968 -18.490  0.00  0.00      C2   H
ATOM   1321  HD2 LYS A 210       6.088  -2.605 -16.835  0.00  0.00      C2   H
ATOM   1322  HE3 LYS A 210       8.864  -2.215 -17.142  0.00  0.00      C2   H
ATOM   1323  HE2 LYS A 210       8.500  -3.155 -18.676  0.00  0.00      C2   H
ATOM   1324  HZ1 LYS A 210       9.146  -4.181 -16.603  0.00  0.00      C2   H
ATOM   1325  HZ2 LYS A 210       7.557  -3.949 -16.181  0.00  0.00      C2   H
ATOM   1326  HZ3 LYS A 210       8.032  -4.839 -17.598  0.00  0.00      C2   H
ATOM   1327  N   TRP A 211       2.312   0.943 -16.634  0.00  0.00      C2   N
ATOM   1328  CA  TRP A 211       1.578   2.128 -16.286  0.00  0.00      C2   C
ATOM   1329  C   TRP A 211       0.501   1.910 -15.314  0.00  0.00      C2   C
ATOM   1330  O   TRP A 211       0.388   2.694 -14.440  0.00  0.00      C2   O
ATOM   1331  CB  TRP A 211       1.113   2.971 -17.487  0.00  0.00      C2   C
ATOM   1332  CG  TRP A 211       0.060   2.408 -18.435  0.00  0.00      C2   C
ATOM   1333  CD1 TRP A 211       0.280   1.882 -19.622  0.00  0.00      C2   C
ATOM   1334  CD2 TRP A 211      -1.378   2.255 -18.259  0.00  0.00      C2   C
ATOM   1335  NE1 TRP A 211      -0.880   1.549 -20.241  0.00  0.00      C2   N
ATOM   1336  CE2 TRP A 211      -1.916   1.749 -19.446  0.00  0.00      C2   C
ATOM   1337  CE3 TRP A 211      -2.242   2.597 -17.153  0.00  0.00      C2   C
ATOM   1338  CZ2 TRP A 211      -3.253   1.427 -19.544  0.00  0.00      C2   C
ATOM   1339  CZ3 TRP A 211      -3.641   2.374 -17.301  0.00  0.00      C2   C
ATOM   1340  CH2 TRP A 211      -4.121   1.783 -18.491  0.00  0.00      C2   C
ATOM   1341  H   TRP A 211       1.788   0.148 -16.972  0.00  0.00      C2   H
ATOM   1342  HA  TRP A 211       2.269   2.778 -15.749  0.00  0.00      C2   H
ATOM   1343  HB3 TRP A 211       2.012   3.202 -18.060  0.00  0.00      C2   H
ATOM   1344  HB2 TRP A 211       0.698   3.926 -17.166  0.00  0.00      C2   H
ATOM   1345  HD1 TRP A 211       1.321   1.889 -19.909  0.00  0.00      C2   H
ATOM   1346  HE1 TRP A 211      -0.963   1.211 -21.189  0.00  0.00      C2   H
ATOM   1347  HE3 TRP A 211      -1.754   2.979 -16.268  0.00  0.00      C2   H
ATOM   1348  HZ2 TRP A 211      -3.755   1.026 -20.412  0.00  0.00      C2   H
ATOM   1349  HZ3 TRP A 211      -4.358   2.711 -16.568  0.00  0.00      C2   H
ATOM   1350  HH2 TRP A 211      -5.175   1.639 -18.677  0.00  0.00      C2   H
ATOM   1351  N   ILE A 212      -0.156   0.713 -15.417  0.00  0.00      C2   N
ATOM   1352  CA  ILE A 212      -1.228   0.329 -14.493  0.00  0.00      C2   C
ATOM   1353  C   ILE A 212      -0.852   0.540 -12.977  0.00  0.00      C2   C
ATOM   1354  O   ILE A 212      -1.695   0.757 -12.118  0.00  0.00      C2   O
ATOM   1355  CB  ILE A 212      -1.701  -1.174 -14.741  0.00  0.00      C2   C
ATOM   1356  CG1 ILE A 212      -3.181  -1.424 -14.305  0.00  0.00      C2   C
ATOM   1357  CG2 ILE A 212      -0.789  -2.225 -14.135  0.00  0.00      C2   C
ATOM   1358  CD1 ILE A 212      -4.181  -0.288 -14.618  0.00  0.00      C2   C
ATOM   1359  H   ILE A 212      -0.003   0.114 -16.215  0.00  0.00      C2   H
ATOM   1360  HA  ILE A 212      -1.999   1.027 -14.820  0.00  0.00      C2   H
ATOM   1361  HB  ILE A 212      -1.674  -1.338 -15.818  0.00  0.00      C2   H
ATOM   1362 HG13 ILE A 212      -3.165  -1.586 -13.228  0.00  0.00      C2   H
ATOM   1363 HG12 ILE A 212      -3.558  -2.364 -14.707  0.00  0.00      C2   H
ATOM   1364 HG21 ILE A 212       0.258  -2.007 -14.345  0.00  0.00      C2   H
ATOM   1365 HG22 ILE A 212      -1.045  -2.296 -13.078  0.00  0.00      C2   H
ATOM   1366 HG23 ILE A 212      -0.981  -3.181 -14.621  0.00  0.00      C2   H
ATOM   1367 HD11 ILE A 212      -4.223   0.449 -13.815  0.00  0.00      C2   H
ATOM   1368 HD12 ILE A 212      -3.995   0.112 -15.615  0.00  0.00      C2   H
ATOM   1369 HD13 ILE A 212      -5.182  -0.719 -14.611  0.00  0.00      C2   H
ATOM   1370  N   HIE A 213       0.452   0.259 -12.582  0.00  0.00      C2   N
ATOM   1371  CA  HIE A 213       0.855   0.398 -11.199  0.00  0.00      C2   C
ATOM   1372  C   HIE A 213       0.651   1.743 -10.549  0.00  0.00      C2   C
ATOM   1373  O   HIE A 213       0.557   1.889  -9.313  0.00  0.00      C2   O
ATOM   1374  CB  HIE A 213       2.409   0.056 -11.149  0.00  0.00      C2   C
ATOM   1375  CG  HIE A 213       3.408   0.838 -11.987  0.00  0.00      C2   C
ATOM   1376  ND1 HIE A 213       3.852   2.171 -11.801  0.00  0.00      C2   N
ATOM   1377  CD2 HIE A 213       4.146   0.279 -13.001  0.00  0.00      C2   C
ATOM   1378  CE1 HIE A 213       4.787   2.342 -12.734  0.00  0.00      C2   C
ATOM   1379  NE2 HIE A 213       4.981   1.268 -13.523  0.00  0.00      C2   N
ATOM   1380  H   HIE A 213       1.156  -0.049 -13.237  0.00  0.00      C2   H
ATOM   1381  HA  HIE A 213       0.346  -0.346 -10.586  0.00  0.00      C2   H
ATOM   1382  HB3 HIE A 213       2.286  -0.901 -11.656  0.00  0.00      C2   H
ATOM   1383  HB2 HIE A 213       2.773  -0.194 -10.152  0.00  0.00      C2   H
ATOM   1384  HD2 HIE A 213       4.236  -0.745 -13.330  0.00  0.00      C2   H
ATOM   1385  HE1 HIE A 213       5.221   3.306 -12.955  0.00  0.00      C2   H
ATOM   1386  HE2 HIE A 213       5.667   1.222 -14.263  0.00  0.00      C2   H
ATOM   1387  N   CYS A 214       0.524   2.780 -11.340  0.00  0.00      C2   N
ATOM   1388  CA  CYS A 214       0.253   4.171 -11.007  0.00  0.00      C2   C
ATOM   1389  C   CYS A 214      -1.085   4.270 -10.219  0.00  0.00      C2   C
ATOM   1390  O   CYS A 214      -1.223   4.965  -9.230  0.00  0.00      C2   O
ATOM   1391  CB  CYS A 214      -0.023   5.074 -12.218  0.00  0.00      C2   C
ATOM   1392  SG  CYS A 214       1.551   5.197 -13.142  0.00  0.00      C2   S
ATOM   1393  H   CYS A 214       0.533   2.488 -12.307  0.00  0.00      C2   H
ATOM   1394  HA  CYS A 214       1.072   4.565 -10.405  0.00  0.00      C2   H
ATOM   1395  HB3 CYS A 214      -0.382   6.035 -11.851  0.00  0.00      C2   H
ATOM   1396  HB2 CYS A 214      -0.808   4.671 -12.858  0.00  0.00      C2   H
ATOM   1397  HG  CYS A 214       1.694   3.886 -12.927  0.00  0.00      C2   H
ATOM   1398  N   PHE A 215      -2.059   3.448 -10.659  0.00  0.00      C2   N
ATOM   1399  CA  PHE A 215      -3.368   3.384 -10.064  0.00  0.00      C2   C
ATOM   1400  C   PHE A 215      -3.376   2.422  -8.831  0.00  0.00      C2   C
ATOM   1401  O   PHE A 215      -4.452   2.207  -8.359  0.00  0.00      C2   O
ATOM   1402  CB  PHE A 215      -4.516   3.115 -11.089  0.00  0.00      C2   C
ATOM   1403  CG  PHE A 215      -4.579   4.035 -12.254  0.00  0.00      C2   C
ATOM   1404  CD1 PHE A 215      -5.137   5.327 -12.038  0.00  0.00      C2   C
ATOM   1405  CD2 PHE A 215      -3.782   3.712 -13.390  0.00  0.00      C2   C
ATOM   1406  CE1 PHE A 215      -4.971   6.294 -13.042  0.00  0.00      C2   C
ATOM   1407  CE2 PHE A 215      -3.727   4.649 -14.420  0.00  0.00      C2   C
ATOM   1408  CZ  PHE A 215      -4.269   5.949 -14.234  0.00  0.00      C2   C
ATOM   1409  H   PHE A 215      -1.792   2.931 -11.484  0.00  0.00      C2   H
ATOM   1410  HA  PHE A 215      -3.586   4.382  -9.684  0.00  0.00      C2   H
ATOM   1411  HB3 PHE A 215      -5.443   3.099 -10.515  0.00  0.00      C2   H
ATOM   1412  HB2 PHE A 215      -4.411   2.091 -11.449  0.00  0.00      C2   H
ATOM   1413  HD1 PHE A 215      -5.751   5.533 -11.174  0.00  0.00      C2   H
ATOM   1414  HD2 PHE A 215      -3.341   2.781 -13.716  0.00  0.00      C2   H
ATOM   1415  HE1 PHE A 215      -5.438   7.258 -12.902  0.00  0.00      C2   H
ATOM   1416  HE2 PHE A 215      -3.244   4.435 -15.362  0.00  0.00      C2   H
ATOM   1417  HZ  PHE A 215      -4.209   6.631 -15.069  0.00  0.00      C2   H
ATOM   1418  N   GLU A 216      -2.210   1.908  -8.417  0.00  0.00      C2   N
ATOM   1419  CA  GLU A 216      -2.216   1.399  -6.989  0.00  0.00      C2   C
ATOM   1420  C   GLU A 216      -2.394   2.473  -5.910  0.00  0.00      C2   C
ATOM   1421  O   GLU A 216      -1.554   3.351  -5.725  0.00  0.00      C2   O
ATOM   1422  CB  GLU A 216      -0.916   0.590  -6.712  0.00  0.00      C2   C
ATOM   1423  CG  GLU A 216      -0.921  -0.393  -5.536  0.00  0.00      C2   C
ATOM   1424  CD  GLU A 216      -1.224   0.151  -4.171  0.00  0.00      C2   C
ATOM   1425  OE1 GLU A 216      -0.488   1.040  -3.787  0.00  0.00      C2   O
ATOM   1426  OE2 GLU A 216      -2.255  -0.285  -3.568  0.00  0.00      C2   O
ATOM   1427  H   GLU A 216      -1.311   2.223  -8.754  0.00  0.00      C2   H
ATOM   1428  HA  GLU A 216      -3.058   0.718  -6.865  0.00  0.00      C2   H
ATOM   1429  HB3 GLU A 216      -0.150   1.330  -6.483  0.00  0.00      C2   H
ATOM   1430  HB2 GLU A 216      -0.672   0.083  -7.646  0.00  0.00      C2   H
ATOM   1431  HG3 GLU A 216      -0.001  -0.961  -5.396  0.00  0.00      C2   H
ATOM   1432  HG2 GLU A 216      -1.731  -1.122  -5.552  0.00  0.00      C2   H
ATOM   1433  N   GLY A 217      -3.651   2.532  -5.355  0.00  0.00      C2   N
ATOM   1434  CA  GLY A 217      -4.103   3.533  -4.360  0.00  0.00      C2   C
ATOM   1435  C   GLY A 217      -5.492   4.069  -4.714  0.00  0.00      C2   C
ATOM   1436  O   GLY A 217      -6.015   4.877  -3.948  0.00  0.00      C2   O
ATOM   1437  H   GLY A 217      -4.334   1.823  -5.581  0.00  0.00      C2   H
ATOM   1438  HA3 GLY A 217      -3.332   4.298  -4.450  0.00  0.00      C2   H
ATOM   1439  HA2 GLY A 217      -4.173   3.282  -3.302  0.00  0.00      C2   H
ATOM   1440  N   VAL A 218      -6.069   3.634  -5.883  0.00  0.00      C2   N
ATOM   1441  CA  VAL A 218      -7.426   3.971  -6.314  0.00  0.00      C2   C
ATOM   1442  C   VAL A 218      -8.460   3.180  -5.411  0.00  0.00      C2   C
ATOM   1443  O   VAL A 218      -8.183   2.132  -4.867  0.00  0.00      C2   O
ATOM   1444  CB  VAL A 218      -7.777   3.582  -7.823  0.00  0.00      C2   C
ATOM   1445  CG1 VAL A 218      -7.009   4.405  -8.812  0.00  0.00      C2   C
ATOM   1446  CG2 VAL A 218      -7.800   2.068  -8.130  0.00  0.00      C2   C
ATOM   1447  H   VAL A 218      -5.543   2.945  -6.400  0.00  0.00      C2   H
ATOM   1448  HA  VAL A 218      -7.651   5.038  -6.332  0.00  0.00      C2   H
ATOM   1449  HB  VAL A 218      -8.803   3.940  -7.908  0.00  0.00      C2   H
ATOM   1450 HG11 VAL A 218      -7.117   5.440  -8.488  0.00  0.00      C2   H
ATOM   1451 HG12 VAL A 218      -5.947   4.172  -8.740  0.00  0.00      C2   H
ATOM   1452 HG13 VAL A 218      -7.499   4.344  -9.783  0.00  0.00      C2   H
ATOM   1453 HG21 VAL A 218      -8.727   1.650  -7.736  0.00  0.00      C2   H
ATOM   1454 HG22 VAL A 218      -7.876   2.008  -9.216  0.00  0.00      C2   H
ATOM   1455 HG23 VAL A 218      -6.944   1.536  -7.715  0.00  0.00      C2   H
ATOM   1456  N   THR A 219      -9.629   3.775  -5.179  0.00  0.00      C2   N
ATOM   1457  CA  THR A 219     -10.658   3.259  -4.302  0.00  0.00      C2   C
ATOM   1458  C   THR A 219     -11.403   2.131  -5.015  0.00  0.00      C2   C
ATOM   1459  O   THR A 219     -11.823   1.230  -4.332  0.00  0.00      C2   O
ATOM   1460  CB  THR A 219     -11.631   4.415  -3.909  0.00  0.00      C2   C
ATOM   1461  OG1 THR A 219     -10.845   5.246  -3.145  0.00  0.00      C2   O
ATOM   1462  CG2 THR A 219     -12.703   4.063  -2.922  0.00  0.00      C2   C
ATOM   1463  H   THR A 219      -9.951   4.644  -5.581  0.00  0.00      C2   H
ATOM   1464  HA  THR A 219     -10.280   2.740  -3.421  0.00  0.00      C2   H
ATOM   1465  HB  THR A 219     -11.998   4.887  -4.821  0.00  0.00      C2   H
ATOM   1466  HG1 THR A 219     -10.788   4.806  -2.294  0.00  0.00      C2   H
ATOM   1467 HG21 THR A 219     -13.180   4.970  -2.548  0.00  0.00      C2   H
ATOM   1468 HG22 THR A 219     -13.489   3.559  -3.484  0.00  0.00      C2   H
ATOM   1469 HG23 THR A 219     -12.469   3.401  -2.089  0.00  0.00      C2   H
ATOM   1470  N   ALA A 220     -11.388   2.058  -6.383  0.00  0.00      C2   N
ATOM   1471  CA  ALA A 220     -11.947   1.038  -7.205  0.00  0.00      C2   C
ATOM   1472  C   ALA A 220     -11.742   1.415  -8.686  0.00  0.00      C2   C
ATOM   1473  O   ALA A 220     -11.207   2.510  -8.998  0.00  0.00      C2   O
ATOM   1474  CB  ALA A 220     -13.456   0.837  -6.898  0.00  0.00      C2   C
ATOM   1475  H   ALA A 220     -10.760   2.690  -6.859  0.00  0.00      C2   H
ATOM   1476  HA  ALA A 220     -11.309   0.175  -7.020  0.00  0.00      C2   H
ATOM   1477  HB1 ALA A 220     -13.555   0.083  -6.117  0.00  0.00      C2   H
ATOM   1478  HB2 ALA A 220     -13.940   1.785  -6.664  0.00  0.00      C2   H
ATOM   1479  HB3 ALA A 220     -14.023   0.638  -7.807  0.00  0.00      C2   H
ATOM   1480  N   ILE A 221     -12.050   0.486  -9.485  0.00  0.00      C2   N
ATOM   1481  CA  ILE A 221     -12.121   0.621 -10.983  0.00  0.00      C2   C
ATOM   1482  C   ILE A 221     -13.629   0.792 -11.291  0.00  0.00      C2   C
ATOM   1483  O   ILE A 221     -14.493   0.019 -10.814  0.00  0.00      C2   O
ATOM   1484  CB  ILE A 221     -11.444  -0.566 -11.769  0.00  0.00      C2   C
ATOM   1485  CG1 ILE A 221      -9.967  -0.559 -11.747  0.00  0.00      C2   C
ATOM   1486  CG2 ILE A 221     -11.893  -0.772 -13.273  0.00  0.00      C2   C
ATOM   1487  CD1 ILE A 221      -9.329  -0.932 -10.384  0.00  0.00      C2   C
ATOM   1488  H   ILE A 221     -12.511  -0.373  -9.222  0.00  0.00      C2   H
ATOM   1489  HA  ILE A 221     -11.562   1.521 -11.240  0.00  0.00      C2   H
ATOM   1490  HB  ILE A 221     -11.790  -1.480 -11.287  0.00  0.00      C2   H
ATOM   1491 HG13 ILE A 221      -9.568   0.403 -12.069  0.00  0.00      C2   H
ATOM   1492 HG12 ILE A 221      -9.482  -1.221 -12.465  0.00  0.00      C2   H
ATOM   1493 HG21 ILE A 221     -11.422  -1.726 -13.509  0.00  0.00      C2   H
ATOM   1494 HG22 ILE A 221     -12.948  -1.046 -13.256  0.00  0.00      C2   H
ATOM   1495 HG23 ILE A 221     -11.679   0.108 -13.880  0.00  0.00      C2   H
ATOM   1496 HD11 ILE A 221      -9.802  -1.756  -9.848  0.00  0.00      C2   H
ATOM   1497 HD12 ILE A 221      -8.368  -1.394 -10.606  0.00  0.00      C2   H
ATOM   1498 HD13 ILE A 221      -9.265  -0.033  -9.771  0.00  0.00      C2   H
ATOM   1499  N   ILE A 222     -13.880   1.671 -12.256  0.00  0.00      C2   N
ATOM   1500  CA  ILE A 222     -15.095   1.747 -13.101  0.00  0.00      C2   C
ATOM   1501  C   ILE A 222     -14.760   1.036 -14.426  0.00  0.00      C2   C
ATOM   1502  O   ILE A 222     -13.808   1.478 -15.103  0.00  0.00      C2   O
ATOM   1503  CB  ILE A 222     -15.412   3.239 -13.336  0.00  0.00      C2   C
ATOM   1504  CG1 ILE A 222     -15.688   4.010 -12.037  0.00  0.00      C2   C
ATOM   1505  CG2 ILE A 222     -16.760   3.344 -14.236  0.00  0.00      C2   C
ATOM   1506  CD1 ILE A 222     -16.973   3.531 -11.358  0.00  0.00      C2   C
ATOM   1507  H   ILE A 222     -13.096   2.075 -12.748  0.00  0.00      C2   H
ATOM   1508  HA  ILE A 222     -15.918   1.174 -12.673  0.00  0.00      C2   H
ATOM   1509  HB  ILE A 222     -14.563   3.633 -13.895  0.00  0.00      C2   H
ATOM   1510 HG13 ILE A 222     -15.757   5.070 -12.279  0.00  0.00      C2   H
ATOM   1511 HG12 ILE A 222     -14.921   4.013 -11.263  0.00  0.00      C2   H
ATOM   1512 HG21 ILE A 222     -17.540   2.649 -13.925  0.00  0.00      C2   H
ATOM   1513 HG22 ILE A 222     -17.160   4.357 -14.193  0.00  0.00      C2   H
ATOM   1514 HG23 ILE A 222     -16.566   2.997 -15.251  0.00  0.00      C2   H
ATOM   1515 HD11 ILE A 222     -17.789   4.137 -11.752  0.00  0.00      C2   H
ATOM   1516 HD12 ILE A 222     -17.157   2.491 -11.629  0.00  0.00      C2   H
ATOM   1517 HD13 ILE A 222     -16.867   3.755 -10.297  0.00  0.00      C2   H
ATOM   1518  N   PHE A 223     -15.417  -0.021 -14.755  0.00  0.00      C2   N
ATOM   1519  CA  PHE A 223     -15.167  -0.713 -15.962  0.00  0.00      C2   C
ATOM   1520  C   PHE A 223     -16.434  -0.545 -16.822  0.00  0.00      C2   C
ATOM   1521  O   PHE A 223     -17.521  -0.803 -16.231  0.00  0.00      C2   O
ATOM   1522  CB  PHE A 223     -14.808  -2.151 -15.662  0.00  0.00      C2   C
ATOM   1523  CG  PHE A 223     -14.028  -2.848 -16.748  0.00  0.00      C2   C
ATOM   1524  CD1 PHE A 223     -14.677  -3.206 -17.961  0.00  0.00      C2   C
ATOM   1525  CD2 PHE A 223     -12.679  -3.087 -16.515  0.00  0.00      C2   C
ATOM   1526  CE1 PHE A 223     -13.892  -3.783 -18.948  0.00  0.00      C2   C
ATOM   1527  CE2 PHE A 223     -11.867  -3.578 -17.603  0.00  0.00      C2   C
ATOM   1528  CZ  PHE A 223     -12.502  -3.955 -18.780  0.00  0.00      C2   C
ATOM   1529  H   PHE A 223     -16.142  -0.477 -14.220  0.00  0.00      C2   H
ATOM   1530  HA  PHE A 223     -14.422  -0.205 -16.575  0.00  0.00      C2   H
ATOM   1531  HB3 PHE A 223     -15.722  -2.715 -15.477  0.00  0.00      C2   H
ATOM   1532  HB2 PHE A 223     -14.381  -2.160 -14.659  0.00  0.00      C2   H
ATOM   1533  HD1 PHE A 223     -15.736  -3.095 -18.139  0.00  0.00      C2   H
ATOM   1534  HD2 PHE A 223     -12.192  -2.924 -15.564  0.00  0.00      C2   H
ATOM   1535  HE1 PHE A 223     -14.373  -4.098 -19.862  0.00  0.00      C2   H
ATOM   1536  HE2 PHE A 223     -10.848  -3.919 -17.494  0.00  0.00      C2   H
ATOM   1537  HZ  PHE A 223     -11.885  -4.385 -19.556  0.00  0.00      C2   H
ATOM   1538  N   CYS A 224     -16.332  -0.252 -18.110  0.00  0.00      C2   N
ATOM   1539  CA  CYS A 224     -17.518  -0.074 -18.924  0.00  0.00      C2   C
ATOM   1540  C   CYS A 224     -17.522  -1.287 -19.925  0.00  0.00      C2   C
ATOM   1541  O   CYS A 224     -16.412  -1.585 -20.446  0.00  0.00      C2   O
ATOM   1542  CB  CYS A 224     -17.528   1.299 -19.598  0.00  0.00      C2   C
ATOM   1543  SG  CYS A 224     -17.778   2.572 -18.355  0.00  0.00      C2   S
ATOM   1544  H   CYS A 224     -15.465  -0.117 -18.609  0.00  0.00      C2   H
ATOM   1545  HA  CYS A 224     -18.459  -0.184 -18.386  0.00  0.00      C2   H
ATOM   1546  HB3 CYS A 224     -18.250   1.256 -20.413  0.00  0.00      C2   H
ATOM   1547  HB2 CYS A 224     -16.548   1.384 -20.069  0.00  0.00      C2   H
ATOM   1548  HG  CYS A 224     -16.542   2.619 -17.851  0.00  0.00      C2   H
ATOM   1549  N   VAL A 225     -18.736  -1.764 -20.239  0.00  0.00      C2   N
ATOM   1550  CA  VAL A 225     -19.006  -2.677 -21.350  0.00  0.00      C2   C
ATOM   1551  C   VAL A 225     -20.243  -2.214 -22.086  0.00  0.00      C2   C
ATOM   1552  O   VAL A 225     -21.180  -1.891 -21.403  0.00  0.00      C2   O
ATOM   1553  CB  VAL A 225     -19.099  -4.154 -20.833  0.00  0.00      C2   C
ATOM   1554  CG1 VAL A 225     -19.633  -5.146 -21.866  0.00  0.00      C2   C
ATOM   1555  CG2 VAL A 225     -17.787  -4.746 -20.395  0.00  0.00      C2   C
ATOM   1556  H   VAL A 225     -19.573  -1.371 -19.832  0.00  0.00      C2   H
ATOM   1557  HA  VAL A 225     -18.184  -2.601 -22.062  0.00  0.00      C2   H
ATOM   1558  HB  VAL A 225     -19.784  -4.242 -19.989  0.00  0.00      C2   H
ATOM   1559 HG11 VAL A 225     -19.467  -6.181 -21.567  0.00  0.00      C2   H
ATOM   1560 HG12 VAL A 225     -20.699  -5.008 -22.044  0.00  0.00      C2   H
ATOM   1561 HG13 VAL A 225     -19.201  -5.127 -22.866  0.00  0.00      C2   H
ATOM   1562 HG21 VAL A 225     -17.007  -4.722 -21.156  0.00  0.00      C2   H
ATOM   1563 HG22 VAL A 225     -17.353  -4.262 -19.521  0.00  0.00      C2   H
ATOM   1564 HG23 VAL A 225     -17.833  -5.819 -20.211  0.00  0.00      C2   H
ATOM   1565  N   ALA A 226     -20.279  -2.263 -23.445  0.00  0.00      C2   N
ATOM   1566  CA  ALA A 226     -21.417  -1.927 -24.322  0.00  0.00      C2   C
ATOM   1567  C   ALA A 226     -22.090  -3.282 -24.631  0.00  0.00      C2   C
ATOM   1568  O   ALA A 226     -21.743  -3.978 -25.530  0.00  0.00      C2   O
ATOM   1569  CB  ALA A 226     -20.743  -1.358 -25.593  0.00  0.00      C2   C
ATOM   1570  H   ALA A 226     -19.461  -2.580 -23.945  0.00  0.00      C2   H
ATOM   1571  HA  ALA A 226     -22.191  -1.299 -23.880  0.00  0.00      C2   H
ATOM   1572  HB1 ALA A 226     -21.482  -1.347 -26.394  0.00  0.00      C2   H
ATOM   1573  HB2 ALA A 226     -20.483  -0.311 -25.433  0.00  0.00      C2   H
ATOM   1574  HB3 ALA A 226     -19.823  -1.882 -25.853  0.00  0.00      C2   H
ATOM   1575  N   LEU A 227     -22.987  -3.579 -23.652  0.00  0.00      C2   N
ATOM   1576  CA  LEU A 227     -23.704  -4.897 -23.502  0.00  0.00      C2   C
ATOM   1577  C   LEU A 227     -24.330  -5.362 -24.867  0.00  0.00      C2   C
ATOM   1578  O   LEU A 227     -24.081  -6.546 -25.194  0.00  0.00      C2   O
ATOM   1579  CB  LEU A 227     -24.781  -4.710 -22.347  0.00  0.00      C2   C
ATOM   1580  CG  LEU A 227     -25.379  -6.134 -21.967  0.00  0.00      C2   C
ATOM   1581  CD1 LEU A 227     -24.389  -7.243 -21.696  0.00  0.00      C2   C
ATOM   1582  CD2 LEU A 227     -26.473  -6.036 -20.877  0.00  0.00      C2   C
ATOM   1583  H   LEU A 227     -23.193  -2.859 -22.975  0.00  0.00      C2   H
ATOM   1584  HA  LEU A 227     -22.881  -5.555 -23.221  0.00  0.00      C2   H
ATOM   1585  HB3 LEU A 227     -25.708  -4.183 -22.573  0.00  0.00      C2   H
ATOM   1586  HB2 LEU A 227     -24.402  -4.228 -21.446  0.00  0.00      C2   H
ATOM   1587  HG  LEU A 227     -25.948  -6.468 -22.834  0.00  0.00      C2   H
ATOM   1588 HD11 LEU A 227     -24.676  -7.800 -20.804  0.00  0.00      C2   H
ATOM   1589 HD12 LEU A 227     -24.474  -8.093 -22.373  0.00  0.00      C2   H
ATOM   1590 HD13 LEU A 227     -23.352  -6.910 -21.677  0.00  0.00      C2   H
ATOM   1591 HD21 LEU A 227     -26.453  -5.018 -20.489  0.00  0.00      C2   H
ATOM   1592 HD22 LEU A 227     -27.455  -6.209 -21.319  0.00  0.00      C2   H
ATOM   1593 HD23 LEU A 227     -26.312  -6.602 -19.960  0.00  0.00      C2   H
ATOM   1594  N   SER A 228     -24.942  -4.466 -25.672  0.00  0.00      C2   N
ATOM   1595  CA  SER A 228     -25.687  -4.831 -26.856  0.00  0.00      C2   C
ATOM   1596  C   SER A 228     -24.744  -5.138 -28.022  0.00  0.00      C2   C
ATOM   1597  O   SER A 228     -25.176  -5.687 -29.007  0.00  0.00      C2   O
ATOM   1598  CB  SER A 228     -26.723  -3.726 -27.051  0.00  0.00      C2   C
ATOM   1599  OG  SER A 228     -25.939  -2.543 -27.240  0.00  0.00      C2   O
ATOM   1600  H   SER A 228     -25.031  -3.481 -25.467  0.00  0.00      C2   H
ATOM   1601  HA  SER A 228     -26.194  -5.761 -26.597  0.00  0.00      C2   H
ATOM   1602  HB3 SER A 228     -27.470  -3.502 -26.290  0.00  0.00      C2   H
ATOM   1603  HB2 SER A 228     -27.268  -3.986 -27.959  0.00  0.00      C2   H
ATOM   1604  HG  SER A 228     -25.829  -2.363 -28.176  0.00  0.00      C2   H
ATOM   1605  N   ASP A 229     -23.428  -4.777 -27.884  0.00  0.00      C2   N
ATOM   1606  CA  ASP A 229     -22.408  -4.784 -28.932  0.00  0.00      C2   C
ATOM   1607  C   ASP A 229     -21.582  -6.105 -28.684  0.00  0.00      C2   C
ATOM   1608  O   ASP A 229     -20.335  -6.144 -28.820  0.00  0.00      C2   O
ATOM   1609  CB  ASP A 229     -21.466  -3.556 -29.051  0.00  0.00      C2   C
ATOM   1610  CG  ASP A 229     -22.322  -2.279 -29.396  0.00  0.00      C2   C
ATOM   1611  OD1 ASP A 229     -21.896  -1.184 -29.020  0.00  0.00      C2   O
ATOM   1612  OD2 ASP A 229     -23.368  -2.280 -30.065  0.00  0.00      C2   O
ATOM   1613  H   ASP A 229     -23.125  -4.677 -26.926  0.00  0.00      C2   H
ATOM   1614  HA  ASP A 229     -22.861  -4.984 -29.903  0.00  0.00      C2   H
ATOM   1615  HB3 ASP A 229     -20.788  -3.714 -29.890  0.00  0.00      C2   H
ATOM   1616  HB2 ASP A 229     -20.963  -3.422 -28.093  0.00  0.00      C2   H
ATOM   1617  N   TYR A 230     -22.340  -7.178 -28.352  0.00  0.00      C2   N
ATOM   1618  CA  TYR A 230     -21.814  -8.560 -28.183  0.00  0.00      C2   C
ATOM   1619  C   TYR A 230     -21.614  -9.270 -29.561  0.00  0.00      C2   C
ATOM   1620  O   TYR A 230     -21.011 -10.324 -29.547  0.00  0.00      C2   O
ATOM   1621  CB  TYR A 230     -22.870  -9.204 -27.249  0.00  0.00      C2   C
ATOM   1622  CG  TYR A 230     -24.230  -9.349 -27.888  0.00  0.00      C2   C
ATOM   1623  CD1 TYR A 230     -25.273  -8.600 -27.372  0.00  0.00      C2   C
ATOM   1624  CD2 TYR A 230     -24.500 -10.313 -28.930  0.00  0.00      C2   C
ATOM   1625  CE1 TYR A 230     -26.580  -8.660 -27.934  0.00  0.00      C2   C
ATOM   1626  CE2 TYR A 230     -25.819 -10.376 -29.430  0.00  0.00      C2   C
ATOM   1627  CZ  TYR A 230     -26.824  -9.447 -29.020  0.00  0.00      C2   C
ATOM   1628  OH  TYR A 230     -28.005  -9.263 -29.738  0.00  0.00      C2   O
ATOM   1629  H   TYR A 230     -23.339  -7.027 -28.346  0.00  0.00      C2   H
ATOM   1630  HA  TYR A 230     -20.874  -8.556 -27.631  0.00  0.00      C2   H
ATOM   1631  HB3 TYR A 230     -22.998  -8.765 -26.259  0.00  0.00      C2   H
ATOM   1632  HB2 TYR A 230     -22.446 -10.189 -27.050  0.00  0.00      C2   H
ATOM   1633  HD1 TYR A 230     -25.195  -7.915 -26.541  0.00  0.00      C2   H
ATOM   1634  HD2 TYR A 230     -23.688 -10.908 -29.323  0.00  0.00      C2   H
ATOM   1635  HE1 TYR A 230     -27.351  -8.112 -27.413  0.00  0.00      C2   H
ATOM   1636  HE2 TYR A 230     -25.994 -10.849 -30.385  0.00  0.00      C2   H
ATOM   1637  HH  TYR A 230     -27.982  -9.714 -30.585  0.00  0.00      C2   H
ATOM   1638  N   ASP A 231     -22.077  -8.755 -30.697  0.00  0.00      C2   N
ATOM   1639  CA  ASP A 231     -21.925  -9.447 -31.984  0.00  0.00      C2   C
ATOM   1640  C   ASP A 231     -20.821  -8.781 -32.835  0.00  0.00      C2   C
ATOM   1641  O   ASP A 231     -20.430  -9.390 -33.818  0.00  0.00      C2   O
ATOM   1642  CB  ASP A 231     -23.266  -9.448 -32.744  0.00  0.00      C2   C
ATOM   1643  CG  ASP A 231     -23.787  -8.068 -33.061  0.00  0.00      C2   C
ATOM   1644  OD1 ASP A 231     -23.817  -7.257 -32.149  0.00  0.00      C2   O
ATOM   1645  OD2 ASP A 231     -24.485  -7.914 -34.096  0.00  0.00      C2   O
ATOM   1646  H   ASP A 231     -22.604  -7.894 -30.723  0.00  0.00      C2   H
ATOM   1647  HA  ASP A 231     -21.548 -10.466 -31.906  0.00  0.00      C2   H
ATOM   1648  HB3 ASP A 231     -23.948  -9.968 -32.072  0.00  0.00      C2   H
ATOM   1649  HB2 ASP A 231     -23.171 -10.005 -33.677  0.00  0.00      C2   H
ATOM   1650  N   LEU A 232     -20.519  -7.495 -32.417  0.00  0.00      C2   N
ATOM   1651  CA  LEU A 232     -19.413  -6.745 -32.896  0.00  0.00      C2   C
ATOM   1652  C   LEU A 232     -17.986  -7.461 -32.742  0.00  0.00      C2   C
ATOM   1653  O   LEU A 232     -17.804  -8.241 -31.823  0.00  0.00      C2   O
ATOM   1654  CB  LEU A 232     -19.309  -5.260 -32.277  0.00  0.00      C2   C
ATOM   1655  CG  LEU A 232     -20.284  -4.151 -32.740  0.00  0.00      C2   C
ATOM   1656  CD1 LEU A 232     -21.809  -4.582 -32.647  0.00  0.00      C2   C
ATOM   1657  CD2 LEU A 232     -20.073  -2.736 -32.186  0.00  0.00      C2   C
ATOM   1658  H   LEU A 232     -21.245  -7.119 -31.823  0.00  0.00      C2   H
ATOM   1659  HA  LEU A 232     -19.577  -6.650 -33.970  0.00  0.00      C2   H
ATOM   1660  HB3 LEU A 232     -18.321  -4.850 -32.488  0.00  0.00      C2   H
ATOM   1661  HB2 LEU A 232     -19.402  -5.320 -31.193  0.00  0.00      C2   H
ATOM   1662  HG  LEU A 232     -20.079  -4.125 -33.811  0.00  0.00      C2   H
ATOM   1663 HD11 LEU A 232     -21.983  -5.447 -32.006  0.00  0.00      C2   H
ATOM   1664 HD12 LEU A 232     -22.501  -3.890 -32.167  0.00  0.00      C2   H
ATOM   1665 HD13 LEU A 232     -22.168  -4.830 -33.646  0.00  0.00      C2   H
ATOM   1666 HD21 LEU A 232     -20.967  -2.234 -31.815  0.00  0.00      C2   H
ATOM   1667 HD22 LEU A 232     -19.436  -2.823 -31.306  0.00  0.00      C2   H
ATOM   1668 HD23 LEU A 232     -19.609  -2.116 -32.953  0.00  0.00      C2   H
ATOM   1669  N   VAL A 233     -17.085  -7.123 -33.641  0.00  0.00      C2   N
ATOM   1670  CA  VAL A 233     -15.801  -7.812 -33.979  0.00  0.00      C2   C
ATOM   1671  C   VAL A 233     -14.748  -6.967 -34.658  0.00  0.00      C2   C
ATOM   1672  O   VAL A 233     -15.156  -6.040 -35.364  0.00  0.00      C2   O
ATOM   1673  CB  VAL A 233     -16.051  -9.076 -34.927  0.00  0.00      C2   C
ATOM   1674  CG1 VAL A 233     -16.530  -8.587 -36.310  0.00  0.00      C2   C
ATOM   1675  CG2 VAL A 233     -14.822 -10.069 -35.130  0.00  0.00      C2   C
ATOM   1676  H   VAL A 233     -17.290  -6.494 -34.403  0.00  0.00      C2   H
ATOM   1677  HA  VAL A 233     -15.392  -8.060 -33.000  0.00  0.00      C2   H
ATOM   1678  HB  VAL A 233     -16.880  -9.631 -34.487  0.00  0.00      C2   H
ATOM   1679 HG11 VAL A 233     -15.758  -8.312 -37.029  0.00  0.00      C2   H
ATOM   1680 HG12 VAL A 233     -16.999  -9.491 -36.700  0.00  0.00      C2   H
ATOM   1681 HG13 VAL A 233     -17.293  -7.810 -36.282  0.00  0.00      C2   H
ATOM   1682 HG21 VAL A 233     -15.096 -10.805 -35.886  0.00  0.00      C2   H
ATOM   1683 HG22 VAL A 233     -13.883  -9.566 -35.357  0.00  0.00      C2   H
ATOM   1684 HG23 VAL A 233     -14.627 -10.474 -34.136  0.00  0.00      C2   H
ATOM   1685  N   LEU A 234     -13.527  -7.185 -34.343  0.00  0.00      C2   N
ATOM   1686  CA  LEU A 234     -12.362  -6.378 -34.688  0.00  0.00      C2   C
ATOM   1687  C   LEU A 234     -11.952  -6.658 -36.122  0.00  0.00      C2   C
ATOM   1688  O   LEU A 234     -12.072  -7.753 -36.686  0.00  0.00      C2   O
ATOM   1689  CB  LEU A 234     -11.134  -6.721 -33.683  0.00  0.00      C2   C
ATOM   1690  CG  LEU A 234     -11.186  -5.918 -32.361  0.00  0.00      C2   C
ATOM   1691  CD1 LEU A 234     -11.987  -6.583 -31.353  0.00  0.00      C2   C
ATOM   1692  CD2 LEU A 234      -9.651  -5.722 -31.958  0.00  0.00      C2   C
ATOM   1693  H   LEU A 234     -13.358  -8.016 -33.794  0.00  0.00      C2   H
ATOM   1694  HA  LEU A 234     -12.629  -5.328 -34.568  0.00  0.00      C2   H
ATOM   1695  HB3 LEU A 234     -10.275  -6.495 -34.313  0.00  0.00      C2   H
ATOM   1696  HB2 LEU A 234     -11.047  -7.805 -33.607  0.00  0.00      C2   H
ATOM   1697  HG  LEU A 234     -11.474  -4.919 -32.689  0.00  0.00      C2   H
ATOM   1698 HD11 LEU A 234     -13.038  -6.659 -31.632  0.00  0.00      C2   H
ATOM   1699 HD12 LEU A 234     -11.720  -7.638 -31.290  0.00  0.00      C2   H
ATOM   1700 HD13 LEU A 234     -11.928  -6.093 -30.381  0.00  0.00      C2   H
ATOM   1701 HD21 LEU A 234      -8.932  -5.594 -32.767  0.00  0.00      C2   H
ATOM   1702 HD22 LEU A 234      -9.580  -4.776 -31.421  0.00  0.00      C2   H
ATOM   1703 HD23 LEU A 234      -9.343  -6.435 -31.193  0.00  0.00      C2   H
ATOM   1704  N   ALA A 235     -11.298  -5.676 -36.749  0.00  0.00      C2   N
ATOM   1705  CA  ALA A 235     -10.738  -5.748 -38.152  0.00  0.00      C2   C
ATOM   1706  C   ALA A 235      -9.208  -5.595 -38.249  0.00  0.00      C2   C
ATOM   1707  O   ALA A 235      -8.719  -5.697 -39.377  0.00  0.00      C2   O
ATOM   1708  CB  ALA A 235     -11.478  -4.619 -38.971  0.00  0.00      C2   C
ATOM   1709  H   ALA A 235     -11.136  -4.828 -36.224  0.00  0.00      C2   H
ATOM   1710  HA  ALA A 235     -10.961  -6.614 -38.774  0.00  0.00      C2   H
ATOM   1711  HB1 ALA A 235     -12.542  -4.844 -39.043  0.00  0.00      C2   H
ATOM   1712  HB2 ALA A 235     -11.375  -3.617 -38.554  0.00  0.00      C2   H
ATOM   1713  HB3 ALA A 235     -11.260  -4.600 -40.039  0.00  0.00      C2   H
ATOM   1714  N   GLU A 236      -8.620  -5.360 -37.048  0.00  0.00      C2   N
ATOM   1715  CA  GLU A 236      -7.190  -5.440 -36.847  0.00  0.00      C2   C
ATOM   1716  C   GLU A 236      -6.879  -6.843 -36.225  0.00  0.00      C2   C
ATOM   1717  O   GLU A 236      -7.641  -7.399 -35.447  0.00  0.00      C2   O
ATOM   1718  CB  GLU A 236      -6.782  -4.441 -35.716  0.00  0.00      C2   C
ATOM   1719  CG  GLU A 236      -7.020  -2.952 -36.049  0.00  0.00      C2   C
ATOM   1720  CD  GLU A 236      -7.070  -1.926 -34.950  0.00  0.00      C2   C
ATOM   1721  OE1 GLU A 236      -8.175  -1.599 -34.467  0.00  0.00      C2   O
ATOM   1722  OE2 GLU A 236      -5.965  -1.597 -34.465  0.00  0.00      C2   O
ATOM   1723  H   GLU A 236      -9.191  -5.527 -36.231  0.00  0.00      C2   H
ATOM   1724  HA  GLU A 236      -6.606  -5.225 -37.743  0.00  0.00      C2   H
ATOM   1725  HB3 GLU A 236      -5.714  -4.527 -35.514  0.00  0.00      C2   H
ATOM   1726  HB2 GLU A 236      -7.150  -4.689 -34.720  0.00  0.00      C2   H
ATOM   1727  HG3 GLU A 236      -7.938  -2.788 -36.614  0.00  0.00      C2   H
ATOM   1728  HG2 GLU A 236      -6.236  -2.595 -36.716  0.00  0.00      C2   H
ATOM   1729  N   ASP A 237      -5.701  -7.327 -36.537  0.00  0.00      C2   N
ATOM   1730  CA  ASP A 237      -4.920  -8.320 -35.705  0.00  0.00      C2   C
ATOM   1731  C   ASP A 237      -5.423  -9.726 -35.893  0.00  0.00      C2   C
ATOM   1732  O   ASP A 237      -5.458 -10.251 -37.006  0.00  0.00      C2   O
ATOM   1733  CB  ASP A 237      -4.656  -7.919 -34.157  0.00  0.00      C2   C
ATOM   1734  CG  ASP A 237      -3.848  -6.633 -33.876  0.00  0.00      C2   C
ATOM   1735  OD1 ASP A 237      -3.959  -5.696 -34.700  0.00  0.00      C2   O
ATOM   1736  OD2 ASP A 237      -3.292  -6.476 -32.713  0.00  0.00      C2   O
ATOM   1737  H   ASP A 237      -5.083  -6.831 -37.164  0.00  0.00      C2   H
ATOM   1738  HA  ASP A 237      -3.942  -8.441 -36.171  0.00  0.00      C2   H
ATOM   1739  HB3 ASP A 237      -3.911  -8.663 -33.877  0.00  0.00      C2   H
ATOM   1740  HB2 ASP A 237      -5.490  -7.943 -33.455  0.00  0.00      C2   H
ATOM   1741  N   GLU A 238      -5.907 -10.356 -34.786  0.00  0.00      C2   N
ATOM   1742  CA  GLU A 238      -6.503 -11.702 -34.706  0.00  0.00      C2   C
ATOM   1743  C   GLU A 238      -8.023 -11.668 -34.981  0.00  0.00      C2   C
ATOM   1744  O   GLU A 238      -8.601 -12.725 -35.245  0.00  0.00      C2   O
ATOM   1745  CB  GLU A 238      -6.196 -12.456 -33.357  0.00  0.00      C2   C
ATOM   1746  CG  GLU A 238      -4.725 -12.869 -33.250  0.00  0.00      C2   C
ATOM   1747  CD  GLU A 238      -4.242 -13.305 -31.814  0.00  0.00      C2   C
ATOM   1748  OE1 GLU A 238      -3.674 -14.405 -31.663  0.00  0.00      C2   O
ATOM   1749  OE2 GLU A 238      -4.426 -12.446 -30.923  0.00  0.00      C2   O
ATOM   1750  H   GLU A 238      -6.148  -9.741 -34.022  0.00  0.00      C2   H
ATOM   1751  HA  GLU A 238      -6.034 -12.260 -35.516  0.00  0.00      C2   H
ATOM   1752  HB3 GLU A 238      -6.784 -13.370 -33.275  0.00  0.00      C2   H
ATOM   1753  HB2 GLU A 238      -6.478 -11.820 -32.518  0.00  0.00      C2   H
ATOM   1754  HG3 GLU A 238      -4.127 -11.995 -33.508  0.00  0.00      C2   H
ATOM   1755  HG2 GLU A 238      -4.475 -13.711 -33.894  0.00  0.00      C2   H
ATOM   1756  N   GLU A 239      -8.592 -10.440 -35.176  0.00  0.00      C2   N
ATOM   1757  CA  GLU A 239      -9.886 -10.144 -35.673  0.00  0.00      C2   C
ATOM   1758  C   GLU A 239     -10.988 -10.699 -34.740  0.00  0.00      C2   C
ATOM   1759  O   GLU A 239     -11.963 -11.357 -35.200  0.00  0.00      C2   O
ATOM   1760  CB  GLU A 239     -10.075 -10.454 -37.180  0.00  0.00      C2   C
ATOM   1761  CG  GLU A 239      -9.194  -9.529 -38.093  0.00  0.00      C2   C
ATOM   1762  CD  GLU A 239      -9.300  -9.894 -39.543  0.00  0.00      C2   C
ATOM   1763  OE1 GLU A 239      -8.319  -9.895 -40.351  0.00  0.00      C2   O
ATOM   1764  OE2 GLU A 239     -10.459 -10.004 -40.001  0.00  0.00      C2   O
ATOM   1765  H   GLU A 239      -8.229  -9.524 -34.954  0.00  0.00      C2   H
ATOM   1766  HA  GLU A 239      -9.980  -9.060 -35.603  0.00  0.00      C2   H
ATOM   1767  HB3 GLU A 239     -11.136 -10.346 -37.404  0.00  0.00      C2   H
ATOM   1768  HB2 GLU A 239     -10.000 -11.513 -37.425  0.00  0.00      C2   H
ATOM   1769  HG3 GLU A 239      -8.145  -9.580 -37.799  0.00  0.00      C2   H
ATOM   1770  HG2 GLU A 239      -9.501  -8.492 -37.961  0.00  0.00      C2   H
ATOM   1771  N   MET A 240     -10.706 -10.563 -33.467  0.00  0.00      C2   N
ATOM   1772  CA  MET A 240     -11.487 -11.079 -32.321  0.00  0.00      C2   C
ATOM   1773  C   MET A 240     -12.860 -10.389 -32.204  0.00  0.00      C2   C
ATOM   1774  O   MET A 240     -13.048  -9.192 -32.423  0.00  0.00      C2   O
ATOM   1775  CB  MET A 240     -10.601 -10.900 -31.064  0.00  0.00      C2   C
ATOM   1776  CG  MET A 240      -9.282 -11.645 -31.214  0.00  0.00      C2   C
ATOM   1777  SD  MET A 240      -9.398 -13.419 -31.621  0.00  0.00      C2   S
ATOM   1778  CE  MET A 240     -10.032 -14.190 -30.067  0.00  0.00      C2   C
ATOM   1779  H   MET A 240      -9.904  -9.972 -33.303  0.00  0.00      C2   H
ATOM   1780  HA  MET A 240     -11.670 -12.148 -32.429  0.00  0.00      C2   H
ATOM   1781  HB3 MET A 240     -11.067 -11.215 -30.130  0.00  0.00      C2   H
ATOM   1782  HB2 MET A 240     -10.398  -9.832 -30.988  0.00  0.00      C2   H
ATOM   1783  HG3 MET A 240      -8.670 -11.496 -30.325  0.00  0.00      C2   H
ATOM   1784  HG2 MET A 240      -8.739 -11.158 -32.023  0.00  0.00      C2   H
ATOM   1785  HE1 MET A 240     -10.042 -15.274 -30.181  0.00  0.00      C2   H
ATOM   1786  HE2 MET A 240      -9.471 -13.849 -29.197  0.00  0.00      C2   H
ATOM   1787  HE3 MET A 240     -11.008 -13.773 -29.820  0.00  0.00      C2   H
ATOM   1788  N   ASN A 241     -13.795 -11.149 -31.590  0.00  0.00      C2   N
ATOM   1789  CA  ASN A 241     -15.068 -10.614 -31.073  0.00  0.00      C2   C
ATOM   1790  C   ASN A 241     -14.858  -9.533 -30.023  0.00  0.00      C2   C
ATOM   1791  O   ASN A 241     -13.940  -9.680 -29.214  0.00  0.00      C2   O
ATOM   1792  CB  ASN A 241     -15.990 -11.796 -30.590  0.00  0.00      C2   C
ATOM   1793  CG  ASN A 241     -17.368 -11.473 -30.078  0.00  0.00      C2   C
ATOM   1794  OD1 ASN A 241     -17.528 -10.896 -29.025  0.00  0.00      C2   O
ATOM   1795  ND2 ASN A 241     -18.346 -11.816 -30.851  0.00  0.00      C2   N
ATOM   1796  H   ASN A 241     -13.689 -12.141 -31.431  0.00  0.00      C2   H
ATOM   1797  HA  ASN A 241     -15.491 -10.115 -31.945  0.00  0.00      C2   H
ATOM   1798  HB3 ASN A 241     -15.494 -12.218 -29.716  0.00  0.00      C2   H
ATOM   1799  HB2 ASN A 241     -16.081 -12.564 -31.358  0.00  0.00      C2   H
ATOM   1800 HD22 ASN A 241     -19.238 -11.363 -30.710  0.00  0.00      C2   H
ATOM   1801 HD21 ASN A 241     -18.154 -12.192 -31.768  0.00  0.00      C2   H
ATOM   1802  N   ARG A 242     -15.613  -8.448 -30.033  0.00  0.00      C2   N
ATOM   1803  CA  ARG A 242     -15.582  -7.347 -29.079  0.00  0.00      C2   C
ATOM   1804  C   ARG A 242     -15.673  -7.862 -27.639  0.00  0.00      C2   C
ATOM   1805  O   ARG A 242     -15.080  -7.199 -26.810  0.00  0.00      C2   O
ATOM   1806  CB  ARG A 242     -16.628  -6.287 -29.436  0.00  0.00      C2   C
ATOM   1807  CG  ARG A 242     -16.608  -5.030 -28.510  0.00  0.00      C2   C
ATOM   1808  CD  ARG A 242     -17.334  -3.852 -29.116  0.00  0.00      C2   C
ATOM   1809  NE  ARG A 242     -16.645  -3.253 -30.246  0.00  0.00      C2   N
ATOM   1810  CZ  ARG A 242     -16.685  -2.081 -30.848  0.00  0.00      C2   C
ATOM   1811  NH1 ARG A 242     -17.431  -1.098 -30.403  0.00  0.00      C2   N
ATOM   1812  NH2 ARG A 242     -15.919  -1.844 -31.910  0.00  0.00      C2   N
ATOM   1813  H   ARG A 242     -16.336  -8.438 -30.738  0.00  0.00      C2   H
ATOM   1814  HA  ARG A 242     -14.610  -6.853 -29.074  0.00  0.00      C2   H
ATOM   1815  HB3 ARG A 242     -17.661  -6.616 -29.321  0.00  0.00      C2   H
ATOM   1816  HB2 ARG A 242     -16.512  -6.005 -30.482  0.00  0.00      C2   H
ATOM   1817  HG3 ARG A 242     -15.581  -4.674 -28.435  0.00  0.00      C2   H
ATOM   1818  HG2 ARG A 242     -16.928  -5.219 -27.485  0.00  0.00      C2   H
ATOM   1819  HD3 ARG A 242     -17.732  -3.185 -28.351  0.00  0.00      C2   H
ATOM   1820  HD2 ARG A 242     -18.266  -4.276 -29.490  0.00  0.00      C2   H
ATOM   1821  HE  ARG A 242     -15.919  -3.833 -30.641  0.00  0.00      C2   H
ATOM   1822 HH12 ARG A 242     -17.673  -0.351 -31.039  0.00  0.00      C2   H
ATOM   1823 HH11 ARG A 242     -17.962  -1.077 -29.544  0.00  0.00      C2   H
ATOM   1824 HH22 ARG A 242     -15.778  -0.936 -32.331  0.00  0.00      C2   H
ATOM   1825 HH21 ARG A 242     -15.690  -2.513 -32.631  0.00  0.00      C2   H
ATOM   1826  N   MET A 243     -16.384  -8.935 -27.363  0.00  0.00      C2   N
ATOM   1827  CA  MET A 243     -16.640  -9.386 -26.022  0.00  0.00      C2   C
ATOM   1828  C   MET A 243     -15.520 -10.200 -25.370  0.00  0.00      C2   C
ATOM   1829  O   MET A 243     -15.255 -10.077 -24.151  0.00  0.00      C2   O
ATOM   1830  CB  MET A 243     -17.936 -10.191 -25.892  0.00  0.00      C2   C
ATOM   1831  CG  MET A 243     -18.535 -10.323 -24.478  0.00  0.00      C2   C
ATOM   1832  SD  MET A 243     -18.756  -8.708 -23.650  0.00  0.00      C2   S
ATOM   1833  CE  MET A 243     -20.137  -8.027 -24.660  0.00  0.00      C2   C
ATOM   1834  H   MET A 243     -16.854  -9.399 -28.128  0.00  0.00      C2   H
ATOM   1835  HA  MET A 243     -16.742  -8.510 -25.382  0.00  0.00      C2   H
ATOM   1836  HB3 MET A 243     -17.773 -11.227 -26.187  0.00  0.00      C2   H
ATOM   1837  HB2 MET A 243     -18.607  -9.710 -26.604  0.00  0.00      C2   H
ATOM   1838  HG3 MET A 243     -17.849 -10.907 -23.864  0.00  0.00      C2   H
ATOM   1839  HG2 MET A 243     -19.507 -10.814 -24.450  0.00  0.00      C2   H
ATOM   1840  HE1 MET A 243     -20.387  -7.031 -24.294  0.00  0.00      C2   H
ATOM   1841  HE2 MET A 243     -19.644  -7.806 -25.607  0.00  0.00      C2   H
ATOM   1842  HE3 MET A 243     -20.936  -8.767 -24.703  0.00  0.00      C2   H
ATOM   1843  N   HIE A 244     -14.774 -10.871 -26.208  0.00  0.00      C2   N
ATOM   1844  CA  HIE A 244     -13.428 -11.473 -25.962  0.00  0.00      C2   C
ATOM   1845  C   HIE A 244     -12.398 -10.424 -25.521  0.00  0.00      C2   C
ATOM   1846  O   HIE A 244     -11.725 -10.646 -24.505  0.00  0.00      C2   O
ATOM   1847  CB  HIE A 244     -12.887 -12.258 -27.186  0.00  0.00      C2   C
ATOM   1848  CG  HIE A 244     -11.716 -13.119 -26.907  0.00  0.00      C2   C
ATOM   1849  ND1 HIE A 244     -10.374 -12.698 -26.987  0.00  0.00      C2   N
ATOM   1850  CD2 HIE A 244     -11.799 -14.480 -26.641  0.00  0.00      C2   C
ATOM   1851  CE1 HIE A 244      -9.712 -13.804 -26.671  0.00  0.00      C2   C
ATOM   1852  NE2 HIE A 244     -10.502 -14.914 -26.421  0.00  0.00      C2   N
ATOM   1853  H   HIE A 244     -14.981 -10.901 -27.196  0.00  0.00      C2   H
ATOM   1854  HA  HIE A 244     -13.545 -12.219 -25.176  0.00  0.00      C2   H
ATOM   1855  HB3 HIE A 244     -12.567 -11.655 -28.036  0.00  0.00      C2   H
ATOM   1856  HB2 HIE A 244     -13.627 -12.781 -27.792  0.00  0.00      C2   H
ATOM   1857  HD2 HIE A 244     -12.648 -15.134 -26.507  0.00  0.00      C2   H
ATOM   1858  HE1 HIE A 244      -8.641 -13.942 -26.664  0.00  0.00      C2   H
ATOM   1859  HE2 HIE A 244     -10.315 -15.885 -26.215  0.00  0.00      C2   H
ATOM   1860  N   GLU A 245     -12.242  -9.387 -26.331  0.00  0.00      C2   N
ATOM   1861  CA  GLU A 245     -11.327  -8.343 -26.061  0.00  0.00      C2   C
ATOM   1862  C   GLU A 245     -11.575  -7.541 -24.749  0.00  0.00      C2   C
ATOM   1863  O   GLU A 245     -10.645  -7.223 -24.049  0.00  0.00      C2   O
ATOM   1864  CB  GLU A 245     -11.274  -7.388 -27.306  0.00  0.00      C2   C
ATOM   1865  CG  GLU A 245     -10.443  -7.884 -28.457  0.00  0.00      C2   C
ATOM   1866  CD  GLU A 245      -8.974  -8.054 -28.052  0.00  0.00      C2   C
ATOM   1867  OE1 GLU A 245      -8.266  -8.976 -28.559  0.00  0.00      C2   O
ATOM   1868  OE2 GLU A 245      -8.437  -7.202 -27.287  0.00  0.00      C2   O
ATOM   1869  H   GLU A 245     -12.761  -9.458 -27.194  0.00  0.00      C2   H
ATOM   1870  HA  GLU A 245     -10.310  -8.709 -25.922  0.00  0.00      C2   H
ATOM   1871  HB3 GLU A 245     -10.823  -6.452 -26.976  0.00  0.00      C2   H
ATOM   1872  HB2 GLU A 245     -12.265  -7.142 -27.687  0.00  0.00      C2   H
ATOM   1873  HG3 GLU A 245     -10.316  -7.068 -29.168  0.00  0.00      C2   H
ATOM   1874  HG2 GLU A 245     -10.879  -8.792 -28.874  0.00  0.00      C2   H
ATOM   1875  N   SER A 246     -12.850  -7.357 -24.476  0.00  0.00      C2   N
ATOM   1876  CA  SER A 246     -13.351  -6.902 -23.197  0.00  0.00      C2   C
ATOM   1877  C   SER A 246     -13.038  -7.874 -21.961  0.00  0.00      C2   C
ATOM   1878  O   SER A 246     -12.642  -7.337 -20.948  0.00  0.00      C2   O
ATOM   1879  CB  SER A 246     -14.840  -6.525 -23.213  0.00  0.00      C2   C
ATOM   1880  OG  SER A 246     -15.207  -5.644 -24.311  0.00  0.00      C2   O
ATOM   1881  H   SER A 246     -13.583  -7.692 -25.085  0.00  0.00      C2   H
ATOM   1882  HA  SER A 246     -12.790  -5.976 -23.067  0.00  0.00      C2   H
ATOM   1883  HB3 SER A 246     -15.010  -6.074 -22.235  0.00  0.00      C2   H
ATOM   1884  HB2 SER A 246     -15.374  -7.475 -23.196  0.00  0.00      C2   H
ATOM   1885  HG  SER A 246     -15.321  -6.119 -25.137  0.00  0.00      C2   H
ATOM   1886  N   MET A 247     -13.077  -9.182 -22.135  0.00  0.00      C2   N
ATOM   1887  CA  MET A 247     -12.796 -10.081 -21.038  0.00  0.00      C2   C
ATOM   1888  C   MET A 247     -11.244 -10.118 -20.859  0.00  0.00      C2   C
ATOM   1889  O   MET A 247     -10.750 -10.071 -19.759  0.00  0.00      C2   O
ATOM   1890  CB  MET A 247     -13.388 -11.496 -21.299  0.00  0.00      C2   C
ATOM   1891  CG  MET A 247     -14.887 -11.499 -21.066  0.00  0.00      C2   C
ATOM   1892  SD  MET A 247     -15.624 -13.143 -20.864  0.00  0.00      C2   S
ATOM   1893  CE  MET A 247     -15.511 -13.802 -22.572  0.00  0.00      C2   C
ATOM   1894  H   MET A 247     -13.443  -9.530 -23.010  0.00  0.00      C2   H
ATOM   1895  HA  MET A 247     -13.211  -9.670 -20.117  0.00  0.00      C2   H
ATOM   1896  HB3 MET A 247     -12.896 -12.239 -20.671  0.00  0.00      C2   H
ATOM   1897  HB2 MET A 247     -13.058 -11.752 -22.305  0.00  0.00      C2   H
ATOM   1898  HG3 MET A 247     -15.478 -10.985 -21.824  0.00  0.00      C2   H
ATOM   1899  HG2 MET A 247     -15.070 -11.018 -20.105  0.00  0.00      C2   H
ATOM   1900  HE1 MET A 247     -15.881 -14.826 -22.542  0.00  0.00      C2   H
ATOM   1901  HE2 MET A 247     -16.166 -13.222 -23.223  0.00  0.00      C2   H
ATOM   1902  HE3 MET A 247     -14.531 -13.647 -23.025  0.00  0.00      C2   H
ATOM   1903  N   LYS A 248     -10.489 -10.102 -21.988  0.00  0.00      C2   N
ATOM   1904  CA  LYS A 248      -9.019 -10.187 -22.002  0.00  0.00      C2   C
ATOM   1905  C   LYS A 248      -8.276  -9.078 -21.290  0.00  0.00      C2   C
ATOM   1906  O   LYS A 248      -7.148  -9.185 -20.788  0.00  0.00      C2   O
ATOM   1907  CB  LYS A 248      -8.606 -10.156 -23.540  0.00  0.00      C2   C
ATOM   1908  CG  LYS A 248      -7.181 -10.075 -23.924  0.00  0.00      C2   C
ATOM   1909  CD  LYS A 248      -6.871  -9.923 -25.402  0.00  0.00      C2   C
ATOM   1910  CE  LYS A 248      -7.415 -10.978 -26.349  0.00  0.00      C2   C
ATOM   1911  NZ  LYS A 248      -6.815 -10.896 -27.660  0.00  0.00      C2   N
ATOM   1912  H   LYS A 248     -10.952 -10.253 -22.873  0.00  0.00      C2   H
ATOM   1913  HA  LYS A 248      -8.736 -11.172 -21.629  0.00  0.00      C2   H
ATOM   1914  HB3 LYS A 248      -9.097  -9.298 -23.999  0.00  0.00      C2   H
ATOM   1915  HB2 LYS A 248      -8.971 -11.039 -24.065  0.00  0.00      C2   H
ATOM   1916  HG3 LYS A 248      -6.580 -10.841 -23.434  0.00  0.00      C2   H
ATOM   1917  HG2 LYS A 248      -6.823  -9.134 -23.507  0.00  0.00      C2   H
ATOM   1918  HD3 LYS A 248      -5.792  -9.771 -25.393  0.00  0.00      C2   H
ATOM   1919  HD2 LYS A 248      -7.277  -8.966 -25.731  0.00  0.00      C2   H
ATOM   1920  HE3 LYS A 248      -8.499 -10.923 -26.451  0.00  0.00      C2   H
ATOM   1921  HE2 LYS A 248      -7.153 -11.952 -25.936  0.00  0.00      C2   H
ATOM   1922  HZ1 LYS A 248      -7.046 -11.740 -28.165  0.00  0.00      C2   H
ATOM   1923  HZ2 LYS A 248      -7.224 -10.127 -28.171  0.00  0.00      C2   H
ATOM   1924  HZ3 LYS A 248      -5.848 -10.605 -27.678  0.00  0.00      C2   H
ATOM   1925  N   LEU A 249      -8.897  -7.913 -21.245  0.00  0.00      C2   N
ATOM   1926  CA  LEU A 249      -8.482  -6.729 -20.497  0.00  0.00      C2   C
ATOM   1927  C   LEU A 249      -9.054  -6.744 -19.051  0.00  0.00      C2   C
ATOM   1928  O   LEU A 249      -8.379  -6.298 -18.187  0.00  0.00      C2   O
ATOM   1929  CB  LEU A 249      -9.035  -5.474 -21.295  0.00  0.00      C2   C
ATOM   1930  CG  LEU A 249      -8.959  -4.066 -20.572  0.00  0.00      C2   C
ATOM   1931  CD1 LEU A 249      -7.524  -3.849 -20.203  0.00  0.00      C2   C
ATOM   1932  CD2 LEU A 249      -9.648  -2.844 -21.239  0.00  0.00      C2   C
ATOM   1933  H   LEU A 249      -9.810  -7.883 -21.677  0.00  0.00      C2   H
ATOM   1934  HA  LEU A 249      -7.421  -6.802 -20.259  0.00  0.00      C2   H
ATOM   1935  HB3 LEU A 249     -10.096  -5.556 -21.532  0.00  0.00      C2   H
ATOM   1936  HB2 LEU A 249      -8.529  -5.363 -22.253  0.00  0.00      C2   H
ATOM   1937  HG  LEU A 249      -9.487  -4.195 -19.627  0.00  0.00      C2   H
ATOM   1938 HD11 LEU A 249      -7.527  -2.842 -19.786  0.00  0.00      C2   H
ATOM   1939 HD12 LEU A 249      -7.133  -4.255 -19.270  0.00  0.00      C2   H
ATOM   1940 HD13 LEU A 249      -6.794  -3.980 -21.002  0.00  0.00      C2   H
ATOM   1941 HD21 LEU A 249      -8.981  -2.010 -21.457  0.00  0.00      C2   H
ATOM   1942 HD22 LEU A 249     -10.034  -3.140 -22.215  0.00  0.00      C2   H
ATOM   1943 HD23 LEU A 249     -10.441  -2.347 -20.679  0.00  0.00      C2   H
ATOM   1944  N   PHE A 250     -10.249  -7.315 -18.789  0.00  0.00      C2   N
ATOM   1945  CA  PHE A 250     -10.944  -7.441 -17.482  0.00  0.00      C2   C
ATOM   1946  C   PHE A 250     -10.284  -8.478 -16.653  0.00  0.00      C2   C
ATOM   1947  O   PHE A 250      -9.930  -8.105 -15.521  0.00  0.00      C2   O
ATOM   1948  CB  PHE A 250     -12.473  -7.654 -17.668  0.00  0.00      C2   C
ATOM   1949  CG  PHE A 250     -13.301  -7.592 -16.379  0.00  0.00      C2   C
ATOM   1950  CD1 PHE A 250     -14.076  -6.426 -16.026  0.00  0.00      C2   C
ATOM   1951  CD2 PHE A 250     -13.261  -8.660 -15.462  0.00  0.00      C2   C
ATOM   1952  CE1 PHE A 250     -14.872  -6.454 -14.888  0.00  0.00      C2   C
ATOM   1953  CE2 PHE A 250     -13.999  -8.580 -14.304  0.00  0.00      C2   C
ATOM   1954  CZ  PHE A 250     -14.880  -7.545 -14.110  0.00  0.00      C2   C
ATOM   1955  H   PHE A 250     -10.793  -7.537 -19.610  0.00  0.00      C2   H
ATOM   1956  HA  PHE A 250     -10.850  -6.416 -17.120  0.00  0.00      C2   H
ATOM   1957  HB3 PHE A 250     -12.590  -8.617 -18.164  0.00  0.00      C2   H
ATOM   1958  HB2 PHE A 250     -12.843  -6.992 -18.451  0.00  0.00      C2   H
ATOM   1959  HD1 PHE A 250     -14.091  -5.558 -16.669  0.00  0.00      C2   H
ATOM   1960  HD2 PHE A 250     -12.702  -9.553 -15.697  0.00  0.00      C2   H
ATOM   1961  HE1 PHE A 250     -15.500  -5.610 -14.641  0.00  0.00      C2   H
ATOM   1962  HE2 PHE A 250     -13.941  -9.349 -13.548  0.00  0.00      C2   H
ATOM   1963  HZ  PHE A 250     -15.591  -7.702 -13.312  0.00  0.00      C2   H
ATOM   1964  N   ASP A 251      -9.952  -9.635 -17.174  0.00  0.00      C2   N
ATOM   1965  CA  ASP A 251      -8.956 -10.549 -16.565  0.00  0.00      C2   C
ATOM   1966  C   ASP A 251      -7.588  -9.960 -16.165  0.00  0.00      C2   C
ATOM   1967  O   ASP A 251      -7.188 -10.231 -15.019  0.00  0.00      C2   O
ATOM   1968  CB  ASP A 251      -8.848 -11.890 -17.509  0.00  0.00      C2   C
ATOM   1969  CG  ASP A 251      -7.698 -12.797 -17.186  0.00  0.00      C2   C
ATOM   1970  OD1 ASP A 251      -7.654 -13.227 -16.048  0.00  0.00      C2   O
ATOM   1971  OD2 ASP A 251      -6.992 -13.178 -18.126  0.00  0.00      C2   O
ATOM   1972  H   ASP A 251     -10.208  -9.772 -18.141  0.00  0.00      C2   H
ATOM   1973  HA  ASP A 251      -9.491 -10.939 -15.699  0.00  0.00      C2   H
ATOM   1974  HB3 ASP A 251      -8.792 -11.689 -18.579  0.00  0.00      C2   H
ATOM   1975  HB2 ASP A 251      -9.783 -12.450 -17.499  0.00  0.00      C2   H
ATOM   1976  N   SER A 252      -6.915  -9.296 -17.085  0.00  0.00      C2   N
ATOM   1977  CA  SER A 252      -5.581  -8.666 -16.835  0.00  0.00      C2   C
ATOM   1978  C   SER A 252      -5.675  -7.712 -15.625  0.00  0.00      C2   C
ATOM   1979  O   SER A 252      -4.852  -7.791 -14.684  0.00  0.00      C2   O
ATOM   1980  CB  SER A 252      -5.034  -7.971 -18.088  0.00  0.00      C2   C
ATOM   1981  OG  SER A 252      -3.657  -7.591 -17.852  0.00  0.00      C2   O
ATOM   1982  H   SER A 252      -7.173  -9.122 -18.045  0.00  0.00      C2   H
ATOM   1983  HA  SER A 252      -4.880  -9.460 -16.577  0.00  0.00      C2   H
ATOM   1984  HB3 SER A 252      -5.605  -7.062 -18.276  0.00  0.00      C2   H
ATOM   1985  HB2 SER A 252      -5.136  -8.539 -19.013  0.00  0.00      C2   H
ATOM   1986  HG  SER A 252      -3.147  -8.403 -17.810  0.00  0.00      C2   H
ATOM   1987  N   ILE A 253      -6.801  -7.006 -15.565  0.00  0.00      C2   N
ATOM   1988  CA  ILE A 253      -7.051  -5.940 -14.567  0.00  0.00      C2   C
ATOM   1989  C   ILE A 253      -7.668  -6.459 -13.208  0.00  0.00      C2   C
ATOM   1990  O   ILE A 253      -7.367  -5.990 -12.184  0.00  0.00      C2   O
ATOM   1991  CB  ILE A 253      -8.112  -4.930 -15.200  0.00  0.00      C2   C
ATOM   1992  CG1 ILE A 253      -7.471  -4.113 -16.333  0.00  0.00      C2   C
ATOM   1993  CG2 ILE A 253      -8.967  -4.048 -14.305  0.00  0.00      C2   C
ATOM   1994  CD1 ILE A 253      -6.578  -2.937 -15.831  0.00  0.00      C2   C
ATOM   1995  H   ILE A 253      -7.533  -7.276 -16.207  0.00  0.00      C2   H
ATOM   1996  HA  ILE A 253      -6.132  -5.360 -14.478  0.00  0.00      C2   H
ATOM   1997  HB  ILE A 253      -8.858  -5.527 -15.725  0.00  0.00      C2   H
ATOM   1998 HG13 ILE A 253      -8.214  -3.790 -17.061  0.00  0.00      C2   H
ATOM   1999 HG12 ILE A 253      -6.727  -4.730 -16.838  0.00  0.00      C2   H
ATOM   2000 HG21 ILE A 253      -9.599  -4.656 -13.658  0.00  0.00      C2   H
ATOM   2001 HG22 ILE A 253      -8.370  -3.475 -13.595  0.00  0.00      C2   H
ATOM   2002 HG23 ILE A 253      -9.635  -3.432 -14.906  0.00  0.00      C2   H
ATOM   2003 HD11 ILE A 253      -6.451  -2.130 -16.553  0.00  0.00      C2   H
ATOM   2004 HD12 ILE A 253      -6.958  -2.518 -14.899  0.00  0.00      C2   H
ATOM   2005 HD13 ILE A 253      -5.585  -3.266 -15.526  0.00  0.00      C2   H
ATOM   2006  N   CYS A 254      -8.398  -7.621 -13.292  0.00  0.00      C2   N
ATOM   2007  CA  CYS A 254      -8.948  -8.286 -12.090  0.00  0.00      C2   C
ATOM   2008  C   CYS A 254      -7.897  -9.260 -11.415  0.00  0.00      C2   C
ATOM   2009  O   CYS A 254      -7.761  -9.200 -10.195  0.00  0.00      C2   O
ATOM   2010  CB  CYS A 254     -10.268  -9.078 -12.428  0.00  0.00      C2   C
ATOM   2011  SG  CYS A 254     -11.078  -9.524 -10.871  0.00  0.00      C2   S
ATOM   2012  H   CYS A 254      -8.738  -7.944 -14.186  0.00  0.00      C2   H
ATOM   2013  HA  CYS A 254      -9.260  -7.583 -11.318  0.00  0.00      C2   H
ATOM   2014  HB3 CYS A 254     -10.068 -10.003 -12.969  0.00  0.00      C2   H
ATOM   2015  HB2 CYS A 254     -10.933  -8.398 -12.961  0.00  0.00      C2   H
ATOM   2016  HG  CYS A 254     -11.412 -10.694 -11.422  0.00  0.00      C2   H
ATOM   2017  N   ASN A 255      -7.258 -10.029 -12.220  0.00  0.00      C2   N
ATOM   2018  CA  ASN A 255      -6.129 -10.908 -11.783  0.00  0.00      C2   C
ATOM   2019  C   ASN A 255      -4.873 -10.077 -11.941  0.00  0.00      C2   C
ATOM   2020  O   ASN A 255      -4.233 -10.169 -12.977  0.00  0.00      C2   O
ATOM   2021  CB  ASN A 255      -6.044 -12.203 -12.656  0.00  0.00      C2   C
ATOM   2022  CG  ASN A 255      -6.996 -13.287 -12.411  0.00  0.00      C2   C
ATOM   2023  OD1 ASN A 255      -7.001 -13.790 -11.261  0.00  0.00      C2   O
ATOM   2024  ND2 ASN A 255      -7.771 -13.649 -13.361  0.00  0.00      C2   N
ATOM   2025  H   ASN A 255      -7.184  -9.795 -13.199  0.00  0.00      C2   H
ATOM   2026  HA  ASN A 255      -6.235 -11.184 -10.734  0.00  0.00      C2   H
ATOM   2027  HB3 ASN A 255      -5.057 -12.639 -12.501  0.00  0.00      C2   H
ATOM   2028  HB2 ASN A 255      -6.061 -11.968 -13.720  0.00  0.00      C2   H
ATOM   2029 HD22 ASN A 255      -8.513 -14.329 -13.278  0.00  0.00      C2   H
ATOM   2030 HD21 ASN A 255      -7.630 -13.269 -14.286  0.00  0.00      C2   H
ATOM   2031  N   ASN A 256      -4.571  -9.082 -11.090  0.00  0.00      C2   N
ATOM   2032  CA  ASN A 256      -3.493  -8.106 -11.228  0.00  0.00      C2   C
ATOM   2033  C   ASN A 256      -2.836  -7.862  -9.869  0.00  0.00      C2   C
ATOM   2034  O   ASN A 256      -3.572  -7.737  -8.855  0.00  0.00      C2   O
ATOM   2035  CB  ASN A 256      -4.146  -6.723 -11.655  0.00  0.00      C2   C
ATOM   2036  CG  ASN A 256      -3.109  -5.940 -12.514  0.00  0.00      C2   C
ATOM   2037  OD1 ASN A 256      -2.093  -5.516 -12.014  0.00  0.00      C2   O
ATOM   2038  ND2 ASN A 256      -3.410  -5.706 -13.779  0.00  0.00      C2   N
ATOM   2039  H   ASN A 256      -5.077  -9.041 -10.216  0.00  0.00      C2   H
ATOM   2040  HA  ASN A 256      -2.717  -8.393 -11.937  0.00  0.00      C2   H
ATOM   2041  HB3 ASN A 256      -4.622  -6.056 -10.936  0.00  0.00      C2   H
ATOM   2042  HB2 ASN A 256      -4.985  -6.947 -12.314  0.00  0.00      C2   H
ATOM   2043 HD22 ASN A 256      -2.668  -5.231 -14.275  0.00  0.00      C2   H
ATOM   2044 HD21 ASN A 256      -4.112  -6.260 -14.248  0.00  0.00      C2   H
ATOM   2045  N   LYS A 257      -1.474  -7.915  -9.877  0.00  0.00      C2   N
ATOM   2046  CA  LYS A 257      -0.695  -7.758  -8.606  0.00  0.00      C2   C
ATOM   2047  C   LYS A 257      -0.991  -6.431  -7.806  0.00  0.00      C2   C
ATOM   2048  O   LYS A 257      -0.827  -6.504  -6.545  0.00  0.00      C2   O
ATOM   2049  CB  LYS A 257       0.834  -7.903  -8.883  0.00  0.00      C2   C
ATOM   2050  CG  LYS A 257       1.544  -6.591  -9.422  0.00  0.00      C2   C
ATOM   2051  CD  LYS A 257       3.041  -6.807  -9.793  0.00  0.00      C2   C
ATOM   2052  CE  LYS A 257       4.044  -6.708  -8.595  0.00  0.00      C2   C
ATOM   2053  NZ  LYS A 257       5.373  -6.775  -9.166  0.00  0.00      C2   N
ATOM   2054  H   LYS A 257      -0.959  -8.224 -10.689  0.00  0.00      C2   H
ATOM   2055  HA  LYS A 257      -0.954  -8.588  -7.948  0.00  0.00      C2   H
ATOM   2056  HB3 LYS A 257       1.089  -8.644  -9.641  0.00  0.00      C2   H
ATOM   2057  HB2 LYS A 257       1.292  -8.288  -7.972  0.00  0.00      C2   H
ATOM   2058  HG3 LYS A 257       1.521  -5.865  -8.609  0.00  0.00      C2   H
ATOM   2059  HG2 LYS A 257       0.967  -6.278 -10.292  0.00  0.00      C2   H
ATOM   2060  HD3 LYS A 257       3.353  -6.205 -10.646  0.00  0.00      C2   H
ATOM   2061  HD2 LYS A 257       3.198  -7.804 -10.205  0.00  0.00      C2   H
ATOM   2062  HE3 LYS A 257       3.836  -7.502  -7.878  0.00  0.00      C2   H
ATOM   2063  HE2 LYS A 257       3.962  -5.749  -8.085  0.00  0.00      C2   H
ATOM   2064  HZ1 LYS A 257       5.534  -6.024  -9.823  0.00  0.00      C2   H
ATOM   2065  HZ2 LYS A 257       6.045  -6.511  -8.460  0.00  0.00      C2   H
ATOM   2066  HZ3 LYS A 257       5.714  -7.574  -9.680  0.00  0.00      C2   H
ATOM   2067  N   TRP A 258      -1.485  -5.365  -8.477  0.00  0.00      C2   N
ATOM   2068  CA  TRP A 258      -1.858  -4.107  -7.796  0.00  0.00      C2   C
ATOM   2069  C   TRP A 258      -3.292  -4.076  -7.262  0.00  0.00      C2   C
ATOM   2070  O   TRP A 258      -3.600  -3.122  -6.548  0.00  0.00      C2   O
ATOM   2071  CB  TRP A 258      -1.620  -2.962  -8.822  0.00  0.00      C2   C
ATOM   2072  CG  TRP A 258      -0.241  -3.030  -9.330  0.00  0.00      C2   C
ATOM   2073  CD1 TRP A 258       0.082  -3.234 -10.629  0.00  0.00      C2   C
ATOM   2074  CD2 TRP A 258       1.024  -3.137  -8.588  0.00  0.00      C2   C
ATOM   2075  NE1 TRP A 258       1.458  -3.295 -10.764  0.00  0.00      C2   N
ATOM   2076  CE2 TRP A 258       2.062  -3.211  -9.539  0.00  0.00      C2   C
ATOM   2077  CE3 TRP A 258       1.356  -3.012  -7.220  0.00  0.00      C2   C
ATOM   2078  CZ2 TRP A 258       3.405  -3.176  -9.164  0.00  0.00      C2   C
ATOM   2079  CZ3 TRP A 258       2.727  -3.124  -6.813  0.00  0.00      C2   C
ATOM   2080  CH2 TRP A 258       3.732  -3.094  -7.802  0.00  0.00      C2   C
ATOM   2081  H   TRP A 258      -1.656  -5.445  -9.469  0.00  0.00      C2   H
ATOM   2082  HA  TRP A 258      -1.295  -3.907  -6.884  0.00  0.00      C2   H
ATOM   2083  HB3 TRP A 258      -1.790  -2.004  -8.331  0.00  0.00      C2   H
ATOM   2084  HB2 TRP A 258      -2.259  -3.083  -9.697  0.00  0.00      C2   H
ATOM   2085  HD1 TRP A 258      -0.566  -3.386 -11.479  0.00  0.00      C2   H
ATOM   2086  HE1 TRP A 258       1.853  -3.371 -11.690  0.00  0.00      C2   H
ATOM   2087  HE3 TRP A 258       0.591  -2.920  -6.463  0.00  0.00      C2   H
ATOM   2088  HZ2 TRP A 258       4.207  -3.305  -9.875  0.00  0.00      C2   H
ATOM   2089  HZ3 TRP A 258       2.965  -2.999  -5.767  0.00  0.00      C2   H
ATOM   2090  HH2 TRP A 258       4.747  -2.940  -7.465  0.00  0.00      C2   H
ATOM   2091  N   PHE A 259      -4.197  -4.993  -7.668  0.00  0.00      C2   N
ATOM   2092  CA  PHE A 259      -5.651  -4.867  -7.413  0.00  0.00      C2   C
ATOM   2093  C   PHE A 259      -6.181  -6.233  -6.793  0.00  0.00      C2   C
ATOM   2094  O   PHE A 259      -7.315  -6.575  -6.988  0.00  0.00      C2   O
ATOM   2095  CB  PHE A 259      -6.342  -4.616  -8.748  0.00  0.00      C2   C
ATOM   2096  CG  PHE A 259      -6.058  -3.362  -9.472  0.00  0.00      C2   C
ATOM   2097  CD1 PHE A 259      -5.870  -2.104  -8.796  0.00  0.00      C2   C
ATOM   2098  CD2 PHE A 259      -6.038  -3.352 -10.875  0.00  0.00      C2   C
ATOM   2099  CE1 PHE A 259      -5.557  -0.925  -9.486  0.00  0.00      C2   C
ATOM   2100  CE2 PHE A 259      -5.721  -2.172 -11.534  0.00  0.00      C2   C
ATOM   2101  CZ  PHE A 259      -5.469  -1.011 -10.859  0.00  0.00      C2   C
ATOM   2102  H   PHE A 259      -3.872  -5.737  -8.268  0.00  0.00      C2   H
ATOM   2103  HA  PHE A 259      -5.918  -3.963  -6.866  0.00  0.00      C2   H
ATOM   2104  HB3 PHE A 259      -7.397  -4.611  -8.476  0.00  0.00      C2   H
ATOM   2105  HB2 PHE A 259      -6.218  -5.493  -9.383  0.00  0.00      C2   H
ATOM   2106  HD1 PHE A 259      -5.940  -2.052  -7.720  0.00  0.00      C2   H
ATOM   2107  HD2 PHE A 259      -6.234  -4.164 -11.560  0.00  0.00      C2   H
ATOM   2108  HE1 PHE A 259      -5.468  -0.003  -8.931  0.00  0.00      C2   H
ATOM   2109  HE2 PHE A 259      -5.713  -2.192 -12.614  0.00  0.00      C2   H
ATOM   2110  HZ  PHE A 259      -5.167  -0.133 -11.411  0.00  0.00      C2   H
ATOM   2111  N   THR A 260      -5.267  -6.904  -6.054  0.00  0.00      C2   N
ATOM   2112  CA  THR A 260      -5.543  -8.055  -5.263  0.00  0.00      C2   C
ATOM   2113  C   THR A 260      -6.764  -7.958  -4.313  0.00  0.00      C2   C
ATOM   2114  O   THR A 260      -7.539  -8.841  -4.340  0.00  0.00      C2   O
ATOM   2115  CB  THR A 260      -4.377  -8.597  -4.413  0.00  0.00      C2   C
ATOM   2116  OG1 THR A 260      -4.014  -7.953  -3.198  0.00  0.00      C2   O
ATOM   2117  CG2 THR A 260      -3.049  -8.794  -5.188  0.00  0.00      C2   C
ATOM   2118  H   THR A 260      -4.325  -6.546  -6.117  0.00  0.00      C2   H
ATOM   2119  HA  THR A 260      -5.821  -8.776  -6.032  0.00  0.00      C2   H
ATOM   2120  HB  THR A 260      -4.691  -9.591  -4.094  0.00  0.00      C2   H
ATOM   2121  HG1 THR A 260      -4.724  -8.177  -2.591  0.00  0.00      C2   H
ATOM   2122 HG21 THR A 260      -3.181  -9.163  -6.206  0.00  0.00      C2   H
ATOM   2123 HG22 THR A 260      -2.430  -7.898  -5.150  0.00  0.00      C2   H
ATOM   2124 HG23 THR A 260      -2.442  -9.497  -4.618  0.00  0.00      C2   H
ATOM   2125  N   ASP A 261      -6.909  -6.781  -3.630  0.00  0.00      C2   N
ATOM   2126  CA  ASP A 261      -7.927  -6.305  -2.693  0.00  0.00      C2   C
ATOM   2127  C   ASP A 261      -8.706  -5.004  -3.080  0.00  0.00      C2   C
ATOM   2128  O   ASP A 261      -9.369  -4.366  -2.297  0.00  0.00      C2   O
ATOM   2129  CB  ASP A 261      -7.312  -6.192  -1.192  0.00  0.00      C2   C
ATOM   2130  CG  ASP A 261      -6.049  -5.491  -0.838  0.00  0.00      C2   C
ATOM   2131  OD1 ASP A 261      -5.811  -5.378   0.348  0.00  0.00      C2   O
ATOM   2132  OD2 ASP A 261      -5.370  -4.901  -1.714  0.00  0.00      C2   O
ATOM   2133  H   ASP A 261      -6.150  -6.118  -3.700  0.00  0.00      C2   H
ATOM   2134  HA  ASP A 261      -8.745  -7.009  -2.847  0.00  0.00      C2   H
ATOM   2135  HB3 ASP A 261      -7.107  -7.222  -0.899  0.00  0.00      C2   H
ATOM   2136  HB2 ASP A 261      -8.089  -5.733  -0.581  0.00  0.00      C2   H
ATOM   2137  N   THR A 262      -8.575  -4.578  -4.368  0.00  0.00      C2   N
ATOM   2138  CA  THR A 262      -9.374  -3.486  -4.930  0.00  0.00      C2   C
ATOM   2139  C   THR A 262     -10.446  -4.083  -5.806  0.00  0.00      C2   C
ATOM   2140  O   THR A 262     -10.266  -4.808  -6.809  0.00  0.00      C2   O
ATOM   2141  CB  THR A 262      -8.436  -2.515  -5.816  0.00  0.00      C2   C
ATOM   2142  OG1 THR A 262      -7.457  -2.014  -4.928  0.00  0.00      C2   O
ATOM   2143  CG2 THR A 262      -9.031  -1.293  -6.537  0.00  0.00      C2   C
ATOM   2144  H   THR A 262      -8.128  -5.233  -4.993  0.00  0.00      C2   H
ATOM   2145  HA  THR A 262      -9.794  -2.897  -4.115  0.00  0.00      C2   H
ATOM   2146  HB  THR A 262      -7.866  -3.173  -6.472  0.00  0.00      C2   H
ATOM   2147  HG1 THR A 262      -7.072  -2.811  -4.555  0.00  0.00      C2   H
ATOM   2148 HG21 THR A 262      -8.275  -0.604  -6.914  0.00  0.00      C2   H
ATOM   2149 HG22 THR A 262      -9.618  -1.594  -7.405  0.00  0.00      C2   H
ATOM   2150 HG23 THR A 262      -9.582  -0.622  -5.878  0.00  0.00      C2   H
ATOM   2151  N   SER A 263     -11.704  -3.668  -5.575  0.00  0.00      C2   N
ATOM   2152  CA  SER A 263     -12.919  -3.927  -6.351  0.00  0.00      C2   C
ATOM   2153  C   SER A 263     -12.973  -3.373  -7.795  0.00  0.00      C2   C
ATOM   2154  O   SER A 263     -12.296  -2.428  -8.179  0.00  0.00      C2   O
ATOM   2155  CB  SER A 263     -14.242  -3.550  -5.568  0.00  0.00      C2   C
ATOM   2156  OG  SER A 263     -14.423  -4.408  -4.545  0.00  0.00      C2   O
ATOM   2157  H   SER A 263     -11.941  -3.101  -4.775  0.00  0.00      C2   H
ATOM   2158  HA  SER A 263     -13.008  -5.004  -6.494  0.00  0.00      C2   H
ATOM   2159  HB3 SER A 263     -15.149  -3.509  -6.170  0.00  0.00      C2   H
ATOM   2160  HB2 SER A 263     -14.058  -2.567  -5.135  0.00  0.00      C2   H
ATOM   2161  HG  SER A 263     -13.925  -4.188  -3.754  0.00  0.00      C2   H
ATOM   2162  N   ILE A 264     -13.855  -3.890  -8.688  0.00  0.00      C2   N
ATOM   2163  CA  ILE A 264     -14.247  -3.367  -9.994  0.00  0.00      C2   C
ATOM   2164  C   ILE A 264     -15.789  -3.250  -9.899  0.00  0.00      C2   C
ATOM   2165  O   ILE A 264     -16.537  -4.208  -9.661  0.00  0.00      C2   O
ATOM   2166  CB  ILE A 264     -13.894  -4.327 -11.120  0.00  0.00      C2   C
ATOM   2167  CG1 ILE A 264     -12.354  -4.559 -11.230  0.00  0.00      C2   C
ATOM   2168  CG2 ILE A 264     -14.371  -3.706 -12.482  0.00  0.00      C2   C
ATOM   2169  CD1 ILE A 264     -12.063  -5.736 -12.213  0.00  0.00      C2   C
ATOM   2170  H   ILE A 264     -14.312  -4.721  -8.340  0.00  0.00      C2   H
ATOM   2171  HA  ILE A 264     -13.958  -2.356 -10.281  0.00  0.00      C2   H
ATOM   2172  HB  ILE A 264     -14.413  -5.267 -10.936  0.00  0.00      C2   H
ATOM   2173 HG13 ILE A 264     -11.836  -4.932 -10.347  0.00  0.00      C2   H
ATOM   2174 HG12 ILE A 264     -11.813  -3.658 -11.521  0.00  0.00      C2   H
ATOM   2175 HG21 ILE A 264     -14.089  -4.245 -13.386  0.00  0.00      C2   H
ATOM   2176 HG22 ILE A 264     -15.455  -3.826 -12.502  0.00  0.00      C2   H
ATOM   2177 HG23 ILE A 264     -14.150  -2.652 -12.650  0.00  0.00      C2   H
ATOM   2178 HD11 ILE A 264     -11.003  -5.991 -12.238  0.00  0.00      C2   H
ATOM   2179 HD12 ILE A 264     -12.744  -6.560 -12.002  0.00  0.00      C2   H
ATOM   2180 HD13 ILE A 264     -12.325  -5.367 -13.204  0.00  0.00      C2   H
ATOM   2181  N   ILE A 265     -16.268  -2.042 -10.189  0.00  0.00      C2   N
ATOM   2182  CA  ILE A 265     -17.651  -1.814 -10.464  0.00  0.00      C2   C
ATOM   2183  C   ILE A 265     -17.713  -1.965 -12.025  0.00  0.00      C2   C
ATOM   2184  O   ILE A 265     -16.938  -1.415 -12.739  0.00  0.00      C2   O
ATOM   2185  CB  ILE A 265     -17.977  -0.369 -10.056  0.00  0.00      C2   C
ATOM   2186  CG1 ILE A 265     -17.833  -0.071  -8.586  0.00  0.00      C2   C
ATOM   2187  CG2 ILE A 265     -19.362   0.108 -10.482  0.00  0.00      C2   C
ATOM   2188  CD1 ILE A 265     -17.084   1.227  -8.195  0.00  0.00      C2   C
ATOM   2189  H   ILE A 265     -15.664  -1.329 -10.571  0.00  0.00      C2   H
ATOM   2190  HA  ILE A 265     -18.282  -2.539  -9.950  0.00  0.00      C2   H
ATOM   2191  HB  ILE A 265     -17.346   0.271 -10.673  0.00  0.00      C2   H
ATOM   2192 HG13 ILE A 265     -17.332  -0.904  -8.094  0.00  0.00      C2   H
ATOM   2193 HG12 ILE A 265     -18.822  -0.044  -8.130  0.00  0.00      C2   H
ATOM   2194 HG21 ILE A 265     -19.495   1.163 -10.241  0.00  0.00      C2   H
ATOM   2195 HG22 ILE A 265     -19.500   0.004 -11.558  0.00  0.00      C2   H
ATOM   2196 HG23 ILE A 265     -20.106  -0.536 -10.013  0.00  0.00      C2   H
ATOM   2197 HD11 ILE A 265     -16.100   1.405  -8.628  0.00  0.00      C2   H
ATOM   2198 HD12 ILE A 265     -17.638   2.095  -8.554  0.00  0.00      C2   H
ATOM   2199 HD13 ILE A 265     -16.976   1.352  -7.118  0.00  0.00      C2   H
ATOM   2200  N   LEU A 266     -18.646  -2.780 -12.567  0.00  0.00      C2   N
ATOM   2201  CA  LEU A 266     -18.787  -2.963 -13.976  0.00  0.00      C2   C
ATOM   2202  C   LEU A 266     -20.145  -2.361 -14.491  0.00  0.00      C2   C
ATOM   2203  O   LEU A 266     -21.188  -2.885 -14.062  0.00  0.00      C2   O
ATOM   2204  CB  LEU A 266     -18.624  -4.436 -14.352  0.00  0.00      C2   C
ATOM   2205  CG  LEU A 266     -19.071  -4.865 -15.771  0.00  0.00      C2   C
ATOM   2206  CD1 LEU A 266     -18.551  -4.041 -16.887  0.00  0.00      C2   C
ATOM   2207  CD2 LEU A 266     -18.922  -6.351 -16.072  0.00  0.00      C2   C
ATOM   2208  H   LEU A 266     -19.334  -3.199 -11.958  0.00  0.00      C2   H
ATOM   2209  HA  LEU A 266     -18.108  -2.320 -14.535  0.00  0.00      C2   H
ATOM   2210  HB3 LEU A 266     -19.154  -5.077 -13.648  0.00  0.00      C2   H
ATOM   2211  HB2 LEU A 266     -17.564  -4.647 -14.209  0.00  0.00      C2   H
ATOM   2212  HG  LEU A 266     -20.158  -4.804 -15.724  0.00  0.00      C2   H
ATOM   2213 HD11 LEU A 266     -18.834  -2.988 -16.867  0.00  0.00      C2   H
ATOM   2214 HD12 LEU A 266     -17.462  -4.041 -16.896  0.00  0.00      C2   H
ATOM   2215 HD13 LEU A 266     -18.883  -4.506 -17.815  0.00  0.00      C2   H
ATOM   2216 HD21 LEU A 266     -18.430  -6.606 -17.010  0.00  0.00      C2   H
ATOM   2217 HD22 LEU A 266     -18.407  -6.943 -15.316  0.00  0.00      C2   H
ATOM   2218 HD23 LEU A 266     -19.903  -6.825 -16.095  0.00  0.00      C2   H
ATOM   2219  N   PHE A 267     -20.095  -1.277 -15.262  0.00  0.00      C2   N
ATOM   2220  CA  PHE A 267     -21.300  -0.798 -16.008  0.00  0.00      C2   C
ATOM   2221  C   PHE A 267     -21.516  -1.606 -17.284  0.00  0.00      C2   C
ATOM   2222  O   PHE A 267     -20.660  -1.527 -18.146  0.00  0.00      C2   O
ATOM   2223  CB  PHE A 267     -21.169   0.714 -16.247  0.00  0.00      C2   C
ATOM   2224  CG  PHE A 267     -21.263   1.532 -14.942  0.00  0.00      C2   C
ATOM   2225  CD1 PHE A 267     -20.140   1.724 -14.073  0.00  0.00      C2   C
ATOM   2226  CD2 PHE A 267     -22.456   2.096 -14.564  0.00  0.00      C2   C
ATOM   2227  CE1 PHE A 267     -20.268   2.667 -13.020  0.00  0.00      C2   C
ATOM   2228  CE2 PHE A 267     -22.524   2.974 -13.516  0.00  0.00      C2   C
ATOM   2229  CZ  PHE A 267     -21.416   3.316 -12.761  0.00  0.00      C2   C
ATOM   2230  H   PHE A 267     -19.187  -0.923 -15.529  0.00  0.00      C2   H
ATOM   2231  HA  PHE A 267     -22.176  -0.916 -15.371  0.00  0.00      C2   H
ATOM   2232  HB3 PHE A 267     -21.862   1.093 -16.998  0.00  0.00      C2   H
ATOM   2233  HB2 PHE A 267     -20.243   0.943 -16.773  0.00  0.00      C2   H
ATOM   2234  HD1 PHE A 267     -19.119   1.409 -14.232  0.00  0.00      C2   H
ATOM   2235  HD2 PHE A 267     -23.333   2.021 -15.189  0.00  0.00      C2   H
ATOM   2236  HE1 PHE A 267     -19.375   2.974 -12.497  0.00  0.00      C2   H
ATOM   2237  HE2 PHE A 267     -23.444   3.415 -13.164  0.00  0.00      C2   H
ATOM   2238  HZ  PHE A 267     -21.434   4.044 -11.964  0.00  0.00      C2   H
ATOM   2239  N   LEU A 268     -22.720  -2.238 -17.396  0.00  0.00      C2   N
ATOM   2240  CA  LEU A 268     -23.413  -2.808 -18.607  0.00  0.00      C2   C
ATOM   2241  C   LEU A 268     -24.243  -1.657 -19.162  0.00  0.00      C2   C
ATOM   2242  O   LEU A 268     -25.425  -1.438 -18.844  0.00  0.00      C2   O
ATOM   2243  CB  LEU A 268     -24.249  -4.102 -18.181  0.00  0.00      C2   C
ATOM   2244  CG  LEU A 268     -23.305  -5.210 -17.858  0.00  0.00      C2   C
ATOM   2245  CD1 LEU A 268     -24.086  -6.334 -17.164  0.00  0.00      C2   C
ATOM   2246  CD2 LEU A 268     -22.676  -5.769 -19.130  0.00  0.00      C2   C
ATOM   2247  H   LEU A 268     -23.266  -2.310 -16.549  0.00  0.00      C2   H
ATOM   2248  HA  LEU A 268     -22.637  -3.040 -19.336  0.00  0.00      C2   H
ATOM   2249  HB3 LEU A 268     -24.957  -4.363 -18.967  0.00  0.00      C2   H
ATOM   2250  HB2 LEU A 268     -24.931  -3.847 -17.370  0.00  0.00      C2   H
ATOM   2251  HG  LEU A 268     -22.491  -4.924 -17.192  0.00  0.00      C2   H
ATOM   2252 HD11 LEU A 268     -23.405  -7.178 -17.058  0.00  0.00      C2   H
ATOM   2253 HD12 LEU A 268     -24.537  -5.975 -16.239  0.00  0.00      C2   H
ATOM   2254 HD13 LEU A 268     -24.811  -6.835 -17.806  0.00  0.00      C2   H
ATOM   2255 HD21 LEU A 268     -21.609  -5.985 -19.088  0.00  0.00      C2   H
ATOM   2256 HD22 LEU A 268     -23.136  -6.730 -19.362  0.00  0.00      C2   H
ATOM   2257 HD23 LEU A 268     -22.873  -5.148 -20.004  0.00  0.00      C2   H
ATOM   2258  N   ASN A 269     -23.509  -0.892 -19.985  0.00  0.00      C2   N
ATOM   2259  CA  ASN A 269     -24.000   0.144 -20.762  0.00  0.00      C2   C
ATOM   2260  C   ASN A 269     -24.697  -0.479 -21.974  0.00  0.00      C2   C
ATOM   2261  O   ASN A 269     -24.355  -1.610 -22.383  0.00  0.00      C2   O
ATOM   2262  CB  ASN A 269     -22.920   1.045 -21.241  0.00  0.00      C2   C
ATOM   2263  CG  ASN A 269     -22.322   1.997 -20.161  0.00  0.00      C2   C
ATOM   2264  OD1 ASN A 269     -22.948   2.594 -19.325  0.00  0.00      C2   O
ATOM   2265  ND2 ASN A 269     -20.996   1.960 -19.982  0.00  0.00      C2   N
ATOM   2266  H   ASN A 269     -22.622  -1.196 -20.362  0.00  0.00      C2   H
ATOM   2267  HA  ASN A 269     -24.738   0.747 -20.234  0.00  0.00      C2   H
ATOM   2268  HB3 ASN A 269     -23.167   1.771 -22.016  0.00  0.00      C2   H
ATOM   2269  HB2 ASN A 269     -22.179   0.504 -21.830  0.00  0.00      C2   H
ATOM   2270 HD22 ASN A 269     -20.650   2.457 -19.174  0.00  0.00      C2   H
ATOM   2271 HD21 ASN A 269     -20.358   1.338 -20.457  0.00  0.00      C2   H
ATOM   2272  N   LYS A 270     -25.656   0.247 -22.581  0.00  0.00      C2   N
ATOM   2273  CA  LYS A 270     -26.552  -0.030 -23.682  0.00  0.00      C2   C
ATOM   2274  C   LYS A 270     -27.518  -1.150 -23.471  0.00  0.00      C2   C
ATOM   2275  O   LYS A 270     -28.068  -1.712 -24.387  0.00  0.00      C2   O
ATOM   2276  CB  LYS A 270     -25.656  -0.282 -24.918  0.00  0.00      C2   C
ATOM   2277  CG  LYS A 270     -24.713   0.806 -25.354  0.00  0.00      C2   C
ATOM   2278  CD  LYS A 270     -23.727   0.552 -26.516  0.00  0.00      C2   C
ATOM   2279  CE  LYS A 270     -24.490   0.515 -27.815  0.00  0.00      C2   C
ATOM   2280  NZ  LYS A 270     -23.688   0.755 -29.025  0.00  0.00      C2   N
ATOM   2281  H   LYS A 270     -25.752   1.223 -22.337  0.00  0.00      C2   H
ATOM   2282  HA  LYS A 270     -27.126   0.888 -23.813  0.00  0.00      C2   H
ATOM   2283  HB3 LYS A 270     -26.335  -0.422 -25.758  0.00  0.00      C2   H
ATOM   2284  HB2 LYS A 270     -25.075  -1.202 -24.843  0.00  0.00      C2   H
ATOM   2285  HG3 LYS A 270     -23.999   1.018 -24.558  0.00  0.00      C2   H
ATOM   2286  HG2 LYS A 270     -25.260   1.733 -25.524  0.00  0.00      C2   H
ATOM   2287  HD3 LYS A 270     -23.198  -0.394 -26.399  0.00  0.00      C2   H
ATOM   2288  HD2 LYS A 270     -22.867   1.221 -26.495  0.00  0.00      C2   H
ATOM   2289  HE3 LYS A 270     -25.274   1.272 -27.807  0.00  0.00      C2   H
ATOM   2290  HE2 LYS A 270     -25.065  -0.406 -27.918  0.00  0.00      C2   H
ATOM   2291  HZ1 LYS A 270     -24.396   0.813 -29.743  0.00  0.00      C2   H
ATOM   2292  HZ2 LYS A 270     -23.259   1.669 -29.041  0.00  0.00      C2   H
ATOM   2293  HZ3 LYS A 270     -23.011   0.016 -29.155  0.00  0.00      C2   H
ATOM   2294  N   LYS A 271     -27.826  -1.449 -22.212  0.00  0.00      C2   N
ATOM   2295  CA  LYS A 271     -28.883  -2.353 -21.717  0.00  0.00      C2   C
ATOM   2296  C   LYS A 271     -30.370  -2.191 -22.224  0.00  0.00      C2   C
ATOM   2297  O   LYS A 271     -31.066  -3.191 -22.467  0.00  0.00      C2   O
ATOM   2298  CB  LYS A 271     -28.747  -2.384 -20.195  0.00  0.00      C2   C
ATOM   2299  CG  LYS A 271     -29.002  -1.032 -19.409  0.00  0.00      C2   C
ATOM   2300  CD  LYS A 271     -30.483  -1.009 -18.928  0.00  0.00      C2   C
ATOM   2301  CE  LYS A 271     -30.975   0.283 -18.221  0.00  0.00      C2   C
ATOM   2302  NZ  LYS A 271     -32.336   0.165 -17.705  0.00  0.00      C2   N
ATOM   2303  H   LYS A 271     -27.285  -0.974 -21.504  0.00  0.00      C2   H
ATOM   2304  HA  LYS A 271     -28.581  -3.312 -22.138  0.00  0.00      C2   H
ATOM   2305  HB3 LYS A 271     -27.756  -2.764 -19.945  0.00  0.00      C2   H
ATOM   2306  HB2 LYS A 271     -29.423  -3.150 -19.815  0.00  0.00      C2   H
ATOM   2307  HG3 LYS A 271     -28.680  -0.197 -20.030  0.00  0.00      C2   H
ATOM   2308  HG2 LYS A 271     -28.356  -1.012 -18.531  0.00  0.00      C2   H
ATOM   2309  HD3 LYS A 271     -30.595  -1.838 -18.229  0.00  0.00      C2   H
ATOM   2310  HD2 LYS A 271     -31.078  -1.204 -19.820  0.00  0.00      C2   H
ATOM   2311  HE3 LYS A 271     -30.826   1.152 -18.862  0.00  0.00      C2   H
ATOM   2312  HE2 LYS A 271     -30.393   0.466 -17.317  0.00  0.00      C2   H
ATOM   2313  HZ1 LYS A 271     -32.441  -0.690 -17.177  0.00  0.00      C2   H
ATOM   2314  HZ2 LYS A 271     -32.637   0.912 -17.094  0.00  0.00      C2   H
ATOM   2315  HZ3 LYS A 271     -32.892   0.226 -18.545  0.00  0.00      C2   H
ATOM   2316  N   ASP A 272     -30.889  -0.952 -22.393  0.00  0.00      C2   N
ATOM   2317  CA  ASP A 272     -32.170  -0.734 -23.006  0.00  0.00      C2   C
ATOM   2318  C   ASP A 272     -32.178  -0.944 -24.508  0.00  0.00      C2   C
ATOM   2319  O   ASP A 272     -33.104  -1.581 -25.061  0.00  0.00      C2   O
ATOM   2320  CB  ASP A 272     -32.786   0.654 -22.596  0.00  0.00      C2   C
ATOM   2321  CG  ASP A 272     -32.756   1.143 -21.193  0.00  0.00      C2   C
ATOM   2322  OD1 ASP A 272     -33.096   0.353 -20.316  0.00  0.00      C2   O
ATOM   2323  OD2 ASP A 272     -32.475   2.334 -20.953  0.00  0.00      C2   O
ATOM   2324  H   ASP A 272     -30.334  -0.134 -22.182  0.00  0.00      C2   H
ATOM   2325  HA  ASP A 272     -32.911  -1.450 -22.651  0.00  0.00      C2   H
ATOM   2326  HB3 ASP A 272     -33.849   0.587 -22.826  0.00  0.00      C2   H
ATOM   2327  HB2 ASP A 272     -32.414   1.382 -23.318  0.00  0.00      C2   H
ATOM   2328  N   LEU A 273     -31.056  -0.616 -25.183  0.00  0.00      C2   N
ATOM   2329  CA  LEU A 273     -30.809  -0.907 -26.557  0.00  0.00      C2   C
ATOM   2330  C   LEU A 273     -30.734  -2.424 -26.912  0.00  0.00      C2   C
ATOM   2331  O   LEU A 273     -31.123  -2.815 -28.032  0.00  0.00      C2   O
ATOM   2332  CB  LEU A 273     -29.500  -0.133 -26.951  0.00  0.00      C2   C
ATOM   2333  CG  LEU A 273     -29.474   1.450 -26.829  0.00  0.00      C2   C
ATOM   2334  CD1 LEU A 273     -28.072   1.983 -26.945  0.00  0.00      C2   C
ATOM   2335  CD2 LEU A 273     -30.486   2.179 -27.768  0.00  0.00      C2   C
ATOM   2336  H   LEU A 273     -30.334  -0.084 -24.718  0.00  0.00      C2   H
ATOM   2337  HA  LEU A 273     -31.595  -0.518 -27.204  0.00  0.00      C2   H
ATOM   2338  HB3 LEU A 273     -29.336  -0.426 -27.988  0.00  0.00      C2   H
ATOM   2339  HB2 LEU A 273     -28.688  -0.551 -26.355  0.00  0.00      C2   H
ATOM   2340  HG  LEU A 273     -29.611   1.511 -25.750  0.00  0.00      C2   H
ATOM   2341 HD11 LEU A 273     -27.424   1.393 -27.594  0.00  0.00      C2   H
ATOM   2342 HD12 LEU A 273     -27.993   2.944 -27.454  0.00  0.00      C2   H
ATOM   2343 HD13 LEU A 273     -27.557   2.194 -26.008  0.00  0.00      C2   H
ATOM   2344 HD21 LEU A 273     -30.200   3.092 -28.290  0.00  0.00      C2   H
ATOM   2345 HD22 LEU A 273     -30.803   1.517 -28.574  0.00  0.00      C2   H
ATOM   2346 HD23 LEU A 273     -31.408   2.407 -27.233  0.00  0.00      C2   H
ATOM   2347  N   PHE A 274     -30.305  -3.323 -25.992  0.00  0.00      C2   N
ATOM   2348  CA  PHE A 274     -30.261  -4.760 -26.052  0.00  0.00      C2   C
ATOM   2349  C   PHE A 274     -31.634  -5.336 -26.308  0.00  0.00      C2   C
ATOM   2350  O   PHE A 274     -31.670  -6.256 -27.153  0.00  0.00      C2   O
ATOM   2351  CB  PHE A 274     -29.740  -5.370 -24.634  0.00  0.00      C2   C
ATOM   2352  CG  PHE A 274     -29.223  -6.729 -24.704  0.00  0.00      C2   C
ATOM   2353  CD1 PHE A 274     -30.095  -7.858 -24.838  0.00  0.00      C2   C
ATOM   2354  CD2 PHE A 274     -27.893  -6.978 -24.807  0.00  0.00      C2   C
ATOM   2355  CE1 PHE A 274     -29.591  -9.115 -24.972  0.00  0.00      C2   C
ATOM   2356  CE2 PHE A 274     -27.382  -8.259 -24.917  0.00  0.00      C2   C
ATOM   2357  CZ  PHE A 274     -28.238  -9.351 -24.969  0.00  0.00      C2   C
ATOM   2358  H   PHE A 274     -29.845  -2.977 -25.162  0.00  0.00      C2   H
ATOM   2359  HA  PHE A 274     -29.523  -4.929 -26.836  0.00  0.00      C2   H
ATOM   2360  HB3 PHE A 274     -30.594  -5.242 -23.969  0.00  0.00      C2   H
ATOM   2361  HB2 PHE A 274     -28.941  -4.719 -24.281  0.00  0.00      C2   H
ATOM   2362  HD1 PHE A 274     -31.160  -7.683 -24.873  0.00  0.00      C2   H
ATOM   2363  HD2 PHE A 274     -27.224  -6.131 -24.790  0.00  0.00      C2   H
ATOM   2364  HE1 PHE A 274     -30.293  -9.935 -24.969  0.00  0.00      C2   H
ATOM   2365  HE2 PHE A 274     -26.332  -8.506 -24.973  0.00  0.00      C2   H
ATOM   2366  HZ  PHE A 274     -27.856 -10.359 -24.897  0.00  0.00      C2   H
ATOM   2367  N   GLU A 275     -32.697  -4.784 -25.774  0.00  0.00      C2   N
ATOM   2368  CA  GLU A 275     -34.052  -5.315 -25.842  0.00  0.00      C2   C
ATOM   2369  C   GLU A 275     -34.630  -5.435 -27.354  0.00  0.00      C2   C
ATOM   2370  O   GLU A 275     -35.576  -6.193 -27.545  0.00  0.00      C2   O
ATOM   2371  CB  GLU A 275     -35.079  -4.399 -25.132  0.00  0.00      C2   C
ATOM   2372  CG  GLU A 275     -34.775  -4.166 -23.684  0.00  0.00      C2   C
ATOM   2373  CD  GLU A 275     -35.784  -3.199 -23.030  0.00  0.00      C2   C
ATOM   2374  OE1 GLU A 275     -36.996  -3.393 -23.127  0.00  0.00      C2   O
ATOM   2375  OE2 GLU A 275     -35.399  -2.186 -22.408  0.00  0.00      C2   O
ATOM   2376  H   GLU A 275     -32.591  -3.918 -25.266  0.00  0.00      C2   H
ATOM   2377  HA  GLU A 275     -33.904  -6.269 -25.337  0.00  0.00      C2   H
ATOM   2378  HB3 GLU A 275     -36.068  -4.847 -25.224  0.00  0.00      C2   H
ATOM   2379  HB2 GLU A 275     -35.198  -3.535 -25.786  0.00  0.00      C2   H
ATOM   2380  HG3 GLU A 275     -33.783  -3.721 -23.599  0.00  0.00      C2   H
ATOM   2381  HG2 GLU A 275     -34.728  -5.057 -23.058  0.00  0.00      C2   H
ATOM   2382  N   GLU A 276     -34.210  -4.549 -28.300  0.00  0.00      C2   N
ATOM   2383  CA  GLU A 276     -34.630  -4.660 -29.735  0.00  0.00      C2   C
ATOM   2384  C   GLU A 276     -33.470  -5.160 -30.660  0.00  0.00      C2   C
ATOM   2385  O   GLU A 276     -33.679  -5.565 -31.816  0.00  0.00      C2   O
ATOM   2386  CB  GLU A 276     -35.217  -3.328 -30.218  0.00  0.00      C2   C
ATOM   2387  CG  GLU A 276     -36.417  -2.882 -29.451  0.00  0.00      C2   C
ATOM   2388  CD  GLU A 276     -37.202  -1.781 -30.158  0.00  0.00      C2   C
ATOM   2389  OE1 GLU A 276     -36.562  -0.874 -30.721  0.00  0.00      C2   O
ATOM   2390  OE2 GLU A 276     -38.394  -1.758 -30.014  0.00  0.00      C2   O
ATOM   2391  H   GLU A 276     -33.590  -3.782 -28.083  0.00  0.00      C2   H
ATOM   2392  HA  GLU A 276     -35.480  -5.339 -29.811  0.00  0.00      C2   H
ATOM   2393  HB3 GLU A 276     -35.628  -3.619 -31.184  0.00  0.00      C2   H
ATOM   2394  HB2 GLU A 276     -34.376  -2.643 -30.328  0.00  0.00      C2   H
ATOM   2395  HG3 GLU A 276     -36.299  -2.680 -28.386  0.00  0.00      C2   H
ATOM   2396  HG2 GLU A 276     -37.111  -3.720 -29.517  0.00  0.00      C2   H
ATOM   2397  N   LYS A 277     -32.187  -5.054 -30.160  0.00  0.00      C2   N
ATOM   2398  CA  LYS A 277     -31.022  -5.577 -30.799  0.00  0.00      C2   C
ATOM   2399  C   LYS A 277     -31.090  -7.171 -30.889  0.00  0.00      C2   C
ATOM   2400  O   LYS A 277     -30.941  -7.684 -31.983  0.00  0.00      C2   O
ATOM   2401  CB  LYS A 277     -29.754  -4.907 -30.175  0.00  0.00      C2   C
ATOM   2402  CG  LYS A 277     -28.470  -5.538 -30.556  0.00  0.00      C2   C
ATOM   2403  CD  LYS A 277     -28.041  -5.419 -31.981  0.00  0.00      C2   C
ATOM   2404  CE  LYS A 277     -26.721  -6.147 -32.209  0.00  0.00      C2   C
ATOM   2405  NZ  LYS A 277     -25.607  -5.362 -31.641  0.00  0.00      C2   N
ATOM   2406  H   LYS A 277     -32.098  -4.580 -29.273  0.00  0.00      C2   H
ATOM   2407  HA  LYS A 277     -31.128  -5.180 -31.809  0.00  0.00      C2   H
ATOM   2408  HB3 LYS A 277     -29.855  -5.020 -29.096  0.00  0.00      C2   H
ATOM   2409  HB2 LYS A 277     -29.649  -3.824 -30.230  0.00  0.00      C2   H
ATOM   2410  HG3 LYS A 277     -28.521  -6.623 -30.458  0.00  0.00      C2   H
ATOM   2411  HG2 LYS A 277     -27.770  -5.094 -29.849  0.00  0.00      C2   H
ATOM   2412  HD3 LYS A 277     -28.011  -4.348 -32.184  0.00  0.00      C2   H
ATOM   2413  HD2 LYS A 277     -28.814  -5.868 -32.604  0.00  0.00      C2   H
ATOM   2414  HE3 LYS A 277     -26.512  -6.421 -33.243  0.00  0.00      C2   H
ATOM   2415  HE2 LYS A 277     -26.866  -7.132 -31.766  0.00  0.00      C2   H
ATOM   2416  HZ1 LYS A 277     -25.496  -4.537 -32.212  0.00  0.00      C2   H
ATOM   2417  HZ2 LYS A 277     -25.632  -5.356 -30.631  0.00  0.00      C2   H
ATOM   2418  HZ3 LYS A 277     -24.838  -5.985 -31.842  0.00  0.00      C2   H
ATOM   2419  N   ILE A 278     -31.339  -7.881 -29.754  0.00  0.00      C2   N
ATOM   2420  CA  ILE A 278     -31.390  -9.346 -29.772  0.00  0.00      C2   C
ATOM   2421  C   ILE A 278     -32.458  -9.925 -30.804  0.00  0.00      C2   C
ATOM   2422  O   ILE A 278     -32.285 -11.006 -31.336  0.00  0.00      C2   O
ATOM   2423  CB  ILE A 278     -31.743  -9.904 -28.355  0.00  0.00      C2   C
ATOM   2424  CG1 ILE A 278     -31.350 -11.417 -28.207  0.00  0.00      C2   C
ATOM   2425  CG2 ILE A 278     -33.136  -9.716 -27.879  0.00  0.00      C2   C
ATOM   2426  CD1 ILE A 278     -30.799 -11.876 -26.872  0.00  0.00      C2   C
ATOM   2427  H   ILE A 278     -31.352  -7.411 -28.860  0.00  0.00      C2   H
ATOM   2428  HA  ILE A 278     -30.420  -9.795 -29.984  0.00  0.00      C2   H
ATOM   2429  HB  ILE A 278     -31.228  -9.296 -27.611  0.00  0.00      C2   H
ATOM   2430 HG13 ILE A 278     -30.485 -11.496 -28.867  0.00  0.00      C2   H
ATOM   2431 HG12 ILE A 278     -32.245 -11.910 -28.586  0.00  0.00      C2   H
ATOM   2432 HG21 ILE A 278     -33.423  -8.732 -28.250  0.00  0.00      C2   H
ATOM   2433 HG22 ILE A 278     -33.790 -10.439 -28.367  0.00  0.00      C2   H
ATOM   2434 HG23 ILE A 278     -33.265  -9.760 -26.797  0.00  0.00      C2   H
ATOM   2435 HD11 ILE A 278     -30.759 -12.964 -26.829  0.00  0.00      C2   H
ATOM   2436 HD12 ILE A 278     -29.856 -11.469 -26.507  0.00  0.00      C2   H
ATOM   2437 HD13 ILE A 278     -31.462 -11.770 -26.013  0.00  0.00      C2   H
ATOM   2438  N   LYS A 279     -33.517  -9.144 -31.087  0.00  0.00      C2   N
ATOM   2439  CA  LYS A 279     -34.455  -9.417 -32.097  0.00  0.00      C2   C
ATOM   2440  C   LYS A 279     -34.015  -9.492 -33.528  0.00  0.00      C2   C
ATOM   2441  O   LYS A 279     -34.804  -9.919 -34.390  0.00  0.00      C2   O
ATOM   2442  CB  LYS A 279     -35.679  -8.419 -31.844  0.00  0.00      C2   C
ATOM   2443  CG  LYS A 279     -36.237  -8.371 -30.441  0.00  0.00      C2   C
ATOM   2444  CD  LYS A 279     -36.721  -9.606 -29.704  0.00  0.00      C2   C
ATOM   2445  CE  LYS A 279     -37.444  -9.320 -28.382  0.00  0.00      C2   C
ATOM   2446  NZ  LYS A 279     -38.559  -8.487 -28.482  0.00  0.00      C2   N
ATOM   2447  H   LYS A 279     -33.585  -8.296 -30.542  0.00  0.00      C2   H
ATOM   2448  HA  LYS A 279     -34.827 -10.438 -32.011  0.00  0.00      C2   H
ATOM   2449  HB3 LYS A 279     -36.444  -8.601 -32.598  0.00  0.00      C2   H
ATOM   2450  HB2 LYS A 279     -35.184  -7.506 -32.176  0.00  0.00      C2   H
ATOM   2451  HG3 LYS A 279     -37.024  -7.617 -30.420  0.00  0.00      C2   H
ATOM   2452  HG2 LYS A 279     -35.489  -7.919 -29.790  0.00  0.00      C2   H
ATOM   2453  HD3 LYS A 279     -36.095 -10.493 -29.797  0.00  0.00      C2   H
ATOM   2454  HD2 LYS A 279     -37.538 -10.019 -30.295  0.00  0.00      C2   H
ATOM   2455  HE3 LYS A 279     -36.718  -8.862 -27.710  0.00  0.00      C2   H
ATOM   2456  HE2 LYS A 279     -37.773 -10.248 -27.913  0.00  0.00      C2   H
ATOM   2457  HZ1 LYS A 279     -38.926  -8.414 -27.544  0.00  0.00      C2   H
ATOM   2458  HZ2 LYS A 279     -38.351  -7.580 -28.876  0.00  0.00      C2   H
ATOM   2459  HZ3 LYS A 279     -39.416  -8.813 -28.906  0.00  0.00      C2   H
ATOM   2460  N   LYS A 280     -32.821  -8.946 -33.801  0.00  0.00      C2   N
ATOM   2461  CA  LYS A 280     -32.181  -9.127 -35.140  0.00  0.00      C2   C
ATOM   2462  C   LYS A 280     -30.674  -9.392 -35.191  0.00  0.00      C2   C
ATOM   2463  O   LYS A 280     -30.100  -9.480 -36.250  0.00  0.00      C2   O
ATOM   2464  CB  LYS A 280     -32.472  -7.746 -35.699  0.00  0.00      C2   C
ATOM   2465  CG  LYS A 280     -31.806  -6.512 -34.989  0.00  0.00      C2   C
ATOM   2466  CD  LYS A 280     -32.434  -5.203 -35.634  0.00  0.00      C2   C
ATOM   2467  CE  LYS A 280     -32.248  -3.926 -34.821  0.00  0.00      C2   C
ATOM   2468  NZ  LYS A 280     -32.964  -2.803 -35.509  0.00  0.00      C2   N
ATOM   2469  H   LYS A 280     -32.237  -8.517 -33.097  0.00  0.00      C2   H
ATOM   2470  HA  LYS A 280     -32.680  -9.849 -35.786  0.00  0.00      C2   H
ATOM   2471  HB3 LYS A 280     -33.543  -7.581 -35.587  0.00  0.00      C2   H
ATOM   2472  HB2 LYS A 280     -32.236  -7.717 -36.763  0.00  0.00      C2   H
ATOM   2473  HG3 LYS A 280     -30.723  -6.476 -35.109  0.00  0.00      C2   H
ATOM   2474  HG2 LYS A 280     -31.917  -6.468 -33.905  0.00  0.00      C2   H
ATOM   2475  HD3 LYS A 280     -33.487  -5.358 -35.867  0.00  0.00      C2   H
ATOM   2476  HD2 LYS A 280     -31.953  -5.106 -36.607  0.00  0.00      C2   H
ATOM   2477  HE3 LYS A 280     -31.220  -3.662 -34.574  0.00  0.00      C2   H
ATOM   2478  HE2 LYS A 280     -32.768  -4.104 -33.880  0.00  0.00      C2   H
ATOM   2479  HZ1 LYS A 280     -32.809  -2.838 -36.506  0.00  0.00      C2   H
ATOM   2480  HZ2 LYS A 280     -33.968  -2.904 -35.465  0.00  0.00      C2   H
ATOM   2481  HZ3 LYS A 280     -32.810  -1.900 -35.085  0.00  0.00      C2   H
ATOM   2482  N   SER A 281     -30.006  -9.610 -34.067  0.00  0.00      C2   N
ATOM   2483  CA  SER A 281     -28.736 -10.250 -33.948  0.00  0.00      C2   C
ATOM   2484  C   SER A 281     -28.827 -11.218 -32.724  0.00  0.00      C2   C
ATOM   2485  O   SER A 281     -28.448 -10.830 -31.629  0.00  0.00      C2   O
ATOM   2486  CB  SER A 281     -27.685  -9.168 -33.748  0.00  0.00      C2   C
ATOM   2487  OG  SER A 281     -26.366  -9.705 -33.517  0.00  0.00      C2   O
ATOM   2488  H   SER A 281     -30.525  -9.326 -33.249  0.00  0.00      C2   H
ATOM   2489  HA  SER A 281     -28.469 -10.881 -34.796  0.00  0.00      C2   H
ATOM   2490  HB3 SER A 281     -27.992  -8.667 -32.830  0.00  0.00      C2   H
ATOM   2491  HB2 SER A 281     -27.641  -8.444 -34.561  0.00  0.00      C2   H
ATOM   2492  HG  SER A 281     -25.711  -9.023 -33.680  0.00  0.00      C2   H
ATOM   2493  N   PRO A 282     -29.397 -12.464 -32.870  0.00  0.00      C2   N
ATOM   2494  CA  PRO A 282     -29.322 -13.626 -31.961  0.00  0.00      C2   C
ATOM   2495  C   PRO A 282     -27.951 -13.740 -31.186  0.00  0.00      C2   C
ATOM   2496  O   PRO A 282     -26.928 -13.852 -31.844  0.00  0.00      C2   O
ATOM   2497  CB  PRO A 282     -29.523 -14.797 -32.860  0.00  0.00      C2   C
ATOM   2498  CG  PRO A 282     -30.492 -14.328 -33.852  0.00  0.00      C2   C
ATOM   2499  CD  PRO A 282     -30.162 -12.847 -34.024  0.00  0.00      C2   C
ATOM   2500  HA  PRO A 282     -30.134 -13.607 -31.234  0.00  0.00      C2   H
ATOM   2501  HB3 PRO A 282     -29.847 -15.688 -32.322  0.00  0.00      C2   H
ATOM   2502  HB2 PRO A 282     -28.568 -14.984 -33.351  0.00  0.00      C2   H
ATOM   2503  HG3 PRO A 282     -31.492 -14.299 -33.420  0.00  0.00      C2   H
ATOM   2504  HG2 PRO A 282     -30.439 -14.910 -34.772  0.00  0.00      C2   H
ATOM   2505  HD2 PRO A 282     -29.445 -12.841 -34.845  0.00  0.00      C2   H
ATOM   2506  HD3 PRO A 282     -31.067 -12.268 -34.210  0.00  0.00      C2   H
ATOM   2507  N   LEU A 283     -27.953 -13.929 -29.865  0.00  0.00      C2   N
ATOM   2508  CA  LEU A 283     -26.714 -14.252 -29.145  0.00  0.00      C2   C
ATOM   2509  C   LEU A 283     -26.289 -15.729 -29.376  0.00  0.00      C2   C
ATOM   2510  O   LEU A 283     -25.099 -16.052 -29.261  0.00  0.00      C2   O
ATOM   2511  CB  LEU A 283     -26.951 -14.105 -27.618  0.00  0.00      C2   C
ATOM   2512  CG  LEU A 283     -25.593 -14.229 -26.748  0.00  0.00      C2   C
ATOM   2513  CD1 LEU A 283     -24.514 -13.248 -27.175  0.00  0.00      C2   C
ATOM   2514  CD2 LEU A 283     -25.804 -14.072 -25.303  0.00  0.00      C2   C
ATOM   2515  H   LEU A 283     -28.863 -14.124 -29.471  0.00  0.00      C2   H
ATOM   2516  HA  LEU A 283     -25.991 -13.534 -29.532  0.00  0.00      C2   H
ATOM   2517  HB3 LEU A 283     -27.702 -14.820 -27.281  0.00  0.00      C2   H
ATOM   2518  HB2 LEU A 283     -27.501 -13.184 -27.428  0.00  0.00      C2   H
ATOM   2519  HG  LEU A 283     -25.091 -15.193 -26.828  0.00  0.00      C2   H
ATOM   2520 HD11 LEU A 283     -24.964 -12.277 -27.381  0.00  0.00      C2   H
ATOM   2521 HD12 LEU A 283     -23.674 -13.163 -26.486  0.00  0.00      C2   H
ATOM   2522 HD13 LEU A 283     -24.156 -13.621 -28.135  0.00  0.00      C2   H
ATOM   2523 HD21 LEU A 283     -26.514 -14.869 -25.081  0.00  0.00      C2   H
ATOM   2524 HD22 LEU A 283     -24.956 -14.127 -24.621  0.00  0.00      C2   H
ATOM   2525 HD23 LEU A 283     -26.306 -13.122 -25.121  0.00  0.00      C2   H
ATOM   2526  N   THR A 284     -27.228 -16.600 -29.842  0.00  0.00      C2   N
ATOM   2527  CA  THR A 284     -27.111 -17.961 -30.283  0.00  0.00      C2   C
ATOM   2528  C   THR A 284     -26.033 -18.139 -31.411  0.00  0.00      C2   C
ATOM   2529  O   THR A 284     -25.373 -19.136 -31.497  0.00  0.00      C2   O
ATOM   2530  CB  THR A 284     -28.420 -18.654 -30.686  0.00  0.00      C2   C
ATOM   2531  OG1 THR A 284     -29.042 -17.862 -31.672  0.00  0.00      C2   O
ATOM   2532  CG2 THR A 284     -29.346 -18.922 -29.550  0.00  0.00      C2   C
ATOM   2533  H   THR A 284     -28.096 -16.189 -30.156  0.00  0.00      C2   H
ATOM   2534  HA  THR A 284     -26.696 -18.601 -29.505  0.00  0.00      C2   H
ATOM   2535  HB  THR A 284     -28.239 -19.618 -31.163  0.00  0.00      C2   H
ATOM   2536  HG1 THR A 284     -28.767 -18.304 -32.479  0.00  0.00      C2   H
ATOM   2537 HG21 THR A 284     -30.308 -19.305 -29.891  0.00  0.00      C2   H
ATOM   2538 HG22 THR A 284     -29.128 -19.688 -28.806  0.00  0.00      C2   H
ATOM   2539 HG23 THR A 284     -29.508 -18.090 -28.864  0.00  0.00      C2   H
ATOM   2540  N   ILE A 285     -25.907 -17.074 -32.246  0.00  0.00      C2   N
ATOM   2541  CA  ILE A 285     -24.915 -17.167 -33.278  0.00  0.00      C2   C
ATOM   2542  C   ILE A 285     -23.496 -17.061 -32.672  0.00  0.00      C2   C
ATOM   2543  O   ILE A 285     -22.664 -17.893 -33.081  0.00  0.00      C2   O
ATOM   2544  CB  ILE A 285     -25.077 -16.304 -34.558  0.00  0.00      C2   C
ATOM   2545  CG1 ILE A 285     -26.326 -16.879 -35.322  0.00  0.00      C2   C
ATOM   2546  CG2 ILE A 285     -23.962 -16.215 -35.604  0.00  0.00      C2   C
ATOM   2547  CD1 ILE A 285     -26.885 -15.884 -36.301  0.00  0.00      C2   C
ATOM   2548  H   ILE A 285     -26.472 -16.280 -31.984  0.00  0.00      C2   H
ATOM   2549  HA  ILE A 285     -25.015 -18.168 -33.697  0.00  0.00      C2   H
ATOM   2550  HB  ILE A 285     -25.339 -15.310 -34.195  0.00  0.00      C2   H
ATOM   2551 HG13 ILE A 285     -27.040 -16.980 -34.505  0.00  0.00      C2   H
ATOM   2552 HG12 ILE A 285     -26.167 -17.824 -35.841  0.00  0.00      C2   H
ATOM   2553 HG21 ILE A 285     -23.652 -17.255 -35.709  0.00  0.00      C2   H
ATOM   2554 HG22 ILE A 285     -24.208 -15.723 -36.545  0.00  0.00      C2   H
ATOM   2555 HG23 ILE A 285     -23.158 -15.641 -35.143  0.00  0.00      C2   H
ATOM   2556 HD11 ILE A 285     -26.902 -14.838 -35.993  0.00  0.00      C2   H
ATOM   2557 HD12 ILE A 285     -26.395 -15.928 -37.273  0.00  0.00      C2   H
ATOM   2558 HD13 ILE A 285     -27.880 -16.196 -36.619  0.00  0.00      C2   H
ATOM   2559  N   CYS A 286     -23.250 -16.092 -31.761  0.00  0.00      C2   N
ATOM   2560  CA  CYS A 286     -21.939 -15.858 -31.084  0.00  0.00      C2   C
ATOM   2561  C   CYS A 286     -21.593 -17.068 -30.225  0.00  0.00      C2   C
ATOM   2562  O   CYS A 286     -20.430 -17.354 -30.070  0.00  0.00      C2   O
ATOM   2563  CB  CYS A 286     -22.070 -14.661 -30.182  0.00  0.00      C2   C
ATOM   2564  SG  CYS A 286     -22.886 -13.151 -30.863  0.00  0.00      C2   S
ATOM   2565  H   CYS A 286     -23.919 -15.441 -31.375  0.00  0.00      C2   H
ATOM   2566  HA  CYS A 286     -21.117 -15.621 -31.760  0.00  0.00      C2   H
ATOM   2567  HB3 CYS A 286     -21.110 -14.431 -29.721  0.00  0.00      C2   H
ATOM   2568  HB2 CYS A 286     -22.701 -14.933 -29.335  0.00  0.00      C2   H
ATOM   2569  HG  CYS A 286     -22.149 -13.046 -31.972  0.00  0.00      C2   H
ATOM   2570  N   TYR A 287     -22.553 -17.815 -29.684  0.00  0.00      C2   N
ATOM   2571  CA  TYR A 287     -22.301 -18.786 -28.645  0.00  0.00      C2   C
ATOM   2572  C   TYR A 287     -23.257 -19.973 -28.836  0.00  0.00      C2   C
ATOM   2573  O   TYR A 287     -24.257 -20.106 -28.165  0.00  0.00      C2   O
ATOM   2574  CB  TYR A 287     -22.340 -18.190 -27.176  0.00  0.00      C2   C
ATOM   2575  CG  TYR A 287     -21.347 -17.164 -26.730  0.00  0.00      C2   C
ATOM   2576  CD1 TYR A 287     -21.763 -15.897 -26.671  0.00  0.00      C2   C
ATOM   2577  CD2 TYR A 287     -19.970 -17.337 -26.736  0.00  0.00      C2   C
ATOM   2578  CE1 TYR A 287     -20.840 -14.859 -26.428  0.00  0.00      C2   C
ATOM   2579  CE2 TYR A 287     -19.019 -16.370 -26.359  0.00  0.00      C2   C
ATOM   2580  CZ  TYR A 287     -19.462 -15.071 -26.232  0.00  0.00      C2   C
ATOM   2581  OH  TYR A 287     -18.608 -14.001 -25.986  0.00  0.00      C2   O
ATOM   2582  H   TYR A 287     -23.492 -17.485 -29.856  0.00  0.00      C2   H
ATOM   2583  HA  TYR A 287     -21.303 -19.200 -28.789  0.00  0.00      C2   H
ATOM   2584  HB3 TYR A 287     -22.334 -19.094 -26.567  0.00  0.00      C2   H
ATOM   2585  HB2 TYR A 287     -23.333 -17.816 -26.927  0.00  0.00      C2   H
ATOM   2586  HD1 TYR A 287     -22.818 -15.753 -26.856  0.00  0.00      C2   H
ATOM   2587  HD2 TYR A 287     -19.548 -18.303 -26.969  0.00  0.00      C2   H
ATOM   2588  HE1 TYR A 287     -21.129 -13.818 -26.413  0.00  0.00      C2   H
ATOM   2589  HE2 TYR A 287     -17.948 -16.509 -26.396  0.00  0.00      C2   H
ATOM   2590  HH  TYR A 287     -19.226 -13.278 -26.114  0.00  0.00      C2   H
ATOM   2591  N   PRO A 288     -22.957 -20.808 -29.824  0.00  0.00      C2   N
ATOM   2592  CA  PRO A 288     -23.755 -21.986 -30.189  0.00  0.00      C2   C
ATOM   2593  C   PRO A 288     -24.139 -22.933 -29.074  0.00  0.00      C2   C
ATOM   2594  O   PRO A 288     -25.148 -23.680 -29.262  0.00  0.00      C2   O
ATOM   2595  CB  PRO A 288     -23.170 -22.623 -31.464  0.00  0.00      C2   C
ATOM   2596  CG  PRO A 288     -21.902 -21.882 -31.667  0.00  0.00      C2   C
ATOM   2597  CD  PRO A 288     -21.976 -20.608 -30.869  0.00  0.00      C2   C
ATOM   2598  HA  PRO A 288     -24.703 -21.547 -30.498  0.00  0.00      C2   H
ATOM   2599  HB3 PRO A 288     -23.896 -22.380 -32.240  0.00  0.00      C2   H
ATOM   2600  HB2 PRO A 288     -22.983 -23.692 -31.356  0.00  0.00      C2   H
ATOM   2601  HG3 PRO A 288     -21.731 -21.811 -32.741  0.00  0.00      C2   H
ATOM   2602  HG2 PRO A 288     -21.116 -22.516 -31.258  0.00  0.00      C2   H
ATOM   2603  HD2 PRO A 288     -21.020 -20.463 -30.365  0.00  0.00      C2   H
ATOM   2604  HD3 PRO A 288     -22.178 -19.756 -31.518  0.00  0.00      C2   H
ATOM   2605  N   GLU A 289     -23.382 -22.992 -27.920  0.00  0.00      C2   N
ATOM   2606  CA  GLU A 289     -23.648 -23.818 -26.775  0.00  0.00      C2   C
ATOM   2607  C   GLU A 289     -24.500 -23.066 -25.741  0.00  0.00      C2   C
ATOM   2608  O   GLU A 289     -24.829 -23.573 -24.662  0.00  0.00      C2   O
ATOM   2609  CB  GLU A 289     -22.411 -24.508 -26.201  0.00  0.00      C2   C
ATOM   2610  CG  GLU A 289     -21.561 -25.319 -27.165  0.00  0.00      C2   C
ATOM   2611  CD  GLU A 289     -20.548 -26.203 -26.475  0.00  0.00      C2   C
ATOM   2612  OE1 GLU A 289     -19.880 -25.589 -25.607  0.00  0.00      C2   O
ATOM   2613  OE2 GLU A 289     -20.235 -27.384 -26.922  0.00  0.00      C2   O
ATOM   2614  H   GLU A 289     -22.537 -22.440 -27.895  0.00  0.00      C2   H
ATOM   2615  HA  GLU A 289     -24.305 -24.615 -27.122  0.00  0.00      C2   H
ATOM   2616  HB3 GLU A 289     -22.748 -25.026 -25.303  0.00  0.00      C2   H
ATOM   2617  HB2 GLU A 289     -21.725 -23.783 -25.765  0.00  0.00      C2   H
ATOM   2618  HG3 GLU A 289     -21.079 -24.758 -27.966  0.00  0.00      C2   H
ATOM   2619  HG2 GLU A 289     -22.221 -25.983 -27.722  0.00  0.00      C2   H
ATOM   2620  N   TYR A 290     -24.958 -21.838 -26.059  0.00  0.00      C2   N
ATOM   2621  CA  TYR A 290     -26.087 -21.170 -25.461  0.00  0.00      C2   C
ATOM   2622  C   TYR A 290     -27.420 -21.858 -25.613  0.00  0.00      C2   C
ATOM   2623  O   TYR A 290     -27.958 -22.018 -26.702  0.00  0.00      C2   O
ATOM   2624  CB  TYR A 290     -26.274 -19.686 -25.975  0.00  0.00      C2   C
ATOM   2625  CG  TYR A 290     -27.262 -18.770 -25.306  0.00  0.00      C2   C
ATOM   2626  CD1 TYR A 290     -27.154 -18.535 -23.917  0.00  0.00      C2   C
ATOM   2627  CD2 TYR A 290     -28.161 -17.998 -26.064  0.00  0.00      C2   C
ATOM   2628  CE1 TYR A 290     -28.167 -17.789 -23.242  0.00  0.00      C2   C
ATOM   2629  CE2 TYR A 290     -29.074 -17.172 -25.398  0.00  0.00      C2   C
ATOM   2630  CZ  TYR A 290     -29.086 -17.090 -23.968  0.00  0.00      C2   C
ATOM   2631  OH  TYR A 290     -30.066 -16.317 -23.409  0.00  0.00      C2   O
ATOM   2632  H   TYR A 290     -24.559 -21.400 -26.878  0.00  0.00      C2   H
ATOM   2633  HA  TYR A 290     -25.784 -21.111 -24.415  0.00  0.00      C2   H
ATOM   2634  HB3 TYR A 290     -26.410 -19.750 -27.054  0.00  0.00      C2   H
ATOM   2635  HB2 TYR A 290     -25.311 -19.186 -25.872  0.00  0.00      C2   H
ATOM   2636  HD1 TYR A 290     -26.445 -18.960 -23.222  0.00  0.00      C2   H
ATOM   2637  HD2 TYR A 290     -28.242 -18.007 -27.141  0.00  0.00      C2   H
ATOM   2638  HE1 TYR A 290     -28.222 -17.745 -22.164  0.00  0.00      C2   H
ATOM   2639  HE2 TYR A 290     -29.785 -16.547 -25.918  0.00  0.00      C2   H
ATOM   2640  HH  TYR A 290     -30.656 -15.988 -24.092  0.00  0.00      C2   H
ATOM   2641  N   ALA A 291     -27.867 -22.359 -24.442  0.00  0.00      C2   N
ATOM   2642  CA  ALA A 291     -29.132 -23.180 -24.353  0.00  0.00      C2   C
ATOM   2643  C   ALA A 291     -30.309 -22.331 -23.874  0.00  0.00      C2   C
ATOM   2644  O   ALA A 291     -31.330 -22.975 -23.447  0.00  0.00      C2   O
ATOM   2645  CB  ALA A 291     -28.959 -24.438 -23.536  0.00  0.00      C2   C
ATOM   2646  H   ALA A 291     -27.423 -22.230 -23.544  0.00  0.00      C2   H
ATOM   2647  HA  ALA A 291     -29.287 -23.475 -25.391  0.00  0.00      C2   H
ATOM   2648  HB1 ALA A 291     -29.888 -25.006 -23.583  0.00  0.00      C2   H
ATOM   2649  HB2 ALA A 291     -28.193 -25.072 -23.983  0.00  0.00      C2   H
ATOM   2650  HB3 ALA A 291     -28.539 -24.250 -22.547  0.00  0.00      C2   H
ATOM   2651  N   GLY A 292     -30.069 -21.032 -23.867  0.00  0.00      C2   N
ATOM   2652  CA  GLY A 292     -31.061 -20.045 -23.426  0.00  0.00      C2   C
ATOM   2653  C   GLY A 292     -31.694 -19.435 -24.689  0.00  0.00      C2   C
ATOM   2654  O   GLY A 292     -31.204 -19.729 -25.729  0.00  0.00      C2   O
ATOM   2655  H   GLY A 292     -29.238 -20.668 -24.310  0.00  0.00      C2   H
ATOM   2656  HA3 GLY A 292     -30.582 -19.253 -22.851  0.00  0.00      C2   H
ATOM   2657  HA2 GLY A 292     -31.838 -20.563 -22.863  0.00  0.00      C2   H
ATOM   2658  N   SER A 293     -32.806 -18.703 -24.505  0.00  0.00      C2   N
ATOM   2659  CA  SER A 293     -33.574 -18.001 -25.539  0.00  0.00      C2   C
ATOM   2660  C   SER A 293     -32.894 -16.727 -25.988  0.00  0.00      C2   C
ATOM   2661  O   SER A 293     -31.961 -16.186 -25.304  0.00  0.00      C2   O
ATOM   2662  CB  SER A 293     -34.930 -17.667 -24.889  0.00  0.00      C2   C
ATOM   2663  OG  SER A 293     -34.862 -16.654 -23.903  0.00  0.00      C2   O
ATOM   2664  H   SER A 293     -32.910 -18.457 -23.532  0.00  0.00      C2   H
ATOM   2665  HA  SER A 293     -33.849 -18.708 -26.321  0.00  0.00      C2   H
ATOM   2666  HB3 SER A 293     -35.217 -18.634 -24.477  0.00  0.00      C2   H
ATOM   2667  HB2 SER A 293     -35.763 -17.360 -25.522  0.00  0.00      C2   H
ATOM   2668  HG  SER A 293     -34.391 -17.053 -23.168  0.00  0.00      C2   H
ATOM   2669  N   ASN A 294     -33.424 -16.244 -27.041  0.00  0.00      C2   N
ATOM   2670  CA  ASN A 294     -33.001 -14.946 -27.584  0.00  0.00      C2   C
ATOM   2671  C   ASN A 294     -33.810 -13.791 -27.100  0.00  0.00      C2   C
ATOM   2672  O   ASN A 294     -34.473 -13.097 -27.895  0.00  0.00      C2   O
ATOM   2673  CB  ASN A 294     -32.778 -14.987 -29.122  0.00  0.00      C2   C
ATOM   2674  CG  ASN A 294     -31.610 -15.811 -29.540  0.00  0.00      C2   C
ATOM   2675  OD1 ASN A 294     -30.532 -15.462 -29.245  0.00  0.00      C2   O
ATOM   2676  ND2 ASN A 294     -31.816 -16.914 -30.270  0.00  0.00      C2   N
ATOM   2677  H   ASN A 294     -34.161 -16.766 -27.493  0.00  0.00      C2   H
ATOM   2678  HA  ASN A 294     -31.949 -14.772 -27.359  0.00  0.00      C2   H
ATOM   2679  HB3 ASN A 294     -32.687 -13.951 -29.450  0.00  0.00      C2   H
ATOM   2680  HB2 ASN A 294     -33.660 -15.427 -29.587  0.00  0.00      C2   H
ATOM   2681 HD22 ASN A 294     -30.986 -17.463 -30.446  0.00  0.00      C2   H
ATOM   2682 HD21 ASN A 294     -32.704 -17.256 -30.609  0.00  0.00      C2   H
ATOM   2683  N   THR A 295     -33.848 -13.637 -25.777  0.00  0.00      C2   N
ATOM   2684  CA  THR A 295     -34.387 -12.529 -25.055  0.00  0.00      C2   C
ATOM   2685  C   THR A 295     -33.391 -12.016 -24.049  0.00  0.00      C2   C
ATOM   2686  O   THR A 295     -32.412 -12.626 -23.685  0.00  0.00      C2   O
ATOM   2687  CB  THR A 295     -35.669 -13.142 -24.332  0.00  0.00      C2   C
ATOM   2688  OG1 THR A 295     -35.376 -14.117 -23.278  0.00  0.00      C2   O
ATOM   2689  CG2 THR A 295     -36.651 -13.938 -25.248  0.00  0.00      C2   C
ATOM   2690  H   THR A 295     -33.192 -14.175 -25.230  0.00  0.00      C2   H
ATOM   2691  HA  THR A 295     -34.761 -11.712 -25.673  0.00  0.00      C2   H
ATOM   2692  HB  THR A 295     -36.311 -12.384 -23.883  0.00  0.00      C2   H
ATOM   2693  HG1 THR A 295     -35.100 -14.954 -23.658  0.00  0.00      C2   H
ATOM   2694 HG21 THR A 295     -37.514 -14.280 -24.677  0.00  0.00      C2   H
ATOM   2695 HG22 THR A 295     -37.057 -13.354 -26.073  0.00  0.00      C2   H
ATOM   2696 HG23 THR A 295     -36.205 -14.862 -25.618  0.00  0.00      C2   H
ATOM   2697  N   TYR A 296     -33.591 -10.791 -23.610  0.00  0.00      C2   N
ATOM   2698  CA  TYR A 296     -32.860  -9.978 -22.621  0.00  0.00      C2   C
ATOM   2699  C   TYR A 296     -32.636 -10.532 -21.215  0.00  0.00      C2   C
ATOM   2700  O   TYR A 296     -31.513 -10.400 -20.672  0.00  0.00      C2   O
ATOM   2701  CB  TYR A 296     -33.533  -8.541 -22.627  0.00  0.00      C2   C
ATOM   2702  CG  TYR A 296     -33.149  -7.426 -21.697  0.00  0.00      C2   C
ATOM   2703  CD1 TYR A 296     -34.098  -6.790 -20.908  0.00  0.00      C2   C
ATOM   2704  CD2 TYR A 296     -31.804  -6.895 -21.712  0.00  0.00      C2   C
ATOM   2705  CE1 TYR A 296     -33.811  -5.620 -20.141  0.00  0.00      C2   C
ATOM   2706  CE2 TYR A 296     -31.531  -5.738 -20.915  0.00  0.00      C2   C
ATOM   2707  CZ  TYR A 296     -32.513  -5.082 -20.182  0.00  0.00      C2   C
ATOM   2708  OH  TYR A 296     -32.206  -3.953 -19.472  0.00  0.00      C2   O
ATOM   2709  H   TYR A 296     -34.305 -10.367 -24.185  0.00  0.00      C2   H
ATOM   2710  HA  TYR A 296     -31.898  -9.856 -23.118  0.00  0.00      C2   H
ATOM   2711  HB3 TYR A 296     -34.617  -8.653 -22.589  0.00  0.00      C2   H
ATOM   2712  HB2 TYR A 296     -33.448  -8.071 -23.607  0.00  0.00      C2   H
ATOM   2713  HD1 TYR A 296     -35.139  -7.076 -20.927  0.00  0.00      C2   H
ATOM   2714  HD2 TYR A 296     -31.026  -7.268 -22.361  0.00  0.00      C2   H
ATOM   2715  HE1 TYR A 296     -34.586  -5.128 -19.572  0.00  0.00      C2   H
ATOM   2716  HE2 TYR A 296     -30.520  -5.359 -20.893  0.00  0.00      C2   H
ATOM   2717  HH  TYR A 296     -32.879  -3.299 -19.675  0.00  0.00      C2   H
ATOM   2718  N   GLU A 297     -33.634 -11.202 -20.718  0.00  0.00      C2   N
ATOM   2719  CA  GLU A 297     -33.757 -11.935 -19.387  0.00  0.00      C2   C
ATOM   2720  C   GLU A 297     -32.526 -12.814 -19.112  0.00  0.00      C2   C
ATOM   2721  O   GLU A 297     -31.658 -12.516 -18.213  0.00  0.00      C2   O
ATOM   2722  CB  GLU A 297     -35.097 -12.716 -19.164  0.00  0.00      C2   C
ATOM   2723  CG  GLU A 297     -36.229 -11.753 -19.119  0.00  0.00      C2   C
ATOM   2724  CD  GLU A 297     -37.599 -12.327 -18.730  0.00  0.00      C2   C
ATOM   2725  OE1 GLU A 297     -38.373 -12.603 -19.664  0.00  0.00      C2   O
ATOM   2726  OE2 GLU A 297     -37.932 -12.377 -17.524  0.00  0.00      C2   O
ATOM   2727  H   GLU A 297     -34.512 -11.242 -21.217  0.00  0.00      C2   H
ATOM   2728  HA  GLU A 297     -33.706 -11.105 -18.682  0.00  0.00      C2   H
ATOM   2729  HB3 GLU A 297     -35.069 -13.164 -18.171  0.00  0.00      C2   H
ATOM   2730  HB2 GLU A 297     -35.317 -13.444 -19.946  0.00  0.00      C2   H
ATOM   2731  HG3 GLU A 297     -36.305 -11.151 -20.024  0.00  0.00      C2   H
ATOM   2732  HG2 GLU A 297     -36.040 -11.069 -18.291  0.00  0.00      C2   H
ATOM   2733  N   GLU A 298     -32.562 -13.813 -20.022  0.00  0.00      C2   N
ATOM   2734  CA  GLU A 298     -31.468 -14.796 -20.151  0.00  0.00      C2   C
ATOM   2735  C   GLU A 298     -30.073 -14.418 -20.709  0.00  0.00      C2   C
ATOM   2736  O   GLU A 298     -28.995 -14.764 -20.185  0.00  0.00      C2   O
ATOM   2737  CB  GLU A 298     -32.014 -16.021 -20.872  0.00  0.00      C2   C
ATOM   2738  CG  GLU A 298     -33.116 -16.722 -20.147  0.00  0.00      C2   C
ATOM   2739  CD  GLU A 298     -33.340 -18.065 -20.865  0.00  0.00      C2   C
ATOM   2740  OE1 GLU A 298     -33.973 -18.105 -21.940  0.00  0.00      C2   O
ATOM   2741  OE2 GLU A 298     -32.790 -19.077 -20.366  0.00  0.00      C2   O
ATOM   2742  H   GLU A 298     -33.272 -13.911 -20.734  0.00  0.00      C2   H
ATOM   2743  HA  GLU A 298     -31.314 -15.161 -19.135  0.00  0.00      C2   H
ATOM   2744  HB3 GLU A 298     -31.093 -16.523 -21.167  0.00  0.00      C2   H
ATOM   2745  HB2 GLU A 298     -32.376 -15.655 -21.832  0.00  0.00      C2   H
ATOM   2746  HG3 GLU A 298     -34.005 -16.093 -20.197  0.00  0.00      C2   H
ATOM   2747  HG2 GLU A 298     -33.068 -16.953 -19.083  0.00  0.00      C2   H
ATOM   2748  N   ALA A 299     -30.063 -13.814 -21.867  0.00  0.00      C2   N
ATOM   2749  CA  ALA A 299     -28.846 -13.516 -22.675  0.00  0.00      C2   C
ATOM   2750  C   ALA A 299     -28.012 -12.461 -22.104  0.00  0.00      C2   C
ATOM   2751  O   ALA A 299     -26.773 -12.419 -22.336  0.00  0.00      C2   O
ATOM   2752  CB  ALA A 299     -29.327 -13.000 -24.105  0.00  0.00      C2   C
ATOM   2753  H   ALA A 299     -30.926 -13.694 -22.377  0.00  0.00      C2   H
ATOM   2754  HA  ALA A 299     -28.282 -14.437 -22.824  0.00  0.00      C2   H
ATOM   2755  HB1 ALA A 299     -29.982 -13.753 -24.542  0.00  0.00      C2   H
ATOM   2756  HB2 ALA A 299     -29.897 -12.074 -24.031  0.00  0.00      C2   H
ATOM   2757  HB3 ALA A 299     -28.527 -12.835 -24.827  0.00  0.00      C2   H
ATOM   2758  N   ALA A 300     -28.683 -11.533 -21.381  0.00  0.00      C2   N
ATOM   2759  CA  ALA A 300     -27.922 -10.501 -20.620  0.00  0.00      C2   C
ATOM   2760  C   ALA A 300     -27.390 -11.109 -19.327  0.00  0.00      C2   C
ATOM   2761  O   ALA A 300     -26.213 -10.817 -18.941  0.00  0.00      C2   O
ATOM   2762  CB  ALA A 300     -28.581  -9.109 -20.458  0.00  0.00      C2   C
ATOM   2763  H   ALA A 300     -29.690 -11.601 -21.331  0.00  0.00      C2   H
ATOM   2764  HA  ALA A 300     -27.031 -10.299 -21.215  0.00  0.00      C2   H
ATOM   2765  HB1 ALA A 300     -27.965  -8.603 -19.715  0.00  0.00      C2   H
ATOM   2766  HB2 ALA A 300     -28.793  -8.613 -21.405  0.00  0.00      C2   H
ATOM   2767  HB3 ALA A 300     -29.465  -9.322 -19.856  0.00  0.00      C2   H
ATOM   2768  N   ALA A 301     -28.131 -12.027 -18.671  0.00  0.00      C2   N
ATOM   2769  CA  ALA A 301     -27.642 -12.673 -17.443  0.00  0.00      C2   C
ATOM   2770  C   ALA A 301     -26.418 -13.533 -17.856  0.00  0.00      C2   C
ATOM   2771  O   ALA A 301     -25.413 -13.515 -17.136  0.00  0.00      C2   O
ATOM   2772  CB  ALA A 301     -28.773 -13.487 -16.856  0.00  0.00      C2   C
ATOM   2773  H   ALA A 301     -29.034 -12.302 -19.031  0.00  0.00      C2   H
ATOM   2774  HA  ALA A 301     -27.235 -11.970 -16.715  0.00  0.00      C2   H
ATOM   2775  HB1 ALA A 301     -29.603 -13.023 -16.321  0.00  0.00      C2   H
ATOM   2776  HB2 ALA A 301     -29.137 -14.323 -17.453  0.00  0.00      C2   H
ATOM   2777  HB3 ALA A 301     -28.187 -13.954 -16.065  0.00  0.00      C2   H
ATOM   2778  N   TYR A 302     -26.525 -14.138 -19.019  0.00  0.00      C2   N
ATOM   2779  CA  TYR A 302     -25.434 -14.942 -19.723  0.00  0.00      C2   C
ATOM   2780  C   TYR A 302     -24.113 -14.180 -19.791  0.00  0.00      C2   C
ATOM   2781  O   TYR A 302     -23.055 -14.740 -19.469  0.00  0.00      C2   O
ATOM   2782  CB  TYR A 302     -25.894 -15.501 -21.077  0.00  0.00      C2   C
ATOM   2783  CG  TYR A 302     -25.028 -16.595 -21.595  0.00  0.00      C2   C
ATOM   2784  CD1 TYR A 302     -25.133 -17.850 -21.021  0.00  0.00      C2   C
ATOM   2785  CD2 TYR A 302     -23.999 -16.349 -22.546  0.00  0.00      C2   C
ATOM   2786  CE1 TYR A 302     -24.244 -18.938 -21.319  0.00  0.00      C2   C
ATOM   2787  CE2 TYR A 302     -23.022 -17.345 -22.853  0.00  0.00      C2   C
ATOM   2788  CZ  TYR A 302     -23.076 -18.590 -22.146  0.00  0.00      C2   C
ATOM   2789  OH  TYR A 302     -22.113 -19.544 -22.372  0.00  0.00      C2   O
ATOM   2790  H   TYR A 302     -27.457 -14.092 -19.407  0.00  0.00      C2   H
ATOM   2791  HA  TYR A 302     -25.277 -15.842 -19.129  0.00  0.00      C2   H
ATOM   2792  HB3 TYR A 302     -25.957 -14.766 -21.879  0.00  0.00      C2   H
ATOM   2793  HB2 TYR A 302     -26.914 -15.869 -20.971  0.00  0.00      C2   H
ATOM   2794  HD1 TYR A 302     -25.909 -17.880 -20.271  0.00  0.00      C2   H
ATOM   2795  HD2 TYR A 302     -24.001 -15.325 -22.890  0.00  0.00      C2   H
ATOM   2796  HE1 TYR A 302     -24.304 -19.909 -20.851  0.00  0.00      C2   H
ATOM   2797  HE2 TYR A 302     -22.225 -17.235 -23.573  0.00  0.00      C2   H
ATOM   2798  HH  TYR A 302     -22.108 -20.364 -21.872  0.00  0.00      C2   H
ATOM   2799  N   ILE A 303     -24.133 -12.968 -20.360  0.00  0.00      C2   N
ATOM   2800  CA  ILE A 303     -23.038 -12.074 -20.518  0.00  0.00      C2   C
ATOM   2801  C   ILE A 303     -22.507 -11.514 -19.218  0.00  0.00      C2   C
ATOM   2802  O   ILE A 303     -21.247 -11.498 -19.064  0.00  0.00      C2   O
ATOM   2803  CB  ILE A 303     -23.487 -10.990 -21.581  0.00  0.00      C2   C
ATOM   2804  CG1 ILE A 303     -23.700 -11.635 -22.969  0.00  0.00      C2   C
ATOM   2805  CG2 ILE A 303     -22.429  -9.916 -21.697  0.00  0.00      C2   C
ATOM   2806  CD1 ILE A 303     -24.465 -10.714 -24.011  0.00  0.00      C2   C
ATOM   2807  H   ILE A 303     -25.006 -12.548 -20.646  0.00  0.00      C2   H
ATOM   2808  HA  ILE A 303     -22.233 -12.685 -20.925  0.00  0.00      C2   H
ATOM   2809  HB  ILE A 303     -24.465 -10.589 -21.315  0.00  0.00      C2   H
ATOM   2810 HG13 ILE A 303     -24.266 -12.550 -22.795  0.00  0.00      C2   H
ATOM   2811 HG12 ILE A 303     -22.726 -11.943 -23.351  0.00  0.00      C2   H
ATOM   2812 HG21 ILE A 303     -22.629  -9.260 -22.544  0.00  0.00      C2   H
ATOM   2813 HG22 ILE A 303     -22.425  -9.294 -20.802  0.00  0.00      C2   H
ATOM   2814 HG23 ILE A 303     -21.397 -10.261 -21.746  0.00  0.00      C2   H
ATOM   2815 HD11 ILE A 303     -25.090 -11.162 -24.784  0.00  0.00      C2   H
ATOM   2816 HD12 ILE A 303     -25.209 -10.104 -23.498  0.00  0.00      C2   H
ATOM   2817 HD13 ILE A 303     -23.852  -9.973 -24.523  0.00  0.00      C2   H
ATOM   2818  N   GLN A 304     -23.340 -10.958 -18.355  0.00  0.00      C2   N
ATOM   2819  CA  GLN A 304     -23.067 -10.303 -17.075  0.00  0.00      C2   C
ATOM   2820  C   GLN A 304     -22.151 -11.179 -16.138  0.00  0.00      C2   C
ATOM   2821  O   GLN A 304     -21.115 -10.710 -15.662  0.00  0.00      C2   O
ATOM   2822  CB  GLN A 304     -24.386  -9.899 -16.492  0.00  0.00      C2   C
ATOM   2823  CG  GLN A 304     -24.440  -9.471 -14.995  0.00  0.00      C2   C
ATOM   2824  CD  GLN A 304     -25.827  -9.246 -14.459  0.00  0.00      C2   C
ATOM   2825  OE1 GLN A 304     -26.717  -9.879 -14.946  0.00  0.00      C2   O
ATOM   2826  NE2 GLN A 304     -25.993  -8.319 -13.467  0.00  0.00      C2   N
ATOM   2827  H   GLN A 304     -24.308 -10.921 -18.640  0.00  0.00      C2   H
ATOM   2828  HA  GLN A 304     -22.480  -9.420 -17.327  0.00  0.00      C2   H
ATOM   2829  HB3 GLN A 304     -25.045 -10.765 -16.559  0.00  0.00      C2   H
ATOM   2830  HB2 GLN A 304     -24.804  -9.139 -17.152  0.00  0.00      C2   H
ATOM   2831  HG3 GLN A 304     -23.802  -8.603 -14.828  0.00  0.00      C2   H
ATOM   2832  HG2 GLN A 304     -24.048 -10.339 -14.465  0.00  0.00      C2   H
ATOM   2833 HE22 GLN A 304     -26.904  -8.261 -13.034  0.00  0.00      C2   H
ATOM   2834 HE21 GLN A 304     -25.260  -7.942 -12.882  0.00  0.00      C2   H
ATOM   2835  N   CYS A 305     -22.514 -12.480 -15.940  0.00  0.00      C2   N
ATOM   2836  CA  CYS A 305     -21.824 -13.425 -15.002  0.00  0.00      C2   C
ATOM   2837  C   CYS A 305     -20.425 -13.907 -15.472  0.00  0.00      C2   C
ATOM   2838  O   CYS A 305     -19.603 -14.265 -14.597  0.00  0.00      C2   O
ATOM   2839  CB  CYS A 305     -22.688 -14.713 -14.623  0.00  0.00      C2   C
ATOM   2840  SG  CYS A 305     -24.020 -14.146 -13.499  0.00  0.00      C2   S
ATOM   2841  H   CYS A 305     -23.345 -12.794 -16.421  0.00  0.00      C2   H
ATOM   2842  HA  CYS A 305     -21.636 -12.941 -14.044  0.00  0.00      C2   H
ATOM   2843  HB3 CYS A 305     -22.039 -15.431 -14.121  0.00  0.00      C2   H
ATOM   2844  HB2 CYS A 305     -23.223 -15.079 -15.499  0.00  0.00      C2   H
ATOM   2845  HG  CYS A 305     -23.286 -14.140 -12.382  0.00  0.00      C2   H
ATOM   2846  N   GLN A 306     -20.081 -13.675 -16.806  0.00  0.00      C2   N
ATOM   2847  CA  GLN A 306     -18.800 -14.052 -17.390  0.00  0.00      C2   C
ATOM   2848  C   GLN A 306     -17.566 -13.503 -16.659  0.00  0.00      C2   C
ATOM   2849  O   GLN A 306     -16.600 -14.214 -16.325  0.00  0.00      C2   O
ATOM   2850  CB  GLN A 306     -18.670 -13.577 -18.799  0.00  0.00      C2   C
ATOM   2851  CG  GLN A 306     -19.566 -14.122 -19.930  0.00  0.00      C2   C
ATOM   2852  CD  GLN A 306     -19.445 -15.667 -20.086  0.00  0.00      C2   C
ATOM   2853  OE1 GLN A 306     -18.441 -16.183 -20.514  0.00  0.00      C2   O
ATOM   2854  NE2 GLN A 306     -20.516 -16.374 -19.734  0.00  0.00      C2   N
ATOM   2855  H   GLN A 306     -20.839 -13.385 -17.407  0.00  0.00      C2   H
ATOM   2856  HA  GLN A 306     -18.723 -15.139 -17.411  0.00  0.00      C2   H
ATOM   2857  HB3 GLN A 306     -17.639 -13.727 -19.120  0.00  0.00      C2   H
ATOM   2858  HB2 GLN A 306     -18.718 -12.492 -18.893  0.00  0.00      C2   H
ATOM   2859  HG3 GLN A 306     -19.251 -13.632 -20.851  0.00  0.00      C2   H
ATOM   2860  HG2 GLN A 306     -20.591 -13.804 -19.741  0.00  0.00      C2   H
ATOM   2861 HE22 GLN A 306     -20.374 -17.369 -19.832  0.00  0.00      C2   H
ATOM   2862 HE21 GLN A 306     -21.274 -15.871 -19.295  0.00  0.00      C2   H
ATOM   2863  N   PHE A 307     -17.738 -12.182 -16.328  0.00  0.00      C2   N
ATOM   2864  CA  PHE A 307     -16.797 -11.322 -15.613  0.00  0.00      C2   C
ATOM   2865  C   PHE A 307     -16.686 -11.664 -14.040  0.00  0.00      C2   C
ATOM   2866  O   PHE A 307     -15.590 -11.442 -13.523  0.00  0.00      C2   O
ATOM   2867  CB  PHE A 307     -17.286  -9.898 -15.921  0.00  0.00      C2   C
ATOM   2868  CG  PHE A 307     -17.494  -9.416 -17.362  0.00  0.00      C2   C
ATOM   2869  CD1 PHE A 307     -16.413  -8.817 -18.012  0.00  0.00      C2   C
ATOM   2870  CD2 PHE A 307     -18.681  -9.708 -18.103  0.00  0.00      C2   C
ATOM   2871  CE1 PHE A 307     -16.567  -8.497 -19.390  0.00  0.00      C2   C
ATOM   2872  CE2 PHE A 307     -18.814  -9.461 -19.420  0.00  0.00      C2   C
ATOM   2873  CZ  PHE A 307     -17.698  -8.837 -20.129  0.00  0.00      C2   C
ATOM   2874  H   PHE A 307     -18.623 -11.795 -16.623  0.00  0.00      C2   H
ATOM   2875  HA  PHE A 307     -15.799 -11.443 -16.034  0.00  0.00      C2   H
ATOM   2876  HB3 PHE A 307     -16.654  -9.215 -15.354  0.00  0.00      C2   H
ATOM   2877  HB2 PHE A 307     -18.266  -9.822 -15.449  0.00  0.00      C2   H
ATOM   2878  HD1 PHE A 307     -15.449  -8.690 -17.542  0.00  0.00      C2   H
ATOM   2879  HD2 PHE A 307     -19.554 -10.207 -17.712  0.00  0.00      C2   H
ATOM   2880  HE1 PHE A 307     -15.738  -8.140 -19.982  0.00  0.00      C2   H
ATOM   2881  HE2 PHE A 307     -19.742  -9.758 -19.886  0.00  0.00      C2   H
ATOM   2882  HZ  PHE A 307     -17.796  -8.640 -21.187  0.00  0.00      C2   H
ATOM   2883  N   GLU A 308     -17.743 -12.222 -13.413  0.00  0.00      C2   N
ATOM   2884  CA  GLU A 308     -17.641 -12.720 -11.974  0.00  0.00      C2   C
ATOM   2885  C   GLU A 308     -16.688 -13.893 -11.769  0.00  0.00      C2   C
ATOM   2886  O   GLU A 308     -16.031 -14.048 -10.767  0.00  0.00      C2   O
ATOM   2887  CB  GLU A 308     -19.039 -12.978 -11.383  0.00  0.00      C2   C
ATOM   2888  CG  GLU A 308     -19.950 -11.812 -11.619  0.00  0.00      C2   C
ATOM   2889  CD  GLU A 308     -21.388 -11.982 -11.103  0.00  0.00      C2   C
ATOM   2890  OE1 GLU A 308     -21.954 -11.063 -10.485  0.00  0.00      C2   O
ATOM   2891  OE2 GLU A 308     -21.885 -13.124 -11.180  0.00  0.00      C2   O
ATOM   2892  H   GLU A 308     -18.517 -12.515 -13.992  0.00  0.00      C2   H
ATOM   2893  HA  GLU A 308     -17.253 -11.880 -11.397  0.00  0.00      C2   H
ATOM   2894  HB3 GLU A 308     -18.990 -13.074 -10.299  0.00  0.00      C2   H
ATOM   2895  HB2 GLU A 308     -19.518 -13.927 -11.623  0.00  0.00      C2   H
ATOM   2896  HG3 GLU A 308     -20.033 -11.498 -12.659  0.00  0.00      C2   H
ATOM   2897  HG2 GLU A 308     -19.569 -10.948 -11.074  0.00  0.00      C2   H
ATOM   2898  N   ASP A 309     -16.662 -14.694 -12.868  0.00  0.00      C2   N
ATOM   2899  CA  ASP A 309     -15.757 -15.812 -13.141  0.00  0.00      C2   C
ATOM   2900  C   ASP A 309     -14.303 -15.356 -13.412  0.00  0.00      C2   C
ATOM   2901  O   ASP A 309     -13.406 -16.115 -13.288  0.00  0.00      C2   O
ATOM   2902  CB  ASP A 309     -16.084 -16.848 -14.203  0.00  0.00      C2   C
ATOM   2903  CG  ASP A 309     -17.291 -17.652 -13.900  0.00  0.00      C2   C
ATOM   2904  OD1 ASP A 309     -18.197 -17.722 -14.795  0.00  0.00      C2   O
ATOM   2905  OD2 ASP A 309     -17.236 -18.428 -12.860  0.00  0.00      C2   O
ATOM   2906  H   ASP A 309     -17.278 -14.427 -13.623  0.00  0.00      C2   H
ATOM   2907  HA  ASP A 309     -15.797 -16.378 -12.210  0.00  0.00      C2   H
ATOM   2908  HB3 ASP A 309     -15.213 -17.497 -14.299  0.00  0.00      C2   H
ATOM   2909  HB2 ASP A 309     -16.165 -16.465 -15.220  0.00  0.00      C2   H
ATOM   2910  N   LEU A 310     -14.109 -14.140 -13.869  0.00  0.00      C2   N
ATOM   2911  CA  LEU A 310     -12.717 -13.608 -14.043  0.00  0.00      C2   C
ATOM   2912  C   LEU A 310     -12.129 -13.040 -12.724  0.00  0.00      C2   C
ATOM   2913  O   LEU A 310     -10.929 -12.840 -12.643  0.00  0.00      C2   O
ATOM   2914  CB  LEU A 310     -12.715 -12.597 -15.225  0.00  0.00      C2   C
ATOM   2915  CG  LEU A 310     -13.252 -13.179 -16.624  0.00  0.00      C2   C
ATOM   2916  CD1 LEU A 310     -13.345 -12.008 -17.643  0.00  0.00      C2   C
ATOM   2917  CD2 LEU A 310     -12.534 -14.451 -17.209  0.00  0.00      C2   C
ATOM   2918  H   LEU A 310     -14.934 -13.596 -14.077  0.00  0.00      C2   H
ATOM   2919  HA  LEU A 310     -12.123 -14.422 -14.458  0.00  0.00      C2   H
ATOM   2920  HB3 LEU A 310     -11.714 -12.184 -15.349  0.00  0.00      C2   H
ATOM   2921  HB2 LEU A 310     -13.267 -11.697 -14.953  0.00  0.00      C2   H
ATOM   2922  HG  LEU A 310     -14.299 -13.452 -16.493  0.00  0.00      C2   H
ATOM   2923 HD11 LEU A 310     -13.521 -10.984 -17.313  0.00  0.00      C2   H
ATOM   2924 HD12 LEU A 310     -12.396 -12.113 -18.168  0.00  0.00      C2   H
ATOM   2925 HD13 LEU A 310     -14.112 -12.278 -18.370  0.00  0.00      C2   H
ATOM   2926 HD21 LEU A 310     -11.691 -14.745 -16.585  0.00  0.00      C2   H
ATOM   2927 HD22 LEU A 310     -13.178 -15.330 -17.172  0.00  0.00      C2   H
ATOM   2928 HD23 LEU A 310     -12.053 -14.311 -18.178  0.00  0.00      C2   H
ATOM   2929  N   ASN A 311     -12.944 -12.914 -11.678  0.00  0.00      C2   N
ATOM   2930  CA  ASN A 311     -12.546 -12.749 -10.258  0.00  0.00      C2   C
ATOM   2931  C   ASN A 311     -12.388 -14.120  -9.699  0.00  0.00      C2   C
ATOM   2932  O   ASN A 311     -13.203 -14.982  -9.937  0.00  0.00      C2   O
ATOM   2933  CB  ASN A 311     -13.679 -12.017  -9.526  0.00  0.00      C2   C
ATOM   2934  CG  ASN A 311     -13.397 -11.647  -8.054  0.00  0.00      C2   C
ATOM   2935  OD1 ASN A 311     -12.267 -11.754  -7.624  0.00  0.00      C2   O
ATOM   2936  ND2 ASN A 311     -14.414 -11.301  -7.266  0.00  0.00      C2   N
ATOM   2937  H   ASN A 311     -13.922 -13.039 -11.895  0.00  0.00      C2   H
ATOM   2938  HA  ASN A 311     -11.562 -12.279 -10.255  0.00  0.00      C2   H
ATOM   2939  HB3 ASN A 311     -14.648 -12.516  -9.507  0.00  0.00      C2   H
ATOM   2940  HB2 ASN A 311     -13.862 -11.160 -10.176  0.00  0.00      C2   H
ATOM   2941 HD22 ASN A 311     -14.122 -11.119  -6.317  0.00  0.00      C2   H
ATOM   2942 HD21 ASN A 311     -15.363 -11.213  -7.601  0.00  0.00      C2   H
ATOM   2943  N   LYS A 312     -11.239 -14.325  -9.104  0.00  0.00      C2   N
ATOM   2944  CA  LYS A 312     -11.045 -15.541  -8.403  0.00  0.00      C2   C
ATOM   2945  C   LYS A 312     -10.898 -15.170  -6.847  0.00  0.00      C2   C
ATOM   2946  O   LYS A 312     -11.243 -16.008  -5.968  0.00  0.00      C2   O
ATOM   2947  CB  LYS A 312      -9.644 -16.071  -8.808  0.00  0.00      C2   C
ATOM   2948  CG  LYS A 312      -9.454 -16.162 -10.319  0.00  0.00      C2   C
ATOM   2949  CD  LYS A 312     -10.616 -16.986 -10.937  0.00  0.00      C2   C
ATOM   2950  CE  LYS A 312     -10.417 -17.147 -12.452  0.00  0.00      C2   C
ATOM   2951  NZ  LYS A 312     -11.498 -17.983 -12.928  0.00  0.00      C2   N
ATOM   2952  H   LYS A 312     -10.493 -13.648  -9.042  0.00  0.00      C2   H
ATOM   2953  HA  LYS A 312     -11.870 -16.246  -8.503  0.00  0.00      C2   H
ATOM   2954  HB3 LYS A 312      -9.532 -17.022  -8.288  0.00  0.00      C2   H
ATOM   2955  HB2 LYS A 312      -8.876 -15.442  -8.357  0.00  0.00      C2   H
ATOM   2956  HG3 LYS A 312      -8.518 -16.710 -10.434  0.00  0.00      C2   H
ATOM   2957  HG2 LYS A 312      -9.333 -15.178 -10.771  0.00  0.00      C2   H
ATOM   2958  HD3 LYS A 312     -11.596 -16.541 -10.764  0.00  0.00      C2   H
ATOM   2959  HD2 LYS A 312     -10.622 -17.950 -10.429  0.00  0.00      C2   H
ATOM   2960  HE3 LYS A 312      -9.403 -17.531 -12.555  0.00  0.00      C2   H
ATOM   2961  HE2 LYS A 312     -10.469 -16.155 -12.902  0.00  0.00      C2   H
ATOM   2962  HZ1 LYS A 312     -11.386 -17.972 -13.932  0.00  0.00      C2   H
ATOM   2963  HZ2 LYS A 312     -11.375 -18.940 -12.631  0.00  0.00      C2   H
ATOM   2964  HZ3 LYS A 312     -12.437 -17.656 -12.750  0.00  0.00      C2   H
ATOM   2965  N   ARG A 313     -10.453 -14.013  -6.449  0.00  0.00      C2   N
ATOM   2966  CA  ARG A 313     -10.328 -13.558  -5.067  0.00  0.00      C2   C
ATOM   2967  C   ARG A 313     -11.613 -12.876  -4.499  0.00  0.00      C2   C
ATOM   2968  O   ARG A 313     -11.704 -11.715  -4.211  0.00  0.00      C2   O
ATOM   2969  CB  ARG A 313      -9.053 -12.689  -4.976  0.00  0.00      C2   C
ATOM   2970  CG  ARG A 313      -7.651 -13.423  -5.090  0.00  0.00      C2   C
ATOM   2971  CD  ARG A 313      -6.870 -13.461  -3.707  0.00  0.00      C2   C
ATOM   2972  NE  ARG A 313      -7.709 -13.961  -2.599  0.00  0.00      C2   N
ATOM   2973  CZ  ARG A 313      -8.135 -15.182  -2.268  0.00  0.00      C2   C
ATOM   2974  NH1 ARG A 313      -7.917 -16.290  -2.951  0.00  0.00      C2   N
ATOM   2975  NH2 ARG A 313      -8.787 -15.342  -1.167  0.00  0.00      C2   N
ATOM   2976  H   ARG A 313     -10.294 -13.344  -7.190  0.00  0.00      C2   H
ATOM   2977  HA  ARG A 313     -10.300 -14.471  -4.472  0.00  0.00      C2   H
ATOM   2978  HB3 ARG A 313      -8.926 -12.058  -4.096  0.00  0.00      C2   H
ATOM   2979  HB2 ARG A 313      -9.035 -11.978  -5.802  0.00  0.00      C2   H
ATOM   2980  HG3 ARG A 313      -7.015 -12.834  -5.751  0.00  0.00      C2   H
ATOM   2981  HG2 ARG A 313      -7.746 -14.358  -5.643  0.00  0.00      C2   H
ATOM   2982  HD3 ARG A 313      -6.348 -12.534  -3.470  0.00  0.00      C2   H
ATOM   2983  HD2 ARG A 313      -6.152 -14.266  -3.867  0.00  0.00      C2   H
ATOM   2984  HE  ARG A 313      -8.151 -13.189  -2.121  0.00  0.00      C2   H
ATOM   2985 HH12 ARG A 313      -8.319 -17.175  -2.676  0.00  0.00      C2   H
ATOM   2986 HH11 ARG A 313      -7.310 -16.409  -3.748  0.00  0.00      C2   H
ATOM   2987 HH22 ARG A 313      -9.068 -16.287  -0.948  0.00  0.00      C2   H
ATOM   2988 HH21 ARG A 313      -8.996 -14.687  -0.427  0.00  0.00      C2   H
ATOM   2989  N   LYS A 314     -12.601 -13.715  -4.366  0.00  0.00      C2   N
ATOM   2990  CA  LYS A 314     -14.005 -13.373  -3.988  0.00  0.00      C2   C
ATOM   2991  C   LYS A 314     -14.176 -12.741  -2.567  0.00  0.00      C2   C
ATOM   2992  O   LYS A 314     -14.932 -11.791  -2.359  0.00  0.00      C2   O
ATOM   2993  CB  LYS A 314     -15.025 -14.496  -4.377  0.00  0.00      C2   C
ATOM   2994  CG  LYS A 314     -15.380 -14.727  -5.866  0.00  0.00      C2   C
ATOM   2995  CD  LYS A 314     -14.521 -15.669  -6.706  0.00  0.00      C2   C
ATOM   2996  CE  LYS A 314     -15.506 -16.225  -7.877  0.00  0.00      C2   C
ATOM   2997  NZ  LYS A 314     -14.567 -17.013  -8.721  0.00  0.00      C2   N
ATOM   2998  H   LYS A 314     -12.500 -14.707  -4.524  0.00  0.00      C2   H
ATOM   2999  HA  LYS A 314     -14.321 -12.655  -4.745  0.00  0.00      C2   H
ATOM   3000  HB3 LYS A 314     -15.942 -14.242  -3.844  0.00  0.00      C2   H
ATOM   3001  HB2 LYS A 314     -14.707 -15.422  -3.897  0.00  0.00      C2   H
ATOM   3002  HG3 LYS A 314     -15.708 -13.805  -6.346  0.00  0.00      C2   H
ATOM   3003  HG2 LYS A 314     -16.358 -15.140  -5.621  0.00  0.00      C2   H
ATOM   3004  HD3 LYS A 314     -14.153 -16.436  -6.024  0.00  0.00      C2   H
ATOM   3005  HD2 LYS A 314     -13.714 -15.085  -7.149  0.00  0.00      C2   H
ATOM   3006  HE3 LYS A 314     -16.094 -15.435  -8.345  0.00  0.00      C2   H
ATOM   3007  HE2 LYS A 314     -16.288 -16.820  -7.405  0.00  0.00      C2   H
ATOM   3008  HZ1 LYS A 314     -14.034 -17.652  -8.149  0.00  0.00      C2   H
ATOM   3009  HZ2 LYS A 314     -15.171 -17.702  -9.146  0.00  0.00      C2   H
ATOM   3010  HZ3 LYS A 314     -13.956 -16.522  -9.359  0.00  0.00      C2   H
ATOM   3011  N   ASP A 315     -13.486 -13.381  -1.609  0.00  0.00      C2   N
ATOM   3012  CA  ASP A 315     -13.346 -12.913  -0.209  0.00  0.00      C2   C
ATOM   3013  C   ASP A 315     -12.191 -11.921  -0.045  0.00  0.00      C2   C
ATOM   3014  O   ASP A 315     -11.966 -11.550   1.089  0.00  0.00      C2   O
ATOM   3015  CB  ASP A 315     -13.288 -13.978   0.871  0.00  0.00      C2   C
ATOM   3016  CG  ASP A 315     -14.428 -14.965   0.827  0.00  0.00      C2   C
ATOM   3017  OD1 ASP A 315     -14.202 -16.056   1.470  0.00  0.00      C2   O
ATOM   3018  OD2 ASP A 315     -15.553 -14.676   0.337  0.00  0.00      C2   O
ATOM   3019  H   ASP A 315     -12.892 -14.151  -1.883  0.00  0.00      C2   H
ATOM   3020  HA  ASP A 315     -14.224 -12.303   0.002  0.00  0.00      C2   H
ATOM   3021  HB3 ASP A 315     -13.286 -13.465   1.833  0.00  0.00      C2   H
ATOM   3022  HB2 ASP A 315     -12.373 -14.559   0.756  0.00  0.00      C2   H
ATOM   3023  N   THR A 316     -11.565 -11.476  -1.135  0.00  0.00      C2   N
ATOM   3024  CA  THR A 316     -10.671 -10.334  -1.008  0.00  0.00      C2   C
ATOM   3025  C   THR A 316     -11.263  -9.046  -1.657  0.00  0.00      C2   C
ATOM   3026  O   THR A 316     -11.192  -7.961  -1.065  0.00  0.00      C2   O
ATOM   3027  CB  THR A 316      -9.259 -10.674  -1.585  0.00  0.00      C2   C
ATOM   3028  OG1 THR A 316      -8.893 -11.988  -1.219  0.00  0.00      C2   O
ATOM   3029  CG2 THR A 316      -7.987  -9.791  -1.213  0.00  0.00      C2   C
ATOM   3030  H   THR A 316     -11.651 -11.800  -2.087  0.00  0.00      C2   H
ATOM   3031  HA  THR A 316     -10.617 -10.079   0.050  0.00  0.00      C2   H
ATOM   3032  HB  THR A 316      -9.275 -10.505  -2.662  0.00  0.00      C2   H
ATOM   3033  HG1 THR A 316      -9.052 -12.035  -0.274  0.00  0.00      C2   H
ATOM   3034 HG21 THR A 316      -8.233  -8.909  -1.804  0.00  0.00      C2   H
ATOM   3035 HG22 THR A 316      -8.096  -9.533  -0.159  0.00  0.00      C2   H
ATOM   3036 HG23 THR A 316      -7.028 -10.235  -1.481  0.00  0.00      C2   H
ATOM   3037  N   LYS A 317     -11.993  -9.183  -2.742  0.00  0.00      C2   N
ATOM   3038  CA  LYS A 317     -12.770  -8.147  -3.449  0.00  0.00      C2   C
ATOM   3039  C   LYS A 317     -13.870  -8.757  -4.327  0.00  0.00      C2   C
ATOM   3040  O   LYS A 317     -13.910  -9.979  -4.612  0.00  0.00      C2   O
ATOM   3041  CB  LYS A 317     -11.783  -7.138  -4.174  0.00  0.00      C2   C
ATOM   3042  CG  LYS A 317     -10.694  -7.696  -5.015  0.00  0.00      C2   C
ATOM   3043  CD  LYS A 317     -11.261  -8.336  -6.328  0.00  0.00      C2   C
ATOM   3044  CE  LYS A 317     -10.101  -9.211  -6.968  0.00  0.00      C2   C
ATOM   3045  NZ  LYS A 317      -9.203  -8.403  -7.802  0.00  0.00      C2   N
ATOM   3046  H   LYS A 317     -12.164 -10.099  -3.130  0.00  0.00      C2   H
ATOM   3047  HA  LYS A 317     -13.279  -7.566  -2.680  0.00  0.00      C2   H
ATOM   3048  HB3 LYS A 317     -11.287  -6.462  -3.478  0.00  0.00      C2   H
ATOM   3049  HB2 LYS A 317     -12.365  -6.478  -4.818  0.00  0.00      C2   H
ATOM   3050  HG3 LYS A 317     -10.192  -8.493  -4.466  0.00  0.00      C2   H
ATOM   3051  HG2 LYS A 317     -10.006  -6.922  -5.354  0.00  0.00      C2   H
ATOM   3052  HD3 LYS A 317     -11.667  -7.547  -6.960  0.00  0.00      C2   H
ATOM   3053  HD2 LYS A 317     -12.063  -9.067  -6.227  0.00  0.00      C2   H
ATOM   3054  HE3 LYS A 317     -10.465 -10.051  -7.560  0.00  0.00      C2   H
ATOM   3055  HE2 LYS A 317      -9.473  -9.768  -6.272  0.00  0.00      C2   H
ATOM   3056  HZ1 LYS A 317      -9.695  -7.831  -8.473  0.00  0.00      C2   H
ATOM   3057  HZ2 LYS A 317      -8.671  -7.687  -7.329  0.00  0.00      C2   H
ATOM   3058  HZ3 LYS A 317      -8.543  -8.972  -8.313  0.00  0.00      C2   H
ATOM   3059  N   GLU A 318     -14.778  -7.897  -4.734  0.00  0.00      C2   N
ATOM   3060  CA  GLU A 318     -15.881  -8.309  -5.629  0.00  0.00      C2   C
ATOM   3061  C   GLU A 318     -15.913  -7.592  -6.893  0.00  0.00      C2   C
ATOM   3062  O   GLU A 318     -15.336  -6.535  -7.004  0.00  0.00      C2   O
ATOM   3063  CB  GLU A 318     -17.172  -8.051  -4.806  0.00  0.00      C2   C
ATOM   3064  CG  GLU A 318     -17.261  -8.862  -3.501  0.00  0.00      C2   C
ATOM   3065  CD  GLU A 318     -18.611  -8.737  -2.853  0.00  0.00      C2   C
ATOM   3066  OE1 GLU A 318     -18.610  -9.179  -1.677  0.00  0.00      C2   O
ATOM   3067  OE2 GLU A 318     -19.531  -8.004  -3.327  0.00  0.00      C2   O
ATOM   3068  H   GLU A 318     -14.737  -6.932  -4.437  0.00  0.00      C2   H
ATOM   3069  HA  GLU A 318     -15.758  -9.361  -5.888  0.00  0.00      C2   H
ATOM   3070  HB3 GLU A 318     -18.000  -8.244  -5.488  0.00  0.00      C2   H
ATOM   3071  HB2 GLU A 318     -17.246  -6.983  -4.600  0.00  0.00      C2   H
ATOM   3072  HG3 GLU A 318     -16.550  -8.485  -2.765  0.00  0.00      C2   H
ATOM   3073  HG2 GLU A 318     -17.064  -9.922  -3.657  0.00  0.00      C2   H
ATOM   3074  N   ILE A 319     -16.578  -8.152  -7.904  0.00  0.00      C2   N
ATOM   3075  CA  ILE A 319     -17.156  -7.423  -9.043  0.00  0.00      C2   C
ATOM   3076  C   ILE A 319     -18.618  -7.022  -8.695  0.00  0.00      C2   C
ATOM   3077  O   ILE A 319     -19.346  -7.807  -8.063  0.00  0.00      C2   O
ATOM   3078  CB  ILE A 319     -17.263  -8.288 -10.293  0.00  0.00      C2   C
ATOM   3079  CG1 ILE A 319     -15.908  -8.969 -10.577  0.00  0.00      C2   C
ATOM   3080  CG2 ILE A 319     -17.648  -7.356 -11.525  0.00  0.00      C2   C
ATOM   3081  CD1 ILE A 319     -14.547  -8.336 -10.332  0.00  0.00      C2   C
ATOM   3082  H   ILE A 319     -16.893  -9.098  -7.741  0.00  0.00      C2   H
ATOM   3083  HA  ILE A 319     -16.574  -6.529  -9.270  0.00  0.00      C2   H
ATOM   3084  HB  ILE A 319     -18.007  -9.078 -10.191  0.00  0.00      C2   H
ATOM   3085 HG13 ILE A 319     -15.823  -9.428 -11.562  0.00  0.00      C2   H
ATOM   3086 HG12 ILE A 319     -15.866  -9.928 -10.062  0.00  0.00      C2   H
ATOM   3087 HG21 ILE A 319     -16.873  -6.615 -11.720  0.00  0.00      C2   H
ATOM   3088 HG22 ILE A 319     -17.802  -7.881 -12.467  0.00  0.00      C2   H
ATOM   3089 HG23 ILE A 319     -18.572  -6.781 -11.464  0.00  0.00      C2   H
ATOM   3090 HD11 ILE A 319     -13.936  -8.683 -11.165  0.00  0.00      C2   H
ATOM   3091 HD12 ILE A 319     -14.632  -7.267 -10.527  0.00  0.00      C2   H
ATOM   3092 HD13 ILE A 319     -14.081  -8.644  -9.396  0.00  0.00      C2   H
ATOM   3093  N   TYR A 320     -19.010  -5.830  -9.116  0.00  0.00      C2   N
ATOM   3094  CA  TYR A 320     -20.381  -5.243  -8.878  0.00  0.00      C2   C
ATOM   3095  C   TYR A 320     -20.895  -4.837 -10.250  0.00  0.00      C2   C
ATOM   3096  O   TYR A 320     -20.437  -3.829 -10.799  0.00  0.00      C2   O
ATOM   3097  CB  TYR A 320     -20.254  -3.975  -7.838  0.00  0.00      C2   C
ATOM   3098  CG  TYR A 320     -19.643  -4.111  -6.452  0.00  0.00      C2   C
ATOM   3099  CD1 TYR A 320     -18.278  -4.497  -6.395  0.00  0.00      C2   C
ATOM   3100  CD2 TYR A 320     -20.365  -3.871  -5.281  0.00  0.00      C2   C
ATOM   3101  CE1 TYR A 320     -17.624  -4.467  -5.168  0.00  0.00      C2   C
ATOM   3102  CE2 TYR A 320     -19.675  -3.807  -4.057  0.00  0.00      C2   C
ATOM   3103  CZ  TYR A 320     -18.305  -4.152  -3.985  0.00  0.00      C2   C
ATOM   3104  OH  TYR A 320     -17.633  -4.310  -2.778  0.00  0.00      C2   O
ATOM   3105  H   TYR A 320     -18.268  -5.179  -9.328  0.00  0.00      C2   H
ATOM   3106  HA  TYR A 320     -21.035  -6.058  -8.567  0.00  0.00      C2   H
ATOM   3107  HB3 TYR A 320     -21.301  -3.712  -7.684  0.00  0.00      C2   H
ATOM   3108  HB2 TYR A 320     -19.744  -3.173  -8.371  0.00  0.00      C2   H
ATOM   3109  HD1 TYR A 320     -17.652  -4.576  -7.272  0.00  0.00      C2   H
ATOM   3110  HD2 TYR A 320     -21.434  -3.716  -5.273  0.00  0.00      C2   H
ATOM   3111  HE1 TYR A 320     -16.585  -4.758  -5.116  0.00  0.00      C2   H
ATOM   3112  HE2 TYR A 320     -20.239  -3.414  -3.223  0.00  0.00      C2   H
ATOM   3113  HH  TYR A 320     -18.317  -4.222  -2.110  0.00  0.00      C2   H
ATOM   3114  N   THR A 321     -21.537  -5.749 -10.928  0.00  0.00      C2   N
ATOM   3115  CA  THR A 321     -22.155  -5.611 -12.244  0.00  0.00      C2   C
ATOM   3116  C   THR A 321     -23.448  -4.720 -12.029  0.00  0.00      C2   C
ATOM   3117  O   THR A 321     -24.179  -4.902 -11.018  0.00  0.00      C2   O
ATOM   3118  CB  THR A 321     -22.596  -6.917 -12.835  0.00  0.00      C2   C
ATOM   3119  OG1 THR A 321     -23.596  -7.602 -12.082  0.00  0.00      C2   O
ATOM   3120  CG2 THR A 321     -21.438  -7.880 -13.295  0.00  0.00      C2   C
ATOM   3121  H   THR A 321     -21.846  -6.635 -10.554  0.00  0.00      C2   H
ATOM   3122  HA  THR A 321     -21.534  -5.122 -12.995  0.00  0.00      C2   H
ATOM   3123  HB  THR A 321     -23.154  -6.745 -13.755  0.00  0.00      C2   H
ATOM   3124  HG1 THR A 321     -23.169  -7.950 -11.295  0.00  0.00      C2   H
ATOM   3125 HG21 THR A 321     -20.900  -8.190 -12.400  0.00  0.00      C2   H
ATOM   3126 HG22 THR A 321     -21.759  -8.796 -13.791  0.00  0.00      C2   H
ATOM   3127 HG23 THR A 321     -20.877  -7.257 -13.991  0.00  0.00      C2   H
ATOM   3128  N   HIE A 322     -23.753  -3.838 -13.003  0.00  0.00      C2   N
ATOM   3129  CA  HIE A 322     -24.908  -2.921 -12.959  0.00  0.00      C2   C
ATOM   3130  C   HIE A 322     -25.312  -2.614 -14.414  0.00  0.00      C2   C
ATOM   3131  O   HIE A 322     -24.465  -2.336 -15.266  0.00  0.00      C2   O
ATOM   3132  CB  HIE A 322     -24.570  -1.689 -12.086  0.00  0.00      C2   C
ATOM   3133  CG  HIE A 322     -25.482  -0.531 -12.046  0.00  0.00      C2   C
ATOM   3134  ND1 HIE A 322     -26.775  -0.507 -11.433  0.00  0.00      C2   N
ATOM   3135  CD2 HIE A 322     -25.349   0.698 -12.671  0.00  0.00      C2   C
ATOM   3136  CE1 HIE A 322     -27.270   0.730 -11.600  0.00  0.00      C2   C
ATOM   3137  NE2 HIE A 322     -26.425   1.474 -12.289  0.00  0.00      C2   N
ATOM   3138  H   HIE A 322     -23.125  -3.549 -13.740  0.00  0.00      C2   H
ATOM   3139  HA  HIE A 322     -25.789  -3.334 -12.467  0.00  0.00      C2   H
ATOM   3140  HB3 HIE A 322     -23.641  -1.210 -12.394  0.00  0.00      C2   H
ATOM   3141  HB2 HIE A 322     -24.419  -2.051 -11.070  0.00  0.00      C2   H
ATOM   3142  HD2 HIE A 322     -24.596   1.111 -13.325  0.00  0.00      C2   H
ATOM   3143  HE1 HIE A 322     -28.179   1.127 -11.172  0.00  0.00      C2   H
ATOM   3144  HE2 HIE A 322     -26.604   2.399 -12.653  0.00  0.00      C2   H
ATOM   3145  N   PHE A 323     -26.612  -2.649 -14.651  0.00  0.00      C2   N
ATOM   3146  CA  PHE A 323     -27.401  -2.207 -15.828  0.00  0.00      C2   C
ATOM   3147  C   PHE A 323     -27.680  -0.697 -15.711  0.00  0.00      C2   C
ATOM   3148  O   PHE A 323     -28.676  -0.291 -15.080  0.00  0.00      C2   O
ATOM   3149  CB  PHE A 323     -28.855  -2.873 -15.852  0.00  0.00      C2   C
ATOM   3150  CG  PHE A 323     -28.985  -4.278 -16.329  0.00  0.00      C2   C
ATOM   3151  CD1 PHE A 323     -30.269  -4.681 -16.732  0.00  0.00      C2   C
ATOM   3152  CD2 PHE A 323     -27.882  -5.169 -16.205  0.00  0.00      C2   C
ATOM   3153  CE1 PHE A 323     -30.437  -5.966 -17.215  0.00  0.00      C2   C
ATOM   3154  CE2 PHE A 323     -28.123  -6.494 -16.646  0.00  0.00      C2   C
ATOM   3155  CZ  PHE A 323     -29.373  -6.877 -17.168  0.00  0.00      C2   C
ATOM   3156  H   PHE A 323     -27.201  -2.897 -13.869  0.00  0.00      C2   H
ATOM   3157  HA  PHE A 323     -26.810  -2.402 -16.722  0.00  0.00      C2   H
ATOM   3158  HB3 PHE A 323     -29.491  -2.220 -16.449  0.00  0.00      C2   H
ATOM   3159  HB2 PHE A 323     -29.234  -2.850 -14.830  0.00  0.00      C2   H
ATOM   3160  HD1 PHE A 323     -31.062  -3.977 -16.937  0.00  0.00      C2   H
ATOM   3161  HD2 PHE A 323     -26.916  -4.975 -15.763  0.00  0.00      C2   H
ATOM   3162  HE1 PHE A 323     -31.401  -6.318 -17.555  0.00  0.00      C2   H
ATOM   3163  HE2 PHE A 323     -27.320  -7.204 -16.776  0.00  0.00      C2   H
ATOM   3164  HZ  PHE A 323     -29.501  -7.881 -17.545  0.00  0.00      C2   H
ATOM   3165  N   THR A 324     -26.780   0.110 -16.308  0.00  0.00      C2   N
ATOM   3166  CA  THR A 324     -26.587   1.537 -16.177  0.00  0.00      C2   C
ATOM   3167  C   THR A 324     -27.864   2.383 -16.511  0.00  0.00      C2   C
ATOM   3168  O   THR A 324     -28.451   2.237 -17.579  0.00  0.00      C2   O
ATOM   3169  CB  THR A 324     -25.524   2.073 -17.134  0.00  0.00      C2   C
ATOM   3170  OG1 THR A 324     -24.325   1.218 -17.177  0.00  0.00      C2   O
ATOM   3171  CG2 THR A 324     -25.083   3.519 -16.801  0.00  0.00      C2   C
ATOM   3172  H   THR A 324     -26.078  -0.266 -16.930  0.00  0.00      C2   H
ATOM   3173  HA  THR A 324     -26.180   1.666 -15.174  0.00  0.00      C2   H
ATOM   3174  HB  THR A 324     -25.943   2.091 -18.140  0.00  0.00      C2   H
ATOM   3175  HG1 THR A 324     -23.660   1.756 -17.614  0.00  0.00      C2   H
ATOM   3176 HG21 THR A 324     -24.771   3.711 -15.774  0.00  0.00      C2   H
ATOM   3177 HG22 THR A 324     -24.270   3.757 -17.487  0.00  0.00      C2   H
ATOM   3178 HG23 THR A 324     -25.848   4.256 -17.042  0.00  0.00      C2   H
ATOM   3179  N   CYS A 325     -28.298   3.263 -15.544  0.00  0.00      C2   N
ATOM   3180  CA  CYS A 325     -29.616   3.894 -15.697  0.00  0.00      C2   C
ATOM   3181  C   CYS A 325     -29.477   5.080 -16.624  0.00  0.00      C2   C
ATOM   3182  O   CYS A 325     -28.665   5.969 -16.360  0.00  0.00      C2   O
ATOM   3183  CB  CYS A 325     -30.352   4.340 -14.362  0.00  0.00      C2   C
ATOM   3184  SG  CYS A 325     -30.445   2.911 -13.216  0.00  0.00      C2   S
ATOM   3185  H   CYS A 325     -27.708   3.639 -14.815  0.00  0.00      C2   H
ATOM   3186  HA  CYS A 325     -30.320   3.161 -16.092  0.00  0.00      C2   H
ATOM   3187  HB3 CYS A 325     -31.334   4.706 -14.659  0.00  0.00      C2   H
ATOM   3188  HB2 CYS A 325     -29.842   5.219 -13.966  0.00  0.00      C2   H
ATOM   3189  HG  CYS A 325     -31.047   2.301 -14.240  0.00  0.00      C2   H
ATOM   3190  N   ALA A 326     -30.367   5.309 -17.576  0.00  0.00      C2   N
ATOM   3191  CA  ALA A 326     -30.493   6.609 -18.275  0.00  0.00      C2   C
ATOM   3192  C   ALA A 326     -30.868   7.717 -17.211  0.00  0.00      C2   C
ATOM   3193  O   ALA A 326     -30.161   8.734 -17.211  0.00  0.00      C2   O
ATOM   3194  CB  ALA A 326     -31.493   6.510 -19.468  0.00  0.00      C2   C
ATOM   3195  H   ALA A 326     -31.060   4.602 -17.776  0.00  0.00      C2   H
ATOM   3196  HA  ALA A 326     -29.527   6.796 -18.745  0.00  0.00      C2   H
ATOM   3197  HB1 ALA A 326     -32.513   6.422 -19.094  0.00  0.00      C2   H
ATOM   3198  HB2 ALA A 326     -31.407   7.368 -20.135  0.00  0.00      C2   H
ATOM   3199  HB3 ALA A 326     -31.274   5.702 -20.167  0.00  0.00      C2   H
ATOM   3200  N   THR A 327     -31.921   7.567 -16.360  0.00  0.00      C2   N
ATOM   3201  CA  THR A 327     -32.339   8.552 -15.426  0.00  0.00      C2   C
ATOM   3202  C   THR A 327     -31.383   8.915 -14.297  0.00  0.00      C2   C
ATOM   3203  O   THR A 327     -30.649   8.056 -13.809  0.00  0.00      C2   O
ATOM   3204  CB  THR A 327     -33.732   8.308 -14.913  0.00  0.00      C2   C
ATOM   3205  OG1 THR A 327     -33.759   7.150 -14.132  0.00  0.00      C2   O
ATOM   3206  CG2 THR A 327     -34.692   8.277 -16.102  0.00  0.00      C2   C
ATOM   3207  H   THR A 327     -32.425   6.693 -16.335  0.00  0.00      C2   H
ATOM   3208  HA  THR A 327     -32.416   9.459 -16.024  0.00  0.00      C2   H
ATOM   3209  HB  THR A 327     -34.126   9.140 -14.329  0.00  0.00      C2   H
ATOM   3210  HG1 THR A 327     -33.513   6.372 -14.638  0.00  0.00      C2   H
ATOM   3211 HG21 THR A 327     -34.680   9.119 -16.793  0.00  0.00      C2   H
ATOM   3212 HG22 THR A 327     -34.408   7.383 -16.659  0.00  0.00      C2   H
ATOM   3213 HG23 THR A 327     -35.745   8.172 -15.841  0.00  0.00      C2   H
ATOM   3214  N   ASP A 328     -31.396  10.208 -13.860  0.00  0.00      C2   N
ATOM   3215  CA  ASP A 328     -30.390  10.776 -12.950  0.00  0.00      C2   C
ATOM   3216  C   ASP A 328     -30.579  10.279 -11.458  0.00  0.00      C2   C
ATOM   3217  O   ASP A 328     -31.632   9.935 -11.055  0.00  0.00      C2   O
ATOM   3218  CB  ASP A 328     -30.456  12.263 -12.900  0.00  0.00      C2   C
ATOM   3219  CG  ASP A 328     -30.337  12.963 -14.249  0.00  0.00      C2   C
ATOM   3220  OD1 ASP A 328     -31.116  13.939 -14.366  0.00  0.00      C2   O
ATOM   3221  OD2 ASP A 328     -29.503  12.674 -15.123  0.00  0.00      C2   O
ATOM   3222  H   ASP A 328     -32.196  10.764 -14.128  0.00  0.00      C2   H
ATOM   3223  HA  ASP A 328     -29.433  10.369 -13.276  0.00  0.00      C2   H
ATOM   3224  HB3 ASP A 328     -29.727  12.740 -12.246  0.00  0.00      C2   H
ATOM   3225  HB2 ASP A 328     -31.485  12.462 -12.602  0.00  0.00      C2   H
ATOM   3226  N   THR A 329     -29.480  10.168 -10.723  0.00  0.00      C2   N
ATOM   3227  CA  THR A 329     -29.404   9.828  -9.326  0.00  0.00      C2   C
ATOM   3228  C   THR A 329     -29.003   8.377  -9.061  0.00  0.00      C2   C
ATOM   3229  O   THR A 329     -27.982   8.134  -8.445  0.00  0.00      C2   O
ATOM   3230  CB  THR A 329     -30.552  10.212  -8.318  0.00  0.00      C2   C
ATOM   3231  OG1 THR A 329     -31.067  11.525  -8.533  0.00  0.00      C2   O
ATOM   3232  CG2 THR A 329     -30.098  10.281  -6.830  0.00  0.00      C2   C
ATOM   3233  H   THR A 329     -28.556  10.363 -11.079  0.00  0.00      C2   H
ATOM   3234  HA  THR A 329     -28.487  10.386  -9.139  0.00  0.00      C2   H
ATOM   3235  HB  THR A 329     -31.388   9.515  -8.383  0.00  0.00      C2   H
ATOM   3236  HG1 THR A 329     -31.648  11.355  -9.278  0.00  0.00      C2   H
ATOM   3237 HG21 THR A 329     -30.958  10.743  -6.346  0.00  0.00      C2   H
ATOM   3238 HG22 THR A 329     -30.082   9.297  -6.362  0.00  0.00      C2   H
ATOM   3239 HG23 THR A 329     -29.155  10.784  -6.617  0.00  0.00      C2   H
ATOM   3240  N   LYS A 330     -29.688   7.372  -9.595  0.00  0.00      C2   N
ATOM   3241  CA  LYS A 330     -29.418   5.858  -9.587  0.00  0.00      C2   C
ATOM   3242  C   LYS A 330     -27.970   5.275  -9.823  0.00  0.00      C2   C
ATOM   3243  O   LYS A 330     -27.542   4.357  -9.068  0.00  0.00      C2   O
ATOM   3244  CB  LYS A 330     -30.330   5.260 -10.711  0.00  0.00      C2   C
ATOM   3245  CG  LYS A 330     -31.806   5.585 -10.536  0.00  0.00      C2   C
ATOM   3246  CD  LYS A 330     -32.684   4.886 -11.521  0.00  0.00      C2   C
ATOM   3247  CE  LYS A 330     -34.251   5.011 -11.135  0.00  0.00      C2   C
ATOM   3248  NZ  LYS A 330     -34.765   6.344 -11.508  0.00  0.00      C2   N
ATOM   3249  H   LYS A 330     -30.565   7.688  -9.985  0.00  0.00      C2   H
ATOM   3250  HA  LYS A 330     -29.730   5.621  -8.570  0.00  0.00      C2   H
ATOM   3251  HB3 LYS A 330     -30.212   4.177 -10.697  0.00  0.00      C2   H
ATOM   3252  HB2 LYS A 330     -29.883   5.655 -11.624  0.00  0.00      C2   H
ATOM   3253  HG3 LYS A 330     -32.118   6.629 -10.534  0.00  0.00      C2   H
ATOM   3254  HG2 LYS A 330     -32.136   5.266  -9.547  0.00  0.00      C2   H
ATOM   3255  HD3 LYS A 330     -32.524   3.809 -11.560  0.00  0.00      C2   H
ATOM   3256  HD2 LYS A 330     -32.558   5.135 -12.575  0.00  0.00      C2   H
ATOM   3257  HE3 LYS A 330     -34.516   4.646 -10.143  0.00  0.00      C2   H
ATOM   3258  HE2 LYS A 330     -34.679   4.291 -11.833  0.00  0.00      C2   H
ATOM   3259  HZ1 LYS A 330     -35.769   6.423 -11.431  0.00  0.00      C2   H
ATOM   3260  HZ2 LYS A 330     -34.327   6.985 -10.861  0.00  0.00      C2   H
ATOM   3261  HZ3 LYS A 330     -34.501   6.640 -12.437  0.00  0.00      C2   H
ATOM   3262  N   ASN A 331     -27.159   5.918 -10.693  0.00  0.00      C2   N
ATOM   3263  CA  ASN A 331     -25.789   5.381 -10.973  0.00  0.00      C2   C
ATOM   3264  C   ASN A 331     -24.872   5.870  -9.894  0.00  0.00      C2   C
ATOM   3265  O   ASN A 331     -24.075   5.100  -9.366  0.00  0.00      C2   O
ATOM   3266  CB  ASN A 331     -25.274   5.904 -12.363  0.00  0.00      C2   C
ATOM   3267  CG  ASN A 331     -26.005   5.223 -13.572  0.00  0.00      C2   C
ATOM   3268  OD1 ASN A 331     -26.113   3.976 -13.637  0.00  0.00      C2   O
ATOM   3269  ND2 ASN A 331     -26.337   5.948 -14.563  0.00  0.00      C2   N
ATOM   3270  H   ASN A 331     -27.547   6.588 -11.342  0.00  0.00      C2   H
ATOM   3271  HA  ASN A 331     -25.856   4.294 -11.002  0.00  0.00      C2   H
ATOM   3272  HB3 ASN A 331     -24.271   5.477 -12.363  0.00  0.00      C2   H
ATOM   3273  HB2 ASN A 331     -25.274   6.994 -12.366  0.00  0.00      C2   H
ATOM   3274 HD22 ASN A 331     -26.951   5.612 -15.292  0.00  0.00      C2   H
ATOM   3275 HD21 ASN A 331     -26.430   6.951 -14.498  0.00  0.00      C2   H
ATOM   3276  N   VAL A 332     -24.970   7.111  -9.450  0.00  0.00      C2   N
ATOM   3277  CA  VAL A 332     -24.112   7.715  -8.452  0.00  0.00      C2   C
ATOM   3278  C   VAL A 332     -24.475   7.407  -6.982  0.00  0.00      C2   C
ATOM   3279  O   VAL A 332     -23.560   7.475  -6.092  0.00  0.00      C2   O
ATOM   3280  CB  VAL A 332     -24.062   9.283  -8.601  0.00  0.00      C2   C
ATOM   3281  CG1 VAL A 332     -23.257   9.654  -9.839  0.00  0.00      C2   C
ATOM   3282  CG2 VAL A 332     -25.435   9.970  -8.536  0.00  0.00      C2   C
ATOM   3283  H   VAL A 332     -25.621   7.732  -9.907  0.00  0.00      C2   H
ATOM   3284  HA  VAL A 332     -23.137   7.228  -8.467  0.00  0.00      C2   H
ATOM   3285  HB  VAL A 332     -23.486   9.559  -7.717  0.00  0.00      C2   H
ATOM   3286 HG11 VAL A 332     -23.827   9.388 -10.729  0.00  0.00      C2   H
ATOM   3287 HG12 VAL A 332     -23.025  10.716  -9.928  0.00  0.00      C2   H
ATOM   3288 HG13 VAL A 332     -22.343   9.078  -9.695  0.00  0.00      C2   H
ATOM   3289 HG21 VAL A 332     -26.050   9.659  -9.381  0.00  0.00      C2   H
ATOM   3290 HG22 VAL A 332     -25.983   9.703  -7.633  0.00  0.00      C2   H
ATOM   3291 HG23 VAL A 332     -25.373  11.054  -8.436  0.00  0.00      C2   H
ATOM   3292  N   GLN A 333     -25.747   6.961  -6.725  0.00  0.00      C2   N
ATOM   3293  CA  GLN A 333     -26.203   6.213  -5.594  0.00  0.00      C2   C
ATOM   3294  C   GLN A 333     -25.413   4.898  -5.507  0.00  0.00      C2   C
ATOM   3295  O   GLN A 333     -24.788   4.596  -4.460  0.00  0.00      C2   O
ATOM   3296  CB  GLN A 333     -27.693   6.102  -5.579  0.00  0.00      C2   C
ATOM   3297  CG  GLN A 333     -28.463   5.067  -4.658  0.00  0.00      C2   C
ATOM   3298  CD  GLN A 333     -28.447   3.665  -5.210  0.00  0.00      C2   C
ATOM   3299  OE1 GLN A 333     -28.839   3.462  -6.432  0.00  0.00      C2   O
ATOM   3300  NE2 GLN A 333     -28.139   2.617  -4.502  0.00  0.00      C2   N
ATOM   3301  H   GLN A 333     -26.408   6.914  -7.487  0.00  0.00      C2   H
ATOM   3302  HA  GLN A 333     -25.794   6.726  -4.724  0.00  0.00      C2   H
ATOM   3303  HB3 GLN A 333     -28.100   5.956  -6.579  0.00  0.00      C2   H
ATOM   3304  HB2 GLN A 333     -28.000   7.111  -5.305  0.00  0.00      C2   H
ATOM   3305  HG3 GLN A 333     -29.508   5.343  -4.514  0.00  0.00      C2   H
ATOM   3306  HG2 GLN A 333     -28.031   4.939  -3.665  0.00  0.00      C2   H
ATOM   3307 HE22 GLN A 333     -28.049   1.699  -4.913  0.00  0.00      C2   H
ATOM   3308 HE21 GLN A 333     -27.661   2.858  -3.645  0.00  0.00      C2   H
ATOM   3309  N   PHE A 334     -25.614   4.069  -6.536  0.00  0.00      C2   N
ATOM   3310  CA  PHE A 334     -24.907   2.779  -6.697  0.00  0.00      C2   C
ATOM   3311  C   PHE A 334     -23.383   2.815  -6.501  0.00  0.00      C2   C
ATOM   3312  O   PHE A 334     -22.865   1.972  -5.773  0.00  0.00      C2   O
ATOM   3313  CB  PHE A 334     -25.252   2.076  -8.114  0.00  0.00      C2   C
ATOM   3314  CG  PHE A 334     -24.363   0.990  -8.668  0.00  0.00      C2   C
ATOM   3315  CD1 PHE A 334     -24.170  -0.222  -7.941  0.00  0.00      C2   C
ATOM   3316  CD2 PHE A 334     -23.675   1.252  -9.848  0.00  0.00      C2   C
ATOM   3317  CE1 PHE A 334     -23.285  -1.172  -8.447  0.00  0.00      C2   C
ATOM   3318  CE2 PHE A 334     -22.758   0.329 -10.348  0.00  0.00      C2   C
ATOM   3319  CZ  PHE A 334     -22.569  -0.836  -9.616  0.00  0.00      C2   C
ATOM   3320  H   PHE A 334     -26.323   4.235  -7.236  0.00  0.00      C2   H
ATOM   3321  HA  PHE A 334     -25.131   2.101  -5.873  0.00  0.00      C2   H
ATOM   3322  HB3 PHE A 334     -25.386   2.804  -8.915  0.00  0.00      C2   H
ATOM   3323  HB2 PHE A 334     -26.248   1.634  -8.108  0.00  0.00      C2   H
ATOM   3324  HD1 PHE A 334     -24.638  -0.262  -6.969  0.00  0.00      C2   H
ATOM   3325  HD2 PHE A 334     -23.811   2.133 -10.457  0.00  0.00      C2   H
ATOM   3326  HE1 PHE A 334     -23.057  -2.006  -7.800  0.00  0.00      C2   H
ATOM   3327  HE2 PHE A 334     -22.272   0.424 -11.309  0.00  0.00      C2   H
ATOM   3328  HZ  PHE A 334     -21.871  -1.575  -9.982  0.00  0.00      C2   H
ATOM   3329  N   VAL A 335     -22.728   3.823  -7.120  0.00  0.00      C2   N
ATOM   3330  CA  VAL A 335     -21.347   4.060  -6.817  0.00  0.00      C2   C
ATOM   3331  C   VAL A 335     -21.061   4.282  -5.330  0.00  0.00      C2   C
ATOM   3332  O   VAL A 335     -20.133   3.620  -4.923  0.00  0.00      C2   O
ATOM   3333  CB  VAL A 335     -20.732   5.117  -7.777  0.00  0.00      C2   C
ATOM   3334  CG1 VAL A 335     -19.334   5.642  -7.547  0.00  0.00      C2   C
ATOM   3335  CG2 VAL A 335     -20.798   4.583  -9.221  0.00  0.00      C2   C
ATOM   3336  H   VAL A 335     -23.312   4.384  -7.724  0.00  0.00      C2   H
ATOM   3337  HA  VAL A 335     -20.725   3.183  -6.994  0.00  0.00      C2   H
ATOM   3338  HB  VAL A 335     -21.299   6.048  -7.760  0.00  0.00      C2   H
ATOM   3339 HG11 VAL A 335     -18.966   6.450  -8.179  0.00  0.00      C2   H
ATOM   3340 HG12 VAL A 335     -19.281   5.962  -6.506  0.00  0.00      C2   H
ATOM   3341 HG13 VAL A 335     -18.595   4.842  -7.568  0.00  0.00      C2   H
ATOM   3342 HG21 VAL A 335     -20.645   3.509  -9.321  0.00  0.00      C2   H
ATOM   3343 HG22 VAL A 335     -21.768   4.730  -9.696  0.00  0.00      C2   H
ATOM   3344 HG23 VAL A 335     -20.066   5.041  -9.887  0.00  0.00      C2   H
ATOM   3345  N   PHE A 336     -21.769   5.207  -4.659  0.00  0.00      C2   N
ATOM   3346  CA  PHE A 336     -21.546   5.552  -3.280  0.00  0.00      C2   C
ATOM   3347  C   PHE A 336     -21.739   4.405  -2.297  0.00  0.00      C2   C
ATOM   3348  O   PHE A 336     -20.911   4.146  -1.454  0.00  0.00      C2   O
ATOM   3349  CB  PHE A 336     -22.338   6.845  -3.044  0.00  0.00      C2   C
ATOM   3350  CG  PHE A 336     -22.372   7.304  -1.618  0.00  0.00      C2   C
ATOM   3351  CD1 PHE A 336     -23.065   6.722  -0.569  0.00  0.00      C2   C
ATOM   3352  CD2 PHE A 336     -21.487   8.407  -1.264  0.00  0.00      C2   C
ATOM   3353  CE1 PHE A 336     -23.089   7.348   0.714  0.00  0.00      C2   C
ATOM   3354  CE2 PHE A 336     -21.552   9.019  -0.067  0.00  0.00      C2   C
ATOM   3355  CZ  PHE A 336     -22.348   8.497   1.014  0.00  0.00      C2   C
ATOM   3356  H   PHE A 336     -22.522   5.668  -5.150  0.00  0.00      C2   H
ATOM   3357  HA  PHE A 336     -20.503   5.825  -3.125  0.00  0.00      C2   H
ATOM   3358  HB3 PHE A 336     -23.396   6.765  -3.295  0.00  0.00      C2   H
ATOM   3359  HB2 PHE A 336     -21.878   7.672  -3.584  0.00  0.00      C2   H
ATOM   3360  HD1 PHE A 336     -23.653   5.816  -0.574  0.00  0.00      C2   H
ATOM   3361  HD2 PHE A 336     -20.904   8.826  -2.071  0.00  0.00      C2   H
ATOM   3362  HE1 PHE A 336     -23.666   6.915   1.518  0.00  0.00      C2   H
ATOM   3363  HE2 PHE A 336     -21.005   9.914   0.192  0.00  0.00      C2   H
ATOM   3364  HZ  PHE A 336     -22.434   8.952   1.990  0.00  0.00      C2   H
ATOM   3365  N   ASP A 337     -22.817   3.690  -2.546  0.00  0.00      C2   N
ATOM   3366  CA  ASP A 337     -23.218   2.435  -1.901  0.00  0.00      C2   C
ATOM   3367  C   ASP A 337     -22.222   1.324  -1.969  0.00  0.00      C2   C
ATOM   3368  O   ASP A 337     -21.873   0.729  -0.979  0.00  0.00      C2   O
ATOM   3369  CB  ASP A 337     -24.686   1.986  -2.143  0.00  0.00      C2   C
ATOM   3370  CG  ASP A 337     -25.759   2.954  -1.724  0.00  0.00      C2   C
ATOM   3371  OD1 ASP A 337     -25.467   4.007  -1.100  0.00  0.00      C2   O
ATOM   3372  OD2 ASP A 337     -26.924   2.629  -1.957  0.00  0.00      C2   O
ATOM   3373  H   ASP A 337     -23.398   3.882  -3.350  0.00  0.00      C2   H
ATOM   3374  HA  ASP A 337     -23.119   2.655  -0.838  0.00  0.00      C2   H
ATOM   3375  HB3 ASP A 337     -24.976   1.031  -1.706  0.00  0.00      C2   H
ATOM   3376  HB2 ASP A 337     -24.844   1.967  -3.221  0.00  0.00      C2   H
ATOM   3377  N   ALA A 338     -21.688   1.082  -3.153  0.00  0.00      C2   N
ATOM   3378  CA  ALA A 338     -20.613   0.145  -3.404  0.00  0.00      C2   C
ATOM   3379  C   ALA A 338     -19.313   0.618  -2.746  0.00  0.00      C2   C
ATOM   3380  O   ALA A 338     -18.616  -0.164  -2.100  0.00  0.00      C2   O
ATOM   3381  CB  ALA A 338     -20.373  -0.006  -4.982  0.00  0.00      C2   C
ATOM   3382  H   ALA A 338     -21.749   1.678  -3.966  0.00  0.00      C2   H
ATOM   3383  HA  ALA A 338     -20.907  -0.860  -3.098  0.00  0.00      C2   H
ATOM   3384  HB1 ALA A 338     -19.598  -0.761  -5.111  0.00  0.00      C2   H
ATOM   3385  HB2 ALA A 338     -21.328  -0.279  -5.433  0.00  0.00      C2   H
ATOM   3386  HB3 ALA A 338     -20.115   0.987  -5.350  0.00  0.00      C2   H
ATOM   3387  N   VAL A 339     -18.997   1.922  -2.819  0.00  0.00      C2   N
ATOM   3388  CA  VAL A 339     -17.832   2.509  -2.254  0.00  0.00      C2   C
ATOM   3389  C   VAL A 339     -17.790   2.546  -0.764  0.00  0.00      C2   C
ATOM   3390  O   VAL A 339     -16.735   2.311  -0.220  0.00  0.00      C2   O
ATOM   3391  CB  VAL A 339     -17.433   3.894  -2.880  0.00  0.00      C2   C
ATOM   3392  CG1 VAL A 339     -16.481   4.908  -2.152  0.00  0.00      C2   C
ATOM   3393  CG2 VAL A 339     -16.927   3.756  -4.327  0.00  0.00      C2   C
ATOM   3394  H   VAL A 339     -19.588   2.577  -3.311  0.00  0.00      C2   H
ATOM   3395  HA  VAL A 339     -17.019   1.898  -2.646  0.00  0.00      C2   H
ATOM   3396  HB  VAL A 339     -18.382   4.425  -2.962  0.00  0.00      C2   H
ATOM   3397 HG11 VAL A 339     -15.580   4.316  -1.990  0.00  0.00      C2   H
ATOM   3398 HG12 VAL A 339     -16.091   5.654  -2.844  0.00  0.00      C2   H
ATOM   3399 HG13 VAL A 339     -16.705   5.292  -1.157  0.00  0.00      C2   H
ATOM   3400 HG21 VAL A 339     -17.597   3.192  -4.976  0.00  0.00      C2   H
ATOM   3401 HG22 VAL A 339     -16.509   4.694  -4.692  0.00  0.00      C2   H
ATOM   3402 HG23 VAL A 339     -16.063   3.093  -4.349  0.00  0.00      C2   H
ATOM   3403  N   THR A 340     -18.955   2.572  -0.112  0.00  0.00      C2   N
ATOM   3404  CA  THR A 340     -19.269   2.415   1.293  0.00  0.00      C2   C
ATOM   3405  C   THR A 340     -19.136   0.871   1.649  0.00  0.00      C2   C
ATOM   3406  O   THR A 340     -18.632   0.608   2.726  0.00  0.00      C2   O
ATOM   3407  CB  THR A 340     -20.711   2.827   1.681  0.00  0.00      C2   C
ATOM   3408  OG1 THR A 340     -20.988   4.190   1.409  0.00  0.00      C2   O
ATOM   3409  CG2 THR A 340     -21.158   2.537   3.132  0.00  0.00      C2   C
ATOM   3410  H   THR A 340     -19.725   2.857  -0.701  0.00  0.00      C2   H
ATOM   3411  HA  THR A 340     -18.539   2.991   1.863  0.00  0.00      C2   H
ATOM   3412  HB  THR A 340     -21.451   2.235   1.144  0.00  0.00      C2   H
ATOM   3413  HG1 THR A 340     -20.986   4.326   0.459  0.00  0.00      C2   H
ATOM   3414 HG21 THR A 340     -20.884   1.550   3.506  0.00  0.00      C2   H
ATOM   3415 HG22 THR A 340     -20.640   3.248   3.776  0.00  0.00      C2   H
ATOM   3416 HG23 THR A 340     -22.246   2.543   3.193  0.00  0.00      C2   H
ATOM   3417  N   ASP A 341     -19.522  -0.040   0.759  0.00  0.00      C2   N
ATOM   3418  CA  ASP A 341     -19.144  -1.475   0.937  0.00  0.00      C2   C
ATOM   3419  C   ASP A 341     -17.636  -1.733   0.926  0.00  0.00      C2   C
ATOM   3420  O   ASP A 341     -17.046  -2.488   1.713  0.00  0.00      C2   O
ATOM   3421  CB  ASP A 341     -19.886  -2.416  -0.066  0.00  0.00      C2   C
ATOM   3422  CG  ASP A 341     -19.713  -3.855   0.245  0.00  0.00      C2   C
ATOM   3423  OD1 ASP A 341     -20.188  -4.280   1.313  0.00  0.00      C2   O
ATOM   3424  OD2 ASP A 341     -19.231  -4.546  -0.691  0.00  0.00      C2   O
ATOM   3425  H   ASP A 341     -19.882   0.258  -0.136  0.00  0.00      C2   H
ATOM   3426  HA  ASP A 341     -19.447  -1.817   1.926  0.00  0.00      C2   H
ATOM   3427  HB3 ASP A 341     -19.639  -2.242  -1.113  0.00  0.00      C2   H
ATOM   3428  HB2 ASP A 341     -20.953  -2.196  -0.094  0.00  0.00      C2   H
ATOM   3429  N   VAL A 342     -16.981  -0.990   0.021  0.00  0.00      C2   N
ATOM   3430  CA  VAL A 342     -15.519  -1.080  -0.161  0.00  0.00      C2   C
ATOM   3431  C   VAL A 342     -14.703  -0.533   0.996  0.00  0.00      C2   C
ATOM   3432  O   VAL A 342     -13.841  -1.269   1.500  0.00  0.00      C2   O
ATOM   3433  CB  VAL A 342     -15.018  -0.425  -1.463  0.00  0.00      C2   C
ATOM   3434  CG1 VAL A 342     -13.692   0.294  -1.533  0.00  0.00      C2   C
ATOM   3435  CG2 VAL A 342     -15.360  -1.213  -2.699  0.00  0.00      C2   C
ATOM   3436  H   VAL A 342     -17.395  -0.388  -0.676  0.00  0.00      C2   H
ATOM   3437  HA  VAL A 342     -15.258  -2.135  -0.245  0.00  0.00      C2   H
ATOM   3438  HB  VAL A 342     -15.704   0.419  -1.526  0.00  0.00      C2   H
ATOM   3439 HG11 VAL A 342     -13.501   0.804  -2.477  0.00  0.00      C2   H
ATOM   3440 HG12 VAL A 342     -13.444   0.991  -0.733  0.00  0.00      C2   H
ATOM   3441 HG13 VAL A 342     -12.961  -0.510  -1.444  0.00  0.00      C2   H
ATOM   3442 HG21 VAL A 342     -15.302  -2.278  -2.476  0.00  0.00      C2   H
ATOM   3443 HG22 VAL A 342     -16.365  -1.073  -3.098  0.00  0.00      C2   H
ATOM   3444 HG23 VAL A 342     -14.699  -1.040  -3.549  0.00  0.00      C2   H
ATOM   3445  N   ILE A 343     -15.143   0.644   1.484  0.00  0.00      C2   N
ATOM   3446  CA  ILE A 343     -14.566   1.313   2.680  0.00  0.00      C2   C
ATOM   3447  C   ILE A 343     -14.771   0.539   4.005  0.00  0.00      C2   C
ATOM   3448  O   ILE A 343     -13.757   0.317   4.709  0.00  0.00      C2   O
ATOM   3449  CB  ILE A 343     -15.099   2.777   2.824  0.00  0.00      C2   C
ATOM   3450  CG1 ILE A 343     -14.584   3.714   1.651  0.00  0.00      C2   C
ATOM   3451  CG2 ILE A 343     -14.820   3.492   4.130  0.00  0.00      C2   C
ATOM   3452  CD1 ILE A 343     -15.454   5.014   1.500  0.00  0.00      C2   C
ATOM   3453  H   ILE A 343     -15.881   1.129   0.993  0.00  0.00      C2   H
ATOM   3454  HA  ILE A 343     -13.487   1.427   2.579  0.00  0.00      C2   H
ATOM   3455  HB  ILE A 343     -16.184   2.702   2.750  0.00  0.00      C2   H
ATOM   3456 HG13 ILE A 343     -14.601   3.102   0.749  0.00  0.00      C2   H
ATOM   3457 HG12 ILE A 343     -13.567   4.077   1.800  0.00  0.00      C2   H
ATOM   3458 HG21 ILE A 343     -13.782   3.411   4.452  0.00  0.00      C2   H
ATOM   3459 HG22 ILE A 343     -15.226   4.503   4.101  0.00  0.00      C2   H
ATOM   3460 HG23 ILE A 343     -15.311   2.900   4.902  0.00  0.00      C2   H
ATOM   3461 HD11 ILE A 343     -15.318   5.580   2.422  0.00  0.00      C2   H
ATOM   3462 HD12 ILE A 343     -15.206   5.753   0.739  0.00  0.00      C2   H
ATOM   3463 HD13 ILE A 343     -16.528   4.835   1.443  0.00  0.00      C2   H
ATOM   3464  N   ILE A 344     -15.988   0.116   4.307  0.00  0.00      C2   N
ATOM   3465  CA  ILE A 344     -16.271  -0.833   5.400  0.00  0.00      C2   C
ATOM   3466  C   ILE A 344     -15.327  -1.992   5.423  0.00  0.00      C2   C
ATOM   3467  O   ILE A 344     -14.704  -2.322   6.422  0.00  0.00      C2   O
ATOM   3468  CB  ILE A 344     -17.733  -1.280   5.380  0.00  0.00      C2   C
ATOM   3469  CG1 ILE A 344     -18.677  -0.212   5.879  0.00  0.00      C2   C
ATOM   3470  CG2 ILE A 344     -18.014  -2.635   6.246  0.00  0.00      C2   C
ATOM   3471  CD1 ILE A 344     -20.176  -0.454   5.571  0.00  0.00      C2   C
ATOM   3472  H   ILE A 344     -16.748   0.297   3.668  0.00  0.00      C2   H
ATOM   3473  HA  ILE A 344     -16.144  -0.293   6.337  0.00  0.00      C2   H
ATOM   3474  HB  ILE A 344     -18.035  -1.438   4.345  0.00  0.00      C2   H
ATOM   3475 HG13 ILE A 344     -18.412   0.771   5.490  0.00  0.00      C2   H
ATOM   3476 HG12 ILE A 344     -18.588  -0.240   6.965  0.00  0.00      C2   H
ATOM   3477 HG21 ILE A 344     -19.093  -2.787   6.211  0.00  0.00      C2   H
ATOM   3478 HG22 ILE A 344     -17.542  -3.508   5.796  0.00  0.00      C2   H
ATOM   3479 HG23 ILE A 344     -17.764  -2.556   7.304  0.00  0.00      C2   H
ATOM   3480 HD11 ILE A 344     -20.786   0.428   5.763  0.00  0.00      C2   H
ATOM   3481 HD12 ILE A 344     -20.243  -0.684   4.508  0.00  0.00      C2   H
ATOM   3482 HD13 ILE A 344     -20.712  -1.223   6.128  0.00  0.00      C2   H
ATOM   3483  N   LYS A 345     -15.165  -2.765   4.297  0.00  0.00      C2   N
ATOM   3484  CA  LYS A 345     -14.267  -3.896   4.117  0.00  0.00      C2   C
ATOM   3485  C   LYS A 345     -12.811  -3.589   4.443  0.00  0.00      C2   C
ATOM   3486  O   LYS A 345     -12.249  -4.401   5.246  0.00  0.00      C2   O
ATOM   3487  CB  LYS A 345     -14.296  -4.392   2.686  0.00  0.00      C2   C
ATOM   3488  CG  LYS A 345     -15.486  -5.328   2.478  0.00  0.00      C2   C
ATOM   3489  CD  LYS A 345     -15.699  -5.655   0.993  0.00  0.00      C2   C
ATOM   3490  CE  LYS A 345     -16.746  -6.760   0.781  0.00  0.00      C2   C
ATOM   3491  NZ  LYS A 345     -17.494  -6.583  -0.482  0.00  0.00      C2   N
ATOM   3492  H   LYS A 345     -15.764  -2.658   3.491  0.00  0.00      C2   H
ATOM   3493  HA  LYS A 345     -14.637  -4.600   4.862  0.00  0.00      C2   H
ATOM   3494  HB3 LYS A 345     -13.427  -5.040   2.573  0.00  0.00      C2   H
ATOM   3495  HB2 LYS A 345     -14.305  -3.573   1.966  0.00  0.00      C2   H
ATOM   3496  HG3 LYS A 345     -16.438  -4.872   2.750  0.00  0.00      C2   H
ATOM   3497  HG2 LYS A 345     -15.452  -6.194   3.139  0.00  0.00      C2   H
ATOM   3498  HD3 LYS A 345     -14.771  -6.067   0.595  0.00  0.00      C2   H
ATOM   3499  HD2 LYS A 345     -16.056  -4.746   0.509  0.00  0.00      C2   H
ATOM   3500  HE3 LYS A 345     -17.462  -6.895   1.592  0.00  0.00      C2   H
ATOM   3501  HE2 LYS A 345     -16.197  -7.695   0.666  0.00  0.00      C2   H
ATOM   3502  HZ1 LYS A 345     -18.031  -5.729  -0.533  0.00  0.00      C2   H
ATOM   3503  HZ2 LYS A 345     -16.803  -6.551  -1.218  0.00  0.00      C2   H
ATOM   3504  HZ3 LYS A 345     -18.115  -7.350  -0.699  0.00  0.00      C2   H
ATOM   3505  N   ASN A 346     -12.348  -2.421   4.002  0.00  0.00      C2   N
ATOM   3506  CA  ASN A 346     -11.056  -1.797   4.207  0.00  0.00      C2   C
ATOM   3507  C   ASN A 346     -10.874  -1.291   5.651  0.00  0.00      C2   C
ATOM   3508  O   ASN A 346      -9.742  -1.475   6.174  0.00  0.00      C2   O
ATOM   3509  CB  ASN A 346     -10.966  -0.611   3.193  0.00  0.00      C2   C
ATOM   3510  CG  ASN A 346     -10.385  -0.816   1.787  0.00  0.00      C2   C
ATOM   3511  OD1 ASN A 346     -10.230  -1.950   1.295  0.00  0.00      C2   O
ATOM   3512  ND2 ASN A 346      -9.994   0.295   1.176  0.00  0.00      C2   N
ATOM   3513  H   ASN A 346     -13.030  -2.077   3.341  0.00  0.00      C2   H
ATOM   3514  HA  ASN A 346     -10.323  -2.590   4.062  0.00  0.00      C2   H
ATOM   3515  HB3 ASN A 346     -10.338   0.134   3.682  0.00  0.00      C2   H
ATOM   3516  HB2 ASN A 346     -11.945  -0.138   3.113  0.00  0.00      C2   H
ATOM   3517 HD22 ASN A 346      -9.468   0.268   0.313  0.00  0.00      C2   H
ATOM   3518 HD21 ASN A 346     -10.052   1.236   1.538  0.00  0.00      C2   H
ATOM   3519  N   ASN A 347     -11.940  -0.908   6.293  0.00  0.00      C2   N
ATOM   3520  CA  ASN A 347     -11.995  -0.429   7.718  0.00  0.00      C2   C
ATOM   3521  C   ASN A 347     -11.790  -1.533   8.720  0.00  0.00      C2   C
ATOM   3522  O   ASN A 347     -10.847  -1.552   9.554  0.00  0.00      C2   O
ATOM   3523  CB  ASN A 347     -13.226   0.345   8.085  0.00  0.00      C2   C
ATOM   3524  CG  ASN A 347     -13.351   1.786   7.505  0.00  0.00      C2   C
ATOM   3525  OD1 ASN A 347     -12.370   2.420   7.038  0.00  0.00      C2   O
ATOM   3526  ND2 ASN A 347     -14.525   2.448   7.667  0.00  0.00      C2   N
ATOM   3527  H   ASN A 347     -12.793  -0.784   5.767  0.00  0.00      C2   H
ATOM   3528  HA  ASN A 347     -11.252   0.367   7.753  0.00  0.00      C2   H
ATOM   3529  HB3 ASN A 347     -13.269   0.293   9.173  0.00  0.00      C2   H
ATOM   3530  HB2 ASN A 347     -14.147  -0.177   7.828  0.00  0.00      C2   H
ATOM   3531 HD22 ASN A 347     -14.518   3.393   7.312  0.00  0.00      C2   H
ATOM   3532 HD21 ASN A 347     -15.334   2.028   8.103  0.00  0.00      C2   H
ATOM   3533  N   LEU A 348     -12.640  -2.580   8.485  0.00  0.00      C2   N
ATOM   3534  CA  LEU A 348     -12.597  -3.868   9.134  0.00  0.00      C2   C
ATOM   3535  C   LEU A 348     -11.234  -4.635   8.917  0.00  0.00      C2   C
ATOM   3536  O   LEU A 348     -10.848  -5.419   9.841  0.00  0.00      C2   O
ATOM   3537  CB  LEU A 348     -13.734  -4.791   8.861  0.00  0.00      C2   C
ATOM   3538  CG  LEU A 348     -15.128  -4.195   9.102  0.00  0.00      C2   C
ATOM   3539  CD1 LEU A 348     -16.144  -5.132   8.424  0.00  0.00      C2   C
ATOM   3540  CD2 LEU A 348     -15.483  -3.874  10.633  0.00  0.00      C2   C
ATOM   3541  H   LEU A 348     -13.286  -2.434   7.723  0.00  0.00      C2   H
ATOM   3542  HA  LEU A 348     -12.709  -3.687  10.203  0.00  0.00      C2   H
ATOM   3543  HB3 LEU A 348     -13.686  -5.669   9.505  0.00  0.00      C2   H
ATOM   3544  HB2 LEU A 348     -13.694  -5.086   7.813  0.00  0.00      C2   H
ATOM   3545  HG  LEU A 348     -15.310  -3.318   8.481  0.00  0.00      C2   H
ATOM   3546 HD11 LEU A 348     -16.149  -6.159   8.792  0.00  0.00      C2   H
ATOM   3547 HD12 LEU A 348     -17.140  -4.690   8.440  0.00  0.00      C2   H
ATOM   3548 HD13 LEU A 348     -15.880  -5.216   7.370  0.00  0.00      C2   H
ATOM   3549 HD21 LEU A 348     -15.269  -2.817  10.797  0.00  0.00      C2   H
ATOM   3550 HD22 LEU A 348     -16.462  -4.250  10.929  0.00  0.00      C2   H
ATOM   3551 HD23 LEU A 348     -14.892  -4.169  11.499  0.00  0.00      C2   H
ATOM   3552  N   LYS A 349     -10.530  -4.322   7.810  0.00  0.00      C2   N
ATOM   3553  CA  LYS A 349      -9.230  -5.028   7.592  0.00  0.00      C2   C
ATOM   3554  C   LYS A 349      -8.106  -4.570   8.604  0.00  0.00      C2   C
ATOM   3555  O   LYS A 349      -7.351  -5.357   9.126  0.00  0.00      C2   O
ATOM   3556  CB  LYS A 349      -8.664  -4.730   6.187  0.00  0.00      C2   C
ATOM   3557  CG  LYS A 349      -7.719  -5.782   5.735  0.00  0.00      C2   C
ATOM   3558  CD  LYS A 349      -7.227  -5.558   4.367  0.00  0.00      C2   C
ATOM   3559  CE  LYS A 349      -6.389  -6.717   3.834  0.00  0.00      C2   C
ATOM   3560  NZ  LYS A 349      -5.464  -6.314   2.858  0.00  0.00      C2   N
ATOM   3561  H   LYS A 349     -10.932  -3.874   6.999  0.00  0.00      C2   H
ATOM   3562  HA  LYS A 349      -9.458  -6.094   7.623  0.00  0.00      C2   H
ATOM   3563  HB3 LYS A 349      -8.254  -3.720   6.204  0.00  0.00      C2   H
ATOM   3564  HB2 LYS A 349      -9.487  -4.616   5.480  0.00  0.00      C2   H
ATOM   3565  HG3 LYS A 349      -8.336  -6.677   5.659  0.00  0.00      C2   H
ATOM   3566  HG2 LYS A 349      -6.959  -6.051   6.468  0.00  0.00      C2   H
ATOM   3567  HD3 LYS A 349      -6.570  -4.703   4.206  0.00  0.00      C2   H
ATOM   3568  HD2 LYS A 349      -8.092  -5.508   3.705  0.00  0.00      C2   H
ATOM   3569  HE3 LYS A 349      -6.988  -7.563   3.496  0.00  0.00      C2   H
ATOM   3570  HE2 LYS A 349      -5.766  -7.071   4.655  0.00  0.00      C2   H
ATOM   3571  HZ1 LYS A 349      -5.828  -6.145   1.930  0.00  0.00      C2   H
ATOM   3572  HZ2 LYS A 349      -4.910  -5.495   3.065  0.00  0.00      C2   H
ATOM   3573  HZ3 LYS A 349      -4.792  -7.068   2.861  0.00  0.00      C2   H
ATOM   3574  N   ASP A 350      -8.215  -3.294   8.907  0.00  0.00      C2   N
ATOM   3575  CA  ASP A 350      -7.459  -2.517   9.898  0.00  0.00      C2   C
ATOM   3576  C   ASP A 350      -8.041  -2.761  11.253  0.00  0.00      C2   C
ATOM   3577  O   ASP A 350      -7.339  -2.457  12.247  0.00  0.00      C2   O
ATOM   3578  CB  ASP A 350      -7.450  -0.955   9.542  0.00  0.00      C2   C
ATOM   3579  CG  ASP A 350      -6.712  -0.466   8.267  0.00  0.00      C2   C
ATOM   3580  OD1 ASP A 350      -6.908   0.716   7.895  0.00  0.00      C2   O
ATOM   3581  OD2 ASP A 350      -5.825  -1.226   7.766  0.00  0.00      C2   O
ATOM   3582  H   ASP A 350      -8.932  -2.722   8.483  0.00  0.00      C2   H
ATOM   3583  HA  ASP A 350      -6.424  -2.853   9.848  0.00  0.00      C2   H
ATOM   3584  HB3 ASP A 350      -7.025  -0.389  10.371  0.00  0.00      C2   H
ATOM   3585  HB2 ASP A 350      -8.467  -0.562   9.531  0.00  0.00      C2   H
ATOM   3586  N   CYS A 351      -9.334  -3.085  11.384  0.00  0.00      C2   N
ATOM   3587  CA  CYS A 351      -9.847  -3.490  12.691  0.00  0.00      C2   C
ATOM   3588  C   CYS A 351      -9.193  -4.885  13.052  0.00  0.00      C2   C
ATOM   3589  O   CYS A 351      -9.079  -5.097  14.297  0.00  0.00      C2   O
ATOM   3590  CB  CYS A 351     -11.383  -3.499  12.648  0.00  0.00      C2   C
ATOM   3591  SG  CYS A 351     -12.212  -1.896  12.402  0.00  0.00      C2   S
ATOM   3592  H   CYS A 351     -10.021  -2.706  10.747  0.00  0.00      C2   H
ATOM   3593  HA  CYS A 351      -9.587  -2.733  13.430  0.00  0.00      C2   H
ATOM   3594  HB3 CYS A 351     -11.734  -3.642  13.670  0.00  0.00      C2   H
ATOM   3595  HB2 CYS A 351     -11.802  -4.316  12.060  0.00  0.00      C2   H
ATOM   3596  HG  CYS A 351     -11.879  -1.321  13.561  0.00  0.00      C2   H
ATOM   3597  N   GLY A 352      -8.829  -5.696  12.047  0.00  0.00      C2   N
ATOM   3598  CA  GLY A 352      -8.162  -7.018  12.315  0.00  0.00      C2   C
ATOM   3599  C   GLY A 352      -9.194  -8.214  12.255  0.00  0.00      C2   C
ATOM   3600  O   GLY A 352      -8.890  -9.320  12.605  0.00  0.00      C2   O
ATOM   3601  H   GLY A 352      -8.880  -5.482  11.061  0.00  0.00      C2   H
ATOM   3602  HA3 GLY A 352      -7.769  -7.162  13.322  0.00  0.00      C2   H
ATOM   3603  HA2 GLY A 352      -7.277  -7.090  11.683  0.00  0.00      C2   H
ATOM   3604  N   LEU A 353     -10.418  -7.951  11.763  0.00  0.00      C2   N
ATOM   3605  CA  LEU A 353     -11.448  -8.930  11.394  0.00  0.00      C2   C
ATOM   3606  C   LEU A 353     -11.140  -9.630  10.109  0.00  0.00      C2   C
ATOM   3607  O   LEU A 353     -11.230 -10.817   9.947  0.00  0.00      C2   O
ATOM   3608  CB  LEU A 353     -12.877  -8.303  11.475  0.00  0.00      C2   C
ATOM   3609  CG  LEU A 353     -13.498  -8.097  12.874  0.00  0.00      C2   C
ATOM   3610  CD1 LEU A 353     -14.824  -7.289  12.913  0.00  0.00      C2   C
ATOM   3611  CD2 LEU A 353     -13.676  -9.425  13.698  0.00  0.00      C2   C
ATOM   3612  H   LEU A 353     -10.720  -7.032  11.473  0.00  0.00      C2   H
ATOM   3613  HA  LEU A 353     -11.504  -9.739  12.122  0.00  0.00      C2   H
ATOM   3614  HB3 LEU A 353     -13.617  -8.922  10.967  0.00  0.00      C2   H
ATOM   3615  HB2 LEU A 353     -12.950  -7.450  10.802  0.00  0.00      C2   H
ATOM   3616  HG  LEU A 353     -12.756  -7.491  13.393  0.00  0.00      C2   H
ATOM   3617 HD11 LEU A 353     -15.025  -6.929  11.904  0.00  0.00      C2   H
ATOM   3618 HD12 LEU A 353     -15.733  -7.852  13.125  0.00  0.00      C2   H
ATOM   3619 HD13 LEU A 353     -14.793  -6.553  13.717  0.00  0.00      C2   H
ATOM   3620 HD21 LEU A 353     -14.675  -9.855  13.765  0.00  0.00      C2   H
ATOM   3621 HD22 LEU A 353     -13.052 -10.278  13.433  0.00  0.00      C2   H
ATOM   3622 HD23 LEU A 353     -13.486  -9.257  14.758  0.00  0.00      C2   H
ATOM   3623  N   PHE A 354     -10.762  -8.802   9.132  0.00  0.00      C2   N
ATOM   3624  CA  PHE A 354     -10.265  -9.121   7.865  0.00  0.00      C2   C
ATOM   3625  C   PHE A 354      -8.749  -8.810   7.874  0.00  0.00      C2   C
ATOM   3626  O   PHE A 354      -8.376  -8.031   8.736  0.00  0.00      C2   O
ATOM   3627  CB  PHE A 354     -11.099  -8.402   6.794  0.00  0.00      C2   C
ATOM   3628  CG  PHE A 354     -12.553  -8.644   6.805  0.00  0.00      C2   C
ATOM   3629  CD1 PHE A 354     -13.429  -7.640   6.394  0.00  0.00      C2   C
ATOM   3630  CD2 PHE A 354     -13.141  -9.910   7.007  0.00  0.00      C2   C
ATOM   3631  CE1 PHE A 354     -14.796  -7.834   6.378  0.00  0.00      C2   C
ATOM   3632  CE2 PHE A 354     -14.509 -10.123   6.881  0.00  0.00      C2   C
ATOM   3633  CZ  PHE A 354     -15.321  -9.068   6.533  0.00  0.00      C2   C
ATOM   3634  H   PHE A 354     -10.557  -7.839   9.355  0.00  0.00      C2   H
ATOM   3635  HA  PHE A 354     -10.305 -10.204   7.743  0.00  0.00      C2   H
ATOM   3636  HB3 PHE A 354     -10.582  -8.504   5.840  0.00  0.00      C2   H
ATOM   3637  HB2 PHE A 354     -11.008  -7.351   7.071  0.00  0.00      C2   H
ATOM   3638  HD1 PHE A 354     -13.016  -6.654   6.241  0.00  0.00      C2   H
ATOM   3639  HD2 PHE A 354     -12.520 -10.791   7.073  0.00  0.00      C2   H
ATOM   3640  HE1 PHE A 354     -15.480  -7.020   6.184  0.00  0.00      C2   H
ATOM   3641  HE2 PHE A 354     -14.860 -11.144   6.914  0.00  0.00      C2   H
ATOM   3642  HZ  PHE A 354     -16.390  -9.146   6.401  0.00  0.00      C2   H
ATOM   3643  N   NMA A 354      -7.894  -9.520   7.086  0.00  0.00      C2   N
ATOM   3644  CA  NMA A 354      -8.249 -10.545   6.068  0.00  0.00      C2   C
ATOM   3645  H   NMA A 354      -6.914  -9.349   7.263  0.00  0.00      C2   H
ATOM   3646  1HA NMA A 354      -7.395 -10.697   5.409  0.00  0.00      C2   H
ATOM   3647  2HA NMA A 354      -8.537 -11.534   6.423  0.00  0.00      C2   H
ATOM   3648  3HA NMA A 354      -9.022 -10.184   5.389  0.00  0.00      C2   H
ATOM   3649  CH3 ACE B   1      20.189  -5.053 -62.033  0.00  0.00      C2   C
ATOM   3650  C   ACE B   1      19.477  -3.727 -62.232  0.00  0.00      C2   C
ATOM   3651  O   ACE B   1      19.910  -2.886 -63.010  0.00  0.00      C2   O
ATOM   3652  1H  ACE B   1      21.207  -4.860 -61.694  0.00  0.00      C2   H
ATOM   3653  2H  ACE B   1      19.788  -5.701 -61.254  0.00  0.00      C2   H
ATOM   3654  3H  ACE B   1      20.216  -5.572 -62.992  0.00  0.00      C2   H
ATOM   3655  N   SER B   2      18.391  -3.472 -61.475  0.00  0.00      C2   N
ATOM   3656  CA  SER B   2      17.718  -2.262 -61.265  0.00  0.00      C2   C
ATOM   3657  C   SER B   2      18.538  -1.367 -60.324  0.00  0.00      C2   C
ATOM   3658  O   SER B   2      19.410  -1.824 -59.592  0.00  0.00      C2   O
ATOM   3659  CB  SER B   2      16.271  -2.618 -60.652  0.00  0.00      C2   C
ATOM   3660  OG  SER B   2      16.442  -3.179 -59.351  0.00  0.00      C2   O
ATOM   3661  H2  SER B   2      18.215  -4.118 -60.720  0.00  0.00      C2   H
ATOM   3662  HA  SER B   2      17.560  -1.844 -62.259  0.00  0.00      C2   H
ATOM   3663  HB3 SER B   2      15.706  -3.202 -61.379  0.00  0.00      C2   H
ATOM   3664  HB2 SER B   2      15.712  -1.684 -60.584  0.00  0.00      C2   H
ATOM   3665  HG  SER B   2      16.796  -4.062 -59.475  0.00  0.00      C2   H
ATOM   3666  N   GLU B   3      18.128  -0.134 -60.272  0.00  0.00      C2   N
ATOM   3667  CA  GLU B   3      18.606   0.903 -59.332  0.00  0.00      C2   C
ATOM   3668  C   GLU B   3      18.473   0.502 -57.864  0.00  0.00      C2   C
ATOM   3669  O   GLU B   3      19.341   0.733 -57.003  0.00  0.00      C2   O
ATOM   3670  CB  GLU B   3      18.022   2.256 -59.763  0.00  0.00      C2   C
ATOM   3671  CG  GLU B   3      18.107   3.434 -58.777  0.00  0.00      C2   C
ATOM   3672  CD  GLU B   3      17.769   4.730 -59.422  0.00  0.00      C2   C
ATOM   3673  OE1 GLU B   3      16.564   5.144 -59.362  0.00  0.00      C2   O
ATOM   3674  OE2 GLU B   3      18.650   5.374 -60.047  0.00  0.00      C2   O
ATOM   3675  H   GLU B   3      17.533   0.214 -61.010  0.00  0.00      C2   H
ATOM   3676  HA  GLU B   3      19.672   1.056 -59.503  0.00  0.00      C2   H
ATOM   3677  HB3 GLU B   3      16.968   2.107 -59.998  0.00  0.00      C2   H
ATOM   3678  HB2 GLU B   3      18.410   2.603 -60.720  0.00  0.00      C2   H
ATOM   3679  HG3 GLU B   3      18.974   3.369 -58.119  0.00  0.00      C2   H
ATOM   3680  HG2 GLU B   3      17.380   3.182 -58.004  0.00  0.00      C2   H
ATOM   3681  N   LEU B   4      17.467  -0.341 -57.522  0.00  0.00      C2   N
ATOM   3682  CA  LEU B   4      17.209  -0.901 -56.187  0.00  0.00      C2   C
ATOM   3683  C   LEU B   4      18.145  -2.111 -55.818  0.00  0.00      C2   C
ATOM   3684  O   LEU B   4      18.624  -2.137 -54.655  0.00  0.00      C2   O
ATOM   3685  CB  LEU B   4      15.750  -1.351 -55.987  0.00  0.00      C2   C
ATOM   3686  CG  LEU B   4      15.317  -1.951 -54.597  0.00  0.00      C2   C
ATOM   3687  CD1 LEU B   4      15.351  -0.924 -53.411  0.00  0.00      C2   C
ATOM   3688  CD2 LEU B   4      13.892  -2.581 -54.647  0.00  0.00      C2   C
ATOM   3689  H   LEU B   4      16.784  -0.525 -58.243  0.00  0.00      C2   H
ATOM   3690  HA  LEU B   4      17.428  -0.098 -55.483  0.00  0.00      C2   H
ATOM   3691  HB3 LEU B   4      15.461  -2.091 -56.733  0.00  0.00      C2   H
ATOM   3692  HB2 LEU B   4      15.122  -0.482 -56.181  0.00  0.00      C2   H
ATOM   3693  HG  LEU B   4      16.044  -2.687 -54.251  0.00  0.00      C2   H
ATOM   3694 HD11 LEU B   4      15.544   0.114 -53.680  0.00  0.00      C2   H
ATOM   3695 HD12 LEU B   4      14.532  -0.886 -52.693  0.00  0.00      C2   H
ATOM   3696 HD13 LEU B   4      16.222  -1.160 -52.800  0.00  0.00      C2   H
ATOM   3697 HD21 LEU B   4      13.362  -2.704 -53.703  0.00  0.00      C2   H
ATOM   3698 HD22 LEU B   4      13.275  -1.916 -55.251  0.00  0.00      C2   H
ATOM   3699 HD23 LEU B   4      13.777  -3.552 -55.127  0.00  0.00      C2   H
ATOM   3700  N   ASP B   5      18.646  -2.869 -56.822  0.00  0.00      C2   N
ATOM   3701  CA  ASP B   5      19.619  -3.994 -56.644  0.00  0.00      C2   C
ATOM   3702  C   ASP B   5      21.029  -3.519 -56.292  0.00  0.00      C2   C
ATOM   3703  O   ASP B   5      21.753  -4.223 -55.606  0.00  0.00      C2   O
ATOM   3704  CB  ASP B   5      19.672  -4.945 -57.954  0.00  0.00      C2   C
ATOM   3705  CG  ASP B   5      18.255  -5.465 -58.268  0.00  0.00      C2   C
ATOM   3706  OD1 ASP B   5      17.761  -5.549 -59.440  0.00  0.00      C2   O
ATOM   3707  OD2 ASP B   5      17.588  -5.917 -57.317  0.00  0.00      C2   O
ATOM   3708  H   ASP B   5      18.300  -2.759 -57.764  0.00  0.00      C2   H
ATOM   3709  HA  ASP B   5      19.204  -4.692 -55.917  0.00  0.00      C2   H
ATOM   3710  HB3 ASP B   5      20.383  -5.766 -57.868  0.00  0.00      C2   H
ATOM   3711  HB2 ASP B   5      19.883  -4.280 -58.791  0.00  0.00      C2   H
ATOM   3712  N   GLN B   6      21.381  -2.299 -56.661  0.00  0.00      C2   N
ATOM   3713  CA  GLN B   6      22.677  -1.732 -56.238  0.00  0.00      C2   C
ATOM   3714  C   GLN B   6      22.725  -1.508 -54.652  0.00  0.00      C2   C
ATOM   3715  O   GLN B   6      23.700  -1.778 -53.978  0.00  0.00      C2   O
ATOM   3716  CB  GLN B   6      23.061  -0.419 -56.987  0.00  0.00      C2   C
ATOM   3717  CG  GLN B   6      23.311  -0.538 -58.500  0.00  0.00      C2   C
ATOM   3718  CD  GLN B   6      22.672   0.553 -59.341  0.00  0.00      C2   C
ATOM   3719  OE1 GLN B   6      22.445   1.676 -58.890  0.00  0.00      C2   O
ATOM   3720  NE2 GLN B   6      22.246   0.174 -60.505  0.00  0.00      C2   N
ATOM   3721  H   GLN B   6      20.813  -1.619 -57.148  0.00  0.00      C2   H
ATOM   3722  HA  GLN B   6      23.381  -2.506 -56.543  0.00  0.00      C2   H
ATOM   3723  HB3 GLN B   6      23.996  -0.069 -56.549  0.00  0.00      C2   H
ATOM   3724  HB2 GLN B   6      22.341   0.370 -56.771  0.00  0.00      C2   H
ATOM   3725  HG3 GLN B   6      22.747  -1.433 -58.761  0.00  0.00      C2   H
ATOM   3726  HG2 GLN B   6      24.314  -0.834 -58.805  0.00  0.00      C2   H
ATOM   3727 HE22 GLN B   6      21.748   0.768 -61.154  0.00  0.00      C2   H
ATOM   3728 HE21 GLN B   6      22.280  -0.812 -60.720  0.00  0.00      C2   H
ATOM   3729  N   LEU B   7      21.623  -1.058 -54.084  0.00  0.00      C2   N
ATOM   3730  CA  LEU B   7      21.345  -0.609 -52.727  0.00  0.00      C2   C
ATOM   3731  C   LEU B   7      21.177  -1.858 -51.868  0.00  0.00      C2   C
ATOM   3732  O   LEU B   7      21.392  -1.841 -50.697  0.00  0.00      C2   O
ATOM   3733  CB  LEU B   7      20.125   0.300 -52.769  0.00  0.00      C2   C
ATOM   3734  CG  LEU B   7      20.463   1.688 -53.395  0.00  0.00      C2   C
ATOM   3735  CD1 LEU B   7      19.295   2.549 -53.861  0.00  0.00      C2   C
ATOM   3736  CD2 LEU B   7      21.282   2.432 -52.331  0.00  0.00      C2   C
ATOM   3737  H   LEU B   7      20.842  -0.919 -54.709  0.00  0.00      C2   H
ATOM   3738  HA  LEU B   7      22.216  -0.101 -52.314  0.00  0.00      C2   H
ATOM   3739  HB3 LEU B   7      19.753   0.471 -51.759  0.00  0.00      C2   H
ATOM   3740  HB2 LEU B   7      19.331  -0.159 -53.358  0.00  0.00      C2   H
ATOM   3741  HG  LEU B   7      21.113   1.511 -54.252  0.00  0.00      C2   H
ATOM   3742 HD11 LEU B   7      18.589   2.669 -53.040  0.00  0.00      C2   H
ATOM   3743 HD12 LEU B   7      19.730   3.500 -54.169  0.00  0.00      C2   H
ATOM   3744 HD13 LEU B   7      18.827   2.074 -54.723  0.00  0.00      C2   H
ATOM   3745 HD21 LEU B   7      20.845   3.410 -52.132  0.00  0.00      C2   H
ATOM   3746 HD22 LEU B   7      21.347   1.909 -51.377  0.00  0.00      C2   H
ATOM   3747 HD23 LEU B   7      22.304   2.658 -52.635  0.00  0.00      C2   H
ATOM   3748  N   ARG B   8      20.684  -2.950 -52.478  0.00  0.00      C2   N
ATOM   3749  CA  ARG B   8      20.444  -4.185 -51.761  0.00  0.00      C2   C
ATOM   3750  C   ARG B   8      21.726  -5.046 -51.652  0.00  0.00      C2   C
ATOM   3751  O   ARG B   8      21.940  -5.762 -50.708  0.00  0.00      C2   O
ATOM   3752  CB  ARG B   8      19.287  -4.955 -52.494  0.00  0.00      C2   C
ATOM   3753  CG  ARG B   8      17.950  -4.303 -52.149  0.00  0.00      C2   C
ATOM   3754  CD  ARG B   8      16.686  -5.123 -52.498  0.00  0.00      C2   C
ATOM   3755  NE  ARG B   8      16.587  -5.637 -53.900  0.00  0.00      C2   N
ATOM   3756  CZ  ARG B   8      15.435  -6.129 -54.394  0.00  0.00      C2   C
ATOM   3757  NH1 ARG B   8      14.357  -6.185 -53.584  0.00  0.00      C2   N
ATOM   3758  NH2 ARG B   8      15.504  -6.556 -55.660  0.00  0.00      C2   N
ATOM   3759  H   ARG B   8      20.312  -2.921 -53.417  0.00  0.00      C2   H
ATOM   3760  HA  ARG B   8      20.179  -3.966 -50.726  0.00  0.00      C2   H
ATOM   3761  HB3 ARG B   8      19.347  -5.906 -51.964  0.00  0.00      C2   H
ATOM   3762  HB2 ARG B   8      19.490  -5.228 -53.530  0.00  0.00      C2   H
ATOM   3763  HG3 ARG B   8      17.846  -3.296 -52.551  0.00  0.00      C2   H
ATOM   3764  HG2 ARG B   8      17.926  -4.123 -51.074  0.00  0.00      C2   H
ATOM   3765  HD3 ARG B   8      15.874  -4.403 -52.600  0.00  0.00      C2   H
ATOM   3766  HD2 ARG B   8      16.573  -5.867 -51.709  0.00  0.00      C2   H
ATOM   3767  HE  ARG B   8      17.345  -5.577 -54.564  0.00  0.00      C2   H
ATOM   3768 HH12 ARG B   8      13.558  -6.744 -53.847  0.00  0.00      C2   H
ATOM   3769 HH11 ARG B   8      14.286  -5.749 -52.676  0.00  0.00      C2   H
ATOM   3770 HH22 ARG B   8      14.778  -7.065 -56.144  0.00  0.00      C2   H
ATOM   3771 HH21 ARG B   8      16.280  -6.323 -56.263  0.00  0.00      C2   H
ATOM   3772  N   GLN B   9      22.712  -4.872 -52.524  0.00  0.00      C2   N
ATOM   3773  CA  GLN B   9      24.098  -5.368 -52.397  0.00  0.00      C2   C
ATOM   3774  C   GLN B   9      24.728  -4.461 -51.329  0.00  0.00      C2   C
ATOM   3775  O   GLN B   9      25.188  -5.047 -50.333  0.00  0.00      C2   O
ATOM   3776  CB  GLN B   9      24.813  -5.390 -53.827  0.00  0.00      C2   C
ATOM   3777  CG  GLN B   9      26.297  -5.663 -53.782  0.00  0.00      C2   C
ATOM   3778  CD  GLN B   9      26.921  -6.169 -55.063  0.00  0.00      C2   C
ATOM   3779  OE1 GLN B   9      26.431  -5.980 -56.203  0.00  0.00      C2   O
ATOM   3780  NE2 GLN B   9      28.050  -6.888 -55.029  0.00  0.00      C2   N
ATOM   3781  H   GLN B   9      22.521  -4.229 -53.280  0.00  0.00      C2   H
ATOM   3782  HA  GLN B   9      24.017  -6.426 -52.150  0.00  0.00      C2   H
ATOM   3783  HB3 GLN B   9      24.509  -4.538 -54.435  0.00  0.00      C2   H
ATOM   3784  HB2 GLN B   9      24.311  -6.251 -54.269  0.00  0.00      C2   H
ATOM   3785  HG3 GLN B   9      26.403  -6.463 -53.050  0.00  0.00      C2   H
ATOM   3786  HG2 GLN B   9      26.761  -4.734 -53.449  0.00  0.00      C2   H
ATOM   3787 HE22 GLN B   9      28.386  -7.180 -55.936  0.00  0.00      C2   H
ATOM   3788 HE21 GLN B   9      28.461  -7.179 -54.154  0.00  0.00      C2   H
ATOM   3789  N   GLU B  10      24.704  -3.099 -51.506  0.00  0.00      C2   N
ATOM   3790  CA  GLU B  10      25.530  -2.215 -50.575  0.00  0.00      C2   C
ATOM   3791  C   GLU B  10      25.076  -2.027 -49.116  0.00  0.00      C2   C
ATOM   3792  O   GLU B  10      25.954  -1.597 -48.347  0.00  0.00      C2   O
ATOM   3793  CB  GLU B  10      25.869  -0.981 -51.268  0.00  0.00      C2   C
ATOM   3794  CG  GLU B  10      26.662  -1.103 -52.645  0.00  0.00      C2   C
ATOM   3795  CD  GLU B  10      26.597   0.195 -53.434  0.00  0.00      C2   C
ATOM   3796  OE1 GLU B  10      26.467   1.275 -52.788  0.00  0.00      C2   O
ATOM   3797  OE2 GLU B  10      26.768   0.102 -54.696  0.00  0.00      C2   O
ATOM   3798  H   GLU B  10      24.430  -2.608 -52.345  0.00  0.00      C2   H
ATOM   3799  HA  GLU B  10      26.533  -2.628 -50.466  0.00  0.00      C2   H
ATOM   3800  HB3 GLU B  10      26.198  -0.201 -50.583  0.00  0.00      C2   H
ATOM   3801  HB2 GLU B  10      24.899  -0.626 -51.617  0.00  0.00      C2   H
ATOM   3802  HG3 GLU B  10      26.178  -1.924 -53.174  0.00  0.00      C2   H
ATOM   3803  HG2 GLU B  10      27.716  -1.358 -52.541  0.00  0.00      C2   H
ATOM   3804  N   ALA B  11      23.889  -2.423 -48.747  0.00  0.00      C2   N
ATOM   3805  CA  ALA B  11      23.397  -2.690 -47.431  0.00  0.00      C2   C
ATOM   3806  C   ALA B  11      23.861  -4.058 -46.823  0.00  0.00      C2   C
ATOM   3807  O   ALA B  11      24.429  -4.087 -45.772  0.00  0.00      C2   O
ATOM   3808  CB  ALA B  11      21.938  -2.417 -47.377  0.00  0.00      C2   C
ATOM   3809  H   ALA B  11      23.197  -2.411 -49.483  0.00  0.00      C2   H
ATOM   3810  HA  ALA B  11      23.779  -1.910 -46.771  0.00  0.00      C2   H
ATOM   3811  HB1 ALA B  11      21.598  -2.676 -46.374  0.00  0.00      C2   H
ATOM   3812  HB2 ALA B  11      21.680  -1.401 -47.676  0.00  0.00      C2   H
ATOM   3813  HB3 ALA B  11      21.414  -3.022 -48.116  0.00  0.00      C2   H
ATOM   3814  N   GLU B  12      23.691  -5.147 -47.609  0.00  0.00      C2   N
ATOM   3815  CA  GLU B  12      24.162  -6.494 -47.170  0.00  0.00      C2   C
ATOM   3816  C   GLU B  12      25.712  -6.584 -46.950  0.00  0.00      C2   C
ATOM   3817  O   GLU B  12      26.183  -7.325 -46.107  0.00  0.00      C2   O
ATOM   3818  CB  GLU B  12      23.621  -7.682 -48.049  0.00  0.00      C2   C
ATOM   3819  CG  GLU B  12      22.148  -7.897 -48.042  0.00  0.00      C2   C
ATOM   3820  CD  GLU B  12      21.513  -8.277 -46.740  0.00  0.00      C2   C
ATOM   3821  OE1 GLU B  12      20.497  -7.667 -46.278  0.00  0.00      C2   O
ATOM   3822  OE2 GLU B  12      22.006  -9.358 -46.331  0.00  0.00      C2   O
ATOM   3823  H   GLU B  12      23.249  -5.155 -48.517  0.00  0.00      C2   H
ATOM   3824  HA  GLU B  12      23.775  -6.702 -46.173  0.00  0.00      C2   H
ATOM   3825  HB3 GLU B  12      24.092  -8.478 -47.471  0.00  0.00      C2   H
ATOM   3826  HB2 GLU B  12      24.081  -7.736 -49.036  0.00  0.00      C2   H
ATOM   3827  HG3 GLU B  12      22.026  -8.699 -48.770  0.00  0.00      C2   H
ATOM   3828  HG2 GLU B  12      21.794  -6.941 -48.428  0.00  0.00      C2   H
ATOM   3829  N   GLN B  13      26.480  -5.854 -47.815  0.00  0.00      C2   N
ATOM   3830  CA  GLN B  13      27.997  -5.724 -47.630  0.00  0.00      C2   C
ATOM   3831  C   GLN B  13      28.338  -5.088 -46.224  0.00  0.00      C2   C
ATOM   3832  O   GLN B  13      29.270  -5.459 -45.548  0.00  0.00      C2   O
ATOM   3833  CB  GLN B  13      28.677  -4.820 -48.714  0.00  0.00      C2   C
ATOM   3834  CG  GLN B  13      28.589  -5.501 -50.103  0.00  0.00      C2   C
ATOM   3835  CD  GLN B  13      29.290  -4.669 -51.180  0.00  0.00      C2   C
ATOM   3836  OE1 GLN B  13      29.596  -3.505 -50.970  0.00  0.00      C2   O
ATOM   3837  NE2 GLN B  13      29.379  -5.159 -52.384  0.00  0.00      C2   N
ATOM   3838  H   GLN B  13      26.004  -5.429 -48.598  0.00  0.00      C2   H
ATOM   3839  HA  GLN B  13      28.390  -6.740 -47.578  0.00  0.00      C2   H
ATOM   3840  HB3 GLN B  13      29.743  -4.741 -48.499  0.00  0.00      C2   H
ATOM   3841  HB2 GLN B  13      28.181  -3.851 -48.751  0.00  0.00      C2   H
ATOM   3842  HG3 GLN B  13      27.593  -5.803 -50.429  0.00  0.00      C2   H
ATOM   3843  HG2 GLN B  13      29.223  -6.382 -50.006  0.00  0.00      C2   H
ATOM   3844 HE22 GLN B  13      29.754  -4.502 -53.053  0.00  0.00      C2   H
ATOM   3845 HE21 GLN B  13      29.311  -6.158 -52.519  0.00  0.00      C2   H
ATOM   3846  N   LEU B  14      27.667  -3.978 -45.828  0.00  0.00      C2   N
ATOM   3847  CA  LEU B  14      27.927  -3.210 -44.607  0.00  0.00      C2   C
ATOM   3848  C   LEU B  14      27.357  -3.945 -43.305  0.00  0.00      C2   C
ATOM   3849  O   LEU B  14      28.083  -3.925 -42.267  0.00  0.00      C2   O
ATOM   3850  CB  LEU B  14      27.365  -1.800 -44.652  0.00  0.00      C2   C
ATOM   3851  CG  LEU B  14      28.169  -0.574 -45.219  0.00  0.00      C2   C
ATOM   3852  CD1 LEU B  14      27.319   0.723 -45.357  0.00  0.00      C2   C
ATOM   3853  CD2 LEU B  14      29.456  -0.346 -44.354  0.00  0.00      C2   C
ATOM   3854  H   LEU B  14      26.937  -3.568 -46.392  0.00  0.00      C2   H
ATOM   3855  HA  LEU B  14      29.010  -3.142 -44.504  0.00  0.00      C2   H
ATOM   3856  HB3 LEU B  14      27.032  -1.486 -43.663  0.00  0.00      C2   H
ATOM   3857  HB2 LEU B  14      26.528  -1.846 -45.349  0.00  0.00      C2   H
ATOM   3858  HG  LEU B  14      28.385  -0.795 -46.264  0.00  0.00      C2   H
ATOM   3859 HD11 LEU B  14      26.284   0.495 -45.611  0.00  0.00      C2   H
ATOM   3860 HD12 LEU B  14      27.303   1.315 -44.442  0.00  0.00      C2   H
ATOM   3861 HD13 LEU B  14      27.717   1.195 -46.255  0.00  0.00      C2   H
ATOM   3862 HD21 LEU B  14      30.369  -0.730 -44.810  0.00  0.00      C2   H
ATOM   3863 HD22 LEU B  14      29.581   0.681 -44.012  0.00  0.00      C2   H
ATOM   3864 HD23 LEU B  14      29.415  -0.742 -43.340  0.00  0.00      C2   H
ATOM   3865  N   LYS B  15      26.327  -4.763 -43.456  0.00  0.00      C2   N
ATOM   3866  CA  LYS B  15      25.875  -5.664 -42.395  0.00  0.00      C2   C
ATOM   3867  C   LYS B  15      26.906  -6.807 -42.124  0.00  0.00      C2   C
ATOM   3868  O   LYS B  15      27.120  -7.144 -40.979  0.00  0.00      C2   O
ATOM   3869  CB  LYS B  15      24.483  -6.217 -42.885  0.00  0.00      C2   C
ATOM   3870  CG  LYS B  15      23.337  -5.245 -42.777  0.00  0.00      C2   C
ATOM   3871  CD  LYS B  15      22.032  -5.539 -43.496  0.00  0.00      C2   C
ATOM   3872  CE  LYS B  15      21.514  -6.929 -43.098  0.00  0.00      C2   C
ATOM   3873  NZ  LYS B  15      20.209  -7.236 -43.638  0.00  0.00      C2   N
ATOM   3874  H   LYS B  15      25.803  -4.652 -44.312  0.00  0.00      C2   H
ATOM   3875  HA  LYS B  15      25.791  -5.158 -41.433  0.00  0.00      C2   H
ATOM   3876  HB3 LYS B  15      24.241  -7.091 -42.281  0.00  0.00      C2   H
ATOM   3877  HB2 LYS B  15      24.562  -6.525 -43.927  0.00  0.00      C2   H
ATOM   3878  HG3 LYS B  15      23.621  -4.255 -43.131  0.00  0.00      C2   H
ATOM   3879  HG2 LYS B  15      23.097  -5.139 -41.719  0.00  0.00      C2   H
ATOM   3880  HD3 LYS B  15      22.215  -5.528 -44.571  0.00  0.00      C2   H
ATOM   3881  HD2 LYS B  15      21.353  -4.702 -43.337  0.00  0.00      C2   H
ATOM   3882  HE3 LYS B  15      21.617  -6.927 -42.013  0.00  0.00      C2   H
ATOM   3883  HE2 LYS B  15      22.366  -7.569 -43.325  0.00  0.00      C2   H
ATOM   3884  HZ1 LYS B  15      19.911  -8.152 -43.333  0.00  0.00      C2   H
ATOM   3885  HZ2 LYS B  15      19.585  -6.473 -43.419  0.00  0.00      C2   H
ATOM   3886  HZ3 LYS B  15      20.239  -7.446 -44.625  0.00  0.00      C2   H
ATOM   3887  N   ASN B  16      27.502  -7.308 -43.159  0.00  0.00      C2   N
ATOM   3888  CA  ASN B  16      28.558  -8.347 -43.076  0.00  0.00      C2   C
ATOM   3889  C   ASN B  16      29.862  -7.827 -42.473  0.00  0.00      C2   C
ATOM   3890  O   ASN B  16      30.468  -8.463 -41.648  0.00  0.00      C2   O
ATOM   3891  CB  ASN B  16      28.825  -9.054 -44.427  0.00  0.00      C2   C
ATOM   3892  CG  ASN B  16      27.711  -9.900 -44.968  0.00  0.00      C2   C
ATOM   3893  OD1 ASN B  16      26.787 -10.206 -44.285  0.00  0.00      C2   O
ATOM   3894  ND2 ASN B  16      27.843 -10.378 -46.261  0.00  0.00      C2   N
ATOM   3895  H   ASN B  16      27.204  -7.048 -44.089  0.00  0.00      C2   H
ATOM   3896  HA  ASN B  16      28.216  -9.075 -42.340  0.00  0.00      C2   H
ATOM   3897  HB3 ASN B  16      29.518  -9.838 -44.120  0.00  0.00      C2   H
ATOM   3898  HB2 ASN B  16      29.356  -8.437 -45.151  0.00  0.00      C2   H
ATOM   3899 HD22 ASN B  16      26.984 -10.795 -46.590  0.00  0.00      C2   H
ATOM   3900 HD21 ASN B  16      28.632 -10.234 -46.875  0.00  0.00      C2   H
ATOM   3901  N   GLN B  17      30.267  -6.630 -42.988  0.00  0.00      C2   N
ATOM   3902  CA  GLN B  17      31.356  -5.811 -42.400  0.00  0.00      C2   C
ATOM   3903  C   GLN B  17      31.258  -5.556 -40.927  0.00  0.00      C2   C
ATOM   3904  O   GLN B  17      32.172  -5.849 -40.182  0.00  0.00      C2   O
ATOM   3905  CB  GLN B  17      31.658  -4.534 -43.220  0.00  0.00      C2   C
ATOM   3906  CG  GLN B  17      32.522  -4.857 -44.499  0.00  0.00      C2   C
ATOM   3907  CD  GLN B  17      32.345  -3.788 -45.524  0.00  0.00      C2   C
ATOM   3908  OE1 GLN B  17      31.628  -2.834 -45.317  0.00  0.00      C2   O
ATOM   3909  NE2 GLN B  17      33.006  -3.990 -46.616  0.00  0.00      C2   N
ATOM   3910  H   GLN B  17      29.584  -6.180 -43.581  0.00  0.00      C2   H
ATOM   3911  HA  GLN B  17      32.281  -6.388 -42.424  0.00  0.00      C2   H
ATOM   3912  HB3 GLN B  17      32.298  -3.922 -42.583  0.00  0.00      C2   H
ATOM   3913  HB2 GLN B  17      30.688  -4.100 -43.462  0.00  0.00      C2   H
ATOM   3914  HG3 GLN B  17      32.123  -5.837 -44.760  0.00  0.00      C2   H
ATOM   3915  HG2 GLN B  17      33.578  -5.050 -44.311  0.00  0.00      C2   H
ATOM   3916 HE22 GLN B  17      32.844  -3.487 -47.477  0.00  0.00      C2   H
ATOM   3917 HE21 GLN B  17      33.776  -4.643 -46.611  0.00  0.00      C2   H
ATOM   3918  N   ILE B  18      30.148  -4.978 -40.447  0.00  0.00      C2   N
ATOM   3919  CA  ILE B  18      30.002  -4.658 -39.025  0.00  0.00      C2   C
ATOM   3920  C   ILE B  18      30.051  -5.897 -38.099  0.00  0.00      C2   C
ATOM   3921  O   ILE B  18      30.601  -5.792 -36.978  0.00  0.00      C2   O
ATOM   3922  CB  ILE B  18      28.728  -3.814 -38.772  0.00  0.00      C2   C
ATOM   3923  CG1 ILE B  18      28.829  -2.404 -39.452  0.00  0.00      C2   C
ATOM   3924  CG2 ILE B  18      28.259  -3.594 -37.287  0.00  0.00      C2   C
ATOM   3925  CD1 ILE B  18      27.571  -1.675 -39.635  0.00  0.00      C2   C
ATOM   3926  H   ILE B  18      29.431  -4.667 -41.087  0.00  0.00      C2   H
ATOM   3927  HA  ILE B  18      30.783  -3.972 -38.697  0.00  0.00      C2   H
ATOM   3928  HB  ILE B  18      27.970  -4.292 -39.393  0.00  0.00      C2   H
ATOM   3929 HG13 ILE B  18      29.515  -2.329 -40.296  0.00  0.00      C2   H
ATOM   3930 HG12 ILE B  18      29.459  -1.724 -38.878  0.00  0.00      C2   H
ATOM   3931 HG21 ILE B  18      27.278  -3.121 -37.324  0.00  0.00      C2   H
ATOM   3932 HG22 ILE B  18      28.127  -4.529 -36.744  0.00  0.00      C2   H
ATOM   3933 HG23 ILE B  18      28.981  -3.085 -36.648  0.00  0.00      C2   H
ATOM   3934 HD11 ILE B  18      27.348  -1.072 -38.754  0.00  0.00      C2   H
ATOM   3935 HD12 ILE B  18      27.665  -1.003 -40.488  0.00  0.00      C2   H
ATOM   3936 HD13 ILE B  18      26.740  -2.276 -40.005  0.00  0.00      C2   H
ATOM   3937  N   ARG B  19      29.453  -6.968 -38.591  0.00  0.00      C2   N
ATOM   3938  CA  ARG B  19      29.559  -8.310 -38.035  0.00  0.00      C2   C
ATOM   3939  C   ARG B  19      31.042  -8.714 -37.707  0.00  0.00      C2   C
ATOM   3940  O   ARG B  19      31.419  -8.890 -36.561  0.00  0.00      C2   O
ATOM   3941  CB  ARG B  19      28.791  -9.396 -38.865  0.00  0.00      C2   C
ATOM   3942  CG  ARG B  19      29.075 -10.862 -38.538  0.00  0.00      C2   C
ATOM   3943  CD  ARG B  19      28.825 -11.880 -39.691  0.00  0.00      C2   C
ATOM   3944  NE  ARG B  19      29.860 -11.724 -40.731  0.00  0.00      C2   N
ATOM   3945  CZ  ARG B  19      29.819 -12.094 -42.022  0.00  0.00      C2   C
ATOM   3946  NH1 ARG B  19      28.655 -12.522 -42.453  0.00  0.00      C2   N
ATOM   3947  NH2 ARG B  19      30.916 -11.852 -42.796  0.00  0.00      C2   N
ATOM   3948  H   ARG B  19      29.049  -6.912 -39.515  0.00  0.00      C2   H
ATOM   3949  HA  ARG B  19      29.004  -8.307 -37.096  0.00  0.00      C2   H
ATOM   3950  HB3 ARG B  19      28.945  -9.239 -39.933  0.00  0.00      C2   H
ATOM   3951  HB2 ARG B  19      27.724  -9.179 -38.818  0.00  0.00      C2   H
ATOM   3952  HG3 ARG B  19      28.787 -11.169 -37.532  0.00  0.00      C2   H
ATOM   3953  HG2 ARG B  19      30.152 -10.972 -38.417  0.00  0.00      C2   H
ATOM   3954  HD3 ARG B  19      27.928 -11.667 -40.272  0.00  0.00      C2   H
ATOM   3955  HD2 ARG B  19      28.903 -12.890 -39.287  0.00  0.00      C2   H
ATOM   3956  HE  ARG B  19      30.780 -11.486 -40.389  0.00  0.00      C2   H
ATOM   3957 HH12 ARG B  19      28.571 -12.797 -43.421  0.00  0.00      C2   H
ATOM   3958 HH11 ARG B  19      27.843 -12.564 -41.853  0.00  0.00      C2   H
ATOM   3959 HH22 ARG B  19      30.911 -12.060 -43.784  0.00  0.00      C2   H
ATOM   3960 HH21 ARG B  19      31.735 -11.453 -42.360  0.00  0.00      C2   H
ATOM   3961  N   ASP B  20      31.771  -8.825 -38.813  0.00  0.00      C2   N
ATOM   3962  CA  ASP B  20      33.202  -9.193 -38.939  0.00  0.00      C2   C
ATOM   3963  C   ASP B  20      34.112  -8.242 -38.018  0.00  0.00      C2   C
ATOM   3964  O   ASP B  20      34.985  -8.744 -37.311  0.00  0.00      C2   O
ATOM   3965  CB  ASP B  20      33.770  -9.328 -40.383  0.00  0.00      C2   C
ATOM   3966  CG  ASP B  20      33.149 -10.559 -41.071  0.00  0.00      C2   C
ATOM   3967  OD1 ASP B  20      32.542 -11.392 -40.374  0.00  0.00      C2   O
ATOM   3968  OD2 ASP B  20      33.349 -10.777 -42.279  0.00  0.00      C2   O
ATOM   3969  H   ASP B  20      31.403  -8.651 -39.738  0.00  0.00      C2   H
ATOM   3970  HA  ASP B  20      33.173 -10.155 -38.426  0.00  0.00      C2   H
ATOM   3971  HB3 ASP B  20      34.858  -9.292 -40.432  0.00  0.00      C2   H
ATOM   3972  HB2 ASP B  20      33.465  -8.439 -40.935  0.00  0.00      C2   H
ATOM   3973  N   ALA B  21      33.749  -6.934 -38.051  0.00  0.00      C2   N
ATOM   3974  CA  ALA B  21      34.237  -5.892 -37.133  0.00  0.00      C2   C
ATOM   3975  C   ALA B  21      34.024  -6.200 -35.643  0.00  0.00      C2   C
ATOM   3976  O   ALA B  21      34.835  -5.928 -34.782  0.00  0.00      C2   O
ATOM   3977  CB  ALA B  21      33.833  -4.434 -37.528  0.00  0.00      C2   C
ATOM   3978  H   ALA B  21      33.033  -6.665 -38.710  0.00  0.00      C2   H
ATOM   3979  HA  ALA B  21      35.307  -5.984 -37.321  0.00  0.00      C2   H
ATOM   3980  HB1 ALA B  21      34.238  -3.749 -36.783  0.00  0.00      C2   H
ATOM   3981  HB2 ALA B  21      34.120  -4.218 -38.557  0.00  0.00      C2   H
ATOM   3982  HB3 ALA B  21      32.745  -4.480 -37.471  0.00  0.00      C2   H
ATOM   3983  N   ARG B  22      32.822  -6.666 -35.296  0.00  0.00      C2   N
ATOM   3984  CA  ARG B  22      32.431  -7.114 -33.915  0.00  0.00      C2   C
ATOM   3985  C   ARG B  22      33.036  -8.483 -33.474  0.00  0.00      C2   C
ATOM   3986  O   ARG B  22      33.450  -8.591 -32.299  0.00  0.00      C2   O
ATOM   3987  CB  ARG B  22      30.893  -7.046 -33.728  0.00  0.00      C2   C
ATOM   3988  CG  ARG B  22      30.353  -7.337 -32.250  0.00  0.00      C2   C
ATOM   3989  CD  ARG B  22      28.980  -6.822 -31.990  0.00  0.00      C2   C
ATOM   3990  NE  ARG B  22      28.043  -7.137 -33.121  0.00  0.00      C2   N
ATOM   3991  CZ  ARG B  22      27.201  -6.226 -33.616  0.00  0.00      C2   C
ATOM   3992  NH1 ARG B  22      27.271  -4.882 -33.282  0.00  0.00      C2   N
ATOM   3993  NH2 ARG B  22      26.327  -6.556 -34.549  0.00  0.00      C2   N
ATOM   3994  H   ARG B  22      32.339  -6.979 -36.126  0.00  0.00      C2   H
ATOM   3995  HA  ARG B  22      32.897  -6.378 -33.259  0.00  0.00      C2   H
ATOM   3996  HB3 ARG B  22      30.429  -7.607 -34.539  0.00  0.00      C2   H
ATOM   3997  HB2 ARG B  22      30.493  -6.085 -34.052  0.00  0.00      C2   H
ATOM   3998  HG3 ARG B  22      31.110  -6.935 -31.576  0.00  0.00      C2   H
ATOM   3999  HG2 ARG B  22      30.408  -8.393 -31.983  0.00  0.00      C2   H
ATOM   4000  HD3 ARG B  22      28.915  -5.783 -31.670  0.00  0.00      C2   H
ATOM   4001  HD2 ARG B  22      28.585  -7.307 -31.098  0.00  0.00      C2   H
ATOM   4002  HE  ARG B  22      27.917  -8.118 -33.327  0.00  0.00      C2   H
ATOM   4003 HH12 ARG B  22      26.654  -4.162 -33.630  0.00  0.00      C2   H
ATOM   4004 HH11 ARG B  22      27.943  -4.463 -32.656  0.00  0.00      C2   H
ATOM   4005 HH22 ARG B  22      25.958  -5.903 -35.225  0.00  0.00      C2   H
ATOM   4006 HH21 ARG B  22      26.342  -7.501 -34.905  0.00  0.00      C2   H
ATOM   4007  N   LYS B  23      33.279  -9.490 -34.292  0.00  0.00      C2   N
ATOM   4008  CA  LYS B  23      34.029 -10.734 -34.024  0.00  0.00      C2   C
ATOM   4009  C   LYS B  23      35.448 -10.360 -33.484  0.00  0.00      C2   C
ATOM   4010  O   LYS B  23      35.777 -10.996 -32.522  0.00  0.00      C2   O
ATOM   4011  CB  LYS B  23      34.070 -11.647 -35.279  0.00  0.00      C2   C
ATOM   4012  CG  LYS B  23      32.726 -12.399 -35.401  0.00  0.00      C2   C
ATOM   4013  CD  LYS B  23      32.278 -12.703 -36.809  0.00  0.00      C2   C
ATOM   4014  CE  LYS B  23      33.281 -13.450 -37.698  0.00  0.00      C2   C
ATOM   4015  NZ  LYS B  23      32.838 -13.604 -39.085  0.00  0.00      C2   N
ATOM   4016  H   LYS B  23      33.021  -9.266 -35.242  0.00  0.00      C2   H
ATOM   4017  HA  LYS B  23      33.557 -11.250 -33.187  0.00  0.00      C2   H
ATOM   4018  HB3 LYS B  23      34.917 -12.332 -35.242  0.00  0.00      C2   H
ATOM   4019  HB2 LYS B  23      34.313 -11.051 -36.159  0.00  0.00      C2   H
ATOM   4020  HG3 LYS B  23      31.982 -11.911 -34.772  0.00  0.00      C2   H
ATOM   4021  HG2 LYS B  23      32.920 -13.350 -34.906  0.00  0.00      C2   H
ATOM   4022  HD3 LYS B  23      31.966 -11.741 -37.217  0.00  0.00      C2   H
ATOM   4023  HD2 LYS B  23      31.363 -13.287 -36.705  0.00  0.00      C2   H
ATOM   4024  HE3 LYS B  23      33.569 -14.443 -37.355  0.00  0.00      C2   H
ATOM   4025  HE2 LYS B  23      34.166 -12.816 -37.760  0.00  0.00      C2   H
ATOM   4026  HZ1 LYS B  23      32.685 -12.729 -39.564  0.00  0.00      C2   H
ATOM   4027  HZ2 LYS B  23      33.540 -14.134 -39.582  0.00  0.00      C2   H
ATOM   4028  HZ3 LYS B  23      32.070 -14.255 -39.174  0.00  0.00      C2   H
ATOM   4029  N   ALA B  24      36.112  -9.259 -33.962  0.00  0.00      C2   N
ATOM   4030  CA  ALA B  24      37.445  -8.864 -33.596  0.00  0.00      C2   C
ATOM   4031  C   ALA B  24      37.659  -8.415 -32.186  0.00  0.00      C2   C
ATOM   4032  O   ALA B  24      38.761  -8.451 -31.570  0.00  0.00      C2   O
ATOM   4033  CB  ALA B  24      38.079  -7.927 -34.684  0.00  0.00      C2   C
ATOM   4034  H   ALA B  24      35.521  -8.689 -34.551  0.00  0.00      C2   H
ATOM   4035  HA  ALA B  24      38.083  -9.748 -33.635  0.00  0.00      C2   H
ATOM   4036  HB1 ALA B  24      39.110  -7.678 -34.431  0.00  0.00      C2   H
ATOM   4037  HB2 ALA B  24      38.066  -8.406 -35.663  0.00  0.00      C2   H
ATOM   4038  HB3 ALA B  24      37.442  -7.044 -34.721  0.00  0.00      C2   H
ATOM   4039  N   CYS B  25      36.579  -7.814 -31.629  0.00  0.00      C2   N
ATOM   4040  CA  CYS B  25      36.485  -7.284 -30.273  0.00  0.00      C2   C
ATOM   4041  C   CYS B  25      36.793  -8.327 -29.171  0.00  0.00      C2   C
ATOM   4042  O   CYS B  25      37.398  -7.942 -28.208  0.00  0.00      C2   O
ATOM   4043  CB  CYS B  25      35.046  -6.775 -30.014  0.00  0.00      C2   C
ATOM   4044  SG  CYS B  25      34.838  -5.282 -30.962  0.00  0.00      C2   S
ATOM   4045  H   CYS B  25      35.713  -7.687 -32.134  0.00  0.00      C2   H
ATOM   4046  HA  CYS B  25      37.215  -6.504 -30.059  0.00  0.00      C2   H
ATOM   4047  HB3 CYS B  25      34.883  -6.448 -28.987  0.00  0.00      C2   H
ATOM   4048  HB2 CYS B  25      34.296  -7.522 -30.273  0.00  0.00      C2   H
ATOM   4049  HG  CYS B  25      35.617  -4.573 -30.140  0.00  0.00      C2   H
ATOM   4050  N   ALA B  26      36.529  -9.600 -29.433  0.00  0.00      C2   N
ATOM   4051  CA  ALA B  26      36.751 -10.669 -28.504  0.00  0.00      C2   C
ATOM   4052  C   ALA B  26      38.218 -10.855 -28.117  0.00  0.00      C2   C
ATOM   4053  O   ALA B  26      39.166 -10.750 -28.914  0.00  0.00      C2   O
ATOM   4054  CB  ALA B  26      36.109 -11.901 -29.046  0.00  0.00      C2   C
ATOM   4055  H   ALA B  26      36.187  -9.908 -30.332  0.00  0.00      C2   H
ATOM   4056  HA  ALA B  26      36.162 -10.415 -27.623  0.00  0.00      C2   H
ATOM   4057  HB1 ALA B  26      35.726 -12.579 -28.283  0.00  0.00      C2   H
ATOM   4058  HB2 ALA B  26      35.298 -11.652 -29.730  0.00  0.00      C2   H
ATOM   4059  HB3 ALA B  26      36.659 -12.546 -29.730  0.00  0.00      C2   H
ATOM   4060  N   ASP B  27      38.371 -11.057 -26.836  0.00  0.00      C2   N
ATOM   4061  CA  ASP B  27      39.465 -11.355 -25.980  0.00  0.00      C2   C
ATOM   4062  C   ASP B  27      38.852 -11.792 -24.677  0.00  0.00      C2   C
ATOM   4063  O   ASP B  27      37.617 -11.847 -24.555  0.00  0.00      C2   O
ATOM   4064  CB  ASP B  27      40.464 -10.142 -25.853  0.00  0.00      C2   C
ATOM   4065  CG  ASP B  27      41.879 -10.237 -25.426  0.00  0.00      C2   C
ATOM   4066  OD1 ASP B  27      42.531  -9.221 -25.246  0.00  0.00      C2   O
ATOM   4067  OD2 ASP B  27      42.154 -11.433 -25.013  0.00  0.00      C2   O
ATOM   4068  H   ASP B  27      37.512 -10.957 -26.314  0.00  0.00      C2   H
ATOM   4069  HA  ASP B  27      39.967 -12.220 -26.414  0.00  0.00      C2   H
ATOM   4070  HB3 ASP B  27      40.087  -9.451 -25.098  0.00  0.00      C2   H
ATOM   4071  HB2 ASP B  27      40.531  -9.594 -26.793  0.00  0.00      C2   H
ATOM   4072  N   ALA B  28      39.694 -12.046 -23.647  0.00  0.00      C2   N
ATOM   4073  CA  ALA B  28      39.222 -12.328 -22.266  0.00  0.00      C2   C
ATOM   4074  C   ALA B  28      38.496 -11.137 -21.645  0.00  0.00      C2   C
ATOM   4075  O   ALA B  28      39.095 -10.089 -21.448  0.00  0.00      C2   O
ATOM   4076  CB  ALA B  28      40.479 -12.572 -21.402  0.00  0.00      C2   C
ATOM   4077  H   ALA B  28      40.670 -11.990 -23.902  0.00  0.00      C2   H
ATOM   4078  HA  ALA B  28      38.472 -13.101 -22.437  0.00  0.00      C2   H
ATOM   4079  HB1 ALA B  28      40.884 -13.535 -21.714  0.00  0.00      C2   H
ATOM   4080  HB2 ALA B  28      41.284 -11.900 -21.698  0.00  0.00      C2   H
ATOM   4081  HB3 ALA B  28      40.420 -12.484 -20.317  0.00  0.00      C2   H
ATOM   4082  N   THR B  29      37.266 -11.397 -21.200  0.00  0.00      C2   N
ATOM   4083  CA  THR B  29      36.247 -10.575 -20.616  0.00  0.00      C2   C
ATOM   4084  C   THR B  29      36.659  -9.954 -19.250  0.00  0.00      C2   C
ATOM   4085  O   THR B  29      37.721 -10.308 -18.690  0.00  0.00      C2   O
ATOM   4086  CB  THR B  29      34.915 -11.448 -20.632  0.00  0.00      C2   C
ATOM   4087  OG1 THR B  29      35.079 -12.715 -19.950  0.00  0.00      C2   O
ATOM   4088  CG2 THR B  29      34.586 -11.768 -22.118  0.00  0.00      C2   C
ATOM   4089  H   THR B  29      36.990 -12.310 -21.530  0.00  0.00      C2   H
ATOM   4090  HA  THR B  29      36.087  -9.739 -21.297  0.00  0.00      C2   H
ATOM   4091  HB  THR B  29      34.021 -10.946 -20.262  0.00  0.00      C2   H
ATOM   4092  HG1 THR B  29      34.809 -12.553 -19.043  0.00  0.00      C2   H
ATOM   4093 HG21 THR B  29      35.156 -12.652 -22.405  0.00  0.00      C2   H
ATOM   4094 HG22 THR B  29      33.548 -12.045 -22.304  0.00  0.00      C2   H
ATOM   4095 HG23 THR B  29      34.868 -11.026 -22.865  0.00  0.00      C2   H
ATOM   4096  N   LEU B  30      35.861  -9.022 -18.788  0.00  0.00      C2   N
ATOM   4097  CA  LEU B  30      35.923  -8.283 -17.522  0.00  0.00      C2   C
ATOM   4098  C   LEU B  30      36.100  -9.261 -16.347  0.00  0.00      C2   C
ATOM   4099  O   LEU B  30      37.036  -9.097 -15.578  0.00  0.00      C2   O
ATOM   4100  CB  LEU B  30      34.763  -7.297 -17.553  0.00  0.00      C2   C
ATOM   4101  CG  LEU B  30      34.616  -6.327 -16.337  0.00  0.00      C2   C
ATOM   4102  CD1 LEU B  30      34.113  -4.943 -16.678  0.00  0.00      C2   C
ATOM   4103  CD2 LEU B  30      33.718  -6.959 -15.192  0.00  0.00      C2   C
ATOM   4104  H   LEU B  30      35.010  -8.920 -19.322  0.00  0.00      C2   H
ATOM   4105  HA  LEU B  30      36.859  -7.737 -17.640  0.00  0.00      C2   H
ATOM   4106  HB3 LEU B  30      33.893  -7.947 -17.651  0.00  0.00      C2   H
ATOM   4107  HB2 LEU B  30      34.784  -6.671 -18.445  0.00  0.00      C2   H
ATOM   4108  HG  LEU B  30      35.601  -6.121 -15.917  0.00  0.00      C2   H
ATOM   4109 HD11 LEU B  30      33.263  -4.640 -16.066  0.00  0.00      C2   H
ATOM   4110 HD12 LEU B  30      34.893  -4.185 -16.601  0.00  0.00      C2   H
ATOM   4111 HD13 LEU B  30      33.921  -4.741 -17.732  0.00  0.00      C2   H
ATOM   4112 HD21 LEU B  30      32.767  -6.466 -14.988  0.00  0.00      C2   H
ATOM   4113 HD22 LEU B  30      33.462  -8.018 -15.156  0.00  0.00      C2   H
ATOM   4114 HD23 LEU B  30      34.332  -6.858 -14.298  0.00  0.00      C2   H
ATOM   4115  N   SER B  31      35.247 -10.282 -16.341  0.00  0.00      C2   N
ATOM   4116  CA  SER B  31      35.275 -11.441 -15.448  0.00  0.00      C2   C
ATOM   4117  C   SER B  31      36.623 -12.190 -15.265  0.00  0.00      C2   C
ATOM   4118  O   SER B  31      36.896 -12.759 -14.188  0.00  0.00      C2   O
ATOM   4119  CB  SER B  31      34.195 -12.360 -15.897  0.00  0.00      C2   C
ATOM   4120  OG  SER B  31      34.419 -12.809 -17.236  0.00  0.00      C2   O
ATOM   4121  H   SER B  31      34.477 -10.387 -16.986  0.00  0.00      C2   H
ATOM   4122  HA  SER B  31      35.074 -11.080 -14.440  0.00  0.00      C2   H
ATOM   4123  HB3 SER B  31      33.237 -11.852 -15.792  0.00  0.00      C2   H
ATOM   4124  HB2 SER B  31      33.932 -13.231 -15.297  0.00  0.00      C2   H
ATOM   4125  HG  SER B  31      33.856 -13.561 -17.432  0.00  0.00      C2   H
ATOM   4126  N   GLN B  32      37.489 -12.181 -16.306  0.00  0.00      C2   N
ATOM   4127  CA  GLN B  32      38.710 -12.973 -16.272  0.00  0.00      C2   C
ATOM   4128  C   GLN B  32      39.816 -12.046 -15.673  0.00  0.00      C2   C
ATOM   4129  O   GLN B  32      40.376 -12.291 -14.578  0.00  0.00      C2   O
ATOM   4130  CB  GLN B  32      39.019 -13.453 -17.743  0.00  0.00      C2   C
ATOM   4131  CG  GLN B  32      38.006 -14.374 -18.346  0.00  0.00      C2   C
ATOM   4132  CD  GLN B  32      38.416 -14.898 -19.675  0.00  0.00      C2   C
ATOM   4133  OE1 GLN B  32      39.555 -15.307 -19.899  0.00  0.00      C2   O
ATOM   4134  NE2 GLN B  32      37.418 -14.956 -20.631  0.00  0.00      C2   N
ATOM   4135  H   GLN B  32      37.298 -11.623 -17.126  0.00  0.00      C2   H
ATOM   4136  HA  GLN B  32      38.528 -13.903 -15.733  0.00  0.00      C2   H
ATOM   4137  HB3 GLN B  32      39.995 -13.908 -17.912  0.00  0.00      C2   H
ATOM   4138  HB2 GLN B  32      39.108 -12.614 -18.433  0.00  0.00      C2   H
ATOM   4139  HG3 GLN B  32      37.012 -13.927 -18.319  0.00  0.00      C2   H
ATOM   4140  HG2 GLN B  32      37.881 -15.211 -17.659  0.00  0.00      C2   H
ATOM   4141 HE22 GLN B  32      37.549 -15.622 -21.379  0.00  0.00      C2   H
ATOM   4142 HE21 GLN B  32      36.475 -14.916 -20.270  0.00  0.00      C2   H
ATOM   4143  N   ILE B  33      40.015 -10.944 -16.466  0.00  0.00      C2   N
ATOM   4144  CA  ILE B  33      41.146 -10.009 -16.347  0.00  0.00      C2   C
ATOM   4145  C   ILE B  33      41.183  -9.032 -15.155  0.00  0.00      C2   C
ATOM   4146  O   ILE B  33      42.178  -8.491 -14.724  0.00  0.00      C2   O
ATOM   4147  CB  ILE B  33      41.265  -9.057 -17.666  0.00  0.00      C2   C
ATOM   4148  CG1 ILE B  33      40.253  -7.842 -17.808  0.00  0.00      C2   C
ATOM   4149  CG2 ILE B  33      41.310  -9.928 -18.922  0.00  0.00      C2   C
ATOM   4150  CD1 ILE B  33      40.191  -7.167 -19.230  0.00  0.00      C2   C
ATOM   4151  H   ILE B  33      39.395 -10.914 -17.263  0.00  0.00      C2   H
ATOM   4152  HA  ILE B  33      42.032 -10.644 -16.334  0.00  0.00      C2   H
ATOM   4153  HB  ILE B  33      42.236  -8.578 -17.539  0.00  0.00      C2   H
ATOM   4154 HG13 ILE B  33      40.585  -7.091 -17.091  0.00  0.00      C2   H
ATOM   4155 HG12 ILE B  33      39.226  -8.112 -17.559  0.00  0.00      C2   H
ATOM   4156 HG21 ILE B  33      42.030 -10.744 -18.851  0.00  0.00      C2   H
ATOM   4157 HG22 ILE B  33      40.318 -10.372 -18.996  0.00  0.00      C2   H
ATOM   4158 HG23 ILE B  33      41.469  -9.380 -19.851  0.00  0.00      C2   H
ATOM   4159 HD11 ILE B  33      39.497  -7.686 -19.892  0.00  0.00      C2   H
ATOM   4160 HD12 ILE B  33      39.910  -6.121 -19.109  0.00  0.00      C2   H
ATOM   4161 HD13 ILE B  33      41.133  -7.190 -19.778  0.00  0.00      C2   H
ATOM   4162  N   THR B  34      40.091  -9.092 -14.348  0.00  0.00      C2   N
ATOM   4163  CA  THR B  34      40.011  -8.541 -12.991  0.00  0.00      C2   C
ATOM   4164  C   THR B  34      40.909  -9.297 -11.993  0.00  0.00      C2   C
ATOM   4165  O   THR B  34      41.345  -8.712 -11.000  0.00  0.00      C2   O
ATOM   4166  CB  THR B  34      38.574  -8.386 -12.503  0.00  0.00      C2   C
ATOM   4167  OG1 THR B  34      37.674  -9.411 -12.916  0.00  0.00      C2   O
ATOM   4168  CG2 THR B  34      37.971  -7.202 -13.115  0.00  0.00      C2   C
ATOM   4169  H   THR B  34      39.284  -9.627 -14.635  0.00  0.00      C2   H
ATOM   4170  HA  THR B  34      40.526  -7.584 -13.083  0.00  0.00      C2   H
ATOM   4171  HB  THR B  34      38.412  -8.305 -11.428  0.00  0.00      C2   H
ATOM   4172  HG1 THR B  34      37.490  -9.168 -13.827  0.00  0.00      C2   H
ATOM   4173 HG21 THR B  34      36.881  -7.211 -13.111  0.00  0.00      C2   H
ATOM   4174 HG22 THR B  34      38.212  -6.300 -12.553  0.00  0.00      C2   H
ATOM   4175 HG23 THR B  34      38.188  -6.922 -14.145  0.00  0.00      C2   H
ATOM   4176  N   ASN B  35      41.219 -10.587 -12.287  0.00  0.00      C2   N
ATOM   4177  CA  ASN B  35      42.349 -11.396 -11.746  0.00  0.00      C2   C
ATOM   4178  C   ASN B  35      42.243 -11.681 -10.241  0.00  0.00      C2   C
ATOM   4179  O   ASN B  35      43.165 -11.538  -9.456  0.00  0.00      C2   O
ATOM   4180  CB  ASN B  35      43.735 -10.847 -12.131  0.00  0.00      C2   C
ATOM   4181  CG  ASN B  35      44.249 -11.454 -13.404  0.00  0.00      C2   C
ATOM   4182  OD1 ASN B  35      44.021 -11.001 -14.528  0.00  0.00      C2   O
ATOM   4183  ND2 ASN B  35      44.907 -12.608 -13.227  0.00  0.00      C2   N
ATOM   4184  H   ASN B  35      40.794 -11.064 -13.070  0.00  0.00      C2   H
ATOM   4185  HA  ASN B  35      42.257 -12.354 -12.257  0.00  0.00      C2   H
ATOM   4186  HB3 ASN B  35      44.419 -10.987 -11.295  0.00  0.00      C2   H
ATOM   4187  HB2 ASN B  35      43.683  -9.771 -12.296  0.00  0.00      C2   H
ATOM   4188 HD22 ASN B  35      45.184 -13.246 -13.960  0.00  0.00      C2   H
ATOM   4189 HD21 ASN B  35      45.010 -12.894 -12.264  0.00  0.00      C2   H
ATOM   4190  N   ASN B  36      41.027 -12.026  -9.804  0.00  0.00      C2   N
ATOM   4191  CA  ASN B  36      40.659 -12.164  -8.415  0.00  0.00      C2   C
ATOM   4192  C   ASN B  36      40.701 -10.816  -7.668  0.00  0.00      C2   C
ATOM   4193  O   ASN B  36      41.383 -10.783  -6.595  0.00  0.00      C2   O
ATOM   4194  CB  ASN B  36      41.257 -13.384  -7.715  0.00  0.00      C2   C
ATOM   4195  CG  ASN B  36      40.760 -14.781  -8.117  0.00  0.00      C2   C
ATOM   4196  OD1 ASN B  36      39.964 -14.991  -9.040  0.00  0.00      C2   O
ATOM   4197  ND2 ASN B  36      41.066 -15.787  -7.243  0.00  0.00      C2   N
ATOM   4198  H   ASN B  36      40.321 -11.960 -10.523  0.00  0.00      C2   H
ATOM   4199  HA  ASN B  36      39.613 -12.460  -8.500  0.00  0.00      C2   H
ATOM   4200  HB3 ASN B  36      41.063 -13.395  -6.642  0.00  0.00      C2   H
ATOM   4201  HB2 ASN B  36      42.337 -13.252  -7.783  0.00  0.00      C2   H
ATOM   4202 HD22 ASN B  36      40.856 -16.675  -7.677  0.00  0.00      C2   H
ATOM   4203 HD21 ASN B  36      41.716 -15.730  -6.473  0.00  0.00      C2   H
ATOM   4204  N   ILE B  37      40.049  -9.781  -8.220  0.00  0.00      C2   N
ATOM   4205  CA  ILE B  37      40.051  -8.335  -7.782  0.00  0.00      C2   C
ATOM   4206  C   ILE B  37      39.664  -8.191  -6.252  0.00  0.00      C2   C
ATOM   4207  O   ILE B  37      38.862  -8.931  -5.755  0.00  0.00      C2   O
ATOM   4208  CB  ILE B  37      39.042  -7.479  -8.664  0.00  0.00      C2   C
ATOM   4209  CG1 ILE B  37      39.086  -5.989  -8.328  0.00  0.00      C2   C
ATOM   4210  CG2 ILE B  37      37.586  -8.094  -8.725  0.00  0.00      C2   C
ATOM   4211  CD1 ILE B  37      40.339  -5.170  -8.776  0.00  0.00      C2   C
ATOM   4212  H   ILE B  37      39.556  -9.965  -9.082  0.00  0.00      C2   H
ATOM   4213  HA  ILE B  37      41.065  -7.994  -7.991  0.00  0.00      C2   H
ATOM   4214  HB  ILE B  37      39.430  -7.549  -9.680  0.00  0.00      C2   H
ATOM   4215 HG13 ILE B  37      38.786  -5.714  -7.316  0.00  0.00      C2   H
ATOM   4216 HG12 ILE B  37      38.211  -5.514  -8.773  0.00  0.00      C2   H
ATOM   4217 HG21 ILE B  37      37.640  -9.042  -9.259  0.00  0.00      C2   H
ATOM   4218 HG22 ILE B  37      37.250  -8.275  -7.704  0.00  0.00      C2   H
ATOM   4219 HG23 ILE B  37      36.881  -7.453  -9.254  0.00  0.00      C2   H
ATOM   4220 HD11 ILE B  37      41.059  -5.456  -8.010  0.00  0.00      C2   H
ATOM   4221 HD12 ILE B  37      40.717  -5.659  -9.674  0.00  0.00      C2   H
ATOM   4222 HD13 ILE B  37      40.251  -4.108  -9.006  0.00  0.00      C2   H
ATOM   4223  N   ASP B  38      40.298  -7.257  -5.537  0.00  0.00      C2   N
ATOM   4224  CA  ASP B  38      40.120  -7.202  -4.033  0.00  0.00      C2   C
ATOM   4225  C   ASP B  38      38.707  -6.822  -3.604  0.00  0.00      C2   C
ATOM   4226  O   ASP B  38      38.100  -5.966  -4.253  0.00  0.00      C2   O
ATOM   4227  CB  ASP B  38      41.186  -6.238  -3.351  0.00  0.00      C2   C
ATOM   4228  CG  ASP B  38      42.606  -6.592  -3.750  0.00  0.00      C2   C
ATOM   4229  OD1 ASP B  38      42.844  -7.678  -4.333  0.00  0.00      C2   O
ATOM   4230  OD2 ASP B  38      43.528  -5.786  -3.447  0.00  0.00      C2   O
ATOM   4231  H   ASP B  38      41.179  -6.875  -5.849  0.00  0.00      C2   H
ATOM   4232  HA  ASP B  38      40.285  -8.251  -3.786  0.00  0.00      C2   H
ATOM   4233  HB3 ASP B  38      41.037  -6.340  -2.276  0.00  0.00      C2   H
ATOM   4234  HB2 ASP B  38      40.935  -5.222  -3.654  0.00  0.00      C2   H
ATOM   4235  N   PRO B  39      38.179  -7.360  -2.468  0.00  0.00      C2   N
ATOM   4236  CA  PRO B  39      36.803  -7.095  -2.022  0.00  0.00      C2   C
ATOM   4237  C   PRO B  39      36.495  -5.644  -1.455  0.00  0.00      C2   C
ATOM   4238  O   PRO B  39      37.295  -5.187  -0.615  0.00  0.00      C2   O
ATOM   4239  CB  PRO B  39      36.562  -8.119  -0.900  0.00  0.00      C2   C
ATOM   4240  CG  PRO B  39      37.918  -8.635  -0.498  0.00  0.00      C2   C
ATOM   4241  CD  PRO B  39      38.735  -8.523  -1.740  0.00  0.00      C2   C
ATOM   4242  HA  PRO B  39      36.190  -7.291  -2.902  0.00  0.00      C2   H
ATOM   4243  HB3 PRO B  39      35.901  -8.889  -1.297  0.00  0.00      C2   H
ATOM   4244  HB2 PRO B  39      36.058  -7.671  -0.043  0.00  0.00      C2   H
ATOM   4245  HG3 PRO B  39      37.832  -9.613  -0.024  0.00  0.00      C2   H
ATOM   4246  HG2 PRO B  39      38.362  -8.017   0.282  0.00  0.00      C2   H
ATOM   4247  HD2 PRO B  39      39.814  -8.594  -1.603  0.00  0.00      C2   H
ATOM   4248  HD3 PRO B  39      38.525  -9.380  -2.380  0.00  0.00      C2   H
ATOM   4249  N   VAL B  40      35.435  -4.959  -1.963  0.00  0.00      C2   N
ATOM   4250  CA  VAL B  40      35.086  -3.618  -1.475  0.00  0.00      C2   C
ATOM   4251  C   VAL B  40      34.747  -3.616   0.030  0.00  0.00      C2   C
ATOM   4252  O   VAL B  40      34.842  -2.533   0.599  0.00  0.00      C2   O
ATOM   4253  CB  VAL B  40      34.003  -2.934  -2.287  0.00  0.00      C2   C
ATOM   4254  CG1 VAL B  40      34.521  -2.637  -3.738  0.00  0.00      C2   C
ATOM   4255  CG2 VAL B  40      32.696  -3.781  -2.457  0.00  0.00      C2   C
ATOM   4256  H   VAL B  40      34.821  -5.426  -2.615  0.00  0.00      C2   H
ATOM   4257  HA  VAL B  40      35.996  -3.078  -1.737  0.00  0.00      C2   H
ATOM   4258  HB  VAL B  40      33.791  -2.075  -1.651  0.00  0.00      C2   H
ATOM   4259 HG11 VAL B  40      35.422  -2.027  -3.796  0.00  0.00      C2   H
ATOM   4260 HG12 VAL B  40      34.722  -3.564  -4.274  0.00  0.00      C2   H
ATOM   4261 HG13 VAL B  40      33.726  -2.058  -4.209  0.00  0.00      C2   H
ATOM   4262 HG21 VAL B  40      32.513  -4.295  -1.513  0.00  0.00      C2   H
ATOM   4263 HG22 VAL B  40      31.792  -3.216  -2.682  0.00  0.00      C2   H
ATOM   4264 HG23 VAL B  40      32.777  -4.510  -3.262  0.00  0.00      C2   H
ATOM   4265  N   GLY B  41      34.350  -4.755   0.609  0.00  0.00      C2   N
ATOM   4266  CA  GLY B  41      33.919  -4.833   2.032  0.00  0.00      C2   C
ATOM   4267  C   GLY B  41      32.370  -4.493   2.096  0.00  0.00      C2   C
ATOM   4268  O   GLY B  41      31.793  -3.782   1.270  0.00  0.00      C2   O
ATOM   4269  H   GLY B  41      34.006  -5.538   0.071  0.00  0.00      C2   H
ATOM   4270  HA3 GLY B  41      34.549  -4.176   2.631  0.00  0.00      C2   H
ATOM   4271  HA2 GLY B  41      34.013  -5.895   2.262  0.00  0.00      C2   H
ATOM   4272  N   ARG B  42      31.794  -4.943   3.179  0.00  0.00      C2   N
ATOM   4273  CA  ARG B  42      30.388  -4.868   3.411  0.00  0.00      C2   C
ATOM   4274  C   ARG B  42      30.092  -3.400   3.757  0.00  0.00      C2   C
ATOM   4275  O   ARG B  42      30.894  -2.768   4.487  0.00  0.00      C2   O
ATOM   4276  CB  ARG B  42      29.976  -5.870   4.457  0.00  0.00      C2   C
ATOM   4277  CG  ARG B  42      30.433  -7.321   4.288  0.00  0.00      C2   C
ATOM   4278  CD  ARG B  42      30.087  -7.911   2.889  0.00  0.00      C2   C
ATOM   4279  NE  ARG B  42      28.615  -7.968   2.733  0.00  0.00      C2   N
ATOM   4280  CZ  ARG B  42      27.771  -8.633   1.924  0.00  0.00      C2   C
ATOM   4281  NH1 ARG B  42      28.322  -9.384   0.962  0.00  0.00      C2   N
ATOM   4282  NH2 ARG B  42      26.438  -8.587   2.040  0.00  0.00      C2   N
ATOM   4283  H   ARG B  42      32.322  -5.315   3.955  0.00  0.00      C2   H
ATOM   4284  HA  ARG B  42      29.947  -5.149   2.454  0.00  0.00      C2   H
ATOM   4285  HB3 ARG B  42      28.886  -5.858   4.462  0.00  0.00      C2   H
ATOM   4286  HB2 ARG B  42      30.236  -5.554   5.467  0.00  0.00      C2   H
ATOM   4287  HG3 ARG B  42      30.050  -7.923   5.111  0.00  0.00      C2   H
ATOM   4288  HG2 ARG B  42      31.500  -7.247   4.499  0.00  0.00      C2   H
ATOM   4289  HD3 ARG B  42      30.563  -8.891   2.878  0.00  0.00      C2   H
ATOM   4290  HD2 ARG B  42      30.493  -7.304   2.080  0.00  0.00      C2   H
ATOM   4291  HE  ARG B  42      28.217  -7.261   3.334  0.00  0.00      C2   H
ATOM   4292 HH12 ARG B  42      27.827  -9.697   0.139  0.00  0.00      C2   H
ATOM   4293 HH11 ARG B  42      29.180  -9.851   1.219  0.00  0.00      C2   H
ATOM   4294 HH22 ARG B  42      25.990  -9.297   1.477  0.00  0.00      C2   H
ATOM   4295 HH21 ARG B  42      26.040  -8.062   2.805  0.00  0.00      C2   H
ATOM   4296  N   ILE B  43      29.128  -2.784   3.027  0.00  0.00      C2   N
ATOM   4297  CA  ILE B  43      28.873  -1.308   3.162  0.00  0.00      C2   C
ATOM   4298  C   ILE B  43      27.875  -0.987   4.300  0.00  0.00      C2   C
ATOM   4299  O   ILE B  43      26.945  -1.781   4.474  0.00  0.00      C2   O
ATOM   4300  CB  ILE B  43      28.186  -0.848   1.778  0.00  0.00      C2   C
ATOM   4301  CG1 ILE B  43      28.262   0.658   1.607  0.00  0.00      C2   C
ATOM   4302  CG2 ILE B  43      26.734  -1.467   1.578  0.00  0.00      C2   C
ATOM   4303  CD1 ILE B  43      27.533   1.303   0.387  0.00  0.00      C2   C
ATOM   4304  H   ILE B  43      28.725  -3.362   2.303  0.00  0.00      C2   H
ATOM   4305  HA  ILE B  43      29.725  -0.712   3.489  0.00  0.00      C2   H
ATOM   4306  HB  ILE B  43      28.772  -1.307   0.982  0.00  0.00      C2   H
ATOM   4307 HG13 ILE B  43      29.277   0.965   1.353  0.00  0.00      C2   H
ATOM   4308 HG12 ILE B  43      27.957   1.054   2.575  0.00  0.00      C2   H
ATOM   4309 HG21 ILE B  43      26.395  -1.415   0.543  0.00  0.00      C2   H
ATOM   4310 HG22 ILE B  43      26.579  -2.503   1.876  0.00  0.00      C2   H
ATOM   4311 HG23 ILE B  43      25.958  -0.896   2.089  0.00  0.00      C2   H
ATOM   4312 HD11 ILE B  43      26.458   1.297   0.569  0.00  0.00      C2   H
ATOM   4313 HD12 ILE B  43      27.845   2.346   0.421  0.00  0.00      C2   H
ATOM   4314 HD13 ILE B  43      27.702   0.681  -0.492  0.00  0.00      C2   H
ATOM   4315  N   GLN B  44      28.117   0.062   5.115  0.00  0.00      C2   N
ATOM   4316  CA  GLN B  44      27.198   0.642   6.074  0.00  0.00      C2   C
ATOM   4317  C   GLN B  44      26.143   1.382   5.398  0.00  0.00      C2   C
ATOM   4318  O   GLN B  44      25.049   0.829   5.189  0.00  0.00      C2   O
ATOM   4319  CB  GLN B  44      27.990   1.503   7.029  0.00  0.00      C2   C
ATOM   4320  CG  GLN B  44      27.179   2.326   8.128  0.00  0.00      C2   C
ATOM   4321  CD  GLN B  44      26.183   1.570   9.027  0.00  0.00      C2   C
ATOM   4322  OE1 GLN B  44      25.469   0.695   8.541  0.00  0.00      C2   O
ATOM   4323  NE2 GLN B  44      25.970   2.085  10.229  0.00  0.00      C2   N
ATOM   4324  H   GLN B  44      28.968   0.604   5.087  0.00  0.00      C2   H
ATOM   4325  HA  GLN B  44      26.814  -0.178   6.681  0.00  0.00      C2   H
ATOM   4326  HB3 GLN B  44      28.577   2.350   6.673  0.00  0.00      C2   H
ATOM   4327  HB2 GLN B  44      28.688   0.872   7.579  0.00  0.00      C2   H
ATOM   4328  HG3 GLN B  44      26.494   3.062   7.707  0.00  0.00      C2   H
ATOM   4329  HG2 GLN B  44      27.855   2.955   8.707  0.00  0.00      C2   H
ATOM   4330 HE22 GLN B  44      25.337   1.542  10.799  0.00  0.00      C2   H
ATOM   4331 HE21 GLN B  44      26.350   2.978  10.509  0.00  0.00      C2   H
ATOM   4332  N   MET B  45      26.438   2.565   4.817  0.00  0.00      C2   N
ATOM   4333  CA  MET B  45      25.451   3.362   4.154  0.00  0.00      C2   C
ATOM   4334  C   MET B  45      24.232   3.696   5.087  0.00  0.00      C2   C
ATOM   4335  O   MET B  45      23.291   2.935   5.198  0.00  0.00      C2   O
ATOM   4336  CB  MET B  45      25.158   2.751   2.695  0.00  0.00      C2   C
ATOM   4337  CG  MET B  45      24.217   3.583   1.787  0.00  0.00      C2   C
ATOM   4338  SD  MET B  45      23.863   2.892   0.166  0.00  0.00      C2   S
ATOM   4339  CE  MET B  45      22.730   4.026  -0.694  0.00  0.00      C2   C
ATOM   4340  H   MET B  45      27.394   2.888   4.770  0.00  0.00      C2   H
ATOM   4341  HA  MET B  45      25.875   4.348   3.966  0.00  0.00      C2   H
ATOM   4342  HB3 MET B  45      24.869   1.700   2.691  0.00  0.00      C2   H
ATOM   4343  HB2 MET B  45      26.119   2.765   2.179  0.00  0.00      C2   H
ATOM   4344  HG3 MET B  45      24.591   4.604   1.705  0.00  0.00      C2   H
ATOM   4345  HG2 MET B  45      23.258   3.634   2.303  0.00  0.00      C2   H
ATOM   4346  HE1 MET B  45      22.317   3.594  -1.605  0.00  0.00      C2   H
ATOM   4347  HE2 MET B  45      21.908   4.132   0.014  0.00  0.00      C2   H
ATOM   4348  HE3 MET B  45      23.140   5.025  -0.845  0.00  0.00      C2   H
ATOM   4349  N   ARG B  46      24.384   4.775   5.861  0.00  0.00      C2   N
ATOM   4350  CA  ARG B  46      23.321   5.210   6.825  0.00  0.00      C2   C
ATOM   4351  C   ARG B  46      22.710   6.448   6.239  0.00  0.00      C2   C
ATOM   4352  O   ARG B  46      23.350   7.129   5.455  0.00  0.00      C2   O
ATOM   4353  CB  ARG B  46      24.011   5.344   8.191  0.00  0.00      C2   C
ATOM   4354  CG  ARG B  46      23.011   5.110   9.340  0.00  0.00      C2   C
ATOM   4355  CD  ARG B  46      23.677   4.843  10.692  0.00  0.00      C2   C
ATOM   4356  NE  ARG B  46      24.727   5.793  10.842  0.00  0.00      C2   N
ATOM   4357  CZ  ARG B  46      24.698   7.092  10.707  0.00  0.00      C2   C
ATOM   4358  NH1 ARG B  46      23.533   7.777  10.730  0.00  0.00      C2   N
ATOM   4359  NH2 ARG B  46      25.807   7.774  10.534  0.00  0.00      C2   N
ATOM   4360  H   ARG B  46      25.207   5.359   5.862  0.00  0.00      C2   H
ATOM   4361  HA  ARG B  46      22.555   4.443   6.941  0.00  0.00      C2   H
ATOM   4362  HB3 ARG B  46      24.381   6.369   8.231  0.00  0.00      C2   H
ATOM   4363  HB2 ARG B  46      24.792   4.611   8.397  0.00  0.00      C2   H
ATOM   4364  HG3 ARG B  46      22.437   4.216   9.094  0.00  0.00      C2   H
ATOM   4365  HG2 ARG B  46      22.340   5.969   9.347  0.00  0.00      C2   H
ATOM   4366  HD3 ARG B  46      24.051   3.834  10.868  0.00  0.00      C2   H
ATOM   4367  HD2 ARG B  46      23.100   5.144  11.566  0.00  0.00      C2   H
ATOM   4368  HE  ARG B  46      25.672   5.439  10.875  0.00  0.00      C2   H
ATOM   4369 HH12 ARG B  46      23.598   8.784  10.709  0.00  0.00      C2   H
ATOM   4370 HH11 ARG B  46      22.695   7.321  11.061  0.00  0.00      C2   H
ATOM   4371 HH22 ARG B  46      25.749   8.777  10.641  0.00  0.00      C2   H
ATOM   4372 HH21 ARG B  46      26.741   7.395  10.471  0.00  0.00      C2   H
ATOM   4373  N   THR B  47      21.512   6.665   6.770  0.00  0.00      C2   N
ATOM   4374  CA  THR B  47      20.688   7.789   6.340  0.00  0.00      C2   C
ATOM   4375  C   THR B  47      21.195   9.048   7.047  0.00  0.00      C2   C
ATOM   4376  O   THR B  47      21.431   9.025   8.254  0.00  0.00      C2   O
ATOM   4377  CB  THR B  47      19.131   7.644   6.702  0.00  0.00      C2   C
ATOM   4378  OG1 THR B  47      18.740   6.438   6.058  0.00  0.00      C2   O
ATOM   4379  CG2 THR B  47      18.224   8.758   6.310  0.00  0.00      C2   C
ATOM   4380  H   THR B  47      21.017   6.053   7.403  0.00  0.00      C2   H
ATOM   4381  HA  THR B  47      20.813   7.841   5.258  0.00  0.00      C2   H
ATOM   4382  HB  THR B  47      19.011   7.473   7.772  0.00  0.00      C2   H
ATOM   4383  HG1 THR B  47      19.035   5.730   6.636  0.00  0.00      C2   H
ATOM   4384 HG21 THR B  47      18.366   9.639   6.935  0.00  0.00      C2   H
ATOM   4385 HG22 THR B  47      18.678   9.111   5.384  0.00  0.00      C2   H
ATOM   4386 HG23 THR B  47      17.145   8.606   6.313  0.00  0.00      C2   H
ATOM   4387  N   ARG B  48      21.343  10.167   6.365  0.00  0.00      C2   N
ATOM   4388  CA  ARG B  48      21.952  11.391   6.884  0.00  0.00      C2   C
ATOM   4389  C   ARG B  48      20.959  12.528   7.172  0.00  0.00      C2   C
ATOM   4390  O   ARG B  48      21.139  13.434   7.995  0.00  0.00      C2   O
ATOM   4391  CB  ARG B  48      23.106  11.856   5.927  0.00  0.00      C2   C
ATOM   4392  CG  ARG B  48      24.089  10.808   5.440  0.00  0.00      C2   C
ATOM   4393  CD  ARG B  48      24.864  10.241   6.621  0.00  0.00      C2   C
ATOM   4394  NE  ARG B  48      26.035   9.516   6.185  0.00  0.00      C2   N
ATOM   4395  CZ  ARG B  48      27.079   9.125   6.988  0.00  0.00      C2   C
ATOM   4396  NH1 ARG B  48      27.154   9.457   8.271  0.00  0.00      C2   N
ATOM   4397  NH2 ARG B  48      28.112   8.420   6.492  0.00  0.00      C2   N
ATOM   4398  H   ARG B  48      21.227  10.115   5.363  0.00  0.00      C2   H
ATOM   4399  HA  ARG B  48      22.349  11.150   7.870  0.00  0.00      C2   H
ATOM   4400  HB3 ARG B  48      23.682  12.716   6.267  0.00  0.00      C2   H
ATOM   4401  HB2 ARG B  48      22.633  12.324   5.063  0.00  0.00      C2   H
ATOM   4402  HG3 ARG B  48      24.751  11.138   4.639  0.00  0.00      C2   H
ATOM   4403  HG2 ARG B  48      23.462  10.091   4.910  0.00  0.00      C2   H
ATOM   4404  HD3 ARG B  48      24.198   9.469   7.006  0.00  0.00      C2   H
ATOM   4405  HD2 ARG B  48      25.047  10.927   7.448  0.00  0.00      C2   H
ATOM   4406  HE  ARG B  48      25.994   9.216   5.222  0.00  0.00      C2   H
ATOM   4407 HH12 ARG B  48      28.018   9.256   8.754  0.00  0.00      C2   H
ATOM   4408 HH11 ARG B  48      26.416   9.974   8.727  0.00  0.00      C2   H
ATOM   4409 HH22 ARG B  48      28.894   8.227   7.102  0.00  0.00      C2   H
ATOM   4410 HH21 ARG B  48      28.238   8.079   5.549  0.00  0.00      C2   H
ATOM   4411  N   ARG B  49      19.935  12.534   6.317  0.00  0.00      C2   N
ATOM   4412  CA  ARG B  49      18.830  13.524   6.291  0.00  0.00      C2   C
ATOM   4413  C   ARG B  49      17.599  12.757   5.733  0.00  0.00      C2   C
ATOM   4414  O   ARG B  49      17.755  11.962   4.821  0.00  0.00      C2   O
ATOM   4415  CB  ARG B  49      19.259  14.704   5.343  0.00  0.00      C2   C
ATOM   4416  CG  ARG B  49      20.609  15.474   5.494  0.00  0.00      C2   C
ATOM   4417  CD  ARG B  49      20.578  16.648   6.443  0.00  0.00      C2   C
ATOM   4418  NE  ARG B  49      20.300  16.269   7.861  0.00  0.00      C2   N
ATOM   4419  CZ  ARG B  49      19.996  17.181   8.793  0.00  0.00      C2   C
ATOM   4420  NH1 ARG B  49      19.971  18.552   8.473  0.00  0.00      C2   N
ATOM   4421  NH2 ARG B  49      19.841  16.860  10.091  0.00  0.00      C2   N
ATOM   4422  H   ARG B  49      19.697  11.786   5.682  0.00  0.00      C2   H
ATOM   4423  HA  ARG B  49      18.683  14.055   7.231  0.00  0.00      C2   H
ATOM   4424  HB3 ARG B  49      18.483  15.469   5.351  0.00  0.00      C2   H
ATOM   4425  HB2 ARG B  49      19.225  14.325   4.322  0.00  0.00      C2   H
ATOM   4426  HG3 ARG B  49      20.857  15.965   4.553  0.00  0.00      C2   H
ATOM   4427  HG2 ARG B  49      21.431  14.807   5.752  0.00  0.00      C2   H
ATOM   4428  HD3 ARG B  49      19.768  17.323   6.167  0.00  0.00      C2   H
ATOM   4429  HD2 ARG B  49      21.500  17.202   6.267  0.00  0.00      C2   H
ATOM   4430  HE  ARG B  49      20.370  15.287   8.084  0.00  0.00      C2   H
ATOM   4431 HH12 ARG B  49      19.796  19.171   9.251  0.00  0.00      C2   H
ATOM   4432 HH11 ARG B  49      20.148  18.872   7.531  0.00  0.00      C2   H
ATOM   4433 HH22 ARG B  49      19.596  17.442  10.879  0.00  0.00      C2   H
ATOM   4434 HH21 ARG B  49      20.054  15.912  10.368  0.00  0.00      C2   H
ATOM   4435  N   THR B  50      16.473  12.920   6.359  0.00  0.00      C2   N
ATOM   4436  CA  THR B  50      15.120  12.462   5.982  0.00  0.00      C2   C
ATOM   4437  C   THR B  50      14.167  13.599   5.660  0.00  0.00      C2   C
ATOM   4438  O   THR B  50      14.204  14.661   6.339  0.00  0.00      C2   O
ATOM   4439  CB  THR B  50      14.436  11.522   6.998  0.00  0.00      C2   C
ATOM   4440  OG1 THR B  50      15.439  10.589   7.366  0.00  0.00      C2   O
ATOM   4441  CG2 THR B  50      13.213  10.733   6.537  0.00  0.00      C2   C
ATOM   4442  H   THR B  50      16.496  13.429   7.231  0.00  0.00      C2   H
ATOM   4443  HA  THR B  50      15.142  11.919   5.037  0.00  0.00      C2   H
ATOM   4444  HB  THR B  50      14.085  12.029   7.896  0.00  0.00      C2   H
ATOM   4445  HG1 THR B  50      15.824  10.992   8.148  0.00  0.00      C2   H
ATOM   4446 HG21 THR B  50      12.892  10.195   7.429  0.00  0.00      C2   H
ATOM   4447 HG22 THR B  50      12.390  11.398   6.276  0.00  0.00      C2   H
ATOM   4448 HG23 THR B  50      13.573  10.211   5.650  0.00  0.00      C2   H
ATOM   4449  N   LEU B  51      13.377  13.415   4.697  0.00  0.00      C2   N
ATOM   4450  CA  LEU B  51      12.445  14.428   4.237  0.00  0.00      C2   C
ATOM   4451  C   LEU B  51      11.086  13.727   4.204  0.00  0.00      C2   C
ATOM   4452  O   LEU B  51      11.013  12.500   3.929  0.00  0.00      C2   O
ATOM   4453  CB  LEU B  51      12.778  14.849   2.802  0.00  0.00      C2   C
ATOM   4454  CG  LEU B  51      14.260  15.142   2.417  0.00  0.00      C2   C
ATOM   4455  CD1 LEU B  51      14.218  15.427   0.929  0.00  0.00      C2   C
ATOM   4456  CD2 LEU B  51      14.970  16.183   3.306  0.00  0.00      C2   C
ATOM   4457  H   LEU B  51      13.240  12.529   4.231  0.00  0.00      C2   H
ATOM   4458  HA  LEU B  51      12.520  15.374   4.773  0.00  0.00      C2   H
ATOM   4459  HB3 LEU B  51      12.169  15.723   2.566  0.00  0.00      C2   H
ATOM   4460  HB2 LEU B  51      12.327  14.097   2.155  0.00  0.00      C2   H
ATOM   4461  HG  LEU B  51      14.884  14.281   2.658  0.00  0.00      C2   H
ATOM   4462 HD11 LEU B  51      15.211  15.439   0.479  0.00  0.00      C2   H
ATOM   4463 HD12 LEU B  51      13.691  14.736   0.271  0.00  0.00      C2   H
ATOM   4464 HD13 LEU B  51      13.944  16.446   0.657  0.00  0.00      C2   H
ATOM   4465 HD21 LEU B  51      15.936  15.895   3.721  0.00  0.00      C2   H
ATOM   4466 HD22 LEU B  51      15.212  17.077   2.731  0.00  0.00      C2   H
ATOM   4467 HD23 LEU B  51      14.321  16.520   4.114  0.00  0.00      C2   H
ATOM   4468  N   ARG B  52      10.103  14.449   4.773  0.00  0.00      C2   N
ATOM   4469  CA  ARG B  52       8.741  14.060   4.989  0.00  0.00      C2   C
ATOM   4470  C   ARG B  52       7.676  15.096   4.578  0.00  0.00      C2   C
ATOM   4471  O   ARG B  52       7.413  15.982   5.398  0.00  0.00      C2   O
ATOM   4472  CB  ARG B  52       8.565  13.625   6.454  0.00  0.00      C2   C
ATOM   4473  CG  ARG B  52       9.536  12.474   6.936  0.00  0.00      C2   C
ATOM   4474  CD  ARG B  52       9.134  12.020   8.292  0.00  0.00      C2   C
ATOM   4475  NE  ARG B  52       7.927  11.242   8.298  0.00  0.00      C2   N
ATOM   4476  CZ  ARG B  52       7.331  10.841   9.402  0.00  0.00      C2   C
ATOM   4477  NH1 ARG B  52       7.711  11.287  10.610  0.00  0.00      C2   N
ATOM   4478  NH2 ARG B  52       6.266  10.037   9.347  0.00  0.00      C2   N
ATOM   4479  H   ARG B  52      10.437  15.297   5.209  0.00  0.00      C2   H
ATOM   4480  HA  ARG B  52       8.600  13.167   4.379  0.00  0.00      C2   H
ATOM   4481  HB3 ARG B  52       7.578  13.199   6.634  0.00  0.00      C2   H
ATOM   4482  HB2 ARG B  52       8.601  14.480   7.129  0.00  0.00      C2   H
ATOM   4483  HG3 ARG B  52      10.586  12.759   7.004  0.00  0.00      C2   H
ATOM   4484  HG2 ARG B  52       9.557  11.637   6.238  0.00  0.00      C2   H
ATOM   4485  HD3 ARG B  52       8.946  12.905   8.899  0.00  0.00      C2   H
ATOM   4486  HD2 ARG B  52       9.910  11.384   8.718  0.00  0.00      C2   H
ATOM   4487  HE  ARG B  52       7.686  10.768   7.439  0.00  0.00      C2   H
ATOM   4488 HH12 ARG B  52       7.339  10.868  11.450  0.00  0.00      C2   H
ATOM   4489 HH11 ARG B  52       8.535  11.861  10.721  0.00  0.00      C2   H
ATOM   4490 HH22 ARG B  52       5.733   9.965  10.202  0.00  0.00      C2   H
ATOM   4491 HH21 ARG B  52       5.938   9.796   8.423  0.00  0.00      C2   H
ATOM   4492  N   GLY B  53       7.074  15.052   3.398  0.00  0.00      C2   N
ATOM   4493  CA  GLY B  53       6.140  15.994   3.010  0.00  0.00      C2   C
ATOM   4494  C   GLY B  53       5.339  15.570   1.740  0.00  0.00      C2   C
ATOM   4495  O   GLY B  53       4.397  16.277   1.336  0.00  0.00      C2   O
ATOM   4496  H   GLY B  53       7.264  14.303   2.748  0.00  0.00      C2   H
ATOM   4497  HA3 GLY B  53       6.710  16.905   2.828  0.00  0.00      C2   H
ATOM   4498  HA2 GLY B  53       5.394  16.136   3.792  0.00  0.00      C2   H
ATOM   4499  N   HIS B  54       5.595  14.330   1.181  0.00  0.00      C2   N
ATOM   4500  CA  HIS B  54       4.866  13.753   0.017  0.00  0.00      C2   C
ATOM   4501  C   HIS B  54       3.777  12.790   0.508  0.00  0.00      C2   C
ATOM   4502  O   HIS B  54       3.999  11.700   1.035  0.00  0.00      C2   O
ATOM   4503  CB  HIS B  54       5.704  13.124  -0.996  0.00  0.00      C2   C
ATOM   4504  CG  HIS B  54       6.538  14.123  -1.823  0.00  0.00      C2   C
ATOM   4505  ND1 HIS B  54       6.102  14.596  -3.026  0.00  0.00      C2   N
ATOM   4506  CD2 HIS B  54       7.765  14.801  -1.621  0.00  0.00      C2   C
ATOM   4507  CE1 HIS B  54       6.900  15.563  -3.449  0.00  0.00      C2   C
ATOM   4508  NE2 HIS B  54       7.982  15.701  -2.640  0.00  0.00      C2   N
ATOM   4509  H   HIS B  54       6.302  13.714   1.558  0.00  0.00      C2   H
ATOM   4510  HA  HIS B  54       4.345  14.604  -0.423  0.00  0.00      C2   H
ATOM   4511  HB3 HIS B  54       5.157  12.341  -1.522  0.00  0.00      C2   H
ATOM   4512  HB2 HIS B  54       6.465  12.654  -0.374  0.00  0.00      C2   H
ATOM   4513  HD1 HIS B  54       5.150  14.457  -3.333  0.00  0.00      C2   H
ATOM   4514  HD2 HIS B  54       8.488  14.714  -0.824  0.00  0.00      C2   H
ATOM   4515  HE1 HIS B  54       6.635  16.299  -4.193  0.00  0.00      C2   H
ATOM   4516  N   LEU B  55       2.580  13.244   0.280  0.00  0.00      C2   N
ATOM   4517  CA  LEU B  55       1.310  12.660   0.709  0.00  0.00      C2   C
ATOM   4518  C   LEU B  55       0.975  11.510  -0.213  0.00  0.00      C2   C
ATOM   4519  O   LEU B  55       0.293  10.553   0.294  0.00  0.00      C2   O
ATOM   4520  CB  LEU B  55       0.155  13.751   0.728  0.00  0.00      C2   C
ATOM   4521  CG  LEU B  55       0.274  14.819   1.856  0.00  0.00      C2   C
ATOM   4522  CD1 LEU B  55      -0.831  15.876   1.656  0.00  0.00      C2   C
ATOM   4523  CD2 LEU B  55       0.162  14.107   3.173  0.00  0.00      C2   C
ATOM   4524  H   LEU B  55       2.492  14.136  -0.186  0.00  0.00      C2   H
ATOM   4525  HA  LEU B  55       1.306  12.271   1.727  0.00  0.00      C2   H
ATOM   4526  HB3 LEU B  55      -0.828  13.283   0.760  0.00  0.00      C2   H
ATOM   4527  HB2 LEU B  55       0.065  14.211  -0.256  0.00  0.00      C2   H
ATOM   4528  HG  LEU B  55       1.283  15.230   1.822  0.00  0.00      C2   H
ATOM   4529 HD11 LEU B  55      -1.506  15.484   0.896  0.00  0.00      C2   H
ATOM   4530 HD12 LEU B  55      -1.357  16.027   2.599  0.00  0.00      C2   H
ATOM   4531 HD13 LEU B  55      -0.349  16.752   1.221  0.00  0.00      C2   H
ATOM   4532 HD21 LEU B  55       1.202  13.931   3.447  0.00  0.00      C2   H
ATOM   4533 HD22 LEU B  55      -0.474  14.461   3.985  0.00  0.00      C2   H
ATOM   4534 HD23 LEU B  55      -0.249  13.110   3.012  0.00  0.00      C2   H
ATOM   4535  N   ALA B  56       1.335  11.610  -1.490  0.00  0.00      C2   N
ATOM   4536  CA  ALA B  56       1.129  10.517  -2.356  0.00  0.00      C2   C
ATOM   4537  C   ALA B  56       2.583   9.928  -2.680  0.00  0.00      C2   C
ATOM   4538  O   ALA B  56       3.606  10.363  -2.098  0.00  0.00      C2   O
ATOM   4539  CB  ALA B  56       0.347  10.978  -3.525  0.00  0.00      C2   C
ATOM   4540  H   ALA B  56       1.965  12.341  -1.790  0.00  0.00      C2   H
ATOM   4541  HA  ALA B  56       0.615   9.670  -1.902  0.00  0.00      C2   H
ATOM   4542  HB1 ALA B  56       0.748  11.806  -4.109  0.00  0.00      C2   H
ATOM   4543  HB2 ALA B  56       0.270  10.225  -4.310  0.00  0.00      C2   H
ATOM   4544  HB3 ALA B  56      -0.684  11.230  -3.278  0.00  0.00      C2   H
ATOM   4545  N   LYS B  57       2.696   8.898  -3.470  0.00  0.00      C2   N
ATOM   4546  CA  LYS B  57       3.984   8.233  -3.749  0.00  0.00      C2   C
ATOM   4547  C   LYS B  57       4.851   9.106  -4.632  0.00  0.00      C2   C
ATOM   4548  O   LYS B  57       4.406   9.546  -5.729  0.00  0.00      C2   O
ATOM   4549  CB  LYS B  57       3.675   6.866  -4.423  0.00  0.00      C2   C
ATOM   4550  CG  LYS B  57       3.013   5.774  -3.609  0.00  0.00      C2   C
ATOM   4551  CD  LYS B  57       2.716   4.581  -4.567  0.00  0.00      C2   C
ATOM   4552  CE  LYS B  57       1.993   3.421  -3.870  0.00  0.00      C2   C
ATOM   4553  NZ  LYS B  57       1.267   2.622  -4.871  0.00  0.00      C2   N
ATOM   4554  H   LYS B  57       1.845   8.551  -3.889  0.00  0.00      C2   H
ATOM   4555  HA  LYS B  57       4.603   8.024  -2.876  0.00  0.00      C2   H
ATOM   4556  HB3 LYS B  57       4.608   6.350  -4.652  0.00  0.00      C2   H
ATOM   4557  HB2 LYS B  57       3.173   7.099  -5.363  0.00  0.00      C2   H
ATOM   4558  HG3 LYS B  57       2.096   6.194  -3.195  0.00  0.00      C2   H
ATOM   4559  HG2 LYS B  57       3.501   5.369  -2.723  0.00  0.00      C2   H
ATOM   4560  HD3 LYS B  57       3.592   4.277  -5.140  0.00  0.00      C2   H
ATOM   4561  HD2 LYS B  57       2.067   4.976  -5.349  0.00  0.00      C2   H
ATOM   4562  HE3 LYS B  57       1.348   3.677  -3.030  0.00  0.00      C2   H
ATOM   4563  HE2 LYS B  57       2.795   2.857  -3.393  0.00  0.00      C2   H
ATOM   4564  HZ1 LYS B  57       0.475   3.173  -5.169  0.00  0.00      C2   H
ATOM   4565  HZ2 LYS B  57       1.843   2.375  -5.664  0.00  0.00      C2   H
ATOM   4566  HZ3 LYS B  57       0.938   1.818  -4.356  0.00  0.00      C2   H
ATOM   4567  N   ILE B  58       6.143   9.255  -4.243  0.00  0.00      C2   N
ATOM   4568  CA  ILE B  58       7.196   9.875  -5.020  0.00  0.00      C2   C
ATOM   4569  C   ILE B  58       7.404   9.009  -6.236  0.00  0.00      C2   C
ATOM   4570  O   ILE B  58       7.706   7.853  -6.090  0.00  0.00      C2   O
ATOM   4571  CB  ILE B  58       8.471  10.009  -4.127  0.00  0.00      C2   C
ATOM   4572  CG1 ILE B  58       8.038  10.664  -2.808  0.00  0.00      C2   C
ATOM   4573  CG2 ILE B  58       9.633  10.713  -4.844  0.00  0.00      C2   C
ATOM   4574  CD1 ILE B  58       9.290  10.935  -1.935  0.00  0.00      C2   C
ATOM   4575  H   ILE B  58       6.451   8.805  -3.392  0.00  0.00      C2   H
ATOM   4576  HA  ILE B  58       6.876  10.899  -5.212  0.00  0.00      C2   H
ATOM   4577  HB  ILE B  58       8.762   9.006  -3.814  0.00  0.00      C2   H
ATOM   4578 HG13 ILE B  58       7.464  10.034  -2.128  0.00  0.00      C2   H
ATOM   4579 HG12 ILE B  58       7.569  11.629  -3.001  0.00  0.00      C2   H
ATOM   4580 HG21 ILE B  58      10.609  10.663  -4.361  0.00  0.00      C2   H
ATOM   4581 HG22 ILE B  58       9.775  10.311  -5.847  0.00  0.00      C2   H
ATOM   4582 HG23 ILE B  58       9.424  11.766  -5.035  0.00  0.00      C2   H
ATOM   4583 HD11 ILE B  58       9.599  11.977  -1.859  0.00  0.00      C2   H
ATOM   4584 HD12 ILE B  58       9.024  10.707  -0.903  0.00  0.00      C2   H
ATOM   4585 HD13 ILE B  58      10.180  10.330  -2.113  0.00  0.00      C2   H
ATOM   4586  N   TYR B  59       7.253   9.567  -7.442  0.00  0.00      C2   N
ATOM   4587  CA  TYR B  59       7.392   8.888  -8.733  0.00  0.00      C2   C
ATOM   4588  C   TYR B  59       8.329   9.649  -9.737  0.00  0.00      C2   C
ATOM   4589  O   TYR B  59       8.646   9.092 -10.802  0.00  0.00      C2   O
ATOM   4590  CB  TYR B  59       5.964   8.911  -9.365  0.00  0.00      C2   C
ATOM   4591  CG  TYR B  59       5.353   7.515  -9.396  0.00  0.00      C2   C
ATOM   4592  CD1 TYR B  59       4.790   6.904  -8.277  0.00  0.00      C2   C
ATOM   4593  CD2 TYR B  59       5.227   6.878 -10.658  0.00  0.00      C2   C
ATOM   4594  CE1 TYR B  59       4.216   5.615  -8.303  0.00  0.00      C2   C
ATOM   4595  CE2 TYR B  59       4.586   5.644 -10.782  0.00  0.00      C2   C
ATOM   4596  CZ  TYR B  59       4.151   5.006  -9.598  0.00  0.00      C2   C
ATOM   4597  OH  TYR B  59       3.686   3.735  -9.645  0.00  0.00      C2   O
ATOM   4598  H   TYR B  59       7.026  10.548  -7.514  0.00  0.00      C2   H
ATOM   4599  HA  TYR B  59       7.751   7.869  -8.593  0.00  0.00      C2   H
ATOM   4600  HB3 TYR B  59       5.912   9.339 -10.366  0.00  0.00      C2   H
ATOM   4601  HB2 TYR B  59       5.270   9.600  -8.885  0.00  0.00      C2   H
ATOM   4602  HD1 TYR B  59       4.904   7.381  -7.315  0.00  0.00      C2   H
ATOM   4603  HD2 TYR B  59       5.569   7.389 -11.546  0.00  0.00      C2   H
ATOM   4604  HE1 TYR B  59       3.690   5.231  -7.442  0.00  0.00      C2   H
ATOM   4605  HE2 TYR B  59       4.578   5.212 -11.772  0.00  0.00      C2   H
ATOM   4606  HH  TYR B  59       3.672   3.347 -10.524  0.00  0.00      C2   H
ATOM   4607  N   ALA B  60       9.042  10.708  -9.306  0.00  0.00      C2   N
ATOM   4608  CA  ALA B  60      10.038  11.429 -10.121  0.00  0.00      C2   C
ATOM   4609  C   ALA B  60      10.825  12.421  -9.255  0.00  0.00      C2   C
ATOM   4610  O   ALA B  60      10.273  13.062  -8.383  0.00  0.00      C2   O
ATOM   4611  CB  ALA B  60       9.361  12.236 -11.290  0.00  0.00      C2   C
ATOM   4612  H   ALA B  60       9.102  10.949  -8.327  0.00  0.00      C2   H
ATOM   4613  HA  ALA B  60      10.696  10.645 -10.495  0.00  0.00      C2   H
ATOM   4614  HB1 ALA B  60       8.604  12.952 -10.967  0.00  0.00      C2   H
ATOM   4615  HB2 ALA B  60      10.102  12.589 -12.007  0.00  0.00      C2   H
ATOM   4616  HB3 ALA B  60       8.786  11.600 -11.964  0.00  0.00      C2   H
ATOM   4617  N   MET B  61      12.131  12.455  -9.497  0.00  0.00      C2   N
ATOM   4618  CA  MET B  61      13.120  13.312  -8.823  0.00  0.00      C2   C
ATOM   4619  C   MET B  61      14.206  13.706  -9.850  0.00  0.00      C2   C
ATOM   4620  O   MET B  61      14.535  12.967 -10.786  0.00  0.00      C2   O
ATOM   4621  CB  MET B  61      13.818  12.512  -7.702  0.00  0.00      C2   C
ATOM   4622  CG  MET B  61      12.919  12.306  -6.502  0.00  0.00      C2   C
ATOM   4623  SD  MET B  61      13.391  10.855  -5.454  0.00  0.00      C2   S
ATOM   4624  CE  MET B  61      14.840  11.609  -4.579  0.00  0.00      C2   C
ATOM   4625  H   MET B  61      12.478  11.882 -10.253  0.00  0.00      C2   H
ATOM   4626  HA  MET B  61      12.634  14.256  -8.574  0.00  0.00      C2   H
ATOM   4627  HB3 MET B  61      14.668  13.086  -7.334  0.00  0.00      C2   H
ATOM   4628  HB2 MET B  61      14.014  11.476  -7.978  0.00  0.00      C2   H
ATOM   4629  HG3 MET B  61      11.959  11.905  -6.826  0.00  0.00      C2   H
ATOM   4630  HG2 MET B  61      12.764  13.163  -5.846  0.00  0.00      C2   H
ATOM   4631  HE1 MET B  61      14.971  10.977  -3.700  0.00  0.00      C2   H
ATOM   4632  HE2 MET B  61      15.721  11.586  -5.220  0.00  0.00      C2   H
ATOM   4633  HE3 MET B  61      14.622  12.635  -4.282  0.00  0.00      C2   H
ATOM   4634  N   HIE B  62      14.890  14.815  -9.520  0.00  0.00      C2   N
ATOM   4635  CA  HIE B  62      16.007  15.353 -10.292  0.00  0.00      C2   C
ATOM   4636  C   HIE B  62      16.749  16.328  -9.348  0.00  0.00      C2   C
ATOM   4637  O   HIE B  62      16.158  17.345  -8.981  0.00  0.00      C2   O
ATOM   4638  CB  HIE B  62      15.550  16.046 -11.553  0.00  0.00      C2   C
ATOM   4639  CG  HIE B  62      16.722  16.398 -12.488  0.00  0.00      C2   C
ATOM   4640  ND1 HIE B  62      16.843  17.731 -12.966  0.00  0.00      C2   N
ATOM   4641  CD2 HIE B  62      17.705  15.643 -13.083  0.00  0.00      C2   C
ATOM   4642  CE1 HIE B  62      17.912  17.682 -13.764  0.00  0.00      C2   C
ATOM   4643  NE2 HIE B  62      18.465  16.501 -13.854  0.00  0.00      C2   N
ATOM   4644  H   HIE B  62      14.615  15.387  -8.734  0.00  0.00      C2   H
ATOM   4645  HA  HIE B  62      16.552  14.414 -10.381  0.00  0.00      C2   H
ATOM   4646  HB3 HIE B  62      14.936  16.928 -11.369  0.00  0.00      C2   H
ATOM   4647  HB2 HIE B  62      14.781  15.475 -12.074  0.00  0.00      C2   H
ATOM   4648  HD2 HIE B  62      17.887  14.582 -13.169  0.00  0.00      C2   H
ATOM   4649  HE1 HIE B  62      18.318  18.487 -14.357  0.00  0.00      C2   H
ATOM   4650  HE2 HIE B  62      19.299  16.207 -14.342  0.00  0.00      C2   H
ATOM   4651  N   TRP B  63      18.108  16.118  -9.124  0.00  0.00      C2   N
ATOM   4652  CA  TRP B  63      18.976  17.032  -8.348  0.00  0.00      C2   C
ATOM   4653  C   TRP B  63      19.312  18.280  -9.126  0.00  0.00      C2   C
ATOM   4654  O   TRP B  63      19.587  18.028 -10.367  0.00  0.00      C2   O
ATOM   4655  CB  TRP B  63      20.289  16.320  -7.903  0.00  0.00      C2   C
ATOM   4656  CG  TRP B  63      20.142  15.356  -6.829  0.00  0.00      C2   C
ATOM   4657  CD1 TRP B  63      19.962  14.020  -6.979  0.00  0.00      C2   C
ATOM   4658  CD2 TRP B  63      20.372  15.547  -5.377  0.00  0.00      C2   C
ATOM   4659  NE1 TRP B  63      19.922  13.443  -5.730  0.00  0.00      C2   N
ATOM   4660  CE2 TRP B  63      20.333  14.252  -4.727  0.00  0.00      C2   C
ATOM   4661  CE3 TRP B  63      20.684  16.687  -4.573  0.00  0.00      C2   C
ATOM   4662  CZ2 TRP B  63      20.622  14.085  -3.410  0.00  0.00      C2   C
ATOM   4663  CZ3 TRP B  63      20.977  16.529  -3.195  0.00  0.00      C2   C
ATOM   4664  CH2 TRP B  63      20.926  15.244  -2.629  0.00  0.00      C2   C
ATOM   4665  H   TRP B  63      18.489  15.411  -9.736  0.00  0.00      C2   H
ATOM   4666  HA  TRP B  63      18.503  17.345  -7.417  0.00  0.00      C2   H
ATOM   4667  HB3 TRP B  63      20.964  17.108  -7.571  0.00  0.00      C2   H
ATOM   4668  HB2 TRP B  63      20.734  15.871  -8.791  0.00  0.00      C2   H
ATOM   4669  HD1 TRP B  63      19.742  13.557  -7.929  0.00  0.00      C2   H
ATOM   4670  HE1 TRP B  63      19.857  12.440  -5.622  0.00  0.00      C2   H
ATOM   4671  HE3 TRP B  63      20.722  17.693  -4.963  0.00  0.00      C2   H
ATOM   4672  HZ2 TRP B  63      20.703  13.146  -2.883  0.00  0.00      C2   H
ATOM   4673  HZ3 TRP B  63      21.284  17.369  -2.589  0.00  0.00      C2   H
ATOM   4674  HH2 TRP B  63      21.297  15.213  -1.616  0.00  0.00      C2   H
ATOM   4675  N   GLY B  64      19.415  19.423  -8.447  0.00  0.00      C2   N
ATOM   4676  CA  GLY B  64      19.862  20.725  -9.027  0.00  0.00      C2   C
ATOM   4677  C   GLY B  64      21.412  20.619  -9.275  0.00  0.00      C2   C
ATOM   4678  O   GLY B  64      22.117  19.708  -8.818  0.00  0.00      C2   O
ATOM   4679  H   GLY B  64      19.105  19.493  -7.488  0.00  0.00      C2   H
ATOM   4680  HA3 GLY B  64      19.624  21.481  -8.278  0.00  0.00      C2   H
ATOM   4681  HA2 GLY B  64      19.300  20.865  -9.950  0.00  0.00      C2   H
ATOM   4682  N   THR B  65      21.881  21.628 -10.041  0.00  0.00      C2   N
ATOM   4683  CA  THR B  65      23.281  21.725 -10.509  0.00  0.00      C2   C
ATOM   4684  C   THR B  65      24.234  21.994  -9.346  0.00  0.00      C2   C
ATOM   4685  O   THR B  65      25.439  21.795  -9.461  0.00  0.00      C2   O
ATOM   4686  CB  THR B  65      23.394  22.873 -11.644  0.00  0.00      C2   C
ATOM   4687  OG1 THR B  65      22.974  24.075 -11.014  0.00  0.00      C2   O
ATOM   4688  CG2 THR B  65      22.559  22.669 -12.866  0.00  0.00      C2   C
ATOM   4689  H   THR B  65      21.327  22.472 -10.078  0.00  0.00      C2   H
ATOM   4690  HA  THR B  65      23.487  20.730 -10.904  0.00  0.00      C2   H
ATOM   4691  HB  THR B  65      24.438  23.039 -11.911  0.00  0.00      C2   H
ATOM   4692  HG1 THR B  65      23.570  24.213 -10.273  0.00  0.00      C2   H
ATOM   4693 HG21 THR B  65      22.760  23.390 -13.658  0.00  0.00      C2   H
ATOM   4694 HG22 THR B  65      22.823  21.673 -13.222  0.00  0.00      C2   H
ATOM   4695 HG23 THR B  65      21.514  22.676 -12.555  0.00  0.00      C2   H
ATOM   4696  N   ASP B  66      23.796  22.568  -8.224  0.00  0.00      C2   N
ATOM   4697  CA  ASP B  66      24.556  22.848  -6.923  0.00  0.00      C2   C
ATOM   4698  C   ASP B  66      24.675  21.749  -5.906  0.00  0.00      C2   C
ATOM   4699  O   ASP B  66      25.258  21.914  -4.823  0.00  0.00      C2   O
ATOM   4700  CB  ASP B  66      23.985  24.096  -6.258  0.00  0.00      C2   C
ATOM   4701  CG  ASP B  66      22.599  23.948  -5.591  0.00  0.00      C2   C
ATOM   4702  OD1 ASP B  66      21.966  22.811  -5.584  0.00  0.00      C2   O
ATOM   4703  OD2 ASP B  66      22.108  24.914  -5.018  0.00  0.00      C2   O
ATOM   4704  H   ASP B  66      22.821  22.831  -8.250  0.00  0.00      C2   H
ATOM   4705  HA  ASP B  66      25.573  23.018  -7.275  0.00  0.00      C2   H
ATOM   4706  HB3 ASP B  66      23.880  24.882  -7.006  0.00  0.00      C2   H
ATOM   4707  HB2 ASP B  66      24.548  24.492  -5.413  0.00  0.00      C2   H
ATOM   4708  N   SER B  67      24.164  20.582  -6.320  0.00  0.00      C2   N
ATOM   4709  CA  SER B  67      23.977  19.371  -5.555  0.00  0.00      C2   C
ATOM   4710  C   SER B  67      23.282  19.592  -4.155  0.00  0.00      C2   C
ATOM   4711  O   SER B  67      23.229  18.577  -3.434  0.00  0.00      C2   O
ATOM   4712  CB  SER B  67      25.404  18.779  -5.285  0.00  0.00      C2   C
ATOM   4713  OG  SER B  67      25.948  18.417  -6.533  0.00  0.00      C2   O
ATOM   4714  H   SER B  67      23.920  20.445  -7.291  0.00  0.00      C2   H
ATOM   4715  HA  SER B  67      23.467  18.606  -6.142  0.00  0.00      C2   H
ATOM   4716  HB3 SER B  67      25.352  17.871  -4.683  0.00  0.00      C2   H
ATOM   4717  HB2 SER B  67      26.097  19.447  -4.773  0.00  0.00      C2   H
ATOM   4718  HG  SER B  67      26.856  18.144  -6.383  0.00  0.00      C2   H
ATOM   4719  N   ARG B  68      22.615  20.681  -3.916  0.00  0.00      C2   N
ATOM   4720  CA  ARG B  68      21.976  21.009  -2.666  0.00  0.00      C2   C
ATOM   4721  C   ARG B  68      20.426  20.912  -2.876  0.00  0.00      C2   C
ATOM   4722  O   ARG B  68      19.717  20.242  -2.068  0.00  0.00      C2   O
ATOM   4723  CB  ARG B  68      22.371  22.425  -2.112  0.00  0.00      C2   C
ATOM   4724  CG  ARG B  68      21.473  22.915  -0.952  0.00  0.00      C2   C
ATOM   4725  CD  ARG B  68      21.909  24.218  -0.250  0.00  0.00      C2   C
ATOM   4726  NE  ARG B  68      21.125  24.268   0.955  0.00  0.00      C2   N
ATOM   4727  CZ  ARG B  68      21.172  25.243   1.870  0.00  0.00      C2   C
ATOM   4728  NH1 ARG B  68      21.737  26.461   1.612  0.00  0.00      C2   N
ATOM   4729  NH2 ARG B  68      20.541  25.062   3.025  0.00  0.00      C2   N
ATOM   4730  H   ARG B  68      22.621  21.436  -4.587  0.00  0.00      C2   H
ATOM   4731  HA  ARG B  68      22.240  20.269  -1.910  0.00  0.00      C2   H
ATOM   4732  HB3 ARG B  68      22.222  23.094  -2.960  0.00  0.00      C2   H
ATOM   4733  HB2 ARG B  68      23.398  22.390  -1.750  0.00  0.00      C2   H
ATOM   4734  HG3 ARG B  68      21.459  22.051  -0.287  0.00  0.00      C2   H
ATOM   4735  HG2 ARG B  68      20.496  23.141  -1.380  0.00  0.00      C2   H
ATOM   4736  HD3 ARG B  68      21.726  25.108  -0.853  0.00  0.00      C2   H
ATOM   4737  HD2 ARG B  68      22.971  24.205  -0.009  0.00  0.00      C2   H
ATOM   4738  HE  ARG B  68      20.603  23.448   1.227  0.00  0.00      C2   H
ATOM   4739 HH12 ARG B  68      21.624  27.192   2.300  0.00  0.00      C2   H
ATOM   4740 HH11 ARG B  68      22.247  26.754   0.791  0.00  0.00      C2   H
ATOM   4741 HH22 ARG B  68      20.379  25.875   3.601  0.00  0.00      C2   H
ATOM   4742 HH21 ARG B  68      19.971  24.240   3.166  0.00  0.00      C2   H
ATOM   4743  N   LEU B  69      19.955  21.583  -3.901  0.00  0.00      C2   N
ATOM   4744  CA  LEU B  69      18.548  21.517  -4.285  0.00  0.00      C2   C
ATOM   4745  C   LEU B  69      18.209  20.153  -4.917  0.00  0.00      C2   C
ATOM   4746  O   LEU B  69      18.976  19.676  -5.796  0.00  0.00      C2   O
ATOM   4747  CB  LEU B  69      18.283  22.838  -5.140  0.00  0.00      C2   C
ATOM   4748  CG  LEU B  69      16.842  23.038  -5.737  0.00  0.00      C2   C
ATOM   4749  CD1 LEU B  69      16.359  24.488  -5.832  0.00  0.00      C2   C
ATOM   4750  CD2 LEU B  69      16.551  22.285  -7.058  0.00  0.00      C2   C
ATOM   4751  H   LEU B  69      20.559  21.904  -4.645  0.00  0.00      C2   H
ATOM   4752  HA  LEU B  69      17.951  21.626  -3.380  0.00  0.00      C2   H
ATOM   4753  HB3 LEU B  69      18.975  22.767  -5.979  0.00  0.00      C2   H
ATOM   4754  HB2 LEU B  69      18.587  23.737  -4.605  0.00  0.00      C2   H
ATOM   4755  HG  LEU B  69      16.233  22.561  -4.970  0.00  0.00      C2   H
ATOM   4756 HD11 LEU B  69      15.767  24.652  -4.932  0.00  0.00      C2   H
ATOM   4757 HD12 LEU B  69      17.072  25.308  -5.927  0.00  0.00      C2   H
ATOM   4758 HD13 LEU B  69      15.757  24.665  -6.723  0.00  0.00      C2   H
ATOM   4759 HD21 LEU B  69      17.400  21.664  -7.341  0.00  0.00      C2   H
ATOM   4760 HD22 LEU B  69      15.567  21.847  -6.889  0.00  0.00      C2   H
ATOM   4761 HD23 LEU B  69      16.416  22.938  -7.920  0.00  0.00      C2   H
ATOM   4762  N   LEU B  70      17.072  19.611  -4.568  0.00  0.00      C2   N
ATOM   4763  CA  LEU B  70      16.381  18.480  -5.173  0.00  0.00      C2   C
ATOM   4764  C   LEU B  70      14.917  18.823  -5.563  0.00  0.00      C2   C
ATOM   4765  O   LEU B  70      14.166  19.435  -4.738  0.00  0.00      C2   O
ATOM   4766  CB  LEU B  70      16.417  17.347  -4.162  0.00  0.00      C2   C
ATOM   4767  CG  LEU B  70      15.986  15.948  -4.558  0.00  0.00      C2   C
ATOM   4768  CD1 LEU B  70      16.546  15.502  -5.899  0.00  0.00      C2   C
ATOM   4769  CD2 LEU B  70      16.198  14.932  -3.411  0.00  0.00      C2   C
ATOM   4770  H   LEU B  70      16.535  20.035  -3.825  0.00  0.00      C2   H
ATOM   4771  HA  LEU B  70      16.885  18.040  -6.034  0.00  0.00      C2   H
ATOM   4772  HB3 LEU B  70      15.924  17.543  -3.210  0.00  0.00      C2   H
ATOM   4773  HB2 LEU B  70      17.414  17.175  -3.756  0.00  0.00      C2   H
ATOM   4774  HG  LEU B  70      14.904  15.861  -4.663  0.00  0.00      C2   H
ATOM   4775 HD11 LEU B  70      17.601  15.776  -5.913  0.00  0.00      C2   H
ATOM   4776 HD12 LEU B  70      16.538  14.417  -6.001  0.00  0.00      C2   H
ATOM   4777 HD13 LEU B  70      16.000  15.870  -6.768  0.00  0.00      C2   H
ATOM   4778 HD21 LEU B  70      15.266  14.550  -2.994  0.00  0.00      C2   H
ATOM   4779 HD22 LEU B  70      16.733  14.062  -3.789  0.00  0.00      C2   H
ATOM   4780 HD23 LEU B  70      16.875  15.327  -2.654  0.00  0.00      C2   H
ATOM   4781  N   VAL B  71      14.522  18.484  -6.800  0.00  0.00      C2   N
ATOM   4782  CA  VAL B  71      13.139  18.597  -7.214  0.00  0.00      C2   C
ATOM   4783  C   VAL B  71      12.649  17.194  -6.974  0.00  0.00      C2   C
ATOM   4784  O   VAL B  71      13.352  16.226  -7.283  0.00  0.00      C2   O
ATOM   4785  CB  VAL B  71      12.948  18.857  -8.720  0.00  0.00      C2   C
ATOM   4786  CG1 VAL B  71      11.604  18.654  -9.530  0.00  0.00      C2   C
ATOM   4787  CG2 VAL B  71      13.694  20.092  -9.206  0.00  0.00      C2   C
ATOM   4788  H   VAL B  71      15.094  18.150  -7.562  0.00  0.00      C2   H
ATOM   4789  HA  VAL B  71      12.546  19.190  -6.517  0.00  0.00      C2   H
ATOM   4790  HB  VAL B  71      13.431  17.975  -9.140  0.00  0.00      C2   H
ATOM   4791 HG11 VAL B  71      10.985  19.549  -9.478  0.00  0.00      C2   H
ATOM   4792 HG12 VAL B  71      11.892  18.403 -10.551  0.00  0.00      C2   H
ATOM   4793 HG13 VAL B  71      11.042  17.796  -9.159  0.00  0.00      C2   H
ATOM   4794 HG21 VAL B  71      13.360  21.052  -8.812  0.00  0.00      C2   H
ATOM   4795 HG22 VAL B  71      14.765  20.140  -9.007  0.00  0.00      C2   H
ATOM   4796 HG23 VAL B  71      13.558  20.056 -10.287  0.00  0.00      C2   H
ATOM   4797  N   SER B  72      11.339  17.111  -6.571  0.00  0.00      C2   N
ATOM   4798  CA  SER B  72      10.685  15.873  -6.207  0.00  0.00      C2   C
ATOM   4799  C   SER B  72       9.141  15.975  -6.534  0.00  0.00      C2   C
ATOM   4800  O   SER B  72       8.575  17.019  -6.275  0.00  0.00      C2   O
ATOM   4801  CB  SER B  72      11.034  15.556  -4.725  0.00  0.00      C2   C
ATOM   4802  OG  SER B  72      10.290  14.503  -4.205  0.00  0.00      C2   O
ATOM   4803  H   SER B  72      10.736  17.904  -6.401  0.00  0.00      C2   H
ATOM   4804  HA  SER B  72      10.980  15.094  -6.910  0.00  0.00      C2   H
ATOM   4805  HB3 SER B  72      10.868  16.435  -4.103  0.00  0.00      C2   H
ATOM   4806  HB2 SER B  72      12.055  15.182  -4.655  0.00  0.00      C2   H
ATOM   4807  HG  SER B  72       9.604  14.811  -3.608  0.00  0.00      C2   H
ATOM   4808  N   ALA B  73       8.436  14.869  -6.870  0.00  0.00      C2   N
ATOM   4809  CA  ALA B  73       7.032  14.908  -7.313  0.00  0.00      C2   C
ATOM   4810  C   ALA B  73       6.268  13.593  -7.143  0.00  0.00      C2   C
ATOM   4811  O   ALA B  73       6.731  12.499  -7.412  0.00  0.00      C2   O
ATOM   4812  CB  ALA B  73       6.925  15.390  -8.765  0.00  0.00      C2   C
ATOM   4813  H   ALA B  73       8.862  13.966  -7.023  0.00  0.00      C2   H
ATOM   4814  HA  ALA B  73       6.521  15.657  -6.708  0.00  0.00      C2   H
ATOM   4815  HB1 ALA B  73       7.691  16.143  -8.946  0.00  0.00      C2   H
ATOM   4816  HB2 ALA B  73       7.197  14.674  -9.541  0.00  0.00      C2   H
ATOM   4817  HB3 ALA B  73       5.914  15.779  -8.885  0.00  0.00      C2   H
ATOM   4818  N   SER B  74       4.979  13.653  -6.812  0.00  0.00      C2   N
ATOM   4819  CA  SER B  74       3.998  12.631  -6.510  0.00  0.00      C2   C
ATOM   4820  C   SER B  74       2.617  12.804  -7.249  0.00  0.00      C2   C
ATOM   4821  O   SER B  74       2.440  13.930  -7.716  0.00  0.00      C2   O
ATOM   4822  CB  SER B  74       3.968  12.681  -4.932  0.00  0.00      C2   C
ATOM   4823  OG  SER B  74       3.512  13.973  -4.320  0.00  0.00      C2   O
ATOM   4824  H   SER B  74       4.587  14.559  -6.600  0.00  0.00      C2   H
ATOM   4825  HA  SER B  74       4.372  11.652  -6.811  0.00  0.00      C2   H
ATOM   4826  HB3 SER B  74       4.870  12.205  -4.548  0.00  0.00      C2   H
ATOM   4827  HB2 SER B  74       3.163  11.969  -4.750  0.00  0.00      C2   H
ATOM   4828  HG  SER B  74       2.598  14.108  -4.580  0.00  0.00      C2   H
ATOM   4829  N   GLN B  75       1.864  11.712  -7.411  0.00  0.00      C2   N
ATOM   4830  CA  GLN B  75       0.597  11.510  -8.146  0.00  0.00      C2   C
ATOM   4831  C   GLN B  75      -0.697  11.857  -7.450  0.00  0.00      C2   C
ATOM   4832  O   GLN B  75      -1.713  11.529  -8.033  0.00  0.00      C2   O
ATOM   4833  CB  GLN B  75       0.759  10.105  -8.688  0.00  0.00      C2   C
ATOM   4834  CG  GLN B  75       1.995   9.770  -9.520  0.00  0.00      C2   C
ATOM   4835  CD  GLN B  75       1.769   8.474 -10.274  0.00  0.00      C2   C
ATOM   4836  OE1 GLN B  75       1.332   7.485  -9.706  0.00  0.00      C2   O
ATOM   4837  NE2 GLN B  75       1.982   8.512 -11.596  0.00  0.00      C2   N
ATOM   4838  H   GLN B  75       2.171  10.924  -6.860  0.00  0.00      C2   H
ATOM   4839  HA  GLN B  75       0.539  12.107  -9.057  0.00  0.00      C2   H
ATOM   4840  HB3 GLN B  75      -0.193   9.650  -8.965  0.00  0.00      C2   H
ATOM   4841  HB2 GLN B  75       0.931   9.520  -7.784  0.00  0.00      C2   H
ATOM   4842  HG3 GLN B  75       2.832   9.644  -8.833  0.00  0.00      C2   H
ATOM   4843  HG2 GLN B  75       2.208  10.473 -10.326  0.00  0.00      C2   H
ATOM   4844 HE22 GLN B  75       2.017   7.657 -12.131  0.00  0.00      C2   H
ATOM   4845 HE21 GLN B  75       2.375   9.367 -11.965  0.00  0.00      C2   H
ATOM   4846  N   ASP B  76      -0.611  12.637  -6.375  0.00  0.00      C2   N
ATOM   4847  CA  ASP B  76      -1.680  13.573  -6.056  0.00  0.00      C2   C
ATOM   4848  C   ASP B  76      -1.743  14.738  -7.057  0.00  0.00      C2   C
ATOM   4849  O   ASP B  76      -2.833  15.218  -7.460  0.00  0.00      C2   O
ATOM   4850  CB  ASP B  76      -1.645  14.025  -4.590  0.00  0.00      C2   C
ATOM   4851  CG  ASP B  76      -0.329  14.432  -3.881  0.00  0.00      C2   C
ATOM   4852  OD1 ASP B  76      -0.352  14.617  -2.654  0.00  0.00      C2   O
ATOM   4853  OD2 ASP B  76       0.718  14.428  -4.617  0.00  0.00      C2   O
ATOM   4854  H   ASP B  76       0.304  12.830  -5.995  0.00  0.00      C2   H
ATOM   4855  HA  ASP B  76      -2.563  12.958  -6.231  0.00  0.00      C2   H
ATOM   4856  HB3 ASP B  76      -2.232  13.269  -4.068  0.00  0.00      C2   H
ATOM   4857  HB2 ASP B  76      -2.286  14.904  -4.526  0.00  0.00      C2   H
ATOM   4858  N   GLY B  77      -0.540  15.213  -7.434  0.00  0.00      C2   N
ATOM   4859  CA  GLY B  77      -0.179  16.269  -8.314  0.00  0.00      C2   C
ATOM   4860  C   GLY B  77       0.562  17.335  -7.480  0.00  0.00      C2   C
ATOM   4861  O   GLY B  77       0.242  18.555  -7.682  0.00  0.00      C2   O
ATOM   4862  H   GLY B  77       0.120  14.759  -6.819  0.00  0.00      C2   H
ATOM   4863  HA3 GLY B  77      -1.007  16.827  -8.751  0.00  0.00      C2   H
ATOM   4864  HA2 GLY B  77       0.433  15.778  -9.071  0.00  0.00      C2   H
ATOM   4865  N   LYS B  78       1.528  16.956  -6.664  0.00  0.00      C2   N
ATOM   4866  CA  LYS B  78       2.373  17.847  -5.881  0.00  0.00      C2   C
ATOM   4867  C   LYS B  78       3.808  17.620  -6.385  0.00  0.00      C2   C
ATOM   4868  O   LYS B  78       4.191  16.464  -6.492  0.00  0.00      C2   O
ATOM   4869  CB  LYS B  78       2.237  17.485  -4.448  0.00  0.00      C2   C
ATOM   4870  CG  LYS B  78       3.065  18.507  -3.554  0.00  0.00      C2   C
ATOM   4871  CD  LYS B  78       2.506  19.935  -3.471  0.00  0.00      C2   C
ATOM   4872  CE  LYS B  78       1.745  20.322  -2.242  0.00  0.00      C2   C
ATOM   4873  NZ  LYS B  78       0.660  19.336  -2.035  0.00  0.00      C2   N
ATOM   4874  H   LYS B  78       1.791  15.981  -6.684  0.00  0.00      C2   H
ATOM   4875  HA  LYS B  78       2.107  18.851  -6.215  0.00  0.00      C2   H
ATOM   4876  HB3 LYS B  78       2.599  16.461  -4.350  0.00  0.00      C2   H
ATOM   4877  HB2 LYS B  78       1.166  17.546  -4.257  0.00  0.00      C2   H
ATOM   4878  HG3 LYS B  78       4.077  18.705  -3.909  0.00  0.00      C2   H
ATOM   4879  HG2 LYS B  78       3.242  18.077  -2.568  0.00  0.00      C2   H
ATOM   4880  HD3 LYS B  78       1.877  20.141  -4.337  0.00  0.00      C2   H
ATOM   4881  HD2 LYS B  78       3.293  20.676  -3.612  0.00  0.00      C2   H
ATOM   4882  HE3 LYS B  78       1.281  21.295  -2.402  0.00  0.00      C2   H
ATOM   4883  HE2 LYS B  78       2.360  20.292  -1.343  0.00  0.00      C2   H
ATOM   4884  HZ1 LYS B  78       0.076  19.089  -2.821  0.00  0.00      C2   H
ATOM   4885  HZ2 LYS B  78       1.188  18.551  -1.681  0.00  0.00      C2   H
ATOM   4886  HZ3 LYS B  78       0.067  19.764  -1.338  0.00  0.00      C2   H
ATOM   4887  N   LEU B  79       4.529  18.717  -6.720  0.00  0.00      C2   N
ATOM   4888  CA  LEU B  79       5.935  18.747  -6.986  0.00  0.00      C2   C
ATOM   4889  C   LEU B  79       6.492  19.683  -5.834  0.00  0.00      C2   C
ATOM   4890  O   LEU B  79       6.057  20.860  -5.730  0.00  0.00      C2   O
ATOM   4891  CB  LEU B  79       6.205  19.196  -8.427  0.00  0.00      C2   C
ATOM   4892  CG  LEU B  79       7.659  19.321  -8.959  0.00  0.00      C2   C
ATOM   4893  CD1 LEU B  79       7.980  18.790 -10.387  0.00  0.00      C2   C
ATOM   4894  CD2 LEU B  79       8.259  20.743  -8.813  0.00  0.00      C2   C
ATOM   4895  H   LEU B  79       4.031  19.583  -6.575  0.00  0.00      C2   H
ATOM   4896  HA  LEU B  79       6.427  17.798  -6.774  0.00  0.00      C2   H
ATOM   4897  HB3 LEU B  79       5.671  20.130  -8.602  0.00  0.00      C2   H
ATOM   4898  HB2 LEU B  79       5.804  18.433  -9.095  0.00  0.00      C2   H
ATOM   4899  HG  LEU B  79       8.204  18.670  -8.275  0.00  0.00      C2   H
ATOM   4900 HD11 LEU B  79       8.379  17.776 -10.348  0.00  0.00      C2   H
ATOM   4901 HD12 LEU B  79       7.199  18.884 -11.142  0.00  0.00      C2   H
ATOM   4902 HD13 LEU B  79       8.798  19.330 -10.864  0.00  0.00      C2   H
ATOM   4903 HD21 LEU B  79       7.678  21.472  -8.248  0.00  0.00      C2   H
ATOM   4904 HD22 LEU B  79       9.240  20.719  -8.338  0.00  0.00      C2   H
ATOM   4905 HD23 LEU B  79       8.431  21.255  -9.760  0.00  0.00      C2   H
ATOM   4906  N   ILE B  80       7.385  19.211  -4.937  0.00  0.00      C2   N
ATOM   4907  CA  ILE B  80       7.962  20.022  -3.869  0.00  0.00      C2   C
ATOM   4908  C   ILE B  80       9.430  20.128  -4.239  0.00  0.00      C2   C
ATOM   4909  O   ILE B  80      10.009  19.174  -4.777  0.00  0.00      C2   O
ATOM   4910  CB  ILE B  80       7.703  19.333  -2.493  0.00  0.00      C2   C
ATOM   4911  CG1 ILE B  80       6.211  19.104  -2.157  0.00  0.00      C2   C
ATOM   4912  CG2 ILE B  80       8.282  20.276  -1.382  0.00  0.00      C2   C
ATOM   4913  CD1 ILE B  80       5.783  18.289  -0.936  0.00  0.00      C2   C
ATOM   4914  H   ILE B  80       8.055  18.514  -5.231  0.00  0.00      C2   H
ATOM   4915  HA  ILE B  80       7.539  21.027  -3.889  0.00  0.00      C2   H
ATOM   4916  HB  ILE B  80       8.197  18.362  -2.534  0.00  0.00      C2   H
ATOM   4917 HG13 ILE B  80       5.771  18.572  -3.001  0.00  0.00      C2   H
ATOM   4918 HG12 ILE B  80       5.568  19.982  -2.200  0.00  0.00      C2   H
ATOM   4919 HG21 ILE B  80       7.792  21.222  -1.152  0.00  0.00      C2   H
ATOM   4920 HG22 ILE B  80       8.282  19.672  -0.474  0.00  0.00      C2   H
ATOM   4921 HG23 ILE B  80       9.304  20.572  -1.617  0.00  0.00      C2   H
ATOM   4922 HD11 ILE B  80       5.156  18.701  -0.146  0.00  0.00      C2   H
ATOM   4923 HD12 ILE B  80       5.438  17.308  -1.265  0.00  0.00      C2   H
ATOM   4924 HD13 ILE B  80       6.725  18.224  -0.392  0.00  0.00      C2   H
ATOM   4925  N   ILE B  81      10.055  21.273  -4.018  0.00  0.00      C2   N
ATOM   4926  CA  ILE B  81      11.490  21.509  -4.187  0.00  0.00      C2   C
ATOM   4927  C   ILE B  81      12.124  21.645  -2.743  0.00  0.00      C2   C
ATOM   4928  O   ILE B  81      11.521  22.319  -1.901  0.00  0.00      C2   O
ATOM   4929  CB  ILE B  81      11.709  22.885  -5.010  0.00  0.00      C2   C
ATOM   4930  CG1 ILE B  81      10.793  23.010  -6.253  0.00  0.00      C2   C
ATOM   4931  CG2 ILE B  81      13.138  22.808  -5.488  0.00  0.00      C2   C
ATOM   4932  CD1 ILE B  81      10.935  24.310  -7.094  0.00  0.00      C2   C
ATOM   4933  H   ILE B  81       9.493  22.055  -3.713  0.00  0.00      C2   H
ATOM   4934  HA  ILE B  81      11.920  20.679  -4.747  0.00  0.00      C2   H
ATOM   4935  HB  ILE B  81      11.666  23.767  -4.372  0.00  0.00      C2   H
ATOM   4936 HG13 ILE B  81       9.741  22.974  -5.971  0.00  0.00      C2   H
ATOM   4937 HG12 ILE B  81      11.044  22.168  -6.898  0.00  0.00      C2   H
ATOM   4938 HG21 ILE B  81      13.350  23.791  -5.909  0.00  0.00      C2   H
ATOM   4939 HG22 ILE B  81      13.810  22.716  -4.635  0.00  0.00      C2   H
ATOM   4940 HG23 ILE B  81      13.359  21.981  -6.162  0.00  0.00      C2   H
ATOM   4941 HD11 ILE B  81      11.628  24.966  -6.567  0.00  0.00      C2   H
ATOM   4942 HD12 ILE B  81      11.433  24.129  -8.047  0.00  0.00      C2   H
ATOM   4943 HD13 ILE B  81      10.044  24.870  -7.380  0.00  0.00      C2   H
ATOM   4944  N   TRP B  82      13.089  20.797  -2.515  0.00  0.00      C2   N
ATOM   4945  CA  TRP B  82      13.746  20.555  -1.209  0.00  0.00      C2   C
ATOM   4946  C   TRP B  82      15.186  20.943  -1.318  0.00  0.00      C2   C
ATOM   4947  O   TRP B  82      15.912  20.730  -2.298  0.00  0.00      C2   O
ATOM   4948  CB  TRP B  82      13.675  18.977  -1.073  0.00  0.00      C2   C
ATOM   4949  CG  TRP B  82      12.366  18.320  -0.840  0.00  0.00      C2   C
ATOM   4950  CD1 TRP B  82      11.568  17.728  -1.771  0.00  0.00      C2   C
ATOM   4951  CD2 TRP B  82      11.668  18.089   0.453  0.00  0.00      C2   C
ATOM   4952  NE1 TRP B  82      10.421  17.260  -1.135  0.00  0.00      C2   N
ATOM   4953  CE2 TRP B  82      10.421  17.470   0.189  0.00  0.00      C2   C
ATOM   4954  CE3 TRP B  82      11.977  18.492   1.777  0.00  0.00      C2   C
ATOM   4955  CZ2 TRP B  82       9.527  17.225   1.257  0.00  0.00      C2   C
ATOM   4956  CZ3 TRP B  82      11.097  18.153   2.854  0.00  0.00      C2   C
ATOM   4957  CH2 TRP B  82       9.840  17.516   2.537  0.00  0.00      C2   C
ATOM   4958  H   TRP B  82      13.498  20.301  -3.294  0.00  0.00      C2   H
ATOM   4959  HA  TRP B  82      13.192  21.095  -0.441  0.00  0.00      C2   H
ATOM   4960  HB3 TRP B  82      14.283  18.649  -0.230  0.00  0.00      C2   H
ATOM   4961  HB2 TRP B  82      14.231  18.547  -1.907  0.00  0.00      C2   H
ATOM   4962  HD1 TRP B  82      11.834  17.587  -2.808  0.00  0.00      C2   H
ATOM   4963  HE1 TRP B  82       9.714  16.699  -1.587  0.00  0.00      C2   H
ATOM   4964  HE3 TRP B  82      12.868  19.031   2.063  0.00  0.00      C2   H
ATOM   4965  HZ2 TRP B  82       8.581  16.724   1.110  0.00  0.00      C2   H
ATOM   4966  HZ3 TRP B  82      11.286  18.520   3.853  0.00  0.00      C2   H
ATOM   4967  HH2 TRP B  82       9.063  17.384   3.275  0.00  0.00      C2   H
ATOM   4968  N   ASP B  83      15.587  21.568  -0.181  0.00  0.00      C2   N
ATOM   4969  CA  ASP B  83      16.993  21.672   0.216  0.00  0.00      C2   C
ATOM   4970  C   ASP B  83      17.274  20.327   0.875  0.00  0.00      C2   C
ATOM   4971  O   ASP B  83      16.507  19.924   1.789  0.00  0.00      C2   O
ATOM   4972  CB  ASP B  83      17.241  22.788   1.236  0.00  0.00      C2   C
ATOM   4973  CG  ASP B  83      18.588  22.646   1.999  0.00  0.00      C2   C
ATOM   4974  OD1 ASP B  83      19.566  22.271   1.382  0.00  0.00      C2   O
ATOM   4975  OD2 ASP B  83      18.658  23.101   3.156  0.00  0.00      C2   O
ATOM   4976  H   ASP B  83      14.843  21.840   0.445  0.00  0.00      C2   H
ATOM   4977  HA  ASP B  83      17.781  21.759  -0.532  0.00  0.00      C2   H
ATOM   4978  HB3 ASP B  83      16.483  22.808   2.019  0.00  0.00      C2   H
ATOM   4979  HB2 ASP B  83      17.253  23.804   0.842  0.00  0.00      C2   H
ATOM   4980  N   SER B  84      18.430  19.819   0.684  0.00  0.00      C2   N
ATOM   4981  CA  SER B  84      18.903  18.548   1.261  0.00  0.00      C2   C
ATOM   4982  C   SER B  84      19.841  18.733   2.485  0.00  0.00      C2   C
ATOM   4983  O   SER B  84      19.977  17.768   3.249  0.00  0.00      C2   O
ATOM   4984  CB  SER B  84      19.666  17.765   0.173  0.00  0.00      C2   C
ATOM   4985  OG  SER B  84      20.732  18.417  -0.438  0.00  0.00      C2   O
ATOM   4986  H   SER B  84      19.066  20.492   0.280  0.00  0.00      C2   H
ATOM   4987  HA  SER B  84      18.114  17.851   1.542  0.00  0.00      C2   H
ATOM   4988  HB3 SER B  84      18.987  17.512  -0.642  0.00  0.00      C2   H
ATOM   4989  HB2 SER B  84      19.965  16.799   0.580  0.00  0.00      C2   H
ATOM   4990  HG  SER B  84      20.328  19.051  -1.035  0.00  0.00      C2   H
ATOM   4991  N   TYR B  85      20.378  19.873   2.726  0.00  0.00      C2   N
ATOM   4992  CA  TYR B  85      21.268  20.236   3.879  0.00  0.00      C2   C
ATOM   4993  C   TYR B  85      20.381  20.385   5.141  0.00  0.00      C2   C
ATOM   4994  O   TYR B  85      20.434  19.627   6.133  0.00  0.00      C2   O
ATOM   4995  CB  TYR B  85      22.064  21.493   3.505  0.00  0.00      C2   C
ATOM   4996  CG  TYR B  85      23.194  21.481   2.516  0.00  0.00      C2   C
ATOM   4997  CD1 TYR B  85      23.564  20.323   1.688  0.00  0.00      C2   C
ATOM   4998  CD2 TYR B  85      23.835  22.723   2.226  0.00  0.00      C2   C
ATOM   4999  CE1 TYR B  85      24.557  20.465   0.746  0.00  0.00      C2   C
ATOM   5000  CE2 TYR B  85      24.807  22.817   1.279  0.00  0.00      C2   C
ATOM   5001  CZ  TYR B  85      25.246  21.693   0.623  0.00  0.00      C2   C
ATOM   5002  OH  TYR B  85      26.261  21.770  -0.254  0.00  0.00      C2   O
ATOM   5003  H   TYR B  85      20.108  20.717   2.241  0.00  0.00      C2   H
ATOM   5004  HA  TYR B  85      21.976  19.421   4.024  0.00  0.00      C2   H
ATOM   5005  HB3 TYR B  85      22.529  21.849   4.424  0.00  0.00      C2   H
ATOM   5006  HB2 TYR B  85      21.420  22.327   3.228  0.00  0.00      C2   H
ATOM   5007  HD1 TYR B  85      23.038  19.383   1.769  0.00  0.00      C2   H
ATOM   5008  HD2 TYR B  85      23.688  23.703   2.657  0.00  0.00      C2   H
ATOM   5009  HE1 TYR B  85      24.791  19.598   0.146  0.00  0.00      C2   H
ATOM   5010  HE2 TYR B  85      25.273  23.734   0.951  0.00  0.00      C2   H
ATOM   5011  HH  TYR B  85      26.517  20.980  -0.735  0.00  0.00      C2   H
ATOM   5012  N   THR B  86      19.563  21.425   5.208  0.00  0.00      C2   N
ATOM   5013  CA  THR B  86      18.800  21.788   6.400  0.00  0.00      C2   C
ATOM   5014  C   THR B  86      17.425  21.155   6.473  0.00  0.00      C2   C
ATOM   5015  O   THR B  86      16.773  21.110   7.516  0.00  0.00      C2   O
ATOM   5016  CB  THR B  86      18.700  23.373   6.492  0.00  0.00      C2   C
ATOM   5017  OG1 THR B  86      19.993  23.770   6.886  0.00  0.00      C2   O
ATOM   5018  CG2 THR B  86      17.867  23.941   7.637  0.00  0.00      C2   C
ATOM   5019  H   THR B  86      19.515  22.009   4.385  0.00  0.00      C2   H
ATOM   5020  HA  THR B  86      19.145  21.464   7.382  0.00  0.00      C2   H
ATOM   5021  HB  THR B  86      18.605  23.952   5.573  0.00  0.00      C2   H
ATOM   5022  HG1 THR B  86      20.175  24.704   6.759  0.00  0.00      C2   H
ATOM   5023 HG21 THR B  86      17.821  23.353   8.554  0.00  0.00      C2   H
ATOM   5024 HG22 THR B  86      18.134  24.971   7.874  0.00  0.00      C2   H
ATOM   5025 HG23 THR B  86      16.834  23.950   7.290  0.00  0.00      C2   H
ATOM   5026  N   THR B  87      16.939  20.589   5.342  0.00  0.00      C2   N
ATOM   5027  CA  THR B  87      15.675  19.884   5.136  0.00  0.00      C2   C
ATOM   5028  C   THR B  87      14.438  20.891   4.978  0.00  0.00      C2   C
ATOM   5029  O   THR B  87      13.286  20.550   5.279  0.00  0.00      C2   O
ATOM   5030  CB  THR B  87      15.391  18.732   6.051  0.00  0.00      C2   C
ATOM   5031  OG1 THR B  87      15.098  19.138   7.380  0.00  0.00      C2   O
ATOM   5032  CG2 THR B  87      16.592  17.808   5.972  0.00  0.00      C2   C
ATOM   5033  H   THR B  87      17.512  20.680   4.514  0.00  0.00      C2   H
ATOM   5034  HA  THR B  87      15.886  19.476   4.148  0.00  0.00      C2   H
ATOM   5035  HB  THR B  87      14.512  18.177   5.722  0.00  0.00      C2   H
ATOM   5036  HG1 THR B  87      15.738  19.736   7.773  0.00  0.00      C2   H
ATOM   5037 HG21 THR B  87      16.970  17.571   4.978  0.00  0.00      C2   H
ATOM   5038 HG22 THR B  87      17.464  18.116   6.548  0.00  0.00      C2   H
ATOM   5039 HG23 THR B  87      16.244  16.833   6.313  0.00  0.00      C2   H
ATOM   5040  N   ASN B  88      14.748  22.132   4.485  0.00  0.00      C2   N
ATOM   5041  CA  ASN B  88      13.563  22.989   4.183  0.00  0.00      C2   C
ATOM   5042  C   ASN B  88      12.937  22.687   2.799  0.00  0.00      C2   C
ATOM   5043  O   ASN B  88      13.721  22.239   1.937  0.00  0.00      C2   O
ATOM   5044  CB  ASN B  88      14.045  24.406   3.990  0.00  0.00      C2   C
ATOM   5045  CG  ASN B  88      14.492  25.163   5.258  0.00  0.00      C2   C
ATOM   5046  OD1 ASN B  88      13.704  25.225   6.210  0.00  0.00      C2   O
ATOM   5047  ND2 ASN B  88      15.734  25.659   5.341  0.00  0.00      C2   N
ATOM   5048  H   ASN B  88      15.686  22.283   4.141  0.00  0.00      C2   H
ATOM   5049  HA  ASN B  88      12.851  23.097   5.000  0.00  0.00      C2   H
ATOM   5050  HB3 ASN B  88      13.228  25.007   3.589  0.00  0.00      C2   H
ATOM   5051  HB2 ASN B  88      14.807  24.495   3.216  0.00  0.00      C2   H
ATOM   5052 HD22 ASN B  88      15.946  25.995   6.270  0.00  0.00      C2   H
ATOM   5053 HD21 ASN B  88      16.311  25.781   4.521  0.00  0.00      C2   H
ATOM   5054  N   LYS B  89      11.595  22.936   2.636  0.00  0.00      C2   N
ATOM   5055  CA  LYS B  89      11.015  22.960   1.354  0.00  0.00      C2   C
ATOM   5056  C   LYS B  89      11.127  24.388   0.814  0.00  0.00      C2   C
ATOM   5057  O   LYS B  89      10.586  25.287   1.494  0.00  0.00      C2   O
ATOM   5058  CB  LYS B  89       9.520  22.607   1.545  0.00  0.00      C2   C
ATOM   5059  CG  LYS B  89       9.375  21.233   2.091  0.00  0.00      C2   C
ATOM   5060  CD  LYS B  89       9.391  21.130   3.634  0.00  0.00      C2   C
ATOM   5061  CE  LYS B  89       8.147  21.798   4.363  0.00  0.00      C2   C
ATOM   5062  NZ  LYS B  89       8.031  21.310   5.782  0.00  0.00      C2   N
[truncated: 791,269 more chars]
