# Supplementary material for: Structural basis of THC analog activity at the Cannabinoid 1 receptor
Source: Nat Commun. 2025 Jan 8;16:486. doi: 10.1038/s41467-024-55808-4 (PMC11711184; doi:10.1038/s41467-024-55808-4)
Supplement: Supplementary file 6 — Source Data [file 41467_2024_55808_MOESM6_ESM.zip › MD_sim_coordinates/10b_L759633_end_1000ns.pdb]

CRYST1  101.578  112.532  139.145  90.00  90.00  90.00 P 1           1
ATOM      1  CH3 ACE A   2     -18.314  35.404  -2.880  0.00  0.00      C2   C
ATOM      2  C   ACE A   2     -18.887  35.598  -4.227  0.00  0.00      C2   C
ATOM      3  O   ACE A   2     -18.788  36.709  -4.809  0.00  0.00      C2   O
ATOM      4  1H  ACE A   2     -18.181  34.408  -2.459  0.00  0.00      C2   H
ATOM      5  2H  ACE A   2     -17.291  35.778  -2.914  0.00  0.00      C2   H
ATOM      6  3H  ACE A   2     -18.860  36.002  -2.150  0.00  0.00      C2   H
ATOM      7  N   CYS A   3     -19.352  34.461  -4.780  0.00  0.00      C2   N
ATOM      8  CA  CYS A   3     -19.913  34.280  -6.156  0.00  0.00      C2   C
ATOM      9  C   CYS A   3     -20.832  35.402  -6.609  0.00  0.00      C2   C
ATOM     10  O   CYS A   3     -20.549  36.018  -7.620  0.00  0.00      C2   O
ATOM     11  CB  CYS A   3     -20.661  32.973  -6.558  0.00  0.00      C2   C
ATOM     12  SG  CYS A   3     -19.744  31.505  -5.918  0.00  0.00      C2   S
ATOM     13  H2  CYS A   3     -19.208  33.610  -4.256  0.00  0.00      C2   H
ATOM     14  HA  CYS A   3     -19.035  34.313  -6.802  0.00  0.00      C2   H
ATOM     15  HB3 CYS A   3     -20.767  32.923  -7.642  0.00  0.00      C2   H
ATOM     16  HB2 CYS A   3     -21.654  32.939  -6.109  0.00  0.00      C2   H
ATOM     17  HG  CYS A   3     -19.775  31.751  -4.605  0.00  0.00      C2   H
ATOM     18  N   THR A   4     -21.867  35.753  -5.793  0.00  0.00      C2   N
ATOM     19  CA  THR A   4     -22.833  36.799  -6.093  0.00  0.00      C2   C
ATOM     20  C   THR A   4     -22.222  38.216  -6.102  0.00  0.00      C2   C
ATOM     21  O   THR A   4     -22.677  39.137  -6.874  0.00  0.00      C2   O
ATOM     22  CB  THR A   4     -23.909  36.828  -4.963  0.00  0.00      C2   C
ATOM     23  OG1 THR A   4     -24.616  35.591  -4.872  0.00  0.00      C2   O
ATOM     24  CG2 THR A   4     -25.022  37.908  -5.249  0.00  0.00      C2   C
ATOM     25  H   THR A   4     -22.016  35.175  -4.978  0.00  0.00      C2   H
ATOM     26  HA  THR A   4     -23.390  36.743  -7.028  0.00  0.00      C2   H
ATOM     27  HB  THR A   4     -23.512  36.993  -3.962  0.00  0.00      C2   H
ATOM     28  HG1 THR A   4     -25.387  35.732  -5.427  0.00  0.00      C2   H
ATOM     29 HG21 THR A   4     -24.587  38.906  -5.208  0.00  0.00      C2   H
ATOM     30 HG22 THR A   4     -25.404  37.802  -6.265  0.00  0.00      C2   H
ATOM     31 HG23 THR A   4     -25.877  37.818  -4.580  0.00  0.00      C2   H
ATOM     32  N   LEU A   5     -21.187  38.460  -5.240  0.00  0.00      C2   N
ATOM     33  CA  LEU A   5     -20.459  39.668  -4.860  0.00  0.00      C2   C
ATOM     34  C   LEU A   5     -19.303  39.911  -5.801  0.00  0.00      C2   C
ATOM     35  O   LEU A   5     -18.774  40.993  -5.868  0.00  0.00      C2   O
ATOM     36  CB  LEU A   5     -19.904  39.605  -3.368  0.00  0.00      C2   C
ATOM     37  CG  LEU A   5     -20.926  39.168  -2.306  0.00  0.00      C2   C
ATOM     38  CD1 LEU A   5     -20.277  38.822  -1.037  0.00  0.00      C2   C
ATOM     39  CD2 LEU A   5     -22.216  40.011  -2.270  0.00  0.00      C2   C
ATOM     40  H   LEU A   5     -20.872  37.651  -4.724  0.00  0.00      C2   H
ATOM     41  HA  LEU A   5     -21.056  40.576  -4.943  0.00  0.00      C2   H
ATOM     42  HB3 LEU A   5     -19.495  40.585  -3.120  0.00  0.00      C2   H
ATOM     43  HB2 LEU A   5     -19.090  38.882  -3.343  0.00  0.00      C2   H
ATOM     44  HG  LEU A   5     -21.213  38.159  -2.601  0.00  0.00      C2   H
ATOM     45 HD11 LEU A   5     -20.643  39.516  -0.281  0.00  0.00      C2   H
ATOM     46 HD12 LEU A   5     -20.391  37.786  -0.716  0.00  0.00      C2   H
ATOM     47 HD13 LEU A   5     -19.220  39.090  -1.030  0.00  0.00      C2   H
ATOM     48 HD21 LEU A   5     -22.752  40.080  -3.217  0.00  0.00      C2   H
ATOM     49 HD22 LEU A   5     -22.899  39.739  -1.465  0.00  0.00      C2   H
ATOM     50 HD23 LEU A   5     -21.952  41.028  -1.979  0.00  0.00      C2   H
ATOM     51  N   SER A   6     -18.964  38.953  -6.676  0.00  0.00      C2   N
ATOM     52  CA  SER A   6     -17.720  38.909  -7.442  0.00  0.00      C2   C
ATOM     53  C   SER A   6     -16.455  39.157  -6.729  0.00  0.00      C2   C
ATOM     54  O   SER A   6     -15.507  39.768  -7.229  0.00  0.00      C2   O
ATOM     55  CB  SER A   6     -17.923  39.761  -8.744  0.00  0.00      C2   C
ATOM     56  OG  SER A   6     -19.026  39.251  -9.419  0.00  0.00      C2   O
ATOM     57  H   SER A   6     -19.383  38.040  -6.570  0.00  0.00      C2   H
ATOM     58  HA  SER A   6     -17.594  37.894  -7.820  0.00  0.00      C2   H
ATOM     59  HB3 SER A   6     -17.060  39.722  -9.409  0.00  0.00      C2   H
ATOM     60  HB2 SER A   6     -17.900  40.814  -8.463  0.00  0.00      C2   H
ATOM     61  HG  SER A   6     -18.702  38.667 -10.109  0.00  0.00      C2   H
ATOM     62  N   ALA A   7     -16.416  38.688  -5.489  0.00  0.00      C2   N
ATOM     63  CA  ALA A   7     -15.299  38.662  -4.591  0.00  0.00      C2   C
ATOM     64  C   ALA A   7     -14.561  37.317  -4.729  0.00  0.00      C2   C
ATOM     65  O   ALA A   7     -14.963  36.297  -4.148  0.00  0.00      C2   O
ATOM     66  CB  ALA A   7     -15.912  38.895  -3.223  0.00  0.00      C2   C
ATOM     67  H   ALA A   7     -17.121  37.986  -5.313  0.00  0.00      C2   H
ATOM     68  HA  ALA A   7     -14.673  39.531  -4.795  0.00  0.00      C2   H
ATOM     69  HB1 ALA A   7     -16.623  39.717  -3.142  0.00  0.00      C2   H
ATOM     70  HB2 ALA A   7     -16.563  38.078  -2.912  0.00  0.00      C2   H
ATOM     71  HB3 ALA A   7     -15.104  38.920  -2.492  0.00  0.00      C2   H
ATOM     72  N   GLU A   8     -13.412  37.290  -5.457  0.00  0.00      C2   N
ATOM     73  CA  GLU A   8     -12.585  36.130  -5.601  0.00  0.00      C2   C
ATOM     74  C   GLU A   8     -11.943  35.788  -4.250  0.00  0.00      C2   C
ATOM     75  O   GLU A   8     -11.696  36.772  -3.523  0.00  0.00      C2   O
ATOM     76  CB  GLU A   8     -11.620  36.332  -6.756  0.00  0.00      C2   C
ATOM     77  CG  GLU A   8     -12.383  36.317  -8.114  0.00  0.00      C2   C
ATOM     78  CD  GLU A   8     -12.608  35.032  -8.856  0.00  0.00      C2   C
ATOM     79  OE1 GLU A   8     -13.618  34.305  -8.504  0.00  0.00      C2   O
ATOM     80  OE2 GLU A   8     -11.737  34.645  -9.663  0.00  0.00      C2   O
ATOM     81  H   GLU A   8     -13.113  38.074  -6.018  0.00  0.00      C2   H
ATOM     82  HA  GLU A   8     -13.240  35.286  -5.813  0.00  0.00      C2   H
ATOM     83  HB3 GLU A   8     -10.813  35.635  -6.984  0.00  0.00      C2   H
ATOM     84  HB2 GLU A   8     -11.145  37.307  -6.648  0.00  0.00      C2   H
ATOM     85  HG3 GLU A   8     -11.799  36.970  -8.763  0.00  0.00      C2   H
ATOM     86  HG2 GLU A   8     -13.389  36.727  -8.017  0.00  0.00      C2   H
ATOM     87  N   ASP A   9     -11.629  34.466  -4.133  0.00  0.00      C2   N
ATOM     88  CA  ASP A   9     -11.076  33.838  -2.900  0.00  0.00      C2   C
ATOM     89  C   ASP A   9     -12.232  33.432  -1.932  0.00  0.00      C2   C
ATOM     90  O   ASP A   9     -12.351  32.229  -1.660  0.00  0.00      C2   O
ATOM     91  CB  ASP A   9      -9.922  34.616  -2.123  0.00  0.00      C2   C
ATOM     92  CG  ASP A   9      -8.642  34.762  -2.867  0.00  0.00      C2   C
ATOM     93  OD1 ASP A   9      -7.828  35.514  -2.337  0.00  0.00      C2   O
ATOM     94  OD2 ASP A   9      -8.399  34.109  -3.908  0.00  0.00      C2   O
ATOM     95  H   ASP A   9     -11.776  33.892  -4.952  0.00  0.00      C2   H
ATOM     96  HA  ASP A   9     -10.560  32.945  -3.255  0.00  0.00      C2   H
ATOM     97  HB3 ASP A   9      -9.788  34.211  -1.120  0.00  0.00      C2   H
ATOM     98  HB2 ASP A   9     -10.203  35.666  -2.041  0.00  0.00      C2   H
ATOM     99  N   LYS A  10     -13.094  34.427  -1.602  0.00  0.00      C2   N
ATOM    100  CA  LYS A  10     -14.335  34.122  -0.883  0.00  0.00      C2   C
ATOM    101  C   LYS A  10     -15.350  33.155  -1.671  0.00  0.00      C2   C
ATOM    102  O   LYS A  10     -15.922  32.203  -1.113  0.00  0.00      C2   O
ATOM    103  CB  LYS A  10     -15.098  35.430  -0.419  0.00  0.00      C2   C
ATOM    104  CG  LYS A  10     -14.141  36.453   0.229  0.00  0.00      C2   C
ATOM    105  CD  LYS A  10     -14.781  37.744   0.537  0.00  0.00      C2   C
ATOM    106  CE  LYS A  10     -13.850  38.716   1.272  0.00  0.00      C2   C
ATOM    107  NZ  LYS A  10     -14.499  39.933   1.593  0.00  0.00      C2   N
ATOM    108  H   LYS A  10     -12.928  35.363  -1.942  0.00  0.00      C2   H
ATOM    109  HA  LYS A  10     -13.990  33.546  -0.025  0.00  0.00      C2   H
ATOM    110  HB3 LYS A  10     -15.839  35.215   0.351  0.00  0.00      C2   H
ATOM    111  HB2 LYS A  10     -15.537  35.935  -1.280  0.00  0.00      C2   H
ATOM    112  HG3 LYS A  10     -13.309  36.616  -0.457  0.00  0.00      C2   H
ATOM    113  HG2 LYS A  10     -13.639  36.027   1.098  0.00  0.00      C2   H
ATOM    114  HD3 LYS A  10     -15.607  37.525   1.213  0.00  0.00      C2   H
ATOM    115  HD2 LYS A  10     -15.141  38.248  -0.360  0.00  0.00      C2   H
ATOM    116  HE3 LYS A  10     -13.060  38.873   0.537  0.00  0.00      C2   H
ATOM    117  HE2 LYS A  10     -13.297  38.274   2.101  0.00  0.00      C2   H
ATOM    118  HZ1 LYS A  10     -15.403  39.778   2.016  0.00  0.00      C2   H
ATOM    119  HZ2 LYS A  10     -13.993  40.540   2.222  0.00  0.00      C2   H
ATOM    120  HZ3 LYS A  10     -14.706  40.533   0.808  0.00  0.00      C2   H
ATOM    121  N   ALA A  11     -15.486  33.408  -2.968  0.00  0.00      C2   N
ATOM    122  CA  ALA A  11     -16.303  32.582  -3.854  0.00  0.00      C2   C
ATOM    123  C   ALA A  11     -15.711  31.157  -3.991  0.00  0.00      C2   C
ATOM    124  O   ALA A  11     -16.501  30.252  -4.044  0.00  0.00      C2   O
ATOM    125  CB  ALA A  11     -16.271  33.174  -5.249  0.00  0.00      C2   C
ATOM    126  H   ALA A  11     -15.033  34.221  -3.362  0.00  0.00      C2   H
ATOM    127  HA  ALA A  11     -17.303  32.516  -3.427  0.00  0.00      C2   H
ATOM    128  HB1 ALA A  11     -16.792  32.512  -5.940  0.00  0.00      C2   H
ATOM    129  HB2 ALA A  11     -16.613  34.209  -5.232  0.00  0.00      C2   H
ATOM    130  HB3 ALA A  11     -15.226  33.277  -5.539  0.00  0.00      C2   H
ATOM    131  N   ALA A  12     -14.353  31.085  -3.893  0.00  0.00      C2   N
ATOM    132  CA  ALA A  12     -13.629  29.799  -3.945  0.00  0.00      C2   C
ATOM    133  C   ALA A  12     -14.073  28.888  -2.776  0.00  0.00      C2   C
ATOM    134  O   ALA A  12     -13.916  27.667  -2.844  0.00  0.00      C2   O
ATOM    135  CB  ALA A  12     -12.100  30.006  -4.034  0.00  0.00      C2   C
ATOM    136  H   ALA A  12     -13.708  31.828  -3.666  0.00  0.00      C2   H
ATOM    137  HA  ALA A  12     -13.808  29.202  -4.840  0.00  0.00      C2   H
ATOM    138  HB1 ALA A  12     -11.751  30.496  -4.942  0.00  0.00      C2   H
ATOM    139  HB2 ALA A  12     -11.543  30.412  -3.190  0.00  0.00      C2   H
ATOM    140  HB3 ALA A  12     -11.616  29.031  -3.967  0.00  0.00      C2   H
ATOM    141  N   VAL A  13     -14.538  29.477  -1.612  0.00  0.00      C2   N
ATOM    142  CA  VAL A  13     -15.125  28.673  -0.549  0.00  0.00      C2   C
ATOM    143  C   VAL A  13     -16.495  28.033  -0.943  0.00  0.00      C2   C
ATOM    144  O   VAL A  13     -16.749  26.834  -0.725  0.00  0.00      C2   O
ATOM    145  CB  VAL A  13     -15.211  29.516   0.718  0.00  0.00      C2   C
ATOM    146  CG1 VAL A  13     -15.906  28.795   1.893  0.00  0.00      C2   C
ATOM    147  CG2 VAL A  13     -13.856  30.049   1.299  0.00  0.00      C2   C
ATOM    148  H   VAL A  13     -14.661  30.474  -1.712  0.00  0.00      C2   H
ATOM    149  HA  VAL A  13     -14.454  27.844  -0.328  0.00  0.00      C2   H
ATOM    150  HB  VAL A  13     -15.855  30.349   0.437  0.00  0.00      C2   H
ATOM    151 HG11 VAL A  13     -15.428  27.857   2.174  0.00  0.00      C2   H
ATOM    152 HG12 VAL A  13     -15.980  29.397   2.799  0.00  0.00      C2   H
ATOM    153 HG13 VAL A  13     -16.923  28.480   1.661  0.00  0.00      C2   H
ATOM    154 HG21 VAL A  13     -13.889  30.802   2.086  0.00  0.00      C2   H
ATOM    155 HG22 VAL A  13     -13.305  29.236   1.772  0.00  0.00      C2   H
ATOM    156 HG23 VAL A  13     -13.244  30.498   0.516  0.00  0.00      C2   H
ATOM    157  N   GLU A  14     -17.332  28.777  -1.682  0.00  0.00      C2   N
ATOM    158  CA  GLU A  14     -18.634  28.330  -2.086  0.00  0.00      C2   C
ATOM    159  C   GLU A  14     -18.600  27.282  -3.200  0.00  0.00      C2   C
ATOM    160  O   GLU A  14     -19.416  26.349  -3.213  0.00  0.00      C2   O
ATOM    161  CB  GLU A  14     -19.365  29.554  -2.612  0.00  0.00      C2   C
ATOM    162  CG  GLU A  14     -19.394  30.704  -1.579  0.00  0.00      C2   C
ATOM    163  CD  GLU A  14     -20.434  31.750  -1.955  0.00  0.00      C2   C
ATOM    164  OE1 GLU A  14     -20.549  32.139  -3.148  0.00  0.00      C2   O
ATOM    165  OE2 GLU A  14     -21.016  32.315  -0.993  0.00  0.00      C2   O
ATOM    166  H   GLU A  14     -17.077  29.677  -2.060  0.00  0.00      C2   H
ATOM    167  HA  GLU A  14     -19.199  27.825  -1.302  0.00  0.00      C2   H
ATOM    168  HB3 GLU A  14     -20.394  29.243  -2.795  0.00  0.00      C2   H
ATOM    169  HB2 GLU A  14     -19.007  29.948  -3.563  0.00  0.00      C2   H
ATOM    170  HG3 GLU A  14     -18.518  31.335  -1.428  0.00  0.00      C2   H
ATOM    171  HG2 GLU A  14     -19.736  30.373  -0.599  0.00  0.00      C2   H
ATOM    172  N   ARG A  15     -17.531  27.355  -4.054  0.00  0.00      C2   N
ATOM    173  CA  ARG A  15     -17.235  26.438  -5.145  0.00  0.00      C2   C
ATOM    174  C   ARG A  15     -16.641  25.124  -4.506  0.00  0.00      C2   C
ATOM    175  O   ARG A  15     -16.996  24.036  -4.878  0.00  0.00      C2   O
ATOM    176  CB  ARG A  15     -16.233  27.166  -5.983  0.00  0.00      C2   C
ATOM    177  CG  ARG A  15     -16.897  28.306  -6.846  0.00  0.00      C2   C
ATOM    178  CD  ARG A  15     -15.949  29.220  -7.719  0.00  0.00      C2   C
ATOM    179  NE  ARG A  15     -16.615  30.460  -8.067  0.00  0.00      C2   N
ATOM    180  CZ  ARG A  15     -16.084  31.684  -8.209  0.00  0.00      C2   C
ATOM    181  NH1 ARG A  15     -14.763  31.878  -8.065  0.00  0.00      C2   N
ATOM    182  NH2 ARG A  15     -16.905  32.664  -8.611  0.00  0.00      C2   N
ATOM    183  H   ARG A  15     -16.994  28.210  -4.047  0.00  0.00      C2   H
ATOM    184  HA  ARG A  15     -18.028  26.158  -5.838  0.00  0.00      C2   H
ATOM    185  HB3 ARG A  15     -15.945  26.457  -6.760  0.00  0.00      C2   H
ATOM    186  HB2 ARG A  15     -15.365  27.472  -5.401  0.00  0.00      C2   H
ATOM    187  HG3 ARG A  15     -17.464  29.064  -6.306  0.00  0.00      C2   H
ATOM    188  HG2 ARG A  15     -17.751  27.954  -7.425  0.00  0.00      C2   H
ATOM    189  HD3 ARG A  15     -15.486  28.614  -8.497  0.00  0.00      C2   H
ATOM    190  HD2 ARG A  15     -15.077  29.532  -7.144  0.00  0.00      C2   H
ATOM    191  HE  ARG A  15     -17.517  30.270  -8.481  0.00  0.00      C2   H
ATOM    192 HH12 ARG A  15     -14.308  32.759  -8.256  0.00  0.00      C2   H
ATOM    193 HH11 ARG A  15     -14.223  31.112  -7.688  0.00  0.00      C2   H
ATOM    194 HH22 ARG A  15     -16.640  33.626  -8.767  0.00  0.00      C2   H
ATOM    195 HH21 ARG A  15     -17.898  32.503  -8.710  0.00  0.00      C2   H
ATOM    196  N   SER A  16     -15.875  25.207  -3.406  0.00  0.00      C2   N
ATOM    197  CA  SER A  16     -15.267  24.158  -2.542  0.00  0.00      C2   C
ATOM    198  C   SER A  16     -16.254  23.422  -1.683  0.00  0.00      C2   C
ATOM    199  O   SER A  16     -16.128  22.211  -1.638  0.00  0.00      C2   O
ATOM    200  CB  SER A  16     -14.048  24.601  -1.833  0.00  0.00      C2   C
ATOM    201  OG  SER A  16     -13.224  23.755  -1.102  0.00  0.00      C2   O
ATOM    202  H   SER A  16     -15.583  26.127  -3.110  0.00  0.00      C2   H
ATOM    203  HA  SER A  16     -14.879  23.375  -3.194  0.00  0.00      C2   H
ATOM    204  HB3 SER A  16     -14.409  25.348  -1.126  0.00  0.00      C2   H
ATOM    205  HB2 SER A  16     -13.410  25.228  -2.457  0.00  0.00      C2   H
ATOM    206  HG  SER A  16     -13.783  23.471  -0.375  0.00  0.00      C2   H
ATOM    207  N   LYS A  17     -17.349  24.093  -1.239  0.00  0.00      C2   N
ATOM    208  CA  LYS A  17     -18.453  23.471  -0.498  0.00  0.00      C2   C
ATOM    209  C   LYS A  17     -19.153  22.359  -1.349  0.00  0.00      C2   C
ATOM    210  O   LYS A  17     -19.514  21.359  -0.760  0.00  0.00      C2   O
ATOM    211  CB  LYS A  17     -19.409  24.599   0.007  0.00  0.00      C2   C
ATOM    212  CG  LYS A  17     -20.395  24.278   1.157  0.00  0.00      C2   C
ATOM    213  CD  LYS A  17     -20.751  25.539   2.040  0.00  0.00      C2   C
ATOM    214  CE  LYS A  17     -19.597  26.054   2.871  0.00  0.00      C2   C
ATOM    215  NZ  LYS A  17     -19.803  27.375   3.462  0.00  0.00      C2   N
ATOM    216  H   LYS A  17     -17.456  25.080  -1.427  0.00  0.00      C2   H
ATOM    217  HA  LYS A  17     -17.987  23.000   0.367  0.00  0.00      C2   H
ATOM    218  HB3 LYS A  17     -20.028  24.958  -0.815  0.00  0.00      C2   H
ATOM    219  HB2 LYS A  17     -18.774  25.396   0.392  0.00  0.00      C2   H
ATOM    220  HG3 LYS A  17     -20.022  23.484   1.804  0.00  0.00      C2   H
ATOM    221  HG2 LYS A  17     -21.331  23.913   0.733  0.00  0.00      C2   H
ATOM    222  HD3 LYS A  17     -21.490  25.154   2.743  0.00  0.00      C2   H
ATOM    223  HD2 LYS A  17     -21.134  26.427   1.537  0.00  0.00      C2   H
ATOM    224  HE3 LYS A  17     -18.780  26.228   2.171  0.00  0.00      C2   H
ATOM    225  HE2 LYS A  17     -19.215  25.304   3.564  0.00  0.00      C2   H
ATOM    226  HZ1 LYS A  17     -19.878  28.094   2.757  0.00  0.00      C2   H
ATOM    227  HZ2 LYS A  17     -20.690  27.436   3.941  0.00  0.00      C2   H
ATOM    228  HZ3 LYS A  17     -19.047  27.505   4.119  0.00  0.00      C2   H
ATOM    229  N   MET A  18     -19.236  22.472  -2.735  0.00  0.00      C2   N
ATOM    230  CA  MET A  18     -19.863  21.425  -3.561  0.00  0.00      C2   C
ATOM    231  C   MET A  18     -18.974  20.129  -3.808  0.00  0.00      C2   C
ATOM    232  O   MET A  18     -19.446  18.986  -3.777  0.00  0.00      C2   O
ATOM    233  CB  MET A  18     -20.148  22.079  -4.959  0.00  0.00      C2   C
ATOM    234  CG  MET A  18     -20.603  23.462  -5.019  0.00  0.00      C2   C
ATOM    235  SD  MET A  18     -21.167  23.977  -6.688  0.00  0.00      C2   S
ATOM    236  CE  MET A  18     -21.253  25.793  -6.595  0.00  0.00      C2   C
ATOM    237  H   MET A  18     -19.005  23.361  -3.153  0.00  0.00      C2   H
ATOM    238  HA  MET A  18     -20.816  21.077  -3.162  0.00  0.00      C2   H
ATOM    239  HB3 MET A  18     -20.820  21.411  -5.498  0.00  0.00      C2   H
ATOM    240  HB2 MET A  18     -19.248  22.022  -5.570  0.00  0.00      C2   H
ATOM    241  HG3 MET A  18     -19.874  24.215  -4.721  0.00  0.00      C2   H
ATOM    242  HG2 MET A  18     -21.434  23.637  -4.336  0.00  0.00      C2   H
ATOM    243  HE1 MET A  18     -20.360  26.343  -6.297  0.00  0.00      C2   H
ATOM    244  HE2 MET A  18     -21.624  26.244  -7.515  0.00  0.00      C2   H
ATOM    245  HE3 MET A  18     -22.025  26.035  -5.865  0.00  0.00      C2   H
ATOM    246  N   ILE A  19     -17.701  20.408  -3.863  0.00  0.00      C2   N
ATOM    247  CA  ILE A  19     -16.637  19.395  -3.963  0.00  0.00      C2   C
ATOM    248  C   ILE A  19     -16.583  18.615  -2.658  0.00  0.00      C2   C
ATOM    249  O   ILE A  19     -16.599  17.371  -2.630  0.00  0.00      C2   O
ATOM    250  CB  ILE A  19     -15.339  20.123  -4.303  0.00  0.00      C2   C
ATOM    251  CG1 ILE A  19     -15.488  20.831  -5.660  0.00  0.00      C2   C
ATOM    252  CG2 ILE A  19     -14.143  19.175  -4.247  0.00  0.00      C2   C
ATOM    253  CD1 ILE A  19     -14.326  21.644  -6.218  0.00  0.00      C2   C
ATOM    254  H   ILE A  19     -17.359  21.353  -3.767  0.00  0.00      C2   H
ATOM    255  HA  ILE A  19     -16.800  18.677  -4.767  0.00  0.00      C2   H
ATOM    256  HB  ILE A  19     -15.172  20.877  -3.534  0.00  0.00      C2   H
ATOM    257 HG13 ILE A  19     -16.323  21.522  -5.546  0.00  0.00      C2   H
ATOM    258 HG12 ILE A  19     -15.879  20.102  -6.369  0.00  0.00      C2   H
ATOM    259 HG21 ILE A  19     -13.204  19.712  -4.378  0.00  0.00      C2   H
ATOM    260 HG22 ILE A  19     -14.038  18.708  -3.268  0.00  0.00      C2   H
ATOM    261 HG23 ILE A  19     -14.428  18.468  -5.026  0.00  0.00      C2   H
ATOM    262 HD11 ILE A  19     -14.495  22.714  -6.094  0.00  0.00      C2   H
ATOM    263 HD12 ILE A  19     -13.292  21.360  -6.021  0.00  0.00      C2   H
ATOM    264 HD13 ILE A  19     -14.348  21.672  -7.308  0.00  0.00      C2   H
ATOM    265  N   ASP A  20     -16.750  19.270  -1.461  0.00  0.00      C2   N
ATOM    266  CA  ASP A  20     -16.926  18.679  -0.140  0.00  0.00      C2   C
ATOM    267  C   ASP A  20     -18.259  17.892  -0.022  0.00  0.00      C2   C
ATOM    268  O   ASP A  20     -18.199  16.832   0.529  0.00  0.00      C2   O
ATOM    269  CB  ASP A  20     -16.942  19.713   0.991  0.00  0.00      C2   C
ATOM    270  CG  ASP A  20     -15.651  20.190   1.511  0.00  0.00      C2   C
ATOM    271  OD1 ASP A  20     -15.676  21.152   2.333  0.00  0.00      C2   O
ATOM    272  OD2 ASP A  20     -14.619  19.673   1.166  0.00  0.00      C2   O
ATOM    273  H   ASP A  20     -16.697  20.277  -1.526  0.00  0.00      C2   H
ATOM    274  HA  ASP A  20     -16.187  17.900   0.050  0.00  0.00      C2   H
ATOM    275  HB3 ASP A  20     -17.579  19.376   1.809  0.00  0.00      C2   H
ATOM    276  HB2 ASP A  20     -17.404  20.623   0.608  0.00  0.00      C2   H
ATOM    277  N   ARG A  21     -19.385  18.458  -0.517  0.00  0.00      C2   N
ATOM    278  CA  ARG A  21     -20.719  17.846  -0.402  0.00  0.00      C2   C
ATOM    279  C   ARG A  21     -20.693  16.487  -1.268  0.00  0.00      C2   C
ATOM    280  O   ARG A  21     -21.182  15.442  -0.800  0.00  0.00      C2   O
ATOM    281  CB  ARG A  21     -21.757  18.871  -0.838  0.00  0.00      C2   C
ATOM    282  CG  ARG A  21     -23.198  18.281  -0.945  0.00  0.00      C2   C
ATOM    283  CD  ARG A  21     -24.269  19.222  -1.443  0.00  0.00      C2   C
ATOM    284  NE  ARG A  21     -24.211  19.589  -2.867  0.00  0.00      C2   N
ATOM    285  CZ  ARG A  21     -24.785  20.647  -3.429  0.00  0.00      C2   C
ATOM    286  NH1 ARG A  21     -25.743  21.260  -2.742  0.00  0.00      C2   N
ATOM    287  NH2 ARG A  21     -24.451  21.004  -4.711  0.00  0.00      C2   N
ATOM    288  H   ARG A  21     -19.266  19.398  -0.869  0.00  0.00      C2   H
ATOM    289  HA  ARG A  21     -20.927  17.438   0.587  0.00  0.00      C2   H
ATOM    290  HB3 ARG A  21     -21.530  19.273  -1.826  0.00  0.00      C2   H
ATOM    291  HB2 ARG A  21     -21.747  19.764  -0.213  0.00  0.00      C2   H
ATOM    292  HG3 ARG A  21     -23.435  17.702  -0.053  0.00  0.00      C2   H
ATOM    293  HG2 ARG A  21     -23.254  17.475  -1.676  0.00  0.00      C2   H
ATOM    294  HD3 ARG A  21     -24.089  20.190  -0.976  0.00  0.00      C2   H
ATOM    295  HD2 ARG A  21     -25.283  18.977  -1.125  0.00  0.00      C2   H
ATOM    296  HE  ARG A  21     -23.698  18.925  -3.430  0.00  0.00      C2   H
ATOM    297 HH12 ARG A  21     -26.177  22.088  -3.126  0.00  0.00      C2   H
ATOM    298 HH11 ARG A  21     -26.047  20.866  -1.863  0.00  0.00      C2   H
ATOM    299 HH22 ARG A  21     -25.047  21.668  -5.184  0.00  0.00      C2   H
ATOM    300 HH21 ARG A  21     -23.764  20.522  -5.272  0.00  0.00      C2   H
ATOM    301  N   ASN A  22     -20.207  16.586  -2.529  0.00  0.00      C2   N
ATOM    302  CA  ASN A  22     -19.970  15.420  -3.475  0.00  0.00      C2   C
ATOM    303  C   ASN A  22     -19.117  14.273  -2.822  0.00  0.00      C2   C
ATOM    304  O   ASN A  22     -19.413  13.116  -3.206  0.00  0.00      C2   O
ATOM    305  CB  ASN A  22     -19.350  15.960  -4.743  0.00  0.00      C2   C
ATOM    306  CG  ASN A  22     -20.383  16.582  -5.737  0.00  0.00      C2   C
ATOM    307  OD1 ASN A  22     -21.447  16.050  -5.963  0.00  0.00      C2   O
ATOM    308  ND2 ASN A  22     -19.993  17.740  -6.306  0.00  0.00      C2   N
ATOM    309  H   ASN A  22     -19.896  17.501  -2.822  0.00  0.00      C2   H
ATOM    310  HA  ASN A  22     -21.015  15.158  -3.641  0.00  0.00      C2   H
ATOM    311  HB3 ASN A  22     -19.010  15.082  -5.291  0.00  0.00      C2   H
ATOM    312  HB2 ASN A  22     -18.419  16.467  -4.490  0.00  0.00      C2   H
ATOM    313 HD22 ASN A  22     -20.632  18.259  -6.890  0.00  0.00      C2   H
ATOM    314 HD21 ASN A  22     -19.077  18.104  -6.083  0.00  0.00      C2   H
ATOM    315  N   LEU A  23     -18.272  14.560  -1.822  0.00  0.00      C2   N
ATOM    316  CA  LEU A  23     -17.226  13.662  -1.220  0.00  0.00      C2   C
ATOM    317  C   LEU A  23     -17.835  12.761  -0.158  0.00  0.00      C2   C
ATOM    318  O   LEU A  23     -17.235  11.715   0.084  0.00  0.00      C2   O
ATOM    319  CB  LEU A  23     -15.998  14.500  -0.841  0.00  0.00      C2   C
ATOM    320  CG  LEU A  23     -14.782  14.171  -1.738  0.00  0.00      C2   C
ATOM    321  CD1 LEU A  23     -13.803  15.389  -1.704  0.00  0.00      C2   C
ATOM    322  CD2 LEU A  23     -14.047  12.884  -1.384  0.00  0.00      C2   C
ATOM    323  H   LEU A  23     -18.151  15.508  -1.494  0.00  0.00      C2   H
ATOM    324  HA  LEU A  23     -16.902  12.961  -1.990  0.00  0.00      C2   H
ATOM    325  HB3 LEU A  23     -15.724  14.398   0.209  0.00  0.00      C2   H
ATOM    326  HB2 LEU A  23     -16.183  15.574  -0.866  0.00  0.00      C2   H
ATOM    327  HG  LEU A  23     -15.101  14.079  -2.776  0.00  0.00      C2   H
ATOM    328 HD11 LEU A  23     -13.393  15.587  -2.695  0.00  0.00      C2   H
ATOM    329 HD12 LEU A  23     -14.181  16.356  -1.373  0.00  0.00      C2   H
ATOM    330 HD13 LEU A  23     -12.901  15.255  -1.105  0.00  0.00      C2   H
ATOM    331 HD21 LEU A  23     -13.070  13.019  -0.920  0.00  0.00      C2   H
ATOM    332 HD22 LEU A  23     -14.634  12.210  -0.760  0.00  0.00      C2   H
ATOM    333 HD23 LEU A  23     -13.864  12.325  -2.301  0.00  0.00      C2   H
ATOM    334  N   ARG A  24     -18.967  13.098   0.422  0.00  0.00      C2   N
ATOM    335  CA  ARG A  24     -19.927  12.219   1.195  0.00  0.00      C2   C
ATOM    336  C   ARG A  24     -20.518  11.072   0.457  0.00  0.00      C2   C
ATOM    337  O   ARG A  24     -20.629   9.957   1.019  0.00  0.00      C2   O
ATOM    338  CB  ARG A  24     -21.092  13.001   1.793  0.00  0.00      C2   C
ATOM    339  CG  ARG A  24     -21.934  12.382   2.976  0.00  0.00      C2   C
ATOM    340  CD  ARG A  24     -23.525  12.375   2.868  0.00  0.00      C2   C
ATOM    341  NE  ARG A  24     -24.036  11.558   1.778  0.00  0.00      C2   N
ATOM    342  CZ  ARG A  24     -24.269  10.241   1.792  0.00  0.00      C2   C
ATOM    343  NH1 ARG A  24     -24.030   9.532   2.882  0.00  0.00      C2   N
ATOM    344  NH2 ARG A  24     -24.604   9.617   0.619  0.00  0.00      C2   N
ATOM    345  H   ARG A  24     -19.362  13.962   0.079  0.00  0.00      C2   H
ATOM    346  HA  ARG A  24     -19.325  11.743   1.969  0.00  0.00      C2   H
ATOM    347  HB3 ARG A  24     -21.788  13.311   1.013  0.00  0.00      C2   H
ATOM    348  HB2 ARG A  24     -20.588  13.890   2.171  0.00  0.00      C2   H
ATOM    349  HG3 ARG A  24     -21.613  12.715   3.963  0.00  0.00      C2   H
ATOM    350  HG2 ARG A  24     -21.808  11.303   2.893  0.00  0.00      C2   H
ATOM    351  HD3 ARG A  24     -23.855  13.345   2.495  0.00  0.00      C2   H
ATOM    352  HD2 ARG A  24     -24.150  12.291   3.757  0.00  0.00      C2   H
ATOM    353  HE  ARG A  24     -24.092  11.959   0.853  0.00  0.00      C2   H
ATOM    354 HH12 ARG A  24     -24.017   8.529   2.767  0.00  0.00      C2   H
ATOM    355 HH11 ARG A  24     -23.669   9.886   3.756  0.00  0.00      C2   H
ATOM    356 HH22 ARG A  24     -24.639   8.610   0.554  0.00  0.00      C2   H
ATOM    357 HH21 ARG A  24     -24.565  10.034  -0.300  0.00  0.00      C2   H
ATOM    358  N   GLU A  25     -20.780  11.266  -0.856  0.00  0.00      C2   N
ATOM    359  CA  GLU A  25     -21.270  10.342  -1.758  0.00  0.00      C2   C
ATOM    360  C   GLU A  25     -20.152   9.474  -2.298  0.00  0.00      C2   C
ATOM    361  O   GLU A  25     -20.338   8.261  -2.259  0.00  0.00      C2   O
ATOM    362  CB  GLU A  25     -21.916  11.023  -2.966  0.00  0.00      C2   C
ATOM    363  CG  GLU A  25     -22.946  12.135  -2.677  0.00  0.00      C2   C
ATOM    364  CD  GLU A  25     -24.035  11.689  -1.680  0.00  0.00      C2   C
ATOM    365  OE1 GLU A  25     -24.516  10.531  -1.691  0.00  0.00      C2   O
ATOM    366  OE2 GLU A  25     -24.414  12.512  -0.831  0.00  0.00      C2   O
ATOM    367  H   GLU A  25     -20.528  12.164  -1.242  0.00  0.00      C2   H
ATOM    368  HA  GLU A  25     -21.891   9.632  -1.211  0.00  0.00      C2   H
ATOM    369  HB3 GLU A  25     -22.434  10.183  -3.428  0.00  0.00      C2   H
ATOM    370  HB2 GLU A  25     -21.233  11.405  -3.724  0.00  0.00      C2   H
ATOM    371  HG3 GLU A  25     -23.524  12.529  -3.513  0.00  0.00      C2   H
ATOM    372  HG2 GLU A  25     -22.462  13.024  -2.272  0.00  0.00      C2   H
ATOM    373  N   ASP A  26     -18.982  10.052  -2.684  0.00  0.00      C2   N
ATOM    374  CA  ASP A  26     -17.725   9.338  -2.983  0.00  0.00      C2   C
ATOM    375  C   ASP A  26     -17.331   8.311  -1.917  0.00  0.00      C2   C
ATOM    376  O   ASP A  26     -17.120   7.144  -2.276  0.00  0.00      C2   O
ATOM    377  CB  ASP A  26     -16.541  10.242  -3.386  0.00  0.00      C2   C
ATOM    378  CG  ASP A  26     -16.694  11.106  -4.607  0.00  0.00      C2   C
ATOM    379  OD1 ASP A  26     -15.755  11.877  -4.946  0.00  0.00      C2   O
ATOM    380  OD2 ASP A  26     -17.677  11.014  -5.351  0.00  0.00      C2   O
ATOM    381  H   ASP A  26     -18.839  11.031  -2.891  0.00  0.00      C2   H
ATOM    382  HA  ASP A  26     -17.991   8.676  -3.807  0.00  0.00      C2   H
ATOM    383  HB3 ASP A  26     -15.765   9.502  -3.582  0.00  0.00      C2   H
ATOM    384  HB2 ASP A  26     -16.090  10.891  -2.635  0.00  0.00      C2   H
ATOM    385  N   GLY A  27     -17.360   8.785  -0.675  0.00  0.00      C2   N
ATOM    386  CA  GLY A  27     -17.028   7.971   0.455  0.00  0.00      C2   C
ATOM    387  C   GLY A  27     -18.108   6.908   0.769  0.00  0.00      C2   C
ATOM    388  O   GLY A  27     -17.880   6.122   1.686  0.00  0.00      C2   O
ATOM    389  H   GLY A  27     -17.604   9.751  -0.507  0.00  0.00      C2   H
ATOM    390  HA3 GLY A  27     -16.852   8.622   1.312  0.00  0.00      C2   H
ATOM    391  HA2 GLY A  27     -16.117   7.386   0.327  0.00  0.00      C2   H
ATOM    392  N   GLU A  28     -19.221   6.865   0.076  0.00  0.00      C2   N
ATOM    393  CA  GLU A  28     -20.253   5.862   0.344  0.00  0.00      C2   C
ATOM    394  C   GLU A  28     -20.392   4.873  -0.845  0.00  0.00      C2   C
ATOM    395  O   GLU A  28     -20.620   3.725  -0.618  0.00  0.00      C2   O
ATOM    396  CB  GLU A  28     -21.667   6.639   0.524  0.00  0.00      C2   C
ATOM    397  CG  GLU A  28     -22.861   5.798   0.822  0.00  0.00      C2   C
ATOM    398  CD  GLU A  28     -24.023   6.534   1.411  0.00  0.00      C2   C
ATOM    399  OE1 GLU A  28     -24.901   6.956   0.650  0.00  0.00      C2   O
ATOM    400  OE2 GLU A  28     -23.961   6.875   2.608  0.00  0.00      C2   O
ATOM    401  H   GLU A  28     -19.477   7.644  -0.515  0.00  0.00      C2   H
ATOM    402  HA  GLU A  28     -19.947   5.220   1.170  0.00  0.00      C2   H
ATOM    403  HB3 GLU A  28     -21.802   7.276  -0.350  0.00  0.00      C2   H
ATOM    404  HB2 GLU A  28     -21.515   7.272   1.398  0.00  0.00      C2   H
ATOM    405  HG3 GLU A  28     -22.572   4.912   1.386  0.00  0.00      C2   H
ATOM    406  HG2 GLU A  28     -23.299   5.378  -0.083  0.00  0.00      C2   H
ATOM    407  N   LYS A  29     -20.113   5.358  -2.077  0.00  0.00      C2   N
ATOM    408  CA  LYS A  29     -19.773   4.562  -3.257  0.00  0.00      C2   C
ATOM    409  C   LYS A  29     -18.462   3.770  -3.050  0.00  0.00      C2   C
ATOM    410  O   LYS A  29     -18.285   2.689  -3.600  0.00  0.00      C2   O
ATOM    411  CB  LYS A  29     -19.475   5.642  -4.383  0.00  0.00      C2   C
ATOM    412  CG  LYS A  29     -20.700   6.268  -4.998  0.00  0.00      C2   C
ATOM    413  CD  LYS A  29     -20.427   7.565  -5.741  0.00  0.00      C2   C
ATOM    414  CE  LYS A  29     -21.561   8.014  -6.600  0.00  0.00      C2   C
ATOM    415  NZ  LYS A  29     -21.118   9.109  -7.579  0.00  0.00      C2   N
ATOM    416  H   LYS A  29     -19.957   6.334  -2.285  0.00  0.00      C2   H
ATOM    417  HA  LYS A  29     -20.535   3.844  -3.560  0.00  0.00      C2   H
ATOM    418  HB3 LYS A  29     -18.902   5.225  -5.211  0.00  0.00      C2   H
ATOM    419  HB2 LYS A  29     -18.835   6.449  -4.024  0.00  0.00      C2   H
ATOM    420  HG3 LYS A  29     -21.408   6.523  -4.210  0.00  0.00      C2   H
ATOM    421  HG2 LYS A  29     -21.323   5.664  -5.658  0.00  0.00      C2   H
ATOM    422  HD3 LYS A  29     -19.488   7.545  -6.293  0.00  0.00      C2   H
ATOM    423  HD2 LYS A  29     -20.285   8.349  -4.998  0.00  0.00      C2   H
ATOM    424  HE3 LYS A  29     -22.402   8.342  -5.989  0.00  0.00      C2   H
ATOM    425  HE2 LYS A  29     -22.034   7.257  -7.226  0.00  0.00      C2   H
ATOM    426  HZ1 LYS A  29     -20.655   9.917  -7.188  0.00  0.00      C2   H
ATOM    427  HZ2 LYS A  29     -20.335   8.739  -8.098  0.00  0.00      C2   H
ATOM    428  HZ3 LYS A  29     -21.937   9.345  -8.120  0.00  0.00      C2   H
ATOM    429  N   ALA A  30     -17.667   4.193  -2.106  0.00  0.00      C2   N
ATOM    430  CA  ALA A  30     -16.510   3.482  -1.696  0.00  0.00      C2   C
ATOM    431  C   ALA A  30     -16.816   2.207  -0.904  0.00  0.00      C2   C
ATOM    432  O   ALA A  30     -16.017   1.307  -0.943  0.00  0.00      C2   O
ATOM    433  CB  ALA A  30     -15.740   4.494  -0.866  0.00  0.00      C2   C
ATOM    434  H   ALA A  30     -17.863   5.059  -1.623  0.00  0.00      C2   H
ATOM    435  HA  ALA A  30     -15.916   3.252  -2.580  0.00  0.00      C2   H
ATOM    436  HB1 ALA A  30     -14.715   4.143  -0.748  0.00  0.00      C2   H
ATOM    437  HB2 ALA A  30     -15.589   5.438  -1.389  0.00  0.00      C2   H
ATOM    438  HB3 ALA A  30     -16.169   4.697   0.116  0.00  0.00      C2   H
ATOM    439  N   ALA A  31     -18.032   2.217  -0.215  0.00  0.00      C2   N
ATOM    440  CA  ALA A  31     -18.379   0.977   0.574  0.00  0.00      C2   C
ATOM    441  C   ALA A  31     -18.916  -0.069  -0.420  0.00  0.00      C2   C
ATOM    442  O   ALA A  31     -18.689  -1.281  -0.303  0.00  0.00      C2   O
ATOM    443  CB  ALA A  31     -19.468   1.419   1.590  0.00  0.00      C2   C
ATOM    444  H   ALA A  31     -18.748   2.862  -0.515  0.00  0.00      C2   H
ATOM    445  HA  ALA A  31     -17.549   0.628   1.188  0.00  0.00      C2   H
ATOM    446  HB1 ALA A  31     -20.371   1.795   1.108  0.00  0.00      C2   H
ATOM    447  HB2 ALA A  31     -19.793   0.568   2.188  0.00  0.00      C2   H
ATOM    448  HB3 ALA A  31     -19.011   2.185   2.217  0.00  0.00      C2   H
ATOM    449  N   ARG A  32     -19.654   0.354  -1.452  0.00  0.00      C2   N
ATOM    450  CA  ARG A  32     -20.147  -0.421  -2.577  0.00  0.00      C2   C
ATOM    451  C   ARG A  32     -19.107  -1.148  -3.422  0.00  0.00      C2   C
ATOM    452  O   ARG A  32     -19.423  -2.247  -3.972  0.00  0.00      C2   O
ATOM    453  CB  ARG A  32     -21.146   0.456  -3.452  0.00  0.00      C2   C
ATOM    454  CG  ARG A  32     -22.115   1.430  -2.759  0.00  0.00      C2   C
ATOM    455  CD  ARG A  32     -23.243   0.817  -1.946  0.00  0.00      C2   C
ATOM    456  NE  ARG A  32     -24.439   0.523  -2.813  0.00  0.00      C2   N
ATOM    457  CZ  ARG A  32     -25.560   0.086  -2.227  0.00  0.00      C2   C
ATOM    458  NH1 ARG A  32     -25.660  -0.465  -0.953  0.00  0.00      C2   N
ATOM    459  NH2 ARG A  32     -26.624  -0.034  -2.967  0.00  0.00      C2   N
ATOM    460  H   ARG A  32     -19.967   1.292  -1.246  0.00  0.00      C2   H
ATOM    461  HA  ARG A  32     -20.739  -1.223  -2.136  0.00  0.00      C2   H
ATOM    462  HB3 ARG A  32     -21.675  -0.239  -4.105  0.00  0.00      C2   H
ATOM    463  HB2 ARG A  32     -20.491   1.092  -4.048  0.00  0.00      C2   H
ATOM    464  HG3 ARG A  32     -22.398   2.215  -3.460  0.00  0.00      C2   H
ATOM    465  HG2 ARG A  32     -21.450   2.065  -2.175  0.00  0.00      C2   H
ATOM    466  HD3 ARG A  32     -23.473   1.407  -1.059  0.00  0.00      C2   H
ATOM    467  HD2 ARG A  32     -22.825  -0.114  -1.564  0.00  0.00      C2   H
ATOM    468  HE  ARG A  32     -24.477   0.914  -3.744  0.00  0.00      C2   H
ATOM    469 HH12 ARG A  32     -26.549  -0.699  -0.535  0.00  0.00      C2   H
ATOM    470 HH11 ARG A  32     -24.800  -0.654  -0.457  0.00  0.00      C2   H
ATOM    471 HH22 ARG A  32     -27.495  -0.240  -2.499  0.00  0.00      C2   H
ATOM    472 HH21 ARG A  32     -26.670   0.096  -3.967  0.00  0.00      C2   H
ATOM    473  N   GLU A  33     -17.869  -0.638  -3.514  0.00  0.00      C2   N
ATOM    474  CA  GLU A  33     -16.877  -1.144  -4.412  0.00  0.00      C2   C
ATOM    475  C   GLU A  33     -16.113  -2.436  -3.996  0.00  0.00      C2   C
ATOM    476  O   GLU A  33     -15.651  -2.511  -2.858  0.00  0.00      C2   O
ATOM    477  CB  GLU A  33     -16.082   0.130  -4.919  0.00  0.00      C2   C
ATOM    478  CG  GLU A  33     -14.649  -0.231  -5.478  0.00  0.00      C2   C
ATOM    479  CD  GLU A  33     -13.854   1.000  -5.932  0.00  0.00      C2   C
ATOM    480  OE1 GLU A  33     -14.277   1.756  -6.794  0.00  0.00      C2   O
ATOM    481  OE2 GLU A  33     -12.709   1.262  -5.434  0.00  0.00      C2   O
ATOM    482  H   GLU A  33     -17.645   0.246  -3.079  0.00  0.00      C2   H
ATOM    483  HA  GLU A  33     -17.453  -1.444  -5.287  0.00  0.00      C2   H
ATOM    484  HB3 GLU A  33     -16.006   0.979  -4.240  0.00  0.00      C2   H
ATOM    485  HB2 GLU A  33     -16.713   0.431  -5.754  0.00  0.00      C2   H
ATOM    486  HG3 GLU A  33     -14.695  -0.926  -6.317  0.00  0.00      C2   H
ATOM    487  HG2 GLU A  33     -14.167  -0.834  -4.709  0.00  0.00      C2   H
ATOM    488  N   VAL A  34     -15.917  -3.264  -5.088  0.00  0.00      C2   N
ATOM    489  CA  VAL A  34     -14.871  -4.218  -5.286  0.00  0.00      C2   C
ATOM    490  C   VAL A  34     -14.341  -3.947  -6.738  0.00  0.00      C2   C
ATOM    491  O   VAL A  34     -15.048  -4.091  -7.735  0.00  0.00      C2   O
ATOM    492  CB  VAL A  34     -15.349  -5.724  -5.205  0.00  0.00      C2   C
ATOM    493  CG1 VAL A  34     -14.219  -6.786  -5.295  0.00  0.00      C2   C
ATOM    494  CG2 VAL A  34     -16.406  -6.038  -4.155  0.00  0.00      C2   C
ATOM    495  H   VAL A  34     -16.564  -3.136  -5.852  0.00  0.00      C2   H
ATOM    496  HA  VAL A  34     -14.184  -4.049  -4.457  0.00  0.00      C2   H
ATOM    497  HB  VAL A  34     -15.844  -5.885  -6.163  0.00  0.00      C2   H
ATOM    498 HG11 VAL A  34     -13.574  -6.674  -6.166  0.00  0.00      C2   H
ATOM    499 HG12 VAL A  34     -13.786  -6.617  -4.309  0.00  0.00      C2   H
ATOM    500 HG13 VAL A  34     -14.732  -7.747  -5.338  0.00  0.00      C2   H
ATOM    501 HG21 VAL A  34     -16.769  -7.060  -4.268  0.00  0.00      C2   H
ATOM    502 HG22 VAL A  34     -15.948  -5.868  -3.180  0.00  0.00      C2   H
ATOM    503 HG23 VAL A  34     -17.242  -5.345  -4.251  0.00  0.00      C2   H
ATOM    504  N   LYS A  35     -13.061  -3.694  -6.766  0.00  0.00      C2   N
ATOM    505  CA  LYS A  35     -12.280  -3.951  -7.971  0.00  0.00      C2   C
ATOM    506  C   LYS A  35     -11.781  -5.433  -8.114  0.00  0.00      C2   C
ATOM    507  O   LYS A  35     -11.179  -5.863  -7.172  0.00  0.00      C2   O
ATOM    508  CB  LYS A  35     -11.108  -2.938  -7.944  0.00  0.00      C2   C
ATOM    509  CG  LYS A  35     -11.581  -1.514  -7.709  0.00  0.00      C2   C
ATOM    510  CD  LYS A  35     -10.549  -0.411  -8.146  0.00  0.00      C2   C
ATOM    511  CE  LYS A  35     -10.870   1.010  -8.206  0.00  0.00      C2   C
ATOM    512  NZ  LYS A  35     -10.541   1.712  -6.951  0.00  0.00      C2   N
ATOM    513  H   LYS A  35     -12.598  -3.558  -5.879  0.00  0.00      C2   H
ATOM    514  HA  LYS A  35     -12.901  -3.722  -8.836  0.00  0.00      C2   H
ATOM    515  HB3 LYS A  35     -10.513  -3.011  -8.855  0.00  0.00      C2   H
ATOM    516  HB2 LYS A  35     -10.478  -3.210  -7.097  0.00  0.00      C2   H
ATOM    517  HG3 LYS A  35     -11.739  -1.394  -6.637  0.00  0.00      C2   H
ATOM    518  HG2 LYS A  35     -12.553  -1.457  -8.199  0.00  0.00      C2   H
ATOM    519  HD3 LYS A  35     -10.233  -0.711  -9.145  0.00  0.00      C2   H
ATOM    520  HD2 LYS A  35      -9.611  -0.539  -7.607  0.00  0.00      C2   H
ATOM    521  HE3 LYS A  35     -11.939   1.145  -8.373  0.00  0.00      C2   H
ATOM    522  HE2 LYS A  35     -10.263   1.536  -8.943  0.00  0.00      C2   H
ATOM    523  HZ1 LYS A  35      -9.608   1.456  -6.660  0.00  0.00      C2   H
ATOM    524  HZ2 LYS A  35     -10.579   2.705  -7.130  0.00  0.00      C2   H
ATOM    525  HZ3 LYS A  35     -11.290   1.629  -6.279  0.00  0.00      C2   H
ATOM    526  N   LEU A  36     -12.044  -6.055  -9.271  0.00  0.00      C2   N
ATOM    527  CA  LEU A  36     -11.498  -7.368  -9.663  0.00  0.00      C2   C
ATOM    528  C   LEU A  36     -10.580  -7.072 -10.898  0.00  0.00      C2   C
ATOM    529  O   LEU A  36     -10.883  -6.197 -11.729  0.00  0.00      C2   O
ATOM    530  CB  LEU A  36     -12.634  -8.306 -10.080  0.00  0.00      C2   C
ATOM    531  CG  LEU A  36     -13.765  -8.611  -9.080  0.00  0.00      C2   C
ATOM    532  CD1 LEU A  36     -15.152  -8.889  -9.834  0.00  0.00      C2   C
ATOM    533  CD2 LEU A  36     -13.409  -9.792  -8.217  0.00  0.00      C2   C
ATOM    534  H   LEU A  36     -12.325  -5.573 -10.113  0.00  0.00      C2   H
ATOM    535  HA  LEU A  36     -10.924  -7.773  -8.829  0.00  0.00      C2   H
ATOM    536  HB3 LEU A  36     -12.341  -9.266 -10.504  0.00  0.00      C2   H
ATOM    537  HB2 LEU A  36     -13.068  -7.793 -10.939  0.00  0.00      C2   H
ATOM    538  HG  LEU A  36     -13.931  -7.808  -8.361  0.00  0.00      C2   H
ATOM    539 HD11 LEU A  36     -14.921  -9.670 -10.558  0.00  0.00      C2   H
ATOM    540 HD12 LEU A  36     -15.898  -9.302  -9.155  0.00  0.00      C2   H
ATOM    541 HD13 LEU A  36     -15.590  -8.019 -10.322  0.00  0.00      C2   H
ATOM    542 HD21 LEU A  36     -12.377  -9.718  -7.876  0.00  0.00      C2   H
ATOM    543 HD22 LEU A  36     -14.020  -9.645  -7.326  0.00  0.00      C2   H
ATOM    544 HD23 LEU A  36     -13.667 -10.770  -8.625  0.00  0.00      C2   H
ATOM    545  N   LEU A  37      -9.488  -7.831 -11.040  0.00  0.00      C2   N
ATOM    546  CA  LEU A  37      -8.755  -7.794 -12.281  0.00  0.00      C2   C
ATOM    547  C   LEU A  37      -9.378  -8.853 -13.228  0.00  0.00      C2   C
ATOM    548  O   LEU A  37      -9.845  -9.844 -12.787  0.00  0.00      C2   O
ATOM    549  CB  LEU A  37      -7.213  -7.970 -12.008  0.00  0.00      C2   C
ATOM    550  CG  LEU A  37      -6.290  -7.847 -13.189  0.00  0.00      C2   C
ATOM    551  CD1 LEU A  37      -6.571  -6.407 -13.803  0.00  0.00      C2   C
ATOM    552  CD2 LEU A  37      -4.783  -8.044 -12.945  0.00  0.00      C2   C
ATOM    553  H   LEU A  37      -9.309  -8.552 -10.356  0.00  0.00      C2   H
ATOM    554  HA  LEU A  37      -8.900  -6.820 -12.750  0.00  0.00      C2   H
ATOM    555  HB3 LEU A  37      -7.089  -8.998 -11.667  0.00  0.00      C2   H
ATOM    556  HB2 LEU A  37      -6.841  -7.389 -11.165  0.00  0.00      C2   H
ATOM    557  HG  LEU A  37      -6.576  -8.637 -13.883  0.00  0.00      C2   H
ATOM    558 HD11 LEU A  37      -5.670  -5.946 -14.209  0.00  0.00      C2   H
ATOM    559 HD12 LEU A  37      -7.296  -6.392 -14.617  0.00  0.00      C2   H
ATOM    560 HD13 LEU A  37      -6.806  -5.652 -13.052  0.00  0.00      C2   H
ATOM    561 HD21 LEU A  37      -4.307  -7.065 -12.903  0.00  0.00      C2   H
ATOM    562 HD22 LEU A  37      -4.522  -8.484 -11.983  0.00  0.00      C2   H
ATOM    563 HD23 LEU A  37      -4.338  -8.757 -13.639  0.00  0.00      C2   H
ATOM    564  N   LEU A  38      -9.394  -8.541 -14.542  0.00  0.00      C2   N
ATOM    565  CA  LEU A  38      -9.808  -9.519 -15.524  0.00  0.00      C2   C
ATOM    566  C   LEU A  38      -8.688  -9.689 -16.579  0.00  0.00      C2   C
ATOM    567  O   LEU A  38      -8.043  -8.703 -16.938  0.00  0.00      C2   O
ATOM    568  CB  LEU A  38     -11.134  -9.056 -16.200  0.00  0.00      C2   C
ATOM    569  CG  LEU A  38     -11.546 -10.053 -17.370  0.00  0.00      C2   C
ATOM    570  CD1 LEU A  38     -11.945 -11.518 -16.812  0.00  0.00      C2   C
ATOM    571  CD2 LEU A  38     -12.642  -9.395 -18.303  0.00  0.00      C2   C
ATOM    572  H   LEU A  38      -9.128  -7.686 -15.010  0.00  0.00      C2   H
ATOM    573  HA  LEU A  38      -9.933 -10.463 -14.994  0.00  0.00      C2   H
ATOM    574  HB3 LEU A  38     -11.001  -8.020 -16.514  0.00  0.00      C2   H
ATOM    575  HB2 LEU A  38     -11.986  -9.039 -15.521  0.00  0.00      C2   H
ATOM    576  HG  LEU A  38     -10.677 -10.101 -18.028  0.00  0.00      C2   H
ATOM    577 HD11 LEU A  38     -12.955 -11.857 -17.042  0.00  0.00      C2   H
ATOM    578 HD12 LEU A  38     -11.340 -12.239 -17.361  0.00  0.00      C2   H
ATOM    579 HD13 LEU A  38     -11.768 -11.698 -15.752  0.00  0.00      C2   H
ATOM    580 HD21 LEU A  38     -12.856  -8.396 -17.922  0.00  0.00      C2   H
ATOM    581 HD22 LEU A  38     -12.326  -9.249 -19.336  0.00  0.00      C2   H
ATOM    582 HD23 LEU A  38     -13.573  -9.956 -18.229  0.00  0.00      C2   H
ATOM    583  N   LEU A  39      -8.448 -10.993 -16.899  0.00  0.00      C2   N
ATOM    584  CA  LEU A  39      -7.317 -11.441 -17.528  0.00  0.00      C2   C
ATOM    585  C   LEU A  39      -7.664 -12.739 -18.356  0.00  0.00      C2   C
ATOM    586  O   LEU A  39      -8.318 -13.619 -17.800  0.00  0.00      C2   O
ATOM    587  CB  LEU A  39      -6.203 -11.741 -16.507  0.00  0.00      C2   C
ATOM    588  CG  LEU A  39      -4.810 -11.374 -16.789  0.00  0.00      C2   C
ATOM    589  CD1 LEU A  39      -4.304 -12.043 -18.119  0.00  0.00      C2   C
ATOM    590  CD2 LEU A  39      -4.497  -9.915 -16.839  0.00  0.00      C2   C
ATOM    591  H   LEU A  39      -9.141 -11.702 -16.704  0.00  0.00      C2   H
ATOM    592  HA  LEU A  39      -6.973 -10.707 -18.258  0.00  0.00      C2   H
ATOM    593  HB3 LEU A  39      -6.276 -12.759 -16.125  0.00  0.00      C2   H
ATOM    594  HB2 LEU A  39      -6.411 -11.177 -15.597  0.00  0.00      C2   H
ATOM    595  HG  LEU A  39      -4.241 -11.814 -15.970  0.00  0.00      C2   H
ATOM    596 HD11 LEU A  39      -3.223 -12.023 -17.978  0.00  0.00      C2   H
ATOM    597 HD12 LEU A  39      -4.618 -13.086 -18.147  0.00  0.00      C2   H
ATOM    598 HD13 LEU A  39      -4.594 -11.737 -19.124  0.00  0.00      C2   H
ATOM    599 HD21 LEU A  39      -3.939  -9.624 -17.729  0.00  0.00      C2   H
ATOM    600 HD22 LEU A  39      -5.380  -9.297 -16.674  0.00  0.00      C2   H
ATOM    601 HD23 LEU A  39      -3.825  -9.644 -16.026  0.00  0.00      C2   H
ATOM    602  N   GLY A  40      -7.092 -12.879 -19.558  0.00  0.00      C2   N
ATOM    603  CA  GLY A  40      -7.291 -14.050 -20.488  0.00  0.00      C2   C
ATOM    604  C   GLY A  40      -6.451 -13.700 -21.767  0.00  0.00      C2   C
ATOM    605  O   GLY A  40      -6.197 -12.498 -22.040  0.00  0.00      C2   O
ATOM    606  H   GLY A  40      -6.388 -12.193 -19.789  0.00  0.00      C2   H
ATOM    607  HA3 GLY A  40      -8.368 -14.130 -20.640  0.00  0.00      C2   H
ATOM    608  HA2 GLY A  40      -6.743 -14.877 -20.037  0.00  0.00      C2   H
ATOM    609  N   ALA A  41      -6.053 -14.692 -22.603  0.00  0.00      C2   N
ATOM    610  CA  ALA A  41      -5.433 -14.473 -23.890  0.00  0.00      C2   C
ATOM    611  C   ALA A  41      -6.527 -14.268 -24.930  0.00  0.00      C2   C
ATOM    612  O   ALA A  41      -7.626 -13.781 -24.623  0.00  0.00      C2   O
ATOM    613  CB  ALA A  41      -4.471 -15.675 -24.137  0.00  0.00      C2   C
ATOM    614  H   ALA A  41      -6.250 -15.629 -22.282  0.00  0.00      C2   H
ATOM    615  HA  ALA A  41      -4.872 -13.539 -23.851  0.00  0.00      C2   H
ATOM    616  HB1 ALA A  41      -3.661 -15.458 -24.834  0.00  0.00      C2   H
ATOM    617  HB2 ALA A  41      -4.128 -16.012 -23.159  0.00  0.00      C2   H
ATOM    618  HB3 ALA A  41      -4.853 -16.608 -24.551  0.00  0.00      C2   H
ATOM    619  N   GLY A  42      -6.213 -14.466 -26.168  0.00  0.00      C2   N
ATOM    620  CA  GLY A  42      -7.151 -14.276 -27.278  0.00  0.00      C2   C
ATOM    621  C   GLY A  42      -8.134 -15.366 -27.430  0.00  0.00      C2   C
ATOM    622  O   GLY A  42      -7.673 -16.526 -27.347  0.00  0.00      C2   O
ATOM    623  H   GLY A  42      -5.327 -14.931 -26.309  0.00  0.00      C2   H
ATOM    624  HA3 GLY A  42      -6.595 -14.281 -28.216  0.00  0.00      C2   H
ATOM    625  HA2 GLY A  42      -7.617 -13.290 -27.291  0.00  0.00      C2   H
ATOM    626  N   GLU A  43      -9.459 -15.028 -27.549  0.00  0.00      C2   N
ATOM    627  CA  GLU A  43     -10.510 -15.986 -27.806  0.00  0.00      C2   C
ATOM    628  C   GLU A  43     -10.656 -16.960 -26.683  0.00  0.00      C2   C
ATOM    629  O   GLU A  43     -10.787 -18.142 -26.922  0.00  0.00      C2   O
ATOM    630  CB  GLU A  43     -10.276 -16.727 -29.175  0.00  0.00      C2   C
ATOM    631  CG  GLU A  43     -10.246 -15.822 -30.372  0.00  0.00      C2   C
ATOM    632  CD  GLU A  43     -10.230 -16.491 -31.716  0.00  0.00      C2   C
ATOM    633  OE1 GLU A  43     -11.145 -16.214 -32.448  0.00  0.00      C2   O
ATOM    634  OE2 GLU A  43      -9.180 -17.090 -32.128  0.00  0.00      C2   O
ATOM    635  H   GLU A  43      -9.818 -14.085 -27.520  0.00  0.00      C2   H
ATOM    636  HA  GLU A  43     -11.450 -15.437 -27.863  0.00  0.00      C2   H
ATOM    637  HB3 GLU A  43     -10.964 -17.556 -29.343  0.00  0.00      C2   H
ATOM    638  HB2 GLU A  43      -9.318 -17.242 -29.111  0.00  0.00      C2   H
ATOM    639  HG3 GLU A  43      -9.336 -15.223 -30.355  0.00  0.00      C2   H
ATOM    640  HG2 GLU A  43     -11.139 -15.198 -30.317  0.00  0.00      C2   H
ATOM    641  N   SER A  44     -10.443 -16.440 -25.442  0.00  0.00      C2   N
ATOM    642  CA  SER A  44     -10.414 -17.209 -24.132  0.00  0.00      C2   C
ATOM    643  C   SER A  44     -11.740 -17.329 -23.400  0.00  0.00      C2   C
ATOM    644  O   SER A  44     -11.877 -17.993 -22.317  0.00  0.00      C2   O
ATOM    645  CB  SER A  44      -9.206 -16.582 -23.257  0.00  0.00      C2   C
ATOM    646  OG  SER A  44      -9.486 -15.195 -22.974  0.00  0.00      C2   O
ATOM    647  H   SER A  44     -10.303 -15.443 -25.358  0.00  0.00      C2   H
ATOM    648  HA  SER A  44     -10.132 -18.254 -24.254  0.00  0.00      C2   H
ATOM    649  HB3 SER A  44      -8.241 -16.641 -23.759  0.00  0.00      C2   H
ATOM    650  HB2 SER A  44      -9.090 -17.180 -22.353  0.00  0.00      C2   H
ATOM    651  HG  SER A  44      -8.904 -14.624 -23.481  0.00  0.00      C2   H
ATOM    652  N   GLY A  45     -12.759 -16.675 -23.963  0.00  0.00      C2   N
ATOM    653  CA  GLY A  45     -14.101 -16.661 -23.488  0.00  0.00      C2   C
ATOM    654  C   GLY A  45     -14.249 -15.472 -22.528  0.00  0.00      C2   C
ATOM    655  O   GLY A  45     -15.291 -15.273 -21.926  0.00  0.00      C2   O
ATOM    656  H   GLY A  45     -12.516 -16.148 -24.789  0.00  0.00      C2   H
ATOM    657  HA3 GLY A  45     -14.423 -17.592 -23.020  0.00  0.00      C2   H
ATOM    658  HA2 GLY A  45     -14.733 -16.423 -24.343  0.00  0.00      C2   H
ATOM    659  N   LYS A  46     -13.232 -14.543 -22.507  0.00  0.00      C2   N
ATOM    660  CA  LYS A  46     -13.144 -13.254 -21.728  0.00  0.00      C2   C
ATOM    661  C   LYS A  46     -14.307 -12.371 -22.151  0.00  0.00      C2   C
ATOM    662  O   LYS A  46     -14.818 -11.659 -21.284  0.00  0.00      C2   O
ATOM    663  CB  LYS A  46     -11.717 -12.631 -21.982  0.00  0.00      C2   C
ATOM    664  CG  LYS A  46     -11.321 -11.519 -20.964  0.00  0.00      C2   C
ATOM    665  CD  LYS A  46      -9.899 -11.003 -21.143  0.00  0.00      C2   C
ATOM    666  CE  LYS A  46      -9.363 -10.397 -22.468  0.00  0.00      C2   C
ATOM    667  NZ  LYS A  46     -10.041  -9.255 -23.025  0.00  0.00      C2   N
ATOM    668  H   LYS A  46     -12.486 -14.672 -23.176  0.00  0.00      C2   H
ATOM    669  HA  LYS A  46     -13.146 -13.444 -20.655  0.00  0.00      C2   H
ATOM    670  HB3 LYS A  46     -11.707 -12.179 -22.973  0.00  0.00      C2   H
ATOM    671  HB2 LYS A  46     -10.916 -13.354 -21.830  0.00  0.00      C2   H
ATOM    672  HG3 LYS A  46     -11.406 -11.850 -19.929  0.00  0.00      C2   H
ATOM    673  HG2 LYS A  46     -12.145 -10.808 -21.021  0.00  0.00      C2   H
ATOM    674  HD3 LYS A  46      -9.242 -11.819 -20.842  0.00  0.00      C2   H
ATOM    675  HD2 LYS A  46      -9.773 -10.316 -20.307  0.00  0.00      C2   H
ATOM    676  HE3 LYS A  46      -9.224 -11.199 -23.193  0.00  0.00      C2   H
ATOM    677  HE2 LYS A  46      -8.332 -10.090 -22.290  0.00  0.00      C2   H
ATOM    678  HZ1 LYS A  46      -9.391  -8.725 -23.587  0.00  0.00      C2   H
ATOM    679  HZ2 LYS A  46     -10.784  -9.555 -23.639  0.00  0.00      C2   H
ATOM    680  HZ3 LYS A  46     -10.421  -8.719 -22.258  0.00  0.00      C2   H
ATOM    681  N   SER A  47     -14.684 -12.433 -23.432  0.00  0.00      C2   N
ATOM    682  CA  SER A  47     -15.689 -11.559 -23.977  0.00  0.00      C2   C
ATOM    683  C   SER A  47     -17.079 -12.055 -23.597  0.00  0.00      C2   C
ATOM    684  O   SER A  47     -18.008 -11.208 -23.585  0.00  0.00      C2   O
ATOM    685  CB  SER A  47     -15.413 -11.520 -25.478  0.00  0.00      C2   C
ATOM    686  OG  SER A  47     -15.516 -12.748 -26.144  0.00  0.00      C2   O
ATOM    687  H   SER A  47     -14.232 -12.920 -24.192  0.00  0.00      C2   H
ATOM    688  HA  SER A  47     -15.586 -10.539 -23.608  0.00  0.00      C2   H
ATOM    689  HB3 SER A  47     -14.398 -11.185 -25.694  0.00  0.00      C2   H
ATOM    690  HB2 SER A  47     -16.145 -10.868 -25.953  0.00  0.00      C2   H
ATOM    691  HG  SER A  47     -15.403 -12.610 -27.087  0.00  0.00      C2   H
ATOM    692  N   THR A  48     -17.232 -13.358 -23.427  0.00  0.00      C2   N
ATOM    693  CA  THR A  48     -18.451 -14.066 -23.351  0.00  0.00      C2   C
ATOM    694  C   THR A  48     -18.912 -14.065 -21.899  0.00  0.00      C2   C
ATOM    695  O   THR A  48     -20.063 -13.757 -21.636  0.00  0.00      C2   O
ATOM    696  CB  THR A  48     -18.458 -15.499 -23.978  0.00  0.00      C2   C
ATOM    697  OG1 THR A  48     -17.773 -16.462 -23.295  0.00  0.00      C2   O
ATOM    698  CG2 THR A  48     -18.056 -15.474 -25.450  0.00  0.00      C2   C
ATOM    699  H   THR A  48     -16.443 -13.986 -23.479  0.00  0.00      C2   H
ATOM    700  HA  THR A  48     -19.214 -13.487 -23.872  0.00  0.00      C2   H
ATOM    701  HB  THR A  48     -19.489 -15.853 -23.960  0.00  0.00      C2   H
ATOM    702  HG1 THR A  48     -18.308 -16.779 -22.563  0.00  0.00      C2   H
ATOM    703 HG21 THR A  48     -17.030 -15.162 -25.644  0.00  0.00      C2   H
ATOM    704 HG22 THR A  48     -18.252 -16.412 -25.969  0.00  0.00      C2   H
ATOM    705 HG23 THR A  48     -18.631 -14.767 -26.048  0.00  0.00      C2   H
ATOM    706  N   ILE A  49     -18.010 -14.361 -20.986  0.00  0.00      C2   N
ATOM    707  CA  ILE A  49     -18.359 -14.481 -19.533  0.00  0.00      C2   C
ATOM    708  C   ILE A  49     -18.946 -13.115 -18.996  0.00  0.00      C2   C
ATOM    709  O   ILE A  49     -19.821 -13.161 -18.153  0.00  0.00      C2   O
ATOM    710  CB  ILE A  49     -17.182 -14.865 -18.556  0.00  0.00      C2   C
ATOM    711  CG1 ILE A  49     -15.827 -14.189 -18.823  0.00  0.00      C2   C
ATOM    712  CG2 ILE A  49     -17.053 -16.350 -18.632  0.00  0.00      C2   C
ATOM    713  CD1 ILE A  49     -15.036 -13.603 -17.637  0.00  0.00      C2   C
ATOM    714  H   ILE A  49     -17.077 -14.606 -21.285  0.00  0.00      C2   H
ATOM    715  HA  ILE A  49     -19.200 -15.167 -19.438  0.00  0.00      C2   H
ATOM    716  HB  ILE A  49     -17.419 -14.790 -17.495  0.00  0.00      C2   H
ATOM    717 HG13 ILE A  49     -16.033 -13.340 -19.474  0.00  0.00      C2   H
ATOM    718 HG12 ILE A  49     -15.180 -14.804 -19.449  0.00  0.00      C2   H
ATOM    719 HG21 ILE A  49     -16.166 -16.631 -18.063  0.00  0.00      C2   H
ATOM    720 HG22 ILE A  49     -17.925 -16.846 -18.207  0.00  0.00      C2   H
ATOM    721 HG23 ILE A  49     -16.896 -16.621 -19.676  0.00  0.00      C2   H
ATOM    722 HD11 ILE A  49     -14.192 -12.991 -17.957  0.00  0.00      C2   H
ATOM    723 HD12 ILE A  49     -15.767 -13.027 -17.070  0.00  0.00      C2   H
ATOM    724 HD13 ILE A  49     -14.606 -14.325 -16.943  0.00  0.00      C2   H
ATOM    725  N   VAL A  50     -18.582 -11.918 -19.542  0.00  0.00      C2   N
ATOM    726  CA  VAL A  50     -19.057 -10.634 -19.095  0.00  0.00      C2   C
ATOM    727  C   VAL A  50     -20.488 -10.466 -19.615  0.00  0.00      C2   C
ATOM    728  O   VAL A  50     -21.284  -9.860 -18.886  0.00  0.00      C2   O
ATOM    729  CB  VAL A  50     -18.016  -9.520 -19.528  0.00  0.00      C2   C
ATOM    730  CG1 VAL A  50     -16.689  -9.723 -18.708  0.00  0.00      C2   C
ATOM    731  CG2 VAL A  50     -17.702  -9.292 -21.035  0.00  0.00      C2   C
ATOM    732  H   VAL A  50     -17.859 -11.878 -20.246  0.00  0.00      C2   H
ATOM    733  HA  VAL A  50     -19.150 -10.605 -18.009  0.00  0.00      C2   H
ATOM    734  HB  VAL A  50     -18.345  -8.520 -19.244  0.00  0.00      C2   H
ATOM    735 HG11 VAL A  50     -16.857  -9.691 -17.632  0.00  0.00      C2   H
ATOM    736 HG12 VAL A  50     -16.339 -10.715 -18.991  0.00  0.00      C2   H
ATOM    737 HG13 VAL A  50     -15.878  -9.026 -18.922  0.00  0.00      C2   H
ATOM    738 HG21 VAL A  50     -17.199 -10.210 -21.339  0.00  0.00      C2   H
ATOM    739 HG22 VAL A  50     -18.581  -9.247 -21.678  0.00  0.00      C2   H
ATOM    740 HG23 VAL A  50     -17.134  -8.376 -21.199  0.00  0.00      C2   H
ATOM    741  N   LYS A  51     -20.849 -11.075 -20.765  0.00  0.00      C2   N
ATOM    742  CA  LYS A  51     -22.249 -11.229 -21.242  0.00  0.00      C2   C
ATOM    743  C   LYS A  51     -23.095 -12.092 -20.371  0.00  0.00      C2   C
ATOM    744  O   LYS A  51     -24.294 -11.770 -20.236  0.00  0.00      C2   O
ATOM    745  CB  LYS A  51     -22.271 -11.777 -22.699  0.00  0.00      C2   C
ATOM    746  CG  LYS A  51     -21.646 -10.793 -23.764  0.00  0.00      C2   C
ATOM    747  CD  LYS A  51     -21.567 -11.342 -25.155  0.00  0.00      C2   C
ATOM    748  CE  LYS A  51     -20.933 -10.432 -26.276  0.00  0.00      C2   C
ATOM    749  NZ  LYS A  51     -19.473 -10.272 -26.137  0.00  0.00      C2   N
ATOM    750  H   LYS A  51     -20.131 -11.591 -21.253  0.00  0.00      C2   H
ATOM    751  HA  LYS A  51     -22.574 -10.188 -21.239  0.00  0.00      C2   H
ATOM    752  HB3 LYS A  51     -23.309 -11.881 -23.015  0.00  0.00      C2   H
ATOM    753  HB2 LYS A  51     -21.861 -12.785 -22.755  0.00  0.00      C2   H
ATOM    754  HG3 LYS A  51     -20.647 -10.407 -23.560  0.00  0.00      C2   H
ATOM    755  HG2 LYS A  51     -22.285  -9.913 -23.844  0.00  0.00      C2   H
ATOM    756  HD3 LYS A  51     -22.595 -11.642 -25.359  0.00  0.00      C2   H
ATOM    757  HD2 LYS A  51     -20.890 -12.191 -25.061  0.00  0.00      C2   H
ATOM    758  HE3 LYS A  51     -21.499  -9.509 -26.397  0.00  0.00      C2   H
ATOM    759  HE2 LYS A  51     -20.975 -10.919 -27.250  0.00  0.00      C2   H
ATOM    760  HZ1 LYS A  51     -19.196  -9.929 -25.228  0.00  0.00      C2   H
ATOM    761  HZ2 LYS A  51     -18.963 -11.134 -26.267  0.00  0.00      C2   H
ATOM    762  HZ3 LYS A  51     -19.058  -9.700 -26.859  0.00  0.00      C2   H
ATOM    763  N   GLN A  52     -22.496 -13.080 -19.709  0.00  0.00      C2   N
ATOM    764  CA  GLN A  52     -23.264 -13.973 -18.886  0.00  0.00      C2   C
ATOM    765  C   GLN A  52     -23.593 -13.321 -17.558  0.00  0.00      C2   C
ATOM    766  O   GLN A  52     -24.704 -13.377 -17.088  0.00  0.00      C2   O
ATOM    767  CB  GLN A  52     -22.497 -15.321 -18.569  0.00  0.00      C2   C
ATOM    768  CG  GLN A  52     -22.303 -16.022 -19.935  0.00  0.00      C2   C
ATOM    769  CD  GLN A  52     -21.536 -17.320 -19.936  0.00  0.00      C2   C
ATOM    770  OE1 GLN A  52     -20.397 -17.385 -19.457  0.00  0.00      C2   O
ATOM    771  NE2 GLN A  52     -22.074 -18.424 -20.405  0.00  0.00      C2   N
ATOM    772  H   GLN A  52     -21.531 -13.272 -19.938  0.00  0.00      C2   H
ATOM    773  HA  GLN A  52     -24.240 -14.239 -19.291  0.00  0.00      C2   H
ATOM    774  HB3 GLN A  52     -23.071 -15.923 -17.865  0.00  0.00      C2   H
ATOM    775  HB2 GLN A  52     -21.539 -14.979 -18.177  0.00  0.00      C2   H
ATOM    776  HG3 GLN A  52     -21.764 -15.321 -20.572  0.00  0.00      C2   H
ATOM    777  HG2 GLN A  52     -23.255 -16.203 -20.432  0.00  0.00      C2   H
ATOM    778 HE22 GLN A  52     -21.577 -19.285 -20.225  0.00  0.00      C2   H
ATOM    779 HE21 GLN A  52     -22.972 -18.332 -20.856  0.00  0.00      C2   H
ATOM    780  N   MET A  53     -22.580 -12.735 -16.940  0.00  0.00      C2   N
ATOM    781  CA  MET A  53     -22.646 -12.081 -15.620  0.00  0.00      C2   C
ATOM    782  C   MET A  53     -23.271 -10.675 -15.720  0.00  0.00      C2   C
ATOM    783  O   MET A  53     -23.263  -9.982 -14.647  0.00  0.00      C2   O
ATOM    784  CB  MET A  53     -21.158 -11.978 -15.218  0.00  0.00      C2   C
ATOM    785  CG  MET A  53     -20.622 -13.328 -14.523  0.00  0.00      C2   C
ATOM    786  SD  MET A  53     -19.248 -13.179 -13.349  0.00  0.00      C2   S
ATOM    787  CE  MET A  53     -17.834 -12.383 -14.286  0.00  0.00      C2   C
ATOM    788  H   MET A  53     -21.713 -12.613 -17.444  0.00  0.00      C2   H
ATOM    789  HA  MET A  53     -23.257 -12.691 -14.955  0.00  0.00      C2   H
ATOM    790  HB3 MET A  53     -21.134 -11.207 -14.448  0.00  0.00      C2   H
ATOM    791  HB2 MET A  53     -20.598 -11.663 -16.098  0.00  0.00      C2   H
ATOM    792  HG3 MET A  53     -20.431 -14.169 -15.189  0.00  0.00      C2   H
ATOM    793  HG2 MET A  53     -21.526 -13.623 -13.989  0.00  0.00      C2   H
ATOM    794  HE1 MET A  53     -17.104 -12.014 -13.565  0.00  0.00      C2   H
ATOM    795  HE2 MET A  53     -17.349 -12.936 -15.090  0.00  0.00      C2   H
ATOM    796  HE3 MET A  53     -18.183 -11.487 -14.800  0.00  0.00      C2   H
ATOM    797  N   LYS A  54     -23.790 -10.232 -16.840  0.00  0.00      C2   N
ATOM    798  CA  LYS A  54     -24.457  -8.953 -17.071  0.00  0.00      C2   C
ATOM    799  C   LYS A  54     -23.565  -7.734 -16.961  0.00  0.00      C2   C
ATOM    800  O   LYS A  54     -23.990  -6.671 -16.619  0.00  0.00      C2   O
ATOM    801  CB  LYS A  54     -25.788  -8.913 -16.400  0.00  0.00      C2   C
ATOM    802  CG  LYS A  54     -26.603 -10.220 -16.408  0.00  0.00      C2   C
ATOM    803  CD  LYS A  54     -26.712 -10.894 -17.857  0.00  0.00      C2   C
ATOM    804  CE  LYS A  54     -27.585 -12.178 -17.860  0.00  0.00      C2   C
ATOM    805  NZ  LYS A  54     -27.403 -13.146 -16.782  0.00  0.00      C2   N
ATOM    806  H   LYS A  54     -24.013 -11.036 -17.408  0.00  0.00      C2   H
ATOM    807  HA  LYS A  54     -24.634  -8.800 -18.135  0.00  0.00      C2   H
ATOM    808  HB3 LYS A  54     -26.451  -8.134 -16.776  0.00  0.00      C2   H
ATOM    809  HB2 LYS A  54     -25.709  -8.703 -15.333  0.00  0.00      C2   H
ATOM    810  HG3 LYS A  54     -27.581 -10.031 -15.964  0.00  0.00      C2   H
ATOM    811  HG2 LYS A  54     -26.100 -10.890 -15.711  0.00  0.00      C2   H
ATOM    812  HD3 LYS A  54     -25.767 -11.191 -18.311  0.00  0.00      C2   H
ATOM    813  HD2 LYS A  54     -27.158 -10.227 -18.595  0.00  0.00      C2   H
ATOM    814  HE3 LYS A  54     -27.333 -12.655 -18.808  0.00  0.00      C2   H
ATOM    815  HE2 LYS A  54     -28.622 -11.855 -17.948  0.00  0.00      C2   H
ATOM    816  HZ1 LYS A  54     -27.864 -14.004 -17.050  0.00  0.00      C2   H
ATOM    817  HZ2 LYS A  54     -26.413 -13.322 -16.687  0.00  0.00      C2   H
ATOM    818  HZ3 LYS A  54     -27.669 -12.924 -15.833  0.00  0.00      C2   H
ATOM    819  N   NMA A  54     -22.318  -8.022 -17.276  0.00  0.00      C2   N
ATOM    820  CA  NMA A  54     -21.211  -7.078 -17.192  0.00  0.00      C2   C
ATOM    821  H   NMA A  54     -22.150  -8.971 -17.577  0.00  0.00      C2   H
ATOM    822  1HA NMA A  54     -20.429  -7.419 -17.871  0.00  0.00      C2   H
ATOM    823  2HA NMA A  54     -21.361  -6.037 -17.476  0.00  0.00      C2   H
ATOM    824  3HA NMA A  54     -20.764  -7.106 -16.199  0.00  0.00      C2   H
ATOM    825  CH3 ACE A 180      -6.736   0.661 -33.696  0.00  0.00      C2   C
ATOM    826  C   ACE A 180      -6.214   0.725 -32.263  0.00  0.00      C2   C
ATOM    827  O   ACE A 180      -5.038   0.525 -31.999  0.00  0.00      C2   O
ATOM    828  1H  ACE A 180      -7.811   0.481 -33.686  0.00  0.00      C2   H
ATOM    829  2H  ACE A 180      -6.536   1.557 -34.284  0.00  0.00      C2   H
ATOM    830  3H  ACE A 180      -6.351  -0.218 -34.215  0.00  0.00      C2   H
ATOM    831  N   THR A 181      -7.085   1.190 -31.355  0.00  0.00      C2   N
ATOM    832  CA  THR A 181      -6.710   1.704 -30.050  0.00  0.00      C2   C
ATOM    833  C   THR A 181      -6.664   0.561 -29.014  0.00  0.00      C2   C
ATOM    834  O   THR A 181      -7.711   0.013 -28.546  0.00  0.00      C2   O
ATOM    835  CB  THR A 181      -7.881   2.655 -29.590  0.00  0.00      C2   C
ATOM    836  OG1 THR A 181      -8.009   3.723 -30.477  0.00  0.00      C2   O
ATOM    837  CG2 THR A 181      -7.727   3.304 -28.236  0.00  0.00      C2   C
ATOM    838  H1  THR A 181      -8.061   1.257 -31.606  0.00  0.00      C2   H
ATOM    839  HA  THR A 181      -5.757   2.219 -30.176  0.00  0.00      C2   H
ATOM    840  HB  THR A 181      -8.793   2.064 -29.505  0.00  0.00      C2   H
ATOM    841  HG1 THR A 181      -8.696   3.491 -31.107  0.00  0.00      C2   H
ATOM    842 HG21 THR A 181      -6.739   3.738 -28.080  0.00  0.00      C2   H
ATOM    843 HG22 THR A 181      -8.545   3.993 -28.027  0.00  0.00      C2   H
ATOM    844 HG23 THR A 181      -7.877   2.587 -27.428  0.00  0.00      C2   H
ATOM    845  N   THR A 182      -5.432   0.109 -28.743  0.00  0.00      C2   N
ATOM    846  CA  THR A 182      -5.092  -1.095 -28.024  0.00  0.00      C2   C
ATOM    847  C   THR A 182      -4.819  -0.803 -26.518  0.00  0.00      C2   C
ATOM    848  O   THR A 182      -3.665  -0.632 -26.104  0.00  0.00      C2   O
ATOM    849  CB  THR A 182      -3.843  -1.681 -28.754  0.00  0.00      C2   C
ATOM    850  OG1 THR A 182      -2.919  -0.622 -29.121  0.00  0.00      C2   O
ATOM    851  CG2 THR A 182      -4.221  -2.301 -30.040  0.00  0.00      C2   C
ATOM    852  H   THR A 182      -4.576   0.449 -29.159  0.00  0.00      C2   H
ATOM    853  HA  THR A 182      -5.941  -1.776 -28.089  0.00  0.00      C2   H
ATOM    854  HB  THR A 182      -3.327  -2.398 -28.115  0.00  0.00      C2   H
ATOM    855  HG1 THR A 182      -2.546  -0.317 -28.291  0.00  0.00      C2   H
ATOM    856 HG21 THR A 182      -4.767  -1.586 -30.656  0.00  0.00      C2   H
ATOM    857 HG22 THR A 182      -3.337  -2.576 -30.614  0.00  0.00      C2   H
ATOM    858 HG23 THR A 182      -4.838  -3.186 -29.885  0.00  0.00      C2   H
ATOM    859  N   GLY A 183      -5.857  -0.597 -25.708  0.00  0.00      C2   N
ATOM    860  CA  GLY A 183      -5.697  -0.042 -24.304  0.00  0.00      C2   C
ATOM    861  C   GLY A 183      -6.489  -0.961 -23.331  0.00  0.00      C2   C
ATOM    862  O   GLY A 183      -6.858  -2.096 -23.722  0.00  0.00      C2   O
ATOM    863  H   GLY A 183      -6.747  -0.969 -26.008  0.00  0.00      C2   H
ATOM    864  HA3 GLY A 183      -6.130   0.957 -24.260  0.00  0.00      C2   H
ATOM    865  HA2 GLY A 183      -4.658  -0.074 -23.977  0.00  0.00      C2   H
ATOM    866  N   ILE A 184      -6.870  -0.549 -22.101  0.00  0.00      C2   N
ATOM    867  CA  ILE A 184      -7.580  -1.330 -21.122  0.00  0.00      C2   C
ATOM    868  C   ILE A 184      -9.073  -0.898 -21.206  0.00  0.00      C2   C
ATOM    869  O   ILE A 184      -9.412   0.052 -21.944  0.00  0.00      C2   O
ATOM    870  CB  ILE A 184      -7.036  -0.956 -19.714  0.00  0.00      C2   C
ATOM    871  CG1 ILE A 184      -7.400   0.477 -19.023  0.00  0.00      C2   C
ATOM    872  CG2 ILE A 184      -5.552  -1.279 -19.523  0.00  0.00      C2   C
ATOM    873  CD1 ILE A 184      -8.460   0.288 -17.882  0.00  0.00      C2   C
ATOM    874  H   ILE A 184      -6.614   0.396 -21.855  0.00  0.00      C2   H
ATOM    875  HA  ILE A 184      -7.681  -2.415 -21.103  0.00  0.00      C2   H
ATOM    876  HB  ILE A 184      -7.600  -1.662 -19.104  0.00  0.00      C2   H
ATOM    877 HG13 ILE A 184      -7.891   1.064 -19.799  0.00  0.00      C2   H
ATOM    878 HG12 ILE A 184      -6.467   0.981 -18.774  0.00  0.00      C2   H
ATOM    879 HG21 ILE A 184      -5.276  -1.400 -18.476  0.00  0.00      C2   H
ATOM    880 HG22 ILE A 184      -5.341  -2.207 -20.054  0.00  0.00      C2   H
ATOM    881 HG23 ILE A 184      -4.969  -0.453 -19.932  0.00  0.00      C2   H
ATOM    882 HD11 ILE A 184      -8.734   1.263 -17.477  0.00  0.00      C2   H
ATOM    883 HD12 ILE A 184      -9.382  -0.076 -18.334  0.00  0.00      C2   H
ATOM    884 HD13 ILE A 184      -8.062  -0.283 -17.044  0.00  0.00      C2   H
ATOM    885  N   VAL A 185      -9.946  -1.692 -20.598  0.00  0.00      C2   N
ATOM    886  CA  VAL A 185     -11.416  -1.618 -20.711  0.00  0.00      C2   C
ATOM    887  C   VAL A 185     -12.040  -1.840 -19.319  0.00  0.00      C2   C
ATOM    888  O   VAL A 185     -11.614  -2.761 -18.612  0.00  0.00      C2   O
ATOM    889  CB  VAL A 185     -11.926  -2.726 -21.727  0.00  0.00      C2   C
ATOM    890  CG1 VAL A 185     -13.462  -2.980 -21.851  0.00  0.00      C2   C
ATOM    891  CG2 VAL A 185     -11.361  -2.499 -23.101  0.00  0.00      C2   C
ATOM    892  H   VAL A 185      -9.587  -2.514 -20.134  0.00  0.00      C2   H
ATOM    893  HA  VAL A 185     -11.707  -0.606 -20.994  0.00  0.00      C2   H
ATOM    894  HB  VAL A 185     -11.637  -3.718 -21.379  0.00  0.00      C2   H
ATOM    895 HG11 VAL A 185     -13.574  -3.896 -22.431  0.00  0.00      C2   H
ATOM    896 HG12 VAL A 185     -13.964  -3.155 -20.899  0.00  0.00      C2   H
ATOM    897 HG13 VAL A 185     -13.984  -2.100 -22.227  0.00  0.00      C2   H
ATOM    898 HG21 VAL A 185     -11.716  -3.246 -23.810  0.00  0.00      C2   H
ATOM    899 HG22 VAL A 185     -11.553  -1.522 -23.543  0.00  0.00      C2   H
ATOM    900 HG23 VAL A 185     -10.274  -2.588 -23.106  0.00  0.00      C2   H
ATOM    901  N   GLU A 186     -13.028  -1.001 -19.005  0.00  0.00      C2   N
ATOM    902  CA  GLU A 186     -13.920  -1.210 -17.884  0.00  0.00      C2   C
ATOM    903  C   GLU A 186     -15.174  -2.065 -18.323  0.00  0.00      C2   C
ATOM    904  O   GLU A 186     -15.797  -1.814 -19.374  0.00  0.00      C2   O
ATOM    905  CB  GLU A 186     -14.357   0.180 -17.324  0.00  0.00      C2   C
ATOM    906  CG  GLU A 186     -13.217   1.188 -16.963  0.00  0.00      C2   C
ATOM    907  CD  GLU A 186     -13.660   2.571 -16.423  0.00  0.00      C2   C
ATOM    908  OE1 GLU A 186     -13.313   2.846 -15.239  0.00  0.00      C2   O
ATOM    909  OE2 GLU A 186     -14.406   3.281 -17.133  0.00  0.00      C2   O
ATOM    910  H   GLU A 186     -13.377  -0.372 -19.714  0.00  0.00      C2   H
ATOM    911  HA  GLU A 186     -13.496  -1.780 -17.058  0.00  0.00      C2   H
ATOM    912  HB3 GLU A 186     -14.958   0.007 -16.431  0.00  0.00      C2   H
ATOM    913  HB2 GLU A 186     -15.182   0.655 -17.853  0.00  0.00      C2   H
ATOM    914  HG3 GLU A 186     -12.586   1.303 -17.845  0.00  0.00      C2   H
ATOM    915  HG2 GLU A 186     -12.637   0.724 -16.166  0.00  0.00      C2   H
ATOM    916  N   THR A 187     -15.612  -2.839 -17.370  0.00  0.00      C2   N
ATOM    917  CA  THR A 187     -16.950  -3.318 -17.177  0.00  0.00      C2   C
ATOM    918  C   THR A 187     -17.185  -3.521 -15.677  0.00  0.00      C2   C
ATOM    919  O   THR A 187     -16.315  -3.154 -14.923  0.00  0.00      C2   O
ATOM    920  CB  THR A 187     -17.269  -4.567 -18.027  0.00  0.00      C2   C
ATOM    921  OG1 THR A 187     -18.506  -5.335 -17.716  0.00  0.00      C2   O
ATOM    922  CG2 THR A 187     -16.184  -5.632 -18.112  0.00  0.00      C2   C
ATOM    923  H   THR A 187     -15.004  -3.030 -16.587  0.00  0.00      C2   H
ATOM    924  HA  THR A 187     -17.697  -2.597 -17.509  0.00  0.00      C2   H
ATOM    925  HB  THR A 187     -17.399  -4.119 -19.013  0.00  0.00      C2   H
ATOM    926  HG1 THR A 187     -18.860  -5.667 -18.544  0.00  0.00      C2   H
ATOM    927 HG21 THR A 187     -16.499  -6.370 -18.850  0.00  0.00      C2   H
ATOM    928 HG22 THR A 187     -15.342  -5.181 -18.637  0.00  0.00      C2   H
ATOM    929 HG23 THR A 187     -15.790  -5.955 -17.148  0.00  0.00      C2   H
ATOM    930  N   HIE A 188     -18.486  -3.862 -15.297  0.00  0.00      C2   N
ATOM    931  CA  HIE A 188     -18.898  -3.959 -13.893  0.00  0.00      C2   C
ATOM    932  C   HIE A 188     -20.216  -4.616 -14.012  0.00  0.00      C2   C
ATOM    933  O   HIE A 188     -20.933  -4.483 -15.027  0.00  0.00      C2   O
ATOM    934  CB  HIE A 188     -18.906  -2.586 -13.175  0.00  0.00      C2   C
ATOM    935  CG  HIE A 188     -20.152  -1.785 -13.203  0.00  0.00      C2   C
ATOM    936  ND1 HIE A 188     -20.566  -0.954 -14.268  0.00  0.00      C2   N
ATOM    937  CD2 HIE A 188     -21.058  -1.649 -12.192  0.00  0.00      C2   C
ATOM    938  CE1 HIE A 188     -21.684  -0.463 -13.828  0.00  0.00      C2   C
ATOM    939  NE2 HIE A 188     -22.082  -0.786 -12.680  0.00  0.00      C2   N
ATOM    940  H   HIE A 188     -19.037  -4.438 -15.917  0.00  0.00      C2   H
ATOM    941  HA  HIE A 188     -18.136  -4.581 -13.422  0.00  0.00      C2   H
ATOM    942  HB3 HIE A 188     -18.044  -1.965 -13.417  0.00  0.00      C2   H
ATOM    943  HB2 HIE A 188     -18.697  -2.869 -12.143  0.00  0.00      C2   H
ATOM    944  HD2 HIE A 188     -20.985  -2.028 -11.183  0.00  0.00      C2   H
ATOM    945  HE1 HIE A 188     -22.188   0.227 -14.489  0.00  0.00      C2   H
ATOM    946  HE2 HIE A 188     -22.909  -0.454 -12.204  0.00  0.00      C2   H
ATOM    947  N   PHE A 189     -20.583  -5.292 -12.930  0.00  0.00      C2   N
ATOM    948  CA  PHE A 189     -21.944  -5.577 -12.475  0.00  0.00      C2   C
ATOM    949  C   PHE A 189     -22.122  -5.172 -10.985  0.00  0.00      C2   C
ATOM    950  O   PHE A 189     -21.121  -4.793 -10.332  0.00  0.00      C2   O
ATOM    951  CB  PHE A 189     -22.403  -7.058 -12.825  0.00  0.00      C2   C
ATOM    952  CG  PHE A 189     -21.716  -8.151 -11.959  0.00  0.00      C2   C
ATOM    953  CD1 PHE A 189     -22.100  -8.509 -10.645  0.00  0.00      C2   C
ATOM    954  CD2 PHE A 189     -20.484  -8.707 -12.442  0.00  0.00      C2   C
ATOM    955  CE1 PHE A 189     -21.341  -9.385  -9.884  0.00  0.00      C2   C
ATOM    956  CE2 PHE A 189     -19.714  -9.473 -11.613  0.00  0.00      C2   C
ATOM    957  CZ  PHE A 189     -20.137  -9.824 -10.365  0.00  0.00      C2   C
ATOM    958  H   PHE A 189     -19.983  -5.266 -12.117  0.00  0.00      C2   H
ATOM    959  HA  PHE A 189     -22.657  -4.926 -12.981  0.00  0.00      C2   H
ATOM    960  HB3 PHE A 189     -22.383  -7.330 -13.880  0.00  0.00      C2   H
ATOM    961  HB2 PHE A 189     -23.467  -7.113 -12.595  0.00  0.00      C2   H
ATOM    962  HD1 PHE A 189     -23.007  -8.087 -10.238  0.00  0.00      C2   H
ATOM    963  HD2 PHE A 189     -20.035  -8.460 -13.392  0.00  0.00      C2   H
ATOM    964  HE1 PHE A 189     -21.600  -9.530  -8.845  0.00  0.00      C2   H
ATOM    965  HE2 PHE A 189     -18.836  -9.928 -12.048  0.00  0.00      C2   H
ATOM    966  HZ  PHE A 189     -19.588 -10.442  -9.670  0.00  0.00      C2   H
ATOM    967  N   THR A 190     -23.349  -5.277 -10.511  0.00  0.00      C2   N
ATOM    968  CA  THR A 190     -23.861  -4.803  -9.214  0.00  0.00      C2   C
ATOM    969  C   THR A 190     -24.862  -5.834  -8.698  0.00  0.00      C2   C
ATOM    970  O   THR A 190     -25.890  -6.089  -9.316  0.00  0.00      C2   O
ATOM    971  CB  THR A 190     -24.468  -3.364  -9.320  0.00  0.00      C2   C
ATOM    972  OG1 THR A 190     -23.331  -2.503  -9.661  0.00  0.00      C2   O
ATOM    973  CG2 THR A 190     -25.165  -2.774  -8.114  0.00  0.00      C2   C
ATOM    974  H   THR A 190     -24.084  -5.589 -11.129  0.00  0.00      C2   H
ATOM    975  HA  THR A 190     -23.012  -4.806  -8.531  0.00  0.00      C2   H
ATOM    976  HB  THR A 190     -25.266  -3.268 -10.056  0.00  0.00      C2   H
ATOM    977  HG1 THR A 190     -23.168  -2.702 -10.586  0.00  0.00      C2   H
ATOM    978 HG21 THR A 190     -25.281  -1.702  -8.270  0.00  0.00      C2   H
ATOM    979 HG22 THR A 190     -26.128  -3.258  -7.957  0.00  0.00      C2   H
ATOM    980 HG23 THR A 190     -24.573  -3.083  -7.252  0.00  0.00      C2   H
ATOM    981  N   PHE A 191     -24.466  -6.458  -7.616  0.00  0.00      C2   N
ATOM    982  CA  PHE A 191     -25.082  -7.659  -7.132  0.00  0.00      C2   C
ATOM    983  C   PHE A 191     -24.886  -7.779  -5.580  0.00  0.00      C2   C
ATOM    984  O   PHE A 191     -23.801  -7.736  -5.084  0.00  0.00      C2   O
ATOM    985  CB  PHE A 191     -24.505  -8.823  -7.878  0.00  0.00      C2   C
ATOM    986  CG  PHE A 191     -24.934 -10.229  -7.427  0.00  0.00      C2   C
ATOM    987  CD1 PHE A 191     -24.108 -11.029  -6.639  0.00  0.00      C2   C
ATOM    988  CD2 PHE A 191     -26.289 -10.686  -7.677  0.00  0.00      C2   C
ATOM    989  CE1 PHE A 191     -24.534 -12.249  -6.208  0.00  0.00      C2   C
ATOM    990  CE2 PHE A 191     -26.679 -11.913  -7.133  0.00  0.00      C2   C
ATOM    991  CZ  PHE A 191     -25.798 -12.686  -6.411  0.00  0.00      C2   C
ATOM    992  H   PHE A 191     -23.644  -6.088  -7.161  0.00  0.00      C2   H
ATOM    993  HA  PHE A 191     -26.151  -7.567  -7.325  0.00  0.00      C2   H
ATOM    994  HB3 PHE A 191     -23.417  -8.770  -7.925  0.00  0.00      C2   H
ATOM    995  HB2 PHE A 191     -24.834  -8.759  -8.915  0.00  0.00      C2   H
ATOM    996  HD1 PHE A 191     -23.124 -10.707  -6.330  0.00  0.00      C2   H
ATOM    997  HD2 PHE A 191     -26.876 -10.091  -8.361  0.00  0.00      C2   H
ATOM    998  HE1 PHE A 191     -23.925 -12.819  -5.522  0.00  0.00      C2   H
ATOM    999  HE2 PHE A 191     -27.657 -12.344  -7.287  0.00  0.00      C2   H
ATOM   1000  HZ  PHE A 191     -26.122 -13.657  -6.064  0.00  0.00      C2   H
ATOM   1001  N   LYS A 192     -26.018  -7.919  -4.860  0.00  0.00      C2   N
ATOM   1002  CA  LYS A 192     -26.188  -8.079  -3.362  0.00  0.00      C2   C
ATOM   1003  C   LYS A 192     -25.429  -7.122  -2.443  0.00  0.00      C2   C
ATOM   1004  O   LYS A 192     -24.915  -7.438  -1.369  0.00  0.00      C2   O
ATOM   1005  CB  LYS A 192     -25.711  -9.570  -2.981  0.00  0.00      C2   C
ATOM   1006  CG  LYS A 192     -26.683 -10.618  -3.548  0.00  0.00      C2   C
ATOM   1007  CD  LYS A 192     -26.553 -12.048  -3.029  0.00  0.00      C2   C
ATOM   1008  CE  LYS A 192     -26.863 -12.238  -1.515  0.00  0.00      C2   C
ATOM   1009  NZ  LYS A 192     -26.744 -13.708  -1.178  0.00  0.00      C2   N
ATOM   1010  H   LYS A 192     -26.901  -7.716  -5.306  0.00  0.00      C2   H
ATOM   1011  HA  LYS A 192     -27.247  -7.977  -3.128  0.00  0.00      C2   H
ATOM   1012  HB3 LYS A 192     -25.742  -9.815  -1.920  0.00  0.00      C2   H
ATOM   1013  HB2 LYS A 192     -24.682  -9.696  -3.317  0.00  0.00      C2   H
ATOM   1014  HG3 LYS A 192     -26.514 -10.633  -4.624  0.00  0.00      C2   H
ATOM   1015  HG2 LYS A 192     -27.701 -10.262  -3.393  0.00  0.00      C2   H
ATOM   1016  HD3 LYS A 192     -25.542 -12.408  -3.221  0.00  0.00      C2   H
ATOM   1017  HD2 LYS A 192     -27.316 -12.643  -3.531  0.00  0.00      C2   H
ATOM   1018  HE3 LYS A 192     -27.877 -11.891  -1.316  0.00  0.00      C2   H
ATOM   1019  HE2 LYS A 192     -26.170 -11.646  -0.918  0.00  0.00      C2   H
ATOM   1020  HZ1 LYS A 192     -25.795 -14.047  -1.243  0.00  0.00      C2   H
ATOM   1021  HZ2 LYS A 192     -27.041 -13.871  -0.226  0.00  0.00      C2   H
ATOM   1022  HZ3 LYS A 192     -27.496 -14.253  -1.575  0.00  0.00      C2   H
ATOM   1023  N   ASP A 193     -25.588  -5.920  -2.861  0.00  0.00      C2   N
ATOM   1024  CA  ASP A 193     -25.220  -4.616  -2.296  0.00  0.00      C2   C
ATOM   1025  C   ASP A 193     -23.664  -4.343  -2.513  0.00  0.00      C2   C
ATOM   1026  O   ASP A 193     -23.043  -3.607  -1.742  0.00  0.00      C2   O
ATOM   1027  CB  ASP A 193     -25.708  -4.322  -0.868  0.00  0.00      C2   C
ATOM   1028  CG  ASP A 193     -27.101  -4.765  -0.427  0.00  0.00      C2   C
ATOM   1029  OD1 ASP A 193     -27.192  -4.970   0.810  0.00  0.00      C2   O
ATOM   1030  OD2 ASP A 193     -28.027  -4.668  -1.263  0.00  0.00      C2   O
ATOM   1031  H   ASP A 193     -26.069  -5.735  -3.730  0.00  0.00      C2   H
ATOM   1032  HA  ASP A 193     -25.731  -3.866  -2.899  0.00  0.00      C2   H
ATOM   1033  HB3 ASP A 193     -25.741  -3.242  -0.725  0.00  0.00      C2   H
ATOM   1034  HB2 ASP A 193     -24.934  -4.761  -0.238  0.00  0.00      C2   H
ATOM   1035  N   LEU A 194     -23.011  -4.867  -3.539  0.00  0.00      C2   N
ATOM   1036  CA  LEU A 194     -21.655  -4.601  -3.951  0.00  0.00      C2   C
ATOM   1037  C   LEU A 194     -21.687  -4.427  -5.455  0.00  0.00      C2   C
ATOM   1038  O   LEU A 194     -22.380  -5.152  -6.155  0.00  0.00      C2   O
ATOM   1039  CB  LEU A 194     -20.757  -5.820  -3.584  0.00  0.00      C2   C
ATOM   1040  CG  LEU A 194     -20.291  -5.787  -2.121  0.00  0.00      C2   C
ATOM   1041  CD1 LEU A 194     -19.656  -7.142  -1.765  0.00  0.00      C2   C
ATOM   1042  CD2 LEU A 194     -19.450  -4.520  -1.786  0.00  0.00      C2   C
ATOM   1043  H   LEU A 194     -23.495  -5.506  -4.153  0.00  0.00      C2   H
ATOM   1044  HA  LEU A 194     -21.349  -3.665  -3.485  0.00  0.00      C2   H
ATOM   1045  HB3 LEU A 194     -19.862  -5.732  -4.200  0.00  0.00      C2   H
ATOM   1046  HB2 LEU A 194     -21.330  -6.692  -3.900  0.00  0.00      C2   H
ATOM   1047  HG  LEU A 194     -21.163  -5.658  -1.479  0.00  0.00      C2   H
ATOM   1048 HD11 LEU A 194     -18.798  -6.986  -1.110  0.00  0.00      C2   H
ATOM   1049 HD12 LEU A 194     -20.237  -7.603  -0.966  0.00  0.00      C2   H
ATOM   1050 HD13 LEU A 194     -19.428  -7.828  -2.580  0.00  0.00      C2   H
ATOM   1051 HD21 LEU A 194     -18.731  -4.554  -0.968  0.00  0.00      C2   H
ATOM   1052 HD22 LEU A 194     -18.842  -4.306  -2.665  0.00  0.00      C2   H
ATOM   1053 HD23 LEU A 194     -20.059  -3.632  -1.614  0.00  0.00      C2   H
ATOM   1054  N   HIS A 195     -20.878  -3.471  -5.929  0.00  0.00      C2   N
ATOM   1055  CA  HIS A 195     -20.514  -3.088  -7.288  0.00  0.00      C2   C
ATOM   1056  C   HIS A 195     -19.147  -3.694  -7.550  0.00  0.00      C2   C
ATOM   1057  O   HIS A 195     -18.133  -3.160  -7.122  0.00  0.00      C2   O
ATOM   1058  CB  HIS A 195     -20.479  -1.543  -7.442  0.00  0.00      C2   C
ATOM   1059  CG  HIS A 195     -21.722  -0.732  -6.909  0.00  0.00      C2   C
ATOM   1060  ND1 HIS A 195     -21.836   0.621  -7.139  0.00  0.00      C2   N
ATOM   1061  CD2 HIS A 195     -22.909  -1.127  -6.257  0.00  0.00      C2   C
ATOM   1062  CE1 HIS A 195     -23.041   0.964  -6.600  0.00  0.00      C2   C
ATOM   1063  NE2 HIS A 195     -23.759  -0.029  -6.015  0.00  0.00      C2   N
ATOM   1064  H   HIS A 195     -20.324  -2.956  -5.260  0.00  0.00      C2   H
ATOM   1065  HA  HIS A 195     -21.334  -3.344  -7.959  0.00  0.00      C2   H
ATOM   1066  HB3 HIS A 195     -20.320  -1.315  -8.496  0.00  0.00      C2   H
ATOM   1067  HB2 HIS A 195     -19.655  -1.043  -6.932  0.00  0.00      C2   H
ATOM   1068  HD2 HIS A 195     -23.222  -2.056  -5.805  0.00  0.00      C2   H
ATOM   1069  HE1 HIS A 195     -23.388   1.987  -6.606  0.00  0.00      C2   H
ATOM   1070  HD1 HIS A 195     -21.073   1.220  -7.423  0.00  0.00      C2   H
ATOM   1071  N   PHE A 196     -19.244  -4.885  -8.210  0.00  0.00      C2   N
ATOM   1072  CA  PHE A 196     -18.127  -5.657  -8.797  0.00  0.00      C2   C
ATOM   1073  C   PHE A 196     -17.736  -4.949 -10.104  0.00  0.00      C2   C
ATOM   1074  O   PHE A 196     -18.369  -5.298 -11.147  0.00  0.00      C2   O
ATOM   1075  CB  PHE A 196     -18.436  -7.133  -9.040  0.00  0.00      C2   C
ATOM   1076  CG  PHE A 196     -18.719  -7.838  -7.699  0.00  0.00      C2   C
ATOM   1077  CD1 PHE A 196     -20.053  -7.968  -7.209  0.00  0.00      C2   C
ATOM   1078  CD2 PHE A 196     -17.648  -8.404  -7.026  0.00  0.00      C2   C
ATOM   1079  CE1 PHE A 196     -20.258  -8.675  -6.018  0.00  0.00      C2   C
ATOM   1080  CE2 PHE A 196     -17.892  -8.958  -5.765  0.00  0.00      C2   C
ATOM   1081  CZ  PHE A 196     -19.187  -9.135  -5.287  0.00  0.00      C2   C
ATOM   1082  H   PHE A 196     -20.136  -5.128  -8.616  0.00  0.00      C2   H
ATOM   1083  HA  PHE A 196     -17.293  -5.652  -8.095  0.00  0.00      C2   H
ATOM   1084  HB3 PHE A 196     -17.594  -7.483  -9.637  0.00  0.00      C2   H
ATOM   1085  HB2 PHE A 196     -19.270  -7.199  -9.738  0.00  0.00      C2   H
ATOM   1086  HD1 PHE A 196     -20.888  -7.506  -7.715  0.00  0.00      C2   H
ATOM   1087  HD2 PHE A 196     -16.629  -8.407  -7.385  0.00  0.00      C2   H
ATOM   1088  HE1 PHE A 196     -21.293  -8.726  -5.714  0.00  0.00      C2   H
ATOM   1089  HE2 PHE A 196     -17.053  -9.379  -5.232  0.00  0.00      C2   H
ATOM   1090  HZ  PHE A 196     -19.325  -9.693  -4.372  0.00  0.00      C2   H
ATOM   1091  N   LYS A 197     -16.723  -4.121 -10.085  0.00  0.00      C2   N
ATOM   1092  CA  LYS A 197     -15.922  -3.713 -11.244  0.00  0.00      C2   C
ATOM   1093  C   LYS A 197     -15.024  -4.764 -11.783  0.00  0.00      C2   C
ATOM   1094  O   LYS A 197     -14.410  -5.479 -11.017  0.00  0.00      C2   O
ATOM   1095  CB  LYS A 197     -15.048  -2.463 -10.865  0.00  0.00      C2   C
ATOM   1096  CG  LYS A 197     -15.934  -1.325 -10.364  0.00  0.00      C2   C
ATOM   1097  CD  LYS A 197     -15.169  -0.006 -10.057  0.00  0.00      C2   C
ATOM   1098  CE  LYS A 197     -16.097   1.231  -9.990  0.00  0.00      C2   C
ATOM   1099  NZ  LYS A 197     -16.470   1.734 -11.340  0.00  0.00      C2   N
ATOM   1100  H   LYS A 197     -16.315  -3.972  -9.173  0.00  0.00      C2   H
ATOM   1101  HA  LYS A 197     -16.583  -3.396 -12.051  0.00  0.00      C2   H
ATOM   1102  HB3 LYS A 197     -14.542  -2.142 -11.776  0.00  0.00      C2   H
ATOM   1103  HB2 LYS A 197     -14.331  -2.573 -10.051  0.00  0.00      C2   H
ATOM   1104  HG3 LYS A 197     -16.361  -1.633  -9.410  0.00  0.00      C2   H
ATOM   1105  HG2 LYS A 197     -16.774  -1.126 -11.030  0.00  0.00      C2   H
ATOM   1106  HD3 LYS A 197     -14.264   0.094 -10.656  0.00  0.00      C2   H
ATOM   1107  HD2 LYS A 197     -14.766  -0.110  -9.050  0.00  0.00      C2   H
ATOM   1108  HE3 LYS A 197     -15.486   2.015  -9.543  0.00  0.00      C2   H
ATOM   1109  HE2 LYS A 197     -16.961   1.082  -9.342  0.00  0.00      C2   H
ATOM   1110  HZ1 LYS A 197     -17.059   1.061 -11.810  0.00  0.00      C2   H
ATOM   1111  HZ2 LYS A 197     -16.940   2.628 -11.335  0.00  0.00      C2   H
ATOM   1112  HZ3 LYS A 197     -15.643   1.962 -11.874  0.00  0.00      C2   H
ATOM   1113  N   MET A 198     -14.831  -4.753 -13.099  0.00  0.00      C2   N
ATOM   1114  CA  MET A 198     -13.945  -5.654 -13.814  0.00  0.00      C2   C
ATOM   1115  C   MET A 198     -13.125  -4.794 -14.782  0.00  0.00      C2   C
ATOM   1116  O   MET A 198     -13.612  -4.434 -15.883  0.00  0.00      C2   O
ATOM   1117  CB  MET A 198     -14.792  -6.687 -14.510  0.00  0.00      C2   C
ATOM   1118  CG  MET A 198     -15.427  -7.729 -13.506  0.00  0.00      C2   C
ATOM   1119  SD  MET A 198     -16.306  -8.984 -14.313  0.00  0.00      C2   S
ATOM   1120  CE  MET A 198     -17.821  -8.163 -14.838  0.00  0.00      C2   C
ATOM   1121  H   MET A 198     -15.524  -4.294 -13.672  0.00  0.00      C2   H
ATOM   1122  HA  MET A 198     -13.212  -6.151 -13.179  0.00  0.00      C2   H
ATOM   1123  HB3 MET A 198     -14.252  -7.224 -15.290  0.00  0.00      C2   H
ATOM   1124  HB2 MET A 198     -15.555  -6.330 -15.201  0.00  0.00      C2   H
ATOM   1125  HG3 MET A 198     -16.197  -7.341 -12.840  0.00  0.00      C2   H
ATOM   1126  HG2 MET A 198     -14.594  -8.168 -12.956  0.00  0.00      C2   H
ATOM   1127  HE1 MET A 198     -18.350  -7.466 -14.189  0.00  0.00      C2   H
ATOM   1128  HE2 MET A 198     -17.448  -7.520 -15.635  0.00  0.00      C2   H
ATOM   1129  HE3 MET A 198     -18.558  -8.756 -15.380  0.00  0.00      C2   H
ATOM   1130  N   PHE A 199     -11.805  -4.796 -14.516  0.00  0.00      C2   N
ATOM   1131  CA  PHE A 199     -10.810  -4.134 -15.368  0.00  0.00      C2   C
ATOM   1132  C   PHE A 199     -10.103  -5.178 -16.250  0.00  0.00      C2   C
ATOM   1133  O   PHE A 199      -9.306  -5.994 -15.765  0.00  0.00      C2   O
ATOM   1134  CB  PHE A 199      -9.835  -3.339 -14.501  0.00  0.00      C2   C
ATOM   1135  CG  PHE A 199     -10.418  -2.178 -13.648  0.00  0.00      C2   C
ATOM   1136  CD1 PHE A 199     -10.646  -0.911 -14.204  0.00  0.00      C2   C
ATOM   1137  CD2 PHE A 199     -10.864  -2.412 -12.341  0.00  0.00      C2   C
ATOM   1138  CE1 PHE A 199     -11.368   0.053 -13.472  0.00  0.00      C2   C
ATOM   1139  CE2 PHE A 199     -11.584  -1.463 -11.574  0.00  0.00      C2   C
ATOM   1140  CZ  PHE A 199     -11.826  -0.250 -12.172  0.00  0.00      C2   C
ATOM   1141  H   PHE A 199     -11.466  -5.338 -13.734  0.00  0.00      C2   H
ATOM   1142  HA  PHE A 199     -11.327  -3.422 -16.013  0.00  0.00      C2   H
ATOM   1143  HB3 PHE A 199      -8.954  -2.902 -14.970  0.00  0.00      C2   H
ATOM   1144  HB2 PHE A 199      -9.389  -3.945 -13.712  0.00  0.00      C2   H
ATOM   1145  HD1 PHE A 199     -10.300  -0.741 -15.213  0.00  0.00      C2   H
ATOM   1146  HD2 PHE A 199     -10.726  -3.414 -11.962  0.00  0.00      C2   H
ATOM   1147  HE1 PHE A 199     -11.642   0.962 -13.985  0.00  0.00      C2   H
ATOM   1148  HE2 PHE A 199     -11.935  -1.650 -10.570  0.00  0.00      C2   H
ATOM   1149  HZ  PHE A 199     -12.243   0.543 -11.568  0.00  0.00      C2   H
ATOM   1150  N   ASP A 200     -10.424  -5.140 -17.489  0.00  0.00      C2   N
ATOM   1151  CA  ASP A 200      -9.948  -5.916 -18.622  0.00  0.00      C2   C
ATOM   1152  C   ASP A 200      -8.731  -5.149 -19.161  0.00  0.00      C2   C
ATOM   1153  O   ASP A 200      -8.827  -4.229 -19.980  0.00  0.00      C2   O
ATOM   1154  CB  ASP A 200     -11.037  -6.106 -19.692  0.00  0.00      C2   C
ATOM   1155  CG  ASP A 200     -10.703  -7.043 -20.837  0.00  0.00      C2   C
ATOM   1156  OD1 ASP A 200      -9.464  -7.384 -21.039  0.00  0.00      C2   O
ATOM   1157  OD2 ASP A 200     -11.653  -7.395 -21.588  0.00  0.00      C2   O
ATOM   1158  H   ASP A 200     -11.092  -4.443 -17.786  0.00  0.00      C2   H
ATOM   1159  HA  ASP A 200      -9.624  -6.920 -18.348  0.00  0.00      C2   H
ATOM   1160  HB3 ASP A 200     -11.363  -5.157 -20.119  0.00  0.00      C2   H
ATOM   1161  HB2 ASP A 200     -11.813  -6.665 -19.170  0.00  0.00      C2   H
ATOM   1162  N   VAL A 201      -7.529  -5.509 -18.703  0.00  0.00      C2   N
ATOM   1163  CA  VAL A 201      -6.257  -4.844 -18.938  0.00  0.00      C2   C
ATOM   1164  C   VAL A 201      -5.384  -5.425 -20.035  0.00  0.00      C2   C
ATOM   1165  O   VAL A 201      -4.362  -4.845 -20.492  0.00  0.00      C2   O
ATOM   1166  CB  VAL A 201      -5.411  -4.785 -17.631  0.00  0.00      C2   C
ATOM   1167  CG1 VAL A 201      -5.901  -3.724 -16.582  0.00  0.00      C2   C
ATOM   1168  CG2 VAL A 201      -4.997  -6.103 -16.945  0.00  0.00      C2   C
ATOM   1169  H   VAL A 201      -7.605  -6.381 -18.201  0.00  0.00      C2   H
ATOM   1170  HA  VAL A 201      -6.597  -3.830 -19.151  0.00  0.00      C2   H
ATOM   1171  HB  VAL A 201      -4.459  -4.397 -17.993  0.00  0.00      C2   H
ATOM   1172 HG11 VAL A 201      -6.953  -3.604 -16.321  0.00  0.00      C2   H
ATOM   1173 HG12 VAL A 201      -5.510  -3.924 -15.584  0.00  0.00      C2   H
ATOM   1174 HG13 VAL A 201      -5.619  -2.696 -16.811  0.00  0.00      C2   H
ATOM   1175 HG21 VAL A 201      -4.526  -6.743 -17.692  0.00  0.00      C2   H
ATOM   1176 HG22 VAL A 201      -4.331  -5.855 -16.119  0.00  0.00      C2   H
ATOM   1177 HG23 VAL A 201      -5.893  -6.586 -16.554  0.00  0.00      C2   H
ATOM   1178  N   GLY A 202      -5.703  -6.672 -20.459  0.00  0.00      C2   N
ATOM   1179  CA  GLY A 202      -4.826  -7.506 -21.368  0.00  0.00      C2   C
ATOM   1180  C   GLY A 202      -4.548  -7.026 -22.737  0.00  0.00      C2   C
ATOM   1181  O   GLY A 202      -3.504  -7.340 -23.339  0.00  0.00      C2   O
ATOM   1182  H   GLY A 202      -6.573  -7.107 -20.185  0.00  0.00      C2   H
ATOM   1183  HA3 GLY A 202      -5.396  -8.432 -21.450  0.00  0.00      C2   H
ATOM   1184  HA2 GLY A 202      -3.837  -7.614 -20.923  0.00  0.00      C2   H
ATOM   1185  N   GLY A 203      -5.385  -6.109 -23.264  0.00  0.00      C2   N
ATOM   1186  CA  GLY A 203      -5.097  -5.391 -24.472  0.00  0.00      C2   C
ATOM   1187  C   GLY A 203      -4.133  -4.208 -24.418  0.00  0.00      C2   C
ATOM   1188  O   GLY A 203      -3.738  -3.705 -25.442  0.00  0.00      C2   O
ATOM   1189  H   GLY A 203      -6.188  -5.871 -22.700  0.00  0.00      C2   H
ATOM   1190  HA  GLY A 203      -4.788  -6.036 -25.295  0.00  0.00      C2   H
ATOM   1191  HA3 GLY A 203      -6.071  -5.002 -24.769  0.00  0.00      C2   H
ATOM   1192  N   GLN A 204      -3.718  -3.690 -23.231  0.00  0.00      C2   N
ATOM   1193  CA  GLN A 204      -2.725  -2.565 -23.186  0.00  0.00      C2   C
ATOM   1194  C   GLN A 204      -1.380  -3.031 -23.858  0.00  0.00      C2   C
ATOM   1195  O   GLN A 204      -0.719  -3.921 -23.295  0.00  0.00      C2   O
ATOM   1196  CB  GLN A 204      -2.583  -2.203 -21.712  0.00  0.00      C2   C
ATOM   1197  CG  GLN A 204      -1.475  -1.141 -21.341  0.00  0.00      C2   C
ATOM   1198  CD  GLN A 204      -1.683   0.100 -22.317  0.00  0.00      C2   C
ATOM   1199  OE1 GLN A 204      -1.013   0.200 -23.330  0.00  0.00      C2   O
ATOM   1200  NE2 GLN A 204      -2.594   0.983 -22.032  0.00  0.00      C2   N
ATOM   1201  H   GLN A 204      -3.992  -4.079 -22.340  0.00  0.00      C2   H
ATOM   1202  HA  GLN A 204      -3.124  -1.729 -23.761  0.00  0.00      C2   H
ATOM   1203  HB3 GLN A 204      -2.375  -3.125 -21.169  0.00  0.00      C2   H
ATOM   1204  HB2 GLN A 204      -3.573  -1.857 -21.415  0.00  0.00      C2   H
ATOM   1205  HG3 GLN A 204      -0.473  -1.560 -21.435  0.00  0.00      C2   H
ATOM   1206  HG2 GLN A 204      -1.451  -0.911 -20.276  0.00  0.00      C2   H
ATOM   1207 HE22 GLN A 204      -2.723   1.840 -22.551  0.00  0.00      C2   H
ATOM   1208 HE21 GLN A 204      -3.379   0.715 -21.457  0.00  0.00      C2   H
ATOM   1209  N   ARG A 205      -0.938  -2.413 -24.931  0.00  0.00      C2   N
ATOM   1210  CA  ARG A 205       0.347  -2.522 -25.611  0.00  0.00      C2   C
ATOM   1211  C   ARG A 205       1.601  -2.354 -24.636  0.00  0.00      C2   C
ATOM   1212  O   ARG A 205       2.515  -3.162 -24.596  0.00  0.00      C2   O
ATOM   1213  CB  ARG A 205       0.421  -1.498 -26.802  0.00  0.00      C2   C
ATOM   1214  CG  ARG A 205       1.548  -1.650 -27.792  0.00  0.00      C2   C
ATOM   1215  CD  ARG A 205       1.592  -0.549 -28.832  0.00  0.00      C2   C
ATOM   1216  NE  ARG A 205       2.766  -0.716 -29.718  0.00  0.00      C2   N
ATOM   1217  CZ  ARG A 205       4.033  -0.344 -29.394  0.00  0.00      C2   C
ATOM   1218  NH1 ARG A 205       4.349   0.148 -28.154  0.00  0.00      C2   N
ATOM   1219  NH2 ARG A 205       5.033  -0.485 -30.324  0.00  0.00      C2   N
ATOM   1220  H   ARG A 205      -1.499  -1.640 -25.258  0.00  0.00      C2   H
ATOM   1221  HA  ARG A 205       0.297  -3.533 -26.015  0.00  0.00      C2   H
ATOM   1222  HB3 ARG A 205       0.364  -0.466 -26.454  0.00  0.00      C2   H
ATOM   1223  HB2 ARG A 205      -0.537  -1.656 -27.297  0.00  0.00      C2   H
ATOM   1224  HG3 ARG A 205       1.521  -2.637 -28.254  0.00  0.00      C2   H
ATOM   1225  HG2 ARG A 205       2.468  -1.481 -27.232  0.00  0.00      C2   H
ATOM   1226  HD3 ARG A 205       1.632   0.470 -28.447  0.00  0.00      C2   H
ATOM   1227  HD2 ARG A 205       0.715  -0.731 -29.452  0.00  0.00      C2   H
ATOM   1228  HE  ARG A 205       2.506  -1.008 -30.650  0.00  0.00      C2   H
ATOM   1229 HH12 ARG A 205       3.551   0.393 -27.586  0.00  0.00      C2   H
ATOM   1230 HH11 ARG A 205       5.193   0.600 -27.831  0.00  0.00      C2   H
ATOM   1231 HH22 ARG A 205       5.998  -0.404 -30.037  0.00  0.00      C2   H
ATOM   1232 HH21 ARG A 205       4.829  -0.643 -31.301  0.00  0.00      C2   H
ATOM   1233  N   SER A 206       1.563  -1.254 -23.894  0.00  0.00      C2   N
ATOM   1234  CA  SER A 206       2.676  -0.726 -23.004  0.00  0.00      C2   C
ATOM   1235  C   SER A 206       3.080  -1.746 -22.003  0.00  0.00      C2   C
ATOM   1236  O   SER A 206       2.114  -2.233 -21.354  0.00  0.00      C2   O
ATOM   1237  CB  SER A 206       2.199   0.649 -22.485  0.00  0.00      C2   C
ATOM   1238  OG  SER A 206       1.888   1.501 -23.545  0.00  0.00      C2   O
ATOM   1239  H   SER A 206       0.795  -0.598 -23.903  0.00  0.00      C2   H
ATOM   1240  HA  SER A 206       3.559  -0.600 -23.631  0.00  0.00      C2   H
ATOM   1241  HB3 SER A 206       2.996   1.157 -21.942  0.00  0.00      C2   H
ATOM   1242  HB2 SER A 206       1.323   0.551 -21.845  0.00  0.00      C2   H
ATOM   1243  HG  SER A 206       2.495   2.243 -23.494  0.00  0.00      C2   H
ATOM   1244  N   GLU A 207       4.349  -2.111 -21.846  0.00  0.00      C2   N
ATOM   1245  CA  GLU A 207       4.961  -2.922 -20.844  0.00  0.00      C2   C
ATOM   1246  C   GLU A 207       4.288  -2.944 -19.471  0.00  0.00      C2   C
ATOM   1247  O   GLU A 207       4.078  -1.886 -18.869  0.00  0.00      C2   O
ATOM   1248  CB  GLU A 207       6.435  -2.531 -20.602  0.00  0.00      C2   C
ATOM   1249  CG  GLU A 207       7.216  -3.303 -19.458  0.00  0.00      C2   C
ATOM   1250  CD  GLU A 207       8.652  -2.865 -19.303  0.00  0.00      C2   C
ATOM   1251  OE1 GLU A 207       8.933  -1.720 -18.952  0.00  0.00      C2   O
ATOM   1252  OE2 GLU A 207       9.548  -3.804 -19.410  0.00  0.00      C2   O
ATOM   1253  H   GLU A 207       4.929  -1.659 -22.539  0.00  0.00      C2   H
ATOM   1254  HA  GLU A 207       4.991  -3.910 -21.304  0.00  0.00      C2   H
ATOM   1255  HB3 GLU A 207       6.468  -1.473 -20.343  0.00  0.00      C2   H
ATOM   1256  HB2 GLU A 207       6.994  -2.543 -21.538  0.00  0.00      C2   H
ATOM   1257  HG3 GLU A 207       7.268  -4.360 -19.720  0.00  0.00      C2   H
ATOM   1258  HG2 GLU A 207       6.592  -3.380 -18.567  0.00  0.00      C2   H
ATOM   1259  N   ARG A 208       3.964  -4.154 -19.017  0.00  0.00      C2   N
ATOM   1260  CA  ARG A 208       3.222  -4.437 -17.815  0.00  0.00      C2   C
ATOM   1261  C   ARG A 208       3.823  -3.873 -16.519  0.00  0.00      C2   C
ATOM   1262  O   ARG A 208       3.132  -3.329 -15.642  0.00  0.00      C2   O
ATOM   1263  CB  ARG A 208       2.914  -5.907 -17.632  0.00  0.00      C2   C
ATOM   1264  CG  ARG A 208       2.283  -6.390 -16.366  0.00  0.00      C2   C
ATOM   1265  CD  ARG A 208       1.731  -7.810 -16.623  0.00  0.00      C2   C
ATOM   1266  NE  ARG A 208       2.748  -8.781 -16.953  0.00  0.00      C2   N
ATOM   1267  CZ  ARG A 208       2.720  -9.508 -18.040  0.00  0.00      C2   C
ATOM   1268  NH1 ARG A 208       1.814  -9.375 -19.006  0.00  0.00      C2   N
ATOM   1269  NH2 ARG A 208       3.604 -10.508 -18.257  0.00  0.00      C2   N
ATOM   1270  H   ARG A 208       4.242  -4.963 -19.554  0.00  0.00      C2   H
ATOM   1271  HA  ARG A 208       2.265  -3.945 -17.989  0.00  0.00      C2   H
ATOM   1272  HB3 ARG A 208       3.823  -6.476 -17.827  0.00  0.00      C2   H
ATOM   1273  HB2 ARG A 208       2.240  -6.201 -18.437  0.00  0.00      C2   H
ATOM   1274  HG3 ARG A 208       1.358  -5.815 -16.324  0.00  0.00      C2   H
ATOM   1275  HG2 ARG A 208       2.844  -6.179 -15.456  0.00  0.00      C2   H
ATOM   1276  HD3 ARG A 208       0.806  -7.818 -17.200  0.00  0.00      C2   H
ATOM   1277  HD2 ARG A 208       1.446  -8.251 -15.668  0.00  0.00      C2   H
ATOM   1278  HE  ARG A 208       3.394  -9.023 -16.215  0.00  0.00      C2   H
ATOM   1279 HH12 ARG A 208       1.833  -9.869 -19.887  0.00  0.00      C2   H
ATOM   1280 HH11 ARG A 208       1.181  -8.596 -19.113  0.00  0.00      C2   H
ATOM   1281 HH22 ARG A 208       3.489 -11.140 -19.036  0.00  0.00      C2   H
ATOM   1282 HH21 ARG A 208       4.449 -10.635 -17.718  0.00  0.00      C2   H
ATOM   1283  N   LYS A 209       5.134  -3.917 -16.389  0.00  0.00      C2   N
ATOM   1284  CA  LYS A 209       5.937  -3.348 -15.307  0.00  0.00      C2   C
ATOM   1285  C   LYS A 209       5.716  -1.882 -15.095  0.00  0.00      C2   C
ATOM   1286  O   LYS A 209       6.107  -1.416 -14.030  0.00  0.00      C2   O
ATOM   1287  CB  LYS A 209       7.351  -3.640 -15.654  0.00  0.00      C2   C
ATOM   1288  CG  LYS A 209       8.526  -3.035 -14.794  0.00  0.00      C2   C
ATOM   1289  CD  LYS A 209       9.820  -3.853 -14.930  0.00  0.00      C2   C
ATOM   1290  CE  LYS A 209      10.280  -3.934 -16.392  0.00  0.00      C2   C
ATOM   1291  NZ  LYS A 209      10.761  -2.607 -16.961  0.00  0.00      C2   N
ATOM   1292  H   LYS A 209       5.532  -4.596 -17.022  0.00  0.00      C2   H
ATOM   1293  HA  LYS A 209       5.818  -3.916 -14.384  0.00  0.00      C2   H
ATOM   1294  HB3 LYS A 209       7.458  -3.470 -16.725  0.00  0.00      C2   H
ATOM   1295  HB2 LYS A 209       7.419  -4.720 -15.528  0.00  0.00      C2   H
ATOM   1296  HG3 LYS A 209       8.313  -2.960 -13.728  0.00  0.00      C2   H
ATOM   1297  HG2 LYS A 209       8.746  -2.074 -15.260  0.00  0.00      C2   H
ATOM   1298  HD3 LYS A 209       9.639  -4.857 -14.547  0.00  0.00      C2   H
ATOM   1299  HD2 LYS A 209      10.578  -3.420 -14.278  0.00  0.00      C2   H
ATOM   1300  HE3 LYS A 209       9.430  -4.276 -16.983  0.00  0.00      C2   H
ATOM   1301  HE2 LYS A 209      11.077  -4.670 -16.497  0.00  0.00      C2   H
ATOM   1302  HZ1 LYS A 209      10.401  -2.662 -17.903  0.00  0.00      C2   H
ATOM   1303  HZ2 LYS A 209      10.364  -1.905 -16.353  0.00  0.00      C2   H
ATOM   1304  HZ3 LYS A 209      11.748  -2.398 -17.014  0.00  0.00      C2   H
ATOM   1305  N   LYS A 210       5.366  -1.105 -16.129  0.00  0.00      C2   N
ATOM   1306  CA  LYS A 210       5.103   0.335 -16.043  0.00  0.00      C2   C
ATOM   1307  C   LYS A 210       3.745   0.643 -15.250  0.00  0.00      C2   C
ATOM   1308  O   LYS A 210       3.492   1.842 -14.982  0.00  0.00      C2   O
ATOM   1309  CB  LYS A 210       5.025   0.862 -17.484  0.00  0.00      C2   C
ATOM   1310  CG  LYS A 210       6.325   0.842 -18.211  0.00  0.00      C2   C
ATOM   1311  CD  LYS A 210       7.342   1.945 -17.830  0.00  0.00      C2   C
ATOM   1312  CE  LYS A 210       8.575   1.889 -18.803  0.00  0.00      C2   C
ATOM   1313  NZ  LYS A 210       9.526   0.861 -18.398  0.00  0.00      C2   N
ATOM   1314  H   LYS A 210       5.058  -1.541 -16.987  0.00  0.00      C2   H
ATOM   1315  HA  LYS A 210       5.901   0.825 -15.484  0.00  0.00      C2   H
ATOM   1316  HB3 LYS A 210       4.701   1.902 -17.437  0.00  0.00      C2   H
ATOM   1317  HB2 LYS A 210       4.269   0.387 -18.110  0.00  0.00      C2   H
ATOM   1318  HG3 LYS A 210       6.112   0.921 -19.277  0.00  0.00      C2   H
ATOM   1319  HG2 LYS A 210       6.796  -0.122 -18.021  0.00  0.00      C2   H
ATOM   1320  HD3 LYS A 210       7.567   1.746 -16.782  0.00  0.00      C2   H
ATOM   1321  HD2 LYS A 210       7.006   2.982 -17.859  0.00  0.00      C2   H
ATOM   1322  HE3 LYS A 210       9.037   2.869 -18.685  0.00  0.00      C2   H
ATOM   1323  HE2 LYS A 210       8.237   1.815 -19.836  0.00  0.00      C2   H
ATOM   1324  HZ1 LYS A 210      10.324   0.895 -19.017  0.00  0.00      C2   H
ATOM   1325  HZ2 LYS A 210       9.993   0.802 -17.505  0.00  0.00      C2   H
ATOM   1326  HZ3 LYS A 210       9.169  -0.074 -18.537  0.00  0.00      C2   H
ATOM   1327  N   TRP A 211       2.917  -0.382 -14.918  0.00  0.00      C2   N
ATOM   1328  CA  TRP A 211       1.536  -0.144 -14.386  0.00  0.00      C2   C
ATOM   1329  C   TRP A 211       0.919  -1.161 -13.485  0.00  0.00      C2   C
ATOM   1330  O   TRP A 211      -0.118  -0.867 -12.918  0.00  0.00      C2   O
ATOM   1331  CB  TRP A 211       0.605   0.303 -15.561  0.00  0.00      C2   C
ATOM   1332  CG  TRP A 211       0.494  -0.671 -16.702  0.00  0.00      C2   C
ATOM   1333  CD1 TRP A 211       1.245  -0.589 -17.817  0.00  0.00      C2   C
ATOM   1334  CD2 TRP A 211      -0.347  -1.875 -16.941  0.00  0.00      C2   C
ATOM   1335  NE1 TRP A 211       1.035  -1.639 -18.686  0.00  0.00      C2   N
ATOM   1336  CE2 TRP A 211       0.007  -2.415 -18.219  0.00  0.00      C2   C
ATOM   1337  CE3 TRP A 211      -1.353  -2.474 -16.191  0.00  0.00      C2   C
ATOM   1338  CZ2 TRP A 211      -0.671  -3.556 -18.765  0.00  0.00      C2   C
ATOM   1339  CZ3 TRP A 211      -2.012  -3.621 -16.693  0.00  0.00      C2   C
ATOM   1340  CH2 TRP A 211      -1.666  -4.155 -17.955  0.00  0.00      C2   C
ATOM   1341  H   TRP A 211       3.238  -1.327 -15.074  0.00  0.00      C2   H
ATOM   1342  HA  TRP A 211       1.760   0.627 -13.649  0.00  0.00      C2   H
ATOM   1343  HB3 TRP A 211       1.108   1.194 -15.938  0.00  0.00      C2   H
ATOM   1344  HB2 TRP A 211      -0.423   0.431 -15.224  0.00  0.00      C2   H
ATOM   1345  HD1 TRP A 211       2.120   0.035 -17.919  0.00  0.00      C2   H
ATOM   1346  HE1 TRP A 211       1.603  -1.839 -19.497  0.00  0.00      C2   H
ATOM   1347  HE3 TRP A 211      -1.778  -1.997 -15.321  0.00  0.00      C2   H
ATOM   1348  HZ2 TRP A 211      -0.535  -4.113 -19.680  0.00  0.00      C2   H
ATOM   1349  HZ3 TRP A 211      -2.795  -4.062 -16.095  0.00  0.00      C2   H
ATOM   1350  HH2 TRP A 211      -2.082  -5.065 -18.361  0.00  0.00      C2   H
ATOM   1351  N   ILE A 212       1.543  -2.365 -13.261  0.00  0.00      C2   N
ATOM   1352  CA  ILE A 212       0.933  -3.435 -12.462  0.00  0.00      C2   C
ATOM   1353  C   ILE A 212       0.797  -3.064 -10.946  0.00  0.00      C2   C
ATOM   1354  O   ILE A 212      -0.216  -3.264 -10.320  0.00  0.00      C2   O
ATOM   1355  CB  ILE A 212       1.614  -4.886 -12.576  0.00  0.00      C2   C
ATOM   1356  CG1 ILE A 212       0.836  -6.008 -11.706  0.00  0.00      C2   C
ATOM   1357  CG2 ILE A 212       3.099  -4.742 -12.262  0.00  0.00      C2   C
ATOM   1358  CD1 ILE A 212       1.141  -7.470 -12.302  0.00  0.00      C2   C
ATOM   1359  H   ILE A 212       2.327  -2.602 -13.852  0.00  0.00      C2   H
ATOM   1360  HA  ILE A 212      -0.093  -3.574 -12.801  0.00  0.00      C2   H
ATOM   1361  HB  ILE A 212       1.471  -5.056 -13.644  0.00  0.00      C2   H
ATOM   1362 HG13 ILE A 212      -0.222  -5.771 -11.819  0.00  0.00      C2   H
ATOM   1363 HG12 ILE A 212       1.216  -5.902 -10.690  0.00  0.00      C2   H
ATOM   1364 HG21 ILE A 212       3.569  -3.958 -12.856  0.00  0.00      C2   H
ATOM   1365 HG22 ILE A 212       3.258  -4.378 -11.247  0.00  0.00      C2   H
ATOM   1366 HG23 ILE A 212       3.575  -5.714 -12.398  0.00  0.00      C2   H
ATOM   1367 HD11 ILE A 212       0.854  -7.635 -13.340  0.00  0.00      C2   H
ATOM   1368 HD12 ILE A 212       2.225  -7.576 -12.274  0.00  0.00      C2   H
ATOM   1369 HD13 ILE A 212       0.648  -8.239 -11.707  0.00  0.00      C2   H
ATOM   1370  N   HIE A 213       1.808  -2.344 -10.372  0.00  0.00      C2   N
ATOM   1371  CA  HIE A 213       1.816  -1.573  -9.075  0.00  0.00      C2   C
ATOM   1372  C   HIE A 213       0.527  -0.679  -8.840  0.00  0.00      C2   C
ATOM   1373  O   HIE A 213       0.165  -0.441  -7.694  0.00  0.00      C2   O
ATOM   1374  CB  HIE A 213       3.154  -0.792  -8.851  0.00  0.00      C2   C
ATOM   1375  CG  HIE A 213       3.379   0.302  -9.799  0.00  0.00      C2   C
ATOM   1376  ND1 HIE A 213       3.931   0.033 -11.078  0.00  0.00      C2   N
ATOM   1377  CD2 HIE A 213       3.193   1.629  -9.693  0.00  0.00      C2   C
ATOM   1378  CE1 HIE A 213       4.003   1.208 -11.670  0.00  0.00      C2   C
ATOM   1379  NE2 HIE A 213       3.602   2.180 -10.878  0.00  0.00      C2   N
ATOM   1380  H   HIE A 213       2.713  -2.157 -10.780  0.00  0.00      C2   H
ATOM   1381  HA  HIE A 213       1.894  -2.308  -8.274  0.00  0.00      C2   H
ATOM   1382  HB3 HIE A 213       3.883  -1.592  -8.985  0.00  0.00      C2   H
ATOM   1383  HB2 HIE A 213       3.299  -0.455  -7.824  0.00  0.00      C2   H
ATOM   1384  HD2 HIE A 213       2.875   2.152  -8.803  0.00  0.00      C2   H
ATOM   1385  HE1 HIE A 213       4.527   1.332 -12.606  0.00  0.00      C2   H
ATOM   1386  HE2 HIE A 213       3.755   3.174 -10.976  0.00  0.00      C2   H
ATOM   1387  N   CYS A 214      -0.058  -0.100  -9.965  0.00  0.00      C2   N
ATOM   1388  CA  CYS A 214      -1.207   0.771  -9.891  0.00  0.00      C2   C
ATOM   1389  C   CYS A 214      -2.403  -0.088  -9.401  0.00  0.00      C2   C
ATOM   1390  O   CYS A 214      -3.143   0.316  -8.474  0.00  0.00      C2   O
ATOM   1391  CB  CYS A 214      -1.475   1.488 -11.262  0.00  0.00      C2   C
ATOM   1392  SG  CYS A 214       0.060   2.248 -11.765  0.00  0.00      C2   S
ATOM   1393  H   CYS A 214       0.306  -0.362 -10.870  0.00  0.00      C2   H
ATOM   1394  HA  CYS A 214      -0.971   1.482  -9.099  0.00  0.00      C2   H
ATOM   1395  HB3 CYS A 214      -2.295   2.198 -11.156  0.00  0.00      C2   H
ATOM   1396  HB2 CYS A 214      -1.758   0.669 -11.924  0.00  0.00      C2   H
ATOM   1397  HG  CYS A 214      -0.401   3.130 -12.656  0.00  0.00      C2   H
ATOM   1398  N   PHE A 215      -2.385  -1.334  -9.903  0.00  0.00      C2   N
ATOM   1399  CA  PHE A 215      -3.454  -2.373  -9.714  0.00  0.00      C2   C
ATOM   1400  C   PHE A 215      -3.288  -3.231  -8.409  0.00  0.00      C2   C
ATOM   1401  O   PHE A 215      -4.132  -4.099  -8.219  0.00  0.00      C2   O
ATOM   1402  CB  PHE A 215      -3.551  -3.307 -10.916  0.00  0.00      C2   C
ATOM   1403  CG  PHE A 215      -4.240  -2.757 -12.104  0.00  0.00      C2   C
ATOM   1404  CD1 PHE A 215      -5.655  -2.617 -12.106  0.00  0.00      C2   C
ATOM   1405  CD2 PHE A 215      -3.558  -2.215 -13.173  0.00  0.00      C2   C
ATOM   1406  CE1 PHE A 215      -6.308  -2.008 -13.179  0.00  0.00      C2   C
ATOM   1407  CE2 PHE A 215      -4.241  -1.439 -14.085  0.00  0.00      C2   C
ATOM   1408  CZ  PHE A 215      -5.609  -1.366 -14.152  0.00  0.00      C2   C
ATOM   1409  H   PHE A 215      -1.673  -1.483 -10.604  0.00  0.00      C2   H
ATOM   1410  HA  PHE A 215      -4.323  -1.716  -9.723  0.00  0.00      C2   H
ATOM   1411  HB3 PHE A 215      -4.147  -4.151 -10.571  0.00  0.00      C2   H
ATOM   1412  HB2 PHE A 215      -2.568  -3.734 -11.115  0.00  0.00      C2   H
ATOM   1413  HD1 PHE A 215      -6.242  -3.148 -11.371  0.00  0.00      C2   H
ATOM   1414  HD2 PHE A 215      -2.478  -2.202 -13.148  0.00  0.00      C2   H
ATOM   1415  HE1 PHE A 215      -7.366  -1.808 -13.267  0.00  0.00      C2   H
ATOM   1416  HE2 PHE A 215      -3.548  -0.942 -14.748  0.00  0.00      C2   H
ATOM   1417  HZ  PHE A 215      -6.164  -0.846 -14.918  0.00  0.00      C2   H
ATOM   1418  N   GLU A 216      -2.401  -2.829  -7.551  0.00  0.00      C2   N
ATOM   1419  CA  GLU A 216      -2.227  -3.360  -6.201  0.00  0.00      C2   C
ATOM   1420  C   GLU A 216      -3.487  -3.009  -5.319  0.00  0.00      C2   C
ATOM   1421  O   GLU A 216      -4.124  -1.973  -5.613  0.00  0.00      C2   O
ATOM   1422  CB  GLU A 216      -0.909  -2.659  -5.624  0.00  0.00      C2   C
ATOM   1423  CG  GLU A 216      -0.551  -3.219  -4.158  0.00  0.00      C2   C
ATOM   1424  CD  GLU A 216       0.519  -2.363  -3.517  0.00  0.00      C2   C
ATOM   1425  OE1 GLU A 216       0.462  -1.137  -3.701  0.00  0.00      C2   O
ATOM   1426  OE2 GLU A 216       1.405  -2.974  -2.801  0.00  0.00      C2   O
ATOM   1427  H   GLU A 216      -1.770  -2.061  -7.732  0.00  0.00      C2   H
ATOM   1428  HA  GLU A 216      -2.060  -4.427  -6.352  0.00  0.00      C2   H
ATOM   1429  HB3 GLU A 216      -0.976  -1.574  -5.547  0.00  0.00      C2   H
ATOM   1430  HB2 GLU A 216      -0.009  -2.826  -6.217  0.00  0.00      C2   H
ATOM   1431  HG3 GLU A 216      -0.293  -4.276  -4.221  0.00  0.00      C2   H
ATOM   1432  HG2 GLU A 216      -1.372  -3.096  -3.451  0.00  0.00      C2   H
ATOM   1433  N   GLY A 217      -3.785  -3.843  -4.339  0.00  0.00      C2   N
ATOM   1434  CA  GLY A 217      -4.891  -3.641  -3.359  0.00  0.00      C2   C
ATOM   1435  C   GLY A 217      -6.253  -4.286  -3.842  0.00  0.00      C2   C
ATOM   1436  O   GLY A 217      -7.167  -4.567  -3.073  0.00  0.00      C2   O
ATOM   1437  H   GLY A 217      -3.250  -4.700  -4.334  0.00  0.00      C2   H
ATOM   1438  HA3 GLY A 217      -5.178  -2.601  -3.203  0.00  0.00      C2   H
ATOM   1439  HA2 GLY A 217      -4.633  -4.025  -2.372  0.00  0.00      C2   H
ATOM   1440  N   VAL A 218      -6.397  -4.612  -5.119  0.00  0.00      C2   N
ATOM   1441  CA  VAL A 218      -7.476  -5.287  -5.785  0.00  0.00      C2   C
ATOM   1442  C   VAL A 218      -7.841  -6.687  -5.153  0.00  0.00      C2   C
ATOM   1443  O   VAL A 218      -6.886  -7.355  -4.741  0.00  0.00      C2   O
ATOM   1444  CB  VAL A 218      -7.185  -5.447  -7.322  0.00  0.00      C2   C
ATOM   1445  CG1 VAL A 218      -6.157  -6.545  -7.640  0.00  0.00      C2   C
ATOM   1446  CG2 VAL A 218      -8.472  -5.701  -8.189  0.00  0.00      C2   C
ATOM   1447  H   VAL A 218      -5.564  -4.516  -5.683  0.00  0.00      C2   H
ATOM   1448  HA  VAL A 218      -8.360  -4.654  -5.695  0.00  0.00      C2   H
ATOM   1449  HB  VAL A 218      -6.801  -4.490  -7.676  0.00  0.00      C2   H
ATOM   1450 HG11 VAL A 218      -6.428  -7.557  -7.340  0.00  0.00      C2   H
ATOM   1451 HG12 VAL A 218      -6.036  -6.475  -8.721  0.00  0.00      C2   H
ATOM   1452 HG13 VAL A 218      -5.192  -6.336  -7.179  0.00  0.00      C2   H
ATOM   1453 HG21 VAL A 218      -9.053  -6.549  -7.825  0.00  0.00      C2   H
ATOM   1454 HG22 VAL A 218      -9.073  -4.793  -8.161  0.00  0.00      C2   H
ATOM   1455 HG23 VAL A 218      -8.228  -5.875  -9.237  0.00  0.00      C2   H
ATOM   1456  N   THR A 219      -9.111  -6.942  -4.950  0.00  0.00      C2   N
ATOM   1457  CA  THR A 219      -9.561  -7.975  -4.162  0.00  0.00      C2   C
ATOM   1458  C   THR A 219      -9.214  -9.361  -4.764  0.00  0.00      C2   C
ATOM   1459  O   THR A 219      -9.005 -10.354  -4.045  0.00  0.00      C2   O
ATOM   1460  CB  THR A 219     -11.079  -7.791  -3.729  0.00  0.00      C2   C
ATOM   1461  OG1 THR A 219     -11.132  -6.614  -3.027  0.00  0.00      C2   O
ATOM   1462  CG2 THR A 219     -11.762  -8.956  -2.904  0.00  0.00      C2   C
ATOM   1463  H   THR A 219      -9.773  -6.341  -5.420  0.00  0.00      C2   H
ATOM   1464  HA  THR A 219      -8.972  -7.903  -3.248  0.00  0.00      C2   H
ATOM   1465  HB  THR A 219     -11.629  -7.733  -4.668  0.00  0.00      C2   H
ATOM   1466  HG1 THR A 219     -10.707  -6.768  -2.181  0.00  0.00      C2   H
ATOM   1467 HG21 THR A 219     -12.653  -8.521  -2.452  0.00  0.00      C2   H
ATOM   1468 HG22 THR A 219     -12.019  -9.849  -3.474  0.00  0.00      C2   H
ATOM   1469 HG23 THR A 219     -11.180  -9.417  -2.106  0.00  0.00      C2   H
ATOM   1470  N   ALA A 220      -9.484  -9.505  -6.052  0.00  0.00      C2   N
ATOM   1471  CA  ALA A 220      -9.341 -10.861  -6.717  0.00  0.00      C2   C
ATOM   1472  C   ALA A 220      -9.165 -10.703  -8.271  0.00  0.00      C2   C
ATOM   1473  O   ALA A 220      -9.501  -9.689  -8.831  0.00  0.00      C2   O
ATOM   1474  CB  ALA A 220     -10.470 -11.853  -6.495  0.00  0.00      C2   C
ATOM   1475  H   ALA A 220      -9.779  -8.778  -6.688  0.00  0.00      C2   H
ATOM   1476  HA  ALA A 220      -8.385 -11.269  -6.388  0.00  0.00      C2   H
ATOM   1477  HB1 ALA A 220     -10.502 -12.069  -5.427  0.00  0.00      C2   H
ATOM   1478  HB2 ALA A 220     -11.426 -11.426  -6.798  0.00  0.00      C2   H
ATOM   1479  HB3 ALA A 220     -10.127 -12.753  -7.004  0.00  0.00      C2   H
ATOM   1480  N   ILE A 221      -8.699 -11.826  -8.861  0.00  0.00      C2   N
ATOM   1481  CA  ILE A 221      -8.537 -11.807 -10.297  0.00  0.00      C2   C
ATOM   1482  C   ILE A 221      -9.475 -12.882 -10.825  0.00  0.00      C2   C
ATOM   1483  O   ILE A 221      -9.442 -13.973 -10.308  0.00  0.00      C2   O
ATOM   1484  CB  ILE A 221      -7.151 -12.174 -10.750  0.00  0.00      C2   C
ATOM   1485  CG1 ILE A 221      -6.014 -11.279 -10.128  0.00  0.00      C2   C
ATOM   1486  CG2 ILE A 221      -6.932 -12.276 -12.253  0.00  0.00      C2   C
ATOM   1487  CD1 ILE A 221      -4.553 -11.750 -10.433  0.00  0.00      C2   C
ATOM   1488  H   ILE A 221      -8.474 -12.703  -8.414  0.00  0.00      C2   H
ATOM   1489  HA  ILE A 221      -8.823 -10.851 -10.736  0.00  0.00      C2   H
ATOM   1490  HB  ILE A 221      -6.793 -13.169 -10.487  0.00  0.00      C2   H
ATOM   1491 HG13 ILE A 221      -6.244 -11.235  -9.064  0.00  0.00      C2   H
ATOM   1492 HG12 ILE A 221      -6.100 -10.223 -10.383  0.00  0.00      C2   H
ATOM   1493 HG21 ILE A 221      -7.638 -13.002 -12.656  0.00  0.00      C2   H
ATOM   1494 HG22 ILE A 221      -7.156 -11.379 -12.829  0.00  0.00      C2   H
ATOM   1495 HG23 ILE A 221      -5.976 -12.668 -12.600  0.00  0.00      C2   H
ATOM   1496 HD11 ILE A 221      -4.017 -11.258 -11.245  0.00  0.00      C2   H
ATOM   1497 HD12 ILE A 221      -3.936 -11.587  -9.549  0.00  0.00      C2   H
ATOM   1498 HD13 ILE A 221      -4.479 -12.802 -10.712  0.00  0.00      C2   H
ATOM   1499  N   ILE A 222     -10.373 -12.506 -11.734  0.00  0.00      C2   N
ATOM   1500  CA  ILE A 222     -11.058 -13.439 -12.592  0.00  0.00      C2   C
ATOM   1501  C   ILE A 222     -10.192 -13.801 -13.823  0.00  0.00      C2   C
ATOM   1502  O   ILE A 222      -9.722 -12.870 -14.496  0.00  0.00      C2   O
ATOM   1503  CB  ILE A 222     -12.533 -13.042 -12.844  0.00  0.00      C2   C
ATOM   1504  CG1 ILE A 222     -13.422 -12.835 -11.507  0.00  0.00      C2   C
ATOM   1505  CG2 ILE A 222     -13.090 -13.947 -13.939  0.00  0.00      C2   C
ATOM   1506  CD1 ILE A 222     -14.808 -12.241 -11.673  0.00  0.00      C2   C
ATOM   1507  H   ILE A 222     -10.274 -11.619 -12.205  0.00  0.00      C2   H
ATOM   1508  HA  ILE A 222     -11.319 -14.360 -12.070  0.00  0.00      C2   H
ATOM   1509  HB  ILE A 222     -12.561 -12.027 -13.242  0.00  0.00      C2   H
ATOM   1510 HG13 ILE A 222     -12.839 -12.105 -10.945  0.00  0.00      C2   H
ATOM   1511 HG12 ILE A 222     -13.491 -13.814 -11.033  0.00  0.00      C2   H
ATOM   1512 HG21 ILE A 222     -12.472 -14.136 -14.817  0.00  0.00      C2   H
ATOM   1513 HG22 ILE A 222     -13.256 -14.948 -13.540  0.00  0.00      C2   H
ATOM   1514 HG23 ILE A 222     -14.145 -13.714 -14.082  0.00  0.00      C2   H
ATOM   1515 HD11 ILE A 222     -15.527 -12.986 -12.015  0.00  0.00      C2   H
ATOM   1516 HD12 ILE A 222     -15.148 -11.816 -10.729  0.00  0.00      C2   H
ATOM   1517 HD13 ILE A 222     -14.889 -11.397 -12.359  0.00  0.00      C2   H
ATOM   1518  N   PHE A 223      -9.673 -15.009 -13.967  0.00  0.00      C2   N
ATOM   1519  CA  PHE A 223      -8.695 -15.376 -15.025  0.00  0.00      C2   C
ATOM   1520  C   PHE A 223      -9.492 -16.358 -15.912  0.00  0.00      C2   C
ATOM   1521  O   PHE A 223     -10.255 -17.135 -15.391  0.00  0.00      C2   O
ATOM   1522  CB  PHE A 223      -7.505 -16.007 -14.376  0.00  0.00      C2   C
ATOM   1523  CG  PHE A 223      -6.298 -16.086 -15.274  0.00  0.00      C2   C
ATOM   1524  CD1 PHE A 223      -6.207 -16.917 -16.402  0.00  0.00      C2   C
ATOM   1525  CD2 PHE A 223      -5.254 -15.154 -15.140  0.00  0.00      C2   C
ATOM   1526  CE1 PHE A 223      -5.151 -16.859 -17.323  0.00  0.00      C2   C
ATOM   1527  CE2 PHE A 223      -4.203 -15.100 -16.098  0.00  0.00      C2   C
ATOM   1528  CZ  PHE A 223      -4.103 -16.020 -17.091  0.00  0.00      C2   C
ATOM   1529  H   PHE A 223      -9.981 -15.726 -13.326  0.00  0.00      C2   H
ATOM   1530  HA  PHE A 223      -8.331 -14.593 -15.691  0.00  0.00      C2   H
ATOM   1531  HB3 PHE A 223      -7.702 -17.039 -14.085  0.00  0.00      C2   H
ATOM   1532  HB2 PHE A 223      -7.243 -15.584 -13.406  0.00  0.00      C2   H
ATOM   1533  HD1 PHE A 223      -6.910 -17.710 -16.612  0.00  0.00      C2   H
ATOM   1534  HD2 PHE A 223      -5.295 -14.350 -14.420  0.00  0.00      C2   H
ATOM   1535  HE1 PHE A 223      -5.076 -17.405 -18.252  0.00  0.00      C2   H
ATOM   1536  HE2 PHE A 223      -3.405 -14.378 -16.009  0.00  0.00      C2   H
ATOM   1537  HZ  PHE A 223      -3.282 -15.856 -17.774  0.00  0.00      C2   H
ATOM   1538  N   CYS A 224      -9.401 -16.285 -17.247  0.00  0.00      C2   N
ATOM   1539  CA  CYS A 224     -10.185 -17.020 -18.220  0.00  0.00      C2   C
ATOM   1540  C   CYS A 224      -9.350 -18.040 -19.040  0.00  0.00      C2   C
ATOM   1541  O   CYS A 224      -8.253 -17.687 -19.500  0.00  0.00      C2   O
ATOM   1542  CB  CYS A 224     -10.979 -16.088 -19.191  0.00  0.00      C2   C
ATOM   1543  SG  CYS A 224     -11.994 -15.105 -18.049  0.00  0.00      C2   S
ATOM   1544  H   CYS A 224      -8.697 -15.708 -17.685  0.00  0.00      C2   H
ATOM   1545  HA  CYS A 224     -10.954 -17.646 -17.766  0.00  0.00      C2   H
ATOM   1546  HB3 CYS A 224     -11.535 -16.575 -19.992  0.00  0.00      C2   H
ATOM   1547  HB2 CYS A 224     -10.469 -15.249 -19.664  0.00  0.00      C2   H
ATOM   1548  HG  CYS A 224     -10.995 -14.715 -17.251  0.00  0.00      C2   H
ATOM   1549  N   VAL A 225      -9.844 -19.272 -19.200  0.00  0.00      C2   N
ATOM   1550  CA  VAL A 225      -9.183 -20.358 -19.953  0.00  0.00      C2   C
ATOM   1551  C   VAL A 225     -10.218 -20.954 -20.896  0.00  0.00      C2   C
ATOM   1552  O   VAL A 225     -11.174 -21.403 -20.393  0.00  0.00      C2   O
ATOM   1553  CB  VAL A 225      -8.545 -21.450 -19.038  0.00  0.00      C2   C
ATOM   1554  CG1 VAL A 225      -7.919 -22.587 -19.948  0.00  0.00      C2   C
ATOM   1555  CG2 VAL A 225      -7.396 -20.870 -18.199  0.00  0.00      C2   C
ATOM   1556  H   VAL A 225     -10.655 -19.516 -18.650  0.00  0.00      C2   H
ATOM   1557  HA  VAL A 225      -8.377 -19.940 -20.557  0.00  0.00      C2   H
ATOM   1558  HB  VAL A 225      -9.386 -21.820 -18.453  0.00  0.00      C2   H
ATOM   1559 HG11 VAL A 225      -7.309 -22.107 -20.714  0.00  0.00      C2   H
ATOM   1560 HG12 VAL A 225      -7.421 -23.399 -19.419  0.00  0.00      C2   H
ATOM   1561 HG13 VAL A 225      -8.691 -23.079 -20.538  0.00  0.00      C2   H
ATOM   1562 HG21 VAL A 225      -6.655 -20.356 -18.812  0.00  0.00      C2   H
ATOM   1563 HG22 VAL A 225      -7.760 -20.125 -17.492  0.00  0.00      C2   H
ATOM   1564 HG23 VAL A 225      -6.902 -21.687 -17.672  0.00  0.00      C2   H
ATOM   1565  N   ALA A 226      -9.901 -20.972 -22.187  0.00  0.00      C2   N
ATOM   1566  CA  ALA A 226     -10.782 -21.689 -23.086  0.00  0.00      C2   C
ATOM   1567  C   ALA A 226     -10.301 -23.124 -23.258  0.00  0.00      C2   C
ATOM   1568  O   ALA A 226      -9.257 -23.368 -23.837  0.00  0.00      C2   O
ATOM   1569  CB  ALA A 226     -10.807 -20.941 -24.407  0.00  0.00      C2   C
ATOM   1570  H   ALA A 226      -8.978 -20.690 -22.486  0.00  0.00      C2   H
ATOM   1571  HA  ALA A 226     -11.842 -21.715 -22.837  0.00  0.00      C2   H
ATOM   1572  HB1 ALA A 226     -11.558 -20.151 -24.370  0.00  0.00      C2   H
ATOM   1573  HB2 ALA A 226      -9.907 -20.408 -24.714  0.00  0.00      C2   H
ATOM   1574  HB3 ALA A 226     -11.035 -21.562 -25.273  0.00  0.00      C2   H
ATOM   1575  N   LEU A 227     -11.077 -24.162 -22.790  0.00  0.00      C2   N
ATOM   1576  CA  LEU A 227     -10.566 -25.486 -22.627  0.00  0.00      C2   C
ATOM   1577  C   LEU A 227     -10.365 -26.281 -23.897  0.00  0.00      C2   C
ATOM   1578  O   LEU A 227      -9.751 -27.305 -23.914  0.00  0.00      C2   O
ATOM   1579  CB  LEU A 227     -11.573 -26.327 -21.794  0.00  0.00      C2   C
ATOM   1580  CG  LEU A 227     -11.714 -25.944 -20.276  0.00  0.00      C2   C
ATOM   1581  CD1 LEU A 227     -12.920 -26.646 -19.768  0.00  0.00      C2   C
ATOM   1582  CD2 LEU A 227     -10.343 -26.069 -19.540  0.00  0.00      C2   C
ATOM   1583  H   LEU A 227     -11.963 -24.032 -22.322  0.00  0.00      C2   H
ATOM   1584  HA  LEU A 227      -9.631 -25.465 -22.067  0.00  0.00      C2   H
ATOM   1585  HB3 LEU A 227     -11.376 -27.398 -21.813  0.00  0.00      C2   H
ATOM   1586  HB2 LEU A 227     -12.501 -26.295 -22.365  0.00  0.00      C2   H
ATOM   1587  HG  LEU A 227     -11.904 -24.872 -20.215  0.00  0.00      C2   H
ATOM   1588 HD11 LEU A 227     -13.729 -25.936 -19.602  0.00  0.00      C2   H
ATOM   1589 HD12 LEU A 227     -13.257 -27.394 -20.486  0.00  0.00      C2   H
ATOM   1590 HD13 LEU A 227     -12.896 -27.133 -18.793  0.00  0.00      C2   H
ATOM   1591 HD21 LEU A 227     -10.417 -26.324 -18.482  0.00  0.00      C2   H
ATOM   1592 HD22 LEU A 227      -9.957 -26.995 -19.965  0.00  0.00      C2   H
ATOM   1593 HD23 LEU A 227      -9.657 -25.226 -19.620  0.00  0.00      C2   H
ATOM   1594  N   SER A 228     -10.925 -25.692 -24.970  0.00  0.00      C2   N
ATOM   1595  CA  SER A 228     -10.894 -26.248 -26.350  0.00  0.00      C2   C
ATOM   1596  C   SER A 228      -9.678 -25.865 -27.123  0.00  0.00      C2   C
ATOM   1597  O   SER A 228      -9.417 -26.413 -28.175  0.00  0.00      C2   O
ATOM   1598  CB  SER A 228     -12.098 -25.786 -27.183  0.00  0.00      C2   C
ATOM   1599  OG  SER A 228     -12.293 -24.394 -27.240  0.00  0.00      C2   O
ATOM   1600  H   SER A 228     -11.543 -24.901 -24.857  0.00  0.00      C2   H
ATOM   1601  HA  SER A 228     -10.894 -27.337 -26.378  0.00  0.00      C2   H
ATOM   1602  HB3 SER A 228     -12.957 -26.306 -26.759  0.00  0.00      C2   H
ATOM   1603  HB2 SER A 228     -11.906 -26.183 -28.180  0.00  0.00      C2   H
ATOM   1604  HG  SER A 228     -11.843 -23.980 -27.981  0.00  0.00      C2   H
ATOM   1605  N   ASP A 229      -8.885 -24.929 -26.587  0.00  0.00      C2   N
ATOM   1606  CA  ASP A 229      -7.563 -24.539 -27.131  0.00  0.00      C2   C
ATOM   1607  C   ASP A 229      -6.488 -25.620 -26.959  0.00  0.00      C2   C
ATOM   1608  O   ASP A 229      -5.383 -25.346 -27.286  0.00  0.00      C2   O
ATOM   1609  CB  ASP A 229      -7.032 -23.189 -26.601  0.00  0.00      C2   C
ATOM   1610  CG  ASP A 229      -7.686 -21.899 -27.199  0.00  0.00      C2   C
ATOM   1611  OD1 ASP A 229      -7.254 -20.813 -26.838  0.00  0.00      C2   O
ATOM   1612  OD2 ASP A 229      -8.612 -22.033 -28.071  0.00  0.00      C2   O
ATOM   1613  H   ASP A 229      -9.192 -24.535 -25.710  0.00  0.00      C2   H
ATOM   1614  HA  ASP A 229      -7.676 -24.534 -28.215  0.00  0.00      C2   H
ATOM   1615  HB3 ASP A 229      -5.994 -23.018 -26.887  0.00  0.00      C2   H
ATOM   1616  HB2 ASP A 229      -7.110 -23.196 -25.514  0.00  0.00      C2   H
ATOM   1617  N   TYR A 230      -6.869 -26.713 -26.280  0.00  0.00      C2   N
ATOM   1618  CA  TYR A 230      -5.958 -27.806 -25.876  0.00  0.00      C2   C
ATOM   1619  C   TYR A 230      -5.030 -28.250 -27.028  0.00  0.00      C2   C
ATOM   1620  O   TYR A 230      -3.828 -28.276 -26.707  0.00  0.00      C2   O
ATOM   1621  CB  TYR A 230      -6.615 -29.012 -25.158  0.00  0.00      C2   C
ATOM   1622  CG  TYR A 230      -7.407 -29.983 -26.041  0.00  0.00      C2   C
ATOM   1623  CD1 TYR A 230      -8.595 -29.570 -26.711  0.00  0.00      C2   C
ATOM   1624  CD2 TYR A 230      -7.011 -31.363 -26.221  0.00  0.00      C2   C
ATOM   1625  CE1 TYR A 230      -9.314 -30.433 -27.504  0.00  0.00      C2   C
ATOM   1626  CE2 TYR A 230      -7.790 -32.246 -27.004  0.00  0.00      C2   C
ATOM   1627  CZ  TYR A 230      -8.910 -31.744 -27.630  0.00  0.00      C2   C
ATOM   1628  OH  TYR A 230      -9.658 -32.453 -28.528  0.00  0.00      C2   O
ATOM   1629  H   TYR A 230      -7.849 -26.801 -26.053  0.00  0.00      C2   H
ATOM   1630  HA  TYR A 230      -5.349 -27.354 -25.093  0.00  0.00      C2   H
ATOM   1631  HB3 TYR A 230      -7.270 -28.560 -24.413  0.00  0.00      C2   H
ATOM   1632  HB2 TYR A 230      -5.824 -29.519 -24.606  0.00  0.00      C2   H
ATOM   1633  HD1 TYR A 230      -8.925 -28.545 -26.633  0.00  0.00      C2   H
ATOM   1634  HD2 TYR A 230      -6.172 -31.757 -25.667  0.00  0.00      C2   H
ATOM   1635  HE1 TYR A 230     -10.150 -30.111 -28.107  0.00  0.00      C2   H
ATOM   1636  HE2 TYR A 230      -7.498 -33.255 -27.254  0.00  0.00      C2   H
ATOM   1637  HH  TYR A 230      -9.254 -33.304 -28.713  0.00  0.00      C2   H
ATOM   1638  N   ASP A 231      -5.605 -28.550 -28.219  0.00  0.00      C2   N
ATOM   1639  CA  ASP A 231      -4.898 -28.881 -29.475  0.00  0.00      C2   C
ATOM   1640  C   ASP A 231      -4.629 -27.698 -30.380  0.00  0.00      C2   C
ATOM   1641  O   ASP A 231      -4.127 -27.976 -31.470  0.00  0.00      C2   O
ATOM   1642  CB  ASP A 231      -5.577 -30.026 -30.284  0.00  0.00      C2   C
ATOM   1643  CG  ASP A 231      -7.046 -29.716 -30.546  0.00  0.00      C2   C
ATOM   1644  OD1 ASP A 231      -7.602 -28.740 -30.099  0.00  0.00      C2   O
ATOM   1645  OD2 ASP A 231      -7.563 -30.555 -31.290  0.00  0.00      C2   O
ATOM   1646  H   ASP A 231      -6.607 -28.486 -28.323  0.00  0.00      C2   H
ATOM   1647  HA  ASP A 231      -3.868 -29.111 -29.204  0.00  0.00      C2   H
ATOM   1648  HB3 ASP A 231      -5.469 -30.895 -29.634  0.00  0.00      C2   H
ATOM   1649  HB2 ASP A 231      -5.119 -30.263 -31.244  0.00  0.00      C2   H
ATOM   1650  N   LEU A 232      -4.855 -26.401 -30.053  0.00  0.00      C2   N
ATOM   1651  CA  LEU A 232      -4.738 -25.349 -31.089  0.00  0.00      C2   C
ATOM   1652  C   LEU A 232      -3.303 -24.966 -31.165  0.00  0.00      C2   C
ATOM   1653  O   LEU A 232      -2.756 -24.450 -30.164  0.00  0.00      C2   O
ATOM   1654  CB  LEU A 232      -5.677 -24.215 -30.735  0.00  0.00      C2   C
ATOM   1655  CG  LEU A 232      -5.485 -23.062 -31.687  0.00  0.00      C2   C
ATOM   1656  CD1 LEU A 232      -5.805 -23.422 -33.112  0.00  0.00      C2   C
ATOM   1657  CD2 LEU A 232      -6.438 -21.987 -31.205  0.00  0.00      C2   C
ATOM   1658  H   LEU A 232      -5.105 -26.074 -29.131  0.00  0.00      C2   H
ATOM   1659  HA  LEU A 232      -5.040 -25.767 -32.049  0.00  0.00      C2   H
ATOM   1660  HB3 LEU A 232      -5.444 -23.831 -29.742  0.00  0.00      C2   H
ATOM   1661  HB2 LEU A 232      -6.714 -24.551 -30.738  0.00  0.00      C2   H
ATOM   1662  HG  LEU A 232      -4.451 -22.719 -31.645  0.00  0.00      C2   H
ATOM   1663 HD11 LEU A 232      -4.842 -23.587 -33.596  0.00  0.00      C2   H
ATOM   1664 HD12 LEU A 232      -6.422 -24.320 -33.111  0.00  0.00      C2   H
ATOM   1665 HD13 LEU A 232      -6.361 -22.642 -33.632  0.00  0.00      C2   H
ATOM   1666 HD21 LEU A 232      -6.525 -21.981 -30.118  0.00  0.00      C2   H
ATOM   1667 HD22 LEU A 232      -6.161 -21.003 -31.584  0.00  0.00      C2   H
ATOM   1668 HD23 LEU A 232      -7.473 -22.195 -31.477  0.00  0.00      C2   H
ATOM   1669  N   VAL A 233      -2.592 -25.233 -32.277  0.00  0.00      C2   N
ATOM   1670  CA  VAL A 233      -1.206 -24.727 -32.547  0.00  0.00      C2   C
ATOM   1671  C   VAL A 233      -1.377 -23.431 -33.485  0.00  0.00      C2   C
ATOM   1672  O   VAL A 233      -2.360 -23.392 -34.256  0.00  0.00      C2   O
ATOM   1673  CB  VAL A 233      -0.477 -25.878 -33.305  0.00  0.00      C2   C
ATOM   1674  CG1 VAL A 233      -1.318 -26.353 -34.463  0.00  0.00      C2   C
ATOM   1675  CG2 VAL A 233       0.957 -25.530 -33.715  0.00  0.00      C2   C
ATOM   1676  H   VAL A 233      -3.030 -25.692 -33.063  0.00  0.00      C2   H
ATOM   1677  HA  VAL A 233      -0.671 -24.546 -31.615  0.00  0.00      C2   H
ATOM   1678  HB  VAL A 233      -0.407 -26.706 -32.600  0.00  0.00      C2   H
ATOM   1679 HG11 VAL A 233      -2.167 -26.917 -34.077  0.00  0.00      C2   H
ATOM   1680 HG12 VAL A 233      -1.802 -25.561 -35.035  0.00  0.00      C2   H
ATOM   1681 HG13 VAL A 233      -0.843 -27.011 -35.190  0.00  0.00      C2   H
ATOM   1682 HG21 VAL A 233       0.913 -24.568 -34.226  0.00  0.00      C2   H
ATOM   1683 HG22 VAL A 233       1.522 -25.425 -32.789  0.00  0.00      C2   H
ATOM   1684 HG23 VAL A 233       1.350 -26.242 -34.441  0.00  0.00      C2   H
ATOM   1685  N   LEU A 234      -0.487 -22.474 -33.229  0.00  0.00      C2   N
ATOM   1686  CA  LEU A 234      -0.452 -21.216 -33.973  0.00  0.00      C2   C
ATOM   1687  C   LEU A 234       0.725 -21.263 -34.939  0.00  0.00      C2   C
ATOM   1688  O   LEU A 234       1.692 -22.042 -34.743  0.00  0.00      C2   O
ATOM   1689  CB  LEU A 234      -0.307 -20.001 -32.956  0.00  0.00      C2   C
ATOM   1690  CG  LEU A 234      -1.310 -19.959 -31.788  0.00  0.00      C2   C
ATOM   1691  CD1 LEU A 234      -0.876 -19.011 -30.619  0.00  0.00      C2   C
ATOM   1692  CD2 LEU A 234      -2.736 -19.754 -32.311  0.00  0.00      C2   C
ATOM   1693  H   LEU A 234       0.334 -22.593 -32.653  0.00  0.00      C2   H
ATOM   1694  HA  LEU A 234      -1.336 -21.123 -34.603  0.00  0.00      C2   H
ATOM   1695  HB3 LEU A 234      -0.231 -19.031 -33.447  0.00  0.00      C2   H
ATOM   1696  HB2 LEU A 234       0.698 -20.178 -32.574  0.00  0.00      C2   H
ATOM   1697  HG  LEU A 234      -1.398 -20.957 -31.358  0.00  0.00      C2   H
ATOM   1698 HD11 LEU A 234      -1.584 -18.202 -30.436  0.00  0.00      C2   H
ATOM   1699 HD12 LEU A 234      -0.725 -19.629 -29.735  0.00  0.00      C2   H
ATOM   1700 HD13 LEU A 234       0.125 -18.588 -30.702  0.00  0.00      C2   H
ATOM   1701 HD21 LEU A 234      -3.118 -20.476 -33.033  0.00  0.00      C2   H
ATOM   1702 HD22 LEU A 234      -3.371 -19.759 -31.425  0.00  0.00      C2   H
ATOM   1703 HD23 LEU A 234      -2.703 -18.807 -32.849  0.00  0.00      C2   H
ATOM   1704  N   ALA A 235       0.701 -20.413 -36.001  0.00  0.00      C2   N
ATOM   1705  CA  ALA A 235       1.650 -20.249 -37.022  0.00  0.00      C2   C
ATOM   1706  C   ALA A 235       3.080 -19.846 -36.695  0.00  0.00      C2   C
ATOM   1707  O   ALA A 235       3.975 -19.990 -37.488  0.00  0.00      C2   O
ATOM   1708  CB  ALA A 235       1.075 -19.221 -38.081  0.00  0.00      C2   C
ATOM   1709  H   ALA A 235      -0.176 -19.991 -36.273  0.00  0.00      C2   H
ATOM   1710  HA  ALA A 235       1.737 -21.235 -37.480  0.00  0.00      C2   H
ATOM   1711  HB1 ALA A 235       0.578 -19.798 -38.861  0.00  0.00      C2   H
ATOM   1712  HB2 ALA A 235       0.428 -18.452 -37.660  0.00  0.00      C2   H
ATOM   1713  HB3 ALA A 235       1.940 -18.748 -38.545  0.00  0.00      C2   H
ATOM   1714  N   GLU A 236       3.194 -19.230 -35.448  0.00  0.00      C2   N
ATOM   1715  CA  GLU A 236       4.414 -18.651 -34.868  0.00  0.00      C2   C
ATOM   1716  C   GLU A 236       5.704 -19.450 -34.891  0.00  0.00      C2   C
ATOM   1717  O   GLU A 236       5.590 -20.632 -35.031  0.00  0.00      C2   O
ATOM   1718  CB  GLU A 236       4.032 -18.271 -33.385  0.00  0.00      C2   C
ATOM   1719  CG  GLU A 236       2.800 -17.401 -33.268  0.00  0.00      C2   C
ATOM   1720  CD  GLU A 236       2.930 -15.890 -33.677  0.00  0.00      C2   C
ATOM   1721  OE1 GLU A 236       3.780 -15.223 -33.098  0.00  0.00      C2   O
ATOM   1722  OE2 GLU A 236       2.279 -15.492 -34.688  0.00  0.00      C2   O
ATOM   1723  H   GLU A 236       2.402 -19.103 -34.835  0.00  0.00      C2   H
ATOM   1724  HA  GLU A 236       4.786 -17.776 -35.401  0.00  0.00      C2   H
ATOM   1725  HB3 GLU A 236       4.800 -17.849 -32.736  0.00  0.00      C2   H
ATOM   1726  HB2 GLU A 236       3.838 -19.188 -32.829  0.00  0.00      C2   H
ATOM   1727  HG3 GLU A 236       2.545 -17.497 -32.213  0.00  0.00      C2   H
ATOM   1728  HG2 GLU A 236       1.899 -17.870 -33.665  0.00  0.00      C2   H
ATOM   1729  N   ASP A 237       6.842 -18.721 -34.668  0.00  0.00      C2   N
ATOM   1730  CA  ASP A 237       8.119 -19.194 -34.227  0.00  0.00      C2   C
ATOM   1731  C   ASP A 237       7.975 -20.038 -32.913  0.00  0.00      C2   C
ATOM   1732  O   ASP A 237       7.529 -19.543 -31.884  0.00  0.00      C2   O
ATOM   1733  CB  ASP A 237       9.181 -18.203 -33.952  0.00  0.00      C2   C
ATOM   1734  CG  ASP A 237       9.533 -17.330 -35.069  0.00  0.00      C2   C
ATOM   1735  OD1 ASP A 237       9.973 -16.203 -34.775  0.00  0.00      C2   O
ATOM   1736  OD2 ASP A 237       9.351 -17.679 -36.260  0.00  0.00      C2   O
ATOM   1737  H   ASP A 237       6.905 -17.713 -34.659  0.00  0.00      C2   H
ATOM   1738  HA  ASP A 237       8.430 -19.802 -35.077  0.00  0.00      C2   H
ATOM   1739  HB3 ASP A 237      10.091 -18.617 -33.518  0.00  0.00      C2   H
ATOM   1740  HB2 ASP A 237       8.862 -17.472 -33.209  0.00  0.00      C2   H
ATOM   1741  N   GLU A 238       8.403 -21.283 -33.058  0.00  0.00      C2   N
ATOM   1742  CA  GLU A 238       8.438 -22.412 -32.104  0.00  0.00      C2   C
ATOM   1743  C   GLU A 238       7.075 -23.083 -31.897  0.00  0.00      C2   C
ATOM   1744  O   GLU A 238       6.936 -23.765 -30.890  0.00  0.00      C2   O
ATOM   1745  CB  GLU A 238       9.109 -22.022 -30.808  0.00  0.00      C2   C
ATOM   1746  CG  GLU A 238      10.556 -21.471 -30.833  0.00  0.00      C2   C
ATOM   1747  CD  GLU A 238      11.189 -21.185 -29.442  0.00  0.00      C2   C
ATOM   1748  OE1 GLU A 238      10.377 -20.909 -28.518  0.00  0.00      C2   O
ATOM   1749  OE2 GLU A 238      12.438 -21.121 -29.433  0.00  0.00      C2   O
ATOM   1750  H   GLU A 238       8.516 -21.523 -34.033  0.00  0.00      C2   H
ATOM   1751  HA  GLU A 238       9.142 -23.124 -32.535  0.00  0.00      C2   H
ATOM   1752  HB3 GLU A 238       9.056 -22.905 -30.172  0.00  0.00      C2   H
ATOM   1753  HB2 GLU A 238       8.520 -21.321 -30.218  0.00  0.00      C2   H
ATOM   1754  HG3 GLU A 238      10.810 -20.600 -31.438  0.00  0.00      C2   H
ATOM   1755  HG2 GLU A 238      11.198 -22.190 -31.342  0.00  0.00      C2   H
ATOM   1756  N   GLU A 239       6.120 -22.996 -32.793  0.00  0.00      C2   N
ATOM   1757  CA  GLU A 239       4.812 -23.626 -32.910  0.00  0.00      C2   C
ATOM   1758  C   GLU A 239       4.001 -23.500 -31.601  0.00  0.00      C2   C
ATOM   1759  O   GLU A 239       3.391 -24.486 -31.176  0.00  0.00      C2   O
ATOM   1760  CB  GLU A 239       5.129 -25.109 -33.327  0.00  0.00      C2   C
ATOM   1761  CG  GLU A 239       6.265 -25.377 -34.283  0.00  0.00      C2   C
ATOM   1762  CD  GLU A 239       6.495 -26.858 -34.576  0.00  0.00      C2   C
ATOM   1763  OE1 GLU A 239       6.179 -27.738 -33.720  0.00  0.00      C2   O
ATOM   1764  OE2 GLU A 239       7.000 -27.122 -35.693  0.00  0.00      C2   O
ATOM   1765  H   GLU A 239       6.214 -22.360 -33.572  0.00  0.00      C2   H
ATOM   1766  HA  GLU A 239       4.178 -23.184 -33.679  0.00  0.00      C2   H
ATOM   1767  HB3 GLU A 239       4.194 -25.476 -33.751  0.00  0.00      C2   H
ATOM   1768  HB2 GLU A 239       5.167 -25.692 -32.407  0.00  0.00      C2   H
ATOM   1769  HG3 GLU A 239       7.209 -24.986 -33.902  0.00  0.00      C2   H
ATOM   1770  HG2 GLU A 239       6.235 -24.837 -35.230  0.00  0.00      C2   H
ATOM   1771  N   MET A 240       3.939 -22.269 -31.085  0.00  0.00      C2   N
ATOM   1772  CA  MET A 240       3.197 -21.876 -29.932  0.00  0.00      C2   C
ATOM   1773  C   MET A 240       1.781 -22.411 -29.849  0.00  0.00      C2   C
ATOM   1774  O   MET A 240       1.003 -22.149 -30.734  0.00  0.00      C2   O
ATOM   1775  CB  MET A 240       3.225 -20.283 -29.807  0.00  0.00      C2   C
ATOM   1776  CG  MET A 240       4.637 -19.600 -29.814  0.00  0.00      C2   C
ATOM   1777  SD  MET A 240       4.472 -17.955 -29.237  0.00  0.00      C2   S
ATOM   1778  CE  MET A 240       6.098 -17.247 -29.686  0.00  0.00      C2   C
ATOM   1779  H   MET A 240       4.237 -21.491 -31.657  0.00  0.00      C2   H
ATOM   1780  HA  MET A 240       3.797 -22.271 -29.112  0.00  0.00      C2   H
ATOM   1781  HB3 MET A 240       2.674 -20.089 -28.887  0.00  0.00      C2   H
ATOM   1782  HB2 MET A 240       2.605 -19.825 -30.577  0.00  0.00      C2   H
ATOM   1783  HG3 MET A 240       4.787 -19.595 -30.894  0.00  0.00      C2   H
ATOM   1784  HG2 MET A 240       5.478 -20.176 -29.429  0.00  0.00      C2   H
ATOM   1785  HE1 MET A 240       6.868 -17.522 -28.965  0.00  0.00      C2   H
ATOM   1786  HE2 MET A 240       6.545 -17.473 -30.654  0.00  0.00      C2   H
ATOM   1787  HE3 MET A 240       6.056 -16.171 -29.515  0.00  0.00      C2   H
ATOM   1788  N   ASN A 241       1.519 -23.204 -28.830  0.00  0.00      C2   N
ATOM   1789  CA  ASN A 241       0.201 -23.640 -28.455  0.00  0.00      C2   C
ATOM   1790  C   ASN A 241      -0.467 -22.558 -27.533  0.00  0.00      C2   C
ATOM   1791  O   ASN A 241       0.084 -22.136 -26.487  0.00  0.00      C2   O
ATOM   1792  CB  ASN A 241       0.175 -25.137 -28.153  0.00  0.00      C2   C
ATOM   1793  CG  ASN A 241      -1.055 -25.604 -27.355  0.00  0.00      C2   C
ATOM   1794  OD1 ASN A 241      -1.192 -25.365 -26.193  0.00  0.00      C2   O
ATOM   1795  ND2 ASN A 241      -2.065 -26.187 -27.936  0.00  0.00      C2   N
ATOM   1796  H   ASN A 241       2.239 -23.297 -28.128  0.00  0.00      C2   H
ATOM   1797  HA  ASN A 241      -0.360 -23.621 -29.389  0.00  0.00      C2   H
ATOM   1798  HB3 ASN A 241       1.070 -25.336 -27.565  0.00  0.00      C2   H
ATOM   1799  HB2 ASN A 241       0.153 -25.699 -29.087  0.00  0.00      C2   H
ATOM   1800 HD22 ASN A 241      -2.857 -26.566 -27.436  0.00  0.00      C2   H
ATOM   1801 HD21 ASN A 241      -2.155 -26.195 -28.942  0.00  0.00      C2   H
ATOM   1802  N   ARG A 242      -1.738 -22.231 -27.965  0.00  0.00      C2   N
ATOM   1803  CA  ARG A 242      -2.655 -21.276 -27.321  0.00  0.00      C2   C
ATOM   1804  C   ARG A 242      -3.102 -21.586 -25.920  0.00  0.00      C2   C
ATOM   1805  O   ARG A 242      -3.251 -20.621 -25.158  0.00  0.00      C2   O
ATOM   1806  CB  ARG A 242      -3.673 -20.689 -28.315  0.00  0.00      C2   C
ATOM   1807  CG  ARG A 242      -4.226 -19.336 -27.847  0.00  0.00      C2   C
ATOM   1808  CD  ARG A 242      -5.163 -18.602 -28.854  0.00  0.00      C2   C
ATOM   1809  NE  ARG A 242      -6.443 -19.273 -28.817  0.00  0.00      C2   N
ATOM   1810  CZ  ARG A 242      -7.434 -19.055 -29.709  0.00  0.00      C2   C
ATOM   1811  NH1 ARG A 242      -7.289 -18.076 -30.589  0.00  0.00      C2   N
ATOM   1812  NH2 ARG A 242      -8.510 -19.790 -29.749  0.00  0.00      C2   N
ATOM   1813  H   ARG A 242      -2.046 -22.547 -28.873  0.00  0.00      C2   H
ATOM   1814  HA  ARG A 242      -1.925 -20.479 -27.180  0.00  0.00      C2   H
ATOM   1815  HB3 ARG A 242      -4.451 -21.430 -28.500  0.00  0.00      C2   H
ATOM   1816  HB2 ARG A 242      -3.097 -20.548 -29.229  0.00  0.00      C2   H
ATOM   1817  HG3 ARG A 242      -3.407 -18.655 -27.617  0.00  0.00      C2   H
ATOM   1818  HG2 ARG A 242      -4.737 -19.277 -26.886  0.00  0.00      C2   H
ATOM   1819  HD3 ARG A 242      -4.849 -18.842 -29.870  0.00  0.00      C2   H
ATOM   1820  HD2 ARG A 242      -5.331 -17.529 -28.770  0.00  0.00      C2   H
ATOM   1821  HE  ARG A 242      -6.634 -19.834 -27.999  0.00  0.00      C2   H
ATOM   1822 HH12 ARG A 242      -8.015 -17.685 -31.173  0.00  0.00      C2   H
ATOM   1823 HH11 ARG A 242      -6.507 -17.437 -30.584  0.00  0.00      C2   H
ATOM   1824 HH22 ARG A 242      -9.311 -19.660 -30.352  0.00  0.00      C2   H
ATOM   1825 HH21 ARG A 242      -8.550 -20.593 -29.139  0.00  0.00      C2   H
ATOM   1826  N   MET A 243      -3.267 -22.807 -25.516  0.00  0.00      C2   N
ATOM   1827  CA  MET A 243      -3.461 -23.331 -24.233  0.00  0.00      C2   C
ATOM   1828  C   MET A 243      -2.193 -23.144 -23.376  0.00  0.00      C2   C
ATOM   1829  O   MET A 243      -2.175 -22.637 -22.275  0.00  0.00      C2   O
ATOM   1830  CB  MET A 243      -4.107 -24.739 -24.405  0.00  0.00      C2   C
ATOM   1831  CG  MET A 243      -4.209 -25.607 -23.078  0.00  0.00      C2   C
ATOM   1832  SD  MET A 243      -5.267 -24.845 -21.823  0.00  0.00      C2   S
ATOM   1833  CE  MET A 243      -6.826 -25.258 -22.635  0.00  0.00      C2   C
ATOM   1834  H   MET A 243      -3.150 -23.492 -26.248  0.00  0.00      C2   H
ATOM   1835  HA  MET A 243      -4.209 -22.636 -23.850  0.00  0.00      C2   H
ATOM   1836  HB3 MET A 243      -3.777 -25.296 -25.282  0.00  0.00      C2   H
ATOM   1837  HB2 MET A 243      -5.069 -24.410 -24.799  0.00  0.00      C2   H
ATOM   1838  HG3 MET A 243      -3.233 -25.703 -22.603  0.00  0.00      C2   H
ATOM   1839  HG2 MET A 243      -4.521 -26.581 -23.457  0.00  0.00      C2   H
ATOM   1840  HE1 MET A 243      -7.080 -26.305 -22.473  0.00  0.00      C2   H
ATOM   1841  HE2 MET A 243      -7.542 -24.553 -22.213  0.00  0.00      C2   H
ATOM   1842  HE3 MET A 243      -6.806 -25.108 -23.715  0.00  0.00      C2   H
ATOM   1843  N   HIE A 244      -1.090 -23.543 -23.934  0.00  0.00      C2   N
ATOM   1844  CA  HIE A 244       0.181 -23.327 -23.224  0.00  0.00      C2   C
ATOM   1845  C   HIE A 244       0.628 -21.899 -23.034  0.00  0.00      C2   C
ATOM   1846  O   HIE A 244       1.126 -21.541 -21.953  0.00  0.00      C2   O
ATOM   1847  CB  HIE A 244       1.257 -24.145 -23.999  0.00  0.00      C2   C
ATOM   1848  CG  HIE A 244       2.564 -24.226 -23.265  0.00  0.00      C2   C
ATOM   1849  ND1 HIE A 244       3.703 -23.503 -23.698  0.00  0.00      C2   N
ATOM   1850  CD2 HIE A 244       2.917 -24.854 -22.035  0.00  0.00      C2   C
ATOM   1851  CE1 HIE A 244       4.608 -23.597 -22.733  0.00  0.00      C2   C
ATOM   1852  NE2 HIE A 244       4.156 -24.320 -21.667  0.00  0.00      C2   N
ATOM   1853  H   HIE A 244      -1.101 -23.997 -24.836  0.00  0.00      C2   H
ATOM   1854  HA  HIE A 244       0.002 -23.739 -22.231  0.00  0.00      C2   H
ATOM   1855  HB3 HIE A 244       1.323 -23.898 -25.058  0.00  0.00      C2   H
ATOM   1856  HB2 HIE A 244       1.025 -25.210 -23.996  0.00  0.00      C2   H
ATOM   1857  HD2 HIE A 244       2.281 -25.458 -21.403  0.00  0.00      C2   H
ATOM   1858  HE1 HIE A 244       5.498 -22.989 -22.804  0.00  0.00      C2   H
ATOM   1859  HE2 HIE A 244       4.597 -24.549 -20.787  0.00  0.00      C2   H
ATOM   1860  N   GLU A 245       0.429 -21.070 -24.018  0.00  0.00      C2   N
ATOM   1861  CA  GLU A 245       0.609 -19.583 -23.832  0.00  0.00      C2   C
ATOM   1862  C   GLU A 245      -0.287 -18.959 -22.723  0.00  0.00      C2   C
ATOM   1863  O   GLU A 245       0.150 -18.060 -22.108  0.00  0.00      C2   O
ATOM   1864  CB  GLU A 245       0.420 -18.895 -25.245  0.00  0.00      C2   C
ATOM   1865  CG  GLU A 245       1.518 -19.104 -26.237  0.00  0.00      C2   C
ATOM   1866  CD  GLU A 245       2.864 -18.563 -25.782  0.00  0.00      C2   C
ATOM   1867  OE1 GLU A 245       3.868 -19.281 -25.944  0.00  0.00      C2   O
ATOM   1868  OE2 GLU A 245       2.927 -17.413 -25.260  0.00  0.00      C2   O
ATOM   1869  H   GLU A 245       0.126 -21.400 -24.924  0.00  0.00      C2   H
ATOM   1870  HA  GLU A 245       1.639 -19.410 -23.519  0.00  0.00      C2   H
ATOM   1871  HB3 GLU A 245       0.316 -17.839 -24.998  0.00  0.00      C2   H
ATOM   1872  HB2 GLU A 245      -0.559 -19.183 -25.627  0.00  0.00      C2   H
ATOM   1873  HG3 GLU A 245       1.220 -18.695 -27.202  0.00  0.00      C2   H
ATOM   1874  HG2 GLU A 245       1.696 -20.179 -26.268  0.00  0.00      C2   H
ATOM   1875  N   SER A 246      -1.433 -19.613 -22.492  0.00  0.00      C2   N
ATOM   1876  CA  SER A 246      -2.331 -19.296 -21.422  0.00  0.00      C2   C
ATOM   1877  C   SER A 246      -1.875 -19.829 -20.013  0.00  0.00      C2   C
ATOM   1878  O   SER A 246      -2.117 -19.233 -18.941  0.00  0.00      C2   O
ATOM   1879  CB  SER A 246      -3.793 -19.732 -21.691  0.00  0.00      C2   C
ATOM   1880  OG  SER A 246      -4.331 -18.956 -22.793  0.00  0.00      C2   O
ATOM   1881  H   SER A 246      -1.777 -20.352 -23.087  0.00  0.00      C2   H
ATOM   1882  HA  SER A 246      -2.335 -18.210 -21.323  0.00  0.00      C2   H
ATOM   1883  HB3 SER A 246      -4.486 -19.609 -20.860  0.00  0.00      C2   H
ATOM   1884  HB2 SER A 246      -3.857 -20.764 -22.036  0.00  0.00      C2   H
ATOM   1885  HG  SER A 246      -3.802 -19.104 -23.580  0.00  0.00      C2   H
ATOM   1886  N   MET A 247      -1.113 -20.948 -20.086  0.00  0.00      C2   N
ATOM   1887  CA  MET A 247      -0.651 -21.608 -18.856  0.00  0.00      C2   C
ATOM   1888  C   MET A 247       0.522 -20.792 -18.158  0.00  0.00      C2   C
ATOM   1889  O   MET A 247       0.476 -20.432 -16.995  0.00  0.00      C2   O
ATOM   1890  CB  MET A 247      -0.388 -23.114 -19.096  0.00  0.00      C2   C
ATOM   1891  CG  MET A 247      -1.587 -24.077 -19.084  0.00  0.00      C2   C
ATOM   1892  SD  MET A 247      -1.169 -25.869 -18.980  0.00  0.00      C2   S
ATOM   1893  CE  MET A 247      -2.832 -26.433 -18.476  0.00  0.00      C2   C
ATOM   1894  H   MET A 247      -0.714 -21.185 -20.983  0.00  0.00      C2   H
ATOM   1895  HA  MET A 247      -1.436 -21.483 -18.110  0.00  0.00      C2   H
ATOM   1896  HB3 MET A 247       0.099 -23.375 -18.157  0.00  0.00      C2   H
ATOM   1897  HB2 MET A 247       0.358 -23.294 -19.870  0.00  0.00      C2   H
ATOM   1898  HG3 MET A 247      -2.331 -23.725 -19.798  0.00  0.00      C2   H
ATOM   1899  HG2 MET A 247      -2.082 -23.969 -18.119  0.00  0.00      C2   H
ATOM   1900  HE1 MET A 247      -3.362 -25.707 -17.859  0.00  0.00      C2   H
ATOM   1901  HE2 MET A 247      -3.443 -26.614 -19.360  0.00  0.00      C2   H
ATOM   1902  HE3 MET A 247      -2.894 -27.344 -17.880  0.00  0.00      C2   H
ATOM   1903  N   LYS A 248       1.544 -20.569 -18.996  0.00  0.00      C2   N
ATOM   1904  CA  LYS A 248       2.554 -19.546 -18.748  0.00  0.00      C2   C
ATOM   1905  C   LYS A 248       2.012 -18.204 -18.285  0.00  0.00      C2   C
ATOM   1906  O   LYS A 248       2.501 -17.648 -17.264  0.00  0.00      C2   O
ATOM   1907  CB  LYS A 248       3.482 -19.369 -19.929  0.00  0.00      C2   C
ATOM   1908  CG  LYS A 248       4.204 -20.615 -20.464  0.00  0.00      C2   C
ATOM   1909  CD  LYS A 248       5.210 -20.178 -21.516  0.00  0.00      C2   C
ATOM   1910  CE  LYS A 248       4.487 -20.020 -22.895  0.00  0.00      C2   C
ATOM   1911  NZ  LYS A 248       5.505 -19.607 -23.883  0.00  0.00      C2   N
ATOM   1912  H   LYS A 248       1.488 -20.870 -19.958  0.00  0.00      C2   H
ATOM   1913  HA  LYS A 248       3.111 -20.020 -17.940  0.00  0.00      C2   H
ATOM   1914  HB3 LYS A 248       4.250 -18.634 -19.686  0.00  0.00      C2   H
ATOM   1915  HB2 LYS A 248       2.881 -18.919 -20.719  0.00  0.00      C2   H
ATOM   1916  HG3 LYS A 248       3.593 -21.386 -20.934  0.00  0.00      C2   H
ATOM   1917  HG2 LYS A 248       4.748 -21.171 -19.699  0.00  0.00      C2   H
ATOM   1918  HD3 LYS A 248       5.987 -20.931 -21.648  0.00  0.00      C2   H
ATOM   1919  HD2 LYS A 248       5.560 -19.179 -21.255  0.00  0.00      C2   H
ATOM   1920  HE3 LYS A 248       3.774 -19.197 -22.870  0.00  0.00      C2   H
ATOM   1921  HE2 LYS A 248       3.959 -20.950 -23.106  0.00  0.00      C2   H
ATOM   1922  HZ1 LYS A 248       5.158 -19.332 -24.791  0.00  0.00      C2   H
ATOM   1923  HZ2 LYS A 248       5.943 -18.762 -23.543  0.00  0.00      C2   H
ATOM   1924  HZ3 LYS A 248       6.253 -20.273 -24.014  0.00  0.00      C2   H
ATOM   1925  N   LEU A 249       0.945 -17.715 -18.936  0.00  0.00      C2   N
ATOM   1926  CA  LEU A 249       0.259 -16.471 -18.649  0.00  0.00      C2   C
ATOM   1927  C   LEU A 249      -0.246 -16.560 -17.253  0.00  0.00      C2   C
ATOM   1928  O   LEU A 249      -0.123 -15.660 -16.433  0.00  0.00      C2   O
ATOM   1929  CB  LEU A 249      -0.780 -16.094 -19.642  0.00  0.00      C2   C
ATOM   1930  CG  LEU A 249      -1.490 -14.720 -19.490  0.00  0.00      C2   C
ATOM   1931  CD1 LEU A 249      -0.522 -13.489 -19.464  0.00  0.00      C2   C
ATOM   1932  CD2 LEU A 249      -2.620 -14.617 -20.532  0.00  0.00      C2   C
ATOM   1933  H   LEU A 249       0.712 -18.134 -19.825  0.00  0.00      C2   H
ATOM   1934  HA  LEU A 249       1.057 -15.735 -18.747  0.00  0.00      C2   H
ATOM   1935  HB3 LEU A 249      -1.381 -16.988 -19.810  0.00  0.00      C2   H
ATOM   1936  HB2 LEU A 249      -0.267 -15.963 -20.595  0.00  0.00      C2   H
ATOM   1937  HG  LEU A 249      -1.951 -14.703 -18.503  0.00  0.00      C2   H
ATOM   1938 HD11 LEU A 249       0.466 -13.837 -19.163  0.00  0.00      C2   H
ATOM   1939 HD12 LEU A 249      -0.535 -12.783 -20.295  0.00  0.00      C2   H
ATOM   1940 HD13 LEU A 249      -0.689 -12.746 -18.684  0.00  0.00      C2   H
ATOM   1941 HD21 LEU A 249      -3.619 -14.586 -20.096  0.00  0.00      C2   H
ATOM   1942 HD22 LEU A 249      -2.547 -13.753 -21.193  0.00  0.00      C2   H
ATOM   1943 HD23 LEU A 249      -2.567 -15.463 -21.217  0.00  0.00      C2   H
ATOM   1944  N   PHE A 250      -0.928 -17.703 -16.908  0.00  0.00      C2   N
ATOM   1945  CA  PHE A 250      -1.561 -17.955 -15.600  0.00  0.00      C2   C
ATOM   1946  C   PHE A 250      -0.503 -17.881 -14.458  0.00  0.00      C2   C
ATOM   1947  O   PHE A 250      -0.702 -17.111 -13.546  0.00  0.00      C2   O
ATOM   1948  CB  PHE A 250      -2.445 -19.267 -15.535  0.00  0.00      C2   C
ATOM   1949  CG  PHE A 250      -3.064 -19.594 -14.200  0.00  0.00      C2   C
ATOM   1950  CD1 PHE A 250      -4.308 -19.020 -13.859  0.00  0.00      C2   C
ATOM   1951  CD2 PHE A 250      -2.420 -20.446 -13.262  0.00  0.00      C2   C
ATOM   1952  CE1 PHE A 250      -4.960 -19.290 -12.672  0.00  0.00      C2   C
ATOM   1953  CE2 PHE A 250      -3.084 -20.716 -12.107  0.00  0.00      C2   C
ATOM   1954  CZ  PHE A 250      -4.282 -20.134 -11.767  0.00  0.00      C2   C
ATOM   1955  H   PHE A 250      -1.105 -18.341 -17.671  0.00  0.00      C2   H
ATOM   1956  HA  PHE A 250      -2.204 -17.113 -15.344  0.00  0.00      C2   H
ATOM   1957  HB3 PHE A 250      -1.762 -20.082 -15.773  0.00  0.00      C2   H
ATOM   1958  HB2 PHE A 250      -3.208 -19.080 -16.290  0.00  0.00      C2   H
ATOM   1959  HD1 PHE A 250      -4.621 -18.319 -14.619  0.00  0.00      C2   H
ATOM   1960  HD2 PHE A 250      -1.444 -20.836 -13.512  0.00  0.00      C2   H
ATOM   1961  HE1 PHE A 250      -5.941 -18.857 -12.543  0.00  0.00      C2   H
ATOM   1962  HE2 PHE A 250      -2.614 -21.400 -11.416  0.00  0.00      C2   H
ATOM   1963  HZ  PHE A 250      -4.808 -20.348 -10.848  0.00  0.00      C2   H
ATOM   1964  N   ASP A 251       0.624 -18.612 -14.629  0.00  0.00      C2   N
ATOM   1965  CA  ASP A 251       1.612 -18.925 -13.580  0.00  0.00      C2   C
ATOM   1966  C   ASP A 251       2.284 -17.600 -13.359  0.00  0.00      C2   C
ATOM   1967  O   ASP A 251       2.411 -17.228 -12.211  0.00  0.00      C2   O
ATOM   1968  CB  ASP A 251       2.733 -19.933 -14.091  0.00  0.00      C2   C
ATOM   1969  CG  ASP A 251       4.088 -19.925 -13.274  0.00  0.00      C2   C
ATOM   1970  OD1 ASP A 251       4.063 -19.687 -12.030  0.00  0.00      C2   O
ATOM   1971  OD2 ASP A 251       5.089 -20.230 -13.972  0.00  0.00      C2   O
ATOM   1972  H   ASP A 251       0.667 -19.092 -15.516  0.00  0.00      C2   H
ATOM   1973  HA  ASP A 251       1.126 -19.279 -12.671  0.00  0.00      C2   H
ATOM   1974  HB3 ASP A 251       2.928 -19.925 -15.163  0.00  0.00      C2   H
ATOM   1975  HB2 ASP A 251       2.340 -20.926 -13.869  0.00  0.00      C2   H
ATOM   1976  N   SER A 252       2.579 -16.819 -14.370  0.00  0.00      C2   N
ATOM   1977  CA  SER A 252       3.078 -15.418 -14.345  0.00  0.00      C2   C
ATOM   1978  C   SER A 252       2.151 -14.397 -13.555  0.00  0.00      C2   C
ATOM   1979  O   SER A 252       2.671 -13.514 -12.865  0.00  0.00      C2   O
ATOM   1980  CB  SER A 252       3.142 -14.965 -15.901  0.00  0.00      C2   C
ATOM   1981  OG  SER A 252       4.388 -15.419 -16.370  0.00  0.00      C2   O
ATOM   1982  H   SER A 252       2.487 -17.184 -15.307  0.00  0.00      C2   H
ATOM   1983  HA  SER A 252       4.081 -15.396 -13.919  0.00  0.00      C2   H
ATOM   1984  HB3 SER A 252       3.201 -13.891 -16.075  0.00  0.00      C2   H
ATOM   1985  HB2 SER A 252       2.280 -15.288 -16.484  0.00  0.00      C2   H
ATOM   1986  HG  SER A 252       4.366 -16.341 -16.104  0.00  0.00      C2   H
ATOM   1987  N   ILE A 253       0.837 -14.554 -13.563  0.00  0.00      C2   N
ATOM   1988  CA  ILE A 253      -0.121 -13.709 -12.906  0.00  0.00      C2   C
ATOM   1989  C   ILE A 253      -0.546 -14.359 -11.541  0.00  0.00      C2   C
ATOM   1990  O   ILE A 253      -0.801 -13.567 -10.595  0.00  0.00      C2   O
ATOM   1991  CB  ILE A 253      -1.375 -13.434 -13.772  0.00  0.00      C2   C
ATOM   1992  CG1 ILE A 253      -1.174 -12.404 -14.933  0.00  0.00      C2   C
ATOM   1993  CG2 ILE A 253      -2.642 -12.955 -13.002  0.00  0.00      C2   C
ATOM   1994  CD1 ILE A 253      -0.734 -11.047 -14.459  0.00  0.00      C2   C
ATOM   1995  H   ILE A 253       0.546 -15.296 -14.184  0.00  0.00      C2   H
ATOM   1996  HA  ILE A 253       0.343 -12.759 -12.640  0.00  0.00      C2   H
ATOM   1997  HB  ILE A 253      -1.583 -14.410 -14.211  0.00  0.00      C2   H
ATOM   1998 HG13 ILE A 253      -2.076 -12.290 -15.533  0.00  0.00      C2   H
ATOM   1999 HG12 ILE A 253      -0.409 -12.954 -15.481  0.00  0.00      C2   H
ATOM   2000 HG21 ILE A 253      -3.411 -12.713 -13.735  0.00  0.00      C2   H
ATOM   2001 HG22 ILE A 253      -3.158 -13.734 -12.440  0.00  0.00      C2   H
ATOM   2002 HG23 ILE A 253      -2.510 -12.122 -12.311  0.00  0.00      C2   H
ATOM   2003 HD11 ILE A 253      -1.007 -10.327 -15.230  0.00  0.00      C2   H
ATOM   2004 HD12 ILE A 253      -1.194 -10.795 -13.504  0.00  0.00      C2   H
ATOM   2005 HD13 ILE A 253       0.332 -11.001 -14.236  0.00  0.00      C2   H
ATOM   2006  N   CYS A 254      -0.691 -15.637 -11.432  0.00  0.00      C2   N
ATOM   2007  CA  CYS A 254      -0.931 -16.507 -10.229  0.00  0.00      C2   C
ATOM   2008  C   CYS A 254       0.183 -16.292  -9.166  0.00  0.00      C2   C
ATOM   2009  O   CYS A 254      -0.167 -15.903  -8.063  0.00  0.00      C2   O
ATOM   2010  CB  CYS A 254      -0.893 -18.030 -10.592  0.00  0.00      C2   C
ATOM   2011  SG  CYS A 254      -1.307 -19.090  -9.173  0.00  0.00      C2   S
ATOM   2012  H   CYS A 254      -0.500 -16.176 -12.265  0.00  0.00      C2   H
ATOM   2013  HA  CYS A 254      -1.907 -16.293  -9.793  0.00  0.00      C2   H
ATOM   2014  HB3 CYS A 254       0.057 -18.440 -10.936  0.00  0.00      C2   H
ATOM   2015  HB2 CYS A 254      -1.659 -18.123 -11.362  0.00  0.00      C2   H
ATOM   2016  HG  CYS A 254      -0.143 -18.738  -8.618  0.00  0.00      C2   H
ATOM   2017  N   ASN A 255       1.458 -16.324  -9.630  0.00  0.00      C2   N
ATOM   2018  CA  ASN A 255       2.703 -16.298  -8.757  0.00  0.00      C2   C
ATOM   2019  C   ASN A 255       3.575 -15.025  -8.883  0.00  0.00      C2   C
ATOM   2020  O   ASN A 255       4.777 -14.964  -8.656  0.00  0.00      C2   O
ATOM   2021  CB  ASN A 255       3.474 -17.608  -9.042  0.00  0.00      C2   C
ATOM   2022  CG  ASN A 255       2.562 -18.830  -8.838  0.00  0.00      C2   C
ATOM   2023  OD1 ASN A 255       2.031 -19.071  -7.752  0.00  0.00      C2   O
ATOM   2024  ND2 ASN A 255       2.371 -19.640  -9.904  0.00  0.00      C2   N
ATOM   2025  H   ASN A 255       1.697 -16.477 -10.599  0.00  0.00      C2   H
ATOM   2026  HA  ASN A 255       2.461 -16.262  -7.695  0.00  0.00      C2   H
ATOM   2027  HB3 ASN A 255       4.315 -17.691  -8.353  0.00  0.00      C2   H
ATOM   2028  HB2 ASN A 255       3.836 -17.547 -10.069  0.00  0.00      C2   H
ATOM   2029 HD22 ASN A 255       1.894 -20.527  -9.832  0.00  0.00      C2   H
ATOM   2030 HD21 ASN A 255       2.941 -19.547 -10.733  0.00  0.00      C2   H
ATOM   2031  N   ASN A 256       2.802 -13.980  -9.195  0.00  0.00      C2   N
ATOM   2032  CA  ASN A 256       3.057 -12.523  -9.228  0.00  0.00      C2   C
ATOM   2033  C   ASN A 256       3.346 -11.971  -7.842  0.00  0.00      C2   C
ATOM   2034  O   ASN A 256       2.549 -12.247  -6.957  0.00  0.00      C2   O
ATOM   2035  CB  ASN A 256       1.882 -11.716  -9.897  0.00  0.00      C2   C
ATOM   2036  CG  ASN A 256       2.425 -10.417 -10.443  0.00  0.00      C2   C
ATOM   2037  OD1 ASN A 256       2.648  -9.434  -9.690  0.00  0.00      C2   O
ATOM   2038  ND2 ASN A 256       2.528 -10.352 -11.851  0.00  0.00      C2   N
ATOM   2039  H   ASN A 256       1.850 -14.235  -9.417  0.00  0.00      C2   H
ATOM   2040  HA  ASN A 256       3.909 -12.497  -9.907  0.00  0.00      C2   H
ATOM   2041  HB3 ASN A 256       1.080 -11.611  -9.166  0.00  0.00      C2   H
ATOM   2042  HB2 ASN A 256       1.498 -12.250 -10.766  0.00  0.00      C2   H
ATOM   2043 HD22 ASN A 256       2.852  -9.469 -12.219  0.00  0.00      C2   H
ATOM   2044 HD21 ASN A 256       2.348 -11.135 -12.462  0.00  0.00      C2   H
ATOM   2045  N   LYS A 257       4.345 -11.107  -7.796  0.00  0.00      C2   N
ATOM   2046  CA  LYS A 257       4.563 -10.323  -6.525  0.00  0.00      C2   C
ATOM   2047  C   LYS A 257       3.334  -9.582  -5.942  0.00  0.00      C2   C
ATOM   2048  O   LYS A 257       3.210  -9.524  -4.739  0.00  0.00      C2   O
ATOM   2049  CB  LYS A 257       5.886  -9.612  -6.554  0.00  0.00      C2   C
ATOM   2050  CG  LYS A 257       6.069  -8.378  -7.412  0.00  0.00      C2   C
ATOM   2051  CD  LYS A 257       7.518  -7.849  -7.347  0.00  0.00      C2   C
ATOM   2052  CE  LYS A 257       7.700  -6.420  -7.852  0.00  0.00      C2   C
ATOM   2053  NZ  LYS A 257       9.092  -5.884  -7.711  0.00  0.00      C2   N
ATOM   2054  H   LYS A 257       4.899 -10.799  -8.583  0.00  0.00      C2   H
ATOM   2055  HA  LYS A 257       4.633 -11.223  -5.914  0.00  0.00      C2   H
ATOM   2056  HB3 LYS A 257       6.694 -10.267  -6.879  0.00  0.00      C2   H
ATOM   2057  HB2 LYS A 257       6.106  -9.225  -5.559  0.00  0.00      C2   H
ATOM   2058  HG3 LYS A 257       5.476  -7.609  -6.917  0.00  0.00      C2   H
ATOM   2059  HG2 LYS A 257       5.679  -8.501  -8.422  0.00  0.00      C2   H
ATOM   2060  HD3 LYS A 257       8.117  -8.507  -7.976  0.00  0.00      C2   H
ATOM   2061  HD2 LYS A 257       7.831  -7.927  -6.306  0.00  0.00      C2   H
ATOM   2062  HE3 LYS A 257       7.014  -5.731  -7.359  0.00  0.00      C2   H
ATOM   2063  HE2 LYS A 257       7.475  -6.473  -8.917  0.00  0.00      C2   H
ATOM   2064  HZ1 LYS A 257       9.190  -4.922  -8.005  0.00  0.00      C2   H
ATOM   2065  HZ2 LYS A 257       9.304  -5.862  -6.724  0.00  0.00      C2   H
ATOM   2066  HZ3 LYS A 257       9.779  -6.406  -8.236  0.00  0.00      C2   H
ATOM   2067  N   TRP A 258       2.586  -8.938  -6.826  0.00  0.00      C2   N
ATOM   2068  CA  TRP A 258       1.662  -7.871  -6.471  0.00  0.00      C2   C
ATOM   2069  C   TRP A 258       0.283  -8.358  -6.048  0.00  0.00      C2   C
ATOM   2070  O   TRP A 258      -0.659  -7.568  -5.771  0.00  0.00      C2   O
ATOM   2071  CB  TRP A 258       1.484  -6.906  -7.648  0.00  0.00      C2   C
ATOM   2072  CG  TRP A 258       2.687  -6.068  -7.991  0.00  0.00      C2   C
ATOM   2073  CD1 TRP A 258       3.529  -6.243  -9.001  0.00  0.00      C2   C
ATOM   2074  CD2 TRP A 258       3.219  -5.052  -7.151  0.00  0.00      C2   C
ATOM   2075  NE1 TRP A 258       4.442  -5.212  -8.945  0.00  0.00      C2   N
ATOM   2076  CE2 TRP A 258       4.286  -4.463  -7.801  0.00  0.00      C2   C
ATOM   2077  CE3 TRP A 258       2.926  -4.552  -5.878  0.00  0.00      C2   C
ATOM   2078  CZ2 TRP A 258       5.032  -3.383  -7.249  0.00  0.00      C2   C
ATOM   2079  CZ3 TRP A 258       3.599  -3.448  -5.307  0.00  0.00      C2   C
ATOM   2080  CH2 TRP A 258       4.662  -2.858  -5.989  0.00  0.00      C2   C
ATOM   2081  H   TRP A 258       2.764  -9.206  -7.783  0.00  0.00      C2   H
ATOM   2082  HA  TRP A 258       2.117  -7.282  -5.674  0.00  0.00      C2   H
ATOM   2083  HB3 TRP A 258       0.699  -6.182  -7.428  0.00  0.00      C2   H
ATOM   2084  HB2 TRP A 258       1.075  -7.452  -8.499  0.00  0.00      C2   H
ATOM   2085  HD1 TRP A 258       3.401  -6.910  -9.841  0.00  0.00      C2   H
ATOM   2086  HE1 TRP A 258       5.313  -5.070  -9.436  0.00  0.00      C2   H
ATOM   2087  HE3 TRP A 258       2.073  -4.983  -5.376  0.00  0.00      C2   H
ATOM   2088  HZ2 TRP A 258       5.834  -2.918  -7.803  0.00  0.00      C2   H
ATOM   2089  HZ3 TRP A 258       3.256  -3.116  -4.338  0.00  0.00      C2   H
ATOM   2090  HH2 TRP A 258       5.240  -2.084  -5.507  0.00  0.00      C2   H
ATOM   2091  N   PHE A 259       0.133  -9.719  -6.171  0.00  0.00      C2   N
ATOM   2092  CA  PHE A 259      -1.136 -10.360  -6.012  0.00  0.00      C2   C
ATOM   2093  C   PHE A 259      -1.002 -11.471  -4.888  0.00  0.00      C2   C
ATOM   2094  O   PHE A 259      -1.112 -12.683  -5.152  0.00  0.00      C2   O
ATOM   2095  CB  PHE A 259      -1.669 -10.865  -7.366  0.00  0.00      C2   C
ATOM   2096  CG  PHE A 259      -1.950  -9.795  -8.294  0.00  0.00      C2   C
ATOM   2097  CD1 PHE A 259      -2.716  -8.580  -8.056  0.00  0.00      C2   C
ATOM   2098  CD2 PHE A 259      -1.568 -10.046  -9.631  0.00  0.00      C2   C
ATOM   2099  CE1 PHE A 259      -2.794  -7.514  -8.959  0.00  0.00      C2   C
ATOM   2100  CE2 PHE A 259      -1.727  -9.013 -10.567  0.00  0.00      C2   C
ATOM   2101  CZ  PHE A 259      -2.303  -7.771 -10.227  0.00  0.00      C2   C
ATOM   2102  H   PHE A 259       0.928 -10.274  -6.454  0.00  0.00      C2   H
ATOM   2103  HA  PHE A 259      -1.809  -9.587  -5.643  0.00  0.00      C2   H
ATOM   2104  HB3 PHE A 259      -2.582 -11.451  -7.262  0.00  0.00      C2   H
ATOM   2105  HB2 PHE A 259      -0.922 -11.564  -7.743  0.00  0.00      C2   H
ATOM   2106  HD1 PHE A 259      -3.187  -8.500  -7.088  0.00  0.00      C2   H
ATOM   2107  HD2 PHE A 259      -1.071 -10.973  -9.878  0.00  0.00      C2   H
ATOM   2108  HE1 PHE A 259      -3.188  -6.536  -8.727  0.00  0.00      C2   H
ATOM   2109  HE2 PHE A 259      -1.217  -9.170 -11.505  0.00  0.00      C2   H
ATOM   2110  HZ  PHE A 259      -2.323  -7.092 -11.067  0.00  0.00      C2   H
ATOM   2111  N   THR A 260      -0.714 -11.015  -3.629  0.00  0.00      C2   N
ATOM   2112  CA  THR A 260      -0.575 -11.975  -2.498  0.00  0.00      C2   C
ATOM   2113  C   THR A 260      -1.896 -12.330  -1.825  0.00  0.00      C2   C
ATOM   2114  O   THR A 260      -2.432 -13.418  -2.070  0.00  0.00      C2   O
ATOM   2115  CB  THR A 260       0.514 -11.589  -1.519  0.00  0.00      C2   C
ATOM   2116  OG1 THR A 260       0.212 -10.414  -0.765  0.00  0.00      C2   O
ATOM   2117  CG2 THR A 260       1.819 -11.376  -2.288  0.00  0.00      C2   C
ATOM   2118  H   THR A 260      -0.678 -10.028  -3.422  0.00  0.00      C2   H
ATOM   2119  HA  THR A 260      -0.212 -12.894  -2.959  0.00  0.00      C2   H
ATOM   2120  HB  THR A 260       0.770 -12.406  -0.845  0.00  0.00      C2   H
ATOM   2121  HG1 THR A 260       0.363  -9.719  -1.409  0.00  0.00      C2   H
ATOM   2122 HG21 THR A 260       1.991 -12.200  -2.981  0.00  0.00      C2   H
ATOM   2123 HG22 THR A 260       1.858 -10.373  -2.712  0.00  0.00      C2   H
ATOM   2124 HG23 THR A 260       2.638 -11.299  -1.573  0.00  0.00      C2   H
ATOM   2125  N   ASP A 261      -2.537 -11.352  -1.161  0.00  0.00      C2   N
ATOM   2126  CA  ASP A 261      -3.921 -11.510  -0.666  0.00  0.00      C2   C
ATOM   2127  C   ASP A 261      -4.979 -11.708  -1.785  0.00  0.00      C2   C
ATOM   2128  O   ASP A 261      -5.870 -12.533  -1.672  0.00  0.00      C2   O
ATOM   2129  CB  ASP A 261      -4.372 -10.339   0.234  0.00  0.00      C2   C
ATOM   2130  CG  ASP A 261      -3.699 -10.246   1.659  0.00  0.00      C2   C
ATOM   2131  OD1 ASP A 261      -3.935  -9.410   2.513  0.00  0.00      C2   O
ATOM   2132  OD2 ASP A 261      -2.869 -11.175   1.906  0.00  0.00      C2   O
ATOM   2133  H   ASP A 261      -2.194 -10.403  -1.197  0.00  0.00      C2   H
ATOM   2134  HA  ASP A 261      -3.955 -12.399  -0.037  0.00  0.00      C2   H
ATOM   2135  HB3 ASP A 261      -5.427 -10.386   0.506  0.00  0.00      C2   H
ATOM   2136  HB2 ASP A 261      -4.180  -9.394  -0.275  0.00  0.00      C2   H
ATOM   2137  N   THR A 262      -4.724 -10.994  -2.909  0.00  0.00      C2   N
ATOM   2138  CA  THR A 262      -5.508 -11.137  -4.129  0.00  0.00      C2   C
ATOM   2139  C   THR A 262      -5.644 -12.571  -4.688  0.00  0.00      C2   C
ATOM   2140  O   THR A 262      -4.727 -13.067  -5.338  0.00  0.00      C2   O
ATOM   2141  CB  THR A 262      -4.978 -10.151  -5.161  0.00  0.00      C2   C
ATOM   2142  OG1 THR A 262      -4.701  -8.871  -4.654  0.00  0.00      C2   O
ATOM   2143  CG2 THR A 262      -5.704 -10.002  -6.436  0.00  0.00      C2   C
ATOM   2144  H   THR A 262      -4.045 -10.246  -2.868  0.00  0.00      C2   H
ATOM   2145  HA  THR A 262      -6.510 -10.773  -3.905  0.00  0.00      C2   H
ATOM   2146  HB  THR A 262      -4.050 -10.617  -5.491  0.00  0.00      C2   H
ATOM   2147  HG1 THR A 262      -5.467  -8.294  -4.696  0.00  0.00      C2   H
ATOM   2148 HG21 THR A 262      -5.157  -9.316  -7.083  0.00  0.00      C2   H
ATOM   2149 HG22 THR A 262      -5.866 -10.978  -6.893  0.00  0.00      C2   H
ATOM   2150 HG23 THR A 262      -6.693  -9.543  -6.437  0.00  0.00      C2   H
ATOM   2151  N   SER A 263      -6.862 -13.099  -4.557  0.00  0.00      C2   N
ATOM   2152  CA  SER A 263      -7.186 -14.516  -4.956  0.00  0.00      C2   C
ATOM   2153  C   SER A 263      -7.313 -14.667  -6.438  0.00  0.00      C2   C
ATOM   2154  O   SER A 263      -7.764 -13.748  -7.134  0.00  0.00      C2   O
ATOM   2155  CB  SER A 263      -8.401 -14.953  -4.135  0.00  0.00      C2   C
ATOM   2156  OG  SER A 263      -9.657 -14.504  -4.712  0.00  0.00      C2   O
ATOM   2157  H   SER A 263      -7.515 -12.612  -3.961  0.00  0.00      C2   H
ATOM   2158  HA  SER A 263      -6.337 -15.116  -4.627  0.00  0.00      C2   H
ATOM   2159  HB3 SER A 263      -8.260 -14.823  -3.062  0.00  0.00      C2   H
ATOM   2160  HB2 SER A 263      -8.466 -16.030  -4.287  0.00  0.00      C2   H
ATOM   2161  HG  SER A 263     -10.390 -14.820  -4.178  0.00  0.00      C2   H
ATOM   2162  N   ILE A 264      -7.120 -15.814  -6.999  0.00  0.00      C2   N
ATOM   2163  CA  ILE A 264      -7.507 -16.069  -8.415  0.00  0.00      C2   C
ATOM   2164  C   ILE A 264      -8.712 -17.046  -8.517  0.00  0.00      C2   C
ATOM   2165  O   ILE A 264      -8.758 -18.124  -7.873  0.00  0.00      C2   O
ATOM   2166  CB  ILE A 264      -6.229 -16.686  -9.083  0.00  0.00      C2   C
ATOM   2167  CG1 ILE A 264      -6.380 -16.566 -10.644  0.00  0.00      C2   C
ATOM   2168  CG2 ILE A 264      -5.842 -18.042  -8.598  0.00  0.00      C2   C
ATOM   2169  CD1 ILE A 264      -5.046 -16.111 -11.201  0.00  0.00      C2   C
ATOM   2170  H   ILE A 264      -7.022 -16.595  -6.366  0.00  0.00      C2   H
ATOM   2171  HA  ILE A 264      -7.763 -15.199  -9.020  0.00  0.00      C2   H
ATOM   2172  HB  ILE A 264      -5.464 -15.997  -8.726  0.00  0.00      C2   H
ATOM   2173 HG13 ILE A 264      -7.089 -15.833 -11.028  0.00  0.00      C2   H
ATOM   2174 HG12 ILE A 264      -6.783 -17.489 -11.060  0.00  0.00      C2   H
ATOM   2175 HG21 ILE A 264      -5.706 -18.017  -7.517  0.00  0.00      C2   H
ATOM   2176 HG22 ILE A 264      -6.622 -18.781  -8.782  0.00  0.00      C2   H
ATOM   2177 HG23 ILE A 264      -4.971 -18.504  -9.062  0.00  0.00      C2   H
ATOM   2178 HD11 ILE A 264      -5.127 -15.045 -11.412  0.00  0.00      C2   H
ATOM   2179 HD12 ILE A 264      -4.201 -16.366 -10.561  0.00  0.00      C2   H
ATOM   2180 HD13 ILE A 264      -4.970 -16.551 -12.195  0.00  0.00      C2   H
ATOM   2181  N   ILE A 265      -9.672 -16.568  -9.296  0.00  0.00      C2   N
ATOM   2182  CA  ILE A 265     -10.930 -17.223  -9.703  0.00  0.00      C2   C
ATOM   2183  C   ILE A 265     -10.808 -17.590 -11.124  0.00  0.00      C2   C
ATOM   2184  O   ILE A 265     -10.934 -16.690 -11.991  0.00  0.00      C2   O
ATOM   2185  CB  ILE A 265     -12.139 -16.312  -9.474  0.00  0.00      C2   C
ATOM   2186  CG1 ILE A 265     -12.251 -15.884  -8.032  0.00  0.00      C2   C
ATOM   2187  CG2 ILE A 265     -13.414 -16.892  -9.925  0.00  0.00      C2   C
ATOM   2188  CD1 ILE A 265     -13.189 -14.696  -7.750  0.00  0.00      C2   C
ATOM   2189  H   ILE A 265      -9.537 -15.608  -9.578  0.00  0.00      C2   H
ATOM   2190  HA  ILE A 265     -10.919 -18.094  -9.047  0.00  0.00      C2   H
ATOM   2191  HB  ILE A 265     -12.100 -15.423 -10.104  0.00  0.00      C2   H
ATOM   2192 HG13 ILE A 265     -11.302 -15.480  -7.680  0.00  0.00      C2   H
ATOM   2193 HG12 ILE A 265     -12.381 -16.723  -7.349  0.00  0.00      C2   H
ATOM   2194 HG21 ILE A 265     -14.109 -16.071 -10.108  0.00  0.00      C2   H
ATOM   2195 HG22 ILE A 265     -13.466 -17.474 -10.845  0.00  0.00      C2   H
ATOM   2196 HG23 ILE A 265     -13.828 -17.432  -9.073  0.00  0.00      C2   H
ATOM   2197 HD11 ILE A 265     -12.845 -13.890  -8.399  0.00  0.00      C2   H
ATOM   2198 HD12 ILE A 265     -14.205 -14.965  -8.039  0.00  0.00      C2   H
ATOM   2199 HD13 ILE A 265     -13.150 -14.447  -6.689  0.00  0.00      C2   H
ATOM   2200  N   LEU A 266     -10.532 -18.834 -11.393  0.00  0.00      C2   N
ATOM   2201  CA  LEU A 266     -10.292 -19.335 -12.676  0.00  0.00      C2   C
ATOM   2202  C   LEU A 266     -11.664 -19.838 -13.211  0.00  0.00      C2   C
ATOM   2203  O   LEU A 266     -12.299 -20.753 -12.656  0.00  0.00      C2   O
ATOM   2204  CB  LEU A 266      -9.285 -20.495 -12.554  0.00  0.00      C2   C
ATOM   2205  CG  LEU A 266      -8.719 -21.166 -13.823  0.00  0.00      C2   C
ATOM   2206  CD1 LEU A 266      -8.218 -20.108 -14.901  0.00  0.00      C2   C
ATOM   2207  CD2 LEU A 266      -7.530 -22.088 -13.486  0.00  0.00      C2   C
ATOM   2208  H   LEU A 266     -10.488 -19.546 -10.678  0.00  0.00      C2   H
ATOM   2209  HA  LEU A 266      -9.959 -18.630 -13.437  0.00  0.00      C2   H
ATOM   2210  HB3 LEU A 266      -9.662 -21.260 -11.876  0.00  0.00      C2   H
ATOM   2211  HB2 LEU A 266      -8.436 -20.077 -12.014  0.00  0.00      C2   H
ATOM   2212  HG  LEU A 266      -9.506 -21.804 -14.225  0.00  0.00      C2   H
ATOM   2213 HD11 LEU A 266      -8.936 -19.905 -15.694  0.00  0.00      C2   H
ATOM   2214 HD12 LEU A 266      -8.017 -19.122 -14.481  0.00  0.00      C2   H
ATOM   2215 HD13 LEU A 266      -7.255 -20.372 -15.339  0.00  0.00      C2   H
ATOM   2216 HD21 LEU A 266      -7.572 -22.390 -12.439  0.00  0.00      C2   H
ATOM   2217 HD22 LEU A 266      -7.730 -22.983 -14.075  0.00  0.00      C2   H
ATOM   2218 HD23 LEU A 266      -6.475 -21.917 -13.698  0.00  0.00      C2   H
ATOM   2219  N   PHE A 267     -12.084 -19.109 -14.252  0.00  0.00      C2   N
ATOM   2220  CA  PHE A 267     -13.264 -19.425 -15.010  0.00  0.00      C2   C
ATOM   2221  C   PHE A 267     -12.946 -20.347 -16.181  0.00  0.00      C2   C
ATOM   2222  O   PHE A 267     -12.104 -19.986 -17.000  0.00  0.00      C2   O
ATOM   2223  CB  PHE A 267     -13.798 -17.965 -15.334  0.00  0.00      C2   C
ATOM   2224  CG  PHE A 267     -15.038 -17.517 -14.564  0.00  0.00      C2   C
ATOM   2225  CD1 PHE A 267     -15.886 -16.545 -15.127  0.00  0.00      C2   C
ATOM   2226  CD2 PHE A 267     -15.255 -17.978 -13.240  0.00  0.00      C2   C
ATOM   2227  CE1 PHE A 267     -16.882 -16.006 -14.361  0.00  0.00      C2   C
ATOM   2228  CE2 PHE A 267     -16.446 -17.600 -12.596  0.00  0.00      C2   C
ATOM   2229  CZ  PHE A 267     -17.154 -16.528 -13.137  0.00  0.00      C2   C
ATOM   2230  H   PHE A 267     -11.543 -18.347 -14.636  0.00  0.00      C2   H
ATOM   2231  HA  PHE A 267     -13.967 -19.988 -14.397  0.00  0.00      C2   H
ATOM   2232  HB3 PHE A 267     -14.061 -17.858 -16.387  0.00  0.00      C2   H
ATOM   2233  HB2 PHE A 267     -13.011 -17.254 -15.086  0.00  0.00      C2   H
ATOM   2234  HD1 PHE A 267     -15.688 -16.108 -16.095  0.00  0.00      C2   H
ATOM   2235  HD2 PHE A 267     -14.605 -18.631 -12.677  0.00  0.00      C2   H
ATOM   2236  HE1 PHE A 267     -17.595 -15.326 -14.802  0.00  0.00      C2   H
ATOM   2237  HE2 PHE A 267     -16.695 -18.079 -11.660  0.00  0.00      C2   H
ATOM   2238  HZ  PHE A 267     -18.067 -16.154 -12.699  0.00  0.00      C2   H
ATOM   2239  N   LEU A 268     -13.624 -21.535 -16.223  0.00  0.00      C2   N
ATOM   2240  CA  LEU A 268     -13.311 -22.533 -17.221  0.00  0.00      C2   C
ATOM   2241  C   LEU A 268     -14.415 -22.439 -18.322  0.00  0.00      C2   C
ATOM   2242  O   LEU A 268     -15.548 -22.814 -18.142  0.00  0.00      C2   O
ATOM   2243  CB  LEU A 268     -13.136 -23.918 -16.529  0.00  0.00      C2   C
ATOM   2244  CG  LEU A 268     -11.848 -24.125 -15.673  0.00  0.00      C2   C
ATOM   2245  CD1 LEU A 268     -11.960 -25.496 -14.990  0.00  0.00      C2   C
ATOM   2246  CD2 LEU A 268     -10.530 -23.832 -16.440  0.00  0.00      C2   C
ATOM   2247  H   LEU A 268     -14.326 -21.732 -15.525  0.00  0.00      C2   H
ATOM   2248  HA  LEU A 268     -12.352 -22.388 -17.718  0.00  0.00      C2   H
ATOM   2249  HB3 LEU A 268     -13.040 -24.611 -17.366  0.00  0.00      C2   H
ATOM   2250  HB2 LEU A 268     -14.077 -24.063 -15.999  0.00  0.00      C2   H
ATOM   2251  HG  LEU A 268     -11.863 -23.416 -14.846  0.00  0.00      C2   H
ATOM   2252 HD11 LEU A 268     -12.287 -26.358 -15.572  0.00  0.00      C2   H
ATOM   2253 HD12 LEU A 268     -11.010 -25.788 -14.541  0.00  0.00      C2   H
ATOM   2254 HD13 LEU A 268     -12.564 -25.428 -14.086  0.00  0.00      C2   H
ATOM   2255 HD21 LEU A 268     -10.352 -22.764 -16.317  0.00  0.00      C2   H
ATOM   2256 HD22 LEU A 268      -9.733 -24.426 -15.993  0.00  0.00      C2   H
ATOM   2257 HD23 LEU A 268     -10.677 -24.048 -17.498  0.00  0.00      C2   H
ATOM   2258  N   ASN A 269     -13.983 -22.003 -19.517  0.00  0.00      C2   N
ATOM   2259  CA  ASN A 269     -14.796 -21.669 -20.634  0.00  0.00      C2   C
ATOM   2260  C   ASN A 269     -14.673 -22.750 -21.723  0.00  0.00      C2   C
ATOM   2261  O   ASN A 269     -13.722 -23.501 -21.787  0.00  0.00      C2   O
ATOM   2262  CB  ASN A 269     -14.353 -20.280 -21.124  0.00  0.00      C2   C
ATOM   2263  CG  ASN A 269     -14.806 -19.096 -20.279  0.00  0.00      C2   C
ATOM   2264  OD1 ASN A 269     -15.899 -19.018 -19.674  0.00  0.00      C2   O
ATOM   2265  ND2 ASN A 269     -13.971 -18.072 -20.280  0.00  0.00      C2   N
ATOM   2266  H   ASN A 269     -13.007 -21.967 -19.775  0.00  0.00      C2   H
ATOM   2267  HA  ASN A 269     -15.789 -21.643 -20.185  0.00  0.00      C2   H
ATOM   2268  HB3 ASN A 269     -14.895 -20.232 -22.068  0.00  0.00      C2   H
ATOM   2269  HB2 ASN A 269     -13.347 -20.152 -21.526  0.00  0.00      C2   H
ATOM   2270 HD22 ASN A 269     -14.295 -17.285 -19.736  0.00  0.00      C2   H
ATOM   2271 HD21 ASN A 269     -13.088 -18.108 -20.770  0.00  0.00      C2   H
ATOM   2272  N   LYS A 270     -15.592 -22.639 -22.722  0.00  0.00      C2   N
ATOM   2273  CA  LYS A 270     -15.786 -23.372 -23.894  0.00  0.00      C2   C
ATOM   2274  C   LYS A 270     -15.967 -24.874 -23.613  0.00  0.00      C2   C
ATOM   2275  O   LYS A 270     -15.154 -25.687 -24.069  0.00  0.00      C2   O
ATOM   2276  CB  LYS A 270     -14.526 -23.023 -24.848  0.00  0.00      C2   C
ATOM   2277  CG  LYS A 270     -14.790 -21.520 -25.307  0.00  0.00      C2   C
ATOM   2278  CD  LYS A 270     -14.026 -21.203 -26.553  0.00  0.00      C2   C
ATOM   2279  CE  LYS A 270     -14.090 -19.697 -26.784  0.00  0.00      C2   C
ATOM   2280  NZ  LYS A 270     -13.672 -19.297 -28.124  0.00  0.00      C2   N
ATOM   2281  H   LYS A 270     -16.248 -21.889 -22.558  0.00  0.00      C2   H
ATOM   2282  HA  LYS A 270     -16.764 -23.062 -24.263  0.00  0.00      C2   H
ATOM   2283  HB3 LYS A 270     -14.421 -23.723 -25.676  0.00  0.00      C2   H
ATOM   2284  HB2 LYS A 270     -13.591 -23.140 -24.299  0.00  0.00      C2   H
ATOM   2285  HG3 LYS A 270     -14.635 -20.867 -24.448  0.00  0.00      C2   H
ATOM   2286  HG2 LYS A 270     -15.857 -21.387 -25.488  0.00  0.00      C2   H
ATOM   2287  HD3 LYS A 270     -14.502 -21.620 -27.441  0.00  0.00      C2   H
ATOM   2288  HD2 LYS A 270     -13.042 -21.664 -26.642  0.00  0.00      C2   H
ATOM   2289  HE3 LYS A 270     -13.583 -19.131 -26.002  0.00  0.00      C2   H
ATOM   2290  HE2 LYS A 270     -15.153 -19.471 -26.707  0.00  0.00      C2   H
ATOM   2291  HZ1 LYS A 270     -13.588 -18.291 -28.150  0.00  0.00      C2   H
ATOM   2292  HZ2 LYS A 270     -12.739 -19.607 -28.356  0.00  0.00      C2   H
ATOM   2293  HZ3 LYS A 270     -14.278 -19.586 -28.879  0.00  0.00      C2   H
ATOM   2294  N   LYS A 271     -16.931 -25.188 -22.784  0.00  0.00      C2   N
ATOM   2295  CA  LYS A 271     -17.082 -26.500 -22.236  0.00  0.00      C2   C
ATOM   2296  C   LYS A 271     -17.765 -27.516 -23.165  0.00  0.00      C2   C
ATOM   2297  O   LYS A 271     -17.223 -28.567 -23.405  0.00  0.00      C2   O
ATOM   2298  CB  LYS A 271     -17.790 -26.391 -20.861  0.00  0.00      C2   C
ATOM   2299  CG  LYS A 271     -19.095 -25.600 -20.862  0.00  0.00      C2   C
ATOM   2300  CD  LYS A 271     -19.911 -25.722 -19.565  0.00  0.00      C2   C
ATOM   2301  CE  LYS A 271     -20.306 -27.115 -19.122  0.00  0.00      C2   C
ATOM   2302  NZ  LYS A 271     -21.346 -27.161 -18.070  0.00  0.00      C2   N
ATOM   2303  H   LYS A 271     -17.550 -24.478 -22.420  0.00  0.00      C2   H
ATOM   2304  HA  LYS A 271     -16.107 -26.972 -22.115  0.00  0.00      C2   H
ATOM   2305  HB3 LYS A 271     -17.187 -25.871 -20.117  0.00  0.00      C2   H
ATOM   2306  HB2 LYS A 271     -17.835 -27.398 -20.444  0.00  0.00      C2   H
ATOM   2307  HG3 LYS A 271     -19.644 -26.124 -21.645  0.00  0.00      C2   H
ATOM   2308  HG2 LYS A 271     -19.079 -24.540 -21.112  0.00  0.00      C2   H
ATOM   2309  HD3 LYS A 271     -20.793 -25.082 -19.611  0.00  0.00      C2   H
ATOM   2310  HD2 LYS A 271     -19.316 -25.280 -18.766  0.00  0.00      C2   H
ATOM   2311  HE3 LYS A 271     -19.466 -27.754 -18.850  0.00  0.00      C2   H
ATOM   2312  HE2 LYS A 271     -20.707 -27.653 -19.980  0.00  0.00      C2   H
ATOM   2313  HZ1 LYS A 271     -21.420 -28.091 -17.684  0.00  0.00      C2   H
ATOM   2314  HZ2 LYS A 271     -21.091 -26.559 -17.300  0.00  0.00      C2   H
ATOM   2315  HZ3 LYS A 271     -22.197 -26.834 -18.505  0.00  0.00      C2   H
ATOM   2316  N   ASP A 272     -18.878 -27.075 -23.795  0.00  0.00      C2   N
ATOM   2317  CA  ASP A 272     -19.555 -27.925 -24.821  0.00  0.00      C2   C
ATOM   2318  C   ASP A 272     -18.789 -28.140 -26.125  0.00  0.00      C2   C
ATOM   2319  O   ASP A 272     -18.805 -29.183 -26.721  0.00  0.00      C2   O
ATOM   2320  CB  ASP A 272     -20.915 -27.353 -25.303  0.00  0.00      C2   C
ATOM   2321  CG  ASP A 272     -21.624 -26.196 -24.578  0.00  0.00      C2   C
ATOM   2322  OD1 ASP A 272     -22.900 -26.157 -24.552  0.00  0.00      C2   O
ATOM   2323  OD2 ASP A 272     -20.988 -25.194 -24.176  0.00  0.00      C2   O
ATOM   2324  H   ASP A 272     -19.270 -26.188 -23.516  0.00  0.00      C2   H
ATOM   2325  HA  ASP A 272     -19.804 -28.895 -24.390  0.00  0.00      C2   H
ATOM   2326  HB3 ASP A 272     -21.584 -28.214 -25.313  0.00  0.00      C2   H
ATOM   2327  HB2 ASP A 272     -20.924 -27.072 -26.356  0.00  0.00      C2   H
ATOM   2328  N   LEU A 273     -18.036 -27.099 -26.481  0.00  0.00      C2   N
ATOM   2329  CA  LEU A 273     -17.070 -27.112 -27.545  0.00  0.00      C2   C
ATOM   2330  C   LEU A 273     -15.870 -28.074 -27.284  0.00  0.00      C2   C
ATOM   2331  O   LEU A 273     -15.379 -28.701 -28.249  0.00  0.00      C2   O
ATOM   2332  CB  LEU A 273     -16.508 -25.674 -27.797  0.00  0.00      C2   C
ATOM   2333  CG  LEU A 273     -17.487 -24.775 -28.588  0.00  0.00      C2   C
ATOM   2334  CD1 LEU A 273     -17.084 -23.315 -28.480  0.00  0.00      C2   C
ATOM   2335  CD2 LEU A 273     -17.585 -25.046 -30.081  0.00  0.00      C2   C
ATOM   2336  H   LEU A 273     -18.160 -26.235 -25.973  0.00  0.00      C2   H
ATOM   2337  HA  LEU A 273     -17.616 -27.457 -28.422  0.00  0.00      C2   H
ATOM   2338  HB3 LEU A 273     -15.536 -25.699 -28.291  0.00  0.00      C2   H
ATOM   2339  HB2 LEU A 273     -16.200 -25.196 -26.867  0.00  0.00      C2   H
ATOM   2340  HG  LEU A 273     -18.485 -24.772 -28.150  0.00  0.00      C2   H
ATOM   2341 HD11 LEU A 273     -16.137 -23.076 -28.963  0.00  0.00      C2   H
ATOM   2342 HD12 LEU A 273     -17.818 -22.660 -28.949  0.00  0.00      C2   H
ATOM   2343 HD13 LEU A 273     -17.141 -22.952 -27.453  0.00  0.00      C2   H
ATOM   2344 HD21 LEU A 273     -17.527 -26.070 -30.450  0.00  0.00      C2   H
ATOM   2345 HD22 LEU A 273     -18.578 -24.750 -30.418  0.00  0.00      C2   H
ATOM   2346 HD23 LEU A 273     -16.870 -24.475 -30.672  0.00  0.00      C2   H
ATOM   2347  N   PHE A 274     -15.370 -28.138 -26.073  0.00  0.00      C2   N
ATOM   2348  CA  PHE A 274     -14.340 -29.145 -25.605  0.00  0.00      C2   C
ATOM   2349  C   PHE A 274     -14.804 -30.582 -25.541  0.00  0.00      C2   C
ATOM   2350  O   PHE A 274     -14.096 -31.438 -26.074  0.00  0.00      C2   O
ATOM   2351  CB  PHE A 274     -13.769 -28.671 -24.255  0.00  0.00      C2   C
ATOM   2352  CG  PHE A 274     -12.796 -29.586 -23.513  0.00  0.00      C2   C
ATOM   2353  CD1 PHE A 274     -11.487 -29.765 -24.003  0.00  0.00      C2   C
ATOM   2354  CD2 PHE A 274     -13.339 -30.516 -22.604  0.00  0.00      C2   C
ATOM   2355  CE1 PHE A 274     -10.685 -30.761 -23.464  0.00  0.00      C2   C
ATOM   2356  CE2 PHE A 274     -12.543 -31.484 -22.059  0.00  0.00      C2   C
ATOM   2357  CZ  PHE A 274     -11.275 -31.625 -22.549  0.00  0.00      C2   C
ATOM   2358  H   PHE A 274     -15.710 -27.501 -25.367  0.00  0.00      C2   H
ATOM   2359  HA  PHE A 274     -13.555 -29.097 -26.359  0.00  0.00      C2   H
ATOM   2360  HB3 PHE A 274     -14.554 -28.308 -23.591  0.00  0.00      C2   H
ATOM   2361  HB2 PHE A 274     -13.180 -27.778 -24.462  0.00  0.00      C2   H
ATOM   2362  HD1 PHE A 274     -11.135 -29.042 -24.724  0.00  0.00      C2   H
ATOM   2363  HD2 PHE A 274     -14.395 -30.455 -22.385  0.00  0.00      C2   H
ATOM   2364  HE1 PHE A 274      -9.672 -30.954 -23.785  0.00  0.00      C2   H
ATOM   2365  HE2 PHE A 274     -12.924 -32.347 -21.534  0.00  0.00      C2   H
ATOM   2366  HZ  PHE A 274     -10.723 -32.453 -22.129  0.00  0.00      C2   H
ATOM   2367  N   GLU A 275     -15.998 -30.803 -25.001  0.00  0.00      C2   N
ATOM   2368  CA  GLU A 275     -16.703 -32.061 -24.985  0.00  0.00      C2   C
ATOM   2369  C   GLU A 275     -16.888 -32.651 -26.351  0.00  0.00      C2   C
ATOM   2370  O   GLU A 275     -16.726 -33.884 -26.496  0.00  0.00      C2   O
ATOM   2371  CB  GLU A 275     -18.013 -31.849 -24.193  0.00  0.00      C2   C
ATOM   2372  CG  GLU A 275     -18.894 -33.115 -24.088  0.00  0.00      C2   C
ATOM   2373  CD  GLU A 275     -20.239 -32.621 -23.614  0.00  0.00      C2   C
ATOM   2374  OE1 GLU A 275     -21.087 -32.161 -24.413  0.00  0.00      C2   O
ATOM   2375  OE2 GLU A 275     -20.433 -32.623 -22.386  0.00  0.00      C2   O
ATOM   2376  H   GLU A 275     -16.495 -30.077 -24.505  0.00  0.00      C2   H
ATOM   2377  HA  GLU A 275     -16.019 -32.760 -24.505  0.00  0.00      C2   H
ATOM   2378  HB3 GLU A 275     -18.473 -31.020 -24.732  0.00  0.00      C2   H
ATOM   2379  HB2 GLU A 275     -17.878 -31.301 -23.261  0.00  0.00      C2   H
ATOM   2380  HG3 GLU A 275     -18.446 -33.911 -23.493  0.00  0.00      C2   H
ATOM   2381  HG2 GLU A 275     -19.178 -33.615 -25.014  0.00  0.00      C2   H
ATOM   2382  N   GLU A 276     -17.199 -31.763 -27.335  0.00  0.00      C2   N
ATOM   2383  CA  GLU A 276     -17.226 -32.107 -28.763  0.00  0.00      C2   C
ATOM   2384  C   GLU A 276     -15.842 -32.576 -29.257  0.00  0.00      C2   C
ATOM   2385  O   GLU A 276     -15.727 -33.664 -29.830  0.00  0.00      C2   O
ATOM   2386  CB  GLU A 276     -17.888 -30.937 -29.579  0.00  0.00      C2   C
ATOM   2387  CG  GLU A 276     -17.785 -31.044 -31.131  0.00  0.00      C2   C
ATOM   2388  CD  GLU A 276     -18.399 -29.866 -31.882  0.00  0.00      C2   C
ATOM   2389  OE1 GLU A 276     -18.258 -28.706 -31.491  0.00  0.00      C2   O
ATOM   2390  OE2 GLU A 276     -19.218 -30.149 -32.778  0.00  0.00      C2   O
ATOM   2391  H   GLU A 276     -17.286 -30.792 -27.070  0.00  0.00      C2   H
ATOM   2392  HA  GLU A 276     -17.896 -32.959 -28.875  0.00  0.00      C2   H
ATOM   2393  HB3 GLU A 276     -17.517 -29.975 -29.223  0.00  0.00      C2   H
ATOM   2394  HB2 GLU A 276     -18.925 -30.971 -29.246  0.00  0.00      C2   H
ATOM   2395  HG3 GLU A 276     -18.308 -31.985 -31.305  0.00  0.00      C2   H
ATOM   2396  HG2 GLU A 276     -16.777 -31.207 -31.511  0.00  0.00      C2   H
ATOM   2397  N   LYS A 277     -14.806 -31.673 -29.115  0.00  0.00      C2   N
ATOM   2398  CA  LYS A 277     -13.543 -31.799 -29.662  0.00  0.00      C2   C
ATOM   2399  C   LYS A 277     -12.711 -32.992 -29.115  0.00  0.00      C2   C
ATOM   2400  O   LYS A 277     -12.013 -33.588 -29.907  0.00  0.00      C2   O
ATOM   2401  CB  LYS A 277     -12.763 -30.481 -29.599  0.00  0.00      C2   C
ATOM   2402  CG  LYS A 277     -12.877 -29.540 -30.865  0.00  0.00      C2   C
ATOM   2403  CD  LYS A 277     -12.395 -28.161 -30.653  0.00  0.00      C2   C
ATOM   2404  CE  LYS A 277     -10.967 -28.017 -30.177  0.00  0.00      C2   C
ATOM   2405  NZ  LYS A 277     -10.028 -28.724 -31.062  0.00  0.00      C2   N
ATOM   2406  H   LYS A 277     -14.958 -30.822 -28.593  0.00  0.00      C2   H
ATOM   2407  HA  LYS A 277     -13.808 -32.011 -30.698  0.00  0.00      C2   H
ATOM   2408  HB3 LYS A 277     -11.698 -30.715 -29.579  0.00  0.00      C2   H
ATOM   2409  HB2 LYS A 277     -12.981 -30.000 -28.646  0.00  0.00      C2   H
ATOM   2410  HG3 LYS A 277     -13.877 -29.634 -31.289  0.00  0.00      C2   H
ATOM   2411  HG2 LYS A 277     -12.302 -29.966 -31.688  0.00  0.00      C2   H
ATOM   2412  HD3 LYS A 277     -13.103 -27.556 -30.086  0.00  0.00      C2   H
ATOM   2413  HD2 LYS A 277     -12.496 -27.622 -31.595  0.00  0.00      C2   H
ATOM   2414  HE3 LYS A 277     -10.843 -28.344 -29.145  0.00  0.00      C2   H
ATOM   2415  HE2 LYS A 277     -10.692 -26.962 -30.177  0.00  0.00      C2   H
ATOM   2416  HZ1 LYS A 277     -10.158 -29.721 -31.157  0.00  0.00      C2   H
ATOM   2417  HZ2 LYS A 277     -10.047 -28.327 -31.990  0.00  0.00      C2   H
ATOM   2418  HZ3 LYS A 277      -9.090 -28.643 -30.697  0.00  0.00      C2   H
ATOM   2419  N   ILE A 278     -12.866 -33.492 -27.899  0.00  0.00      C2   N
ATOM   2420  CA  ILE A 278     -12.090 -34.583 -27.419  0.00  0.00      C2   C
ATOM   2421  C   ILE A 278     -12.615 -35.935 -28.073  0.00  0.00      C2   C
ATOM   2422  O   ILE A 278     -12.003 -36.949 -27.869  0.00  0.00      C2   O
ATOM   2423  CB  ILE A 278     -12.128 -34.604 -25.840  0.00  0.00      C2   C
ATOM   2424  CG1 ILE A 278     -13.452 -34.924 -25.123  0.00  0.00      C2   C
ATOM   2425  CG2 ILE A 278     -11.324 -33.378 -25.325  0.00  0.00      C2   C
ATOM   2426  CD1 ILE A 278     -13.489 -34.597 -23.628  0.00  0.00      C2   C
ATOM   2427  H   ILE A 278     -13.387 -32.969 -27.210  0.00  0.00      C2   H
ATOM   2428  HA  ILE A 278     -11.043 -34.373 -27.637  0.00  0.00      C2   H
ATOM   2429  HB  ILE A 278     -11.392 -35.360 -25.565  0.00  0.00      C2   H
ATOM   2430 HG13 ILE A 278     -13.868 -35.915 -25.304  0.00  0.00      C2   H
ATOM   2431 HG12 ILE A 278     -14.209 -34.301 -25.600  0.00  0.00      C2   H
ATOM   2432 HG21 ILE A 278     -10.854 -33.606 -24.369  0.00  0.00      C2   H
ATOM   2433 HG22 ILE A 278     -10.463 -33.118 -25.942  0.00  0.00      C2   H
ATOM   2434 HG23 ILE A 278     -12.029 -32.567 -25.143  0.00  0.00      C2   H
ATOM   2435 HD11 ILE A 278     -14.150 -35.171 -22.979  0.00  0.00      C2   H
ATOM   2436 HD12 ILE A 278     -12.467 -34.784 -23.299  0.00  0.00      C2   H
ATOM   2437 HD13 ILE A 278     -13.801 -33.597 -23.327  0.00  0.00      C2   H
ATOM   2438  N   LYS A 279     -13.719 -35.961 -28.810  0.00  0.00      C2   N
ATOM   2439  CA  LYS A 279     -14.132 -37.054 -29.636  0.00  0.00      C2   C
ATOM   2440  C   LYS A 279     -13.361 -37.062 -30.939  0.00  0.00      C2   C
ATOM   2441  O   LYS A 279     -13.114 -38.213 -31.446  0.00  0.00      C2   O
ATOM   2442  CB  LYS A 279     -15.695 -36.998 -29.882  0.00  0.00      C2   C
ATOM   2443  CG  LYS A 279     -16.564 -37.394 -28.632  0.00  0.00      C2   C
ATOM   2444  CD  LYS A 279     -18.050 -37.223 -28.791  0.00  0.00      C2   C
ATOM   2445  CE  LYS A 279     -18.424 -35.697 -28.951  0.00  0.00      C2   C
ATOM   2446  NZ  LYS A 279     -19.825 -35.463 -28.487  0.00  0.00      C2   N
ATOM   2447  H   LYS A 279     -14.173 -35.066 -28.924  0.00  0.00      C2   H
ATOM   2448  HA  LYS A 279     -14.033 -37.979 -29.068  0.00  0.00      C2   H
ATOM   2449  HB3 LYS A 279     -16.026 -37.696 -30.651  0.00  0.00      C2   H
ATOM   2450  HB2 LYS A 279     -15.940 -36.009 -30.270  0.00  0.00      C2   H
ATOM   2451  HG3 LYS A 279     -16.285 -36.870 -27.719  0.00  0.00      C2   H
ATOM   2452  HG2 LYS A 279     -16.394 -38.467 -28.542  0.00  0.00      C2   H
ATOM   2453  HD3 LYS A 279     -18.577 -37.618 -27.922  0.00  0.00      C2   H
ATOM   2454  HD2 LYS A 279     -18.444 -37.748 -29.661  0.00  0.00      C2   H
ATOM   2455  HE3 LYS A 279     -18.218 -35.195 -29.896  0.00  0.00      C2   H
ATOM   2456  HE2 LYS A 279     -17.778 -35.155 -28.260  0.00  0.00      C2   H
ATOM   2457  HZ1 LYS A 279     -20.512 -36.056 -28.929  0.00  0.00      C2   H
ATOM   2458  HZ2 LYS A 279     -19.949 -35.664 -27.505  0.00  0.00      C2   H
ATOM   2459  HZ3 LYS A 279     -20.132 -34.501 -28.450  0.00  0.00      C2   H
ATOM   2460  N   LYS A 280     -12.810 -35.988 -31.405  0.00  0.00      C2   N
ATOM   2461  CA  LYS A 280     -12.185 -35.818 -32.751  0.00  0.00      C2   C
ATOM   2462  C   LYS A 280     -10.695 -36.076 -32.755  0.00  0.00      C2   C
ATOM   2463  O   LYS A 280     -10.108 -36.859 -33.489  0.00  0.00      C2   O
ATOM   2464  CB  LYS A 280     -12.487 -34.391 -33.113  0.00  0.00      C2   C
ATOM   2465  CG  LYS A 280     -14.029 -34.185 -33.393  0.00  0.00      C2   C
ATOM   2466  CD  LYS A 280     -14.409 -32.827 -33.979  0.00  0.00      C2   C
ATOM   2467  CE  LYS A 280     -15.946 -32.585 -34.249  0.00  0.00      C2   C
ATOM   2468  NZ  LYS A 280     -16.625 -33.814 -34.756  0.00  0.00      C2   N
ATOM   2469  H   LYS A 280     -12.931 -35.084 -30.969  0.00  0.00      C2   H
ATOM   2470  HA  LYS A 280     -12.545 -36.457 -33.557  0.00  0.00      C2   H
ATOM   2471  HB3 LYS A 280     -11.970 -34.142 -34.040  0.00  0.00      C2   H
ATOM   2472  HB2 LYS A 280     -12.151 -33.689 -32.351  0.00  0.00      C2   H
ATOM   2473  HG3 LYS A 280     -14.556 -34.493 -32.490  0.00  0.00      C2   H
ATOM   2474  HG2 LYS A 280     -14.293 -34.966 -34.105  0.00  0.00      C2   H
ATOM   2475  HD3 LYS A 280     -13.856 -32.790 -34.917  0.00  0.00      C2   H
ATOM   2476  HD2 LYS A 280     -14.116 -31.968 -33.375  0.00  0.00      C2   H
ATOM   2477  HE3 LYS A 280     -16.041 -31.679 -34.847  0.00  0.00      C2   H
ATOM   2478  HE2 LYS A 280     -16.481 -32.412 -33.315  0.00  0.00      C2   H
ATOM   2479  HZ1 LYS A 280     -16.382 -34.101 -35.694  0.00  0.00      C2   H
ATOM   2480  HZ2 LYS A 280     -16.580 -34.656 -34.199  0.00  0.00      C2   H
ATOM   2481  HZ3 LYS A 280     -17.607 -33.583 -34.794  0.00  0.00      C2   H
ATOM   2482  N   SER A 281     -10.110 -35.537 -31.684  0.00  0.00      C2   N
ATOM   2483  CA  SER A 281      -8.659 -35.586 -31.311  0.00  0.00      C2   C
ATOM   2484  C   SER A 281      -8.615 -35.910 -29.795  0.00  0.00      C2   C
ATOM   2485  O   SER A 281      -8.591 -34.942 -29.071  0.00  0.00      C2   O
ATOM   2486  CB  SER A 281      -8.106 -34.135 -31.555  0.00  0.00      C2   C
ATOM   2487  OG  SER A 281      -6.739 -34.230 -31.598  0.00  0.00      C2   O
ATOM   2488  H   SER A 281     -10.614 -34.904 -31.080  0.00  0.00      C2   H
ATOM   2489  HA  SER A 281      -7.964 -36.304 -31.746  0.00  0.00      C2   H
ATOM   2490  HB3 SER A 281      -8.338 -33.418 -30.767  0.00  0.00      C2   H
ATOM   2491  HB2 SER A 281      -8.620 -33.894 -32.486  0.00  0.00      C2   H
ATOM   2492  HG  SER A 281      -6.479 -33.987 -30.706  0.00  0.00      C2   H
ATOM   2493  N   PRO A 282      -8.640 -37.169 -29.373  0.00  0.00      C2   N
ATOM   2494  CA  PRO A 282      -8.550 -37.499 -28.006  0.00  0.00      C2   C
ATOM   2495  C   PRO A 282      -7.479 -36.852 -27.146  0.00  0.00      C2   C
ATOM   2496  O   PRO A 282      -6.396 -36.509 -27.577  0.00  0.00      C2   O
ATOM   2497  CB  PRO A 282      -8.459 -39.006 -27.972  0.00  0.00      C2   C
ATOM   2498  CG  PRO A 282      -9.058 -39.466 -29.312  0.00  0.00      C2   C
ATOM   2499  CD  PRO A 282      -8.703 -38.344 -30.236  0.00  0.00      C2   C
ATOM   2500  HA  PRO A 282      -9.527 -37.168 -27.653  0.00  0.00      C2   H
ATOM   2501  HB3 PRO A 282      -8.983 -39.472 -27.138  0.00  0.00      C2   H
ATOM   2502  HB2 PRO A 282      -7.436 -39.383 -27.989  0.00  0.00      C2   H
ATOM   2503  HG3 PRO A 282     -10.147 -39.509 -29.304  0.00  0.00      C2   H
ATOM   2504  HG2 PRO A 282      -8.750 -40.442 -29.687  0.00  0.00      C2   H
ATOM   2505  HD2 PRO A 282      -7.722 -38.373 -30.710  0.00  0.00      C2   H
ATOM   2506  HD3 PRO A 282      -9.444 -38.333 -31.035  0.00  0.00      C2   H
ATOM   2507  N   LEU A 283      -7.875 -36.651 -25.878  0.00  0.00      C2   N
ATOM   2508  CA  LEU A 283      -7.063 -36.064 -24.915  0.00  0.00      C2   C
ATOM   2509  C   LEU A 283      -5.831 -36.902 -24.617  0.00  0.00      C2   C
ATOM   2510  O   LEU A 283      -4.753 -36.421 -24.452  0.00  0.00      C2   O
ATOM   2511  CB  LEU A 283      -7.966 -35.728 -23.715  0.00  0.00      C2   C
ATOM   2512  CG  LEU A 283      -7.384 -34.676 -22.721  0.00  0.00      C2   C
ATOM   2513  CD1 LEU A 283      -7.352 -33.291 -23.340  0.00  0.00      C2   C
ATOM   2514  CD2 LEU A 283      -7.982 -34.650 -21.321  0.00  0.00      C2   C
ATOM   2515  H   LEU A 283      -8.808 -36.893 -25.577  0.00  0.00      C2   H
ATOM   2516  HA  LEU A 283      -6.784 -35.101 -25.343  0.00  0.00      C2   H
ATOM   2517  HB3 LEU A 283      -8.284 -36.633 -23.197  0.00  0.00      C2   H
ATOM   2518  HB2 LEU A 283      -8.825 -35.230 -24.165  0.00  0.00      C2   H
ATOM   2519  HG  LEU A 283      -6.349 -34.986 -22.581  0.00  0.00      C2   H
ATOM   2520 HD11 LEU A 283      -7.345 -32.488 -22.602  0.00  0.00      C2   H
ATOM   2521 HD12 LEU A 283      -6.460 -33.195 -23.958  0.00  0.00      C2   H
ATOM   2522 HD13 LEU A 283      -8.200 -33.026 -23.972  0.00  0.00      C2   H
ATOM   2523 HD21 LEU A 283      -8.177 -33.647 -20.941  0.00  0.00      C2   H
ATOM   2524 HD22 LEU A 283      -8.883 -35.254 -21.218  0.00  0.00      C2   H
ATOM   2525 HD23 LEU A 283      -7.238 -35.066 -20.642  0.00  0.00      C2   H
ATOM   2526  N   THR A 284      -6.064 -38.232 -24.489  0.00  0.00      C2   N
ATOM   2527  CA  THR A 284      -5.022 -39.267 -24.321  0.00  0.00      C2   C
ATOM   2528  C   THR A 284      -4.089 -39.461 -25.633  0.00  0.00      C2   C
ATOM   2529  O   THR A 284      -3.087 -40.205 -25.550  0.00  0.00      C2   O
ATOM   2530  CB  THR A 284      -5.707 -40.614 -24.071  0.00  0.00      C2   C
ATOM   2531  OG1 THR A 284      -6.596 -40.971 -25.058  0.00  0.00      C2   O
ATOM   2532  CG2 THR A 284      -6.575 -40.565 -22.813  0.00  0.00      C2   C
ATOM   2533  H   THR A 284      -6.996 -38.604 -24.604  0.00  0.00      C2   H
ATOM   2534  HA  THR A 284      -4.261 -39.090 -23.561  0.00  0.00      C2   H
ATOM   2535  HB  THR A 284      -4.932 -41.355 -23.877  0.00  0.00      C2   H
ATOM   2536  HG1 THR A 284      -6.072 -41.282 -25.800  0.00  0.00      C2   H
ATOM   2537 HG21 THR A 284      -5.958 -40.406 -21.929  0.00  0.00      C2   H
ATOM   2538 HG22 THR A 284      -7.378 -39.828 -22.822  0.00  0.00      C2   H
ATOM   2539 HG23 THR A 284      -7.093 -41.523 -22.779  0.00  0.00      C2   H
ATOM   2540  N   ILE A 285      -4.494 -38.816 -26.738  0.00  0.00      C2   N
ATOM   2541  CA  ILE A 285      -3.650 -38.747 -27.991  0.00  0.00      C2   C
ATOM   2542  C   ILE A 285      -2.796 -37.499 -28.096  0.00  0.00      C2   C
ATOM   2543  O   ILE A 285      -1.611 -37.509 -28.445  0.00  0.00      C2   O
ATOM   2544  CB  ILE A 285      -4.515 -38.904 -29.240  0.00  0.00      C2   C
ATOM   2545  CG1 ILE A 285      -5.035 -40.335 -29.384  0.00  0.00      C2   C
ATOM   2546  CG2 ILE A 285      -3.923 -38.402 -30.626  0.00  0.00      C2   C
ATOM   2547  CD1 ILE A 285      -4.043 -41.331 -30.021  0.00  0.00      C2   C
ATOM   2548  H   ILE A 285      -5.289 -38.207 -26.608  0.00  0.00      C2   H
ATOM   2549  HA  ILE A 285      -2.904 -39.537 -27.893  0.00  0.00      C2   H
ATOM   2550  HB  ILE A 285      -5.399 -38.280 -29.115  0.00  0.00      C2   H
ATOM   2551 HG13 ILE A 285      -5.877 -40.376 -30.075  0.00  0.00      C2   H
ATOM   2552 HG12 ILE A 285      -5.339 -40.719 -28.411  0.00  0.00      C2   H
ATOM   2553 HG21 ILE A 285      -4.352 -38.937 -31.473  0.00  0.00      C2   H
ATOM   2554 HG22 ILE A 285      -4.031 -37.324 -30.747  0.00  0.00      C2   H
ATOM   2555 HG23 ILE A 285      -2.881 -38.716 -30.675  0.00  0.00      C2   H
ATOM   2556 HD11 ILE A 285      -3.980 -42.278 -29.484  0.00  0.00      C2   H
ATOM   2557 HD12 ILE A 285      -4.153 -41.479 -31.095  0.00  0.00      C2   H
ATOM   2558 HD13 ILE A 285      -3.043 -40.902 -30.095  0.00  0.00      C2   H
ATOM   2559  N   CYS A 286      -3.376 -36.344 -27.695  0.00  0.00      C2   N
ATOM   2560  CA  CYS A 286      -2.780 -35.002 -27.587  0.00  0.00      C2   C
ATOM   2561  C   CYS A 286      -1.924 -34.920 -26.328  0.00  0.00      C2   C
ATOM   2562  O   CYS A 286      -0.868 -34.316 -26.401  0.00  0.00      C2   O
ATOM   2563  CB  CYS A 286      -3.811 -33.859 -27.663  0.00  0.00      C2   C
ATOM   2564  SG  CYS A 286      -4.795 -34.038 -29.238  0.00  0.00      C2   S
ATOM   2565  H   CYS A 286      -4.343 -36.512 -27.458  0.00  0.00      C2   H
ATOM   2566  HA  CYS A 286      -1.978 -34.891 -28.316  0.00  0.00      C2   H
ATOM   2567  HB3 CYS A 286      -3.281 -32.919 -27.511  0.00  0.00      C2   H
ATOM   2568  HB2 CYS A 286      -4.402 -33.972 -26.754  0.00  0.00      C2   H
ATOM   2569  HG  CYS A 286      -5.762 -34.830 -28.767  0.00  0.00      C2   H
ATOM   2570  N   TYR A 287      -2.336 -35.556 -25.218  0.00  0.00      C2   N
ATOM   2571  CA  TYR A 287      -1.582 -35.693 -23.990  0.00  0.00      C2   C
ATOM   2572  C   TYR A 287      -1.408 -37.162 -23.812  0.00  0.00      C2   C
ATOM   2573  O   TYR A 287      -2.139 -37.760 -23.008  0.00  0.00      C2   O
ATOM   2574  CB  TYR A 287      -2.280 -35.041 -22.738  0.00  0.00      C2   C
ATOM   2575  CG  TYR A 287      -2.637 -33.570 -22.935  0.00  0.00      C2   C
ATOM   2576  CD1 TYR A 287      -3.941 -33.087 -22.591  0.00  0.00      C2   C
ATOM   2577  CD2 TYR A 287      -1.724 -32.705 -23.597  0.00  0.00      C2   C
ATOM   2578  CE1 TYR A 287      -4.192 -31.692 -22.688  0.00  0.00      C2   C
ATOM   2579  CE2 TYR A 287      -2.041 -31.319 -23.692  0.00  0.00      C2   C
ATOM   2580  CZ  TYR A 287      -3.265 -30.770 -23.264  0.00  0.00      C2   C
ATOM   2581  OH  TYR A 287      -3.561 -29.438 -23.426  0.00  0.00      C2   O
ATOM   2582  H   TYR A 287      -3.214 -36.045 -25.313  0.00  0.00      C2   H
ATOM   2583  HA  TYR A 287      -0.569 -35.308 -24.108  0.00  0.00      C2   H
ATOM   2584  HB3 TYR A 287      -1.675 -35.090 -21.832  0.00  0.00      C2   H
ATOM   2585  HB2 TYR A 287      -3.169 -35.648 -22.569  0.00  0.00      C2   H
ATOM   2586  HD1 TYR A 287      -4.727 -33.700 -22.177  0.00  0.00      C2   H
ATOM   2587  HD2 TYR A 287      -0.816 -33.126 -24.002  0.00  0.00      C2   H
ATOM   2588  HE1 TYR A 287      -5.170 -31.381 -22.352  0.00  0.00      C2   H
ATOM   2589  HE2 TYR A 287      -1.327 -30.666 -24.171  0.00  0.00      C2   H
ATOM   2590  HH  TYR A 287      -2.970 -28.824 -23.867  0.00  0.00      C2   H
ATOM   2591  N   PRO A 288      -0.309 -37.766 -24.372  0.00  0.00      C2   N
ATOM   2592  CA  PRO A 288      -0.062 -39.205 -24.248  0.00  0.00      C2   C
ATOM   2593  C   PRO A 288       0.410 -39.618 -22.878  0.00  0.00      C2   C
ATOM   2594  O   PRO A 288       0.742 -40.783 -22.772  0.00  0.00      C2   O
ATOM   2595  CB  PRO A 288       0.881 -39.521 -25.415  0.00  0.00      C2   C
ATOM   2596  CG  PRO A 288       1.711 -38.255 -25.541  0.00  0.00      C2   C
ATOM   2597  CD  PRO A 288       0.750 -37.138 -25.238  0.00  0.00      C2   C
ATOM   2598  HA  PRO A 288      -0.956 -39.794 -24.454  0.00  0.00      C2   H
ATOM   2599  HB3 PRO A 288       0.267 -39.698 -26.298  0.00  0.00      C2   H
ATOM   2600  HB2 PRO A 288       1.367 -40.472 -25.198  0.00  0.00      C2   H
ATOM   2601  HG3 PRO A 288       2.229 -38.289 -26.499  0.00  0.00      C2   H
ATOM   2602  HG2 PRO A 288       2.419 -38.276 -24.713  0.00  0.00      C2   H
ATOM   2603  HD2 PRO A 288       1.255 -36.331 -24.706  0.00  0.00      C2   H
ATOM   2604  HD3 PRO A 288       0.437 -36.607 -26.137  0.00  0.00      C2   H
ATOM   2605  N   GLU A 289       0.548 -38.679 -21.901  0.00  0.00      C2   N
ATOM   2606  CA  GLU A 289       0.808 -38.992 -20.487  0.00  0.00      C2   C
ATOM   2607  C   GLU A 289      -0.513 -38.961 -19.687  0.00  0.00      C2   C
ATOM   2608  O   GLU A 289      -0.482 -39.220 -18.456  0.00  0.00      C2   O
ATOM   2609  CB  GLU A 289       1.736 -37.918 -19.805  0.00  0.00      C2   C
ATOM   2610  CG  GLU A 289       3.114 -37.768 -20.491  0.00  0.00      C2   C
ATOM   2611  CD  GLU A 289       4.016 -36.681 -19.814  0.00  0.00      C2   C
ATOM   2612  OE1 GLU A 289       5.024 -36.304 -20.566  0.00  0.00      C2   O
ATOM   2613  OE2 GLU A 289       3.719 -36.329 -18.655  0.00  0.00      C2   O
ATOM   2614  H   GLU A 289       0.465 -37.727 -22.228  0.00  0.00      C2   H
ATOM   2615  HA  GLU A 289       1.231 -39.992 -20.388  0.00  0.00      C2   H
ATOM   2616  HB3 GLU A 289       2.050 -38.275 -18.824  0.00  0.00      C2   H
ATOM   2617  HB2 GLU A 289       1.171 -36.987 -19.768  0.00  0.00      C2   H
ATOM   2618  HG3 GLU A 289       3.029 -37.470 -21.535  0.00  0.00      C2   H
ATOM   2619  HG2 GLU A 289       3.683 -38.692 -20.588  0.00  0.00      C2   H
ATOM   2620  N   TYR A 290      -1.671 -38.692 -20.305  0.00  0.00      C2   N
ATOM   2621  CA  TYR A 290      -3.017 -38.714 -19.774  0.00  0.00      C2   C
ATOM   2622  C   TYR A 290      -3.434 -40.244 -19.812  0.00  0.00      C2   C
ATOM   2623  O   TYR A 290      -3.331 -40.876 -20.911  0.00  0.00      C2   O
ATOM   2624  CB  TYR A 290      -3.969 -37.749 -20.542  0.00  0.00      C2   C
ATOM   2625  CG  TYR A 290      -5.403 -37.762 -20.029  0.00  0.00      C2   C
ATOM   2626  CD1 TYR A 290      -6.467 -37.900 -20.879  0.00  0.00      C2   C
ATOM   2627  CD2 TYR A 290      -5.704 -37.658 -18.654  0.00  0.00      C2   C
ATOM   2628  CE1 TYR A 290      -7.790 -37.988 -20.421  0.00  0.00      C2   C
ATOM   2629  CE2 TYR A 290      -6.991 -37.635 -18.186  0.00  0.00      C2   C
ATOM   2630  CZ  TYR A 290      -8.080 -37.776 -19.073  0.00  0.00      C2   C
ATOM   2631  OH  TYR A 290      -9.329 -37.811 -18.613  0.00  0.00      C2   O
ATOM   2632  H   TYR A 290      -1.566 -38.635 -21.307  0.00  0.00      C2   H
ATOM   2633  HA  TYR A 290      -2.902 -38.367 -18.747  0.00  0.00      C2   H
ATOM   2634  HB3 TYR A 290      -3.978 -37.964 -21.610  0.00  0.00      C2   H
ATOM   2635  HB2 TYR A 290      -3.546 -36.744 -20.567  0.00  0.00      C2   H
ATOM   2636  HD1 TYR A 290      -6.256 -38.009 -21.933  0.00  0.00      C2   H
ATOM   2637  HD2 TYR A 290      -4.854 -37.659 -17.988  0.00  0.00      C2   H
ATOM   2638  HE1 TYR A 290      -8.601 -37.999 -21.133  0.00  0.00      C2   H
ATOM   2639  HE2 TYR A 290      -7.060 -37.635 -17.108  0.00  0.00      C2   H
ATOM   2640  HH  TYR A 290      -9.943 -38.197 -19.242  0.00  0.00      C2   H
ATOM   2641  N   ALA A 291      -3.708 -40.874 -18.733  0.00  0.00      C2   N
ATOM   2642  CA  ALA A 291      -4.135 -42.231 -18.577  0.00  0.00      C2   C
ATOM   2643  C   ALA A 291      -5.450 -42.258 -17.838  0.00  0.00      C2   C
ATOM   2644  O   ALA A 291      -5.723 -43.270 -17.226  0.00  0.00      C2   O
ATOM   2645  CB  ALA A 291      -2.936 -43.055 -17.966  0.00  0.00      C2   C
ATOM   2646  H   ALA A 291      -3.414 -40.381 -17.902  0.00  0.00      C2   H
ATOM   2647  HA  ALA A 291      -4.418 -42.663 -19.537  0.00  0.00      C2   H
ATOM   2648  HB1 ALA A 291      -3.216 -44.066 -17.670  0.00  0.00      C2   H
ATOM   2649  HB2 ALA A 291      -2.044 -42.869 -18.564  0.00  0.00      C2   H
ATOM   2650  HB3 ALA A 291      -2.715 -42.628 -16.988  0.00  0.00      C2   H
ATOM   2651  N   GLY A 292      -6.213 -41.165 -17.851  0.00  0.00      C2   N
ATOM   2652  CA  GLY A 292      -7.641 -41.126 -17.520  0.00  0.00      C2   C
ATOM   2653  C   GLY A 292      -8.393 -41.235 -18.794  0.00  0.00      C2   C
ATOM   2654  O   GLY A 292      -7.835 -41.071 -19.887  0.00  0.00      C2   O
ATOM   2655  H   GLY A 292      -5.818 -40.326 -18.252  0.00  0.00      C2   H
ATOM   2656  HA3 GLY A 292      -7.840 -40.139 -17.103  0.00  0.00      C2   H
ATOM   2657  HA2 GLY A 292      -7.933 -41.910 -16.822  0.00  0.00      C2   H
ATOM   2658  N   SER A 293      -9.731 -41.485 -18.675  0.00  0.00      C2   N
ATOM   2659  CA  SER A 293     -10.618 -41.668 -19.865  0.00  0.00      C2   C
ATOM   2660  C   SER A 293     -11.026 -40.345 -20.531  0.00  0.00      C2   C
ATOM   2661  O   SER A 293     -11.145 -39.271 -19.930  0.00  0.00      C2   O
ATOM   2662  CB  SER A 293     -11.812 -42.502 -19.430  0.00  0.00      C2   C
ATOM   2663  OG  SER A 293     -12.751 -42.845 -20.448  0.00  0.00      C2   O
ATOM   2664  H   SER A 293     -10.249 -41.410 -17.812  0.00  0.00      C2   H
ATOM   2665  HA  SER A 293     -10.032 -42.303 -20.528  0.00  0.00      C2   H
ATOM   2666  HB3 SER A 293     -12.269 -42.007 -18.573  0.00  0.00      C2   H
ATOM   2667  HB2 SER A 293     -11.356 -43.427 -19.077  0.00  0.00      C2   H
ATOM   2668  HG  SER A 293     -12.268 -43.057 -21.251  0.00  0.00      C2   H
ATOM   2669  N   ASN A 294     -11.342 -40.407 -21.847  0.00  0.00      C2   N
ATOM   2670  CA  ASN A 294     -11.676 -39.309 -22.738  0.00  0.00      C2   C
ATOM   2671  C   ASN A 294     -13.229 -39.070 -22.673  0.00  0.00      C2   C
ATOM   2672  O   ASN A 294     -13.743 -38.629 -23.711  0.00  0.00      C2   O
ATOM   2673  CB  ASN A 294     -11.271 -39.672 -24.164  0.00  0.00      C2   C
ATOM   2674  CG  ASN A 294      -9.763 -39.865 -24.410  0.00  0.00      C2   C
ATOM   2675  OD1 ASN A 294      -8.974 -38.937 -24.496  0.00  0.00      C2   O
ATOM   2676  ND2 ASN A 294      -9.256 -41.120 -24.512  0.00  0.00      C2   N
ATOM   2677  H   ASN A 294     -11.411 -41.303 -22.307  0.00  0.00      C2   H
ATOM   2678  HA  ASN A 294     -11.168 -38.377 -22.490  0.00  0.00      C2   H
ATOM   2679  HB3 ASN A 294     -11.615 -38.825 -24.758  0.00  0.00      C2   H
ATOM   2680  HB2 ASN A 294     -11.809 -40.552 -24.516  0.00  0.00      C2   H
ATOM   2681 HD22 ASN A 294      -8.280 -41.243 -24.739  0.00  0.00      C2   H
ATOM   2682 HD21 ASN A 294      -9.888 -41.877 -24.291  0.00  0.00      C2   H
ATOM   2683  N   THR A 295     -13.888 -39.382 -21.560  0.00  0.00      C2   N
ATOM   2684  CA  THR A 295     -15.202 -38.735 -21.284  0.00  0.00      C2   C
ATOM   2685  C   THR A 295     -14.884 -37.296 -20.714  0.00  0.00      C2   C
ATOM   2686  O   THR A 295     -13.858 -37.177 -20.053  0.00  0.00      C2   O
ATOM   2687  CB  THR A 295     -16.012 -39.561 -20.317  0.00  0.00      C2   C
ATOM   2688  OG1 THR A 295     -17.147 -38.819 -19.972  0.00  0.00      C2   O
ATOM   2689  CG2 THR A 295     -15.362 -39.837 -18.976  0.00  0.00      C2   C
ATOM   2690  H   THR A 295     -13.290 -39.693 -20.808  0.00  0.00      C2   H
ATOM   2691  HA  THR A 295     -15.814 -38.590 -22.174  0.00  0.00      C2   H
ATOM   2692  HB  THR A 295     -16.304 -40.529 -20.725  0.00  0.00      C2   H
ATOM   2693  HG1 THR A 295     -17.729 -39.305 -19.383  0.00  0.00      C2   H
ATOM   2694 HG21 THR A 295     -14.994 -38.970 -18.428  0.00  0.00      C2   H
ATOM   2695 HG22 THR A 295     -16.078 -40.210 -18.243  0.00  0.00      C2   H
ATOM   2696 HG23 THR A 295     -14.471 -40.464 -19.000  0.00  0.00      C2   H
ATOM   2697  N   TYR A 296     -15.755 -36.317 -20.922  0.00  0.00      C2   N
ATOM   2698  CA  TYR A 296     -15.790 -34.929 -20.376  0.00  0.00      C2   C
ATOM   2699  C   TYR A 296     -15.309 -34.893 -18.925  0.00  0.00      C2   C
ATOM   2700  O   TYR A 296     -14.426 -34.165 -18.623  0.00  0.00      C2   O
ATOM   2701  CB  TYR A 296     -17.207 -34.235 -20.637  0.00  0.00      C2   C
ATOM   2702  CG  TYR A 296     -17.277 -32.800 -20.160  0.00  0.00      C2   C
ATOM   2703  CD1 TYR A 296     -17.567 -32.600 -18.777  0.00  0.00      C2   C
ATOM   2704  CD2 TYR A 296     -16.807 -31.641 -20.867  0.00  0.00      C2   C
ATOM   2705  CE1 TYR A 296     -17.583 -31.311 -18.205  0.00  0.00      C2   C
ATOM   2706  CE2 TYR A 296     -16.775 -30.384 -20.311  0.00  0.00      C2   C
ATOM   2707  CZ  TYR A 296     -17.212 -30.180 -18.958  0.00  0.00      C2   C
ATOM   2708  OH  TYR A 296     -17.339 -28.966 -18.280  0.00  0.00      C2   O
ATOM   2709  H   TYR A 296     -16.584 -36.612 -21.419  0.00  0.00      C2   H
ATOM   2710  HA  TYR A 296     -15.089 -34.270 -20.889  0.00  0.00      C2   H
ATOM   2711  HB3 TYR A 296     -18.073 -34.835 -20.358  0.00  0.00      C2   H
ATOM   2712  HB2 TYR A 296     -17.386 -34.225 -21.713  0.00  0.00      C2   H
ATOM   2713  HD1 TYR A 296     -17.903 -33.411 -18.148  0.00  0.00      C2   H
ATOM   2714  HD2 TYR A 296     -16.465 -31.908 -21.856  0.00  0.00      C2   H
ATOM   2715  HE1 TYR A 296     -17.936 -31.265 -17.185  0.00  0.00      C2   H
ATOM   2716  HE2 TYR A 296     -16.384 -29.546 -20.871  0.00  0.00      C2   H
ATOM   2717  HH  TYR A 296     -17.734 -29.104 -17.416  0.00  0.00      C2   H
ATOM   2718  N   GLU A 297     -15.959 -35.795 -18.108  0.00  0.00      C2   N
ATOM   2719  CA  GLU A 297     -15.854 -35.764 -16.703  0.00  0.00      C2   C
ATOM   2720  C   GLU A 297     -14.462 -35.851 -16.063  0.00  0.00      C2   C
ATOM   2721  O   GLU A 297     -14.140 -35.207 -15.086  0.00  0.00      C2   O
ATOM   2722  CB  GLU A 297     -16.774 -36.921 -16.223  0.00  0.00      C2   C
ATOM   2723  CG  GLU A 297     -18.168 -37.004 -16.995  0.00  0.00      C2   C
ATOM   2724  CD  GLU A 297     -19.232 -37.781 -16.269  0.00  0.00      C2   C
ATOM   2725  OE1 GLU A 297     -20.093 -38.300 -16.948  0.00  0.00      C2   O
ATOM   2726  OE2 GLU A 297     -19.164 -37.951 -15.024  0.00  0.00      C2   O
ATOM   2727  H   GLU A 297     -16.589 -36.451 -18.547  0.00  0.00      C2   H
ATOM   2728  HA  GLU A 297     -16.390 -34.887 -16.338  0.00  0.00      C2   H
ATOM   2729  HB3 GLU A 297     -17.020 -36.746 -15.176  0.00  0.00      C2   H
ATOM   2730  HB2 GLU A 297     -16.284 -37.894 -16.264  0.00  0.00      C2   H
ATOM   2731  HG3 GLU A 297     -18.104 -37.459 -17.983  0.00  0.00      C2   H
ATOM   2732  HG2 GLU A 297     -18.586 -36.048 -17.311  0.00  0.00      C2   H
ATOM   2733  N   GLU A 298     -13.700 -36.739 -16.737  0.00  0.00      C2   N
ATOM   2734  CA  GLU A 298     -12.345 -36.955 -16.207  0.00  0.00      C2   C
ATOM   2735  C   GLU A 298     -11.388 -35.901 -16.879  0.00  0.00      C2   C
ATOM   2736  O   GLU A 298     -10.555 -35.375 -16.180  0.00  0.00      C2   O
ATOM   2737  CB  GLU A 298     -11.922 -38.414 -16.505  0.00  0.00      C2   C
ATOM   2738  CG  GLU A 298     -12.745 -39.485 -15.683  0.00  0.00      C2   C
ATOM   2739  CD  GLU A 298     -12.287 -40.903 -16.028  0.00  0.00      C2   C
ATOM   2740  OE1 GLU A 298     -11.075 -41.189 -16.227  0.00  0.00      C2   O
ATOM   2741  OE2 GLU A 298     -13.146 -41.789 -15.975  0.00  0.00      C2   O
ATOM   2742  H   GLU A 298     -13.945 -37.182 -17.611  0.00  0.00      C2   H
ATOM   2743  HA  GLU A 298     -12.215 -36.851 -15.130  0.00  0.00      C2   H
ATOM   2744  HB3 GLU A 298     -10.883 -38.574 -16.218  0.00  0.00      C2   H
ATOM   2745  HB2 GLU A 298     -11.927 -38.702 -17.556  0.00  0.00      C2   H
ATOM   2746  HG3 GLU A 298     -13.781 -39.299 -15.965  0.00  0.00      C2   H
ATOM   2747  HG2 GLU A 298     -12.641 -39.419 -14.600  0.00  0.00      C2   H
ATOM   2748  N   ALA A 299     -11.758 -35.610 -18.133  0.00  0.00      C2   N
ATOM   2749  CA  ALA A 299     -10.967 -34.750 -19.026  0.00  0.00      C2   C
ATOM   2750  C   ALA A 299     -10.968 -33.256 -18.580  0.00  0.00      C2   C
ATOM   2751  O   ALA A 299      -9.890 -32.645 -18.540  0.00  0.00      C2   O
ATOM   2752  CB  ALA A 299     -11.495 -34.982 -20.472  0.00  0.00      C2   C
ATOM   2753  H   ALA A 299     -12.599 -36.036 -18.497  0.00  0.00      C2   H
ATOM   2754  HA  ALA A 299      -9.955 -35.154 -18.997  0.00  0.00      C2   H
ATOM   2755  HB1 ALA A 299     -11.395 -36.054 -20.645  0.00  0.00      C2   H
ATOM   2756  HB2 ALA A 299     -12.566 -34.780 -20.441  0.00  0.00      C2   H
ATOM   2757  HB3 ALA A 299     -10.951 -34.289 -21.113  0.00  0.00      C2   H
ATOM   2758  N   ALA A 300     -12.111 -32.697 -18.144  0.00  0.00      C2   N
ATOM   2759  CA  ALA A 300     -12.220 -31.307 -17.687  0.00  0.00      C2   C
ATOM   2760  C   ALA A 300     -11.385 -31.153 -16.373  0.00  0.00      C2   C
ATOM   2761  O   ALA A 300     -10.549 -30.211 -16.222  0.00  0.00      C2   O
ATOM   2762  CB  ALA A 300     -13.627 -30.837 -17.659  0.00  0.00      C2   C
ATOM   2763  H   ALA A 300     -12.941 -33.254 -18.292  0.00  0.00      C2   H
ATOM   2764  HA  ALA A 300     -11.747 -30.647 -18.414  0.00  0.00      C2   H
ATOM   2765  HB1 ALA A 300     -13.578 -29.751 -17.581  0.00  0.00      C2   H
ATOM   2766  HB2 ALA A 300     -14.108 -31.238 -18.551  0.00  0.00      C2   H
ATOM   2767  HB3 ALA A 300     -14.151 -31.166 -16.761  0.00  0.00      C2   H
ATOM   2768  N   ALA A 301     -11.653 -32.136 -15.495  0.00  0.00      C2   N
ATOM   2769  CA  ALA A 301     -11.050 -32.348 -14.153  0.00  0.00      C2   C
ATOM   2770  C   ALA A 301      -9.456 -32.523 -14.207  0.00  0.00      C2   C
ATOM   2771  O   ALA A 301      -8.712 -31.976 -13.401  0.00  0.00      C2   O
ATOM   2772  CB  ALA A 301     -11.567 -33.605 -13.392  0.00  0.00      C2   C
ATOM   2773  H   ALA A 301     -12.427 -32.712 -15.794  0.00  0.00      C2   H
ATOM   2774  HA  ALA A 301     -11.265 -31.442 -13.587  0.00  0.00      C2   H
ATOM   2775  HB1 ALA A 301     -12.461 -33.395 -12.805  0.00  0.00      C2   H
ATOM   2776  HB2 ALA A 301     -11.785 -34.480 -14.004  0.00  0.00      C2   H
ATOM   2777  HB3 ALA A 301     -10.907 -34.017 -12.629  0.00  0.00      C2   H
ATOM   2778  N   TYR A 302      -8.943 -33.205 -15.217  0.00  0.00      C2   N
ATOM   2779  CA  TYR A 302      -7.518 -33.268 -15.541  0.00  0.00      C2   C
ATOM   2780  C   TYR A 302      -6.864 -31.925 -15.899  0.00  0.00      C2   C
ATOM   2781  O   TYR A 302      -5.871 -31.634 -15.306  0.00  0.00      C2   O
ATOM   2782  CB  TYR A 302      -7.292 -34.325 -16.675  0.00  0.00      C2   C
ATOM   2783  CG  TYR A 302      -5.891 -34.511 -17.107  0.00  0.00      C2   C
ATOM   2784  CD1 TYR A 302      -4.958 -35.236 -16.286  0.00  0.00      C2   C
ATOM   2785  CD2 TYR A 302      -5.324 -33.832 -18.274  0.00  0.00      C2   C
ATOM   2786  CE1 TYR A 302      -3.581 -35.221 -16.518  0.00  0.00      C2   C
ATOM   2787  CE2 TYR A 302      -3.972 -33.968 -18.601  0.00  0.00      C2   C
ATOM   2788  CZ  TYR A 302      -3.083 -34.686 -17.758  0.00  0.00      C2   C
ATOM   2789  OH  TYR A 302      -1.743 -34.783 -18.077  0.00  0.00      C2   O
ATOM   2790  H   TYR A 302      -9.608 -33.664 -15.824  0.00  0.00      C2   H
ATOM   2791  HA  TYR A 302      -6.880 -33.603 -14.724  0.00  0.00      C2   H
ATOM   2792  HB3 TYR A 302      -7.744 -33.871 -17.557  0.00  0.00      C2   H
ATOM   2793  HB2 TYR A 302      -7.797 -35.260 -16.434  0.00  0.00      C2   H
ATOM   2794  HD1 TYR A 302      -5.318 -35.722 -15.392  0.00  0.00      C2   H
ATOM   2795  HD2 TYR A 302      -5.941 -33.150 -18.841  0.00  0.00      C2   H
ATOM   2796  HE1 TYR A 302      -2.943 -35.667 -15.770  0.00  0.00      C2   H
ATOM   2797  HE2 TYR A 302      -3.588 -33.402 -19.438  0.00  0.00      C2   H
ATOM   2798  HH  TYR A 302      -1.278 -35.508 -17.653  0.00  0.00      C2   H
ATOM   2799  N   ILE A 303      -7.530 -31.199 -16.834  0.00  0.00      C2   N
ATOM   2800  CA  ILE A 303      -7.102 -29.906 -17.238  0.00  0.00      C2   C
ATOM   2801  C   ILE A 303      -7.141 -28.904 -16.018  0.00  0.00      C2   C
ATOM   2802  O   ILE A 303      -6.224 -28.112 -15.882  0.00  0.00      C2   O
ATOM   2803  CB  ILE A 303      -7.872 -29.328 -18.469  0.00  0.00      C2   C
ATOM   2804  CG1 ILE A 303      -7.626 -30.120 -19.781  0.00  0.00      C2   C
ATOM   2805  CG2 ILE A 303      -7.414 -27.891 -18.790  0.00  0.00      C2   C
ATOM   2806  CD1 ILE A 303      -8.699 -29.861 -20.869  0.00  0.00      C2   C
ATOM   2807  H   ILE A 303      -8.478 -31.505 -17.005  0.00  0.00      C2   H
ATOM   2808  HA  ILE A 303      -6.034 -30.021 -17.427  0.00  0.00      C2   H
ATOM   2809  HB  ILE A 303      -8.932 -29.270 -18.223  0.00  0.00      C2   H
ATOM   2810 HG13 ILE A 303      -7.576 -31.199 -19.636  0.00  0.00      C2   H
ATOM   2811 HG12 ILE A 303      -6.577 -30.007 -20.057  0.00  0.00      C2   H
ATOM   2812 HG21 ILE A 303      -7.932 -27.512 -19.671  0.00  0.00      C2   H
ATOM   2813 HG22 ILE A 303      -7.548 -27.209 -17.949  0.00  0.00      C2   H
ATOM   2814 HG23 ILE A 303      -6.344 -27.903 -18.997  0.00  0.00      C2   H
ATOM   2815 HD11 ILE A 303      -8.908 -28.798 -20.994  0.00  0.00      C2   H
ATOM   2816 HD12 ILE A 303      -8.357 -30.240 -21.832  0.00  0.00      C2   H
ATOM   2817 HD13 ILE A 303      -9.704 -30.201 -20.618  0.00  0.00      C2   H
ATOM   2818  N   GLN A 304      -8.187 -29.013 -15.182  0.00  0.00      C2   N
ATOM   2819  CA  GLN A 304      -8.282 -28.205 -13.920  0.00  0.00      C2   C
ATOM   2820  C   GLN A 304      -7.139 -28.465 -13.015  0.00  0.00      C2   C
ATOM   2821  O   GLN A 304      -6.512 -27.561 -12.585  0.00  0.00      C2   O
ATOM   2822  CB  GLN A 304      -9.605 -28.536 -13.266  0.00  0.00      C2   C
ATOM   2823  CG  GLN A 304      -9.850 -28.068 -11.826  0.00  0.00      C2   C
ATOM   2824  CD  GLN A 304     -10.860 -28.854 -10.978  0.00  0.00      C2   C
ATOM   2825  OE1 GLN A 304     -11.873 -29.324 -11.543  0.00  0.00      C2   O
ATOM   2826  NE2 GLN A 304     -10.571 -29.138  -9.722  0.00  0.00      C2   N
ATOM   2827  H   GLN A 304      -9.015 -29.520 -15.460  0.00  0.00      C2   H
ATOM   2828  HA  GLN A 304      -8.269 -27.142 -14.158  0.00  0.00      C2   H
ATOM   2829  HB3 GLN A 304      -9.826 -29.598 -13.377  0.00  0.00      C2   H
ATOM   2830  HB2 GLN A 304     -10.374 -28.125 -13.920  0.00  0.00      C2   H
ATOM   2831  HG3 GLN A 304      -9.980 -26.987 -11.866  0.00  0.00      C2   H
ATOM   2832  HG2 GLN A 304      -8.942 -28.245 -11.248  0.00  0.00      C2   H
ATOM   2833 HE22 GLN A 304     -11.318 -29.487  -9.138  0.00  0.00      C2   H
ATOM   2834 HE21 GLN A 304      -9.721 -28.781  -9.311  0.00  0.00      C2   H
ATOM   2835  N   CYS A 305      -6.796 -29.770 -12.837  0.00  0.00      C2   N
ATOM   2836  CA  CYS A 305      -5.739 -30.190 -11.944  0.00  0.00      C2   C
ATOM   2837  C   CYS A 305      -4.383 -29.717 -12.453  0.00  0.00      C2   C
ATOM   2838  O   CYS A 305      -3.502 -29.438 -11.635  0.00  0.00      C2   O
ATOM   2839  CB  CYS A 305      -5.862 -31.709 -11.717  0.00  0.00      C2   C
ATOM   2840  SG  CYS A 305      -7.322 -32.290 -10.771  0.00  0.00      C2   S
ATOM   2841  H   CYS A 305      -7.372 -30.500 -13.232  0.00  0.00      C2   H
ATOM   2842  HA  CYS A 305      -6.015 -29.712 -11.004  0.00  0.00      C2   H
ATOM   2843  HB3 CYS A 305      -4.973 -31.936 -11.128  0.00  0.00      C2   H
ATOM   2844  HB2 CYS A 305      -5.904 -32.175 -12.702  0.00  0.00      C2   H
ATOM   2845  HG  CYS A 305      -6.612 -31.701  -9.804  0.00  0.00      C2   H
ATOM   2846  N   GLN A 306      -4.110 -29.631 -13.813  0.00  0.00      C2   N
ATOM   2847  CA  GLN A 306      -2.900 -29.042 -14.293  0.00  0.00      C2   C
ATOM   2848  C   GLN A 306      -2.849 -27.497 -14.041  0.00  0.00      C2   C
ATOM   2849  O   GLN A 306      -1.754 -26.938 -13.978  0.00  0.00      C2   O
ATOM   2850  CB  GLN A 306      -2.795 -29.378 -15.793  0.00  0.00      C2   C
ATOM   2851  CG  GLN A 306      -2.396 -30.849 -16.156  0.00  0.00      C2   C
ATOM   2852  CD  GLN A 306      -2.015 -30.976 -17.703  0.00  0.00      C2   C
ATOM   2853  OE1 GLN A 306      -2.630 -30.436 -18.603  0.00  0.00      C2   O
ATOM   2854  NE2 GLN A 306      -0.913 -31.678 -17.995  0.00  0.00      C2   N
ATOM   2855  H   GLN A 306      -4.782 -29.987 -14.477  0.00  0.00      C2   H
ATOM   2856  HA  GLN A 306      -2.109 -29.406 -13.637  0.00  0.00      C2   H
ATOM   2857  HB3 GLN A 306      -2.024 -28.692 -16.143  0.00  0.00      C2   H
ATOM   2858  HB2 GLN A 306      -3.693 -29.122 -16.356  0.00  0.00      C2   H
ATOM   2859  HG3 GLN A 306      -3.139 -31.601 -15.889  0.00  0.00      C2   H
ATOM   2860  HG2 GLN A 306      -1.486 -31.047 -15.590  0.00  0.00      C2   H
ATOM   2861 HE22 GLN A 306      -0.814 -31.904 -18.974  0.00  0.00      C2   H
ATOM   2862 HE21 GLN A 306      -0.495 -32.326 -17.343  0.00  0.00      C2   H
ATOM   2863  N   PHE A 307      -4.004 -26.797 -14.003  0.00  0.00      C2   N
ATOM   2864  CA  PHE A 307      -4.143 -25.404 -13.628  0.00  0.00      C2   C
ATOM   2865  C   PHE A 307      -3.867 -25.154 -12.134  0.00  0.00      C2   C
ATOM   2866  O   PHE A 307      -3.322 -24.124 -11.684  0.00  0.00      C2   O
ATOM   2867  CB  PHE A 307      -5.429 -24.702 -14.076  0.00  0.00      C2   C
ATOM   2868  CG  PHE A 307      -5.531 -24.210 -15.514  0.00  0.00      C2   C
ATOM   2869  CD1 PHE A 307      -6.158 -24.968 -16.495  0.00  0.00      C2   C
ATOM   2870  CD2 PHE A 307      -4.743 -23.122 -15.895  0.00  0.00      C2   C
ATOM   2871  CE1 PHE A 307      -5.852 -24.775 -17.797  0.00  0.00      C2   C
ATOM   2872  CE2 PHE A 307      -4.488 -22.881 -17.221  0.00  0.00      C2   C
ATOM   2873  CZ  PHE A 307      -5.008 -23.763 -18.181  0.00  0.00      C2   C
ATOM   2874  H   PHE A 307      -4.885 -27.285 -14.076  0.00  0.00      C2   H
ATOM   2875  HA  PHE A 307      -3.273 -25.009 -14.153  0.00  0.00      C2   H
ATOM   2876  HB3 PHE A 307      -5.549 -23.808 -13.464  0.00  0.00      C2   H
ATOM   2877  HB2 PHE A 307      -6.317 -25.270 -13.797  0.00  0.00      C2   H
ATOM   2878  HD1 PHE A 307      -6.795 -25.772 -16.156  0.00  0.00      C2   H
ATOM   2879  HD2 PHE A 307      -4.249 -22.519 -15.147  0.00  0.00      C2   H
ATOM   2880  HE1 PHE A 307      -6.292 -25.399 -18.560  0.00  0.00      C2   H
ATOM   2881  HE2 PHE A 307      -3.811 -22.103 -17.543  0.00  0.00      C2   H
ATOM   2882  HZ  PHE A 307      -4.679 -23.492 -19.174  0.00  0.00      C2   H
ATOM   2883  N   GLU A 308      -4.129 -26.217 -11.322  0.00  0.00      C2   N
ATOM   2884  CA  GLU A 308      -3.818 -26.313  -9.894  0.00  0.00      C2   C
ATOM   2885  C   GLU A 308      -2.325 -26.437  -9.687  0.00  0.00      C2   C
ATOM   2886  O   GLU A 308      -1.701 -25.589  -9.014  0.00  0.00      C2   O
ATOM   2887  CB  GLU A 308      -4.665 -27.368  -9.152  0.00  0.00      C2   C
ATOM   2888  CG  GLU A 308      -6.180 -27.072  -9.197  0.00  0.00      C2   C
ATOM   2889  CD  GLU A 308      -6.959 -28.196  -8.536  0.00  0.00      C2   C
ATOM   2890  OE1 GLU A 308      -6.359 -29.020  -7.793  0.00  0.00      C2   O
ATOM   2891  OE2 GLU A 308      -8.209 -28.116  -8.624  0.00  0.00      C2   O
ATOM   2892  H   GLU A 308      -4.773 -26.892 -11.710  0.00  0.00      C2   H
ATOM   2893  HA  GLU A 308      -4.020 -25.350  -9.425  0.00  0.00      C2   H
ATOM   2894  HB3 GLU A 308      -4.430 -27.326  -8.088  0.00  0.00      C2   H
ATOM   2895  HB2 GLU A 308      -4.432 -28.403  -9.401  0.00  0.00      C2   H
ATOM   2896  HG3 GLU A 308      -6.542 -26.964 -10.219  0.00  0.00      C2   H
ATOM   2897  HG2 GLU A 308      -6.394 -26.126  -8.701  0.00  0.00      C2   H
ATOM   2898  N   ASP A 309      -1.757 -27.383 -10.460  0.00  0.00      C2   N
ATOM   2899  CA  ASP A 309      -0.281 -27.572 -10.525  0.00  0.00      C2   C
ATOM   2900  C   ASP A 309       0.600 -26.305 -10.750  0.00  0.00      C2   C
ATOM   2901  O   ASP A 309       1.801 -26.268 -10.433  0.00  0.00      C2   O
ATOM   2902  CB  ASP A 309       0.350 -28.706 -11.437  0.00  0.00      C2   C
ATOM   2903  CG  ASP A 309      -0.138 -30.163 -11.350  0.00  0.00      C2   C
ATOM   2904  OD1 ASP A 309       0.085 -30.960 -12.354  0.00  0.00      C2   O
ATOM   2905  OD2 ASP A 309      -0.711 -30.622 -10.334  0.00  0.00      C2   O
ATOM   2906  H   ASP A 309      -2.338 -28.033 -10.968  0.00  0.00      C2   H
ATOM   2907  HA  ASP A 309      -0.075 -28.000  -9.544  0.00  0.00      C2   H
ATOM   2908  HB3 ASP A 309       1.414 -28.647 -11.208  0.00  0.00      C2   H
ATOM   2909  HB2 ASP A 309       0.234 -28.383 -12.472  0.00  0.00      C2   H
ATOM   2910  N   LEU A 310       0.035 -25.270 -11.290  0.00  0.00      C2   N
ATOM   2911  CA  LEU A 310       0.698 -23.961 -11.563  0.00  0.00      C2   C
ATOM   2912  C   LEU A 310       0.816 -23.084 -10.266  0.00  0.00      C2   C
ATOM   2913  O   LEU A 310       1.570 -22.100 -10.420  0.00  0.00      C2   O
ATOM   2914  CB  LEU A 310      -0.165 -23.245 -12.642  0.00  0.00      C2   C
ATOM   2915  CG  LEU A 310      -0.034 -23.902 -14.054  0.00  0.00      C2   C
ATOM   2916  CD1 LEU A 310      -1.010 -23.324 -15.133  0.00  0.00      C2   C
ATOM   2917  CD2 LEU A 310       1.462 -23.672 -14.486  0.00  0.00      C2   C
ATOM   2918  H   LEU A 310      -0.904 -25.321 -11.659  0.00  0.00      C2   H
ATOM   2919  HA  LEU A 310       1.721 -24.142 -11.891  0.00  0.00      C2   H
ATOM   2920  HB3 LEU A 310       0.096 -22.190 -12.734  0.00  0.00      C2   H
ATOM   2921  HB2 LEU A 310      -1.168 -23.153 -12.225  0.00  0.00      C2   H
ATOM   2922  HG  LEU A 310      -0.216 -24.965 -13.894  0.00  0.00      C2   H
ATOM   2923 HD11 LEU A 310      -1.352 -24.057 -15.863  0.00  0.00      C2   H
ATOM   2924 HD12 LEU A 310      -1.885 -22.930 -14.615  0.00  0.00      C2   H
ATOM   2925 HD13 LEU A 310      -0.671 -22.588 -15.861  0.00  0.00      C2   H
ATOM   2926 HD21 LEU A 310       1.596 -23.070 -15.385  0.00  0.00      C2   H
ATOM   2927 HD22 LEU A 310       1.935 -23.000 -13.771  0.00  0.00      C2   H
ATOM   2928 HD23 LEU A 310       2.037 -24.587 -14.627  0.00  0.00      C2   H
ATOM   2929  N   ASN A 311       0.094 -23.394  -9.150  0.00  0.00      C2   N
ATOM   2930  CA  ASN A 311       0.184 -22.709  -7.853  0.00  0.00      C2   C
ATOM   2931  C   ASN A 311       1.485 -23.043  -7.202  0.00  0.00      C2   C
ATOM   2932  O   ASN A 311       1.824 -24.234  -7.072  0.00  0.00      C2   O
ATOM   2933  CB  ASN A 311      -0.982 -23.135  -6.896  0.00  0.00      C2   C
ATOM   2934  CG  ASN A 311      -1.115 -22.272  -5.671  0.00  0.00      C2   C
ATOM   2935  OD1 ASN A 311      -0.211 -21.600  -5.295  0.00  0.00      C2   O
ATOM   2936  ND2 ASN A 311      -2.175 -22.504  -4.952  0.00  0.00      C2   N
ATOM   2937  H   ASN A 311      -0.518 -24.198  -9.174  0.00  0.00      C2   H
ATOM   2938  HA  ASN A 311       0.065 -21.648  -8.074  0.00  0.00      C2   H
ATOM   2939  HB3 ASN A 311      -0.800 -24.148  -6.537  0.00  0.00      C2   H
ATOM   2940  HB2 ASN A 311      -1.883 -23.044  -7.503  0.00  0.00      C2   H
ATOM   2941 HD22 ASN A 311      -2.118 -22.160  -4.004  0.00  0.00      C2   H
ATOM   2942 HD21 ASN A 311      -2.953 -23.063  -5.273  0.00  0.00      C2   H
ATOM   2943  N   LYS A 312       2.258 -21.987  -6.683  0.00  0.00      C2   N
ATOM   2944  CA  LYS A 312       3.585 -22.106  -6.037  0.00  0.00      C2   C
ATOM   2945  C   LYS A 312       3.557 -21.811  -4.531  0.00  0.00      C2   C
ATOM   2946  O   LYS A 312       4.611 -21.400  -4.073  0.00  0.00      C2   O
ATOM   2947  CB  LYS A 312       4.574 -21.211  -6.796  0.00  0.00      C2   C
ATOM   2948  CG  LYS A 312       5.046 -21.832  -8.099  0.00  0.00      C2   C
ATOM   2949  CD  LYS A 312       5.880 -20.910  -9.016  0.00  0.00      C2   C
ATOM   2950  CE  LYS A 312       6.406 -21.581 -10.265  0.00  0.00      C2   C
ATOM   2951  NZ  LYS A 312       5.277 -21.869 -11.198  0.00  0.00      C2   N
ATOM   2952  H   LYS A 312       1.790 -21.092  -6.706  0.00  0.00      C2   H
ATOM   2953  HA  LYS A 312       4.025 -23.102  -6.101  0.00  0.00      C2   H
ATOM   2954  HB3 LYS A 312       5.508 -20.986  -6.282  0.00  0.00      C2   H
ATOM   2955  HB2 LYS A 312       4.161 -20.208  -6.905  0.00  0.00      C2   H
ATOM   2956  HG3 LYS A 312       4.257 -22.299  -8.687  0.00  0.00      C2   H
ATOM   2957  HG2 LYS A 312       5.671 -22.666  -7.778  0.00  0.00      C2   H
ATOM   2958  HD3 LYS A 312       6.665 -20.341  -8.519  0.00  0.00      C2   H
ATOM   2959  HD2 LYS A 312       5.154 -20.195  -9.404  0.00  0.00      C2   H
ATOM   2960  HE3 LYS A 312       6.875 -22.553 -10.112  0.00  0.00      C2   H
ATOM   2961  HE2 LYS A 312       7.024 -20.871 -10.816  0.00  0.00      C2   H
ATOM   2962  HZ1 LYS A 312       5.639 -22.301 -12.036  0.00  0.00      C2   H
ATOM   2963  HZ2 LYS A 312       4.686 -22.578 -10.788  0.00  0.00      C2   H
ATOM   2964  HZ3 LYS A 312       4.755 -21.019 -11.357  0.00  0.00      C2   H
ATOM   2965  N   ARG A 313       2.376 -21.790  -3.891  0.00  0.00      C2   N
ATOM   2966  CA  ARG A 313       2.058 -21.328  -2.520  0.00  0.00      C2   C
ATOM   2967  C   ARG A 313       0.703 -21.979  -2.204  0.00  0.00      C2   C
ATOM   2968  O   ARG A 313      -0.311 -21.333  -2.047  0.00  0.00      C2   O
ATOM   2969  CB  ARG A 313       2.072 -19.792  -2.383  0.00  0.00      C2   C
ATOM   2970  CG  ARG A 313       3.469 -19.147  -2.515  0.00  0.00      C2   C
ATOM   2971  CD  ARG A 313       3.559 -17.783  -1.858  0.00  0.00      C2   C
ATOM   2972  NE  ARG A 313       3.359 -17.880  -0.348  0.00  0.00      C2   N
ATOM   2973  CZ  ARG A 313       3.050 -16.847   0.500  0.00  0.00      C2   C
ATOM   2974  NH1 ARG A 313       2.794 -15.637   0.064  0.00  0.00      C2   N
ATOM   2975  NH2 ARG A 313       2.882 -17.104   1.795  0.00  0.00      C2   N
ATOM   2976  H   ARG A 313       1.541 -22.077  -4.380  0.00  0.00      C2   H
ATOM   2977  HA  ARG A 313       2.840 -21.688  -1.850  0.00  0.00      C2   H
ATOM   2978  HB3 ARG A 313       1.667 -19.563  -1.397  0.00  0.00      C2   H
ATOM   2979  HB2 ARG A 313       1.345 -19.202  -2.942  0.00  0.00      C2   H
ATOM   2980  HG3 ARG A 313       3.795 -18.947  -3.536  0.00  0.00      C2   H
ATOM   2981  HG2 ARG A 313       4.219 -19.705  -1.954  0.00  0.00      C2   H
ATOM   2982  HD3 ARG A 313       2.578 -17.359  -2.072  0.00  0.00      C2   H
ATOM   2983  HD2 ARG A 313       4.375 -17.194  -2.275  0.00  0.00      C2   H
ATOM   2984  HE  ARG A 313       3.567 -18.773   0.075  0.00  0.00      C2   H
ATOM   2985 HH12 ARG A 313       2.370 -14.920   0.635  0.00  0.00      C2   H
ATOM   2986 HH11 ARG A 313       2.896 -15.399  -0.912  0.00  0.00      C2   H
ATOM   2987 HH22 ARG A 313       2.926 -16.329   2.442  0.00  0.00      C2   H
ATOM   2988 HH21 ARG A 313       3.055 -18.030   2.159  0.00  0.00      C2   H
ATOM   2989  N   LYS A 314       0.793 -23.282  -2.202  0.00  0.00      C2   N
ATOM   2990  CA  LYS A 314      -0.300 -24.218  -2.038  0.00  0.00      C2   C
ATOM   2991  C   LYS A 314      -0.890 -24.232  -0.601  0.00  0.00      C2   C
ATOM   2992  O   LYS A 314      -1.929 -24.781  -0.301  0.00  0.00      C2   O
ATOM   2993  CB  LYS A 314       0.198 -25.623  -2.417  0.00  0.00      C2   C
ATOM   2994  CG  LYS A 314       0.800 -25.782  -3.859  0.00  0.00      C2   C
ATOM   2995  CD  LYS A 314       1.330 -27.214  -4.148  0.00  0.00      C2   C
ATOM   2996  CE  LYS A 314       2.210 -27.306  -5.414  0.00  0.00      C2   C
ATOM   2997  NZ  LYS A 314       2.511 -28.704  -5.735  0.00  0.00      C2   N
ATOM   2998  H   LYS A 314       1.725 -23.668  -2.240  0.00  0.00      C2   H
ATOM   2999  HA  LYS A 314      -1.108 -23.865  -2.679  0.00  0.00      C2   H
ATOM   3000  HB3 LYS A 314      -0.667 -26.285  -2.460  0.00  0.00      C2   H
ATOM   3001  HB2 LYS A 314       0.864 -25.973  -1.628  0.00  0.00      C2   H
ATOM   3002  HG3 LYS A 314       1.683 -25.147  -3.931  0.00  0.00      C2   H
ATOM   3003  HG2 LYS A 314       0.038 -25.554  -4.604  0.00  0.00      C2   H
ATOM   3004  HD3 LYS A 314       0.454 -27.856  -4.235  0.00  0.00      C2   H
ATOM   3005  HD2 LYS A 314       1.903 -27.604  -3.307  0.00  0.00      C2   H
ATOM   3006  HE3 LYS A 314       3.098 -26.689  -5.277  0.00  0.00      C2   H
ATOM   3007  HE2 LYS A 314       1.697 -26.974  -6.316  0.00  0.00      C2   H
ATOM   3008  HZ1 LYS A 314       3.123 -29.221  -5.121  0.00  0.00      C2   H
ATOM   3009  HZ2 LYS A 314       1.704 -29.249  -6.003  0.00  0.00      C2   H
ATOM   3010  HZ3 LYS A 314       2.995 -28.601  -6.616  0.00  0.00      C2   H
ATOM   3011  N   ASP A 315      -0.177 -23.551   0.322  0.00  0.00      C2   N
ATOM   3012  CA  ASP A 315      -0.454 -23.398   1.728  0.00  0.00      C2   C
ATOM   3013  C   ASP A 315      -1.497 -22.289   1.921  0.00  0.00      C2   C
ATOM   3014  O   ASP A 315      -2.467 -22.439   2.626  0.00  0.00      C2   O
ATOM   3015  CB  ASP A 315       0.915 -23.102   2.526  0.00  0.00      C2   C
ATOM   3016  CG  ASP A 315       1.925 -22.299   1.806  0.00  0.00      C2   C
ATOM   3017  OD1 ASP A 315       1.553 -21.416   1.028  0.00  0.00      C2   O
ATOM   3018  OD2 ASP A 315       3.143 -22.347   2.159  0.00  0.00      C2   O
ATOM   3019  H   ASP A 315       0.576 -22.927   0.068  0.00  0.00      C2   H
ATOM   3020  HA  ASP A 315      -0.906 -24.304   2.131  0.00  0.00      C2   H
ATOM   3021  HB3 ASP A 315       1.516 -24.011   2.507  0.00  0.00      C2   H
ATOM   3022  HB2 ASP A 315       0.742 -22.766   3.549  0.00  0.00      C2   H
ATOM   3023  N   THR A 316      -1.131 -21.185   1.315  0.00  0.00      C2   N
ATOM   3024  CA  THR A 316      -1.741 -19.904   1.612  0.00  0.00      C2   C
ATOM   3025  C   THR A 316      -2.647 -19.439   0.500  0.00  0.00      C2   C
ATOM   3026  O   THR A 316      -3.490 -18.544   0.770  0.00  0.00      C2   O
ATOM   3027  CB  THR A 316      -0.632 -18.909   2.106  0.00  0.00      C2   C
ATOM   3028  OG1 THR A 316       0.498 -18.849   1.233  0.00  0.00      C2   O
ATOM   3029  CG2 THR A 316       0.014 -19.211   3.489  0.00  0.00      C2   C
ATOM   3030  H   THR A 316      -0.241 -21.211   0.838  0.00  0.00      C2   H
ATOM   3031  HA  THR A 316      -2.262 -19.983   2.566  0.00  0.00      C2   H
ATOM   3032  HB  THR A 316      -1.081 -17.918   2.040  0.00  0.00      C2   H
ATOM   3033  HG1 THR A 316       0.853 -19.732   1.108  0.00  0.00      C2   H
ATOM   3034 HG21 THR A 316      -0.713 -19.098   4.293  0.00  0.00      C2   H
ATOM   3035 HG22 THR A 316       0.483 -20.194   3.474  0.00  0.00      C2   H
ATOM   3036 HG23 THR A 316       0.765 -18.432   3.621  0.00  0.00      C2   H
ATOM   3037  N   LYS A 317      -2.429 -19.897  -0.728  0.00  0.00      C2   N
ATOM   3038  CA  LYS A 317      -3.210 -19.613  -1.909  0.00  0.00      C2   C
ATOM   3039  C   LYS A 317      -4.042 -20.895  -2.202  0.00  0.00      C2   C
ATOM   3040  O   LYS A 317      -3.394 -21.933  -2.185  0.00  0.00      C2   O
ATOM   3041  CB  LYS A 317      -2.397 -19.063  -3.034  0.00  0.00      C2   C
ATOM   3042  CG  LYS A 317      -3.232 -18.526  -4.171  0.00  0.00      C2   C
ATOM   3043  CD  LYS A 317      -2.415 -18.466  -5.555  0.00  0.00      C2   C
ATOM   3044  CE  LYS A 317      -1.046 -17.807  -5.457  0.00  0.00      C2   C
ATOM   3045  NZ  LYS A 317      -1.119 -16.341  -5.408  0.00  0.00      C2   N
ATOM   3046  H   LYS A 317      -1.915 -20.753  -0.879  0.00  0.00      C2   H
ATOM   3047  HA  LYS A 317      -3.851 -18.814  -1.535  0.00  0.00      C2   H
ATOM   3048  HB3 LYS A 317      -1.735 -19.851  -3.391  0.00  0.00      C2   H
ATOM   3049  HB2 LYS A 317      -1.857 -18.155  -2.765  0.00  0.00      C2   H
ATOM   3050  HG3 LYS A 317      -3.680 -17.570  -3.899  0.00  0.00      C2   H
ATOM   3051  HG2 LYS A 317      -4.155 -19.093  -4.290  0.00  0.00      C2   H
ATOM   3052  HD3 LYS A 317      -3.034 -18.049  -6.350  0.00  0.00      C2   H
ATOM   3053  HD2 LYS A 317      -2.254 -19.509  -5.827  0.00  0.00      C2   H
ATOM   3054  HE3 LYS A 317      -0.505 -17.981  -6.387  0.00  0.00      C2   H
ATOM   3055  HE2 LYS A 317      -0.425 -18.229  -4.667  0.00  0.00      C2   H
ATOM   3056  HZ1 LYS A 317      -0.306 -15.851  -5.065  0.00  0.00      C2   H
ATOM   3057  HZ2 LYS A 317      -1.360 -15.897  -6.282  0.00  0.00      C2   H
ATOM   3058  HZ3 LYS A 317      -1.675 -16.054  -4.615  0.00  0.00      C2   H
ATOM   3059  N   GLU A 318      -5.262 -20.758  -2.650  0.00  0.00      C2   N
ATOM   3060  CA  GLU A 318      -6.104 -21.769  -3.258  0.00  0.00      C2   C
ATOM   3061  C   GLU A 318      -6.556 -21.319  -4.638  0.00  0.00      C2   C
ATOM   3062  O   GLU A 318      -7.176 -20.259  -4.690  0.00  0.00      C2   O
ATOM   3063  CB  GLU A 318      -7.212 -22.014  -2.265  0.00  0.00      C2   C
ATOM   3064  CG  GLU A 318      -6.894 -22.278  -0.770  0.00  0.00      C2   C
ATOM   3065  CD  GLU A 318      -8.031 -22.683   0.133  0.00  0.00      C2   C
ATOM   3066  OE1 GLU A 318      -8.279 -23.914   0.249  0.00  0.00      C2   O
ATOM   3067  OE2 GLU A 318      -8.438 -21.768   0.886  0.00  0.00      C2   O
ATOM   3068  H   GLU A 318      -5.745 -19.875  -2.573  0.00  0.00      C2   H
ATOM   3069  HA  GLU A 318      -5.569 -22.719  -3.264  0.00  0.00      C2   H
ATOM   3070  HB3 GLU A 318      -7.903 -22.775  -2.628  0.00  0.00      C2   H
ATOM   3071  HB2 GLU A 318      -7.900 -21.173  -2.179  0.00  0.00      C2   H
ATOM   3072  HG3 GLU A 318      -6.246 -21.539  -0.298  0.00  0.00      C2   H
ATOM   3073  HG2 GLU A 318      -6.149 -23.073  -0.787  0.00  0.00      C2   H
ATOM   3074  N   ILE A 319      -6.351 -22.118  -5.672  0.00  0.00      C2   N
ATOM   3075  CA  ILE A 319      -7.042 -21.940  -6.922  0.00  0.00      C2   C
ATOM   3076  C   ILE A 319      -8.551 -22.352  -6.916  0.00  0.00      C2   C
ATOM   3077  O   ILE A 319      -8.928 -23.473  -7.260  0.00  0.00      C2   O
ATOM   3078  CB  ILE A 319      -6.339 -22.733  -8.143  0.00  0.00      C2   C
ATOM   3079  CG1 ILE A 319      -4.802 -22.690  -8.115  0.00  0.00      C2   C
ATOM   3080  CG2 ILE A 319      -6.804 -22.143  -9.512  0.00  0.00      C2   C
ATOM   3081  CD1 ILE A 319      -4.145 -21.315  -7.992  0.00  0.00      C2   C
ATOM   3082  H   ILE A 319      -5.930 -23.033  -5.608  0.00  0.00      C2   H
ATOM   3083  HA  ILE A 319      -7.066 -20.889  -7.210  0.00  0.00      C2   H
ATOM   3084  HB  ILE A 319      -6.624 -23.779  -8.030  0.00  0.00      C2   H
ATOM   3085 HG13 ILE A 319      -4.475 -23.178  -9.033  0.00  0.00      C2   H
ATOM   3086 HG12 ILE A 319      -4.428 -23.382  -7.361  0.00  0.00      C2   H
ATOM   3087 HG21 ILE A 319      -6.557 -21.095  -9.681  0.00  0.00      C2   H
ATOM   3088 HG22 ILE A 319      -6.444 -22.700 -10.377  0.00  0.00      C2   H
ATOM   3089 HG23 ILE A 319      -7.879 -22.166  -9.694  0.00  0.00      C2   H
ATOM   3090 HD11 ILE A 319      -4.426 -20.761  -8.888  0.00  0.00      C2   H
ATOM   3091 HD12 ILE A 319      -4.490 -20.715  -7.150  0.00  0.00      C2   H
ATOM   3092 HD13 ILE A 319      -3.094 -21.540  -8.175  0.00  0.00      C2   H
ATOM   3093  N   TYR A 320      -9.439 -21.335  -6.625  0.00  0.00      C2   N
ATOM   3094  CA  TYR A 320     -10.856 -21.305  -6.993  0.00  0.00      C2   C
ATOM   3095  C   TYR A 320     -11.065 -21.432  -8.499  0.00  0.00      C2   C
ATOM   3096  O   TYR A 320     -10.465 -20.698  -9.303  0.00  0.00      C2   O
ATOM   3097  CB  TYR A 320     -11.489 -19.911  -6.431  0.00  0.00      C2   C
ATOM   3098  CG  TYR A 320     -11.519 -19.772  -4.954  0.00  0.00      C2   C
ATOM   3099  CD1 TYR A 320     -12.594 -20.051  -4.067  0.00  0.00      C2   C
ATOM   3100  CD2 TYR A 320     -10.296 -19.422  -4.325  0.00  0.00      C2   C
ATOM   3101  CE1 TYR A 320     -12.483 -19.881  -2.641  0.00  0.00      C2   C
ATOM   3102  CE2 TYR A 320     -10.109 -19.324  -2.945  0.00  0.00      C2   C
ATOM   3103  CZ  TYR A 320     -11.250 -19.607  -2.099  0.00  0.00      C2   C
ATOM   3104  OH  TYR A 320     -11.153 -19.459  -0.785  0.00  0.00      C2   O
ATOM   3105  H   TYR A 320      -8.990 -20.432  -6.691  0.00  0.00      C2   H
ATOM   3106  HA  TYR A 320     -11.238 -22.136  -6.400  0.00  0.00      C2   H
ATOM   3107  HB3 TYR A 320     -12.515 -20.032  -6.779  0.00  0.00      C2   H
ATOM   3108  HB2 TYR A 320     -11.093 -19.022  -6.921  0.00  0.00      C2   H
ATOM   3109  HD1 TYR A 320     -13.466 -20.453  -4.560  0.00  0.00      C2   H
ATOM   3110  HD2 TYR A 320      -9.404 -19.202  -4.893  0.00  0.00      C2   H
ATOM   3111  HE1 TYR A 320     -13.439 -19.821  -2.144  0.00  0.00      C2   H
ATOM   3112  HE2 TYR A 320      -9.163 -19.042  -2.505  0.00  0.00      C2   H
ATOM   3113  HH  TYR A 320     -12.039 -19.456  -0.417  0.00  0.00      C2   H
ATOM   3114  N   THR A 321     -11.741 -22.474  -8.837  0.00  0.00      C2   N
ATOM   3115  CA  THR A 321     -12.046 -22.852 -10.184  0.00  0.00      C2   C
ATOM   3116  C   THR A 321     -13.570 -22.840 -10.390  0.00  0.00      C2   C
ATOM   3117  O   THR A 321     -14.300 -23.356  -9.558  0.00  0.00      C2   O
ATOM   3118  CB  THR A 321     -11.495 -24.264 -10.417  0.00  0.00      C2   C
ATOM   3119  OG1 THR A 321     -11.602 -25.247  -9.429  0.00  0.00      C2   O
ATOM   3120  CG2 THR A 321      -9.963 -24.112 -10.551  0.00  0.00      C2   C
ATOM   3121  H   THR A 321     -12.331 -22.977  -8.190  0.00  0.00      C2   H
ATOM   3122  HA  THR A 321     -11.522 -22.249 -10.925  0.00  0.00      C2   H
ATOM   3123  HB  THR A 321     -11.949 -24.619 -11.343  0.00  0.00      C2   H
ATOM   3124  HG1 THR A 321     -12.491 -25.603  -9.500  0.00  0.00      C2   H
ATOM   3125 HG21 THR A 321      -9.429 -24.124  -9.600  0.00  0.00      C2   H
ATOM   3126 HG22 THR A 321      -9.579 -24.921 -11.172  0.00  0.00      C2   H
ATOM   3127 HG23 THR A 321      -9.627 -23.260 -11.142  0.00  0.00      C2   H
ATOM   3128  N   HIE A 322     -14.115 -22.276 -11.488  0.00  0.00      C2   N
ATOM   3129  CA  HIE A 322     -15.463 -22.434 -11.798  0.00  0.00      C2   C
ATOM   3130  C   HIE A 322     -15.665 -22.779 -13.231  0.00  0.00      C2   C
ATOM   3131  O   HIE A 322     -15.052 -22.177 -14.094  0.00  0.00      C2   O
ATOM   3132  CB  HIE A 322     -16.252 -21.226 -11.253  0.00  0.00      C2   C
ATOM   3133  CG  HIE A 322     -17.709 -21.189 -11.737  0.00  0.00      C2   C
ATOM   3134  ND1 HIE A 322     -18.685 -22.010 -11.084  0.00  0.00      C2   N
ATOM   3135  CD2 HIE A 322     -18.318 -20.497 -12.784  0.00  0.00      C2   C
ATOM   3136  CE1 HIE A 322     -19.804 -21.798 -11.775  0.00  0.00      C2   C
ATOM   3137  NE2 HIE A 322     -19.655 -20.840 -12.719  0.00  0.00      C2   N
ATOM   3138  H   HIE A 322     -13.513 -21.794 -12.140  0.00  0.00      C2   H
ATOM   3139  HA  HIE A 322     -15.822 -23.348 -11.326  0.00  0.00      C2   H
ATOM   3140  HB3 HIE A 322     -15.689 -20.294 -11.206  0.00  0.00      C2   H
ATOM   3141  HB2 HIE A 322     -16.391 -21.456 -10.196  0.00  0.00      C2   H
ATOM   3142  HD2 HIE A 322     -17.969 -19.705 -13.430  0.00  0.00      C2   H
ATOM   3143  HE1 HIE A 322     -20.751 -22.293 -11.621  0.00  0.00      C2   H
ATOM   3144  HE2 HIE A 322     -20.407 -20.348 -13.180  0.00  0.00      C2   H
ATOM   3145  N   PHE A 323     -16.532 -23.763 -13.469  0.00  0.00      C2   N
ATOM   3146  CA  PHE A 323     -16.982 -24.253 -14.797  0.00  0.00      C2   C
ATOM   3147  C   PHE A 323     -18.133 -23.402 -15.110  0.00  0.00      C2   C
ATOM   3148  O   PHE A 323     -19.134 -23.502 -14.343  0.00  0.00      C2   O
ATOM   3149  CB  PHE A 323     -17.381 -25.714 -14.883  0.00  0.00      C2   C
ATOM   3150  CG  PHE A 323     -16.383 -26.695 -14.335  0.00  0.00      C2   C
ATOM   3151  CD1 PHE A 323     -16.370 -26.899 -12.935  0.00  0.00      C2   C
ATOM   3152  CD2 PHE A 323     -15.432 -27.255 -15.140  0.00  0.00      C2   C
ATOM   3153  CE1 PHE A 323     -15.322 -27.615 -12.378  0.00  0.00      C2   C
ATOM   3154  CE2 PHE A 323     -14.453 -28.072 -14.581  0.00  0.00      C2   C
ATOM   3155  CZ  PHE A 323     -14.451 -28.255 -13.211  0.00  0.00      C2   C
ATOM   3156  H   PHE A 323     -17.196 -24.073 -12.775  0.00  0.00      C2   H
ATOM   3157  HA  PHE A 323     -16.225 -24.111 -15.568  0.00  0.00      C2   H
ATOM   3158  HB3 PHE A 323     -17.701 -25.995 -15.887  0.00  0.00      C2   H
ATOM   3159  HB2 PHE A 323     -18.319 -25.862 -14.347  0.00  0.00      C2   H
ATOM   3160  HD1 PHE A 323     -17.172 -26.486 -12.341  0.00  0.00      C2   H
ATOM   3161  HD2 PHE A 323     -15.504 -27.121 -16.210  0.00  0.00      C2   H
ATOM   3162  HE1 PHE A 323     -15.168 -27.804 -11.326  0.00  0.00      C2   H
ATOM   3163  HE2 PHE A 323     -13.819 -28.645 -15.242  0.00  0.00      C2   H
ATOM   3164  HZ  PHE A 323     -13.731 -28.924 -12.762  0.00  0.00      C2   H
ATOM   3165  N   THR A 324     -17.984 -22.475 -16.061  0.00  0.00      C2   N
ATOM   3166  CA  THR A 324     -18.992 -21.451 -16.377  0.00  0.00      C2   C
ATOM   3167  C   THR A 324     -20.405 -21.981 -16.796  0.00  0.00      C2   C
ATOM   3168  O   THR A 324     -20.513 -23.041 -17.367  0.00  0.00      C2   O
ATOM   3169  CB  THR A 324     -18.483 -20.333 -17.318  0.00  0.00      C2   C
ATOM   3170  OG1 THR A 324     -18.009 -20.866 -18.620  0.00  0.00      C2   O
ATOM   3171  CG2 THR A 324     -17.363 -19.590 -16.568  0.00  0.00      C2   C
ATOM   3172  H   THR A 324     -17.180 -22.696 -16.630  0.00  0.00      C2   H
ATOM   3173  HA  THR A 324     -19.226 -20.938 -15.444  0.00  0.00      C2   H
ATOM   3174  HB  THR A 324     -19.265 -19.598 -17.510  0.00  0.00      C2   H
ATOM   3175  HG1 THR A 324     -17.264 -20.317 -18.874  0.00  0.00      C2   H
ATOM   3176 HG21 THR A 324     -16.886 -18.919 -17.282  0.00  0.00      C2   H
ATOM   3177 HG22 THR A 324     -17.870 -19.079 -15.749  0.00  0.00      C2   H
ATOM   3178 HG23 THR A 324     -16.544 -20.231 -16.239  0.00  0.00      C2   H
ATOM   3179  N   CYS A 325     -21.480 -21.240 -16.369  0.00  0.00      C2   N
ATOM   3180  CA  CYS A 325     -22.862 -21.642 -16.466  0.00  0.00      C2   C
ATOM   3181  C   CYS A 325     -23.707 -20.662 -17.287  0.00  0.00      C2   C
ATOM   3182  O   CYS A 325     -23.544 -19.429 -17.143  0.00  0.00      C2   O
ATOM   3183  CB  CYS A 325     -23.578 -21.768 -15.097  0.00  0.00      C2   C
ATOM   3184  SG  CYS A 325     -22.833 -22.799 -13.844  0.00  0.00      C2   S
ATOM   3185  H   CYS A 325     -21.319 -20.404 -15.826  0.00  0.00      C2   H
ATOM   3186  HA  CYS A 325     -22.861 -22.639 -16.905  0.00  0.00      C2   H
ATOM   3187  HB3 CYS A 325     -24.626 -22.052 -15.199  0.00  0.00      C2   H
ATOM   3188  HB2 CYS A 325     -23.658 -20.754 -14.704  0.00  0.00      C2   H
ATOM   3189  HG  CYS A 325     -22.786 -24.025 -14.373  0.00  0.00      C2   H
ATOM   3190  N   ALA A 326     -24.517 -21.169 -18.233  0.00  0.00      C2   N
ATOM   3191  CA  ALA A 326     -25.429 -20.341 -19.013  0.00  0.00      C2   C
ATOM   3192  C   ALA A 326     -26.692 -19.984 -18.143  0.00  0.00      C2   C
ATOM   3193  O   ALA A 326     -27.361 -19.029 -18.492  0.00  0.00      C2   O
ATOM   3194  CB  ALA A 326     -25.785 -21.132 -20.297  0.00  0.00      C2   C
ATOM   3195  H   ALA A 326     -24.737 -22.155 -18.219  0.00  0.00      C2   H
ATOM   3196  HA  ALA A 326     -24.918 -19.437 -19.343  0.00  0.00      C2   H
ATOM   3197  HB1 ALA A 326     -26.171 -22.147 -20.203  0.00  0.00      C2   H
ATOM   3198  HB2 ALA A 326     -26.537 -20.526 -20.802  0.00  0.00      C2   H
ATOM   3199  HB3 ALA A 326     -24.912 -21.156 -20.949  0.00  0.00      C2   H
ATOM   3200  N   THR A 327     -27.042 -20.779 -17.126  0.00  0.00      C2   N
ATOM   3201  CA  THR A 327     -27.955 -20.349 -16.055  0.00  0.00      C2   C
ATOM   3202  C   THR A 327     -27.536 -19.080 -15.339  0.00  0.00      C2   C
ATOM   3203  O   THR A 327     -26.375 -18.791 -15.037  0.00  0.00      C2   O
ATOM   3204  CB  THR A 327     -27.970 -21.478 -14.957  0.00  0.00      C2   C
ATOM   3205  OG1 THR A 327     -28.099 -22.682 -15.657  0.00  0.00      C2   O
ATOM   3206  CG2 THR A 327     -29.051 -21.360 -13.835  0.00  0.00      C2   C
ATOM   3207  H   THR A 327     -26.545 -21.637 -16.935  0.00  0.00      C2   H
ATOM   3208  HA  THR A 327     -29.003 -20.320 -16.355  0.00  0.00      C2   H
ATOM   3209  HB  THR A 327     -26.971 -21.435 -14.524  0.00  0.00      C2   H
ATOM   3210  HG1 THR A 327     -27.404 -22.792 -16.310  0.00  0.00      C2   H
ATOM   3211 HG21 THR A 327     -29.986 -21.519 -14.373  0.00  0.00      C2   H
ATOM   3212 HG22 THR A 327     -28.970 -22.124 -13.062  0.00  0.00      C2   H
ATOM   3213 HG23 THR A 327     -29.217 -20.417 -13.315  0.00  0.00      C2   H
ATOM   3214  N   ASP A 328     -28.575 -18.225 -15.069  0.00  0.00      C2   N
ATOM   3215  CA  ASP A 328     -28.538 -17.002 -14.411  0.00  0.00      C2   C
ATOM   3216  C   ASP A 328     -28.073 -17.067 -12.978  0.00  0.00      C2   C
ATOM   3217  O   ASP A 328     -28.206 -18.126 -12.380  0.00  0.00      C2   O
ATOM   3218  CB  ASP A 328     -29.731 -16.098 -14.584  0.00  0.00      C2   C
ATOM   3219  CG  ASP A 328     -29.754 -15.381 -15.887  0.00  0.00      C2   C
ATOM   3220  OD1 ASP A 328     -28.836 -15.445 -16.743  0.00  0.00      C2   O
ATOM   3221  OD2 ASP A 328     -30.749 -14.699 -16.160  0.00  0.00      C2   O
ATOM   3222  H   ASP A 328     -29.500 -18.600 -15.222  0.00  0.00      C2   H
ATOM   3223  HA  ASP A 328     -27.642 -16.531 -14.815  0.00  0.00      C2   H
ATOM   3224  HB3 ASP A 328     -29.793 -15.432 -13.723  0.00  0.00      C2   H
ATOM   3225  HB2 ASP A 328     -30.653 -16.669 -14.474  0.00  0.00      C2   H
ATOM   3226  N   THR A 329     -27.496 -15.974 -12.457  0.00  0.00      C2   N
ATOM   3227  CA  THR A 329     -27.180 -15.653 -11.014  0.00  0.00      C2   C
ATOM   3228  C   THR A 329     -25.948 -16.521 -10.557  0.00  0.00      C2   C
ATOM   3229  O   THR A 329     -25.011 -16.034  -9.914  0.00  0.00      C2   O
ATOM   3230  CB  THR A 329     -28.412 -15.774 -10.057  0.00  0.00      C2   C
ATOM   3231  OG1 THR A 329     -29.603 -15.379 -10.691  0.00  0.00      C2   O
ATOM   3232  CG2 THR A 329     -28.289 -15.089  -8.706  0.00  0.00      C2   C
ATOM   3233  H   THR A 329     -27.447 -15.139 -13.022  0.00  0.00      C2   H
ATOM   3234  HA  THR A 329     -26.876 -14.607 -11.006  0.00  0.00      C2   H
ATOM   3235  HB  THR A 329     -28.461 -16.860  -9.982  0.00  0.00      C2   H
ATOM   3236  HG1 THR A 329     -29.488 -14.503 -11.067  0.00  0.00      C2   H
ATOM   3237 HG21 THR A 329     -29.179 -15.263  -8.101  0.00  0.00      C2   H
ATOM   3238 HG22 THR A 329     -27.509 -15.466  -8.045  0.00  0.00      C2   H
ATOM   3239 HG23 THR A 329     -28.039 -14.028  -8.740  0.00  0.00      C2   H
ATOM   3240  N   LYS A 330     -25.776 -17.763 -11.014  0.00  0.00      C2   N
ATOM   3241  CA  LYS A 330     -24.733 -18.732 -10.738  0.00  0.00      C2   C
ATOM   3242  C   LYS A 330     -23.253 -18.268 -10.746  0.00  0.00      C2   C
ATOM   3243  O   LYS A 330     -22.449 -18.856  -9.961  0.00  0.00      C2   O
ATOM   3244  CB  LYS A 330     -24.923 -20.042 -11.553  0.00  0.00      C2   C
ATOM   3245  CG  LYS A 330     -26.092 -20.937 -11.140  0.00  0.00      C2   C
ATOM   3246  CD  LYS A 330     -25.978 -22.490 -11.554  0.00  0.00      C2   C
ATOM   3247  CE  LYS A 330     -25.136 -23.310 -10.661  0.00  0.00      C2   C
ATOM   3248  NZ  LYS A 330     -25.527 -24.742 -10.865  0.00  0.00      C2   N
ATOM   3249  H   LYS A 330     -26.626 -18.018 -11.496  0.00  0.00      C2   H
ATOM   3250  HA  LYS A 330     -24.855 -19.050  -9.703  0.00  0.00      C2   H
ATOM   3251  HB3 LYS A 330     -23.986 -20.599 -11.555  0.00  0.00      C2   H
ATOM   3252  HB2 LYS A 330     -25.047 -19.889 -12.625  0.00  0.00      C2   H
ATOM   3253  HG3 LYS A 330     -26.986 -20.503 -11.588  0.00  0.00      C2   H
ATOM   3254  HG2 LYS A 330     -26.203 -20.899 -10.057  0.00  0.00      C2   H
ATOM   3255  HD3 LYS A 330     -25.599 -22.679 -12.558  0.00  0.00      C2   H
ATOM   3256  HD2 LYS A 330     -27.005 -22.820 -11.709  0.00  0.00      C2   H
ATOM   3257  HE3 LYS A 330     -25.342 -23.162  -9.600  0.00  0.00      C2   H
ATOM   3258  HE2 LYS A 330     -24.060 -23.171 -10.764  0.00  0.00      C2   H
ATOM   3259  HZ1 LYS A 330     -25.363 -25.067 -11.807  0.00  0.00      C2   H
ATOM   3260  HZ2 LYS A 330     -24.871 -25.318 -10.358  0.00  0.00      C2   H
ATOM   3261  HZ3 LYS A 330     -26.511 -24.820 -10.651  0.00  0.00      C2   H
ATOM   3262  N   ASN A 331     -22.938 -17.402 -11.713  0.00  0.00      C2   N
ATOM   3263  CA  ASN A 331     -21.617 -16.925 -11.997  0.00  0.00      C2   C
ATOM   3264  C   ASN A 331     -21.251 -15.738 -11.081  0.00  0.00      C2   C
ATOM   3265  O   ASN A 331     -20.294 -15.804 -10.305  0.00  0.00      C2   O
ATOM   3266  CB  ASN A 331     -21.355 -16.671 -13.486  0.00  0.00      C2   C
ATOM   3267  CG  ASN A 331     -21.626 -17.880 -14.461  0.00  0.00      C2   C
ATOM   3268  OD1 ASN A 331     -20.989 -18.955 -14.405  0.00  0.00      C2   O
ATOM   3269  ND2 ASN A 331     -22.586 -17.761 -15.394  0.00  0.00      C2   N
ATOM   3270  H   ASN A 331     -23.694 -17.092 -12.307  0.00  0.00      C2   H
ATOM   3271  HA  ASN A 331     -20.898 -17.728 -11.837  0.00  0.00      C2   H
ATOM   3272  HB3 ASN A 331     -20.325 -16.381 -13.694  0.00  0.00      C2   H
ATOM   3273  HB2 ASN A 331     -21.936 -15.789 -13.757  0.00  0.00      C2   H
ATOM   3274 HD22 ASN A 331     -22.853 -18.462 -16.070  0.00  0.00      C2   H
ATOM   3275 HD21 ASN A 331     -23.316 -17.068 -15.319  0.00  0.00      C2   H
ATOM   3276  N   VAL A 332     -22.231 -14.757 -10.874  0.00  0.00      C2   N
ATOM   3277  CA  VAL A 332     -21.970 -13.626 -10.042  0.00  0.00      C2   C
ATOM   3278  C   VAL A 332     -22.073 -13.982  -8.541  0.00  0.00      C2   C
ATOM   3279  O   VAL A 332     -21.237 -13.509  -7.742  0.00  0.00      C2   O
ATOM   3280  CB  VAL A 332     -23.021 -12.559 -10.397  0.00  0.00      C2   C
ATOM   3281  CG1 VAL A 332     -22.856 -11.823 -11.793  0.00  0.00      C2   C
ATOM   3282  CG2 VAL A 332     -24.526 -12.905 -10.281  0.00  0.00      C2   C
ATOM   3283  H   VAL A 332     -23.145 -14.813 -11.302  0.00  0.00      C2   H
ATOM   3284  HA  VAL A 332     -20.967 -13.255 -10.252  0.00  0.00      C2   H
ATOM   3285  HB  VAL A 332     -22.848 -11.806  -9.628  0.00  0.00      C2   H
ATOM   3286 HG11 VAL A 332     -23.153 -12.461 -12.626  0.00  0.00      C2   H
ATOM   3287 HG12 VAL A 332     -23.510 -10.952 -11.848  0.00  0.00      C2   H
ATOM   3288 HG13 VAL A 332     -21.812 -11.526 -11.886  0.00  0.00      C2   H
ATOM   3289 HG21 VAL A 332     -24.696 -13.411  -9.331  0.00  0.00      C2   H
ATOM   3290 HG22 VAL A 332     -25.127 -12.032 -10.533  0.00  0.00      C2   H
ATOM   3291 HG23 VAL A 332     -24.882 -13.588 -11.052  0.00  0.00      C2   H
ATOM   3292  N   GLN A 333     -22.926 -14.939  -8.217  0.00  0.00      C2   N
ATOM   3293  CA  GLN A 333     -22.981 -15.711  -6.937  0.00  0.00      C2   C
ATOM   3294  C   GLN A 333     -21.618 -16.320  -6.473  0.00  0.00      C2   C
ATOM   3295  O   GLN A 333     -21.445 -16.388  -5.253  0.00  0.00      C2   O
ATOM   3296  CB  GLN A 333     -24.120 -16.764  -6.982  0.00  0.00      C2   C
ATOM   3297  CG  GLN A 333     -24.422 -17.565  -5.739  0.00  0.00      C2   C
ATOM   3298  CD  GLN A 333     -24.781 -16.737  -4.432  0.00  0.00      C2   C
ATOM   3299  OE1 GLN A 333     -25.576 -15.777  -4.378  0.00  0.00      C2   O
ATOM   3300  NE2 GLN A 333     -24.077 -17.056  -3.404  0.00  0.00      C2   N
ATOM   3301  H   GLN A 333     -23.554 -15.296  -8.923  0.00  0.00      C2   H
ATOM   3302  HA  GLN A 333     -23.209 -15.007  -6.137  0.00  0.00      C2   H
ATOM   3303  HB3 GLN A 333     -23.894 -17.468  -7.783  0.00  0.00      C2   H
ATOM   3304  HB2 GLN A 333     -25.098 -16.303  -7.116  0.00  0.00      C2   H
ATOM   3305  HG3 GLN A 333     -23.636 -18.299  -5.559  0.00  0.00      C2   H
ATOM   3306  HG2 GLN A 333     -25.336 -18.138  -5.898  0.00  0.00      C2   H
ATOM   3307 HE22 GLN A 333     -24.302 -16.485  -2.602  0.00  0.00      C2   H
ATOM   3308 HE21 GLN A 333     -23.377 -17.783  -3.389  0.00  0.00      C2   H
ATOM   3309  N   PHE A 334     -20.907 -16.931  -7.465  0.00  0.00      C2   N
ATOM   3310  CA  PHE A 334     -19.649 -17.681  -7.266  0.00  0.00      C2   C
ATOM   3311  C   PHE A 334     -18.553 -16.689  -6.838  0.00  0.00      C2   C
ATOM   3312  O   PHE A 334     -17.828 -16.966  -5.903  0.00  0.00      C2   O
ATOM   3313  CB  PHE A 334     -19.064 -18.441  -8.516  0.00  0.00      C2   C
ATOM   3314  CG  PHE A 334     -17.957 -19.441  -8.318  0.00  0.00      C2   C
ATOM   3315  CD1 PHE A 334     -18.183 -20.685  -7.754  0.00  0.00      C2   C
ATOM   3316  CD2 PHE A 334     -16.636 -19.060  -8.420  0.00  0.00      C2   C
ATOM   3317  CE1 PHE A 334     -17.142 -21.617  -7.530  0.00  0.00      C2   C
ATOM   3318  CE2 PHE A 334     -15.550 -19.831  -8.125  0.00  0.00      C2   C
ATOM   3319  CZ  PHE A 334     -15.839 -21.168  -7.760  0.00  0.00      C2   C
ATOM   3320  H   PHE A 334     -21.162 -16.935  -8.442  0.00  0.00      C2   H
ATOM   3321  HA  PHE A 334     -19.764 -18.290  -6.368  0.00  0.00      C2   H
ATOM   3322  HB3 PHE A 334     -18.813 -17.799  -9.360  0.00  0.00      C2   H
ATOM   3323  HB2 PHE A 334     -19.900 -19.029  -8.894  0.00  0.00      C2   H
ATOM   3324  HD1 PHE A 334     -19.177 -21.076  -7.595  0.00  0.00      C2   H
ATOM   3325  HD2 PHE A 334     -16.460 -18.027  -8.682  0.00  0.00      C2   H
ATOM   3326  HE1 PHE A 334     -17.239 -22.635  -7.183  0.00  0.00      C2   H
ATOM   3327  HE2 PHE A 334     -14.529 -19.568  -8.357  0.00  0.00      C2   H
ATOM   3328  HZ  PHE A 334     -15.040 -21.894  -7.740  0.00  0.00      C2   H
ATOM   3329  N   VAL A 335     -18.429 -15.584  -7.566  0.00  0.00      C2   N
ATOM   3330  CA  VAL A 335     -17.510 -14.530  -7.241  0.00  0.00      C2   C
ATOM   3331  C   VAL A 335     -17.965 -13.943  -5.873  0.00  0.00      C2   C
ATOM   3332  O   VAL A 335     -17.044 -13.753  -5.056  0.00  0.00      C2   O
ATOM   3333  CB  VAL A 335     -17.407 -13.460  -8.339  0.00  0.00      C2   C
ATOM   3334  CG1 VAL A 335     -16.086 -12.577  -8.062  0.00  0.00      C2   C
ATOM   3335  CG2 VAL A 335     -17.232 -14.061  -9.788  0.00  0.00      C2   C
ATOM   3336  H   VAL A 335     -19.052 -15.422  -8.344  0.00  0.00      C2   H
ATOM   3337  HA  VAL A 335     -16.530 -14.993  -7.120  0.00  0.00      C2   H
ATOM   3338  HB  VAL A 335     -18.311 -12.853  -8.401  0.00  0.00      C2   H
ATOM   3339 HG11 VAL A 335     -15.145 -13.091  -8.258  0.00  0.00      C2   H
ATOM   3340 HG12 VAL A 335     -16.049 -11.720  -8.734  0.00  0.00      C2   H
ATOM   3341 HG13 VAL A 335     -16.034 -12.173  -7.051  0.00  0.00      C2   H
ATOM   3342 HG21 VAL A 335     -17.427 -13.231 -10.468  0.00  0.00      C2   H
ATOM   3343 HG22 VAL A 335     -16.270 -14.571  -9.823  0.00  0.00      C2   H
ATOM   3344 HG23 VAL A 335     -17.958 -14.837 -10.029  0.00  0.00      C2   H
ATOM   3345  N   PHE A 336     -19.240 -13.685  -5.619  0.00  0.00      C2   N
ATOM   3346  CA  PHE A 336     -19.816 -13.216  -4.386  0.00  0.00      C2   C
ATOM   3347  C   PHE A 336     -19.379 -14.074  -3.182  0.00  0.00      C2   C
ATOM   3348  O   PHE A 336     -19.011 -13.582  -2.124  0.00  0.00      C2   O
ATOM   3349  CB  PHE A 336     -21.297 -13.004  -4.341  0.00  0.00      C2   C
ATOM   3350  CG  PHE A 336     -21.831 -12.230  -3.090  0.00  0.00      C2   C
ATOM   3351  CD1 PHE A 336     -22.166 -12.879  -1.910  0.00  0.00      C2   C
ATOM   3352  CD2 PHE A 336     -21.899 -10.860  -3.144  0.00  0.00      C2   C
ATOM   3353  CE1 PHE A 336     -22.550 -12.165  -0.805  0.00  0.00      C2   C
ATOM   3354  CE2 PHE A 336     -22.354 -10.127  -2.067  0.00  0.00      C2   C
ATOM   3355  CZ  PHE A 336     -22.726 -10.758  -0.915  0.00  0.00      C2   C
ATOM   3356  H   PHE A 336     -19.873 -13.862  -6.385  0.00  0.00      C2   H
ATOM   3357  HA  PHE A 336     -19.351 -12.233  -4.318  0.00  0.00      C2   H
ATOM   3358  HB3 PHE A 336     -21.872 -13.928  -4.399  0.00  0.00      C2   H
ATOM   3359  HB2 PHE A 336     -21.525 -12.449  -5.251  0.00  0.00      C2   H
ATOM   3360  HD1 PHE A 336     -22.046 -13.948  -2.014  0.00  0.00      C2   H
ATOM   3361  HD2 PHE A 336     -21.804 -10.385  -4.109  0.00  0.00      C2   H
ATOM   3362  HE1 PHE A 336     -22.708 -12.623   0.160  0.00  0.00      C2   H
ATOM   3363  HE2 PHE A 336     -22.449  -9.080  -2.315  0.00  0.00      C2   H
ATOM   3364  HZ  PHE A 336     -23.171 -10.148  -0.143  0.00  0.00      C2   H
ATOM   3365  N   ASP A 337     -19.393 -15.429  -3.380  0.00  0.00      C2   N
ATOM   3366  CA  ASP A 337     -18.989 -16.385  -2.309  0.00  0.00      C2   C
ATOM   3367  C   ASP A 337     -17.530 -16.713  -2.258  0.00  0.00      C2   C
ATOM   3368  O   ASP A 337     -17.066 -17.063  -1.152  0.00  0.00      C2   O
ATOM   3369  CB  ASP A 337     -19.728 -17.719  -2.430  0.00  0.00      C2   C
ATOM   3370  CG  ASP A 337     -21.229 -17.757  -2.159  0.00  0.00      C2   C
ATOM   3371  OD1 ASP A 337     -21.768 -17.056  -1.285  0.00  0.00      C2   O
ATOM   3372  OD2 ASP A 337     -21.840 -18.583  -2.854  0.00  0.00      C2   O
ATOM   3373  H   ASP A 337     -19.600 -15.725  -4.323  0.00  0.00      C2   H
ATOM   3374  HA  ASP A 337     -19.331 -15.966  -1.363  0.00  0.00      C2   H
ATOM   3375  HB3 ASP A 337     -19.367 -18.515  -1.779  0.00  0.00      C2   H
ATOM   3376  HB2 ASP A 337     -19.635 -18.016  -3.475  0.00  0.00      C2   H
ATOM   3377  N   ALA A 338     -16.696 -16.457  -3.297  0.00  0.00      C2   N
ATOM   3378  CA  ALA A 338     -15.231 -16.671  -3.263  0.00  0.00      C2   C
ATOM   3379  C   ALA A 338     -14.661 -15.385  -2.615  0.00  0.00      C2   C
ATOM   3380  O   ALA A 338     -13.807 -15.501  -1.737  0.00  0.00      C2   O
ATOM   3381  CB  ALA A 338     -14.722 -16.911  -4.671  0.00  0.00      C2   C
ATOM   3382  H   ALA A 338     -17.007 -16.052  -4.169  0.00  0.00      C2   H
ATOM   3383  HA  ALA A 338     -14.961 -17.435  -2.533  0.00  0.00      C2   H
ATOM   3384  HB1 ALA A 338     -15.253 -17.738  -5.142  0.00  0.00      C2   H
ATOM   3385  HB2 ALA A 338     -14.878 -16.013  -5.269  0.00  0.00      C2   H
ATOM   3386  HB3 ALA A 338     -13.646 -17.080  -4.637  0.00  0.00      C2   H
ATOM   3387  N   VAL A 339     -15.177 -14.186  -3.060  0.00  0.00      C2   N
ATOM   3388  CA  VAL A 339     -14.875 -12.933  -2.396  0.00  0.00      C2   C
ATOM   3389  C   VAL A 339     -15.127 -12.870  -0.831  0.00  0.00      C2   C
ATOM   3390  O   VAL A 339     -14.221 -12.595  -0.024  0.00  0.00      C2   O
ATOM   3391  CB  VAL A 339     -15.517 -11.746  -3.147  0.00  0.00      C2   C
ATOM   3392  CG1 VAL A 339     -15.587 -10.394  -2.348  0.00  0.00      C2   C
ATOM   3393  CG2 VAL A 339     -14.882 -11.456  -4.501  0.00  0.00      C2   C
ATOM   3394  H   VAL A 339     -15.762 -14.143  -3.882  0.00  0.00      C2   H
ATOM   3395  HA  VAL A 339     -13.802 -12.750  -2.447  0.00  0.00      C2   H
ATOM   3396  HB  VAL A 339     -16.558 -12.004  -3.337  0.00  0.00      C2   H
ATOM   3397 HG11 VAL A 339     -15.872  -9.642  -3.083  0.00  0.00      C2   H
ATOM   3398 HG12 VAL A 339     -16.389 -10.395  -1.610  0.00  0.00      C2   H
ATOM   3399 HG13 VAL A 339     -14.619 -10.169  -1.901  0.00  0.00      C2   H
ATOM   3400 HG21 VAL A 339     -13.917 -10.951  -4.468  0.00  0.00      C2   H
ATOM   3401 HG22 VAL A 339     -14.721 -12.352  -5.100  0.00  0.00      C2   H
ATOM   3402 HG23 VAL A 339     -15.570 -10.914  -5.151  0.00  0.00      C2   H
ATOM   3403  N   THR A 340     -16.322 -13.301  -0.477  0.00  0.00      C2   N
ATOM   3404  CA  THR A 340     -16.728 -13.517   0.896  0.00  0.00      C2   C
ATOM   3405  C   THR A 340     -15.729 -14.514   1.600  0.00  0.00      C2   C
ATOM   3406  O   THR A 340     -15.206 -14.138   2.683  0.00  0.00      C2   O
ATOM   3407  CB  THR A 340     -18.107 -14.017   0.983  0.00  0.00      C2   C
ATOM   3408  OG1 THR A 340     -19.065 -13.079   0.614  0.00  0.00      C2   O
ATOM   3409  CG2 THR A 340     -18.515 -14.401   2.430  0.00  0.00      C2   C
ATOM   3410  H   THR A 340     -16.959 -13.619  -1.193  0.00  0.00      C2   H
ATOM   3411  HA  THR A 340     -16.601 -12.512   1.298  0.00  0.00      C2   H
ATOM   3412  HB  THR A 340     -18.346 -14.885   0.368  0.00  0.00      C2   H
ATOM   3413  HG1 THR A 340     -19.080 -12.959  -0.338  0.00  0.00      C2   H
ATOM   3414 HG21 THR A 340     -18.093 -13.694   3.144  0.00  0.00      C2   H
ATOM   3415 HG22 THR A 340     -19.593 -14.349   2.583  0.00  0.00      C2   H
ATOM   3416 HG23 THR A 340     -18.151 -15.409   2.625  0.00  0.00      C2   H
ATOM   3417  N   ASP A 341     -15.473 -15.729   1.015  0.00  0.00      C2   N
ATOM   3418  CA  ASP A 341     -14.660 -16.740   1.690  0.00  0.00      C2   C
ATOM   3419  C   ASP A 341     -13.163 -16.195   1.765  0.00  0.00      C2   C
ATOM   3420  O   ASP A 341     -12.509 -16.131   2.821  0.00  0.00      C2   O
ATOM   3421  CB  ASP A 341     -14.803 -17.979   0.781  0.00  0.00      C2   C
ATOM   3422  CG  ASP A 341     -14.088 -19.254   1.284  0.00  0.00      C2   C
ATOM   3423  OD1 ASP A 341     -14.359 -19.764   2.386  0.00  0.00      C2   O
ATOM   3424  OD2 ASP A 341     -13.300 -19.885   0.507  0.00  0.00      C2   O
ATOM   3425  H   ASP A 341     -15.748 -15.944   0.067  0.00  0.00      C2   H
ATOM   3426  HA  ASP A 341     -15.083 -16.851   2.688  0.00  0.00      C2   H
ATOM   3427  HB3 ASP A 341     -14.497 -17.763  -0.243  0.00  0.00      C2   H
ATOM   3428  HB2 ASP A 341     -15.850 -18.282   0.790  0.00  0.00      C2   H
ATOM   3429  N   VAL A 342     -12.600 -15.757   0.652  0.00  0.00      C2   N
ATOM   3430  CA  VAL A 342     -11.199 -15.164   0.699  0.00  0.00      C2   C
ATOM   3431  C   VAL A 342     -10.978 -13.957   1.650  0.00  0.00      C2   C
ATOM   3432  O   VAL A 342      -9.804 -13.797   2.046  0.00  0.00      C2   O
ATOM   3433  CB  VAL A 342     -10.612 -14.928  -0.788  0.00  0.00      C2   C
ATOM   3434  CG1 VAL A 342     -10.743 -16.152  -1.693  0.00  0.00      C2   C
ATOM   3435  CG2 VAL A 342     -11.109 -13.638  -1.468  0.00  0.00      C2   C
ATOM   3436  H   VAL A 342     -13.059 -15.640  -0.240  0.00  0.00      C2   H
ATOM   3437  HA  VAL A 342     -10.635 -16.041   1.016  0.00  0.00      C2   H
ATOM   3438  HB  VAL A 342      -9.547 -14.694  -0.807  0.00  0.00      C2   H
ATOM   3439 HG11 VAL A 342     -10.376 -17.012  -1.133  0.00  0.00      C2   H
ATOM   3440 HG12 VAL A 342     -11.738 -16.345  -2.094  0.00  0.00      C2   H
ATOM   3441 HG13 VAL A 342     -10.057 -16.229  -2.537  0.00  0.00      C2   H
ATOM   3442 HG21 VAL A 342     -10.773 -12.747  -0.938  0.00  0.00      C2   H
ATOM   3443 HG22 VAL A 342     -10.933 -13.555  -2.540  0.00  0.00      C2   H
ATOM   3444 HG23 VAL A 342     -12.175 -13.593  -1.245  0.00  0.00      C2   H
ATOM   3445  N   ILE A 343     -11.984 -13.091   1.814  0.00  0.00      C2   N
ATOM   3446  CA  ILE A 343     -11.910 -11.908   2.627  0.00  0.00      C2   C
ATOM   3447  C   ILE A 343     -11.874 -12.335   4.146  0.00  0.00      C2   C
ATOM   3448  O   ILE A 343     -11.033 -11.874   4.871  0.00  0.00      C2   O
ATOM   3449  CB  ILE A 343     -12.950 -10.681   2.415  0.00  0.00      C2   C
ATOM   3450  CG1 ILE A 343     -12.594  -9.897   1.100  0.00  0.00      C2   C
ATOM   3451  CG2 ILE A 343     -13.025  -9.658   3.580  0.00  0.00      C2   C
ATOM   3452  CD1 ILE A 343     -13.750  -9.049   0.631  0.00  0.00      C2   C
ATOM   3453  H   ILE A 343     -12.833 -13.188   1.274  0.00  0.00      C2   H
ATOM   3454  HA  ILE A 343     -10.952 -11.446   2.387  0.00  0.00      C2   H
ATOM   3455  HB  ILE A 343     -13.924 -11.163   2.335  0.00  0.00      C2   H
ATOM   3456 HG13 ILE A 343     -12.376 -10.645   0.337  0.00  0.00      C2   H
ATOM   3457 HG12 ILE A 343     -11.676  -9.328   1.251  0.00  0.00      C2   H
ATOM   3458 HG21 ILE A 343     -13.457 -10.067   4.493  0.00  0.00      C2   H
ATOM   3459 HG22 ILE A 343     -11.986  -9.361   3.724  0.00  0.00      C2   H
ATOM   3460 HG23 ILE A 343     -13.658  -8.830   3.261  0.00  0.00      C2   H
ATOM   3461 HD11 ILE A 343     -13.970  -8.190   1.265  0.00  0.00      C2   H
ATOM   3462 HD12 ILE A 343     -13.377  -8.647  -0.311  0.00  0.00      C2   H
ATOM   3463 HD13 ILE A 343     -14.645  -9.654   0.488  0.00  0.00      C2   H
ATOM   3464  N   ILE A 344     -12.708 -13.287   4.478  0.00  0.00      C2   N
ATOM   3465  CA  ILE A 344     -12.679 -13.874   5.836  0.00  0.00      C2   C
ATOM   3466  C   ILE A 344     -11.376 -14.620   6.146  0.00  0.00      C2   C
ATOM   3467  O   ILE A 344     -10.780 -14.442   7.166  0.00  0.00      C2   O
ATOM   3468  CB  ILE A 344     -13.975 -14.804   5.909  0.00  0.00      C2   C
ATOM   3469  CG1 ILE A 344     -15.216 -13.977   6.061  0.00  0.00      C2   C
ATOM   3470  CG2 ILE A 344     -13.971 -15.895   7.058  0.00  0.00      C2   C
ATOM   3471  CD1 ILE A 344     -16.479 -14.911   5.807  0.00  0.00      C2   C
ATOM   3472  H   ILE A 344     -13.342 -13.712   3.816  0.00  0.00      C2   H
ATOM   3473  HA  ILE A 344     -12.796 -13.108   6.603  0.00  0.00      C2   H
ATOM   3474  HB  ILE A 344     -13.994 -15.329   4.955  0.00  0.00      C2   H
ATOM   3475 HG13 ILE A 344     -15.239 -13.149   5.353  0.00  0.00      C2   H
ATOM   3476 HG12 ILE A 344     -15.157 -13.564   7.067  0.00  0.00      C2   H
ATOM   3477 HG21 ILE A 344     -14.860 -16.517   6.952  0.00  0.00      C2   H
ATOM   3478 HG22 ILE A 344     -13.053 -16.483   7.064  0.00  0.00      C2   H
ATOM   3479 HG23 ILE A 344     -13.894 -15.445   8.048  0.00  0.00      C2   H
ATOM   3480 HD11 ILE A 344     -16.797 -15.154   6.821  0.00  0.00      C2   H
ATOM   3481 HD12 ILE A 344     -17.279 -14.486   5.202  0.00  0.00      C2   H
ATOM   3482 HD13 ILE A 344     -16.316 -15.901   5.382  0.00  0.00      C2   H
ATOM   3483  N   LYS A 345     -10.954 -15.465   5.238  0.00  0.00      C2   N
ATOM   3484  CA  LYS A 345      -9.628 -16.154   5.327  0.00  0.00      C2   C
ATOM   3485  C   LYS A 345      -8.402 -15.219   5.426  0.00  0.00      C2   C
ATOM   3486  O   LYS A 345      -7.647 -15.464   6.338  0.00  0.00      C2   O
ATOM   3487  CB  LYS A 345      -9.482 -17.130   4.134  0.00  0.00      C2   C
ATOM   3488  CG  LYS A 345     -10.496 -18.302   4.100  0.00  0.00      C2   C
ATOM   3489  CD  LYS A 345     -10.390 -19.153   2.844  0.00  0.00      C2   C
ATOM   3490  CE  LYS A 345     -11.107 -20.472   2.980  0.00  0.00      C2   C
ATOM   3491  NZ  LYS A 345     -11.152 -21.159   1.666  0.00  0.00      C2   N
ATOM   3492  H   LYS A 345     -11.568 -15.710   4.474  0.00  0.00      C2   H
ATOM   3493  HA  LYS A 345      -9.639 -16.858   6.159  0.00  0.00      C2   H
ATOM   3494  HB3 LYS A 345      -8.503 -17.607   4.095  0.00  0.00      C2   H
ATOM   3495  HB2 LYS A 345      -9.540 -16.576   3.197  0.00  0.00      C2   H
ATOM   3496  HG3 LYS A 345     -11.525 -17.994   4.283  0.00  0.00      C2   H
ATOM   3497  HG2 LYS A 345     -10.306 -18.978   4.933  0.00  0.00      C2   H
ATOM   3498  HD3 LYS A 345      -9.326 -19.265   2.634  0.00  0.00      C2   H
ATOM   3499  HD2 LYS A 345     -10.860 -18.582   2.043  0.00  0.00      C2   H
ATOM   3500  HE3 LYS A 345     -12.140 -20.310   3.288  0.00  0.00      C2   H
ATOM   3501  HE2 LYS A 345     -10.637 -21.165   3.679  0.00  0.00      C2   H
ATOM   3502  HZ1 LYS A 345     -11.458 -22.120   1.720  0.00  0.00      C2   H
ATOM   3503  HZ2 LYS A 345     -11.822 -20.608   1.149  0.00  0.00      C2   H
ATOM   3504  HZ3 LYS A 345     -10.334 -21.152   1.073  0.00  0.00      C2   H
ATOM   3505  N   ASN A 346      -8.294 -14.230   4.564  0.00  0.00      C2   N
ATOM   3506  CA  ASN A 346      -7.210 -13.273   4.533  0.00  0.00      C2   C
ATOM   3507  C   ASN A 346      -7.211 -12.499   5.844  0.00  0.00      C2   C
ATOM   3508  O   ASN A 346      -6.147 -12.314   6.475  0.00  0.00      C2   O
ATOM   3509  CB  ASN A 346      -7.205 -12.334   3.273  0.00  0.00      C2   C
ATOM   3510  CG  ASN A 346      -6.695 -13.033   1.983  0.00  0.00      C2   C
ATOM   3511  OD1 ASN A 346      -5.594 -13.602   2.044  0.00  0.00      C2   O
ATOM   3512  ND2 ASN A 346      -7.416 -12.740   0.937  0.00  0.00      C2   N
ATOM   3513  H   ASN A 346      -8.927 -14.092   3.789  0.00  0.00      C2   H
ATOM   3514  HA  ASN A 346      -6.259 -13.804   4.481  0.00  0.00      C2   H
ATOM   3515  HB3 ASN A 346      -6.463 -11.562   3.476  0.00  0.00      C2   H
ATOM   3516  HB2 ASN A 346      -8.150 -11.831   3.070  0.00  0.00      C2   H
ATOM   3517 HD22 ASN A 346      -7.075 -13.032   0.032  0.00  0.00      C2   H
ATOM   3518 HD21 ASN A 346      -8.389 -12.515   1.087  0.00  0.00      C2   H
ATOM   3519  N   ASN A 347      -8.465 -12.063   6.256  0.00  0.00      C2   N
ATOM   3520  CA  ASN A 347      -8.715 -11.379   7.565  0.00  0.00      C2   C
ATOM   3521  C   ASN A 347      -8.228 -12.141   8.729  0.00  0.00      C2   C
ATOM   3522  O   ASN A 347      -7.465 -11.541   9.456  0.00  0.00      C2   O
ATOM   3523  CB  ASN A 347     -10.238 -11.058   7.823  0.00  0.00      C2   C
ATOM   3524  CG  ASN A 347     -10.804  -9.748   7.261  0.00  0.00      C2   C
ATOM   3525  OD1 ASN A 347     -10.103  -8.947   6.682  0.00  0.00      C2   O
ATOM   3526  ND2 ASN A 347     -12.114  -9.597   7.447  0.00  0.00      C2   N
ATOM   3527  H   ASN A 347      -9.266 -12.355   5.714  0.00  0.00      C2   H
ATOM   3528  HA  ASN A 347      -8.171 -10.435   7.581  0.00  0.00      C2   H
ATOM   3529  HB3 ASN A 347     -10.342 -10.809   8.879  0.00  0.00      C2   H
ATOM   3530  HB2 ASN A 347     -10.873 -11.904   7.561  0.00  0.00      C2   H
ATOM   3531 HD22 ASN A 347     -12.574  -8.812   7.008  0.00  0.00      C2   H
ATOM   3532 HD21 ASN A 347     -12.647 -10.170   8.086  0.00  0.00      C2   H
ATOM   3533  N   LEU A 348      -8.706 -13.374   8.938  0.00  0.00      C2   N
ATOM   3534  CA  LEU A 348      -8.272 -14.275  10.051  0.00  0.00      C2   C
ATOM   3535  C   LEU A 348      -6.744 -14.556   9.971  0.00  0.00      C2   C
ATOM   3536  O   LEU A 348      -6.080 -14.588  11.035  0.00  0.00      C2   O
ATOM   3537  CB  LEU A 348      -9.018 -15.586  10.037  0.00  0.00      C2   C
ATOM   3538  CG  LEU A 348     -10.478 -15.404  10.404  0.00  0.00      C2   C
ATOM   3539  CD1 LEU A 348     -11.366 -16.636  10.024  0.00  0.00      C2   C
ATOM   3540  CD2 LEU A 348     -10.587 -15.034  11.885  0.00  0.00      C2   C
ATOM   3541  H   LEU A 348      -9.475 -13.774   8.421  0.00  0.00      C2   H
ATOM   3542  HA  LEU A 348      -8.707 -13.694  10.865  0.00  0.00      C2   H
ATOM   3543  HB3 LEU A 348      -8.573 -16.346  10.680  0.00  0.00      C2   H
ATOM   3544  HB2 LEU A 348      -8.935 -15.908   8.999  0.00  0.00      C2   H
ATOM   3545  HG  LEU A 348     -10.801 -14.520   9.854  0.00  0.00      C2   H
ATOM   3546 HD11 LEU A 348     -11.802 -17.117  10.900  0.00  0.00      C2   H
ATOM   3547 HD12 LEU A 348     -12.143 -16.333   9.322  0.00  0.00      C2   H
ATOM   3548 HD13 LEU A 348     -10.748 -17.374   9.513  0.00  0.00      C2   H
ATOM   3549 HD21 LEU A 348      -9.651 -14.954  12.437  0.00  0.00      C2   H
ATOM   3550 HD22 LEU A 348     -11.041 -14.046  11.956  0.00  0.00      C2   H
ATOM   3551 HD23 LEU A 348     -11.240 -15.616  12.535  0.00  0.00      C2   H
ATOM   3552  N   LYS A 349      -6.167 -14.769   8.719  0.00  0.00      C2   N
ATOM   3553  CA  LYS A 349      -4.692 -14.882   8.495  0.00  0.00      C2   C
ATOM   3554  C   LYS A 349      -3.949 -13.581   9.061  0.00  0.00      C2   C
ATOM   3555  O   LYS A 349      -2.964 -13.760   9.728  0.00  0.00      C2   O
ATOM   3556  CB  LYS A 349      -4.465 -15.259   7.009  0.00  0.00      C2   C
ATOM   3557  CG  LYS A 349      -3.058 -15.228   6.507  0.00  0.00      C2   C
ATOM   3558  CD  LYS A 349      -2.590 -13.803   6.048  0.00  0.00      C2   C
ATOM   3559  CE  LYS A 349      -3.079 -13.441   4.650  0.00  0.00      C2   C
ATOM   3560  NZ  LYS A 349      -2.919 -12.021   4.447  0.00  0.00      C2   N
ATOM   3561  H   LYS A 349      -6.700 -14.846   7.865  0.00  0.00      C2   H
ATOM   3562  HA  LYS A 349      -4.340 -15.745   9.058  0.00  0.00      C2   H
ATOM   3563  HB3 LYS A 349      -5.071 -14.714   6.285  0.00  0.00      C2   H
ATOM   3564  HB2 LYS A 349      -4.867 -16.266   6.897  0.00  0.00      C2   H
ATOM   3565  HG3 LYS A 349      -3.009 -15.865   5.624  0.00  0.00      C2   H
ATOM   3566  HG2 LYS A 349      -2.307 -15.756   7.094  0.00  0.00      C2   H
ATOM   3567  HD3 LYS A 349      -1.522 -13.658   6.208  0.00  0.00      C2   H
ATOM   3568  HD2 LYS A 349      -2.998 -13.086   6.760  0.00  0.00      C2   H
ATOM   3569  HE3 LYS A 349      -4.118 -13.730   4.497  0.00  0.00      C2   H
ATOM   3570  HE2 LYS A 349      -2.504 -13.971   3.891  0.00  0.00      C2   H
ATOM   3571  HZ1 LYS A 349      -3.152 -11.738   3.506  0.00  0.00      C2   H
ATOM   3572  HZ2 LYS A 349      -3.475 -11.376   4.991  0.00  0.00      C2   H
ATOM   3573  HZ3 LYS A 349      -1.943 -11.794   4.567  0.00  0.00      C2   H
ATOM   3574  N   ASP A 350      -4.445 -12.332   8.733  0.00  0.00      C2   N
ATOM   3575  CA  ASP A 350      -3.842 -11.062   9.177  0.00  0.00      C2   C
ATOM   3576  C   ASP A 350      -3.945 -10.888  10.663  0.00  0.00      C2   C
ATOM   3577  O   ASP A 350      -3.103 -10.243  11.240  0.00  0.00      C2   O
ATOM   3578  CB  ASP A 350      -4.531  -9.813   8.457  0.00  0.00      C2   C
ATOM   3579  CG  ASP A 350      -4.597  -9.811   6.966  0.00  0.00      C2   C
ATOM   3580  OD1 ASP A 350      -3.634 -10.204   6.309  0.00  0.00      C2   O
ATOM   3581  OD2 ASP A 350      -5.487  -9.117   6.429  0.00  0.00      C2   O
ATOM   3582  H   ASP A 350      -5.201 -12.245   8.070  0.00  0.00      C2   H
ATOM   3583  HA  ASP A 350      -2.815 -11.262   8.870  0.00  0.00      C2   H
ATOM   3584  HB3 ASP A 350      -4.027  -8.884   8.724  0.00  0.00      C2   H
ATOM   3585  HB2 ASP A 350      -5.535  -9.627   8.839  0.00  0.00      C2   H
ATOM   3586  N   CYS A 351      -4.980 -11.443  11.235  0.00  0.00      C2   N
ATOM   3587  CA  CYS A 351      -5.154 -11.681  12.693  0.00  0.00      C2   C
ATOM   3588  C   CYS A 351      -4.313 -12.782  13.280  0.00  0.00      C2   C
ATOM   3589  O   CYS A 351      -4.327 -13.010  14.504  0.00  0.00      C2   O
ATOM   3590  CB  CYS A 351      -6.610 -12.042  13.107  0.00  0.00      C2   C
ATOM   3591  SG  CYS A 351      -7.660 -10.789  12.429  0.00  0.00      C2   S
ATOM   3592  H   CYS A 351      -5.621 -11.959  10.649  0.00  0.00      C2   H
ATOM   3593  HA  CYS A 351      -4.778 -10.837  13.272  0.00  0.00      C2   H
ATOM   3594  HB3 CYS A 351      -6.739 -11.966  14.187  0.00  0.00      C2   H
ATOM   3595  HB2 CYS A 351      -7.064 -12.969  12.757  0.00  0.00      C2   H
ATOM   3596  HG  CYS A 351      -7.206 -10.910  11.179  0.00  0.00      C2   H
ATOM   3597  N   GLY A 352      -3.555 -13.527  12.428  0.00  0.00      C2   N
ATOM   3598  CA  GLY A 352      -2.585 -14.587  12.923  0.00  0.00      C2   C
ATOM   3599  C   GLY A 352      -3.237 -15.970  13.231  0.00  0.00      C2   C
ATOM   3600  O   GLY A 352      -2.629 -16.897  13.810  0.00  0.00      C2   O
ATOM   3601  H   GLY A 352      -3.644 -13.519  11.422  0.00  0.00      C2   H
ATOM   3602  HA3 GLY A 352      -2.076 -14.299  13.842  0.00  0.00      C2   H
ATOM   3603  HA2 GLY A 352      -1.817 -14.776  12.173  0.00  0.00      C2   H
ATOM   3604  N   LEU A 353      -4.516 -16.094  12.915  0.00  0.00      C2   N
ATOM   3605  CA  LEU A 353      -5.314 -17.244  13.572  0.00  0.00      C2   C
ATOM   3606  C   LEU A 353      -5.376 -18.523  12.614  0.00  0.00      C2   C
ATOM   3607  O   LEU A 353      -6.034 -19.545  12.983  0.00  0.00      C2   O
ATOM   3608  CB  LEU A 353      -6.793 -16.783  13.818  0.00  0.00      C2   C
ATOM   3609  CG  LEU A 353      -6.873 -15.606  14.886  0.00  0.00      C2   C
ATOM   3610  CD1 LEU A 353      -8.221 -14.942  14.907  0.00  0.00      C2   C
ATOM   3611  CD2 LEU A 353      -6.295 -15.888  16.277  0.00  0.00      C2   C
ATOM   3612  H   LEU A 353      -5.111 -15.335  12.616  0.00  0.00      C2   H
ATOM   3613  HA  LEU A 353      -4.816 -17.603  14.472  0.00  0.00      C2   H
ATOM   3614  HB3 LEU A 353      -7.408 -17.601  14.194  0.00  0.00      C2   H
ATOM   3615  HB2 LEU A 353      -7.256 -16.521  12.866  0.00  0.00      C2   H
ATOM   3616  HG  LEU A 353      -6.224 -14.832  14.477  0.00  0.00      C2   H
ATOM   3617 HD11 LEU A 353      -8.529 -14.785  15.941  0.00  0.00      C2   H
ATOM   3618 HD12 LEU A 353      -8.225 -14.029  14.311  0.00  0.00      C2   H
ATOM   3619 HD13 LEU A 353      -8.982 -15.626  14.532  0.00  0.00      C2   H
ATOM   3620 HD21 LEU A 353      -6.088 -16.946  16.436  0.00  0.00      C2   H
ATOM   3621 HD22 LEU A 353      -5.349 -15.373  16.441  0.00  0.00      C2   H
ATOM   3622 HD23 LEU A 353      -7.044 -15.667  17.037  0.00  0.00      C2   H
ATOM   3623  N   PHE A 354      -4.972 -18.366  11.360  0.00  0.00      C2   N
ATOM   3624  CA  PHE A 354      -5.357 -19.200  10.228  0.00  0.00      C2   C
ATOM   3625  C   PHE A 354      -4.253 -19.220   9.176  0.00  0.00      C2   C
ATOM   3626  O   PHE A 354      -3.597 -18.187   9.009  0.00  0.00      C2   O
ATOM   3627  CB  PHE A 354      -6.641 -18.541   9.583  0.00  0.00      C2   C
ATOM   3628  CG  PHE A 354      -7.482 -19.297   8.681  0.00  0.00      C2   C
ATOM   3629  CD1 PHE A 354      -8.269 -20.435   9.014  0.00  0.00      C2   C
ATOM   3630  CD2 PHE A 354      -7.256 -18.983   7.318  0.00  0.00      C2   C
ATOM   3631  CE1 PHE A 354      -8.965 -21.094   8.032  0.00  0.00      C2   C
ATOM   3632  CE2 PHE A 354      -7.921 -19.692   6.329  0.00  0.00      C2   C
ATOM   3633  CZ  PHE A 354      -8.718 -20.815   6.687  0.00  0.00      C2   C
ATOM   3634  H   PHE A 354      -4.375 -17.588  11.117  0.00  0.00      C2   H
ATOM   3635  HA  PHE A 354      -5.577 -20.211  10.570  0.00  0.00      C2   H
ATOM   3636  HB3 PHE A 354      -6.358 -17.590   9.133  0.00  0.00      C2   H
ATOM   3637  HB2 PHE A 354      -7.381 -18.232  10.321  0.00  0.00      C2   H
ATOM   3638  HD1 PHE A 354      -8.394 -20.747  10.040  0.00  0.00      C2   H
ATOM   3639  HD2 PHE A 354      -6.591 -18.219   6.942  0.00  0.00      C2   H
ATOM   3640  HE1 PHE A 354      -9.576 -21.923   8.357  0.00  0.00      C2   H
ATOM   3641  HE2 PHE A 354      -7.767 -19.449   5.288  0.00  0.00      C2   H
ATOM   3642  HZ  PHE A 354      -9.200 -21.457   5.965  0.00  0.00      C2   H
ATOM   3643  N   NMA A 354      -4.124 -20.230   8.321  0.00  0.00      C2   N
ATOM   3644  CA  NMA A 354      -4.791 -21.552   8.376  0.00  0.00      C2   C
ATOM   3645  H   NMA A 354      -3.338 -20.148   7.692  0.00  0.00      C2   H
ATOM   3646  1HA NMA A 354      -5.815 -21.483   8.010  0.00  0.00      C2   H
ATOM   3647  2HA NMA A 354      -4.252 -22.327   7.829  0.00  0.00      C2   H
ATOM   3648  3HA NMA A 354      -4.744 -21.980   9.377  0.00  0.00      C2   H
ATOM   3649  CH3 ACE B   1      28.356  -4.290 -50.396  0.00  0.00      C2   C
ATOM   3650  C   ACE B   1      27.764  -3.458 -51.517  0.00  0.00      C2   C
ATOM   3651  O   ACE B   1      28.461  -3.239 -52.553  0.00  0.00      C2   O
ATOM   3652  1H  ACE B   1      28.106  -5.350 -50.371  0.00  0.00      C2   H
ATOM   3653  2H  ACE B   1      29.418  -4.342 -50.636  0.00  0.00      C2   H
ATOM   3654  3H  ACE B   1      28.369  -3.822 -49.412  0.00  0.00      C2   H
ATOM   3655  N   SER B   2      26.568  -3.052 -51.238  0.00  0.00      C2   N
ATOM   3656  CA  SER B   2      25.819  -2.164 -52.091  0.00  0.00      C2   C
ATOM   3657  C   SER B   2      26.269  -0.714 -52.119  0.00  0.00      C2   C
ATOM   3658  O   SER B   2      26.989  -0.241 -51.271  0.00  0.00      C2   O
ATOM   3659  CB  SER B   2      24.292  -2.225 -51.608  0.00  0.00      C2   C
ATOM   3660  OG  SER B   2      23.985  -1.477 -50.410  0.00  0.00      C2   O
ATOM   3661  H2  SER B   2      26.131  -3.281 -50.357  0.00  0.00      C2   H
ATOM   3662  HA  SER B   2      25.997  -2.571 -53.086  0.00  0.00      C2   H
ATOM   3663  HB3 SER B   2      24.018  -3.265 -51.429  0.00  0.00      C2   H
ATOM   3664  HB2 SER B   2      23.647  -2.023 -52.463  0.00  0.00      C2   H
ATOM   3665  HG  SER B   2      24.480  -1.892 -49.700  0.00  0.00      C2   H
ATOM   3666  N   GLU B   3      25.768  -0.064 -53.165  0.00  0.00      C2   N
ATOM   3667  CA  GLU B   3      25.986   1.272 -53.537  0.00  0.00      C2   C
ATOM   3668  C   GLU B   3      25.958   2.313 -52.402  0.00  0.00      C2   C
ATOM   3669  O   GLU B   3      26.818   3.162 -52.281  0.00  0.00      C2   O
ATOM   3670  CB  GLU B   3      25.105   1.825 -54.809  0.00  0.00      C2   C
ATOM   3671  CG  GLU B   3      24.674   0.643 -55.802  0.00  0.00      C2   C
ATOM   3672  CD  GLU B   3      23.415   0.925 -56.628  0.00  0.00      C2   C
ATOM   3673  OE1 GLU B   3      22.927  -0.125 -57.122  0.00  0.00      C2   O
ATOM   3674  OE2 GLU B   3      22.969   2.096 -56.839  0.00  0.00      C2   O
ATOM   3675  H   GLU B   3      25.373  -0.619 -53.911  0.00  0.00      C2   H
ATOM   3676  HA  GLU B   3      27.065   1.265 -53.689  0.00  0.00      C2   H
ATOM   3677  HB3 GLU B   3      25.484   2.672 -55.381  0.00  0.00      C2   H
ATOM   3678  HB2 GLU B   3      24.244   2.318 -54.359  0.00  0.00      C2   H
ATOM   3679  HG3 GLU B   3      24.490  -0.276 -55.246  0.00  0.00      C2   H
ATOM   3680  HG2 GLU B   3      25.462   0.460 -56.532  0.00  0.00      C2   H
ATOM   3681  N   LEU B   4      24.910   2.254 -51.512  0.00  0.00      C2   N
ATOM   3682  CA  LEU B   4      24.713   3.081 -50.239  0.00  0.00      C2   C
ATOM   3683  C   LEU B   4      25.550   2.567 -49.140  0.00  0.00      C2   C
ATOM   3684  O   LEU B   4      25.990   3.447 -48.365  0.00  0.00      C2   O
ATOM   3685  CB  LEU B   4      23.212   3.127 -49.864  0.00  0.00      C2   C
ATOM   3686  CG  LEU B   4      22.307   3.848 -50.766  0.00  0.00      C2   C
ATOM   3687  CD1 LEU B   4      20.810   3.731 -50.369  0.00  0.00      C2   C
ATOM   3688  CD2 LEU B   4      22.687   5.335 -50.868  0.00  0.00      C2   C
ATOM   3689  H   LEU B   4      24.146   1.681 -51.840  0.00  0.00      C2   H
ATOM   3690  HA  LEU B   4      25.027   4.112 -50.401  0.00  0.00      C2   H
ATOM   3691  HB3 LEU B   4      23.111   3.334 -48.799  0.00  0.00      C2   H
ATOM   3692  HB2 LEU B   4      22.870   2.093 -49.827  0.00  0.00      C2   H
ATOM   3693  HG  LEU B   4      22.490   3.377 -51.732  0.00  0.00      C2   H
ATOM   3694 HD11 LEU B   4      20.322   4.678 -50.140  0.00  0.00      C2   H
ATOM   3695 HD12 LEU B   4      20.243   3.307 -51.198  0.00  0.00      C2   H
ATOM   3696 HD13 LEU B   4      20.644   3.035 -49.547  0.00  0.00      C2   H
ATOM   3697 HD21 LEU B   4      23.281   5.498 -51.767  0.00  0.00      C2   H
ATOM   3698 HD22 LEU B   4      21.864   6.050 -50.875  0.00  0.00      C2   H
ATOM   3699 HD23 LEU B   4      23.367   5.633 -50.069  0.00  0.00      C2   H
ATOM   3700  N   ASP B   5      25.984   1.264 -49.064  0.00  0.00      C2   N
ATOM   3701  CA  ASP B   5      26.936   0.795 -48.048  0.00  0.00      C2   C
ATOM   3702  C   ASP B   5      28.348   1.394 -48.321  0.00  0.00      C2   C
ATOM   3703  O   ASP B   5      28.992   1.817 -47.344  0.00  0.00      C2   O
ATOM   3704  CB  ASP B   5      27.099  -0.704 -47.942  0.00  0.00      C2   C
ATOM   3705  CG  ASP B   5      25.803  -1.528 -47.901  0.00  0.00      C2   C
ATOM   3706  OD1 ASP B   5      24.965  -1.288 -46.997  0.00  0.00      C2   O
ATOM   3707  OD2 ASP B   5      25.652  -2.526 -48.680  0.00  0.00      C2   O
ATOM   3708  H   ASP B   5      25.584   0.651 -49.760  0.00  0.00      C2   H
ATOM   3709  HA  ASP B   5      26.521   1.033 -47.068  0.00  0.00      C2   H
ATOM   3710  HB3 ASP B   5      27.605  -1.058 -47.044  0.00  0.00      C2   H
ATOM   3711  HB2 ASP B   5      27.612  -0.964 -48.868  0.00  0.00      C2   H
ATOM   3712  N   GLN B   6      28.621   1.701 -49.572  0.00  0.00      C2   N
ATOM   3713  CA  GLN B   6      29.845   2.455 -49.938  0.00  0.00      C2   C
ATOM   3714  C   GLN B   6      29.859   3.903 -49.339  0.00  0.00      C2   C
ATOM   3715  O   GLN B   6      30.854   4.314 -48.807  0.00  0.00      C2   O
ATOM   3716  CB  GLN B   6      30.073   2.400 -51.476  0.00  0.00      C2   C
ATOM   3717  CG  GLN B   6      30.337   0.927 -51.991  0.00  0.00      C2   C
ATOM   3718  CD  GLN B   6      30.540   0.802 -53.488  0.00  0.00      C2   C
ATOM   3719  OE1 GLN B   6      31.108   1.680 -54.130  0.00  0.00      C2   O
ATOM   3720  NE2 GLN B   6      30.080  -0.337 -54.037  0.00  0.00      C2   N
ATOM   3721  H   GLN B   6      27.949   1.464 -50.288  0.00  0.00      C2   H
ATOM   3722  HA  GLN B   6      30.584   1.807 -49.468  0.00  0.00      C2   H
ATOM   3723  HB3 GLN B   6      30.805   3.124 -51.835  0.00  0.00      C2   H
ATOM   3724  HB2 GLN B   6      29.203   2.739 -52.037  0.00  0.00      C2   H
ATOM   3725  HG3 GLN B   6      29.353   0.461 -51.955  0.00  0.00      C2   H
ATOM   3726  HG2 GLN B   6      31.150   0.495 -51.408  0.00  0.00      C2   H
ATOM   3727 HE22 GLN B   6      30.099  -0.277 -55.046  0.00  0.00      C2   H
ATOM   3728 HE21 GLN B   6      29.833  -1.221 -53.616  0.00  0.00      C2   H
ATOM   3729  N   LEU B   7      28.760   4.639 -49.527  0.00  0.00      C2   N
ATOM   3730  CA  LEU B   7      28.590   5.994 -49.014  0.00  0.00      C2   C
ATOM   3731  C   LEU B   7      28.443   6.011 -47.437  0.00  0.00      C2   C
ATOM   3732  O   LEU B   7      29.108   6.938 -46.864  0.00  0.00      C2   O
ATOM   3733  CB  LEU B   7      27.354   6.702 -49.642  0.00  0.00      C2   C
ATOM   3734  CG  LEU B   7      27.455   6.954 -51.203  0.00  0.00      C2   C
ATOM   3735  CD1 LEU B   7      26.151   7.103 -52.019  0.00  0.00      C2   C
ATOM   3736  CD2 LEU B   7      28.471   8.066 -51.414  0.00  0.00      C2   C
ATOM   3737  H   LEU B   7      28.004   4.132 -49.964  0.00  0.00      C2   H
ATOM   3738  HA  LEU B   7      29.471   6.595 -49.239  0.00  0.00      C2   H
ATOM   3739  HB3 LEU B   7      27.232   7.674 -49.163  0.00  0.00      C2   H
ATOM   3740  HB2 LEU B   7      26.425   6.206 -49.363  0.00  0.00      C2   H
ATOM   3741  HG  LEU B   7      27.965   6.064 -51.574  0.00  0.00      C2   H
ATOM   3742 HD11 LEU B   7      25.846   6.223 -52.586  0.00  0.00      C2   H
ATOM   3743 HD12 LEU B   7      25.319   7.511 -51.446  0.00  0.00      C2   H
ATOM   3744 HD13 LEU B   7      26.262   7.823 -52.830  0.00  0.00      C2   H
ATOM   3745 HD21 LEU B   7      28.248   9.063 -51.034  0.00  0.00      C2   H
ATOM   3746 HD22 LEU B   7      29.411   7.791 -50.936  0.00  0.00      C2   H
ATOM   3747 HD23 LEU B   7      28.604   8.272 -52.476  0.00  0.00      C2   H
ATOM   3748  N   ARG B   8      27.892   5.001 -46.797  0.00  0.00      C2   N
ATOM   3749  CA  ARG B   8      27.908   4.804 -45.373  0.00  0.00      C2   C
ATOM   3750  C   ARG B   8      29.323   4.724 -44.816  0.00  0.00      C2   C
ATOM   3751  O   ARG B   8      29.605   5.494 -43.886  0.00  0.00      C2   O
ATOM   3752  CB  ARG B   8      26.939   3.735 -44.825  0.00  0.00      C2   C
ATOM   3753  CG  ARG B   8      27.029   3.627 -43.269  0.00  0.00      C2   C
ATOM   3754  CD  ARG B   8      25.836   2.849 -42.763  0.00  0.00      C2   C
ATOM   3755  NE  ARG B   8      25.894   1.463 -43.272  0.00  0.00      C2   N
ATOM   3756  CZ  ARG B   8      25.332   0.963 -44.370  0.00  0.00      C2   C
ATOM   3757  NH1 ARG B   8      24.531   1.692 -45.143  0.00  0.00      C2   N
ATOM   3758  NH2 ARG B   8      25.646  -0.312 -44.700  0.00  0.00      C2   N
ATOM   3759  H   ARG B   8      27.508   4.266 -47.373  0.00  0.00      C2   H
ATOM   3760  HA  ARG B   8      27.629   5.798 -45.024  0.00  0.00      C2   H
ATOM   3761  HB3 ARG B   8      27.218   2.868 -45.424  0.00  0.00      C2   H
ATOM   3762  HB2 ARG B   8      25.962   4.089 -45.153  0.00  0.00      C2   H
ATOM   3763  HG3 ARG B   8      27.129   4.606 -42.801  0.00  0.00      C2   H
ATOM   3764  HG2 ARG B   8      27.847   3.104 -42.774  0.00  0.00      C2   H
ATOM   3765  HD3 ARG B   8      24.920   3.439 -42.789  0.00  0.00      C2   H
ATOM   3766  HD2 ARG B   8      26.103   2.678 -41.720  0.00  0.00      C2   H
ATOM   3767  HE  ARG B   8      26.600   0.907 -42.810  0.00  0.00      C2   H
ATOM   3768 HH12 ARG B   8      24.274   1.276 -46.027  0.00  0.00      C2   H
ATOM   3769 HH11 ARG B   8      24.346   2.671 -44.980  0.00  0.00      C2   H
ATOM   3770 HH22 ARG B   8      25.298  -0.768 -45.531  0.00  0.00      C2   H
ATOM   3771 HH21 ARG B   8      26.335  -0.879 -44.227  0.00  0.00      C2   H
ATOM   3772  N   GLN B   9      30.224   4.003 -45.481  0.00  0.00      C2   N
ATOM   3773  CA  GLN B   9      31.616   3.915 -45.091  0.00  0.00      C2   C
ATOM   3774  C   GLN B   9      32.432   5.191 -45.240  0.00  0.00      C2   C
ATOM   3775  O   GLN B   9      33.354   5.389 -44.438  0.00  0.00      C2   O
ATOM   3776  CB  GLN B   9      32.278   2.735 -45.800  0.00  0.00      C2   C
ATOM   3777  CG  GLN B   9      31.702   1.305 -45.387  0.00  0.00      C2   C
ATOM   3778  CD  GLN B   9      31.987   0.950 -43.943  0.00  0.00      C2   C
ATOM   3779  OE1 GLN B   9      33.001   1.377 -43.453  0.00  0.00      C2   O
ATOM   3780  NE2 GLN B   9      31.225   0.119 -43.232  0.00  0.00      C2   N
ATOM   3781  H   GLN B   9      29.895   3.496 -46.291  0.00  0.00      C2   H
ATOM   3782  HA  GLN B   9      31.534   3.684 -44.029  0.00  0.00      C2   H
ATOM   3783  HB3 GLN B   9      33.363   2.688 -45.709  0.00  0.00      C2   H
ATOM   3784  HB2 GLN B   9      32.044   2.674 -46.863  0.00  0.00      C2   H
ATOM   3785  HG3 GLN B   9      32.102   0.528 -46.039  0.00  0.00      C2   H
ATOM   3786  HG2 GLN B   9      30.616   1.260 -45.461  0.00  0.00      C2   H
ATOM   3787 HE22 GLN B   9      31.146   0.095 -42.226  0.00  0.00      C2   H
ATOM   3788 HE21 GLN B   9      30.557  -0.450 -43.733  0.00  0.00      C2   H
ATOM   3789  N   GLU B  10      32.115   6.069 -46.213  0.00  0.00      C2   N
ATOM   3790  CA  GLU B  10      32.563   7.466 -46.208  0.00  0.00      C2   C
ATOM   3791  C   GLU B  10      32.111   8.262 -44.940  0.00  0.00      C2   C
ATOM   3792  O   GLU B  10      32.974   8.979 -44.371  0.00  0.00      C2   O
ATOM   3793  CB  GLU B  10      32.151   8.096 -47.568  0.00  0.00      C2   C
ATOM   3794  CG  GLU B  10      32.883   7.445 -48.765  0.00  0.00      C2   C
ATOM   3795  CD  GLU B  10      32.397   8.046 -50.092  0.00  0.00      C2   C
ATOM   3796  OE1 GLU B  10      32.634   9.271 -50.266  0.00  0.00      C2   O
ATOM   3797  OE2 GLU B  10      31.948   7.285 -50.983  0.00  0.00      C2   O
ATOM   3798  H   GLU B  10      31.335   5.991 -46.849  0.00  0.00      C2   H
ATOM   3799  HA  GLU B  10      33.635   7.271 -46.252  0.00  0.00      C2   H
ATOM   3800  HB3 GLU B  10      32.368   9.164 -47.562  0.00  0.00      C2   H
ATOM   3801  HB2 GLU B  10      31.128   7.771 -47.756  0.00  0.00      C2   H
ATOM   3802  HG3 GLU B  10      32.651   6.380 -48.747  0.00  0.00      C2   H
ATOM   3803  HG2 GLU B  10      33.970   7.496 -48.698  0.00  0.00      C2   H
ATOM   3804  N   ALA B  11      30.882   8.116 -44.487  0.00  0.00      C2   N
ATOM   3805  CA  ALA B  11      30.409   8.737 -43.281  0.00  0.00      C2   C
ATOM   3806  C   ALA B  11      31.090   8.194 -42.053  0.00  0.00      C2   C
ATOM   3807  O   ALA B  11      31.383   9.028 -41.189  0.00  0.00      C2   O
ATOM   3808  CB  ALA B  11      28.897   8.697 -43.132  0.00  0.00      C2   C
ATOM   3809  H   ALA B  11      30.327   7.531 -45.094  0.00  0.00      C2   H
ATOM   3810  HA  ALA B  11      30.739   9.776 -43.271  0.00  0.00      C2   H
ATOM   3811  HB1 ALA B  11      28.720   9.074 -42.125  0.00  0.00      C2   H
ATOM   3812  HB2 ALA B  11      28.499   9.370 -43.891  0.00  0.00      C2   H
ATOM   3813  HB3 ALA B  11      28.398   7.743 -43.298  0.00  0.00      C2   H
ATOM   3814  N   GLU B  12      31.329   6.900 -41.905  0.00  0.00      C2   N
ATOM   3815  CA  GLU B  12      31.847   6.312 -40.645  0.00  0.00      C2   C
ATOM   3816  C   GLU B  12      33.316   6.516 -40.298  0.00  0.00      C2   C
ATOM   3817  O   GLU B  12      33.619   6.512 -39.096  0.00  0.00      C2   O
ATOM   3818  CB  GLU B  12      31.534   4.787 -40.844  0.00  0.00      C2   C
ATOM   3819  CG  GLU B  12      30.066   4.456 -40.837  0.00  0.00      C2   C
ATOM   3820  CD  GLU B  12      29.400   4.485 -39.464  0.00  0.00      C2   C
ATOM   3821  OE1 GLU B  12      28.107   4.477 -39.429  0.00  0.00      C2   O
ATOM   3822  OE2 GLU B  12      30.084   4.414 -38.443  0.00  0.00      C2   O
ATOM   3823  H   GLU B  12      31.052   6.216 -42.595  0.00  0.00      C2   H
ATOM   3824  HA  GLU B  12      31.209   6.583 -39.804  0.00  0.00      C2   H
ATOM   3825  HB3 GLU B  12      32.120   4.201 -40.136  0.00  0.00      C2   H
ATOM   3826  HB2 GLU B  12      31.998   4.589 -41.810  0.00  0.00      C2   H
ATOM   3827  HG3 GLU B  12      29.909   3.497 -41.331  0.00  0.00      C2   H
ATOM   3828  HG2 GLU B  12      29.519   5.198 -41.418  0.00  0.00      C2   H
ATOM   3829  N   GLN B  13      34.138   6.914 -41.285  0.00  0.00      C2   N
ATOM   3830  CA  GLN B  13      35.490   7.492 -40.979  0.00  0.00      C2   C
ATOM   3831  C   GLN B  13      35.427   8.895 -40.398  0.00  0.00      C2   C
ATOM   3832  O   GLN B  13      36.243   9.151 -39.494  0.00  0.00      C2   O
ATOM   3833  CB  GLN B  13      36.331   7.378 -42.229  0.00  0.00      C2   C
ATOM   3834  CG  GLN B  13      37.800   7.912 -42.086  0.00  0.00      C2   C
ATOM   3835  CD  GLN B  13      38.758   7.284 -43.009  0.00  0.00      C2   C
ATOM   3836  OE1 GLN B  13      38.919   7.723 -44.149  0.00  0.00      C2   O
ATOM   3837  NE2 GLN B  13      39.567   6.342 -42.467  0.00  0.00      C2   N
ATOM   3838  H   GLN B  13      33.704   7.145 -42.167  0.00  0.00      C2   H
ATOM   3839  HA  GLN B  13      35.916   6.811 -40.242  0.00  0.00      C2   H
ATOM   3840  HB3 GLN B  13      35.844   7.917 -43.042  0.00  0.00      C2   H
ATOM   3841  HB2 GLN B  13      36.378   6.344 -42.571  0.00  0.00      C2   H
ATOM   3842  HG3 GLN B  13      38.202   7.750 -41.086  0.00  0.00      C2   H
ATOM   3843  HG2 GLN B  13      37.782   8.995 -42.211  0.00  0.00      C2   H
ATOM   3844 HE22 GLN B  13      40.318   6.003 -43.051  0.00  0.00      C2   H
ATOM   3845 HE21 GLN B  13      39.442   5.883 -41.576  0.00  0.00      C2   H
ATOM   3846  N   LEU B  14      34.515   9.779 -40.841  0.00  0.00      C2   N
ATOM   3847  CA  LEU B  14      34.398  11.176 -40.378  0.00  0.00      C2   C
ATOM   3848  C   LEU B  14      33.733  11.284 -39.035  0.00  0.00      C2   C
ATOM   3849  O   LEU B  14      34.045  12.177 -38.223  0.00  0.00      C2   O
ATOM   3850  CB  LEU B  14      33.658  12.147 -41.408  0.00  0.00      C2   C
ATOM   3851  CG  LEU B  14      34.130  11.931 -42.894  0.00  0.00      C2   C
ATOM   3852  CD1 LEU B  14      33.033  12.535 -43.771  0.00  0.00      C2   C
ATOM   3853  CD2 LEU B  14      35.531  12.541 -43.144  0.00  0.00      C2   C
ATOM   3854  H   LEU B  14      33.795   9.510 -41.497  0.00  0.00      C2   H
ATOM   3855  HA  LEU B  14      35.412  11.574 -40.353  0.00  0.00      C2   H
ATOM   3856  HB3 LEU B  14      33.755  13.200 -41.146  0.00  0.00      C2   H
ATOM   3857  HB2 LEU B  14      32.634  11.776 -41.384  0.00  0.00      C2   H
ATOM   3858  HG  LEU B  14      34.191  10.869 -43.132  0.00  0.00      C2   H
ATOM   3859 HD11 LEU B  14      32.259  11.843 -44.104  0.00  0.00      C2   H
ATOM   3860 HD12 LEU B  14      32.373  13.132 -43.141  0.00  0.00      C2   H
ATOM   3861 HD13 LEU B  14      33.397  13.230 -44.526  0.00  0.00      C2   H
ATOM   3862 HD21 LEU B  14      35.411  13.489 -43.669  0.00  0.00      C2   H
ATOM   3863 HD22 LEU B  14      36.008  12.654 -42.171  0.00  0.00      C2   H
ATOM   3864 HD23 LEU B  14      36.237  11.842 -43.591  0.00  0.00      C2   H
ATOM   3865  N   LYS B  15      32.772  10.372 -38.722  0.00  0.00      C2   N
ATOM   3866  CA  LYS B  15      32.151  10.092 -37.452  0.00  0.00      C2   C
ATOM   3867  C   LYS B  15      33.187   9.612 -36.412  0.00  0.00      C2   C
ATOM   3868  O   LYS B  15      32.971   9.915 -35.249  0.00  0.00      C2   O
ATOM   3869  CB  LYS B  15      30.881   9.276 -37.469  0.00  0.00      C2   C
ATOM   3870  CG  LYS B  15      29.723   9.851 -38.325  0.00  0.00      C2   C
ATOM   3871  CD  LYS B  15      28.434   9.039 -38.083  0.00  0.00      C2   C
ATOM   3872  CE  LYS B  15      28.458   7.590 -38.559  0.00  0.00      C2   C
ATOM   3873  NZ  LYS B  15      27.169   6.919 -38.278  0.00  0.00      C2   N
ATOM   3874  H   LYS B  15      32.495   9.654 -39.376  0.00  0.00      C2   H
ATOM   3875  HA  LYS B  15      31.979  11.092 -37.052  0.00  0.00      C2   H
ATOM   3876  HB3 LYS B  15      30.604   9.047 -36.440  0.00  0.00      C2   H
ATOM   3877  HB2 LYS B  15      31.028   8.250 -37.806  0.00  0.00      C2   H
ATOM   3878  HG3 LYS B  15      29.966   9.783 -39.385  0.00  0.00      C2   H
ATOM   3879  HG2 LYS B  15      29.370  10.860 -38.108  0.00  0.00      C2   H
ATOM   3880  HD3 LYS B  15      27.687   9.684 -38.547  0.00  0.00      C2   H
ATOM   3881  HD2 LYS B  15      28.233   9.069 -37.012  0.00  0.00      C2   H
ATOM   3882  HE3 LYS B  15      29.283   7.132 -38.014  0.00  0.00      C2   H
ATOM   3883  HE2 LYS B  15      28.891   7.633 -39.558  0.00  0.00      C2   H
ATOM   3884  HZ1 LYS B  15      27.264   5.976 -38.629  0.00  0.00      C2   H
ATOM   3885  HZ2 LYS B  15      26.884   6.944 -37.309  0.00  0.00      C2   H
ATOM   3886  HZ3 LYS B  15      26.373   7.361 -38.714  0.00  0.00      C2   H
ATOM   3887  N   ASN B  16      34.368   9.066 -36.813  0.00  0.00      C2   N
ATOM   3888  CA  ASN B  16      35.516   8.776 -35.898  0.00  0.00      C2   C
ATOM   3889  C   ASN B  16      36.198  10.083 -35.544  0.00  0.00      C2   C
ATOM   3890  O   ASN B  16      36.576  10.310 -34.393  0.00  0.00      C2   O
ATOM   3891  CB  ASN B  16      36.542   7.711 -36.379  0.00  0.00      C2   C
ATOM   3892  CG  ASN B  16      35.958   6.317 -36.604  0.00  0.00      C2   C
ATOM   3893  OD1 ASN B  16      34.725   6.081 -36.646  0.00  0.00      C2   O
ATOM   3894  ND2 ASN B  16      36.830   5.294 -36.799  0.00  0.00      C2   N
ATOM   3895  H   ASN B  16      34.465   8.787 -37.779  0.00  0.00      C2   H
ATOM   3896  HA  ASN B  16      35.118   8.332 -34.985  0.00  0.00      C2   H
ATOM   3897  HB3 ASN B  16      37.201   7.568 -35.522  0.00  0.00      C2   H
ATOM   3898  HB2 ASN B  16      37.175   8.032 -37.206  0.00  0.00      C2   H
ATOM   3899 HD22 ASN B  16      36.501   4.342 -36.738  0.00  0.00      C2   H
ATOM   3900 HD21 ASN B  16      37.774   5.478 -37.109  0.00  0.00      C2   H
ATOM   3901  N   GLN B  17      36.266  11.030 -36.542  0.00  0.00      C2   N
ATOM   3902  CA  GLN B  17      36.848  12.345 -36.309  0.00  0.00      C2   C
ATOM   3903  C   GLN B  17      36.017  13.239 -35.384  0.00  0.00      C2   C
ATOM   3904  O   GLN B  17      36.539  13.981 -34.598  0.00  0.00      C2   O
ATOM   3905  CB  GLN B  17      37.191  13.021 -37.667  0.00  0.00      C2   C
ATOM   3906  CG  GLN B  17      38.007  12.186 -38.660  0.00  0.00      C2   C
ATOM   3907  CD  GLN B  17      39.275  11.540 -38.208  0.00  0.00      C2   C
ATOM   3908  OE1 GLN B  17      40.205  12.148 -37.737  0.00  0.00      C2   O
ATOM   3909  NE2 GLN B  17      39.365  10.227 -38.392  0.00  0.00      C2   N
ATOM   3910  H   GLN B  17      35.669  10.968 -37.355  0.00  0.00      C2   H
ATOM   3911  HA  GLN B  17      37.803  12.345 -35.783  0.00  0.00      C2   H
ATOM   3912  HB3 GLN B  17      37.545  14.027 -37.439  0.00  0.00      C2   H
ATOM   3913  HB2 GLN B  17      36.265  13.319 -38.159  0.00  0.00      C2   H
ATOM   3914  HG3 GLN B  17      38.313  12.729 -39.554  0.00  0.00      C2   H
ATOM   3915  HG2 GLN B  17      37.353  11.413 -39.061  0.00  0.00      C2   H
ATOM   3916 HE22 GLN B  17      40.125   9.689 -38.001  0.00  0.00      C2   H
ATOM   3917 HE21 GLN B  17      38.644   9.793 -38.950  0.00  0.00      C2   H
ATOM   3918  N   ILE B  18      34.735  13.106 -35.508  0.00  0.00      C2   N
ATOM   3919  CA  ILE B  18      33.710  13.767 -34.709  0.00  0.00      C2   C
ATOM   3920  C   ILE B  18      33.702  13.145 -33.308  0.00  0.00      C2   C
ATOM   3921  O   ILE B  18      33.730  13.938 -32.356  0.00  0.00      C2   O
ATOM   3922  CB  ILE B  18      32.314  13.464 -35.254  0.00  0.00      C2   C
ATOM   3923  CG1 ILE B  18      32.249  14.317 -36.556  0.00  0.00      C2   C
ATOM   3924  CG2 ILE B  18      31.000  13.739 -34.429  0.00  0.00      C2   C
ATOM   3925  CD1 ILE B  18      31.109  13.862 -37.553  0.00  0.00      C2   C
ATOM   3926  H   ILE B  18      34.281  12.577 -36.240  0.00  0.00      C2   H
ATOM   3927  HA  ILE B  18      33.943  14.831 -34.665  0.00  0.00      C2   H
ATOM   3928  HB  ILE B  18      32.202  12.394 -35.432  0.00  0.00      C2   H
ATOM   3929 HG13 ILE B  18      33.156  14.261 -37.157  0.00  0.00      C2   H
ATOM   3930 HG12 ILE B  18      32.145  15.388 -36.380  0.00  0.00      C2   H
ATOM   3931 HG21 ILE B  18      30.056  13.697 -34.971  0.00  0.00      C2   H
ATOM   3932 HG22 ILE B  18      30.909  13.020 -33.615  0.00  0.00      C2   H
ATOM   3933 HG23 ILE B  18      31.171  14.733 -34.016  0.00  0.00      C2   H
ATOM   3934 HD11 ILE B  18      31.399  13.239 -38.399  0.00  0.00      C2   H
ATOM   3935 HD12 ILE B  18      30.336  13.279 -37.052  0.00  0.00      C2   H
ATOM   3936 HD13 ILE B  18      30.651  14.786 -37.903  0.00  0.00      C2   H
ATOM   3937  N   ARG B  19      33.716  11.768 -33.215  0.00  0.00      C2   N
ATOM   3938  CA  ARG B  19      33.772  11.042 -31.903  0.00  0.00      C2   C
ATOM   3939  C   ARG B  19      35.045  11.552 -31.143  0.00  0.00      C2   C
ATOM   3940  O   ARG B  19      34.952  11.927 -29.985  0.00  0.00      C2   O
ATOM   3941  CB  ARG B  19      33.945   9.521 -32.151  0.00  0.00      C2   C
ATOM   3942  CG  ARG B  19      33.790   8.562 -30.912  0.00  0.00      C2   C
ATOM   3943  CD  ARG B  19      33.604   7.146 -31.235  0.00  0.00      C2   C
ATOM   3944  NE  ARG B  19      32.478   6.893 -32.164  0.00  0.00      C2   N
ATOM   3945  CZ  ARG B  19      32.585   6.357 -33.442  0.00  0.00      C2   C
ATOM   3946  NH1 ARG B  19      33.825   6.054 -33.950  0.00  0.00      C2   N
ATOM   3947  NH2 ARG B  19      31.525   6.178 -34.175  0.00  0.00      C2   N
ATOM   3948  H   ARG B  19      33.701  11.206 -34.054  0.00  0.00      C2   H
ATOM   3949  HA  ARG B  19      33.019  11.347 -31.177  0.00  0.00      C2   H
ATOM   3950  HB3 ARG B  19      34.803   9.350 -32.802  0.00  0.00      C2   H
ATOM   3951  HB2 ARG B  19      33.143   9.177 -32.803  0.00  0.00      C2   H
ATOM   3952  HG3 ARG B  19      32.941   8.831 -30.285  0.00  0.00      C2   H
ATOM   3953  HG2 ARG B  19      34.646   8.652 -30.244  0.00  0.00      C2   H
ATOM   3954  HD3 ARG B  19      33.388   6.688 -30.270  0.00  0.00      C2   H
ATOM   3955  HD2 ARG B  19      34.573   6.712 -31.484  0.00  0.00      C2   H
ATOM   3956  HE  ARG B  19      31.590   7.307 -31.919  0.00  0.00      C2   H
ATOM   3957 HH12 ARG B  19      33.965   5.629 -34.855  0.00  0.00      C2   H
ATOM   3958 HH11 ARG B  19      34.650   6.085 -33.369  0.00  0.00      C2   H
ATOM   3959 HH22 ARG B  19      31.557   6.172 -35.184  0.00  0.00      C2   H
ATOM   3960 HH21 ARG B  19      30.577   6.349 -33.869  0.00  0.00      C2   H
ATOM   3961  N   ASP B  20      36.175  11.549 -31.813  0.00  0.00      C2   N
ATOM   3962  CA  ASP B  20      37.389  12.201 -31.196  0.00  0.00      C2   C
ATOM   3963  C   ASP B  20      37.264  13.685 -30.818  0.00  0.00      C2   C
ATOM   3964  O   ASP B  20      37.729  14.040 -29.732  0.00  0.00      C2   O
ATOM   3965  CB  ASP B  20      38.680  12.111 -31.969  0.00  0.00      C2   C
ATOM   3966  CG  ASP B  20      39.316  10.783 -32.202  0.00  0.00      C2   C
ATOM   3967  OD1 ASP B  20      40.247  10.645 -33.058  0.00  0.00      C2   O
ATOM   3968  OD2 ASP B  20      38.993   9.816 -31.513  0.00  0.00      C2   O
ATOM   3969  H   ASP B  20      36.208  11.195 -32.758  0.00  0.00      C2   H
ATOM   3970  HA  ASP B  20      37.568  11.674 -30.260  0.00  0.00      C2   H
ATOM   3971  HB3 ASP B  20      39.450  12.727 -31.504  0.00  0.00      C2   H
ATOM   3972  HB2 ASP B  20      38.403  12.267 -33.011  0.00  0.00      C2   H
ATOM   3973  N   ALA B  21      36.702  14.514 -31.732  0.00  0.00      C2   N
ATOM   3974  CA  ALA B  21      36.397  15.902 -31.437  0.00  0.00      C2   C
ATOM   3975  C   ALA B  21      35.564  16.158 -30.126  0.00  0.00      C2   C
ATOM   3976  O   ALA B  21      35.875  17.049 -29.348  0.00  0.00      C2   O
ATOM   3977  CB  ALA B  21      35.865  16.619 -32.659  0.00  0.00      C2   C
ATOM   3978  H   ALA B  21      36.685  14.129 -32.665  0.00  0.00      C2   H
ATOM   3979  HA  ALA B  21      37.380  16.311 -31.200  0.00  0.00      C2   H
ATOM   3980  HB1 ALA B  21      34.857  16.284 -32.903  0.00  0.00      C2   H
ATOM   3981  HB2 ALA B  21      35.775  17.699 -32.535  0.00  0.00      C2   H
ATOM   3982  HB3 ALA B  21      36.477  16.557 -33.559  0.00  0.00      C2   H
ATOM   3983  N   ARG B  22      34.573  15.289 -30.032  0.00  0.00      C2   N
ATOM   3984  CA  ARG B  22      33.690  15.174 -28.890  0.00  0.00      C2   C
ATOM   3985  C   ARG B  22      34.425  14.607 -27.609  0.00  0.00      C2   C
ATOM   3986  O   ARG B  22      34.327  15.241 -26.599  0.00  0.00      C2   O
ATOM   3987  CB  ARG B  22      32.505  14.237 -29.327  0.00  0.00      C2   C
ATOM   3988  CG  ARG B  22      31.291  14.427 -28.397  0.00  0.00      C2   C
ATOM   3989  CD  ARG B  22      30.041  13.792 -29.066  0.00  0.00      C2   C
ATOM   3990  NE  ARG B  22      28.930  13.785 -28.134  0.00  0.00      C2   N
ATOM   3991  CZ  ARG B  22      28.750  12.946 -27.140  0.00  0.00      C2   C
ATOM   3992  NH1 ARG B  22      29.609  11.990 -26.806  0.00  0.00      C2   N
ATOM   3993  NH2 ARG B  22      27.603  13.060 -26.464  0.00  0.00      C2   N
ATOM   3994  H   ARG B  22      34.441  14.718 -30.854  0.00  0.00      C2   H
ATOM   3995  HA  ARG B  22      33.428  16.182 -28.570  0.00  0.00      C2   H
ATOM   3996  HB3 ARG B  22      32.888  13.236 -29.131  0.00  0.00      C2   H
ATOM   3997  HB2 ARG B  22      32.238  14.400 -30.371  0.00  0.00      C2   H
ATOM   3998  HG3 ARG B  22      31.163  15.483 -28.157  0.00  0.00      C2   H
ATOM   3999  HG2 ARG B  22      31.537  14.121 -27.380  0.00  0.00      C2   H
ATOM   4000  HD3 ARG B  22      30.228  12.760 -29.366  0.00  0.00      C2   H
ATOM   4001  HD2 ARG B  22      29.640  14.352 -29.911  0.00  0.00      C2   H
ATOM   4002  HE  ARG B  22      28.178  14.407 -28.392  0.00  0.00      C2   H
ATOM   4003 HH12 ARG B  22      29.414  11.331 -26.066  0.00  0.00      C2   H
ATOM   4004 HH11 ARG B  22      30.372  11.838 -27.450  0.00  0.00      C2   H
ATOM   4005 HH22 ARG B  22      27.407  12.531 -25.626  0.00  0.00      C2   H
ATOM   4006 HH21 ARG B  22      26.911  13.708 -26.814  0.00  0.00      C2   H
ATOM   4007  N   LYS B  23      35.188  13.538 -27.723  0.00  0.00      C2   N
ATOM   4008  CA  LYS B  23      35.941  12.900 -26.611  0.00  0.00      C2   C
ATOM   4009  C   LYS B  23      36.962  13.936 -26.107  0.00  0.00      C2   C
ATOM   4010  O   LYS B  23      37.145  14.143 -24.916  0.00  0.00      C2   O
ATOM   4011  CB  LYS B  23      36.533  11.468 -26.985  0.00  0.00      C2   C
ATOM   4012  CG  LYS B  23      37.327  10.743 -25.845  0.00  0.00      C2   C
ATOM   4013  CD  LYS B  23      36.758  10.667 -24.353  0.00  0.00      C2   C
ATOM   4014  CE  LYS B  23      37.234   9.512 -23.608  0.00  0.00      C2   C
ATOM   4015  NZ  LYS B  23      36.680   9.638 -22.233  0.00  0.00      C2   N
ATOM   4016  H   LYS B  23      35.169  12.981 -28.565  0.00  0.00      C2   H
ATOM   4017  HA  LYS B  23      35.243  12.766 -25.784  0.00  0.00      C2   H
ATOM   4018  HB3 LYS B  23      37.199  11.499 -27.847  0.00  0.00      C2   H
ATOM   4019  HB2 LYS B  23      35.745  10.798 -27.327  0.00  0.00      C2   H
ATOM   4020  HG3 LYS B  23      38.225  11.343 -25.697  0.00  0.00      C2   H
ATOM   4021  HG2 LYS B  23      37.471   9.709 -26.158  0.00  0.00      C2   H
ATOM   4022  HD3 LYS B  23      35.670  10.696 -24.426  0.00  0.00      C2   H
ATOM   4023  HD2 LYS B  23      37.073  11.616 -23.919  0.00  0.00      C2   H
ATOM   4024  HE3 LYS B  23      38.322   9.582 -23.622  0.00  0.00      C2   H
ATOM   4025  HE2 LYS B  23      36.961   8.565 -24.073  0.00  0.00      C2   H
ATOM   4026  HZ1 LYS B  23      36.994  10.437 -21.700  0.00  0.00      C2   H
ATOM   4027  HZ2 LYS B  23      35.674   9.591 -22.308  0.00  0.00      C2   H
ATOM   4028  HZ3 LYS B  23      36.996   8.800 -21.766  0.00  0.00      C2   H
ATOM   4029  N   ALA B  24      37.541  14.810 -26.966  0.00  0.00      C2   N
ATOM   4030  CA  ALA B  24      38.523  15.906 -26.671  0.00  0.00      C2   C
ATOM   4031  C   ALA B  24      37.870  16.986 -25.779  0.00  0.00      C2   C
ATOM   4032  O   ALA B  24      38.579  17.597 -25.008  0.00  0.00      C2   O
ATOM   4033  CB  ALA B  24      39.109  16.464 -27.945  0.00  0.00      C2   C
ATOM   4034  H   ALA B  24      37.409  14.619 -27.949  0.00  0.00      C2   H
ATOM   4035  HA  ALA B  24      39.344  15.451 -26.117  0.00  0.00      C2   H
ATOM   4036  HB1 ALA B  24      39.938  17.116 -27.668  0.00  0.00      C2   H
ATOM   4037  HB2 ALA B  24      39.424  15.673 -28.626  0.00  0.00      C2   H
ATOM   4038  HB3 ALA B  24      38.562  17.171 -28.569  0.00  0.00      C2   H
ATOM   4039  N   CYS B  25      36.504  17.161 -25.875  0.00  0.00      C2   N
ATOM   4040  CA  CYS B  25      35.690  18.119 -25.190  0.00  0.00      C2   C
ATOM   4041  C   CYS B  25      35.092  17.455 -23.875  0.00  0.00      C2   C
ATOM   4042  O   CYS B  25      34.341  18.230 -23.234  0.00  0.00      C2   O
ATOM   4043  CB  CYS B  25      34.626  18.806 -26.098  0.00  0.00      C2   C
ATOM   4044  SG  CYS B  25      35.421  20.103 -27.143  0.00  0.00      C2   S
ATOM   4045  H   CYS B  25      35.999  16.553 -26.504  0.00  0.00      C2   H
ATOM   4046  HA  CYS B  25      36.410  18.829 -24.781  0.00  0.00      C2   H
ATOM   4047  HB3 CYS B  25      33.727  19.182 -25.609  0.00  0.00      C2   H
ATOM   4048  HB2 CYS B  25      34.355  18.151 -26.926  0.00  0.00      C2   H
ATOM   4049  HG  CYS B  25      36.268  19.365 -27.866  0.00  0.00      C2   H
ATOM   4050  N   ALA B  26      35.407  16.193 -23.583  0.00  0.00      C2   N
ATOM   4051  CA  ALA B  26      35.133  15.405 -22.376  0.00  0.00      C2   C
ATOM   4052  C   ALA B  26      36.287  15.383 -21.331  0.00  0.00      C2   C
ATOM   4053  O   ALA B  26      37.233  16.122 -21.520  0.00  0.00      C2   O
ATOM   4054  CB  ALA B  26      34.879  13.936 -22.872  0.00  0.00      C2   C
ATOM   4055  H   ALA B  26      35.993  15.731 -24.264  0.00  0.00      C2   H
ATOM   4056  HA  ALA B  26      34.220  15.831 -21.959  0.00  0.00      C2   H
ATOM   4057  HB1 ALA B  26      34.206  13.354 -22.243  0.00  0.00      C2   H
ATOM   4058  HB2 ALA B  26      34.234  13.956 -23.751  0.00  0.00      C2   H
ATOM   4059  HB3 ALA B  26      35.736  13.272 -22.985  0.00  0.00      C2   H
ATOM   4060  N   ASP B  27      36.137  14.542 -20.340  0.00  0.00      C2   N
ATOM   4061  CA  ASP B  27      37.044  14.154 -19.321  0.00  0.00      C2   C
ATOM   4062  C   ASP B  27      37.444  15.323 -18.445  0.00  0.00      C2   C
ATOM   4063  O   ASP B  27      38.650  15.499 -18.135  0.00  0.00      C2   O
ATOM   4064  CB  ASP B  27      38.206  13.319 -19.896  0.00  0.00      C2   C
ATOM   4065  CG  ASP B  27      37.827  12.071 -20.680  0.00  0.00      C2   C
ATOM   4066  OD1 ASP B  27      38.661  11.610 -21.508  0.00  0.00      C2   O
ATOM   4067  OD2 ASP B  27      36.728  11.498 -20.413  0.00  0.00      C2   O
ATOM   4068  H   ASP B  27      35.233  14.106 -20.229  0.00  0.00      C2   H
ATOM   4069  HA  ASP B  27      36.520  13.432 -18.695  0.00  0.00      C2   H
ATOM   4070  HB3 ASP B  27      38.665  12.888 -19.007  0.00  0.00      C2   H
ATOM   4071  HB2 ASP B  27      38.902  13.868 -20.531  0.00  0.00      C2   H
ATOM   4072  N   ALA B  28      36.455  16.082 -18.009  0.00  0.00      C2   N
ATOM   4073  CA  ALA B  28      36.308  17.094 -16.998  0.00  0.00      C2   C
ATOM   4074  C   ALA B  28      34.808  17.591 -16.828  0.00  0.00      C2   C
ATOM   4075  O   ALA B  28      34.275  18.293 -17.681  0.00  0.00      C2   O
ATOM   4076  CB  ALA B  28      37.212  18.231 -17.407  0.00  0.00      C2   C
ATOM   4077  H   ALA B  28      35.591  15.912 -18.503  0.00  0.00      C2   H
ATOM   4078  HA  ALA B  28      36.619  16.742 -16.014  0.00  0.00      C2   H
ATOM   4079  HB1 ALA B  28      37.040  19.024 -16.680  0.00  0.00      C2   H
ATOM   4080  HB2 ALA B  28      38.247  17.898 -17.335  0.00  0.00      C2   H
ATOM   4081  HB3 ALA B  28      36.922  18.639 -18.376  0.00  0.00      C2   H
ATOM   4082  N   THR B  29      34.111  16.867 -15.870  0.00  0.00      C2   N
ATOM   4083  CA  THR B  29      32.739  17.099 -15.519  0.00  0.00      C2   C
ATOM   4084  C   THR B  29      32.636  18.227 -14.519  0.00  0.00      C2   C
ATOM   4085  O   THR B  29      33.630  18.692 -13.937  0.00  0.00      C2   O
ATOM   4086  CB  THR B  29      32.163  15.828 -14.733  0.00  0.00      C2   C
ATOM   4087  OG1 THR B  29      33.029  15.393 -13.702  0.00  0.00      C2   O
ATOM   4088  CG2 THR B  29      31.892  14.692 -15.761  0.00  0.00      C2   C
ATOM   4089  H   THR B  29      34.626  16.313 -15.201  0.00  0.00      C2   H
ATOM   4090  HA  THR B  29      32.127  17.332 -16.390  0.00  0.00      C2   H
ATOM   4091  HB  THR B  29      31.233  16.046 -14.209  0.00  0.00      C2   H
ATOM   4092  HG1 THR B  29      32.538  14.636 -13.374  0.00  0.00      C2   H
ATOM   4093 HG21 THR B  29      31.674  13.719 -15.319  0.00  0.00      C2   H
ATOM   4094 HG22 THR B  29      31.165  14.973 -16.523  0.00  0.00      C2   H
ATOM   4095 HG23 THR B  29      32.759  14.535 -16.402  0.00  0.00      C2   H
ATOM   4096  N   LEU B  30      31.413  18.614 -14.295  0.00  0.00      C2   N
ATOM   4097  CA  LEU B  30      30.924  19.452 -13.268  0.00  0.00      C2   C
ATOM   4098  C   LEU B  30      31.600  19.264 -11.879  0.00  0.00      C2   C
ATOM   4099  O   LEU B  30      31.956  20.249 -11.241  0.00  0.00      C2   O
ATOM   4100  CB  LEU B  30      29.376  19.174 -13.263  0.00  0.00      C2   C
ATOM   4101  CG  LEU B  30      28.573  19.979 -12.283  0.00  0.00      C2   C
ATOM   4102  CD1 LEU B  30      27.341  20.386 -13.001  0.00  0.00      C2   C
ATOM   4103  CD2 LEU B  30      28.297  19.327 -10.899  0.00  0.00      C2   C
ATOM   4104  H   LEU B  30      30.608  18.217 -14.757  0.00  0.00      C2   H
ATOM   4105  HA  LEU B  30      31.097  20.500 -13.513  0.00  0.00      C2   H
ATOM   4106  HB3 LEU B  30      29.202  18.153 -12.922  0.00  0.00      C2   H
ATOM   4107  HB2 LEU B  30      28.979  19.213 -14.277  0.00  0.00      C2   H
ATOM   4108  HG  LEU B  30      29.183  20.871 -12.141  0.00  0.00      C2   H
ATOM   4109 HD11 LEU B  30      27.694  20.981 -13.843  0.00  0.00      C2   H
ATOM   4110 HD12 LEU B  30      26.589  19.604 -13.110  0.00  0.00      C2   H
ATOM   4111 HD13 LEU B  30      26.722  21.057 -12.405  0.00  0.00      C2   H
ATOM   4112 HD21 LEU B  30      28.979  19.769 -10.174  0.00  0.00      C2   H
ATOM   4113 HD22 LEU B  30      27.261  19.478 -10.595  0.00  0.00      C2   H
ATOM   4114 HD23 LEU B  30      28.596  18.279 -10.866  0.00  0.00      C2   H
ATOM   4115  N   SER B  31      31.846  18.040 -11.416  0.00  0.00      C2   N
ATOM   4116  CA  SER B  31      32.510  17.920 -10.107  0.00  0.00      C2   C
ATOM   4117  C   SER B  31      34.023  18.293 -10.068  0.00  0.00      C2   C
ATOM   4118  O   SER B  31      34.470  18.691  -9.035  0.00  0.00      C2   O
ATOM   4119  CB  SER B  31      32.156  16.469  -9.642  0.00  0.00      C2   C
ATOM   4120  OG  SER B  31      32.727  15.529 -10.505  0.00  0.00      C2   O
ATOM   4121  H   SER B  31      31.538  17.179 -11.845  0.00  0.00      C2   H
ATOM   4122  HA  SER B  31      32.138  18.658  -9.396  0.00  0.00      C2   H
ATOM   4123  HB3 SER B  31      31.079  16.305  -9.661  0.00  0.00      C2   H
ATOM   4124  HB2 SER B  31      32.485  16.304  -8.616  0.00  0.00      C2   H
ATOM   4125  HG  SER B  31      32.584  14.665 -10.111  0.00  0.00      C2   H
ATOM   4126  N   GLN B  32      34.748  18.291 -11.192  0.00  0.00      C2   N
ATOM   4127  CA  GLN B  32      36.133  18.758 -11.249  0.00  0.00      C2   C
ATOM   4128  C   GLN B  32      36.053  20.262 -11.337  0.00  0.00      C2   C
ATOM   4129  O   GLN B  32      36.481  20.950 -10.450  0.00  0.00      C2   O
ATOM   4130  CB  GLN B  32      36.938  18.077 -12.364  0.00  0.00      C2   C
ATOM   4131  CG  GLN B  32      38.348  18.658 -12.552  0.00  0.00      C2   C
ATOM   4132  CD  GLN B  32      39.110  17.870 -13.621  0.00  0.00      C2   C
ATOM   4133  OE1 GLN B  32      39.214  16.626 -13.431  0.00  0.00      C2   O
ATOM   4134  NE2 GLN B  32      39.530  18.441 -14.756  0.00  0.00      C2   N
ATOM   4135  H   GLN B  32      34.323  18.060 -12.079  0.00  0.00      C2   H
ATOM   4136  HA  GLN B  32      36.600  18.563 -10.284  0.00  0.00      C2   H
ATOM   4137  HB3 GLN B  32      36.431  18.089 -13.329  0.00  0.00      C2   H
ATOM   4138  HB2 GLN B  32      37.061  17.045 -12.034  0.00  0.00      C2   H
ATOM   4139  HG3 GLN B  32      39.046  18.616 -11.716  0.00  0.00      C2   H
ATOM   4140  HG2 GLN B  32      38.364  19.645 -13.013  0.00  0.00      C2   H
ATOM   4141 HE22 GLN B  32      39.961  17.879 -15.476  0.00  0.00      C2   H
ATOM   4142 HE21 GLN B  32      39.403  19.420 -14.970  0.00  0.00      C2   H
ATOM   4143  N   ILE B  33      35.416  20.820 -12.367  0.00  0.00      C2   N
ATOM   4144  CA  ILE B  33      35.475  22.200 -12.774  0.00  0.00      C2   C
ATOM   4145  C   ILE B  33      34.763  23.294 -11.954  0.00  0.00      C2   C
ATOM   4146  O   ILE B  33      35.189  24.463 -12.017  0.00  0.00      C2   O
ATOM   4147  CB  ILE B  33      35.193  22.224 -14.312  0.00  0.00      C2   C
ATOM   4148  CG1 ILE B  33      33.756  21.943 -14.740  0.00  0.00      C2   C
ATOM   4149  CG2 ILE B  33      36.062  21.218 -15.007  0.00  0.00      C2   C
ATOM   4150  CD1 ILE B  33      32.840  23.099 -14.484  0.00  0.00      C2   C
ATOM   4151  H   ILE B  33      34.955  20.140 -12.954  0.00  0.00      C2   H
ATOM   4152  HA  ILE B  33      36.529  22.465 -12.691  0.00  0.00      C2   H
ATOM   4153  HB  ILE B  33      35.420  23.246 -14.617  0.00  0.00      C2   H
ATOM   4154 HG13 ILE B  33      33.417  21.031 -14.249  0.00  0.00      C2   H
ATOM   4155 HG12 ILE B  33      33.681  21.651 -15.787  0.00  0.00      C2   H
ATOM   4156 HG21 ILE B  33      37.101  21.520 -14.882  0.00  0.00      C2   H
ATOM   4157 HG22 ILE B  33      35.912  20.169 -14.751  0.00  0.00      C2   H
ATOM   4158 HG23 ILE B  33      35.838  21.332 -16.068  0.00  0.00      C2   H
ATOM   4159 HD11 ILE B  33      32.351  23.489 -15.376  0.00  0.00      C2   H
ATOM   4160 HD12 ILE B  33      32.091  22.846 -13.733  0.00  0.00      C2   H
ATOM   4161 HD13 ILE B  33      33.373  23.934 -14.030  0.00  0.00      C2   H
ATOM   4162  N   THR B  34      33.681  22.985 -11.256  0.00  0.00      C2   N
ATOM   4163  CA  THR B  34      33.080  23.843 -10.239  0.00  0.00      C2   C
ATOM   4164  C   THR B  34      33.966  24.230  -9.065  0.00  0.00      C2   C
ATOM   4165  O   THR B  34      33.702  25.290  -8.420  0.00  0.00      C2   O
ATOM   4166  CB  THR B  34      31.652  23.316  -9.784  0.00  0.00      C2   C
ATOM   4167  OG1 THR B  34      31.796  22.166  -8.959  0.00  0.00      C2   O
ATOM   4168  CG2 THR B  34      30.677  23.107 -10.969  0.00  0.00      C2   C
ATOM   4169  H   THR B  34      33.337  22.038 -11.318  0.00  0.00      C2   H
ATOM   4170  HA  THR B  34      32.893  24.799 -10.727  0.00  0.00      C2   H
ATOM   4171  HB  THR B  34      31.234  24.079  -9.127  0.00  0.00      C2   H
ATOM   4172  HG1 THR B  34      31.656  21.429  -9.559  0.00  0.00      C2   H
ATOM   4173 HG21 THR B  34      31.119  22.557 -11.800  0.00  0.00      C2   H
ATOM   4174 HG22 THR B  34      29.795  22.556 -10.642  0.00  0.00      C2   H
ATOM   4175 HG23 THR B  34      30.259  23.989 -11.453  0.00  0.00      C2   H
ATOM   4176  N   ASN B  35      35.066  23.445  -8.834  0.00  0.00      C2   N
ATOM   4177  CA  ASN B  35      36.292  23.622  -8.095  0.00  0.00      C2   C
ATOM   4178  C   ASN B  35      36.037  23.886  -6.618  0.00  0.00      C2   C
ATOM   4179  O   ASN B  35      36.277  25.025  -6.160  0.00  0.00      C2   O
ATOM   4180  CB  ASN B  35      37.108  24.792  -8.726  0.00  0.00      C2   C
ATOM   4181  CG  ASN B  35      37.911  24.463  -9.992  0.00  0.00      C2   C
ATOM   4182  OD1 ASN B  35      38.212  23.287 -10.329  0.00  0.00      C2   O
ATOM   4183  ND2 ASN B  35      38.422  25.482 -10.691  0.00  0.00      C2   N
ATOM   4184  H   ASN B  35      35.196  22.598  -9.368  0.00  0.00      C2   H
ATOM   4185  HA  ASN B  35      36.807  22.692  -8.336  0.00  0.00      C2   H
ATOM   4186  HB3 ASN B  35      37.909  25.156  -8.083  0.00  0.00      C2   H
ATOM   4187  HB2 ASN B  35      36.480  25.662  -8.917  0.00  0.00      C2   H
ATOM   4188 HD22 ASN B  35      38.982  25.301 -11.512  0.00  0.00      C2   H
ATOM   4189 HD21 ASN B  35      38.401  26.384 -10.237  0.00  0.00      C2   H
ATOM   4190  N   ASN B  36      35.544  22.879  -5.892  0.00  0.00      C2   N
ATOM   4191  CA  ASN B  36      35.122  22.836  -4.516  0.00  0.00      C2   C
ATOM   4192  C   ASN B  36      34.094  23.884  -4.191  0.00  0.00      C2   C
ATOM   4193  O   ASN B  36      34.434  24.960  -3.685  0.00  0.00      C2   O
ATOM   4194  CB  ASN B  36      36.350  22.776  -3.569  0.00  0.00      C2   C
ATOM   4195  CG  ASN B  36      37.020  21.426  -3.283  0.00  0.00      C2   C
ATOM   4196  OD1 ASN B  36      36.574  20.744  -2.365  0.00  0.00      C2   O
ATOM   4197  ND2 ASN B  36      38.188  21.131  -3.818  0.00  0.00      C2   N
ATOM   4198  H   ASN B  36      35.445  21.983  -6.348  0.00  0.00      C2   H
ATOM   4199  HA  ASN B  36      34.542  21.915  -4.578  0.00  0.00      C2   H
ATOM   4200  HB3 ASN B  36      35.946  23.013  -2.585  0.00  0.00      C2   H
ATOM   4201  HB2 ASN B  36      37.033  23.597  -3.786  0.00  0.00      C2   H
ATOM   4202 HD22 ASN B  36      38.585  20.229  -3.597  0.00  0.00      C2   H
ATOM   4203 HD21 ASN B  36      38.639  21.677  -4.539  0.00  0.00      C2   H
ATOM   4204  N   ILE B  37      32.887  23.624  -4.785  0.00  0.00      C2   N
ATOM   4205  CA  ILE B  37      31.722  24.532  -4.599  0.00  0.00      C2   C
ATOM   4206  C   ILE B  37      31.271  24.505  -3.146  0.00  0.00      C2   C
ATOM   4207  O   ILE B  37      31.426  23.520  -2.488  0.00  0.00      C2   O
ATOM   4208  CB  ILE B  37      30.606  24.135  -5.561  0.00  0.00      C2   C
ATOM   4209  CG1 ILE B  37      29.443  25.126  -5.666  0.00  0.00      C2   C
ATOM   4210  CG2 ILE B  37      30.077  22.727  -5.298  0.00  0.00      C2   C
ATOM   4211  CD1 ILE B  37      29.906  26.354  -6.519  0.00  0.00      C2   C
ATOM   4212  H   ILE B  37      32.863  22.701  -5.195  0.00  0.00      C2   H
ATOM   4213  HA  ILE B  37      32.125  25.529  -4.777  0.00  0.00      C2   H
ATOM   4214  HB  ILE B  37      31.095  24.286  -6.524  0.00  0.00      C2   H
ATOM   4215 HG13 ILE B  37      29.092  25.489  -4.700  0.00  0.00      C2   H
ATOM   4216 HG12 ILE B  37      28.507  24.718  -6.048  0.00  0.00      C2   H
ATOM   4217 HG21 ILE B  37      29.335  22.461  -6.051  0.00  0.00      C2   H
ATOM   4218 HG22 ILE B  37      30.895  22.007  -5.298  0.00  0.00      C2   H
ATOM   4219 HG23 ILE B  37      29.545  22.574  -4.359  0.00  0.00      C2   H
ATOM   4220 HD11 ILE B  37      29.250  27.211  -6.364  0.00  0.00      C2   H
ATOM   4221 HD12 ILE B  37      30.866  26.761  -6.199  0.00  0.00      C2   H
ATOM   4222 HD13 ILE B  37      29.993  26.073  -7.569  0.00  0.00      C2   H
ATOM   4223  N   ASP B  38      30.813  25.635  -2.606  0.00  0.00      C2   N
ATOM   4224  CA  ASP B  38      30.313  25.689  -1.203  0.00  0.00      C2   C
ATOM   4225  C   ASP B  38      29.025  24.910  -1.111  0.00  0.00      C2   C
ATOM   4226  O   ASP B  38      28.173  25.148  -1.961  0.00  0.00      C2   O
ATOM   4227  CB  ASP B  38      30.137  27.154  -0.594  0.00  0.00      C2   C
ATOM   4228  CG  ASP B  38      31.365  28.013  -0.572  0.00  0.00      C2   C
ATOM   4229  OD1 ASP B  38      32.450  27.667  -1.071  0.00  0.00      C2   O
ATOM   4230  OD2 ASP B  38      31.196  29.124  -0.071  0.00  0.00      C2   O
ATOM   4231  H   ASP B  38      30.701  26.372  -3.288  0.00  0.00      C2   H
ATOM   4232  HA  ASP B  38      31.056  25.188  -0.583  0.00  0.00      C2   H
ATOM   4233  HB3 ASP B  38      29.663  27.087   0.386  0.00  0.00      C2   H
ATOM   4234  HB2 ASP B  38      29.366  27.746  -1.086  0.00  0.00      C2   H
ATOM   4235  N   PRO B  39      28.790  24.063  -0.053  0.00  0.00      C2   N
ATOM   4236  CA  PRO B  39      27.418  23.600   0.240  0.00  0.00      C2   C
ATOM   4237  C   PRO B  39      26.329  24.714   0.394  0.00  0.00      C2   C
ATOM   4238  O   PRO B  39      26.549  25.747   1.013  0.00  0.00      C2   O
ATOM   4239  CB  PRO B  39      27.533  22.859   1.568  0.00  0.00      C2   C
ATOM   4240  CG  PRO B  39      28.961  22.384   1.588  0.00  0.00      C2   C
ATOM   4241  CD  PRO B  39      29.732  23.464   0.892  0.00  0.00      C2   C
ATOM   4242  HA  PRO B  39      27.166  22.946  -0.595  0.00  0.00      C2   H
ATOM   4243  HB3 PRO B  39      26.860  22.007   1.663  0.00  0.00      C2   H
ATOM   4244  HB2 PRO B  39      27.291  23.493   2.421  0.00  0.00      C2   H
ATOM   4245  HG3 PRO B  39      28.907  21.503   0.949  0.00  0.00      C2   H
ATOM   4246  HG2 PRO B  39      29.223  22.106   2.608  0.00  0.00      C2   H
ATOM   4247  HD2 PRO B  39      30.034  24.161   1.672  0.00  0.00      C2   H
ATOM   4248  HD3 PRO B  39      30.665  23.011   0.557  0.00  0.00      C2   H
ATOM   4249  N   VAL B  40      25.090  24.451  -0.048  0.00  0.00      C2   N
ATOM   4250  CA  VAL B  40      23.917  25.269   0.239  0.00  0.00      C2   C
ATOM   4251  C   VAL B  40      23.498  25.199   1.735  0.00  0.00      C2   C
ATOM   4252  O   VAL B  40      22.856  26.129   2.200  0.00  0.00      C2   O
ATOM   4253  CB  VAL B  40      22.670  25.008  -0.621  0.00  0.00      C2   C
ATOM   4254  CG1 VAL B  40      22.905  25.379  -2.059  0.00  0.00      C2   C
ATOM   4255  CG2 VAL B  40      22.073  23.566  -0.552  0.00  0.00      C2   C
ATOM   4256  H   VAL B  40      24.765  23.596  -0.475  0.00  0.00      C2   H
ATOM   4257  HA  VAL B  40      24.400  26.231   0.064  0.00  0.00      C2   H
ATOM   4258  HB  VAL B  40      21.870  25.710  -0.385  0.00  0.00      C2   H
ATOM   4259 HG11 VAL B  40      23.220  26.415  -2.181  0.00  0.00      C2   H
ATOM   4260 HG12 VAL B  40      23.640  24.668  -2.437  0.00  0.00      C2   H
ATOM   4261 HG13 VAL B  40      22.090  25.092  -2.724  0.00  0.00      C2   H
ATOM   4262 HG21 VAL B  40      22.768  22.822  -0.942  0.00  0.00      C2   H
ATOM   4263 HG22 VAL B  40      21.714  23.357   0.456  0.00  0.00      C2   H
ATOM   4264 HG23 VAL B  40      21.173  23.617  -1.165  0.00  0.00      C2   H
ATOM   4265  N   GLY B  41      23.856  24.102   2.394  0.00  0.00      C2   N
ATOM   4266  CA  GLY B  41      23.548  23.761   3.808  0.00  0.00      C2   C
ATOM   4267  C   GLY B  41      22.358  22.804   3.937  0.00  0.00      C2   C
ATOM   4268  O   GLY B  41      21.934  22.311   2.895  0.00  0.00      C2   O
ATOM   4269  H   GLY B  41      24.204  23.362   1.801  0.00  0.00      C2   H
ATOM   4270  HA3 GLY B  41      23.498  24.741   4.282  0.00  0.00      C2   H
ATOM   4271  HA2 GLY B  41      24.361  23.297   4.366  0.00  0.00      C2   H
ATOM   4272  N   ARG B  42      21.906  22.582   5.122  0.00  0.00      C2   N
ATOM   4273  CA  ARG B  42      20.792  21.742   5.469  0.00  0.00      C2   C
ATOM   4274  C   ARG B  42      19.406  22.370   5.090  0.00  0.00      C2   C
ATOM   4275  O   ARG B  42      19.044  23.385   5.758  0.00  0.00      C2   O
ATOM   4276  CB  ARG B  42      20.827  21.334   6.938  0.00  0.00      C2   C
ATOM   4277  CG  ARG B  42      21.931  20.290   7.249  0.00  0.00      C2   C
ATOM   4278  CD  ARG B  42      22.071  20.051   8.703  0.00  0.00      C2   C
ATOM   4279  NE  ARG B  42      22.779  21.157   9.328  0.00  0.00      C2   N
ATOM   4280  CZ  ARG B  42      22.715  21.440  10.650  0.00  0.00      C2   C
ATOM   4281  NH1 ARG B  42      22.222  20.659  11.551  0.00  0.00      C2   N
ATOM   4282  NH2 ARG B  42      23.225  22.608  11.129  0.00  0.00      C2   N
ATOM   4283  H   ARG B  42      22.314  23.111   5.880  0.00  0.00      C2   H
ATOM   4284  HA  ARG B  42      20.740  20.797   4.929  0.00  0.00      C2   H
ATOM   4285  HB3 ARG B  42      19.876  21.048   7.386  0.00  0.00      C2   H
ATOM   4286  HB2 ARG B  42      20.801  22.261   7.510  0.00  0.00      C2   H
ATOM   4287  HG3 ARG B  42      22.859  20.689   6.840  0.00  0.00      C2   H
ATOM   4288  HG2 ARG B  42      21.943  19.383   6.646  0.00  0.00      C2   H
ATOM   4289  HD3 ARG B  42      22.519  19.084   8.934  0.00  0.00      C2   H
ATOM   4290  HD2 ARG B  42      21.102  20.092   9.201  0.00  0.00      C2   H
ATOM   4291  HE  ARG B  42      23.337  21.692   8.678  0.00  0.00      C2   H
ATOM   4292 HH12 ARG B  42      22.125  21.063  12.471  0.00  0.00      C2   H
ATOM   4293 HH11 ARG B  42      22.021  19.691  11.343  0.00  0.00      C2   H
ATOM   4294 HH22 ARG B  42      23.143  22.885  12.097  0.00  0.00      C2   H
ATOM   4295 HH21 ARG B  42      23.887  23.205  10.654  0.00  0.00      C2   H
ATOM   4296  N   ILE B  43      18.695  21.791   4.109  0.00  0.00      C2   N
ATOM   4297  CA  ILE B  43      17.471  22.303   3.593  0.00  0.00      C2   C
ATOM   4298  C   ILE B  43      16.346  21.691   4.513  0.00  0.00      C2   C
ATOM   4299  O   ILE B  43      16.264  20.451   4.532  0.00  0.00      C2   O
ATOM   4300  CB  ILE B  43      17.232  21.887   2.140  0.00  0.00      C2   C
ATOM   4301  CG1 ILE B  43      18.406  22.213   1.079  0.00  0.00      C2   C
ATOM   4302  CG2 ILE B  43      15.863  22.300   1.515  0.00  0.00      C2   C
ATOM   4303  CD1 ILE B  43      18.659  23.752   0.973  0.00  0.00      C2   C
ATOM   4304  H   ILE B  43      18.909  20.894   3.699  0.00  0.00      C2   H
ATOM   4305  HA  ILE B  43      17.380  23.387   3.510  0.00  0.00      C2   H
ATOM   4306  HB  ILE B  43      17.298  20.799   2.109  0.00  0.00      C2   H
ATOM   4307 HG13 ILE B  43      18.206  21.861   0.067  0.00  0.00      C2   H
ATOM   4308 HG12 ILE B  43      19.337  21.743   1.395  0.00  0.00      C2   H
ATOM   4309 HG21 ILE B  43      15.138  21.925   2.237  0.00  0.00      C2   H
ATOM   4310 HG22 ILE B  43      15.707  23.348   1.258  0.00  0.00      C2   H
ATOM   4311 HG23 ILE B  43      15.672  21.875   0.530  0.00  0.00      C2   H
ATOM   4312 HD11 ILE B  43      17.786  24.369   1.185  0.00  0.00      C2   H
ATOM   4313 HD12 ILE B  43      19.363  23.919   1.789  0.00  0.00      C2   H
ATOM   4314 HD13 ILE B  43      19.167  24.100   0.074  0.00  0.00      C2   H
ATOM   4315  N   GLN B  44      15.534  22.534   5.163  0.00  0.00      C2   N
ATOM   4316  CA  GLN B  44      14.507  22.155   6.116  0.00  0.00      C2   C
ATOM   4317  C   GLN B  44      13.180  22.893   5.785  0.00  0.00      C2   C
ATOM   4318  O   GLN B  44      12.847  23.829   6.465  0.00  0.00      C2   O
ATOM   4319  CB  GLN B  44      15.008  22.437   7.569  0.00  0.00      C2   C
ATOM   4320  CG  GLN B  44      16.389  21.743   7.917  0.00  0.00      C2   C
ATOM   4321  CD  GLN B  44      16.738  21.538   9.402  0.00  0.00      C2   C
ATOM   4322  OE1 GLN B  44      17.911  21.539   9.718  0.00  0.00      C2   O
ATOM   4323  NE2 GLN B  44      15.796  21.256  10.225  0.00  0.00      C2   N
ATOM   4324  H   GLN B  44      15.668  23.535   5.129  0.00  0.00      C2   H
ATOM   4325  HA  GLN B  44      14.313  21.088   6.013  0.00  0.00      C2   H
ATOM   4326  HB3 GLN B  44      14.291  22.103   8.319  0.00  0.00      C2   H
ATOM   4327  HB2 GLN B  44      15.274  23.487   7.696  0.00  0.00      C2   H
ATOM   4328  HG3 GLN B  44      17.159  22.236   7.323  0.00  0.00      C2   H
ATOM   4329  HG2 GLN B  44      16.349  20.727   7.526  0.00  0.00      C2   H
ATOM   4330 HE22 GLN B  44      16.001  20.891  11.144  0.00  0.00      C2   H
ATOM   4331 HE21 GLN B  44      14.848  21.227   9.879  0.00  0.00      C2   H
ATOM   4332  N   MET B  45      12.571  22.436   4.709  0.00  0.00      C2   N
ATOM   4333  CA  MET B  45      11.216  22.784   4.218  0.00  0.00      C2   C
ATOM   4334  C   MET B  45      10.120  22.291   5.137  0.00  0.00      C2   C
ATOM   4335  O   MET B  45       9.943  21.086   5.218  0.00  0.00      C2   O
ATOM   4336  CB  MET B  45      10.996  22.192   2.814  0.00  0.00      C2   C
ATOM   4337  CG  MET B  45      12.062  22.525   1.759  0.00  0.00      C2   C
ATOM   4338  SD  MET B  45      11.610  22.179   0.050  0.00  0.00      C2   S
ATOM   4339  CE  MET B  45      12.905  23.097  -0.714  0.00  0.00      C2   C
ATOM   4340  H   MET B  45      12.881  21.587   4.258  0.00  0.00      C2   H
ATOM   4341  HA  MET B  45      11.091  23.865   4.162  0.00  0.00      C2   H
ATOM   4342  HB3 MET B  45      10.041  22.497   2.386  0.00  0.00      C2   H
ATOM   4343  HB2 MET B  45      10.924  21.104   2.830  0.00  0.00      C2   H
ATOM   4344  HG3 MET B  45      12.954  21.995   2.095  0.00  0.00      C2   H
ATOM   4345  HG2 MET B  45      12.341  23.578   1.740  0.00  0.00      C2   H
ATOM   4346  HE1 MET B  45      12.746  23.078  -1.792  0.00  0.00      C2   H
ATOM   4347  HE2 MET B  45      13.154  24.045  -0.238  0.00  0.00      C2   H
ATOM   4348  HE3 MET B  45      13.824  22.514  -0.643  0.00  0.00      C2   H
ATOM   4349  N   ARG B  46       9.308  23.228   5.735  0.00  0.00      C2   N
ATOM   4350  CA  ARG B  46       8.257  23.015   6.750  0.00  0.00      C2   C
ATOM   4351  C   ARG B  46       7.055  22.540   5.935  0.00  0.00      C2   C
ATOM   4352  O   ARG B  46       6.819  23.034   4.847  0.00  0.00      C2   O
ATOM   4353  CB  ARG B  46       7.977  24.358   7.433  0.00  0.00      C2   C
ATOM   4354  CG  ARG B  46       6.863  24.334   8.461  0.00  0.00      C2   C
ATOM   4355  CD  ARG B  46       6.632  25.741   9.204  0.00  0.00      C2   C
ATOM   4356  NE  ARG B  46       6.073  26.780   8.331  0.00  0.00      C2   N
ATOM   4357  CZ  ARG B  46       4.798  26.842   7.844  0.00  0.00      C2   C
ATOM   4358  NH1 ARG B  46       3.896  25.938   8.068  0.00  0.00      C2   N
ATOM   4359  NH2 ARG B  46       4.528  27.832   7.051  0.00  0.00      C2   N
ATOM   4360  H   ARG B  46       9.515  24.200   5.557  0.00  0.00      C2   H
ATOM   4361  HA  ARG B  46       8.535  22.278   7.503  0.00  0.00      C2   H
ATOM   4362  HB3 ARG B  46       7.693  25.006   6.604  0.00  0.00      C2   H
ATOM   4363  HB2 ARG B  46       8.874  24.755   7.908  0.00  0.00      C2   H
ATOM   4364  HG3 ARG B  46       7.017  23.546   9.198  0.00  0.00      C2   H
ATOM   4365  HG2 ARG B  46       5.962  23.932   7.999  0.00  0.00      C2   H
ATOM   4366  HD3 ARG B  46       7.587  26.230   9.400  0.00  0.00      C2   H
ATOM   4367  HD2 ARG B  46       6.119  25.677  10.164  0.00  0.00      C2   H
ATOM   4368  HE  ARG B  46       6.828  27.401   8.075  0.00  0.00      C2   H
ATOM   4369 HH12 ARG B  46       2.984  26.134   7.681  0.00  0.00      C2   H
ATOM   4370 HH11 ARG B  46       3.990  25.172   8.720  0.00  0.00      C2   H
ATOM   4371 HH22 ARG B  46       3.743  27.982   6.433  0.00  0.00      C2   H
ATOM   4372 HH21 ARG B  46       5.275  28.498   6.920  0.00  0.00      C2   H
ATOM   4373  N   THR B  47       6.240  21.581   6.372  0.00  0.00      C2   N
ATOM   4374  CA  THR B  47       5.015  21.209   5.720  0.00  0.00      C2   C
ATOM   4375  C   THR B  47       3.901  22.325   5.701  0.00  0.00      C2   C
ATOM   4376  O   THR B  47       3.393  22.678   6.775  0.00  0.00      C2   O
ATOM   4377  CB  THR B  47       4.384  19.945   6.334  0.00  0.00      C2   C
ATOM   4378  OG1 THR B  47       5.247  18.826   6.583  0.00  0.00      C2   O
ATOM   4379  CG2 THR B  47       3.200  19.315   5.520  0.00  0.00      C2   C
ATOM   4380  H   THR B  47       6.496  21.027   7.177  0.00  0.00      C2   H
ATOM   4381  HA  THR B  47       5.247  20.845   4.719  0.00  0.00      C2   H
ATOM   4382  HB  THR B  47       4.066  20.214   7.342  0.00  0.00      C2   H
ATOM   4383  HG1 THR B  47       6.019  19.231   6.986  0.00  0.00      C2   H
ATOM   4384 HG21 THR B  47       3.464  19.221   4.466  0.00  0.00      C2   H
ATOM   4385 HG22 THR B  47       2.808  18.386   5.932  0.00  0.00      C2   H
ATOM   4386 HG23 THR B  47       2.333  19.968   5.622  0.00  0.00      C2   H
ATOM   4387  N   ARG B  48       3.687  22.901   4.566  0.00  0.00      C2   N
ATOM   4388  CA  ARG B  48       2.819  24.090   4.399  0.00  0.00      C2   C
ATOM   4389  C   ARG B  48       1.342  23.811   4.329  0.00  0.00      C2   C
ATOM   4390  O   ARG B  48       0.589  24.699   4.715  0.00  0.00      C2   O
ATOM   4391  CB  ARG B  48       3.314  24.774   3.126  0.00  0.00      C2   C
ATOM   4392  CG  ARG B  48       4.831  25.191   3.085  0.00  0.00      C2   C
ATOM   4393  CD  ARG B  48       5.064  26.178   4.184  0.00  0.00      C2   C
ATOM   4394  NE  ARG B  48       6.276  27.003   3.880  0.00  0.00      C2   N
ATOM   4395  CZ  ARG B  48       6.358  28.265   3.387  0.00  0.00      C2   C
ATOM   4396  NH1 ARG B  48       5.246  28.840   3.013  0.00  0.00      C2   N
ATOM   4397  NH2 ARG B  48       7.464  28.938   3.254  0.00  0.00      C2   N
ATOM   4398  H   ARG B  48       4.093  22.459   3.754  0.00  0.00      C2   H
ATOM   4399  HA  ARG B  48       2.958  24.800   5.215  0.00  0.00      C2   H
ATOM   4400  HB3 ARG B  48       2.602  25.552   2.852  0.00  0.00      C2   H
ATOM   4401  HB2 ARG B  48       3.192  24.070   2.303  0.00  0.00      C2   H
ATOM   4402  HG3 ARG B  48       4.892  25.531   2.051  0.00  0.00      C2   H
ATOM   4403  HG2 ARG B  48       5.584  24.408   3.174  0.00  0.00      C2   H
ATOM   4404  HD3 ARG B  48       5.280  25.694   5.136  0.00  0.00      C2   H
ATOM   4405  HD2 ARG B  48       4.250  26.889   4.335  0.00  0.00      C2   H
ATOM   4406  HE  ARG B  48       7.163  26.590   4.132  0.00  0.00      C2   H
ATOM   4407 HH12 ARG B  48       4.357  28.370   2.920  0.00  0.00      C2   H
ATOM   4408 HH11 ARG B  48       5.247  29.740   2.553  0.00  0.00      C2   H
ATOM   4409 HH22 ARG B  48       7.464  29.770   2.681  0.00  0.00      C2   H
ATOM   4410 HH21 ARG B  48       8.264  28.752   3.841  0.00  0.00      C2   H
ATOM   4411  N   ARG B  49       0.959  22.670   3.723  0.00  0.00      C2   N
ATOM   4412  CA  ARG B  49      -0.343  22.105   3.671  0.00  0.00      C2   C
ATOM   4413  C   ARG B  49      -0.178  20.573   3.751  0.00  0.00      C2   C
ATOM   4414  O   ARG B  49       0.682  20.084   3.056  0.00  0.00      C2   O
ATOM   4415  CB  ARG B  49      -1.224  22.627   2.531  0.00  0.00      C2   C
ATOM   4416  CG  ARG B  49      -1.231  24.138   2.074  0.00  0.00      C2   C
ATOM   4417  CD  ARG B  49      -2.262  24.904   2.893  0.00  0.00      C2   C
ATOM   4418  NE  ARG B  49      -1.991  24.827   4.341  0.00  0.00      C2   N
ATOM   4419  CZ  ARG B  49      -2.879  25.137   5.317  0.00  0.00      C2   C
ATOM   4420  NH1 ARG B  49      -4.133  25.414   5.004  0.00  0.00      C2   N
ATOM   4421  NH2 ARG B  49      -2.557  25.033   6.643  0.00  0.00      C2   N
ATOM   4422  H   ARG B  49       1.699  22.041   3.446  0.00  0.00      C2   H
ATOM   4423  HA  ARG B  49      -0.892  22.361   4.577  0.00  0.00      C2   H
ATOM   4424  HB3 ARG B  49      -2.275  22.395   2.705  0.00  0.00      C2   H
ATOM   4425  HB2 ARG B  49      -0.949  22.026   1.665  0.00  0.00      C2   H
ATOM   4426  HG3 ARG B  49      -1.853  24.295   1.193  0.00  0.00      C2   H
ATOM   4427  HG2 ARG B  49      -0.271  24.562   1.781  0.00  0.00      C2   H
ATOM   4428  HD3 ARG B  49      -3.308  24.680   2.681  0.00  0.00      C2   H
ATOM   4429  HD2 ARG B  49      -2.110  25.974   2.748  0.00  0.00      C2   H
ATOM   4430  HE  ARG B  49      -1.042  24.724   4.671  0.00  0.00      C2   H
ATOM   4431 HH12 ARG B  49      -4.781  25.751   5.702  0.00  0.00      C2   H
ATOM   4432 HH11 ARG B  49      -4.479  25.558   4.066  0.00  0.00      C2   H
ATOM   4433 HH22 ARG B  49      -3.159  25.374   7.379  0.00  0.00      C2   H
ATOM   4434 HH21 ARG B  49      -1.692  24.680   7.026  0.00  0.00      C2   H
ATOM   4435  N   THR B  50      -1.262  19.932   4.071  0.00  0.00      C2   N
ATOM   4436  CA  THR B  50      -1.462  18.518   3.895  0.00  0.00      C2   C
ATOM   4437  C   THR B  50      -2.919  18.280   3.517  0.00  0.00      C2   C
ATOM   4438  O   THR B  50      -3.815  18.588   4.356  0.00  0.00      C2   O
ATOM   4439  CB  THR B  50      -1.084  17.736   5.127  0.00  0.00      C2   C
ATOM   4440  OG1 THR B  50       0.139  18.099   5.554  0.00  0.00      C2   O
ATOM   4441  CG2 THR B  50      -1.193  16.196   4.941  0.00  0.00      C2   C
ATOM   4442  H   THR B  50      -2.070  20.492   4.301  0.00  0.00      C2   H
ATOM   4443  HA  THR B  50      -0.897  18.160   3.034  0.00  0.00      C2   H
ATOM   4444  HB  THR B  50      -1.827  17.963   5.892  0.00  0.00      C2   H
ATOM   4445  HG1 THR B  50       0.019  18.929   6.022  0.00  0.00      C2   H
ATOM   4446 HG21 THR B  50      -2.222  15.895   5.143  0.00  0.00      C2   H
ATOM   4447 HG22 THR B  50      -0.901  15.886   3.938  0.00  0.00      C2   H
ATOM   4448 HG23 THR B  50      -0.643  15.795   5.792  0.00  0.00      C2   H
ATOM   4449  N   LEU B  51      -3.145  17.761   2.324  0.00  0.00      C2   N
ATOM   4450  CA  LEU B  51      -4.436  17.806   1.648  0.00  0.00      C2   C
ATOM   4451  C   LEU B  51      -4.879  16.381   1.371  0.00  0.00      C2   C
ATOM   4452  O   LEU B  51      -4.027  15.604   0.862  0.00  0.00      C2   O
ATOM   4453  CB  LEU B  51      -4.267  18.558   0.289  0.00  0.00      C2   C
ATOM   4454  CG  LEU B  51      -3.579  19.947   0.146  0.00  0.00      C2   C
ATOM   4455  CD1 LEU B  51      -3.535  20.350  -1.348  0.00  0.00      C2   C
ATOM   4456  CD2 LEU B  51      -4.185  20.905   1.202  0.00  0.00      C2   C
ATOM   4457  H   LEU B  51      -2.291  17.636   1.799  0.00  0.00      C2   H
ATOM   4458  HA  LEU B  51      -5.163  18.344   2.257  0.00  0.00      C2   H
ATOM   4459  HB3 LEU B  51      -5.239  18.571  -0.203  0.00  0.00      C2   H
ATOM   4460  HB2 LEU B  51      -3.641  17.872  -0.283  0.00  0.00      C2   H
ATOM   4461  HG  LEU B  51      -2.539  19.899   0.468  0.00  0.00      C2   H
ATOM   4462 HD11 LEU B  51      -4.220  21.181  -1.515  0.00  0.00      C2   H
ATOM   4463 HD12 LEU B  51      -2.520  20.611  -1.649  0.00  0.00      C2   H
ATOM   4464 HD13 LEU B  51      -3.953  19.577  -1.993  0.00  0.00      C2   H
ATOM   4465 HD21 LEU B  51      -5.272  20.825   1.213  0.00  0.00      C2   H
ATOM   4466 HD22 LEU B  51      -3.841  20.705   2.217  0.00  0.00      C2   H
ATOM   4467 HD23 LEU B  51      -3.923  21.910   0.871  0.00  0.00      C2   H
ATOM   4468  N   ARG B  52      -6.127  16.111   1.692  0.00  0.00      C2   N
ATOM   4469  CA  ARG B  52      -6.739  14.763   1.769  0.00  0.00      C2   C
ATOM   4470  C   ARG B  52      -8.098  14.735   1.159  0.00  0.00      C2   C
ATOM   4471  O   ARG B  52      -8.917  13.913   1.506  0.00  0.00      C2   O
ATOM   4472  CB  ARG B  52      -6.778  14.213   3.285  0.00  0.00      C2   C
ATOM   4473  CG  ARG B  52      -7.533  15.093   4.276  0.00  0.00      C2   C
ATOM   4474  CD  ARG B  52      -7.380  14.700   5.752  0.00  0.00      C2   C
ATOM   4475  NE  ARG B  52      -7.844  13.316   6.022  0.00  0.00      C2   N
ATOM   4476  CZ  ARG B  52      -7.756  12.530   7.116  0.00  0.00      C2   C
ATOM   4477  NH1 ARG B  52      -7.146  13.022   8.204  0.00  0.00      C2   N
ATOM   4478  NH2 ARG B  52      -8.208  11.295   7.048  0.00  0.00      C2   N
ATOM   4479  H   ARG B  52      -6.774  16.834   1.970  0.00  0.00      C2   H
ATOM   4480  HA  ARG B  52      -6.094  14.067   1.233  0.00  0.00      C2   H
ATOM   4481  HB3 ARG B  52      -5.758  13.970   3.582  0.00  0.00      C2   H
ATOM   4482  HB2 ARG B  52      -7.153  13.190   3.332  0.00  0.00      C2   H
ATOM   4483  HG3 ARG B  52      -8.581  15.151   3.984  0.00  0.00      C2   H
ATOM   4484  HG2 ARG B  52      -7.190  16.127   4.246  0.00  0.00      C2   H
ATOM   4485  HD3 ARG B  52      -7.884  15.399   6.419  0.00  0.00      C2   H
ATOM   4486  HD2 ARG B  52      -6.347  14.876   6.054  0.00  0.00      C2   H
ATOM   4487  HE  ARG B  52      -8.387  12.905   5.276  0.00  0.00      C2   H
ATOM   4488 HH12 ARG B  52      -7.012  12.480   9.046  0.00  0.00      C2   H
ATOM   4489 HH11 ARG B  52      -6.968  14.012   8.291  0.00  0.00      C2   H
ATOM   4490 HH22 ARG B  52      -8.179  10.665   7.837  0.00  0.00      C2   H
ATOM   4491 HH21 ARG B  52      -8.645  10.987   6.192  0.00  0.00      C2   H
ATOM   4492  N   GLY B  53      -8.366  15.625   0.182  0.00  0.00      C2   N
ATOM   4493  CA  GLY B  53      -9.689  15.803  -0.464  0.00  0.00      C2   C
ATOM   4494  C   GLY B  53      -9.709  14.692  -1.596  0.00  0.00      C2   C
ATOM   4495  O   GLY B  53     -10.813  14.484  -2.049  0.00  0.00      C2   O
ATOM   4496  H   GLY B  53      -7.680  16.335  -0.034  0.00  0.00      C2   H
ATOM   4497  HA3 GLY B  53      -9.853  16.803  -0.865  0.00  0.00      C2   H
ATOM   4498  HA2 GLY B  53     -10.424  15.654   0.327  0.00  0.00      C2   H
ATOM   4499  N   HIS B  54      -8.614  14.049  -1.997  0.00  0.00      C2   N
ATOM   4500  CA  HIS B  54      -8.729  12.827  -2.713  0.00  0.00      C2   C
ATOM   4501  C   HIS B  54      -9.039  11.680  -1.761  0.00  0.00      C2   C
ATOM   4502  O   HIS B  54      -8.724  11.809  -0.539  0.00  0.00      C2   O
ATOM   4503  CB  HIS B  54      -7.418  12.545  -3.484  0.00  0.00      C2   C
ATOM   4504  CG  HIS B  54      -7.124  13.437  -4.684  0.00  0.00      C2   C
ATOM   4505  ND1 HIS B  54      -7.628  13.227  -5.929  0.00  0.00      C2   N
ATOM   4506  CD2 HIS B  54      -6.417  14.641  -4.750  0.00  0.00      C2   C
ATOM   4507  CE1 HIS B  54      -7.282  14.224  -6.670  0.00  0.00      C2   C
ATOM   4508  NE2 HIS B  54      -6.568  15.139  -5.999  0.00  0.00      C2   N
ATOM   4509  H   HIS B  54      -7.732  14.160  -1.518  0.00  0.00      C2   H
ATOM   4510  HA  HIS B  54      -9.593  12.966  -3.363  0.00  0.00      C2   H
ATOM   4511  HB3 HIS B  54      -7.484  11.546  -3.914  0.00  0.00      C2   H
ATOM   4512  HB2 HIS B  54      -6.473  12.553  -2.941  0.00  0.00      C2   H
ATOM   4513  HD1 HIS B  54      -8.049  12.362  -6.237  0.00  0.00      C2   H
ATOM   4514  HD2 HIS B  54      -6.116  15.239  -3.903  0.00  0.00      C2   H
ATOM   4515  HE1 HIS B  54      -7.592  14.378  -7.693  0.00  0.00      C2   H
ATOM   4516  N   LEU B  55      -9.654  10.643  -2.300  0.00  0.00      C2   N
ATOM   4517  CA  LEU B  55     -10.023   9.402  -1.559  0.00  0.00      C2   C
ATOM   4518  C   LEU B  55      -9.376   8.147  -2.129  0.00  0.00      C2   C
ATOM   4519  O   LEU B  55      -9.074   7.235  -1.361  0.00  0.00      C2   O
ATOM   4520  CB  LEU B  55     -11.548   9.205  -1.672  0.00  0.00      C2   C
ATOM   4521  CG  LEU B  55     -12.155   8.190  -0.688  0.00  0.00      C2   C
ATOM   4522  CD1 LEU B  55     -12.121   8.923   0.758  0.00  0.00      C2   C
ATOM   4523  CD2 LEU B  55     -13.642   7.992  -1.036  0.00  0.00      C2   C
ATOM   4524  H   LEU B  55      -9.847  10.689  -3.290  0.00  0.00      C2   H
ATOM   4525  HA  LEU B  55      -9.757   9.557  -0.514  0.00  0.00      C2   H
ATOM   4526  HB3 LEU B  55     -11.937   9.050  -2.678  0.00  0.00      C2   H
ATOM   4527  HB2 LEU B  55     -12.071  10.136  -1.455  0.00  0.00      C2   H
ATOM   4528  HG  LEU B  55     -11.582   7.268  -0.795  0.00  0.00      C2   H
ATOM   4529 HD11 LEU B  55     -13.102   9.018   1.224  0.00  0.00      C2   H
ATOM   4530 HD12 LEU B  55     -11.422   8.446   1.445  0.00  0.00      C2   H
ATOM   4531 HD13 LEU B  55     -11.738   9.944   0.760  0.00  0.00      C2   H
ATOM   4532 HD21 LEU B  55     -13.789   7.658  -2.063  0.00  0.00      C2   H
ATOM   4533 HD22 LEU B  55     -14.088   7.311  -0.312  0.00  0.00      C2   H
ATOM   4534 HD23 LEU B  55     -14.205   8.921  -0.948  0.00  0.00      C2   H
ATOM   4535  N   ALA B  56      -9.035   8.239  -3.408  0.00  0.00      C2   N
ATOM   4536  CA  ALA B  56      -8.257   7.145  -4.052  0.00  0.00      C2   C
ATOM   4537  C   ALA B  56      -6.781   7.521  -4.200  0.00  0.00      C2   C
ATOM   4538  O   ALA B  56      -6.436   8.647  -3.859  0.00  0.00      C2   O
ATOM   4539  CB  ALA B  56      -8.977   6.804  -5.392  0.00  0.00      C2   C
ATOM   4540  H   ALA B  56      -9.294   8.960  -4.066  0.00  0.00      C2   H
ATOM   4541  HA  ALA B  56      -8.336   6.133  -3.654  0.00  0.00      C2   H
ATOM   4542  HB1 ALA B  56      -8.409   6.114  -6.016  0.00  0.00      C2   H
ATOM   4543  HB2 ALA B  56      -9.962   6.443  -5.096  0.00  0.00      C2   H
ATOM   4544  HB3 ALA B  56      -8.968   7.693  -6.022  0.00  0.00      C2   H
ATOM   4545  N   LYS B  57      -5.926   6.629  -4.759  0.00  0.00      C2   N
ATOM   4546  CA  LYS B  57      -4.453   6.814  -4.595  0.00  0.00      C2   C
ATOM   4547  C   LYS B  57      -3.990   7.730  -5.751  0.00  0.00      C2   C
ATOM   4548  O   LYS B  57      -4.501   7.728  -6.844  0.00  0.00      C2   O
ATOM   4549  CB  LYS B  57      -3.615   5.456  -4.780  0.00  0.00      C2   C
ATOM   4550  CG  LYS B  57      -3.940   4.486  -3.645  0.00  0.00      C2   C
ATOM   4551  CD  LYS B  57      -3.129   3.162  -3.695  0.00  0.00      C2   C
ATOM   4552  CE  LYS B  57      -3.882   1.954  -4.365  0.00  0.00      C2   C
ATOM   4553  NZ  LYS B  57      -3.324   0.667  -4.054  0.00  0.00      C2   N
ATOM   4554  H   LYS B  57      -6.202   5.806  -5.275  0.00  0.00      C2   H
ATOM   4555  HA  LYS B  57      -4.293   7.292  -3.629  0.00  0.00      C2   H
ATOM   4556  HB3 LYS B  57      -2.627   5.896  -4.647  0.00  0.00      C2   H
ATOM   4557  HB2 LYS B  57      -3.645   4.990  -5.765  0.00  0.00      C2   H
ATOM   4558  HG3 LYS B  57      -4.970   4.219  -3.878  0.00  0.00      C2   H
ATOM   4559  HG2 LYS B  57      -3.913   4.821  -2.608  0.00  0.00      C2   H
ATOM   4560  HD3 LYS B  57      -2.936   2.990  -2.636  0.00  0.00      C2   H
ATOM   4561  HD2 LYS B  57      -2.156   3.301  -4.168  0.00  0.00      C2   H
ATOM   4562  HE3 LYS B  57      -3.909   2.073  -5.448  0.00  0.00      C2   H
ATOM   4563  HE2 LYS B  57      -4.892   1.943  -3.955  0.00  0.00      C2   H
ATOM   4564  HZ1 LYS B  57      -2.470   0.627  -4.591  0.00  0.00      C2   H
ATOM   4565  HZ2 LYS B  57      -3.239   0.579  -3.051  0.00  0.00      C2   H
ATOM   4566  HZ3 LYS B  57      -3.979  -0.019  -4.403  0.00  0.00      C2   H
ATOM   4567  N   ILE B  58      -3.131   8.695  -5.353  0.00  0.00      C2   N
ATOM   4568  CA  ILE B  58      -2.761   9.857  -6.217  0.00  0.00      C2   C
ATOM   4569  C   ILE B  58      -1.515   9.542  -7.145  0.00  0.00      C2   C
ATOM   4570  O   ILE B  58      -0.643   8.794  -6.745  0.00  0.00      C2   O
ATOM   4571  CB  ILE B  58      -2.446  11.121  -5.407  0.00  0.00      C2   C
ATOM   4572  CG1 ILE B  58      -3.794  11.691  -4.878  0.00  0.00      C2   C
ATOM   4573  CG2 ILE B  58      -1.744  12.270  -6.167  0.00  0.00      C2   C
ATOM   4574  CD1 ILE B  58      -3.450  12.900  -3.890  0.00  0.00      C2   C
ATOM   4575  H   ILE B  58      -2.889   8.600  -4.377  0.00  0.00      C2   H
ATOM   4576  HA  ILE B  58      -3.603  10.098  -6.866  0.00  0.00      C2   H
ATOM   4577  HB  ILE B  58      -1.855  10.704  -4.592  0.00  0.00      C2   H
ATOM   4578 HG13 ILE B  58      -4.288  10.857  -4.380  0.00  0.00      C2   H
ATOM   4579 HG12 ILE B  58      -4.395  11.971  -5.743  0.00  0.00      C2   H
ATOM   4580 HG21 ILE B  58      -1.441  13.101  -5.530  0.00  0.00      C2   H
ATOM   4581 HG22 ILE B  58      -0.822  11.952  -6.652  0.00  0.00      C2   H
ATOM   4582 HG23 ILE B  58      -2.445  12.691  -6.888  0.00  0.00      C2   H
ATOM   4583 HD11 ILE B  58      -3.572  13.847  -4.416  0.00  0.00      C2   H
ATOM   4584 HD12 ILE B  58      -4.161  12.928  -3.065  0.00  0.00      C2   H
ATOM   4585 HD13 ILE B  58      -2.440  12.754  -3.507  0.00  0.00      C2   H
ATOM   4586  N   TYR B  59      -1.352  10.106  -8.351  0.00  0.00      C2   N
ATOM   4587  CA  TYR B  59      -0.324   9.729  -9.307  0.00  0.00      C2   C
ATOM   4588  C   TYR B  59      -0.073  10.788 -10.424  0.00  0.00      C2   C
ATOM   4589  O   TYR B  59       1.057  10.850 -10.969  0.00  0.00      C2   O
ATOM   4590  CB  TYR B  59      -0.562   8.320  -9.861  0.00  0.00      C2   C
ATOM   4591  CG  TYR B  59       0.419   7.864 -10.885  0.00  0.00      C2   C
ATOM   4592  CD1 TYR B  59       1.622   7.287 -10.448  0.00  0.00      C2   C
ATOM   4593  CD2 TYR B  59       0.234   7.860 -12.246  0.00  0.00      C2   C
ATOM   4594  CE1 TYR B  59       2.625   6.861 -11.324  0.00  0.00      C2   C
ATOM   4595  CE2 TYR B  59       1.249   7.510 -13.198  0.00  0.00      C2   C
ATOM   4596  CZ  TYR B  59       2.389   6.884 -12.725  0.00  0.00      C2   C
ATOM   4597  OH  TYR B  59       3.418   6.630 -13.562  0.00  0.00      C2   O
ATOM   4598  H   TYR B  59      -2.093  10.710  -8.676  0.00  0.00      C2   H
ATOM   4599  HA  TYR B  59       0.631   9.684  -8.784  0.00  0.00      C2   H
ATOM   4600  HB3 TYR B  59      -1.480   8.245 -10.444  0.00  0.00      C2   H
ATOM   4601  HB2 TYR B  59      -0.626   7.607  -9.039  0.00  0.00      C2   H
ATOM   4602  HD1 TYR B  59       1.696   7.095  -9.387  0.00  0.00      C2   H
ATOM   4603  HD2 TYR B  59      -0.739   8.211 -12.558  0.00  0.00      C2   H
ATOM   4604  HE1 TYR B  59       3.552   6.560 -10.858  0.00  0.00      C2   H
ATOM   4605  HE2 TYR B  59       1.132   7.610 -14.267  0.00  0.00      C2   H
ATOM   4606  HH  TYR B  59       3.720   5.720 -13.516  0.00  0.00      C2   H
ATOM   4607  N   ALA B  60      -0.990  11.743 -10.662  0.00  0.00      C2   N
ATOM   4608  CA  ALA B  60      -0.692  12.799 -11.603  0.00  0.00      C2   C
ATOM   4609  C   ALA B  60      -0.954  14.170 -10.904  0.00  0.00      C2   C
ATOM   4610  O   ALA B  60      -2.124  14.383 -10.449  0.00  0.00      C2   O
ATOM   4611  CB  ALA B  60      -1.552  12.612 -12.842  0.00  0.00      C2   C
ATOM   4612  H   ALA B  60      -1.755  11.928 -10.029  0.00  0.00      C2   H
ATOM   4613  HA  ALA B  60       0.333  12.811 -11.975  0.00  0.00      C2   H
ATOM   4614  HB1 ALA B  60      -2.627  12.544 -12.674  0.00  0.00      C2   H
ATOM   4615  HB2 ALA B  60      -1.303  13.480 -13.452  0.00  0.00      C2   H
ATOM   4616  HB3 ALA B  60      -1.341  11.748 -13.473  0.00  0.00      C2   H
ATOM   4617  N   MET B  61       0.067  15.070 -10.742  0.00  0.00      C2   N
ATOM   4618  CA  MET B  61      -0.126  16.405 -10.296  0.00  0.00      C2   C
ATOM   4619  C   MET B  61       0.745  17.351 -11.104  0.00  0.00      C2   C
ATOM   4620  O   MET B  61       1.781  16.878 -11.577  0.00  0.00      C2   O
ATOM   4621  CB  MET B  61       0.218  16.532  -8.810  0.00  0.00      C2   C
ATOM   4622  CG  MET B  61       1.537  15.951  -8.330  0.00  0.00      C2   C
ATOM   4623  SD  MET B  61       1.934  16.349  -6.604  0.00  0.00      C2   S
ATOM   4624  CE  MET B  61       0.459  15.724  -5.714  0.00  0.00      C2   C
ATOM   4625  H   MET B  61       1.010  14.842 -11.025  0.00  0.00      C2   H
ATOM   4626  HA  MET B  61      -1.148  16.765 -10.412  0.00  0.00      C2   H
ATOM   4627  HB3 MET B  61      -0.622  15.956  -8.423  0.00  0.00      C2   H
ATOM   4628  HB2 MET B  61       0.058  17.596  -8.639  0.00  0.00      C2   H
ATOM   4629  HG3 MET B  61       2.377  16.360  -8.891  0.00  0.00      C2   H
ATOM   4630  HG2 MET B  61       1.588  14.886  -8.554  0.00  0.00      C2   H
ATOM   4631  HE1 MET B  61       0.229  14.662  -5.811  0.00  0.00      C2   H
ATOM   4632  HE2 MET B  61       0.763  15.725  -4.667  0.00  0.00      C2   H
ATOM   4633  HE3 MET B  61      -0.452  16.286  -5.919  0.00  0.00      C2   H
ATOM   4634  N   HIE B  62       0.378  18.611 -11.218  0.00  0.00      C2   N
ATOM   4635  CA  HIE B  62       1.049  19.637 -11.943  0.00  0.00      C2   C
ATOM   4636  C   HIE B  62       0.698  21.046 -11.334  0.00  0.00      C2   C
ATOM   4637  O   HIE B  62      -0.484  21.262 -11.073  0.00  0.00      C2   O
ATOM   4638  CB  HIE B  62       0.868  19.445 -13.486  0.00  0.00      C2   C
ATOM   4639  CG  HIE B  62       1.396  20.552 -14.372  0.00  0.00      C2   C
ATOM   4640  ND1 HIE B  62       0.630  21.467 -15.039  0.00  0.00      C2   N
ATOM   4641  CD2 HIE B  62       2.745  20.756 -14.612  0.00  0.00      C2   C
ATOM   4642  CE1 HIE B  62       1.518  22.149 -15.791  0.00  0.00      C2   C
ATOM   4643  NE2 HIE B  62       2.803  21.831 -15.515  0.00  0.00      C2   N
ATOM   4644  H   HIE B  62      -0.394  18.963 -10.671  0.00  0.00      C2   H
ATOM   4645  HA  HIE B  62       2.135  19.615 -11.856  0.00  0.00      C2   H
ATOM   4646  HB3 HIE B  62      -0.210  19.346 -13.610  0.00  0.00      C2   H
ATOM   4647  HB2 HIE B  62       1.338  18.529 -13.844  0.00  0.00      C2   H
ATOM   4648  HD2 HIE B  62       3.654  20.352 -14.191  0.00  0.00      C2   H
ATOM   4649  HE1 HIE B  62       1.214  23.020 -16.353  0.00  0.00      C2   H
ATOM   4650  HE2 HIE B  62       3.584  22.374 -15.854  0.00  0.00      C2   H
ATOM   4651  N   TRP B  63       1.685  21.907 -11.082  0.00  0.00      C2   N
ATOM   4652  CA  TRP B  63       1.505  23.344 -10.701  0.00  0.00      C2   C
ATOM   4653  C   TRP B  63       1.088  24.255 -11.899  0.00  0.00      C2   C
ATOM   4654  O   TRP B  63       1.658  24.156 -12.965  0.00  0.00      C2   O
ATOM   4655  CB  TRP B  63       2.719  23.918  -9.990  0.00  0.00      C2   C
ATOM   4656  CG  TRP B  63       2.956  23.459  -8.663  0.00  0.00      C2   C
ATOM   4657  CD1 TRP B  63       3.700  22.399  -8.348  0.00  0.00      C2   C
ATOM   4658  CD2 TRP B  63       2.410  23.904  -7.396  0.00  0.00      C2   C
ATOM   4659  NE1 TRP B  63       3.731  22.191  -7.021  0.00  0.00      C2   N
ATOM   4660  CE2 TRP B  63       3.000  23.096  -6.347  0.00  0.00      C2   C
ATOM   4661  CE3 TRP B  63       1.447  24.920  -7.099  0.00  0.00      C2   C
ATOM   4662  CZ2 TRP B  63       2.664  23.348  -5.015  0.00  0.00      C2   C
ATOM   4663  CZ3 TRP B  63       1.006  25.052  -5.739  0.00  0.00      C2   C
ATOM   4664  CH2 TRP B  63       1.664  24.289  -4.729  0.00  0.00      C2   C
ATOM   4665  H   TRP B  63       2.630  21.638 -11.313  0.00  0.00      C2   H
ATOM   4666  HA  TRP B  63       0.732  23.230  -9.941  0.00  0.00      C2   H
ATOM   4667  HB3 TRP B  63       2.753  25.002  -9.879  0.00  0.00      C2   H
ATOM   4668  HB2 TRP B  63       3.626  23.658 -10.535  0.00  0.00      C2   H
ATOM   4669  HD1 TRP B  63       4.248  21.731  -8.995  0.00  0.00      C2   H
ATOM   4670  HE1 TRP B  63       4.292  21.456  -6.614  0.00  0.00      C2   H
ATOM   4671  HE3 TRP B  63       1.086  25.448  -7.968  0.00  0.00      C2   H
ATOM   4672  HZ2 TRP B  63       3.067  22.721  -4.234  0.00  0.00      C2   H
ATOM   4673  HZ3 TRP B  63       0.259  25.821  -5.608  0.00  0.00      C2   H
ATOM   4674  HH2 TRP B  63       1.432  24.309  -3.675  0.00  0.00      C2   H
ATOM   4675  N   GLY B  64       0.064  25.141 -11.698  0.00  0.00      C2   N
ATOM   4676  CA  GLY B  64      -0.301  26.088 -12.720  0.00  0.00      C2   C
ATOM   4677  C   GLY B  64       0.784  27.132 -13.026  0.00  0.00      C2   C
ATOM   4678  O   GLY B  64       1.635  27.393 -12.197  0.00  0.00      C2   O
ATOM   4679  H   GLY B  64      -0.432  25.244 -10.824  0.00  0.00      C2   H
ATOM   4680  HA3 GLY B  64      -1.193  26.592 -12.350  0.00  0.00      C2   H
ATOM   4681  HA2 GLY B  64      -0.529  25.595 -13.665  0.00  0.00      C2   H
ATOM   4682  N   THR B  65       0.585  27.876 -14.095  0.00  0.00      C2   N
ATOM   4683  CA  THR B  65       1.399  29.085 -14.391  0.00  0.00      C2   C
ATOM   4684  C   THR B  65       1.061  30.255 -13.432  0.00  0.00      C2   C
ATOM   4685  O   THR B  65       1.913  31.119 -13.130  0.00  0.00      C2   O
ATOM   4686  CB  THR B  65       1.267  29.415 -15.969  0.00  0.00      C2   C
ATOM   4687  OG1 THR B  65       1.740  28.324 -16.796  0.00  0.00      C2   O
ATOM   4688  CG2 THR B  65       2.089  30.661 -16.442  0.00  0.00      C2   C
ATOM   4689  H   THR B  65       0.000  27.547 -14.850  0.00  0.00      C2   H
ATOM   4690  HA  THR B  65       2.465  29.012 -14.180  0.00  0.00      C2   H
ATOM   4691  HB  THR B  65       0.197  29.513 -16.150  0.00  0.00      C2   H
ATOM   4692  HG1 THR B  65       1.350  27.508 -16.475  0.00  0.00      C2   H
ATOM   4693 HG21 THR B  65       1.661  31.625 -16.168  0.00  0.00      C2   H
ATOM   4694 HG22 THR B  65       3.097  30.515 -16.055  0.00  0.00      C2   H
ATOM   4695 HG23 THR B  65       2.083  30.603 -17.530  0.00  0.00      C2   H
ATOM   4696  N   ASP B  66      -0.118  30.128 -12.780  0.00  0.00      C2   N
ATOM   4697  CA  ASP B  66      -0.543  30.901 -11.631  0.00  0.00      C2   C
ATOM   4698  C   ASP B  66      -0.184  29.956 -10.466  0.00  0.00      C2   C
ATOM   4699  O   ASP B  66      -1.015  29.153 -10.082  0.00  0.00      C2   O
ATOM   4700  CB  ASP B  66      -2.003  31.312 -11.465  0.00  0.00      C2   C
ATOM   4701  CG  ASP B  66      -2.720  32.196 -12.478  0.00  0.00      C2   C
ATOM   4702  OD1 ASP B  66      -2.081  32.459 -13.547  0.00  0.00      C2   O
ATOM   4703  OD2 ASP B  66      -3.811  32.741 -12.139  0.00  0.00      C2   O
ATOM   4704  H   ASP B  66      -0.696  29.317 -12.949  0.00  0.00      C2   H
ATOM   4705  HA  ASP B  66       0.051  31.811 -11.547  0.00  0.00      C2   H
ATOM   4706  HB3 ASP B  66      -2.160  31.824 -10.516  0.00  0.00      C2   H
ATOM   4707  HB2 ASP B  66      -2.673  30.453 -11.412  0.00  0.00      C2   H
ATOM   4708  N   SER B  67       1.006  30.158  -9.875  0.00  0.00      C2   N
ATOM   4709  CA  SER B  67       1.804  29.119  -9.166  0.00  0.00      C2   C
ATOM   4710  C   SER B  67       1.285  28.732  -7.744  0.00  0.00      C2   C
ATOM   4711  O   SER B  67       1.994  28.003  -7.063  0.00  0.00      C2   O
ATOM   4712  CB  SER B  67       3.294  29.495  -9.324  0.00  0.00      C2   C
ATOM   4713  OG  SER B  67       3.721  30.551  -8.489  0.00  0.00      C2   O
ATOM   4714  H   SER B  67       1.557  30.945 -10.186  0.00  0.00      C2   H
ATOM   4715  HA  SER B  67       1.760  28.181  -9.720  0.00  0.00      C2   H
ATOM   4716  HB3 SER B  67       3.417  29.793 -10.365  0.00  0.00      C2   H
ATOM   4717  HB2 SER B  67       3.929  28.624  -9.162  0.00  0.00      C2   H
ATOM   4718  HG  SER B  67       4.201  31.161  -9.053  0.00  0.00      C2   H
ATOM   4719  N   ARG B  68       0.035  29.144  -7.432  0.00  0.00      C2   N
ATOM   4720  CA  ARG B  68      -0.696  28.831  -6.208  0.00  0.00      C2   C
ATOM   4721  C   ARG B  68      -1.730  27.710  -6.474  0.00  0.00      C2   C
ATOM   4722  O   ARG B  68      -2.089  26.955  -5.595  0.00  0.00      C2   O
ATOM   4723  CB  ARG B  68      -1.382  30.105  -5.639  0.00  0.00      C2   C
ATOM   4724  CG  ARG B  68      -2.328  30.811  -6.667  0.00  0.00      C2   C
ATOM   4725  CD  ARG B  68      -2.980  32.034  -6.160  0.00  0.00      C2   C
ATOM   4726  NE  ARG B  68      -4.086  31.831  -5.193  0.00  0.00      C2   N
ATOM   4727  CZ  ARG B  68      -4.966  32.836  -4.922  0.00  0.00      C2   C
ATOM   4728  NH1 ARG B  68      -4.707  34.110  -5.322  0.00  0.00      C2   N
ATOM   4729  NH2 ARG B  68      -5.975  32.699  -4.070  0.00  0.00      C2   N
ATOM   4730  H   ARG B  68      -0.418  29.718  -8.128  0.00  0.00      C2   H
ATOM   4731  HA  ARG B  68       0.010  28.617  -5.406  0.00  0.00      C2   H
ATOM   4732  HB3 ARG B  68      -0.640  30.787  -5.225  0.00  0.00      C2   H
ATOM   4733  HB2 ARG B  68      -1.901  29.843  -4.717  0.00  0.00      C2   H
ATOM   4734  HG3 ARG B  68      -3.104  30.059  -6.809  0.00  0.00      C2   H
ATOM   4735  HG2 ARG B  68      -1.912  31.043  -7.648  0.00  0.00      C2   H
ATOM   4736  HD3 ARG B  68      -3.072  32.842  -6.886  0.00  0.00      C2   H
ATOM   4737  HD2 ARG B  68      -2.231  32.460  -5.493  0.00  0.00      C2   H
ATOM   4738  HE  ARG B  68      -4.201  30.918  -4.779  0.00  0.00      C2   H
ATOM   4739 HH12 ARG B  68      -5.219  34.951  -5.098  0.00  0.00      C2   H
ATOM   4740 HH11 ARG B  68      -3.851  34.335  -5.808  0.00  0.00      C2   H
ATOM   4741 HH22 ARG B  68      -6.726  33.314  -3.788  0.00  0.00      C2   H
ATOM   4742 HH21 ARG B  68      -6.209  31.752  -3.808  0.00  0.00      C2   H
ATOM   4743  N   LEU B  69      -2.141  27.612  -7.749  0.00  0.00      C2   N
ATOM   4744  CA  LEU B  69      -3.097  26.605  -8.181  0.00  0.00      C2   C
ATOM   4745  C   LEU B  69      -2.271  25.433  -8.532  0.00  0.00      C2   C
ATOM   4746  O   LEU B  69      -1.188  25.562  -9.162  0.00  0.00      C2   O
ATOM   4747  CB  LEU B  69      -3.831  27.085  -9.488  0.00  0.00      C2   C
ATOM   4748  CG  LEU B  69      -4.729  28.357  -9.343  0.00  0.00      C2   C
ATOM   4749  CD1 LEU B  69      -5.474  28.696 -10.686  0.00  0.00      C2   C
ATOM   4750  CD2 LEU B  69      -5.636  28.098  -8.102  0.00  0.00      C2   C
ATOM   4751  H   LEU B  69      -1.725  28.117  -8.518  0.00  0.00      C2   H
ATOM   4752  HA  LEU B  69      -3.843  26.333  -7.434  0.00  0.00      C2   H
ATOM   4753  HB3 LEU B  69      -4.505  26.312  -9.857  0.00  0.00      C2   H
ATOM   4754  HB2 LEU B  69      -3.109  27.357 -10.258  0.00  0.00      C2   H
ATOM   4755  HG  LEU B  69      -4.053  29.204  -9.232  0.00  0.00      C2   H
ATOM   4756 HD11 LEU B  69      -6.536  28.733 -10.443  0.00  0.00      C2   H
ATOM   4757 HD12 LEU B  69      -5.118  29.585 -11.207  0.00  0.00      C2   H
ATOM   4758 HD13 LEU B  69      -5.458  27.969 -11.498  0.00  0.00      C2   H
ATOM   4759 HD21 LEU B  69      -6.646  28.495  -8.203  0.00  0.00      C2   H
ATOM   4760 HD22 LEU B  69      -5.775  27.074  -7.757  0.00  0.00      C2   H
ATOM   4761 HD23 LEU B  69      -5.195  28.459  -7.173  0.00  0.00      C2   H
ATOM   4762  N   LEU B  70      -2.725  24.337  -8.025  0.00  0.00      C2   N
ATOM   4763  CA  LEU B  70      -2.090  22.991  -8.090  0.00  0.00      C2   C
ATOM   4764  C   LEU B  70      -3.127  22.033  -8.602  0.00  0.00      C2   C
ATOM   4765  O   LEU B  70      -4.180  21.943  -7.959  0.00  0.00      C2   O
ATOM   4766  CB  LEU B  70      -1.540  22.577  -6.689  0.00  0.00      C2   C
ATOM   4767  CG  LEU B  70      -1.169  21.033  -6.499  0.00  0.00      C2   C
ATOM   4768  CD1 LEU B  70       0.104  20.669  -7.244  0.00  0.00      C2   C
ATOM   4769  CD2 LEU B  70      -1.072  20.589  -5.023  0.00  0.00      C2   C
ATOM   4770  H   LEU B  70      -3.689  24.277  -7.728  0.00  0.00      C2   H
ATOM   4771  HA  LEU B  70      -1.164  22.964  -8.664  0.00  0.00      C2   H
ATOM   4772  HB3 LEU B  70      -2.246  22.838  -5.900  0.00  0.00      C2   H
ATOM   4773  HB2 LEU B  70      -0.702  23.237  -6.467  0.00  0.00      C2   H
ATOM   4774  HG  LEU B  70      -1.983  20.490  -6.979  0.00  0.00      C2   H
ATOM   4775 HD11 LEU B  70       0.065  19.661  -7.657  0.00  0.00      C2   H
ATOM   4776 HD12 LEU B  70       0.439  21.366  -8.012  0.00  0.00      C2   H
ATOM   4777 HD13 LEU B  70       0.999  20.500  -6.646  0.00  0.00      C2   H
ATOM   4778 HD21 LEU B  70      -1.938  19.935  -4.923  0.00  0.00      C2   H
ATOM   4779 HD22 LEU B  70      -0.280  19.878  -4.787  0.00  0.00      C2   H
ATOM   4780 HD23 LEU B  70      -1.031  21.325  -4.220  0.00  0.00      C2   H
ATOM   4781  N   VAL B  71      -2.836  21.410  -9.763  0.00  0.00      C2   N
ATOM   4782  CA  VAL B  71      -3.545  20.218 -10.168  0.00  0.00      C2   C
ATOM   4783  C   VAL B  71      -2.992  19.041  -9.397  0.00  0.00      C2   C
ATOM   4784  O   VAL B  71      -1.780  18.980  -9.247  0.00  0.00      C2   O
ATOM   4785  CB  VAL B  71      -3.410  19.879 -11.708  0.00  0.00      C2   C
ATOM   4786  CG1 VAL B  71      -4.030  18.534 -12.186  0.00  0.00      C2   C
ATOM   4787  CG2 VAL B  71      -4.031  21.020 -12.518  0.00  0.00      C2   C
ATOM   4788  H   VAL B  71      -1.897  21.454 -10.131  0.00  0.00      C2   H
ATOM   4789  HA  VAL B  71      -4.608  20.258  -9.926  0.00  0.00      C2   H
ATOM   4790  HB  VAL B  71      -2.388  19.788 -12.074  0.00  0.00      C2   H
ATOM   4791 HG11 VAL B  71      -3.489  17.643 -11.869  0.00  0.00      C2   H
ATOM   4792 HG12 VAL B  71      -5.034  18.423 -11.777  0.00  0.00      C2   H
ATOM   4793 HG13 VAL B  71      -4.221  18.359 -13.244  0.00  0.00      C2   H
ATOM   4794 HG21 VAL B  71      -5.084  21.170 -12.280  0.00  0.00      C2   H
ATOM   4795 HG22 VAL B  71      -3.596  21.975 -12.224  0.00  0.00      C2   H
ATOM   4796 HG23 VAL B  71      -3.830  20.850 -13.576  0.00  0.00      C2   H
ATOM   4797  N   SER B  72      -3.938  18.150  -9.030  0.00  0.00      C2   N
ATOM   4798  CA  SER B  72      -3.815  16.865  -8.354  0.00  0.00      C2   C
ATOM   4799  C   SER B  72      -4.862  15.931  -8.842  0.00  0.00      C2   C
ATOM   4800  O   SER B  72      -6.003  16.362  -9.033  0.00  0.00      C2   O
ATOM   4801  CB  SER B  72      -3.774  17.081  -6.829  0.00  0.00      C2   C
ATOM   4802  OG  SER B  72      -3.642  15.929  -6.026  0.00  0.00      C2   O
ATOM   4803  H   SER B  72      -4.862  18.541  -9.142  0.00  0.00      C2   H
ATOM   4804  HA  SER B  72      -2.908  16.310  -8.594  0.00  0.00      C2   H
ATOM   4805  HB3 SER B  72      -4.665  17.562  -6.426  0.00  0.00      C2   H
ATOM   4806  HB2 SER B  72      -2.860  17.636  -6.621  0.00  0.00      C2   H
ATOM   4807  HG  SER B  72      -4.439  15.394  -6.039  0.00  0.00      C2   H
ATOM   4808  N   ALA B  73      -4.487  14.654  -9.025  0.00  0.00      C2   N
ATOM   4809  CA  ALA B  73      -5.405  13.600  -9.610  0.00  0.00      C2   C
ATOM   4810  C   ALA B  73      -5.123  12.166  -9.094  0.00  0.00      C2   C
ATOM   4811  O   ALA B  73      -4.002  11.697  -9.025  0.00  0.00      C2   O
ATOM   4812  CB  ALA B  73      -5.272  13.568 -11.155  0.00  0.00      C2   C
ATOM   4813  H   ALA B  73      -3.521  14.379  -9.130  0.00  0.00      C2   H
ATOM   4814  HA  ALA B  73      -6.450  13.763  -9.346  0.00  0.00      C2   H
ATOM   4815  HB1 ALA B  73      -5.395  14.602 -11.477  0.00  0.00      C2   H
ATOM   4816  HB2 ALA B  73      -4.291  13.272 -11.527  0.00  0.00      C2   H
ATOM   4817  HB3 ALA B  73      -6.012  12.886 -11.575  0.00  0.00      C2   H
ATOM   4818  N   SER B  74      -6.272  11.601  -8.647  0.00  0.00      C2   N
ATOM   4819  CA  SER B  74      -6.526  10.246  -8.188  0.00  0.00      C2   C
ATOM   4820  C   SER B  74      -7.063   9.354  -9.266  0.00  0.00      C2   C
ATOM   4821  O   SER B  74      -7.707   9.841 -10.195  0.00  0.00      C2   O
ATOM   4822  CB  SER B  74      -7.224  10.176  -6.805  0.00  0.00      C2   C
ATOM   4823  OG  SER B  74      -8.517  10.788  -6.759  0.00  0.00      C2   O
ATOM   4824  H   SER B  74      -7.142  12.109  -8.720  0.00  0.00      C2   H
ATOM   4825  HA  SER B  74      -5.593   9.851  -7.786  0.00  0.00      C2   H
ATOM   4826  HB3 SER B  74      -6.597  10.593  -6.016  0.00  0.00      C2   H
ATOM   4827  HB2 SER B  74      -7.396   9.128  -6.558  0.00  0.00      C2   H
ATOM   4828  HG  SER B  74      -9.131  10.171  -7.165  0.00  0.00      C2   H
ATOM   4829  N   GLN B  75      -6.693   8.055  -9.102  0.00  0.00      C2   N
ATOM   4830  CA  GLN B  75      -7.035   6.986 -10.067  0.00  0.00      C2   C
ATOM   4831  C   GLN B  75      -8.465   6.256  -9.804  0.00  0.00      C2   C
ATOM   4832  O   GLN B  75      -8.679   5.066 -10.118  0.00  0.00      C2   O
ATOM   4833  CB  GLN B  75      -5.912   5.975 -10.263  0.00  0.00      C2   C
ATOM   4834  CG  GLN B  75      -4.645   6.653 -10.866  0.00  0.00      C2   C
ATOM   4835  CD  GLN B  75      -3.397   5.744 -10.906  0.00  0.00      C2   C
ATOM   4836  OE1 GLN B  75      -3.115   4.999  -9.998  0.00  0.00      C2   O
ATOM   4837  NE2 GLN B  75      -2.678   5.825 -11.978  0.00  0.00      C2   N
ATOM   4838  H   GLN B  75      -6.083   7.859  -8.322  0.00  0.00      C2   H
ATOM   4839  HA  GLN B  75      -7.166   7.425 -11.057  0.00  0.00      C2   H
ATOM   4840  HB3 GLN B  75      -6.314   5.316 -11.032  0.00  0.00      C2   H
ATOM   4841  HB2 GLN B  75      -5.560   5.470  -9.363  0.00  0.00      C2   H
ATOM   4842  HG3 GLN B  75      -4.318   7.530 -10.307  0.00  0.00      C2   H
ATOM   4843  HG2 GLN B  75      -4.989   6.927 -11.863  0.00  0.00      C2   H
ATOM   4844 HE22 GLN B  75      -1.870   5.241 -12.140  0.00  0.00      C2   H
ATOM   4845 HE21 GLN B  75      -2.969   6.509 -12.662  0.00  0.00      C2   H
ATOM   4846  N   ASP B  76      -9.446   7.067  -9.374  0.00  0.00      C2   N
ATOM   4847  CA  ASP B  76     -10.912   7.032  -9.384  0.00  0.00      C2   C
ATOM   4848  C   ASP B  76     -11.390   7.838 -10.611  0.00  0.00      C2   C
ATOM   4849  O   ASP B  76     -12.483   7.576 -11.140  0.00  0.00      C2   O
ATOM   4850  CB  ASP B  76     -11.672   7.356  -8.091  0.00  0.00      C2   C
ATOM   4851  CG  ASP B  76     -11.374   8.662  -7.448  0.00  0.00      C2   C
ATOM   4852  OD1 ASP B  76     -12.063   9.170  -6.573  0.00  0.00      C2   O
ATOM   4853  OD2 ASP B  76     -10.262   9.196  -7.681  0.00  0.00      C2   O
ATOM   4854  H   ASP B  76      -9.044   7.930  -9.037  0.00  0.00      C2   H
ATOM   4855  HA  ASP B  76     -11.134   5.983  -9.581  0.00  0.00      C2   H
ATOM   4856  HB3 ASP B  76     -11.416   6.588  -7.361  0.00  0.00      C2   H
ATOM   4857  HB2 ASP B  76     -12.744   7.369  -8.283  0.00  0.00      C2   H
ATOM   4858  N   GLY B  77     -10.515   8.707 -11.129  0.00  0.00      C2   N
ATOM   4859  CA  GLY B  77     -10.768   9.606 -12.337  0.00  0.00      C2   C
ATOM   4860  C   GLY B  77     -11.268  10.988 -11.769  0.00  0.00      C2   C
ATOM   4861  O   GLY B  77     -12.196  11.618 -12.287  0.00  0.00      C2   O
ATOM   4862  H   GLY B  77      -9.616   8.952 -10.740  0.00  0.00      C2   H
ATOM   4863  HA3 GLY B  77     -11.516   9.197 -13.015  0.00  0.00      C2   H
ATOM   4864  HA2 GLY B  77      -9.910   9.690 -13.004  0.00  0.00      C2   H
ATOM   4865  N   LYS B  78     -10.867  11.354 -10.538  0.00  0.00      C2   N
ATOM   4866  CA  LYS B  78     -11.216  12.580  -9.891  0.00  0.00      C2   C
ATOM   4867  C   LYS B  78      -9.892  13.453  -9.928  0.00  0.00      C2   C
ATOM   4868  O   LYS B  78      -8.894  13.135  -9.278  0.00  0.00      C2   O
ATOM   4869  CB  LYS B  78     -11.666  12.228  -8.533  0.00  0.00      C2   C
ATOM   4870  CG  LYS B  78     -11.761  13.332  -7.580  0.00  0.00      C2   C
ATOM   4871  CD  LYS B  78     -12.158  13.023  -6.174  0.00  0.00      C2   C
ATOM   4872  CE  LYS B  78     -13.077  14.114  -5.711  0.00  0.00      C2   C
ATOM   4873  NZ  LYS B  78     -14.507  13.902  -6.051  0.00  0.00      C2   N
ATOM   4874  H   LYS B  78     -10.184  10.842  -9.997  0.00  0.00      C2   H
ATOM   4875  HA  LYS B  78     -11.973  13.107 -10.471  0.00  0.00      C2   H
ATOM   4876  HB3 LYS B  78     -10.956  11.589  -8.008  0.00  0.00      C2   H
ATOM   4877  HB2 LYS B  78     -12.588  11.648  -8.493  0.00  0.00      C2   H
ATOM   4878  HG3 LYS B  78     -12.378  14.117  -8.019  0.00  0.00      C2   H
ATOM   4879  HG2 LYS B  78     -10.761  13.743  -7.441  0.00  0.00      C2   H
ATOM   4880  HD3 LYS B  78     -11.325  12.960  -5.473  0.00  0.00      C2   H
ATOM   4881  HD2 LYS B  78     -12.566  12.020  -6.048  0.00  0.00      C2   H
ATOM   4882  HE3 LYS B  78     -12.711  15.060  -6.110  0.00  0.00      C2   H
ATOM   4883  HE2 LYS B  78     -13.148  14.168  -4.625  0.00  0.00      C2   H
ATOM   4884  HZ1 LYS B  78     -14.761  14.049  -7.018  0.00  0.00      C2   H
ATOM   4885  HZ2 LYS B  78     -14.887  12.996  -5.818  0.00  0.00      C2   H
ATOM   4886  HZ3 LYS B  78     -15.115  14.557  -5.581  0.00  0.00      C2   H
ATOM   4887  N   LEU B  79     -10.002  14.645 -10.537  0.00  0.00      C2   N
ATOM   4888  CA  LEU B  79      -9.006  15.720 -10.575  0.00  0.00      C2   C
ATOM   4889  C   LEU B  79      -9.537  16.910  -9.740  0.00  0.00      C2   C
ATOM   4890  O   LEU B  79     -10.619  17.392  -9.995  0.00  0.00      C2   O
ATOM   4891  CB  LEU B  79      -8.833  16.085 -12.048  0.00  0.00      C2   C
ATOM   4892  CG  LEU B  79      -7.720  17.074 -12.434  0.00  0.00      C2   C
ATOM   4893  CD1 LEU B  79      -7.532  17.009 -13.969  0.00  0.00      C2   C
ATOM   4894  CD2 LEU B  79      -8.027  18.531 -12.011  0.00  0.00      C2   C
ATOM   4895  H   LEU B  79     -10.818  14.947 -11.051  0.00  0.00      C2   H
ATOM   4896  HA  LEU B  79      -8.003  15.447 -10.247  0.00  0.00      C2   H
ATOM   4897  HB3 LEU B  79      -9.773  16.313 -12.552  0.00  0.00      C2   H
ATOM   4898  HB2 LEU B  79      -8.572  15.129 -12.503  0.00  0.00      C2   H
ATOM   4899  HG  LEU B  79      -6.763  16.767 -12.013  0.00  0.00      C2   H
ATOM   4900 HD11 LEU B  79      -8.317  17.471 -14.567  0.00  0.00      C2   H
ATOM   4901 HD12 LEU B  79      -6.580  17.443 -14.277  0.00  0.00      C2   H
ATOM   4902 HD13 LEU B  79      -7.447  15.979 -14.316  0.00  0.00      C2   H
ATOM   4903 HD21 LEU B  79      -7.516  18.734 -11.070  0.00  0.00      C2   H
ATOM   4904 HD22 LEU B  79      -7.428  19.218 -12.609  0.00  0.00      C2   H
ATOM   4905 HD23 LEU B  79      -9.065  18.843 -11.898  0.00  0.00      C2   H
ATOM   4906  N   ILE B  80      -8.758  17.337  -8.820  0.00  0.00      C2   N
ATOM   4907  CA  ILE B  80      -9.133  18.591  -8.120  0.00  0.00      C2   C
ATOM   4908  C   ILE B  80      -8.000  19.605  -8.305  0.00  0.00      C2   C
ATOM   4909  O   ILE B  80      -6.875  19.230  -8.270  0.00  0.00      C2   O
ATOM   4910  CB  ILE B  80      -9.156  18.212  -6.619  0.00  0.00      C2   C
ATOM   4911  CG1 ILE B  80     -10.170  17.016  -6.217  0.00  0.00      C2   C
ATOM   4912  CG2 ILE B  80      -9.576  19.401  -5.762  0.00  0.00      C2   C
ATOM   4913  CD1 ILE B  80      -9.947  16.338  -4.830  0.00  0.00      C2   C
ATOM   4914  H   ILE B  80      -7.767  17.142  -8.835  0.00  0.00      C2   H
ATOM   4915  HA  ILE B  80     -10.064  19.089  -8.393  0.00  0.00      C2   H
ATOM   4916  HB  ILE B  80      -8.168  17.828  -6.363  0.00  0.00      C2   H
ATOM   4917 HG13 ILE B  80     -10.244  16.203  -6.939  0.00  0.00      C2   H
ATOM   4918 HG12 ILE B  80     -11.149  17.486  -6.311  0.00  0.00      C2   H
ATOM   4919 HG21 ILE B  80      -9.016  20.324  -5.912  0.00  0.00      C2   H
ATOM   4920 HG22 ILE B  80     -10.576  19.738  -6.034  0.00  0.00      C2   H
ATOM   4921 HG23 ILE B  80      -9.586  19.191  -4.693  0.00  0.00      C2   H
ATOM   4922 HD11 ILE B  80      -9.679  15.282  -4.861  0.00  0.00      C2   H
ATOM   4923 HD12 ILE B  80      -9.150  16.891  -4.333  0.00  0.00      C2   H
ATOM   4924 HD13 ILE B  80     -10.736  16.447  -4.085  0.00  0.00      C2   H
ATOM   4925  N   ILE B  81      -8.352  20.841  -8.609  0.00  0.00      C2   N
ATOM   4926  CA  ILE B  81      -7.492  21.996  -8.813  0.00  0.00      C2   C
ATOM   4927  C   ILE B  81      -7.592  22.682  -7.463  0.00  0.00      C2   C
ATOM   4928  O   ILE B  81      -8.624  23.353  -7.152  0.00  0.00      C2   O
ATOM   4929  CB  ILE B  81      -7.756  22.999  -9.969  0.00  0.00      C2   C
ATOM   4930  CG1 ILE B  81      -7.843  22.153 -11.298  0.00  0.00      C2   C
ATOM   4931  CG2 ILE B  81      -6.668  24.090  -9.929  0.00  0.00      C2   C
ATOM   4932  CD1 ILE B  81      -8.030  23.009 -12.492  0.00  0.00      C2   C
ATOM   4933  H   ILE B  81      -9.290  21.165  -8.421  0.00  0.00      C2   H
ATOM   4934  HA  ILE B  81      -6.489  21.620  -9.017  0.00  0.00      C2   H
ATOM   4935  HB  ILE B  81      -8.675  23.563  -9.805  0.00  0.00      C2   H
ATOM   4936 HG13 ILE B  81      -8.703  21.484 -11.282  0.00  0.00      C2   H
ATOM   4937 HG12 ILE B  81      -6.917  21.578 -11.339  0.00  0.00      C2   H
ATOM   4938 HG21 ILE B  81      -5.655  23.713  -9.789  0.00  0.00      C2   H
ATOM   4939 HG22 ILE B  81      -6.562  24.702 -10.825  0.00  0.00      C2   H
ATOM   4940 HG23 ILE B  81      -6.906  24.839  -9.174  0.00  0.00      C2   H
ATOM   4941 HD11 ILE B  81      -8.317  23.997 -12.132  0.00  0.00      C2   H
ATOM   4942 HD12 ILE B  81      -7.173  23.026 -13.165  0.00  0.00      C2   H
ATOM   4943 HD13 ILE B  81      -8.889  22.606 -13.029  0.00  0.00      C2   H
ATOM   4944  N   TRP B  82      -6.650  22.349  -6.614  0.00  0.00      C2   N
ATOM   4945  CA  TRP B  82      -6.456  23.055  -5.333  0.00  0.00      C2   C
ATOM   4946  C   TRP B  82      -5.906  24.425  -5.542  0.00  0.00      C2   C
ATOM   4947  O   TRP B  82      -4.963  24.606  -6.344  0.00  0.00      C2   O
ATOM   4948  CB  TRP B  82      -5.375  22.266  -4.473  0.00  0.00      C2   C
ATOM   4949  CG  TRP B  82      -5.769  20.832  -4.155  0.00  0.00      C2   C
ATOM   4950  CD1 TRP B  82      -5.612  19.771  -4.988  0.00  0.00      C2   C
ATOM   4951  CD2 TRP B  82      -6.413  20.294  -2.970  0.00  0.00      C2   C
ATOM   4952  NE1 TRP B  82      -6.096  18.585  -4.348  0.00  0.00      C2   N
ATOM   4953  CE2 TRP B  82      -6.636  18.876  -3.099  0.00  0.00      C2   C
ATOM   4954  CE3 TRP B  82      -6.968  20.900  -1.815  0.00  0.00      C2   C
ATOM   4955  CZ2 TRP B  82      -7.286  18.080  -2.070  0.00  0.00      C2   C
ATOM   4956  CZ3 TRP B  82      -7.755  20.160  -0.884  0.00  0.00      C2   C
ATOM   4957  CH2 TRP B  82      -7.821  18.764  -0.958  0.00  0.00      C2   C
ATOM   4958  H   TRP B  82      -5.804  21.959  -7.005  0.00  0.00      C2   H
ATOM   4959  HA  TRP B  82      -7.433  23.032  -4.851  0.00  0.00      C2   H
ATOM   4960  HB3 TRP B  82      -5.183  22.776  -3.529  0.00  0.00      C2   H
ATOM   4961  HB2 TRP B  82      -4.396  22.257  -4.954  0.00  0.00      C2   H
ATOM   4962  HD1 TRP B  82      -5.382  19.791  -6.043  0.00  0.00      C2   H
ATOM   4963  HE1 TRP B  82      -5.893  17.775  -4.915  0.00  0.00      C2   H
ATOM   4964  HE3 TRP B  82      -6.948  21.977  -1.734  0.00  0.00      C2   H
ATOM   4965  HZ2 TRP B  82      -7.423  17.020  -2.224  0.00  0.00      C2   H
ATOM   4966  HZ3 TRP B  82      -8.137  20.673  -0.014  0.00  0.00      C2   H
ATOM   4967  HH2 TRP B  82      -8.224  18.228  -0.112  0.00  0.00      C2   H
ATOM   4968  N   ASP B  83      -6.364  25.424  -4.699  0.00  0.00      C2   N
ATOM   4969  CA  ASP B  83      -5.639  26.660  -4.409  0.00  0.00      C2   C
ATOM   4970  C   ASP B  83      -4.998  26.503  -3.019  0.00  0.00      C2   C
ATOM   4971  O   ASP B  83      -5.612  26.439  -1.958  0.00  0.00      C2   O
ATOM   4972  CB  ASP B  83      -6.552  27.874  -4.299  0.00  0.00      C2   C
ATOM   4973  CG  ASP B  83      -5.865  29.211  -3.973  0.00  0.00      C2   C
ATOM   4974  OD1 ASP B  83      -4.642  29.380  -3.959  0.00  0.00      C2   O
ATOM   4975  OD2 ASP B  83      -6.553  30.213  -3.697  0.00  0.00      C2   O
ATOM   4976  H   ASP B  83      -7.159  25.346  -4.081  0.00  0.00      C2   H
ATOM   4977  HA  ASP B  83      -4.807  26.857  -5.086  0.00  0.00      C2   H
ATOM   4978  HB3 ASP B  83      -7.373  27.693  -3.605  0.00  0.00      C2   H
ATOM   4979  HB2 ASP B  83      -7.048  28.115  -5.239  0.00  0.00      C2   H
ATOM   4980  N   SER B  84      -3.650  26.438  -3.044  0.00  0.00      C2   N
ATOM   4981  CA  SER B  84      -2.805  26.218  -1.935  0.00  0.00      C2   C
ATOM   4982  C   SER B  84      -2.714  27.441  -0.974  0.00  0.00      C2   C
ATOM   4983  O   SER B  84      -2.611  27.204   0.251  0.00  0.00      C2   O
ATOM   4984  CB  SER B  84      -1.460  25.822  -2.537  0.00  0.00      C2   C
ATOM   4985  OG  SER B  84      -0.923  26.966  -3.135  0.00  0.00      C2   O
ATOM   4986  H   SER B  84      -3.305  26.928  -3.857  0.00  0.00      C2   H
ATOM   4987  HA  SER B  84      -3.269  25.338  -1.488  0.00  0.00      C2   H
ATOM   4988  HB3 SER B  84      -1.702  25.010  -3.223  0.00  0.00      C2   H
ATOM   4989  HB2 SER B  84      -0.863  25.445  -1.706  0.00  0.00      C2   H
ATOM   4990  HG  SER B  84      -1.207  26.929  -4.052  0.00  0.00      C2   H
ATOM   4991  N   TYR B  85      -2.976  28.658  -1.444  0.00  0.00      C2   N
ATOM   4992  CA  TYR B  85      -3.000  29.886  -0.586  0.00  0.00      C2   C
ATOM   4993  C   TYR B  85      -4.238  30.020   0.363  0.00  0.00      C2   C
ATOM   4994  O   TYR B  85      -4.071  30.087   1.600  0.00  0.00      C2   O
ATOM   4995  CB  TYR B  85      -2.839  31.140  -1.495  0.00  0.00      C2   C
ATOM   4996  CG  TYR B  85      -1.458  31.260  -2.161  0.00  0.00      C2   C
ATOM   4997  CD1 TYR B  85      -1.184  32.493  -2.734  0.00  0.00      C2   C
ATOM   4998  CD2 TYR B  85      -0.522  30.286  -2.071  0.00  0.00      C2   C
ATOM   4999  CE1 TYR B  85       0.092  32.748  -3.281  0.00  0.00      C2   C
ATOM   5000  CE2 TYR B  85       0.661  30.423  -2.789  0.00  0.00      C2   C
ATOM   5001  CZ  TYR B  85       0.941  31.659  -3.348  0.00  0.00      C2   C
ATOM   5002  OH  TYR B  85       2.102  31.673  -4.094  0.00  0.00      C2   O
ATOM   5003  H   TYR B  85      -3.138  28.807  -2.430  0.00  0.00      C2   H
ATOM   5004  HA  TYR B  85      -2.154  29.885   0.100  0.00  0.00      C2   H
ATOM   5005  HB3 TYR B  85      -3.133  31.973  -0.856  0.00  0.00      C2   H
ATOM   5006  HB2 TYR B  85      -3.639  31.074  -2.233  0.00  0.00      C2   H
ATOM   5007  HD1 TYR B  85      -1.963  33.237  -2.659  0.00  0.00      C2   H
ATOM   5008  HD2 TYR B  85      -0.570  29.308  -1.616  0.00  0.00      C2   H
ATOM   5009  HE1 TYR B  85       0.375  33.652  -3.800  0.00  0.00      C2   H
ATOM   5010  HE2 TYR B  85       1.260  29.526  -2.751  0.00  0.00      C2   H
ATOM   5011  HH  TYR B  85       2.562  30.837  -4.197  0.00  0.00      C2   H
ATOM   5012  N   THR B  86      -5.412  29.918  -0.245  0.00  0.00      C2   N
ATOM   5013  CA  THR B  86      -6.643  29.997   0.581  0.00  0.00      C2   C
ATOM   5014  C   THR B  86      -7.088  28.631   1.237  0.00  0.00      C2   C
ATOM   5015  O   THR B  86      -7.747  28.591   2.277  0.00  0.00      C2   O
ATOM   5016  CB  THR B  86      -7.777  30.492  -0.375  0.00  0.00      C2   C
ATOM   5017  OG1 THR B  86      -8.103  29.611  -1.448  0.00  0.00      C2   O
ATOM   5018  CG2 THR B  86      -7.495  31.861  -1.040  0.00  0.00      C2   C
ATOM   5019  H   THR B  86      -5.483  29.885  -1.252  0.00  0.00      C2   H
ATOM   5020  HA  THR B  86      -6.485  30.739   1.364  0.00  0.00      C2   H
ATOM   5021  HB  THR B  86      -8.640  30.681   0.263  0.00  0.00      C2   H
ATOM   5022  HG1 THR B  86      -7.578  29.812  -2.226  0.00  0.00      C2   H
ATOM   5023 HG21 THR B  86      -8.248  32.091  -1.793  0.00  0.00      C2   H
ATOM   5024 HG22 THR B  86      -7.641  32.712  -0.375  0.00  0.00      C2   H
ATOM   5025 HG23 THR B  86      -6.534  31.931  -1.551  0.00  0.00      C2   H
ATOM   5026  N   THR B  87      -6.587  27.536   0.648  0.00  0.00      C2   N
ATOM   5027  CA  THR B  87      -6.881  26.132   0.945  0.00  0.00      C2   C
ATOM   5028  C   THR B  87      -8.287  25.655   0.550  0.00  0.00      C2   C
ATOM   5029  O   THR B  87      -8.881  24.761   1.148  0.00  0.00      C2   O
ATOM   5030  CB  THR B  87      -6.389  25.715   2.343  0.00  0.00      C2   C
ATOM   5031  OG1 THR B  87      -5.119  26.216   2.561  0.00  0.00      C2   O
ATOM   5032  CG2 THR B  87      -6.311  24.131   2.586  0.00  0.00      C2   C
ATOM   5033  H   THR B  87      -5.937  27.617  -0.120  0.00  0.00      C2   H
ATOM   5034  HA  THR B  87      -6.211  25.600   0.269  0.00  0.00      C2   H
ATOM   5035  HB  THR B  87      -6.997  26.219   3.095  0.00  0.00      C2   H
ATOM   5036  HG1 THR B  87      -5.205  27.170   2.500  0.00  0.00      C2   H
ATOM   5037 HG21 THR B  87      -5.726  23.594   1.839  0.00  0.00      C2   H
ATOM   5038 HG22 THR B  87      -5.821  23.947   3.542  0.00  0.00      C2   H
ATOM   5039 HG23 THR B  87      -7.296  23.669   2.663  0.00  0.00      C2   H
ATOM   5040  N   ASN B  88      -8.833  26.308  -0.539  0.00  0.00      C2   N
ATOM   5041  CA  ASN B  88     -10.082  25.856  -1.149  0.00  0.00      C2   C
ATOM   5042  C   ASN B  88      -9.657  24.925  -2.360  0.00  0.00      C2   C
ATOM   5043  O   ASN B  88      -8.598  25.026  -2.945  0.00  0.00      C2   O
ATOM   5044  CB  ASN B  88     -10.908  27.044  -1.642  0.00  0.00      C2   C
ATOM   5045  CG  ASN B  88     -11.469  27.869  -0.537  0.00  0.00      C2   C
ATOM   5046  OD1 ASN B  88     -12.183  27.403   0.377  0.00  0.00      C2   O
ATOM   5047  ND2 ASN B  88     -11.157  29.150  -0.588  0.00  0.00      C2   N
ATOM   5048  H   ASN B  88      -8.262  26.920  -1.105  0.00  0.00      C2   H
ATOM   5049  HA  ASN B  88     -10.722  25.288  -0.474  0.00  0.00      C2   H
ATOM   5050  HB3 ASN B  88     -11.788  26.662  -2.158  0.00  0.00      C2   H
ATOM   5051  HB2 ASN B  88     -10.487  27.673  -2.426  0.00  0.00      C2   H
ATOM   5052 HD22 ASN B  88     -11.588  29.870  -0.026  0.00  0.00      C2   H
ATOM   5053 HD21 ASN B  88     -10.389  29.392  -1.199  0.00  0.00      C2   H
ATOM   5054  N   LYS B  89     -10.621  24.080  -2.819  0.00  0.00      C2   N
ATOM   5055  CA  LYS B  89     -10.613  23.423  -4.158  0.00  0.00      C2   C
ATOM   5056  C   LYS B  89     -11.362  24.334  -5.163  0.00  0.00      C2   C
ATOM   5057  O   LYS B  89     -12.597  24.521  -4.999  0.00  0.00      C2   O
ATOM   5058  CB  LYS B  89     -11.278  22.024  -4.046  0.00  0.00      C2   C
ATOM   5059  CG  LYS B  89     -10.665  21.063  -2.968  0.00  0.00      C2   C
ATOM   5060  CD  LYS B  89     -10.966  21.242  -1.382  0.00  0.00      C2   C
ATOM   5061  CE  LYS B  89     -12.350  20.763  -0.915  0.00  0.00      C2   C
ATOM   5062  NZ  LYS B  89     -12.509  21.166   0.508  0.00  0.00      C2   N
[truncated: 791,269 more chars]
