# Supplementary material for: Structural basis of THC analog activity at the Cannabinoid 1 receptor
Source: Nat Commun. 2025 Jan 8;16:486. doi: 10.1038/s41467-024-55808-4 (PMC11711184; doi:10.1038/s41467-024-55808-4)
Supplement: Supplementary file 6 — Source Data [file 41467_2024_55808_MOESM6_ESM.zip › MD_sim_coordinates/2a_AM11542_start.pdb]

CRYST1  101.626  112.573  139.322  90.00  90.00  90.00 P 1           1
ATOM      1  CH3 ACE A   2       1.354  36.423  24.300  0.00  0.00      C2   C
ATOM      2  C   ACE A   2       1.749  35.215  23.453  0.00  0.00      C2   C
ATOM      3  O   ACE A   2       1.147  34.162  23.445  0.00  0.00      C2   O
ATOM      4  1H  ACE A   2       1.689  37.417  24.003  0.00  0.00      C2   H
ATOM      5  2H  ACE A   2       0.270  36.385  24.410  0.00  0.00      C2   H
ATOM      6  3H  ACE A   2       1.644  36.239  25.334  0.00  0.00      C2   H
ATOM      7  N   CYS A   3       2.954  35.365  22.807  0.00  0.00      C2   N
ATOM      8  CA  CYS A   3       3.756  34.455  21.988  0.00  0.00      C2   C
ATOM      9  C   CYS A   3       2.966  34.106  20.765  0.00  0.00      C2   C
ATOM     10  O   CYS A   3       3.103  33.024  20.205  0.00  0.00      C2   O
ATOM     11  CB  CYS A   3       4.417  33.223  22.598  0.00  0.00      C2   C
ATOM     12  SG  CYS A   3       5.165  33.574  24.249  0.00  0.00      C2   S
ATOM     13  H2  CYS A   3       3.336  36.299  22.841  0.00  0.00      C2   H
ATOM     14  HA  CYS A   3       4.561  35.069  21.584  0.00  0.00      C2   H
ATOM     15  HB3 CYS A   3       5.086  32.675  21.935  0.00  0.00      C2   H
ATOM     16  HB2 CYS A   3       3.608  32.522  22.804  0.00  0.00      C2   H
ATOM     17  HG  CYS A   3       4.467  32.728  25.012  0.00  0.00      C2   H
ATOM     18  N   THR A   4       2.093  35.060  20.333  0.00  0.00      C2   N
ATOM     19  CA  THR A   4       1.309  34.849  19.144  0.00  0.00      C2   C
ATOM     20  C   THR A   4       2.037  35.370  17.857  0.00  0.00      C2   C
ATOM     21  O   THR A   4       2.835  36.332  17.955  0.00  0.00      C2   O
ATOM     22  CB  THR A   4       0.027  35.720  19.261  0.00  0.00      C2   C
ATOM     23  OG1 THR A   4       0.293  37.094  19.686  0.00  0.00      C2   O
ATOM     24  CG2 THR A   4      -0.997  35.206  20.245  0.00  0.00      C2   C
ATOM     25  H   THR A   4       2.156  36.017  20.650  0.00  0.00      C2   H
ATOM     26  HA  THR A   4       1.064  33.813  18.909  0.00  0.00      C2   H
ATOM     27  HB  THR A   4      -0.533  35.903  18.344  0.00  0.00      C2   H
ATOM     28  HG1 THR A   4      -0.510  37.613  19.602  0.00  0.00      C2   H
ATOM     29 HG21 THR A   4      -1.410  34.265  19.881  0.00  0.00      C2   H
ATOM     30 HG22 THR A   4      -0.614  35.144  21.264  0.00  0.00      C2   H
ATOM     31 HG23 THR A   4      -1.882  35.839  20.314  0.00  0.00      C2   H
ATOM     32  N   LEU A   5       1.637  34.742  16.717  0.00  0.00      C2   N
ATOM     33  CA  LEU A   5       2.106  35.106  15.396  0.00  0.00      C2   C
ATOM     34  C   LEU A   5       1.346  36.370  14.876  0.00  0.00      C2   C
ATOM     35  O   LEU A   5       0.277  36.673  15.391  0.00  0.00      C2   O
ATOM     36  CB  LEU A   5       1.969  33.957  14.472  0.00  0.00      C2   C
ATOM     37  CG  LEU A   5       2.943  32.847  14.884  0.00  0.00      C2   C
ATOM     38  CD1 LEU A   5       2.434  31.443  14.430  0.00  0.00      C2   C
ATOM     39  CD2 LEU A   5       4.461  33.137  14.468  0.00  0.00      C2   C
ATOM     40  H   LEU A   5       0.838  34.125  16.767  0.00  0.00      C2   H
ATOM     41  HA  LEU A   5       3.159  35.385  15.435  0.00  0.00      C2   H
ATOM     42  HB3 LEU A   5       2.198  34.151  13.424  0.00  0.00      C2   H
ATOM     43  HB2 LEU A   5       0.945  33.606  14.598  0.00  0.00      C2   H
ATOM     44  HG  LEU A   5       3.000  32.880  15.972  0.00  0.00      C2   H
ATOM     45 HD11 LEU A   5       2.185  30.892  15.337  0.00  0.00      C2   H
ATOM     46 HD12 LEU A   5       1.554  31.435  13.787  0.00  0.00      C2   H
ATOM     47 HD13 LEU A   5       3.254  30.947  13.912  0.00  0.00      C2   H
ATOM     48 HD21 LEU A   5       4.347  33.652  13.514  0.00  0.00      C2   H
ATOM     49 HD22 LEU A   5       4.895  33.751  15.257  0.00  0.00      C2   H
ATOM     50 HD23 LEU A   5       5.020  32.208  14.358  0.00  0.00      C2   H
ATOM     51  N   SER A   6       1.983  37.188  13.998  0.00  0.00      C2   N
ATOM     52  CA  SER A   6       1.233  38.301  13.336  0.00  0.00      C2   C
ATOM     53  C   SER A   6       0.455  37.677  12.186  0.00  0.00      C2   C
ATOM     54  O   SER A   6       0.795  36.709  11.599  0.00  0.00      C2   O
ATOM     55  CB  SER A   6       2.172  39.374  12.824  0.00  0.00      C2   C
ATOM     56  OG  SER A   6       1.587  40.481  12.197  0.00  0.00      C2   O
ATOM     57  H   SER A   6       2.913  36.929  13.702  0.00  0.00      C2   H
ATOM     58  HA  SER A   6       0.631  38.787  14.103  0.00  0.00      C2   H
ATOM     59  HB3 SER A   6       2.829  38.797  12.173  0.00  0.00      C2   H
ATOM     60  HB2 SER A   6       2.848  39.724  13.604  0.00  0.00      C2   H
ATOM     61  HG  SER A   6       2.306  41.100  12.049  0.00  0.00      C2   H
ATOM     62  N   ALA A   7      -0.594  38.318  11.802  0.00  0.00      C2   N
ATOM     63  CA  ALA A   7      -1.466  38.113  10.658  0.00  0.00      C2   C
ATOM     64  C   ALA A   7      -0.944  37.284   9.421  0.00  0.00      C2   C
ATOM     65  O   ALA A   7      -1.485  36.184   9.141  0.00  0.00      C2   O
ATOM     66  CB  ALA A   7      -2.181  39.373  10.235  0.00  0.00      C2   C
ATOM     67  H   ALA A   7      -0.742  39.190  12.290  0.00  0.00      C2   H
ATOM     68  HA  ALA A   7      -2.278  37.511  11.066  0.00  0.00      C2   H
ATOM     69  HB1 ALA A   7      -2.721  39.245   9.297  0.00  0.00      C2   H
ATOM     70  HB2 ALA A   7      -2.773  39.684  11.096  0.00  0.00      C2   H
ATOM     71  HB3 ALA A   7      -1.468  40.158   9.982  0.00  0.00      C2   H
ATOM     72  N   GLU A   8       0.063  37.747   8.681  0.00  0.00      C2   N
ATOM     73  CA  GLU A   8       0.641  37.095   7.521  0.00  0.00      C2   C
ATOM     74  C   GLU A   8       1.356  35.784   7.876  0.00  0.00      C2   C
ATOM     75  O   GLU A   8       1.394  34.863   6.976  0.00  0.00      C2   O
ATOM     76  CB  GLU A   8       1.533  38.136   6.740  0.00  0.00      C2   C
ATOM     77  CG  GLU A   8       0.800  39.472   6.399  0.00  0.00      C2   C
ATOM     78  CD  GLU A   8      -0.477  39.273   5.598  0.00  0.00      C2   C
ATOM     79  OE1 GLU A   8      -1.616  39.539   6.053  0.00  0.00      C2   O
ATOM     80  OE2 GLU A   8      -0.371  38.829   4.451  0.00  0.00      C2   O
ATOM     81  H   GLU A   8       0.648  38.476   9.063  0.00  0.00      C2   H
ATOM     82  HA  GLU A   8      -0.154  36.933   6.792  0.00  0.00      C2   H
ATOM     83  HB3 GLU A   8       1.866  37.718   5.790  0.00  0.00      C2   H
ATOM     84  HB2 GLU A   8       2.416  38.405   7.319  0.00  0.00      C2   H
ATOM     85  HG3 GLU A   8       1.482  40.099   5.825  0.00  0.00      C2   H
ATOM     86  HG2 GLU A   8       0.577  39.955   7.350  0.00  0.00      C2   H
ATOM     87  N   ASP A   9       1.956  35.625   9.058  0.00  0.00      C2   N
ATOM     88  CA  ASP A   9       2.667  34.388   9.489  0.00  0.00      C2   C
ATOM     89  C   ASP A   9       1.707  33.422  10.118  0.00  0.00      C2   C
ATOM     90  O   ASP A   9       1.858  32.211  10.124  0.00  0.00      C2   O
ATOM     91  CB  ASP A   9       4.008  34.579  10.338  0.00  0.00      C2   C
ATOM     92  CG  ASP A   9       5.096  35.370   9.713  0.00  0.00      C2   C
ATOM     93  OD1 ASP A   9       5.086  35.701   8.488  0.00  0.00      C2   O
ATOM     94  OD2 ASP A   9       6.144  35.738  10.399  0.00  0.00      C2   O
ATOM     95  H   ASP A   9       1.918  36.379   9.729  0.00  0.00      C2   H
ATOM     96  HA  ASP A   9       3.035  33.968   8.553  0.00  0.00      C2   H
ATOM     97  HB3 ASP A   9       4.430  33.579  10.437  0.00  0.00      C2   H
ATOM     98  HB2 ASP A   9       3.553  35.042  11.214  0.00  0.00      C2   H
ATOM     99  N   LYS A  10       0.554  33.967  10.593  0.00  0.00      C2   N
ATOM    100  CA  LYS A  10      -0.500  33.176  11.193  0.00  0.00      C2   C
ATOM    101  C   LYS A  10      -1.363  32.459  10.086  0.00  0.00      C2   C
ATOM    102  O   LYS A  10      -1.701  31.313  10.135  0.00  0.00      C2   O
ATOM    103  CB  LYS A  10      -1.319  34.192  12.024  0.00  0.00      C2   C
ATOM    104  CG  LYS A  10      -2.568  33.579  12.648  0.00  0.00      C2   C
ATOM    105  CD  LYS A  10      -2.488  32.187  13.344  0.00  0.00      C2   C
ATOM    106  CE  LYS A  10      -3.695  31.942  14.255  0.00  0.00      C2   C
ATOM    107  NZ  LYS A  10      -3.732  30.567  14.777  0.00  0.00      C2   N
ATOM    108  H   LYS A  10       0.442  34.961  10.447  0.00  0.00      C2   H
ATOM    109  HA  LYS A  10      -0.156  32.416  11.895  0.00  0.00      C2   H
ATOM    110  HB3 LYS A  10      -1.484  35.073  11.403  0.00  0.00      C2   H
ATOM    111  HB2 LYS A  10      -0.635  34.499  12.816  0.00  0.00      C2   H
ATOM    112  HG3 LYS A  10      -3.355  33.463  11.903  0.00  0.00      C2   H
ATOM    113  HG2 LYS A  10      -2.969  34.268  13.390  0.00  0.00      C2   H
ATOM    114  HD3 LYS A  10      -1.541  32.153  13.882  0.00  0.00      C2   H
ATOM    115  HD2 LYS A  10      -2.459  31.427  12.564  0.00  0.00      C2   H
ATOM    116  HE3 LYS A  10      -4.565  32.013  13.603  0.00  0.00      C2   H
ATOM    117  HE2 LYS A  10      -3.925  32.709  14.994  0.00  0.00      C2   H
ATOM    118  HZ1 LYS A  10      -3.630  29.915  14.013  0.00  0.00      C2   H
ATOM    119  HZ2 LYS A  10      -2.873  30.457  15.297  0.00  0.00      C2   H
ATOM    120  HZ3 LYS A  10      -4.471  30.315  15.418  0.00  0.00      C2   H
ATOM    121  N   ALA A  11      -1.656  33.245   8.985  0.00  0.00      C2   N
ATOM    122  CA  ALA A  11      -2.359  32.741   7.806  0.00  0.00      C2   C
ATOM    123  C   ALA A  11      -1.626  31.646   7.147  0.00  0.00      C2   C
ATOM    124  O   ALA A  11      -2.327  30.735   6.667  0.00  0.00      C2   O
ATOM    125  CB  ALA A  11      -2.413  33.873   6.812  0.00  0.00      C2   C
ATOM    126  H   ALA A  11      -1.372  34.214   8.981  0.00  0.00      C2   H
ATOM    127  HA  ALA A  11      -3.398  32.470   7.994  0.00  0.00      C2   H
ATOM    128  HB1 ALA A  11      -2.934  34.624   7.405  0.00  0.00      C2   H
ATOM    129  HB2 ALA A  11      -1.393  34.234   6.681  0.00  0.00      C2   H
ATOM    130  HB3 ALA A  11      -2.939  33.644   5.885  0.00  0.00      C2   H
ATOM    131  N   ALA A  12      -0.300  31.684   7.102  0.00  0.00      C2   N
ATOM    132  CA  ALA A  12       0.546  30.568   6.736  0.00  0.00      C2   C
ATOM    133  C   ALA A  12       0.167  29.262   7.469  0.00  0.00      C2   C
ATOM    134  O   ALA A  12       0.024  28.241   6.826  0.00  0.00      C2   O
ATOM    135  CB  ALA A  12       1.942  30.917   7.176  0.00  0.00      C2   C
ATOM    136  H   ALA A  12       0.106  32.604   7.188  0.00  0.00      C2   H
ATOM    137  HA  ALA A  12       0.577  30.399   5.659  0.00  0.00      C2   H
ATOM    138  HB1 ALA A  12       2.136  30.770   8.239  0.00  0.00      C2   H
ATOM    139  HB2 ALA A  12       2.617  30.191   6.723  0.00  0.00      C2   H
ATOM    140  HB3 ALA A  12       2.262  31.931   6.938  0.00  0.00      C2   H
ATOM    141  N   VAL A  13       0.006  29.318   8.815  0.00  0.00      C2   N
ATOM    142  CA  VAL A  13      -0.215  28.048   9.527  0.00  0.00      C2   C
ATOM    143  C   VAL A  13      -1.671  27.584   9.404  0.00  0.00      C2   C
ATOM    144  O   VAL A  13      -1.859  26.371   9.320  0.00  0.00      C2   O
ATOM    145  CB  VAL A  13       0.313  28.071  11.007  0.00  0.00      C2   C
ATOM    146  CG1 VAL A  13      -0.494  28.921  11.979  0.00  0.00      C2   C
ATOM    147  CG2 VAL A  13       0.428  26.674  11.599  0.00  0.00      C2   C
ATOM    148  H   VAL A  13       0.117  30.225   9.244  0.00  0.00      C2   H
ATOM    149  HA  VAL A  13       0.307  27.238   9.017  0.00  0.00      C2   H
ATOM    150  HB  VAL A  13       1.304  28.518  11.082  0.00  0.00      C2   H
ATOM    151 HG11 VAL A  13      -1.337  29.533  11.655  0.00  0.00      C2   H
ATOM    152 HG12 VAL A  13      -0.962  28.283  12.729  0.00  0.00      C2   H
ATOM    153 HG13 VAL A  13       0.162  29.551  12.579  0.00  0.00      C2   H
ATOM    154 HG21 VAL A  13      -0.523  26.143  11.649  0.00  0.00      C2   H
ATOM    155 HG22 VAL A  13       1.193  26.045  11.144  0.00  0.00      C2   H
ATOM    156 HG23 VAL A  13       0.796  26.720  12.623  0.00  0.00      C2   H
ATOM    157  N   GLU A  14      -2.624  28.522   9.350  0.00  0.00      C2   N
ATOM    158  CA  GLU A  14      -4.049  28.248   9.160  0.00  0.00      C2   C
ATOM    159  C   GLU A  14      -4.316  27.645   7.816  0.00  0.00      C2   C
ATOM    160  O   GLU A  14      -5.209  26.768   7.828  0.00  0.00      C2   O
ATOM    161  CB  GLU A  14      -4.876  29.488   9.323  0.00  0.00      C2   C
ATOM    162  CG  GLU A  14      -4.860  30.108  10.813  0.00  0.00      C2   C
ATOM    163  CD  GLU A  14      -5.314  29.094  11.791  0.00  0.00      C2   C
ATOM    164  OE1 GLU A  14      -4.645  28.928  12.801  0.00  0.00      C2   O
ATOM    165  OE2 GLU A  14      -6.293  28.462  11.562  0.00  0.00      C2   O
ATOM    166  H   GLU A  14      -2.383  29.502   9.398  0.00  0.00      C2   H
ATOM    167  HA  GLU A  14      -4.448  27.532   9.879  0.00  0.00      C2   H
ATOM    168  HB3 GLU A  14      -5.937  29.310   9.143  0.00  0.00      C2   H
ATOM    169  HB2 GLU A  14      -4.479  30.254   8.657  0.00  0.00      C2   H
ATOM    170  HG3 GLU A  14      -5.508  30.945  11.073  0.00  0.00      C2   H
ATOM    171  HG2 GLU A  14      -3.846  30.411  11.072  0.00  0.00      C2   H
ATOM    172  N   ARG A  15      -3.564  27.875   6.753  0.00  0.00      C2   N
ATOM    173  CA  ARG A  15      -3.508  27.199   5.496  0.00  0.00      C2   C
ATOM    174  C   ARG A  15      -3.045  25.707   5.611  0.00  0.00      C2   C
ATOM    175  O   ARG A  15      -3.670  24.864   5.023  0.00  0.00      C2   O
ATOM    176  CB  ARG A  15      -2.761  28.017   4.385  0.00  0.00      C2   C
ATOM    177  CG  ARG A  15      -2.690  27.343   3.004  0.00  0.00      C2   C
ATOM    178  CD  ARG A  15      -2.612  28.270   1.777  0.00  0.00      C2   C
ATOM    179  NE  ARG A  15      -1.458  29.236   1.734  0.00  0.00      C2   N
ATOM    180  CZ  ARG A  15      -1.324  30.516   2.134  0.00  0.00      C2   C
ATOM    181  NH1 ARG A  15      -2.348  31.179   2.656  0.00  0.00      C2   N
ATOM    182  NH2 ARG A  15      -0.211  31.167   1.981  0.00  0.00      C2   N
ATOM    183  H   ARG A  15      -2.913  28.647   6.774  0.00  0.00      C2   H
ATOM    184  HA  ARG A  15      -4.526  27.071   5.128  0.00  0.00      C2   H
ATOM    185  HB3 ARG A  15      -1.801  28.218   4.860  0.00  0.00      C2   H
ATOM    186  HB2 ARG A  15      -3.194  28.999   4.195  0.00  0.00      C2   H
ATOM    187  HG3 ARG A  15      -3.530  26.657   2.901  0.00  0.00      C2   H
ATOM    188  HG2 ARG A  15      -1.928  26.570   2.906  0.00  0.00      C2   H
ATOM    189  HD3 ARG A  15      -3.557  28.797   1.643  0.00  0.00      C2   H
ATOM    190  HD2 ARG A  15      -2.456  27.721   0.848  0.00  0.00      C2   H
ATOM    191  HE  ARG A  15      -0.653  28.771   1.338  0.00  0.00      C2   H
ATOM    192 HH12 ARG A  15      -2.225  32.153   2.893  0.00  0.00      C2   H
ATOM    193 HH11 ARG A  15      -3.266  30.845   2.400  0.00  0.00      C2   H
ATOM    194 HH22 ARG A  15      -0.119  32.143   2.226  0.00  0.00      C2   H
ATOM    195 HH21 ARG A  15       0.601  30.669   1.647  0.00  0.00      C2   H
ATOM    196  N   SER A  16      -2.000  25.471   6.362  0.00  0.00      C2   N
ATOM    197  CA  SER A  16      -1.588  24.121   6.709  0.00  0.00      C2   C
ATOM    198  C   SER A  16      -2.575  23.299   7.534  0.00  0.00      C2   C
ATOM    199  O   SER A  16      -2.691  22.153   7.206  0.00  0.00      C2   O
ATOM    200  CB  SER A  16      -0.190  24.191   7.448  0.00  0.00      C2   C
ATOM    201  OG  SER A  16       0.660  23.103   7.181  0.00  0.00      C2   O
ATOM    202  H   SER A  16      -1.617  26.201   6.945  0.00  0.00      C2   H
ATOM    203  HA  SER A  16      -1.346  23.658   5.752  0.00  0.00      C2   H
ATOM    204  HB3 SER A  16      -0.249  24.324   8.528  0.00  0.00      C2   H
ATOM    205  HB2 SER A  16       0.384  25.075   7.172  0.00  0.00      C2   H
ATOM    206  HG  SER A  16       0.407  22.402   7.786  0.00  0.00      C2   H
ATOM    207  N   LYS A  17      -3.339  23.869   8.510  0.00  0.00      C2   N
ATOM    208  CA  LYS A  17      -4.507  23.293   9.179  0.00  0.00      C2   C
ATOM    209  C   LYS A  17      -5.625  22.958   8.212  0.00  0.00      C2   C
ATOM    210  O   LYS A  17      -6.278  21.961   8.301  0.00  0.00      C2   O
ATOM    211  CB  LYS A  17      -5.037  24.259  10.311  0.00  0.00      C2   C
ATOM    212  CG  LYS A  17      -3.967  24.632  11.379  0.00  0.00      C2   C
ATOM    213  CD  LYS A  17      -4.473  25.299  12.592  0.00  0.00      C2   C
ATOM    214  CE  LYS A  17      -3.435  25.809  13.540  0.00  0.00      C2   C
ATOM    215  NZ  LYS A  17      -3.924  26.926  14.343  0.00  0.00      C2   N
ATOM    216  H   LYS A  17      -3.142  24.834   8.733  0.00  0.00      C2   H
ATOM    217  HA  LYS A  17      -4.199  22.315   9.549  0.00  0.00      C2   H
ATOM    218  HB3 LYS A  17      -5.937  23.829  10.751  0.00  0.00      C2   H
ATOM    219  HB2 LYS A  17      -5.340  25.221   9.897  0.00  0.00      C2   H
ATOM    220  HG3 LYS A  17      -3.255  25.263  10.848  0.00  0.00      C2   H
ATOM    221  HG2 LYS A  17      -3.376  23.751  11.628  0.00  0.00      C2   H
ATOM    222  HD3 LYS A  17      -5.055  24.485  13.025  0.00  0.00      C2   H
ATOM    223  HD2 LYS A  17      -5.156  26.106  12.327  0.00  0.00      C2   H
ATOM    224  HE3 LYS A  17      -2.595  26.147  12.934  0.00  0.00      C2   H
ATOM    225  HE2 LYS A  17      -2.984  25.087  14.220  0.00  0.00      C2   H
ATOM    226  HZ1 LYS A  17      -4.188  27.456  13.525  0.00  0.00      C2   H
ATOM    227  HZ2 LYS A  17      -4.686  26.612  14.927  0.00  0.00      C2   H
ATOM    228  HZ3 LYS A  17      -3.220  27.266  14.983  0.00  0.00      C2   H
ATOM    229  N   MET A  18      -5.779  23.800   7.187  0.00  0.00      C2   N
ATOM    230  CA  MET A  18      -6.858  23.711   6.157  0.00  0.00      C2   C
ATOM    231  C   MET A  18      -6.685  22.455   5.275  0.00  0.00      C2   C
ATOM    232  O   MET A  18      -7.677  21.712   5.020  0.00  0.00      C2   O
ATOM    233  CB  MET A  18      -7.024  24.964   5.330  0.00  0.00      C2   C
ATOM    234  CG  MET A  18      -8.115  24.898   4.253  0.00  0.00      C2   C
ATOM    235  SD  MET A  18      -8.846  26.453   3.716  0.00  0.00      C2   S
ATOM    236  CE  MET A  18      -7.286  27.253   3.149  0.00  0.00      C2   C
ATOM    237  H   MET A  18      -5.137  24.579   7.223  0.00  0.00      C2   H
ATOM    238  HA  MET A  18      -7.791  23.521   6.688  0.00  0.00      C2   H
ATOM    239  HB3 MET A  18      -6.146  25.137   4.708  0.00  0.00      C2   H
ATOM    240  HB2 MET A  18      -7.196  25.776   6.037  0.00  0.00      C2   H
ATOM    241  HG3 MET A  18      -8.973  24.428   4.735  0.00  0.00      C2   H
ATOM    242  HG2 MET A  18      -7.601  24.449   3.404  0.00  0.00      C2   H
ATOM    243  HE1 MET A  18      -6.923  27.789   4.026  0.00  0.00      C2   H
ATOM    244  HE2 MET A  18      -6.579  26.521   2.759  0.00  0.00      C2   H
ATOM    245  HE3 MET A  18      -7.375  27.935   2.303  0.00  0.00      C2   H
ATOM    246  N   ILE A  19      -5.451  22.287   4.784  0.00  0.00      C2   N
ATOM    247  CA  ILE A  19      -5.020  21.209   3.934  0.00  0.00      C2   C
ATOM    248  C   ILE A  19      -5.055  19.857   4.728  0.00  0.00      C2   C
ATOM    249  O   ILE A  19      -5.617  18.900   4.253  0.00  0.00      C2   O
ATOM    250  CB  ILE A  19      -3.606  21.525   3.280  0.00  0.00      C2   C
ATOM    251  CG1 ILE A  19      -3.652  22.785   2.325  0.00  0.00      C2   C
ATOM    252  CG2 ILE A  19      -2.752  20.320   2.637  0.00  0.00      C2   C
ATOM    253  CD1 ILE A  19      -2.364  23.536   1.958  0.00  0.00      C2   C
ATOM    254  H   ILE A  19      -4.819  23.074   4.843  0.00  0.00      C2   H
ATOM    255  HA  ILE A  19      -5.787  21.105   3.166  0.00  0.00      C2   H
ATOM    256  HB  ILE A  19      -2.995  21.826   4.131  0.00  0.00      C2   H
ATOM    257 HG13 ILE A  19      -4.354  23.535   2.688  0.00  0.00      C2   H
ATOM    258 HG12 ILE A  19      -4.058  22.479   1.361  0.00  0.00      C2   H
ATOM    259 HG21 ILE A  19      -3.154  19.559   1.968  0.00  0.00      C2   H
ATOM    260 HG22 ILE A  19      -1.893  20.812   2.182  0.00  0.00      C2   H
ATOM    261 HG23 ILE A  19      -2.314  19.736   3.447  0.00  0.00      C2   H
ATOM    262 HD11 ILE A  19      -2.588  24.406   1.341  0.00  0.00      C2   H
ATOM    263 HD12 ILE A  19      -1.867  23.863   2.871  0.00  0.00      C2   H
ATOM    264 HD13 ILE A  19      -1.708  22.911   1.352  0.00  0.00      C2   H
ATOM    265  N   ASP A  20      -4.424  19.840   5.958  0.00  0.00      C2   N
ATOM    266  CA  ASP A  20      -4.546  18.725   6.907  0.00  0.00      C2   C
ATOM    267  C   ASP A  20      -6.002  18.229   7.192  0.00  0.00      C2   C
ATOM    268  O   ASP A  20      -6.324  17.082   6.996  0.00  0.00      C2   O
ATOM    269  CB  ASP A  20      -3.871  18.942   8.272  0.00  0.00      C2   C
ATOM    270  CG  ASP A  20      -2.352  19.062   8.288  0.00  0.00      C2   C
ATOM    271  OD1 ASP A  20      -1.682  18.460   7.421  0.00  0.00      C2   O
ATOM    272  OD2 ASP A  20      -1.893  19.505   9.330  0.00  0.00      C2   O
ATOM    273  H   ASP A  20      -3.892  20.605   6.350  0.00  0.00      C2   H
ATOM    274  HA  ASP A  20      -4.119  17.885   6.360  0.00  0.00      C2   H
ATOM    275  HB3 ASP A  20      -4.122  18.113   8.933  0.00  0.00      C2   H
ATOM    276  HB2 ASP A  20      -4.326  19.873   8.612  0.00  0.00      C2   H
ATOM    277  N   ARG A  21      -6.883  19.236   7.503  0.00  0.00      C2   N
ATOM    278  CA  ARG A  21      -8.331  19.083   7.728  0.00  0.00      C2   C
ATOM    279  C   ARG A  21      -9.042  18.477   6.578  0.00  0.00      C2   C
ATOM    280  O   ARG A  21     -10.007  17.728   6.832  0.00  0.00      C2   O
ATOM    281  CB  ARG A  21      -8.922  20.548   7.828  0.00  0.00      C2   C
ATOM    282  CG  ARG A  21     -10.407  20.511   8.263  0.00  0.00      C2   C
ATOM    283  CD  ARG A  21     -10.911  21.927   8.607  0.00  0.00      C2   C
ATOM    284  NE  ARG A  21     -10.509  23.083   7.724  0.00  0.00      C2   N
ATOM    285  CZ  ARG A  21      -9.773  24.184   8.106  0.00  0.00      C2   C
ATOM    286  NH1 ARG A  21      -8.935  24.192   9.144  0.00  0.00      C2   N
ATOM    287  NH2 ARG A  21      -9.771  25.262   7.347  0.00  0.00      C2   N
ATOM    288  H   ARG A  21      -6.490  20.148   7.687  0.00  0.00      C2   H
ATOM    289  HA  ARG A  21      -8.431  18.474   8.626  0.00  0.00      C2   H
ATOM    290  HB3 ARG A  21      -8.763  21.159   6.939  0.00  0.00      C2   H
ATOM    291  HB2 ARG A  21      -8.377  21.100   8.594  0.00  0.00      C2   H
ATOM    292  HG3 ARG A  21     -10.391  19.773   9.064  0.00  0.00      C2   H
ATOM    293  HG2 ARG A  21     -10.981  19.977   7.505  0.00  0.00      C2   H
ATOM    294  HD3 ARG A  21     -10.732  22.260   9.630  0.00  0.00      C2   H
ATOM    295  HD2 ARG A  21     -11.959  21.849   8.318  0.00  0.00      C2   H
ATOM    296  HE  ARG A  21     -11.092  23.105   6.900  0.00  0.00      C2   H
ATOM    297 HH12 ARG A  21      -8.315  24.982   9.257  0.00  0.00      C2   H
ATOM    298 HH11 ARG A  21      -8.880  23.464   9.842  0.00  0.00      C2   H
ATOM    299 HH22 ARG A  21      -9.222  26.097   7.499  0.00  0.00      C2   H
ATOM    300 HH21 ARG A  21     -10.467  25.434   6.635  0.00  0.00      C2   H
ATOM    301  N   ASN A  22      -8.710  18.997   5.357  0.00  0.00      C2   N
ATOM    302  CA  ASN A  22      -9.409  18.494   4.161  0.00  0.00      C2   C
ATOM    303  C   ASN A  22      -8.958  17.078   3.854  0.00  0.00      C2   C
ATOM    304  O   ASN A  22      -9.761  16.371   3.272  0.00  0.00      C2   O
ATOM    305  CB  ASN A  22      -9.136  19.363   2.923  0.00  0.00      C2   C
ATOM    306  CG  ASN A  22      -9.874  20.677   2.655  0.00  0.00      C2   C
ATOM    307  OD1 ASN A  22     -11.022  20.851   2.950  0.00  0.00      C2   O
ATOM    308  ND2 ASN A  22      -9.139  21.684   2.107  0.00  0.00      C2   N
ATOM    309  H   ASN A  22      -8.180  19.855   5.308  0.00  0.00      C2   H
ATOM    310  HA  ASN A  22     -10.490  18.584   4.265  0.00  0.00      C2   H
ATOM    311  HB3 ASN A  22      -9.274  18.750   2.033  0.00  0.00      C2   H
ATOM    312  HB2 ASN A  22      -8.086  19.656   2.933  0.00  0.00      C2   H
ATOM    313 HD22 ASN A  22      -9.501  22.581   1.817  0.00  0.00      C2   H
ATOM    314 HD21 ASN A  22      -8.176  21.531   1.842  0.00  0.00      C2   H
ATOM    315  N   LEU A  23      -7.683  16.757   4.204  0.00  0.00      C2   N
ATOM    316  CA  LEU A  23      -7.183  15.376   4.019  0.00  0.00      C2   C
ATOM    317  C   LEU A  23      -7.802  14.519   5.065  0.00  0.00      C2   C
ATOM    318  O   LEU A  23      -8.067  13.319   4.784  0.00  0.00      C2   O
ATOM    319  CB  LEU A  23      -5.675  15.269   4.056  0.00  0.00      C2   C
ATOM    320  CG  LEU A  23      -4.908  15.921   2.816  0.00  0.00      C2   C
ATOM    321  CD1 LEU A  23      -3.427  15.998   3.038  0.00  0.00      C2   C
ATOM    322  CD2 LEU A  23      -5.216  15.068   1.585  0.00  0.00      C2   C
ATOM    323  H   LEU A  23      -7.091  17.399   4.711  0.00  0.00      C2   H
ATOM    324  HA  LEU A  23      -7.595  14.898   3.130  0.00  0.00      C2   H
ATOM    325  HB3 LEU A  23      -5.386  14.223   4.164  0.00  0.00      C2   H
ATOM    326  HB2 LEU A  23      -5.331  15.818   4.932  0.00  0.00      C2   H
ATOM    327  HG  LEU A  23      -5.293  16.929   2.657  0.00  0.00      C2   H
ATOM    328 HD11 LEU A  23      -3.140  16.227   4.064  0.00  0.00      C2   H
ATOM    329 HD12 LEU A  23      -2.820  15.137   2.758  0.00  0.00      C2   H
ATOM    330 HD13 LEU A  23      -3.044  16.868   2.505  0.00  0.00      C2   H
ATOM    331 HD21 LEU A  23      -4.453  14.304   1.433  0.00  0.00      C2   H
ATOM    332 HD22 LEU A  23      -6.221  14.648   1.581  0.00  0.00      C2   H
ATOM    333 HD23 LEU A  23      -5.365  15.794   0.785  0.00  0.00      C2   H
ATOM    334  N   ARG A  24      -8.134  15.058   6.287  0.00  0.00      C2   N
ATOM    335  CA  ARG A  24      -8.908  14.469   7.357  0.00  0.00      C2   C
ATOM    336  C   ARG A  24     -10.291  14.148   6.958  0.00  0.00      C2   C
ATOM    337  O   ARG A  24     -10.713  13.007   7.142  0.00  0.00      C2   O
ATOM    338  CB  ARG A  24      -8.642  15.194   8.726  0.00  0.00      C2   C
ATOM    339  CG  ARG A  24      -9.080  14.481  10.073  0.00  0.00      C2   C
ATOM    340  CD  ARG A  24     -10.663  14.439  10.243  0.00  0.00      C2   C
ATOM    341  NE  ARG A  24     -11.166  15.761  10.122  0.00  0.00      C2   N
ATOM    342  CZ  ARG A  24     -12.286  16.191   9.614  0.00  0.00      C2   C
ATOM    343  NH1 ARG A  24     -13.244  15.382   9.193  0.00  0.00      C2   N
ATOM    344  NH2 ARG A  24     -12.483  17.496   9.574  0.00  0.00      C2   N
ATOM    345  H   ARG A  24      -7.692  15.952   6.449  0.00  0.00      C2   H
ATOM    346  HA  ARG A  24      -8.468  13.479   7.475  0.00  0.00      C2   H
ATOM    347  HB3 ARG A  24      -9.042  16.207   8.681  0.00  0.00      C2   H
ATOM    348  HB2 ARG A  24      -7.558  15.296   8.773  0.00  0.00      C2   H
ATOM    349  HG3 ARG A  24      -8.647  14.964  10.948  0.00  0.00      C2   H
ATOM    350  HG2 ARG A  24      -8.635  13.486  10.101  0.00  0.00      C2   H
ATOM    351  HD3 ARG A  24     -11.026  14.069  11.202  0.00  0.00      C2   H
ATOM    352  HD2 ARG A  24     -11.122  13.799   9.489  0.00  0.00      C2   H
ATOM    353  HE  ARG A  24     -10.524  16.497  10.379  0.00  0.00      C2   H
ATOM    354 HH12 ARG A  24     -13.929  15.600   8.482  0.00  0.00      C2   H
ATOM    355 HH11 ARG A  24     -13.262  14.394   9.399  0.00  0.00      C2   H
ATOM    356 HH22 ARG A  24     -13.293  17.944   9.170  0.00  0.00      C2   H
ATOM    357 HH21 ARG A  24     -11.891  18.128  10.093  0.00  0.00      C2   H
ATOM    358  N   GLU A  25     -10.970  15.116   6.273  0.00  0.00      C2   N
ATOM    359  CA  GLU A  25     -12.370  15.048   5.944  0.00  0.00      C2   C
ATOM    360  C   GLU A  25     -12.630  14.130   4.754  0.00  0.00      C2   C
ATOM    361  O   GLU A  25     -13.475  13.192   4.807  0.00  0.00      C2   O
ATOM    362  CB  GLU A  25     -12.865  16.480   5.792  0.00  0.00      C2   C
ATOM    363  CG  GLU A  25     -14.359  16.698   5.402  0.00  0.00      C2   C
ATOM    364  CD  GLU A  25     -15.416  16.306   6.385  0.00  0.00      C2   C
ATOM    365  OE1 GLU A  25     -15.084  16.107   7.566  0.00  0.00      C2   O
ATOM    366  OE2 GLU A  25     -16.542  15.937   5.952  0.00  0.00      C2   O
ATOM    367  H   GLU A  25     -10.583  16.014   6.023  0.00  0.00      C2   H
ATOM    368  HA  GLU A  25     -12.942  14.653   6.784  0.00  0.00      C2   H
ATOM    369  HB3 GLU A  25     -12.328  17.050   5.033  0.00  0.00      C2   H
ATOM    370  HB2 GLU A  25     -12.648  17.155   6.620  0.00  0.00      C2   H
ATOM    371  HG3 GLU A  25     -14.530  16.193   4.451  0.00  0.00      C2   H
ATOM    372  HG2 GLU A  25     -14.410  17.752   5.128  0.00  0.00      C2   H
ATOM    373  N   ASP A  26     -11.765  14.234   3.748  0.00  0.00      C2   N
ATOM    374  CA  ASP A  26     -11.659  13.325   2.527  0.00  0.00      C2   C
ATOM    375  C   ASP A  26     -11.353  11.858   2.907  0.00  0.00      C2   C
ATOM    376  O   ASP A  26     -11.912  10.963   2.297  0.00  0.00      C2   O
ATOM    377  CB  ASP A  26     -10.715  13.755   1.340  0.00  0.00      C2   C
ATOM    378  CG  ASP A  26     -11.009  15.014   0.609  0.00  0.00      C2   C
ATOM    379  OD1 ASP A  26     -10.069  15.588   0.044  0.00  0.00      C2   O
ATOM    380  OD2 ASP A  26     -12.157  15.505   0.552  0.00  0.00      C2   O
ATOM    381  H   ASP A  26     -11.043  14.941   3.734  0.00  0.00      C2   H
ATOM    382  HA  ASP A  26     -12.663  13.253   2.108  0.00  0.00      C2   H
ATOM    383  HB3 ASP A  26     -10.565  13.015   0.554  0.00  0.00      C2   H
ATOM    384  HB2 ASP A  26      -9.769  13.922   1.856  0.00  0.00      C2   H
ATOM    385  N   GLY A  27     -10.582  11.719   4.024  0.00  0.00      C2   N
ATOM    386  CA  GLY A  27     -10.154  10.484   4.668  0.00  0.00      C2   C
ATOM    387  C   GLY A  27     -11.267   9.635   5.202  0.00  0.00      C2   C
ATOM    388  O   GLY A  27     -11.122   8.469   5.366  0.00  0.00      C2   O
ATOM    389  H   GLY A  27     -10.265  12.609   4.381  0.00  0.00      C2   H
ATOM    390  HA3 GLY A  27      -9.499  10.768   5.491  0.00  0.00      C2   H
ATOM    391  HA2 GLY A  27      -9.525   9.930   3.971  0.00  0.00      C2   H
ATOM    392  N   GLU A  28     -12.395  10.326   5.431  0.00  0.00      C2   N
ATOM    393  CA  GLU A  28     -13.527   9.676   6.007  0.00  0.00      C2   C
ATOM    394  C   GLU A  28     -14.460   9.006   4.941  0.00  0.00      C2   C
ATOM    395  O   GLU A  28     -15.354   8.319   5.355  0.00  0.00      C2   O
ATOM    396  CB  GLU A  28     -14.333  10.598   6.919  0.00  0.00      C2   C
ATOM    397  CG  GLU A  28     -13.434  11.486   7.836  0.00  0.00      C2   C
ATOM    398  CD  GLU A  28     -14.152  12.404   8.849  0.00  0.00      C2   C
ATOM    399  OE1 GLU A  28     -13.492  12.893   9.793  0.00  0.00      C2   O
ATOM    400  OE2 GLU A  28     -15.413  12.445   8.868  0.00  0.00      C2   O
ATOM    401  H   GLU A  28     -12.395  11.336   5.435  0.00  0.00      C2   H
ATOM    402  HA  GLU A  28     -13.187   8.833   6.607  0.00  0.00      C2   H
ATOM    403  HB3 GLU A  28     -14.974   9.934   7.499  0.00  0.00      C2   H
ATOM    404  HB2 GLU A  28     -14.967  11.245   6.313  0.00  0.00      C2   H
ATOM    405  HG3 GLU A  28     -12.872  12.160   7.189  0.00  0.00      C2   H
ATOM    406  HG2 GLU A  28     -12.730  10.833   8.351  0.00  0.00      C2   H
ATOM    407  N   LYS A  29     -14.342   9.313   3.617  0.00  0.00      C2   N
ATOM    408  CA  LYS A  29     -15.237   8.756   2.598  0.00  0.00      C2   C
ATOM    409  C   LYS A  29     -14.926   7.319   2.192  0.00  0.00      C2   C
ATOM    410  O   LYS A  29     -15.174   6.956   1.039  0.00  0.00      C2   O
ATOM    411  CB  LYS A  29     -15.430   9.784   1.487  0.00  0.00      C2   C
ATOM    412  CG  LYS A  29     -15.766  11.214   1.902  0.00  0.00      C2   C
ATOM    413  CD  LYS A  29     -16.643  11.413   3.181  0.00  0.00      C2   C
ATOM    414  CE  LYS A  29     -17.264  12.810   3.270  0.00  0.00      C2   C
ATOM    415  NZ  LYS A  29     -16.321  13.908   3.639  0.00  0.00      C2   N
ATOM    416  H   LYS A  29     -13.767  10.103   3.361  0.00  0.00      C2   H
ATOM    417  HA  LYS A  29     -16.160   8.518   3.128  0.00  0.00      C2   H
ATOM    418  HB3 LYS A  29     -16.288   9.395   0.939  0.00  0.00      C2   H
ATOM    419  HB2 LYS A  29     -14.614   9.862   0.769  0.00  0.00      C2   H
ATOM    420  HG3 LYS A  29     -16.092  11.708   0.986  0.00  0.00      C2   H
ATOM    421  HG2 LYS A  29     -14.892  11.783   2.220  0.00  0.00      C2   H
ATOM    422  HD3 LYS A  29     -16.082  11.094   4.059  0.00  0.00      C2   H
ATOM    423  HD2 LYS A  29     -17.450  10.689   3.074  0.00  0.00      C2   H
ATOM    424  HE3 LYS A  29     -18.082  12.787   3.991  0.00  0.00      C2   H
ATOM    425  HE2 LYS A  29     -17.631  13.021   2.266  0.00  0.00      C2   H
ATOM    426  HZ1 LYS A  29     -15.606  14.016   2.934  0.00  0.00      C2   H
ATOM    427  HZ2 LYS A  29     -16.757  14.819   3.623  0.00  0.00      C2   H
ATOM    428  HZ3 LYS A  29     -15.974  13.713   4.568  0.00  0.00      C2   H
ATOM    429  N   ALA A  30     -14.414   6.453   3.090  0.00  0.00      C2   N
ATOM    430  CA  ALA A  30     -13.959   5.162   2.750  0.00  0.00      C2   C
ATOM    431  C   ALA A  30     -15.103   4.135   2.653  0.00  0.00      C2   C
ATOM    432  O   ALA A  30     -15.565   3.663   3.695  0.00  0.00      C2   O
ATOM    433  CB  ALA A  30     -12.953   4.774   3.752  0.00  0.00      C2   C
ATOM    434  H   ALA A  30     -14.289   6.744   4.049  0.00  0.00      C2   H
ATOM    435  HA  ALA A  30     -13.441   5.107   1.793  0.00  0.00      C2   H
ATOM    436  HB1 ALA A  30     -12.715   3.710   3.770  0.00  0.00      C2   H
ATOM    437  HB2 ALA A  30     -12.175   5.529   3.638  0.00  0.00      C2   H
ATOM    438  HB3 ALA A  30     -13.291   5.040   4.753  0.00  0.00      C2   H
ATOM    439  N   ALA A  31     -15.552   3.845   1.380  0.00  0.00      C2   N
ATOM    440  CA  ALA A  31     -16.778   3.210   0.955  0.00  0.00      C2   C
ATOM    441  C   ALA A  31     -18.058   4.110   1.184  0.00  0.00      C2   C
ATOM    442  O   ALA A  31     -19.088   3.634   1.678  0.00  0.00      C2   O
ATOM    443  CB  ALA A  31     -16.923   1.824   1.617  0.00  0.00      C2   C
ATOM    444  H   ALA A  31     -15.146   4.359   0.611  0.00  0.00      C2   H
ATOM    445  HA  ALA A  31     -16.767   3.078  -0.127  0.00  0.00      C2   H
ATOM    446  HB1 ALA A  31     -17.427   1.788   2.583  0.00  0.00      C2   H
ATOM    447  HB2 ALA A  31     -17.397   1.123   0.930  0.00  0.00      C2   H
ATOM    448  HB3 ALA A  31     -15.931   1.412   1.802  0.00  0.00      C2   H
ATOM    449  N   ARG A  32     -17.933   5.401   0.819  0.00  0.00      C2   N
ATOM    450  CA  ARG A  32     -19.055   6.321   0.665  0.00  0.00      C2   C
ATOM    451  C   ARG A  32     -19.786   6.163  -0.670  0.00  0.00      C2   C
ATOM    452  O   ARG A  32     -21.054   6.197  -0.766  0.00  0.00      C2   O
ATOM    453  CB  ARG A  32     -18.595   7.823   0.808  0.00  0.00      C2   C
ATOM    454  CG  ARG A  32     -19.711   8.836   0.943  0.00  0.00      C2   C
ATOM    455  CD  ARG A  32     -20.217   9.599  -0.369  0.00  0.00      C2   C
ATOM    456  NE  ARG A  32     -19.125  10.398  -0.924  0.00  0.00      C2   N
ATOM    457  CZ  ARG A  32     -18.860  11.646  -0.605  0.00  0.00      C2   C
ATOM    458  NH1 ARG A  32     -19.684  12.421   0.149  0.00  0.00      C2   N
ATOM    459  NH2 ARG A  32     -17.801  12.247  -1.156  0.00  0.00      C2   N
ATOM    460  H   ARG A  32     -17.056   5.704   0.422  0.00  0.00      C2   H
ATOM    461  HA  ARG A  32     -19.722   6.080   1.492  0.00  0.00      C2   H
ATOM    462  HB3 ARG A  32     -17.886   8.088   0.024  0.00  0.00      C2   H
ATOM    463  HB2 ARG A  32     -18.037   7.815   1.744  0.00  0.00      C2   H
ATOM    464  HG3 ARG A  32     -19.308   9.587   1.623  0.00  0.00      C2   H
ATOM    465  HG2 ARG A  32     -20.560   8.337   1.410  0.00  0.00      C2   H
ATOM    466  HD3 ARG A  32     -21.112  10.218  -0.302  0.00  0.00      C2   H
ATOM    467  HD2 ARG A  32     -20.441   8.914  -1.187  0.00  0.00      C2   H
ATOM    468  HE  ARG A  32     -18.479   9.924  -1.538  0.00  0.00      C2   H
ATOM    469 HH12 ARG A  32     -19.385  13.293   0.562  0.00  0.00      C2   H
ATOM    470 HH11 ARG A  32     -20.592  12.043   0.376  0.00  0.00      C2   H
ATOM    471 HH22 ARG A  32     -17.613  13.239  -1.196  0.00  0.00      C2   H
ATOM    472 HH21 ARG A  32     -17.254  11.669  -1.777  0.00  0.00      C2   H
ATOM    473  N   GLU A  33     -18.922   5.787  -1.646  0.00  0.00      C2   N
ATOM    474  CA  GLU A  33     -19.195   5.461  -3.001  0.00  0.00      C2   C
ATOM    475  C   GLU A  33     -18.351   4.163  -3.168  0.00  0.00      C2   C
ATOM    476  O   GLU A  33     -17.316   4.013  -2.534  0.00  0.00      C2   O
ATOM    477  CB  GLU A  33     -18.737   6.636  -3.831  0.00  0.00      C2   C
ATOM    478  CG  GLU A  33     -19.106   6.483  -5.300  0.00  0.00      C2   C
ATOM    479  CD  GLU A  33     -18.912   7.751  -6.099  0.00  0.00      C2   C
ATOM    480  OE1 GLU A  33     -19.699   8.732  -6.198  0.00  0.00      C2   O
ATOM    481  OE2 GLU A  33     -17.752   7.847  -6.635  0.00  0.00      C2   O
ATOM    482  H   GLU A  33     -17.933   5.772  -1.438  0.00  0.00      C2   H
ATOM    483  HA  GLU A  33     -20.266   5.289  -3.109  0.00  0.00      C2   H
ATOM    484  HB3 GLU A  33     -17.660   6.798  -3.788  0.00  0.00      C2   H
ATOM    485  HB2 GLU A  33     -19.244   7.555  -3.539  0.00  0.00      C2   H
ATOM    486  HG3 GLU A  33     -20.160   6.256  -5.462  0.00  0.00      C2   H
ATOM    487  HG2 GLU A  33     -18.502   5.742  -5.824  0.00  0.00      C2   H
ATOM    488  N   VAL A  34     -18.858   3.254  -3.987  0.00  0.00      C2   N
ATOM    489  CA  VAL A  34     -18.234   1.998  -4.306  0.00  0.00      C2   C
ATOM    490  C   VAL A  34     -17.395   2.217  -5.585  0.00  0.00      C2   C
ATOM    491  O   VAL A  34     -18.062   2.396  -6.584  0.00  0.00      C2   O
ATOM    492  CB  VAL A  34     -19.252   0.838  -4.583  0.00  0.00      C2   C
ATOM    493  CG1 VAL A  34     -18.899  -0.442  -5.262  0.00  0.00      C2   C
ATOM    494  CG2 VAL A  34     -19.964   0.511  -3.253  0.00  0.00      C2   C
ATOM    495  H   VAL A  34     -19.637   3.558  -4.554  0.00  0.00      C2   H
ATOM    496  HA  VAL A  34     -17.663   1.612  -3.461  0.00  0.00      C2   H
ATOM    497  HB  VAL A  34     -20.018   1.347  -5.168  0.00  0.00      C2   H
ATOM    498 HG11 VAL A  34     -19.794  -1.012  -5.513  0.00  0.00      C2   H
ATOM    499 HG12 VAL A  34     -18.330  -0.402  -6.191  0.00  0.00      C2   H
ATOM    500 HG13 VAL A  34     -18.268  -0.990  -4.562  0.00  0.00      C2   H
ATOM    501 HG21 VAL A  34     -19.404  -0.153  -2.594  0.00  0.00      C2   H
ATOM    502 HG22 VAL A  34     -20.215   1.409  -2.689  0.00  0.00      C2   H
ATOM    503 HG23 VAL A  34     -20.926   0.055  -3.489  0.00  0.00      C2   H
ATOM    504  N   LYS A  35     -16.075   2.053  -5.476  0.00  0.00      C2   N
ATOM    505  CA  LYS A  35     -15.230   2.279  -6.676  0.00  0.00      C2   C
ATOM    506  C   LYS A  35     -14.920   0.894  -7.384  0.00  0.00      C2   C
ATOM    507  O   LYS A  35     -14.644  -0.112  -6.667  0.00  0.00      C2   O
ATOM    508  CB  LYS A  35     -13.956   3.097  -6.377  0.00  0.00      C2   C
ATOM    509  CG  LYS A  35     -14.047   4.161  -5.195  0.00  0.00      C2   C
ATOM    510  CD  LYS A  35     -14.727   5.408  -5.785  0.00  0.00      C2   C
ATOM    511  CE  LYS A  35     -14.737   6.556  -4.720  0.00  0.00      C2   C
ATOM    512  NZ  LYS A  35     -15.307   7.788  -5.371  0.00  0.00      C2   N
ATOM    513  H   LYS A  35     -15.594   1.779  -4.631  0.00  0.00      C2   H
ATOM    514  HA  LYS A  35     -15.740   2.921  -7.394  0.00  0.00      C2   H
ATOM    515  HB3 LYS A  35     -13.654   3.605  -7.293  0.00  0.00      C2   H
ATOM    516  HB2 LYS A  35     -13.259   2.316  -6.074  0.00  0.00      C2   H
ATOM    517  HG3 LYS A  35     -13.058   4.422  -4.820  0.00  0.00      C2   H
ATOM    518  HG2 LYS A  35     -14.576   3.672  -4.377  0.00  0.00      C2   H
ATOM    519  HD3 LYS A  35     -15.750   5.055  -5.917  0.00  0.00      C2   H
ATOM    520  HD2 LYS A  35     -14.281   5.781  -6.707  0.00  0.00      C2   H
ATOM    521  HE3 LYS A  35     -13.758   6.808  -4.312  0.00  0.00      C2   H
ATOM    522  HE2 LYS A  35     -15.429   6.217  -3.949  0.00  0.00      C2   H
ATOM    523  HZ1 LYS A  35     -16.027   7.553  -6.040  0.00  0.00      C2   H
ATOM    524  HZ2 LYS A  35     -15.641   8.396  -4.636  0.00  0.00      C2   H
ATOM    525  HZ3 LYS A  35     -14.717   8.380  -5.937  0.00  0.00      C2   H
ATOM    526  N   LEU A  36     -14.842   0.808  -8.746  0.00  0.00      C2   N
ATOM    527  CA  LEU A  36     -14.740  -0.406  -9.523  0.00  0.00      C2   C
ATOM    528  C   LEU A  36     -13.925  -0.103 -10.752  0.00  0.00      C2   C
ATOM    529  O   LEU A  36     -13.791   1.069 -11.163  0.00  0.00      C2   O
ATOM    530  CB  LEU A  36     -16.159  -0.824 -10.008  0.00  0.00      C2   C
ATOM    531  CG  LEU A  36     -17.139  -1.321  -8.925  0.00  0.00      C2   C
ATOM    532  CD1 LEU A  36     -18.621  -1.365  -9.356  0.00  0.00      C2   C
ATOM    533  CD2 LEU A  36     -16.801  -2.678  -8.414  0.00  0.00      C2   C
ATOM    534  H   LEU A  36     -14.780   1.692  -9.232  0.00  0.00      C2   H
ATOM    535  HA  LEU A  36     -14.221  -1.031  -8.797  0.00  0.00      C2   H
ATOM    536  HB3 LEU A  36     -16.126  -1.623 -10.749  0.00  0.00      C2   H
ATOM    537  HB2 LEU A  36     -16.555  -0.002 -10.604  0.00  0.00      C2   H
ATOM    538  HG  LEU A  36     -17.225  -0.599  -8.112  0.00  0.00      C2   H
ATOM    539 HD11 LEU A  36     -18.598  -1.737 -10.380  0.00  0.00      C2   H
ATOM    540 HD12 LEU A  36     -19.290  -1.920  -8.698  0.00  0.00      C2   H
ATOM    541 HD13 LEU A  36     -19.062  -0.395  -9.585  0.00  0.00      C2   H
ATOM    542 HD21 LEU A  36     -16.329  -3.429  -9.047  0.00  0.00      C2   H
ATOM    543 HD22 LEU A  36     -16.188  -2.608  -7.516  0.00  0.00      C2   H
ATOM    544 HD23 LEU A  36     -17.655  -3.239  -8.037  0.00  0.00      C2   H
ATOM    545  N   LEU A  37     -13.217  -1.075 -11.257  0.00  0.00      C2   N
ATOM    546  CA  LEU A  37     -12.446  -1.028 -12.461  0.00  0.00      C2   C
ATOM    547  C   LEU A  37     -13.150  -1.875 -13.554  0.00  0.00      C2   C
ATOM    548  O   LEU A  37     -13.622  -2.931 -13.208  0.00  0.00      C2   O
ATOM    549  CB  LEU A  37     -10.956  -1.454 -12.186  0.00  0.00      C2   C
ATOM    550  CG  LEU A  37      -9.966  -1.796 -13.349  0.00  0.00      C2   C
ATOM    551  CD1 LEU A  37      -9.969  -0.717 -14.504  0.00  0.00      C2   C
ATOM    552  CD2 LEU A  37      -8.511  -2.121 -12.865  0.00  0.00      C2   C
ATOM    553  H   LEU A  37     -13.642  -1.970 -11.064  0.00  0.00      C2   H
ATOM    554  HA  LEU A  37     -12.378  -0.019 -12.868  0.00  0.00      C2   H
ATOM    555  HB3 LEU A  37     -10.913  -2.086 -11.299  0.00  0.00      C2   H
ATOM    556  HB2 LEU A  37     -10.634  -0.485 -11.805  0.00  0.00      C2   H
ATOM    557  HG  LEU A  37     -10.303  -2.707 -13.842  0.00  0.00      C2   H
ATOM    558 HD11 LEU A  37     -10.484   0.178 -14.155  0.00  0.00      C2   H
ATOM    559 HD12 LEU A  37      -8.970  -0.422 -14.824  0.00  0.00      C2   H
ATOM    560 HD13 LEU A  37     -10.482  -1.100 -15.386  0.00  0.00      C2   H
ATOM    561 HD21 LEU A  37      -8.048  -2.845 -13.536  0.00  0.00      C2   H
ATOM    562 HD22 LEU A  37      -7.939  -1.212 -13.051  0.00  0.00      C2   H
ATOM    563 HD23 LEU A  37      -8.550  -2.438 -11.823  0.00  0.00      C2   H
ATOM    564  N   LEU A  38     -13.393  -1.287 -14.766  0.00  0.00      C2   N
ATOM    565  CA  LEU A  38     -14.261  -1.839 -15.852  0.00  0.00      C2   C
ATOM    566  C   LEU A  38     -13.372  -2.201 -17.022  0.00  0.00      C2   C
ATOM    567  O   LEU A  38     -12.876  -1.257 -17.598  0.00  0.00      C2   O
ATOM    568  CB  LEU A  38     -15.281  -0.746 -16.222  0.00  0.00      C2   C
ATOM    569  CG  LEU A  38     -16.046  -0.941 -17.507  0.00  0.00      C2   C
ATOM    570  CD1 LEU A  38     -16.709  -2.291 -17.792  0.00  0.00      C2   C
ATOM    571  CD2 LEU A  38     -17.060   0.255 -17.806  0.00  0.00      C2   C
ATOM    572  H   LEU A  38     -13.019  -0.355 -14.878  0.00  0.00      C2   H
ATOM    573  HA  LEU A  38     -14.785  -2.742 -15.538  0.00  0.00      C2   H
ATOM    574  HB3 LEU A  38     -14.832   0.242 -16.329  0.00  0.00      C2   H
ATOM    575  HB2 LEU A  38     -15.965  -0.629 -15.381  0.00  0.00      C2   H
ATOM    576  HG  LEU A  38     -15.323  -0.887 -18.321  0.00  0.00      C2   H
ATOM    577 HD11 LEU A  38     -16.737  -2.813 -16.835  0.00  0.00      C2   H
ATOM    578 HD12 LEU A  38     -17.731  -2.256 -18.169  0.00  0.00      C2   H
ATOM    579 HD13 LEU A  38     -16.077  -2.977 -18.355  0.00  0.00      C2   H
ATOM    580 HD21 LEU A  38     -18.066  -0.123 -17.983  0.00  0.00      C2   H
ATOM    581 HD22 LEU A  38     -17.092   0.938 -16.957  0.00  0.00      C2   H
ATOM    582 HD23 LEU A  38     -16.865   0.920 -18.648  0.00  0.00      C2   H
ATOM    583  N   LEU A  39     -13.199  -3.499 -17.320  0.00  0.00      C2   N
ATOM    584  CA  LEU A  39     -12.281  -3.930 -18.381  0.00  0.00      C2   C
ATOM    585  C   LEU A  39     -13.011  -4.810 -19.491  0.00  0.00      C2   C
ATOM    586  O   LEU A  39     -13.436  -5.878 -19.112  0.00  0.00      C2   O
ATOM    587  CB  LEU A  39     -11.097  -4.703 -17.771  0.00  0.00      C2   C
ATOM    588  CG  LEU A  39     -10.277  -3.981 -16.731  0.00  0.00      C2   C
ATOM    589  CD1 LEU A  39      -9.596  -4.973 -15.718  0.00  0.00      C2   C
ATOM    590  CD2 LEU A  39      -9.193  -3.062 -17.389  0.00  0.00      C2   C
ATOM    591  H   LEU A  39     -13.596  -4.255 -16.781  0.00  0.00      C2   H
ATOM    592  HA  LEU A  39     -11.863  -3.072 -18.906  0.00  0.00      C2   H
ATOM    593  HB3 LEU A  39     -10.486  -4.989 -18.627  0.00  0.00      C2   H
ATOM    594  HB2 LEU A  39     -11.508  -5.590 -17.288  0.00  0.00      C2   H
ATOM    595  HG  LEU A  39     -10.897  -3.253 -16.208  0.00  0.00      C2   H
ATOM    596 HD11 LEU A  39      -8.537  -4.754 -15.583  0.00  0.00      C2   H
ATOM    597 HD12 LEU A  39     -10.057  -4.885 -14.734  0.00  0.00      C2   H
ATOM    598 HD13 LEU A  39      -9.656  -5.975 -16.144  0.00  0.00      C2   H
ATOM    599 HD21 LEU A  39      -8.849  -3.355 -18.380  0.00  0.00      C2   H
ATOM    600 HD22 LEU A  39      -9.481  -2.011 -17.386  0.00  0.00      C2   H
ATOM    601 HD23 LEU A  39      -8.289  -3.274 -16.816  0.00  0.00      C2   H
ATOM    602  N   GLY A  40     -13.178  -4.304 -20.739  0.00  0.00      C2   N
ATOM    603  CA  GLY A  40     -13.533  -5.161 -21.879  0.00  0.00      C2   C
ATOM    604  C   GLY A  40     -12.355  -5.943 -22.308  0.00  0.00      C2   C
ATOM    605  O   GLY A  40     -11.236  -5.450 -22.653  0.00  0.00      C2   O
ATOM    606  H   GLY A  40     -12.761  -3.392 -20.854  0.00  0.00      C2   H
ATOM    607  HA3 GLY A  40     -13.858  -4.519 -22.698  0.00  0.00      C2   H
ATOM    608  HA2 GLY A  40     -14.394  -5.800 -21.683  0.00  0.00      C2   H
ATOM    609  N   ALA A  41     -12.587  -7.234 -22.481  0.00  0.00      C2   N
ATOM    610  CA  ALA A  41     -11.619  -8.169 -22.958  0.00  0.00      C2   C
ATOM    611  C   ALA A  41     -11.981  -8.582 -24.389  0.00  0.00      C2   C
ATOM    612  O   ALA A  41     -12.713  -9.552 -24.595  0.00  0.00      C2   O
ATOM    613  CB  ALA A  41     -11.617  -9.312 -21.869  0.00  0.00      C2   C
ATOM    614  H   ALA A  41     -13.530  -7.551 -22.305  0.00  0.00      C2   H
ATOM    615  HA  ALA A  41     -10.614  -7.756 -23.052  0.00  0.00      C2   H
ATOM    616  HB1 ALA A  41     -10.796 -10.027 -21.918  0.00  0.00      C2   H
ATOM    617  HB2 ALA A  41     -11.418  -8.891 -20.883  0.00  0.00      C2   H
ATOM    618  HB3 ALA A  41     -12.517  -9.924 -21.812  0.00  0.00      C2   H
ATOM    619  N   GLY A  42     -11.564  -7.704 -25.364  0.00  0.00      C2   N
ATOM    620  CA  GLY A  42     -11.913  -7.890 -26.769  0.00  0.00      C2   C
ATOM    621  C   GLY A  42     -13.289  -7.232 -27.035  0.00  0.00      C2   C
ATOM    622  O   GLY A  42     -13.650  -6.168 -26.527  0.00  0.00      C2   O
ATOM    623  H   GLY A  42     -11.121  -6.836 -25.098  0.00  0.00      C2   H
ATOM    624  HA3 GLY A  42     -11.937  -8.959 -26.982  0.00  0.00      C2   H
ATOM    625  HA2 GLY A  42     -11.238  -7.298 -27.387  0.00  0.00      C2   H
ATOM    626  N   GLU A  43     -14.047  -7.888 -27.879  0.00  0.00      C2   N
ATOM    627  CA  GLU A  43     -15.403  -7.508 -28.366  0.00  0.00      C2   C
ATOM    628  C   GLU A  43     -16.578  -7.792 -27.376  0.00  0.00      C2   C
ATOM    629  O   GLU A  43     -17.511  -8.481 -27.736  0.00  0.00      C2   O
ATOM    630  CB  GLU A  43     -15.616  -8.067 -29.754  0.00  0.00      C2   C
ATOM    631  CG  GLU A  43     -14.722  -7.424 -30.852  0.00  0.00      C2   C
ATOM    632  CD  GLU A  43     -14.526  -8.192 -32.124  0.00  0.00      C2   C
ATOM    633  OE1 GLU A  43     -13.761  -9.185 -32.086  0.00  0.00      C2   O
ATOM    634  OE2 GLU A  43     -15.068  -7.821 -33.207  0.00  0.00      C2   O
ATOM    635  H   GLU A  43     -13.781  -8.810 -28.196  0.00  0.00      C2   H
ATOM    636  HA  GLU A  43     -15.383  -6.418 -28.367  0.00  0.00      C2   H
ATOM    637  HB3 GLU A  43     -16.646  -7.970 -30.095  0.00  0.00      C2   H
ATOM    638  HB2 GLU A  43     -15.492  -9.149 -29.812  0.00  0.00      C2   H
ATOM    639  HG3 GLU A  43     -13.699  -7.366 -30.481  0.00  0.00      C2   H
ATOM    640  HG2 GLU A  43     -15.142  -6.460 -31.140  0.00  0.00      C2   H
ATOM    641  N   SER A  44     -16.454  -7.281 -26.174  0.00  0.00      C2   N
ATOM    642  CA  SER A  44     -17.300  -7.798 -25.059  0.00  0.00      C2   C
ATOM    643  C   SER A  44     -18.767  -7.299 -25.079  0.00  0.00      C2   C
ATOM    644  O   SER A  44     -19.590  -7.715 -24.235  0.00  0.00      C2   O
ATOM    645  CB  SER A  44     -16.684  -7.522 -23.649  0.00  0.00      C2   C
ATOM    646  OG  SER A  44     -16.547  -6.087 -23.312  0.00  0.00      C2   O
ATOM    647  H   SER A  44     -15.580  -6.800 -26.016  0.00  0.00      C2   H
ATOM    648  HA  SER A  44     -17.360  -8.886 -25.032  0.00  0.00      C2   H
ATOM    649  HB3 SER A  44     -15.731  -8.051 -23.671  0.00  0.00      C2   H
ATOM    650  HB2 SER A  44     -17.311  -8.018 -22.909  0.00  0.00      C2   H
ATOM    651  HG  SER A  44     -16.170  -5.717 -24.113  0.00  0.00      C2   H
ATOM    652  N   GLY A  45     -19.024  -6.412 -26.015  0.00  0.00      C2   N
ATOM    653  CA  GLY A  45     -20.278  -5.700 -25.930  0.00  0.00      C2   C
ATOM    654  C   GLY A  45     -20.260  -4.611 -24.865  0.00  0.00      C2   C
ATOM    655  O   GLY A  45     -21.327  -4.339 -24.283  0.00  0.00      C2   O
ATOM    656  H   GLY A  45     -18.348  -5.879 -26.542  0.00  0.00      C2   H
ATOM    657  HA3 GLY A  45     -21.057  -6.446 -25.772  0.00  0.00      C2   H
ATOM    658  HA2 GLY A  45     -20.442  -5.188 -26.878  0.00  0.00      C2   H
ATOM    659  N   LYS A  46     -19.074  -3.937 -24.591  0.00  0.00      C2   N
ATOM    660  CA  LYS A  46     -18.933  -3.040 -23.370  0.00  0.00      C2   C
ATOM    661  C   LYS A  46     -19.839  -1.793 -23.401  0.00  0.00      C2   C
ATOM    662  O   LYS A  46     -20.344  -1.444 -22.302  0.00  0.00      C2   O
ATOM    663  CB  LYS A  46     -17.425  -2.504 -23.194  0.00  0.00      C2   C
ATOM    664  CG  LYS A  46     -17.135  -2.096 -21.706  0.00  0.00      C2   C
ATOM    665  CD  LYS A  46     -16.033  -1.026 -21.576  0.00  0.00      C2   C
ATOM    666  CE  LYS A  46     -16.589   0.342 -21.985  0.00  0.00      C2   C
ATOM    667  NZ  LYS A  46     -15.506   1.321 -22.113  0.00  0.00      C2   N
ATOM    668  H   LYS A  46     -18.231  -4.169 -25.097  0.00  0.00      C2   H
ATOM    669  HA  LYS A  46     -19.153  -3.621 -22.474  0.00  0.00      C2   H
ATOM    670  HB3 LYS A  46     -17.286  -1.666 -23.878  0.00  0.00      C2   H
ATOM    671  HB2 LYS A  46     -16.757  -3.321 -23.466  0.00  0.00      C2   H
ATOM    672  HG3 LYS A  46     -16.740  -2.957 -21.167  0.00  0.00      C2   H
ATOM    673  HG2 LYS A  46     -18.073  -1.953 -21.169  0.00  0.00      C2   H
ATOM    674  HD3 LYS A  46     -15.112  -1.329 -22.073  0.00  0.00      C2   H
ATOM    675  HD2 LYS A  46     -15.729  -0.824 -20.549  0.00  0.00      C2   H
ATOM    676  HE3 LYS A  46     -17.369   0.618 -21.275  0.00  0.00      C2   H
ATOM    677  HE2 LYS A  46     -17.119   0.337 -22.938  0.00  0.00      C2   H
ATOM    678  HZ1 LYS A  46     -14.780   1.110 -22.783  0.00  0.00      C2   H
ATOM    679  HZ2 LYS A  46     -15.916   2.191 -22.421  0.00  0.00      C2   H
ATOM    680  HZ3 LYS A  46     -15.112   1.506 -21.202  0.00  0.00      C2   H
ATOM    681  N   SER A  47     -20.203  -1.285 -24.575  0.00  0.00      C2   N
ATOM    682  CA  SER A  47     -21.156  -0.147 -24.697  0.00  0.00      C2   C
ATOM    683  C   SER A  47     -22.608  -0.584 -24.362  0.00  0.00      C2   C
ATOM    684  O   SER A  47     -23.214   0.091 -23.500  0.00  0.00      C2   O
ATOM    685  CB  SER A  47     -21.096   0.516 -26.104  0.00  0.00      C2   C
ATOM    686  OG  SER A  47     -20.770  -0.426 -27.181  0.00  0.00      C2   O
ATOM    687  H   SER A  47     -19.647  -1.490 -25.393  0.00  0.00      C2   H
ATOM    688  HA  SER A  47     -20.837   0.578 -23.948  0.00  0.00      C2   H
ATOM    689  HB3 SER A  47     -20.251   1.204 -26.112  0.00  0.00      C2   H
ATOM    690  HB2 SER A  47     -22.067   0.941 -26.356  0.00  0.00      C2   H
ATOM    691  HG  SER A  47     -20.290  -0.021 -27.907  0.00  0.00      C2   H
ATOM    692  N   THR A  48     -23.090  -1.792 -24.753  0.00  0.00      C2   N
ATOM    693  CA  THR A  48     -24.374  -2.365 -24.337  0.00  0.00      C2   C
ATOM    694  C   THR A  48     -24.452  -2.703 -22.844  0.00  0.00      C2   C
ATOM    695  O   THR A  48     -25.505  -2.366 -22.256  0.00  0.00      C2   O
ATOM    696  CB  THR A  48     -24.663  -3.687 -25.116  0.00  0.00      C2   C
ATOM    697  OG1 THR A  48     -24.339  -3.470 -26.449  0.00  0.00      C2   O
ATOM    698  CG2 THR A  48     -26.148  -4.014 -25.155  0.00  0.00      C2   C
ATOM    699  H   THR A  48     -22.569  -2.450 -25.315  0.00  0.00      C2   H
ATOM    700  HA  THR A  48     -25.066  -1.535 -24.484  0.00  0.00      C2   H
ATOM    701  HB  THR A  48     -24.085  -4.560 -24.812  0.00  0.00      C2   H
ATOM    702  HG1 THR A  48     -23.398  -3.353 -26.599  0.00  0.00      C2   H
ATOM    703 HG21 THR A  48     -26.763  -3.121 -25.261  0.00  0.00      C2   H
ATOM    704 HG22 THR A  48     -26.257  -4.867 -25.825  0.00  0.00      C2   H
ATOM    705 HG23 THR A  48     -26.326  -4.466 -24.179  0.00  0.00      C2   H
ATOM    706  N   ILE A  49     -23.381  -3.203 -22.205  0.00  0.00      C2   N
ATOM    707  CA  ILE A  49     -23.263  -3.419 -20.722  0.00  0.00      C2   C
ATOM    708  C   ILE A  49     -23.422  -2.136 -19.915  0.00  0.00      C2   C
ATOM    709  O   ILE A  49     -24.111  -2.067 -18.859  0.00  0.00      C2   O
ATOM    710  CB  ILE A  49     -21.926  -4.220 -20.361  0.00  0.00      C2   C
ATOM    711  CG1 ILE A  49     -21.877  -5.629 -21.077  0.00  0.00      C2   C
ATOM    712  CG2 ILE A  49     -21.653  -4.422 -18.875  0.00  0.00      C2   C
ATOM    713  CD1 ILE A  49     -20.502  -6.175 -21.015  0.00  0.00      C2   C
ATOM    714  H   ILE A  49     -22.548  -3.388 -22.745  0.00  0.00      C2   H
ATOM    715  HA  ILE A  49     -24.115  -3.982 -20.344  0.00  0.00      C2   H
ATOM    716  HB  ILE A  49     -21.119  -3.675 -20.850  0.00  0.00      C2   H
ATOM    717 HG13 ILE A  49     -22.210  -5.521 -22.109  0.00  0.00      C2   H
ATOM    718 HG12 ILE A  49     -22.612  -6.263 -20.582  0.00  0.00      C2   H
ATOM    719 HG21 ILE A  49     -21.336  -3.480 -18.428  0.00  0.00      C2   H
ATOM    720 HG22 ILE A  49     -22.456  -4.800 -18.241  0.00  0.00      C2   H
ATOM    721 HG23 ILE A  49     -20.878  -5.151 -18.634  0.00  0.00      C2   H
ATOM    722 HD11 ILE A  49     -19.783  -5.362 -20.917  0.00  0.00      C2   H
ATOM    723 HD12 ILE A  49     -20.446  -6.759 -20.096  0.00  0.00      C2   H
ATOM    724 HD13 ILE A  49     -20.196  -6.812 -21.845  0.00  0.00      C2   H
ATOM    725  N   VAL A  50     -22.743  -1.088 -20.377  0.00  0.00      C2   N
ATOM    726  CA  VAL A  50     -23.061   0.275 -19.817  0.00  0.00      C2   C
ATOM    727  C   VAL A  50     -24.492   0.793 -19.957  0.00  0.00      C2   C
ATOM    728  O   VAL A  50     -25.123   1.305 -19.056  0.00  0.00      C2   O
ATOM    729  CB  VAL A  50     -22.037   1.422 -20.159  0.00  0.00      C2   C
ATOM    730  CG1 VAL A  50     -22.333   2.869 -19.679  0.00  0.00      C2   C
ATOM    731  CG2 VAL A  50     -20.644   0.996 -19.735  0.00  0.00      C2   C
ATOM    732  H   VAL A  50     -22.128  -1.075 -21.179  0.00  0.00      C2   H
ATOM    733  HA  VAL A  50     -22.936   0.127 -18.744  0.00  0.00      C2   H
ATOM    734  HB  VAL A  50     -21.998   1.434 -21.249  0.00  0.00      C2   H
ATOM    735 HG11 VAL A  50     -22.532   3.072 -18.627  0.00  0.00      C2   H
ATOM    736 HG12 VAL A  50     -21.548   3.591 -19.901  0.00  0.00      C2   H
ATOM    737 HG13 VAL A  50     -23.216   3.317 -20.135  0.00  0.00      C2   H
ATOM    738 HG21 VAL A  50     -20.617   0.774 -18.668  0.00  0.00      C2   H
ATOM    739 HG22 VAL A  50     -20.305   0.121 -20.289  0.00  0.00      C2   H
ATOM    740 HG23 VAL A  50     -19.916   1.788 -19.910  0.00  0.00      C2   H
ATOM    741  N   LYS A  51     -25.019   0.576 -21.211  0.00  0.00      C2   N
ATOM    742  CA  LYS A  51     -26.410   1.012 -21.622  0.00  0.00      C2   C
ATOM    743  C   LYS A  51     -27.411   0.270 -20.656  0.00  0.00      C2   C
ATOM    744  O   LYS A  51     -28.342   0.967 -20.292  0.00  0.00      C2   O
ATOM    745  CB  LYS A  51     -26.734   0.824 -23.087  0.00  0.00      C2   C
ATOM    746  CG  LYS A  51     -27.975   1.551 -23.577  0.00  0.00      C2   C
ATOM    747  CD  LYS A  51     -27.933   1.967 -25.079  0.00  0.00      C2   C
ATOM    748  CE  LYS A  51     -27.168   3.273 -25.310  0.00  0.00      C2   C
ATOM    749  NZ  LYS A  51     -27.878   4.483 -24.875  0.00  0.00      C2   N
ATOM    750  H   LYS A  51     -24.334   0.258 -21.882  0.00  0.00      C2   H
ATOM    751  HA  LYS A  51     -26.445   2.083 -21.422  0.00  0.00      C2   H
ATOM    752  HB3 LYS A  51     -26.965  -0.221 -23.291  0.00  0.00      C2   H
ATOM    753  HB2 LYS A  51     -25.894   1.000 -23.760  0.00  0.00      C2   H
ATOM    754  HG3 LYS A  51     -28.042   2.474 -23.000  0.00  0.00      C2   H
ATOM    755  HG2 LYS A  51     -28.910   1.000 -23.474  0.00  0.00      C2   H
ATOM    756  HD3 LYS A  51     -28.964   2.055 -25.419  0.00  0.00      C2   H
ATOM    757  HD2 LYS A  51     -27.441   1.153 -25.612  0.00  0.00      C2   H
ATOM    758  HE3 LYS A  51     -26.921   3.334 -26.370  0.00  0.00      C2   H
ATOM    759  HE2 LYS A  51     -26.174   3.226 -24.864  0.00  0.00      C2   H
ATOM    760  HZ1 LYS A  51     -28.620   4.752 -25.505  0.00  0.00      C2   H
ATOM    761  HZ2 LYS A  51     -28.303   4.266 -23.984  0.00  0.00      C2   H
ATOM    762  HZ3 LYS A  51     -27.180   5.205 -24.773  0.00  0.00      C2   H
ATOM    763  N   GLN A  52     -27.180  -0.984 -20.257  0.00  0.00      C2   N
ATOM    764  CA  GLN A  52     -27.917  -1.761 -19.273  0.00  0.00      C2   C
ATOM    765  C   GLN A  52     -27.821  -1.281 -17.866  0.00  0.00      C2   C
ATOM    766  O   GLN A  52     -28.793  -1.327 -17.127  0.00  0.00      C2   O
ATOM    767  CB  GLN A  52     -27.630  -3.269 -19.359  0.00  0.00      C2   C
ATOM    768  CG  GLN A  52     -28.217  -4.001 -20.586  0.00  0.00      C2   C
ATOM    769  CD  GLN A  52     -29.666  -4.106 -20.643  0.00  0.00      C2   C
ATOM    770  OE1 GLN A  52     -30.274  -4.120 -19.572  0.00  0.00      C2   O
ATOM    771  NE2 GLN A  52     -30.252  -4.286 -21.794  0.00  0.00      C2   N
ATOM    772  H   GLN A  52     -26.414  -1.476 -20.695  0.00  0.00      C2   H
ATOM    773  HA  GLN A  52     -28.982  -1.653 -19.477  0.00  0.00      C2   H
ATOM    774  HB3 GLN A  52     -27.956  -3.734 -18.429  0.00  0.00      C2   H
ATOM    775  HB2 GLN A  52     -26.551  -3.421 -19.354  0.00  0.00      C2   H
ATOM    776  HG3 GLN A  52     -27.858  -5.026 -20.688  0.00  0.00      C2   H
ATOM    777  HG2 GLN A  52     -27.863  -3.644 -21.553  0.00  0.00      C2   H
ATOM    778 HE22 GLN A  52     -31.237  -4.479 -21.908  0.00  0.00      C2   H
ATOM    779 HE21 GLN A  52     -29.686  -4.358 -22.627  0.00  0.00      C2   H
ATOM    780  N   MET A  53     -26.614  -1.096 -17.329  0.00  0.00      C2   N
ATOM    781  CA  MET A  53     -26.303  -0.798 -15.925  0.00  0.00      C2   C
ATOM    782  C   MET A  53     -26.600   0.683 -15.511  0.00  0.00      C2   C
ATOM    783  O   MET A  53     -26.788   0.968 -14.289  0.00  0.00      C2   O
ATOM    784  CB  MET A  53     -24.912  -1.312 -15.435  0.00  0.00      C2   C
ATOM    785  CG  MET A  53     -24.725  -2.814 -15.328  0.00  0.00      C2   C
ATOM    786  SD  MET A  53     -23.991  -3.378 -13.709  0.00  0.00      C2   S
ATOM    787  CE  MET A  53     -22.299  -2.867 -14.058  0.00  0.00      C2   C
ATOM    788  H   MET A  53     -25.856  -0.985 -17.987  0.00  0.00      C2   H
ATOM    789  HA  MET A  53     -27.062  -1.302 -15.326  0.00  0.00      C2   H
ATOM    790  HB3 MET A  53     -24.729  -0.819 -14.481  0.00  0.00      C2   H
ATOM    791  HB2 MET A  53     -24.140  -0.878 -16.071  0.00  0.00      C2   H
ATOM    792  HG3 MET A  53     -24.235  -3.175 -16.232  0.00  0.00      C2   H
ATOM    793  HG2 MET A  53     -25.708  -3.283 -15.296  0.00  0.00      C2   H
ATOM    794  HE1 MET A  53     -22.098  -3.079 -15.108  0.00  0.00      C2   H
ATOM    795  HE2 MET A  53     -22.279  -1.777 -14.063  0.00  0.00      C2   H
ATOM    796  HE3 MET A  53     -21.505  -3.240 -13.411  0.00  0.00      C2   H
ATOM    797  N   LYS A  54     -26.682   1.566 -16.532  0.00  0.00      C2   N
ATOM    798  CA  LYS A  54     -27.048   2.958 -16.462  0.00  0.00      C2   C
ATOM    799  C   LYS A  54     -28.591   3.061 -16.590  0.00  0.00      C2   C
ATOM    800  O   LYS A  54     -29.075   3.214 -17.687  0.00  0.00      C2   O
ATOM    801  CB  LYS A  54     -26.394   3.775 -17.601  0.00  0.00      C2   C
ATOM    802  CG  LYS A  54     -24.886   3.944 -17.595  0.00  0.00      C2   C
ATOM    803  CD  LYS A  54     -24.386   4.945 -16.524  0.00  0.00      C2   C
ATOM    804  CE  LYS A  54     -24.488   6.405 -16.990  0.00  0.00      C2   C
ATOM    805  NZ  LYS A  54     -24.234   7.388 -15.927  0.00  0.00      C2   N
ATOM    806  H   LYS A  54     -26.524   1.122 -17.426  0.00  0.00      C2   H
ATOM    807  HA  LYS A  54     -26.771   3.243 -15.447  0.00  0.00      C2   H
ATOM    808  HB3 LYS A  54     -26.854   4.759 -17.686  0.00  0.00      C2   H
ATOM    809  HB2 LYS A  54     -26.761   3.260 -18.489  0.00  0.00      C2   H
ATOM    810  HG3 LYS A  54     -24.419   4.307 -18.510  0.00  0.00      C2   H
ATOM    811  HG2 LYS A  54     -24.432   2.973 -17.397  0.00  0.00      C2   H
ATOM    812  HD3 LYS A  54     -23.380   4.673 -16.204  0.00  0.00      C2   H
ATOM    813  HD2 LYS A  54     -25.030   4.862 -15.648  0.00  0.00      C2   H
ATOM    814  HE3 LYS A  54     -25.471   6.658 -17.386  0.00  0.00      C2   H
ATOM    815  HE2 LYS A  54     -23.918   6.644 -17.889  0.00  0.00      C2   H
ATOM    816  HZ1 LYS A  54     -23.259   7.371 -15.663  0.00  0.00      C2   H
ATOM    817  HZ2 LYS A  54     -24.475   8.313 -16.253  0.00  0.00      C2   H
ATOM    818  HZ3 LYS A  54     -24.894   7.226 -15.180  0.00  0.00      C2   H
ATOM    819  N   NMA A  54     -29.362   2.939 -15.497  0.00  0.00      C2   N
ATOM    820  CA  NMA A  54     -30.771   3.285 -15.515  0.00  0.00      C2   C
ATOM    821  H   NMA A  54     -29.003   2.720 -14.579  0.00  0.00      C2   H
ATOM    822  1HA NMA A  54     -30.943   4.343 -15.317  0.00  0.00      C2   H
ATOM    823  2HA NMA A  54     -31.136   3.186 -16.537  0.00  0.00      C2   H
ATOM    824  3HA NMA A  54     -31.407   2.743 -14.814  0.00  0.00      C2   H
ATOM    825  CH3 ACE A 180     -10.050   5.148 -29.037  0.00  0.00      C2   C
ATOM    826  C   ACE A 180      -8.761   5.763 -28.546  0.00  0.00      C2   C
ATOM    827  O   ACE A 180      -7.898   5.051 -28.004  0.00  0.00      C2   O
ATOM    828  1H  ACE A 180     -10.966   5.665 -28.753  0.00  0.00      C2   H
ATOM    829  2H  ACE A 180     -10.040   5.252 -30.122  0.00  0.00      C2   H
ATOM    830  3H  ACE A 180     -10.069   4.060 -28.960  0.00  0.00      C2   H
ATOM    831  N   THR A 181      -8.577   7.075 -28.755  0.00  0.00      C2   N
ATOM    832  CA  THR A 181      -7.452   7.909 -28.374  0.00  0.00      C2   C
ATOM    833  C   THR A 181      -7.636   8.597 -27.025  0.00  0.00      C2   C
ATOM    834  O   THR A 181      -6.694   9.182 -26.547  0.00  0.00      C2   O
ATOM    835  CB  THR A 181      -7.107   8.931 -29.484  0.00  0.00      C2   C
ATOM    836  OG1 THR A 181      -8.248   9.659 -29.794  0.00  0.00      C2   O
ATOM    837  CG2 THR A 181      -6.804   8.230 -30.833  0.00  0.00      C2   C
ATOM    838  H1  THR A 181      -9.242   7.656 -29.245  0.00  0.00      C2   H
ATOM    839  HA  THR A 181      -6.571   7.270 -28.319  0.00  0.00      C2   H
ATOM    840  HB  THR A 181      -6.275   9.559 -29.163  0.00  0.00      C2   H
ATOM    841  HG1 THR A 181      -8.026  10.504 -29.397  0.00  0.00      C2   H
ATOM    842 HG21 THR A 181      -7.682   7.798 -31.312  0.00  0.00      C2   H
ATOM    843 HG22 THR A 181      -6.282   8.848 -31.564  0.00  0.00      C2   H
ATOM    844 HG23 THR A 181      -6.188   7.341 -30.702  0.00  0.00      C2   H
ATOM    845  N   THR A 182      -8.909   8.697 -26.476  0.00  0.00      C2   N
ATOM    846  CA  THR A 182      -9.254   9.129 -25.153  0.00  0.00      C2   C
ATOM    847  C   THR A 182      -8.677   8.374 -23.973  0.00  0.00      C2   C
ATOM    848  O   THR A 182      -8.477   7.193 -24.118  0.00  0.00      C2   O
ATOM    849  CB  THR A 182     -10.771   8.946 -25.017  0.00  0.00      C2   C
ATOM    850  OG1 THR A 182     -11.264   7.690 -25.295  0.00  0.00      C2   O
ATOM    851  CG2 THR A 182     -11.450   9.972 -25.968  0.00  0.00      C2   C
ATOM    852  H   THR A 182      -9.647   8.180 -26.932  0.00  0.00      C2   H
ATOM    853  HA  THR A 182      -9.045  10.197 -25.090  0.00  0.00      C2   H
ATOM    854  HB  THR A 182     -11.103   9.196 -24.009  0.00  0.00      C2   H
ATOM    855  HG1 THR A 182     -11.201   7.198 -24.473  0.00  0.00      C2   H
ATOM    856 HG21 THR A 182     -11.453   9.761 -27.037  0.00  0.00      C2   H
ATOM    857 HG22 THR A 182     -12.507   9.930 -25.703  0.00  0.00      C2   H
ATOM    858 HG23 THR A 182     -11.086  10.997 -25.892  0.00  0.00      C2   H
ATOM    859  N   GLY A 183      -8.441   9.116 -22.840  0.00  0.00      C2   N
ATOM    860  CA  GLY A 183      -7.945   8.587 -21.594  0.00  0.00      C2   C
ATOM    861  C   GLY A 183      -9.011   8.030 -20.615  0.00  0.00      C2   C
ATOM    862  O   GLY A 183     -10.200   8.003 -20.949  0.00  0.00      C2   O
ATOM    863  H   GLY A 183      -8.723  10.085 -22.819  0.00  0.00      C2   H
ATOM    864  HA3 GLY A 183      -7.311   9.295 -21.060  0.00  0.00      C2   H
ATOM    865  HA2 GLY A 183      -7.254   7.775 -21.817  0.00  0.00      C2   H
ATOM    866  N   ILE A 184      -8.604   7.831 -19.383  0.00  0.00      C2   N
ATOM    867  CA  ILE A 184      -9.434   7.303 -18.237  0.00  0.00      C2   C
ATOM    868  C   ILE A 184     -10.730   8.140 -18.134  0.00  0.00      C2   C
ATOM    869  O   ILE A 184     -10.812   9.402 -18.276  0.00  0.00      C2   O
ATOM    870  CB  ILE A 184      -8.629   7.425 -16.896  0.00  0.00      C2   C
ATOM    871  CG1 ILE A 184      -9.186   6.704 -15.686  0.00  0.00      C2   C
ATOM    872  CG2 ILE A 184      -8.396   8.845 -16.389  0.00  0.00      C2   C
ATOM    873  CD1 ILE A 184      -9.602   5.292 -15.944  0.00  0.00      C2   C
ATOM    874  H   ILE A 184      -7.648   8.115 -19.221  0.00  0.00      C2   H
ATOM    875  HA  ILE A 184      -9.634   6.257 -18.469  0.00  0.00      C2   H
ATOM    876  HB  ILE A 184      -7.646   6.963 -16.981  0.00  0.00      C2   H
ATOM    877 HG13 ILE A 184     -10.041   7.288 -15.344  0.00  0.00      C2   H
ATOM    878 HG12 ILE A 184      -8.453   6.842 -14.891  0.00  0.00      C2   H
ATOM    879 HG21 ILE A 184      -9.272   9.278 -15.905  0.00  0.00      C2   H
ATOM    880 HG22 ILE A 184      -7.463   9.079 -15.877  0.00  0.00      C2   H
ATOM    881 HG23 ILE A 184      -8.267   9.536 -17.222  0.00  0.00      C2   H
ATOM    882 HD11 ILE A 184      -9.045   4.715 -16.682  0.00  0.00      C2   H
ATOM    883 HD12 ILE A 184      -9.465   4.780 -14.991  0.00  0.00      C2   H
ATOM    884 HD13 ILE A 184     -10.664   5.342 -16.183  0.00  0.00      C2   H
ATOM    885  N   VAL A 185     -11.795   7.417 -17.876  0.00  0.00      C2   N
ATOM    886  CA  VAL A 185     -13.158   7.930 -17.705  0.00  0.00      C2   C
ATOM    887  C   VAL A 185     -13.653   7.395 -16.338  0.00  0.00      C2   C
ATOM    888  O   VAL A 185     -13.175   6.362 -15.907  0.00  0.00      C2   O
ATOM    889  CB  VAL A 185     -14.115   7.539 -18.893  0.00  0.00      C2   C
ATOM    890  CG1 VAL A 185     -15.627   7.723 -18.542  0.00  0.00      C2   C
ATOM    891  CG2 VAL A 185     -13.770   8.272 -20.205  0.00  0.00      C2   C
ATOM    892  H   VAL A 185     -11.690   6.415 -17.810  0.00  0.00      C2   H
ATOM    893  HA  VAL A 185     -13.121   9.014 -17.600  0.00  0.00      C2   H
ATOM    894  HB  VAL A 185     -13.962   6.510 -19.218  0.00  0.00      C2   H
ATOM    895 HG11 VAL A 185     -15.976   8.741 -18.368  0.00  0.00      C2   H
ATOM    896 HG12 VAL A 185     -16.256   7.297 -19.323  0.00  0.00      C2   H
ATOM    897 HG13 VAL A 185     -15.896   7.118 -17.676  0.00  0.00      C2   H
ATOM    898 HG21 VAL A 185     -13.721   9.339 -19.987  0.00  0.00      C2   H
ATOM    899 HG22 VAL A 185     -12.776   7.945 -20.512  0.00  0.00      C2   H
ATOM    900 HG23 VAL A 185     -14.492   8.085 -21.000  0.00  0.00      C2   H
ATOM    901  N   GLU A 186     -14.586   8.134 -15.737  0.00  0.00      C2   N
ATOM    902  CA  GLU A 186     -15.177   7.880 -14.457  0.00  0.00      C2   C
ATOM    903  C   GLU A 186     -16.690   7.984 -14.720  0.00  0.00      C2   C
ATOM    904  O   GLU A 186     -17.165   9.155 -14.776  0.00  0.00      C2   O
ATOM    905  CB  GLU A 186     -14.673   8.920 -13.379  0.00  0.00      C2   C
ATOM    906  CG  GLU A 186     -13.182   9.300 -13.393  0.00  0.00      C2   C
ATOM    907  CD  GLU A 186     -12.711  10.109 -12.225  0.00  0.00      C2   C
ATOM    908  OE1 GLU A 186     -13.565  10.836 -11.670  0.00  0.00      C2   O
ATOM    909  OE2 GLU A 186     -11.507  10.106 -11.920  0.00  0.00      C2   O
ATOM    910  H   GLU A 186     -15.049   8.832 -16.302  0.00  0.00      C2   H
ATOM    911  HA  GLU A 186     -15.000   6.885 -14.051  0.00  0.00      C2   H
ATOM    912  HB3 GLU A 186     -14.870   8.461 -12.409  0.00  0.00      C2   H
ATOM    913  HB2 GLU A 186     -15.274   9.829 -13.415  0.00  0.00      C2   H
ATOM    914  HG3 GLU A 186     -12.960   9.891 -14.281  0.00  0.00      C2   H
ATOM    915  HG2 GLU A 186     -12.644   8.358 -13.494  0.00  0.00      C2   H
ATOM    916  N   THR A 187     -17.312   6.804 -14.681  0.00  0.00      C2   N
ATOM    917  CA  THR A 187     -18.710   6.598 -15.047  0.00  0.00      C2   C
ATOM    918  C   THR A 187     -19.483   6.239 -13.799  0.00  0.00      C2   C
ATOM    919  O   THR A 187     -19.257   5.120 -13.335  0.00  0.00      C2   O
ATOM    920  CB  THR A 187     -18.756   5.547 -16.204  0.00  0.00      C2   C
ATOM    921  OG1 THR A 187     -18.030   6.024 -17.333  0.00  0.00      C2   O
ATOM    922  CG2 THR A 187     -20.178   5.156 -16.706  0.00  0.00      C2   C
ATOM    923  H   THR A 187     -16.824   5.928 -14.557  0.00  0.00      C2   H
ATOM    924  HA  THR A 187     -19.172   7.463 -15.523  0.00  0.00      C2   H
ATOM    925  HB  THR A 187     -18.241   4.647 -15.869  0.00  0.00      C2   H
ATOM    926  HG1 THR A 187     -18.317   6.916 -17.539  0.00  0.00      C2   H
ATOM    927 HG21 THR A 187     -20.930   4.785 -16.010  0.00  0.00      C2   H
ATOM    928 HG22 THR A 187     -20.616   6.050 -17.150  0.00  0.00      C2   H
ATOM    929 HG23 THR A 187     -20.147   4.328 -17.415  0.00  0.00      C2   H
ATOM    930  N   HIE A 188     -20.314   7.128 -13.289  0.00  0.00      C2   N
ATOM    931  CA  HIE A 188     -21.083   6.779 -12.114  0.00  0.00      C2   C
ATOM    932  C   HIE A 188     -22.247   5.887 -12.587  0.00  0.00      C2   C
ATOM    933  O   HIE A 188     -22.691   5.807 -13.718  0.00  0.00      C2   O
ATOM    934  CB  HIE A 188     -21.405   8.100 -11.343  0.00  0.00      C2   C
ATOM    935  CG  HIE A 188     -22.835   8.573 -11.552  0.00  0.00      C2   C
ATOM    936  ND1 HIE A 188     -23.217   9.302 -12.709  0.00  0.00      C2   N
ATOM    937  CD2 HIE A 188     -23.941   8.546 -10.797  0.00  0.00      C2   C
ATOM    938  CE1 HIE A 188     -24.479   9.645 -12.568  0.00  0.00      C2   C
ATOM    939  NE2 HIE A 188     -24.982   9.160 -11.482  0.00  0.00      C2   N
ATOM    940  H   HIE A 188     -20.417   8.016 -13.759  0.00  0.00      C2   H
ATOM    941  HA  HIE A 188     -20.352   6.284 -11.474  0.00  0.00      C2   H
ATOM    942  HB3 HIE A 188     -20.696   8.894 -11.578  0.00  0.00      C2   H
ATOM    943  HB2 HIE A 188     -21.308   7.954 -10.267  0.00  0.00      C2   H
ATOM    944  HD2 HIE A 188     -24.139   8.255  -9.776  0.00  0.00      C2   H
ATOM    945  HE1 HIE A 188     -25.012  10.173 -13.345  0.00  0.00      C2   H
ATOM    946  HE2 HIE A 188     -25.922   9.244 -11.123  0.00  0.00      C2   H
ATOM    947  N   PHE A 189     -22.963   5.345 -11.609  0.00  0.00      C2   N
ATOM    948  CA  PHE A 189     -24.395   5.079 -11.652  0.00  0.00      C2   C
ATOM    949  C   PHE A 189     -24.889   4.793 -10.208  0.00  0.00      C2   C
ATOM    950  O   PHE A 189     -24.087   4.404  -9.371  0.00  0.00      C2   O
ATOM    951  CB  PHE A 189     -24.784   3.935 -12.606  0.00  0.00      C2   C
ATOM    952  CG  PHE A 189     -24.332   2.540 -12.220  0.00  0.00      C2   C
ATOM    953  CD1 PHE A 189     -23.010   2.083 -12.580  0.00  0.00      C2   C
ATOM    954  CD2 PHE A 189     -25.108   1.614 -11.520  0.00  0.00      C2   C
ATOM    955  CE1 PHE A 189     -22.610   0.752 -12.328  0.00  0.00      C2   C
ATOM    956  CE2 PHE A 189     -24.658   0.323 -11.212  0.00  0.00      C2   C
ATOM    957  CZ  PHE A 189     -23.430  -0.146 -11.665  0.00  0.00      C2   C
ATOM    958  H   PHE A 189     -22.678   5.154 -10.659  0.00  0.00      C2   H
ATOM    959  HA  PHE A 189     -24.918   5.948 -12.053  0.00  0.00      C2   H
ATOM    960  HB3 PHE A 189     -24.478   4.168 -13.626  0.00  0.00      C2   H
ATOM    961  HB2 PHE A 189     -25.872   3.928 -12.669  0.00  0.00      C2   H
ATOM    962  HD1 PHE A 189     -22.338   2.812 -13.009  0.00  0.00      C2   H
ATOM    963  HD2 PHE A 189     -26.112   1.842 -11.196  0.00  0.00      C2   H
ATOM    964  HE1 PHE A 189     -21.629   0.471 -12.682  0.00  0.00      C2   H
ATOM    965  HE2 PHE A 189     -25.318  -0.401 -10.757  0.00  0.00      C2   H
ATOM    966  HZ  PHE A 189     -23.014  -1.128 -11.493  0.00  0.00      C2   H
ATOM    967  N   THR A 190     -26.175   4.950  -9.824  0.00  0.00      C2   N
ATOM    968  CA  THR A 190     -26.782   4.527  -8.582  0.00  0.00      C2   C
ATOM    969  C   THR A 190     -27.767   3.381  -8.832  0.00  0.00      C2   C
ATOM    970  O   THR A 190     -28.347   3.284  -9.932  0.00  0.00      C2   O
ATOM    971  CB  THR A 190     -27.470   5.791  -7.906  0.00  0.00      C2   C
ATOM    972  OG1 THR A 190     -28.461   6.455  -8.713  0.00  0.00      C2   O
ATOM    973  CG2 THR A 190     -26.486   6.881  -7.352  0.00  0.00      C2   C
ATOM    974  H   THR A 190     -26.849   5.369 -10.449  0.00  0.00      C2   H
ATOM    975  HA  THR A 190     -25.992   4.153  -7.931  0.00  0.00      C2   H
ATOM    976  HB  THR A 190     -27.989   5.538  -6.982  0.00  0.00      C2   H
ATOM    977  HG1 THR A 190     -29.227   5.887  -8.603  0.00  0.00      C2   H
ATOM    978 HG21 THR A 190     -27.118   7.747  -7.153  0.00  0.00      C2   H
ATOM    979 HG22 THR A 190     -25.936   6.521  -6.482  0.00  0.00      C2   H
ATOM    980 HG23 THR A 190     -25.724   7.257  -8.034  0.00  0.00      C2   H
ATOM    981  N   PHE A 191     -27.835   2.460  -7.801  0.00  0.00      C2   N
ATOM    982  CA  PHE A 191     -28.937   1.524  -7.670  0.00  0.00      C2   C
ATOM    983  C   PHE A 191     -29.130   1.272  -6.159  0.00  0.00      C2   C
ATOM    984  O   PHE A 191     -28.118   1.207  -5.399  0.00  0.00      C2   O
ATOM    985  CB  PHE A 191     -28.759   0.285  -8.545  0.00  0.00      C2   C
ATOM    986  CG  PHE A 191     -29.640  -0.948  -8.237  0.00  0.00      C2   C
ATOM    987  CD1 PHE A 191     -31.024  -0.822  -8.469  0.00  0.00      C2   C
ATOM    988  CD2 PHE A 191     -29.051  -2.136  -7.770  0.00  0.00      C2   C
ATOM    989  CE1 PHE A 191     -31.875  -1.873  -8.277  0.00  0.00      C2   C
ATOM    990  CE2 PHE A 191     -29.967  -3.118  -7.512  0.00  0.00      C2   C
ATOM    991  CZ  PHE A 191     -31.334  -3.004  -7.788  0.00  0.00      C2   C
ATOM    992  H   PHE A 191     -27.401   2.799  -6.954  0.00  0.00      C2   H
ATOM    993  HA  PHE A 191     -29.856   1.940  -8.082  0.00  0.00      C2   H
ATOM    994  HB3 PHE A 191     -27.726  -0.060  -8.504  0.00  0.00      C2   H
ATOM    995  HB2 PHE A 191     -28.851   0.527  -9.604  0.00  0.00      C2   H
ATOM    996  HD1 PHE A 191     -31.286   0.190  -8.740  0.00  0.00      C2   H
ATOM    997  HD2 PHE A 191     -27.989  -2.263  -7.625  0.00  0.00      C2   H
ATOM    998  HE1 PHE A 191     -32.904  -1.690  -8.551  0.00  0.00      C2   H
ATOM    999  HE2 PHE A 191     -29.695  -4.094  -7.139  0.00  0.00      C2   H
ATOM   1000  HZ  PHE A 191     -32.083  -3.772  -7.664  0.00  0.00      C2   H
ATOM   1001  N   LYS A 192     -30.413   1.205  -5.804  0.00  0.00      C2   N
ATOM   1002  CA  LYS A 192     -30.934   0.868  -4.467  0.00  0.00      C2   C
ATOM   1003  C   LYS A 192     -30.123   1.369  -3.221  0.00  0.00      C2   C
ATOM   1004  O   LYS A 192     -29.816   0.672  -2.295  0.00  0.00      C2   O
ATOM   1005  CB  LYS A 192     -31.095  -0.700  -4.439  0.00  0.00      C2   C
ATOM   1006  CG  LYS A 192     -32.099  -1.220  -3.399  0.00  0.00      C2   C
ATOM   1007  CD  LYS A 192     -32.562  -2.687  -3.533  0.00  0.00      C2   C
ATOM   1008  CE  LYS A 192     -31.370  -3.621  -3.765  0.00  0.00      C2   C
ATOM   1009  NZ  LYS A 192     -31.793  -5.033  -3.849  0.00  0.00      C2   N
ATOM   1010  H   LYS A 192     -31.099   1.394  -6.520  0.00  0.00      C2   H
ATOM   1011  HA  LYS A 192     -31.879   1.398  -4.345  0.00  0.00      C2   H
ATOM   1012  HB3 LYS A 192     -30.107  -1.152  -4.350  0.00  0.00      C2   H
ATOM   1013  HB2 LYS A 192     -31.424  -1.099  -5.398  0.00  0.00      C2   H
ATOM   1014  HG3 LYS A 192     -33.025  -0.648  -3.465  0.00  0.00      C2   H
ATOM   1015  HG2 LYS A 192     -31.773  -1.040  -2.374  0.00  0.00      C2   H
ATOM   1016  HD3 LYS A 192     -33.319  -2.741  -4.316  0.00  0.00      C2   H
ATOM   1017  HD2 LYS A 192     -32.996  -2.871  -2.550  0.00  0.00      C2   H
ATOM   1018  HE3 LYS A 192     -30.528  -3.317  -3.144  0.00  0.00      C2   H
ATOM   1019  HE2 LYS A 192     -31.081  -3.375  -4.787  0.00  0.00      C2   H
ATOM   1020  HZ1 LYS A 192     -32.265  -5.283  -2.992  0.00  0.00      C2   H
ATOM   1021  HZ2 LYS A 192     -32.369  -5.318  -4.628  0.00  0.00      C2   H
ATOM   1022  HZ3 LYS A 192     -31.040  -5.686  -4.013  0.00  0.00      C2   H
ATOM   1023  N   ASP A 193     -29.907   2.749  -3.219  0.00  0.00      C2   N
ATOM   1024  CA  ASP A 193     -29.226   3.600  -2.229  0.00  0.00      C2   C
ATOM   1025  C   ASP A 193     -27.714   3.314  -2.189  0.00  0.00      C2   C
ATOM   1026  O   ASP A 193     -27.048   3.860  -1.277  0.00  0.00      C2   O
ATOM   1027  CB  ASP A 193     -29.770   3.528  -0.756  0.00  0.00      C2   C
ATOM   1028  CG  ASP A 193     -31.317   3.747  -0.699  0.00  0.00      C2   C
ATOM   1029  OD1 ASP A 193     -31.900   4.539  -1.504  0.00  0.00      C2   O
ATOM   1030  OD2 ASP A 193     -31.957   3.090   0.150  0.00  0.00      C2   O
ATOM   1031  H   ASP A 193     -30.276   3.171  -4.059  0.00  0.00      C2   H
ATOM   1032  HA  ASP A 193     -29.344   4.614  -2.611  0.00  0.00      C2   H
ATOM   1033  HB3 ASP A 193     -29.301   4.251  -0.089  0.00  0.00      C2   H
ATOM   1034  HB2 ASP A 193     -29.513   2.580  -0.282  0.00  0.00      C2   H
ATOM   1035  N   LEU A 194     -27.190   2.614  -3.215  0.00  0.00      C2   N
ATOM   1036  CA  LEU A 194     -25.781   2.341  -3.515  0.00  0.00      C2   C
ATOM   1037  C   LEU A 194     -25.389   3.162  -4.765  0.00  0.00      C2   C
ATOM   1038  O   LEU A 194     -26.287   3.448  -5.619  0.00  0.00      C2   O
ATOM   1039  CB  LEU A 194     -25.607   0.778  -3.628  0.00  0.00      C2   C
ATOM   1040  CG  LEU A 194     -24.234   0.166  -3.235  0.00  0.00      C2   C
ATOM   1041  CD1 LEU A 194     -23.556   0.735  -1.961  0.00  0.00      C2   C
ATOM   1042  CD2 LEU A 194     -24.335  -1.372  -3.267  0.00  0.00      C2   C
ATOM   1043  H   LEU A 194     -27.803   2.258  -3.935  0.00  0.00      C2   H
ATOM   1044  HA  LEU A 194     -25.171   2.646  -2.665  0.00  0.00      C2   H
ATOM   1045  HB3 LEU A 194     -25.821   0.397  -4.627  0.00  0.00      C2   H
ATOM   1046  HB2 LEU A 194     -26.234   0.356  -2.843  0.00  0.00      C2   H
ATOM   1047  HG  LEU A 194     -23.574   0.375  -4.077  0.00  0.00      C2   H
ATOM   1048 HD11 LEU A 194     -24.090   1.402  -1.284  0.00  0.00      C2   H
ATOM   1049 HD12 LEU A 194     -23.133  -0.015  -1.292  0.00  0.00      C2   H
ATOM   1050 HD13 LEU A 194     -22.756   1.398  -2.291  0.00  0.00      C2   H
ATOM   1051 HD21 LEU A 194     -23.523  -1.870  -3.796  0.00  0.00      C2   H
ATOM   1052 HD22 LEU A 194     -24.247  -1.669  -2.222  0.00  0.00      C2   H
ATOM   1053 HD23 LEU A 194     -25.228  -1.757  -3.759  0.00  0.00      C2   H
ATOM   1054  N   HIS A 195     -24.106   3.585  -4.844  0.00  0.00      C2   N
ATOM   1055  CA  HIS A 195     -23.553   4.572  -5.772  0.00  0.00      C2   C
ATOM   1056  C   HIS A 195     -22.232   3.999  -6.202  0.00  0.00      C2   C
ATOM   1057  O   HIS A 195     -21.324   3.910  -5.376  0.00  0.00      C2   O
ATOM   1058  CB  HIS A 195     -23.519   5.967  -5.113  0.00  0.00      C2   C
ATOM   1059  CG  HIS A 195     -23.302   7.069  -6.010  0.00  0.00      C2   C
ATOM   1060  ND1 HIS A 195     -23.853   8.335  -5.659  0.00  0.00      C2   N
ATOM   1061  CD2 HIS A 195     -22.650   7.291  -7.195  0.00  0.00      C2   C
ATOM   1062  CE1 HIS A 195     -23.452   9.221  -6.560  0.00  0.00      C2   C
ATOM   1063  NE2 HIS A 195     -22.853   8.624  -7.579  0.00  0.00      C2   N
ATOM   1064  H   HIS A 195     -23.493   3.243  -4.118  0.00  0.00      C2   H
ATOM   1065  HA  HIS A 195     -24.155   4.649  -6.677  0.00  0.00      C2   H
ATOM   1066  HB3 HIS A 195     -22.628   5.972  -4.485  0.00  0.00      C2   H
ATOM   1067  HB2 HIS A 195     -24.388   6.330  -4.564  0.00  0.00      C2   H
ATOM   1068  HD2 HIS A 195     -22.079   6.556  -7.741  0.00  0.00      C2   H
ATOM   1069  HE1 HIS A 195     -23.706  10.264  -6.677  0.00  0.00      C2   H
ATOM   1070  HD1 HIS A 195     -24.422   8.566  -4.857  0.00  0.00      C2   H
ATOM   1071  N   PHE A 196     -22.175   3.491  -7.465  0.00  0.00      C2   N
ATOM   1072  CA  PHE A 196     -21.064   2.846  -8.068  0.00  0.00      C2   C
ATOM   1073  C   PHE A 196     -20.259   3.829  -8.937  0.00  0.00      C2   C
ATOM   1074  O   PHE A 196     -20.863   4.743  -9.467  0.00  0.00      C2   O
ATOM   1075  CB  PHE A 196     -21.547   1.738  -9.070  0.00  0.00      C2   C
ATOM   1076  CG  PHE A 196     -22.476   0.764  -8.398  0.00  0.00      C2   C
ATOM   1077  CD1 PHE A 196     -23.816   1.065  -8.263  0.00  0.00      C2   C
ATOM   1078  CD2 PHE A 196     -21.987  -0.365  -7.656  0.00  0.00      C2   C
ATOM   1079  CE1 PHE A 196     -24.700   0.179  -7.607  0.00  0.00      C2   C
ATOM   1080  CE2 PHE A 196     -22.882  -1.246  -7.069  0.00  0.00      C2   C
ATOM   1081  CZ  PHE A 196     -24.230  -0.998  -7.125  0.00  0.00      C2   C
ATOM   1082  H   PHE A 196     -22.992   3.513  -8.057  0.00  0.00      C2   H
ATOM   1083  HA  PHE A 196     -20.376   2.495  -7.298  0.00  0.00      C2   H
ATOM   1084  HB3 PHE A 196     -20.719   1.205  -9.538  0.00  0.00      C2   H
ATOM   1085  HB2 PHE A 196     -21.998   2.275  -9.904  0.00  0.00      C2   H
ATOM   1086  HD1 PHE A 196     -24.210   1.981  -8.679  0.00  0.00      C2   H
ATOM   1087  HD2 PHE A 196     -20.915  -0.488  -7.623  0.00  0.00      C2   H
ATOM   1088  HE1 PHE A 196     -25.753   0.366  -7.455  0.00  0.00      C2   H
ATOM   1089  HE2 PHE A 196     -22.471  -2.129  -6.603  0.00  0.00      C2   H
ATOM   1090  HZ  PHE A 196     -24.957  -1.701  -6.745  0.00  0.00      C2   H
ATOM   1091  N   LYS A 197     -18.958   3.618  -9.095  0.00  0.00      C2   N
ATOM   1092  CA  LYS A 197     -18.132   4.537  -9.859  0.00  0.00      C2   C
ATOM   1093  C   LYS A 197     -17.270   3.604 -10.674  0.00  0.00      C2   C
ATOM   1094  O   LYS A 197     -16.432   2.964 -10.052  0.00  0.00      C2   O
ATOM   1095  CB  LYS A 197     -17.408   5.460  -8.813  0.00  0.00      C2   C
ATOM   1096  CG  LYS A 197     -16.356   6.511  -9.414  0.00  0.00      C2   C
ATOM   1097  CD  LYS A 197     -17.054   7.512 -10.433  0.00  0.00      C2   C
ATOM   1098  CE  LYS A 197     -18.265   8.333  -9.800  0.00  0.00      C2   C
ATOM   1099  NZ  LYS A 197     -17.794   9.239  -8.774  0.00  0.00      C2   N
ATOM   1100  H   LYS A 197     -18.533   2.832  -8.625  0.00  0.00      C2   H
ATOM   1101  HA  LYS A 197     -18.798   5.110 -10.504  0.00  0.00      C2   H
ATOM   1102  HB3 LYS A 197     -16.893   4.780  -8.134  0.00  0.00      C2   H
ATOM   1103  HB2 LYS A 197     -18.139   5.961  -8.179  0.00  0.00      C2   H
ATOM   1104  HG3 LYS A 197     -15.449   6.210  -9.939  0.00  0.00      C2   H
ATOM   1105  HG2 LYS A 197     -16.038   7.135  -8.578  0.00  0.00      C2   H
ATOM   1106  HD3 LYS A 197     -17.455   6.877 -11.223  0.00  0.00      C2   H
ATOM   1107  HD2 LYS A 197     -16.346   8.227 -10.851  0.00  0.00      C2   H
ATOM   1108  HE3 LYS A 197     -19.108   7.797  -9.363  0.00  0.00      C2   H
ATOM   1109  HE2 LYS A 197     -18.804   8.916 -10.546  0.00  0.00      C2   H
ATOM   1110  HZ1 LYS A 197     -18.354  10.052  -8.563  0.00  0.00      C2   H
ATOM   1111  HZ2 LYS A 197     -17.651   8.656  -7.962  0.00  0.00      C2   H
ATOM   1112  HZ3 LYS A 197     -16.856   9.528  -9.010  0.00  0.00      C2   H
ATOM   1113  N   MET A 198     -17.643   3.444 -11.947  0.00  0.00      C2   N
ATOM   1114  CA  MET A 198     -16.827   2.694 -12.830  0.00  0.00      C2   C
ATOM   1115  C   MET A 198     -15.705   3.546 -13.343  0.00  0.00      C2   C
ATOM   1116  O   MET A 198     -15.972   4.548 -13.971  0.00  0.00      C2   O
ATOM   1117  CB  MET A 198     -17.510   2.151 -14.089  0.00  0.00      C2   C
ATOM   1118  CG  MET A 198     -18.745   1.252 -13.761  0.00  0.00      C2   C
ATOM   1119  SD  MET A 198     -19.662   0.339 -15.011  0.00  0.00      C2   S
ATOM   1120  CE  MET A 198     -20.403   1.689 -15.890  0.00  0.00      C2   C
ATOM   1121  H   MET A 198     -18.366   4.007 -12.371  0.00  0.00      C2   H
ATOM   1122  HA  MET A 198     -16.410   1.881 -12.237  0.00  0.00      C2   H
ATOM   1123  HB3 MET A 198     -16.744   1.561 -14.593  0.00  0.00      C2   H
ATOM   1124  HB2 MET A 198     -17.723   2.978 -14.766  0.00  0.00      C2   H
ATOM   1125  HG3 MET A 198     -19.466   1.804 -13.159  0.00  0.00      C2   H
ATOM   1126  HG2 MET A 198     -18.348   0.459 -13.127  0.00  0.00      C2   H
ATOM   1127  HE1 MET A 198     -21.196   1.426 -16.591  0.00  0.00      C2   H
ATOM   1128  HE2 MET A 198     -20.812   2.450 -15.225  0.00  0.00      C2   H
ATOM   1129  HE3 MET A 198     -19.677   2.198 -16.524  0.00  0.00      C2   H
ATOM   1130  N   PHE A 199     -14.480   3.191 -13.040  0.00  0.00      C2   N
ATOM   1131  CA  PHE A 199     -13.294   3.634 -13.659  0.00  0.00      C2   C
ATOM   1132  C   PHE A 199     -13.139   2.859 -14.948  0.00  0.00      C2   C
ATOM   1133  O   PHE A 199     -13.186   1.641 -14.883  0.00  0.00      C2   O
ATOM   1134  CB  PHE A 199     -11.999   3.448 -12.828  0.00  0.00      C2   C
ATOM   1135  CG  PHE A 199     -12.035   4.085 -11.448  0.00  0.00      C2   C
ATOM   1136  CD1 PHE A 199     -12.643   5.325 -11.235  0.00  0.00      C2   C
ATOM   1137  CD2 PHE A 199     -11.572   3.345 -10.332  0.00  0.00      C2   C
ATOM   1138  CE1 PHE A 199     -12.566   5.938  -9.955  0.00  0.00      C2   C
ATOM   1139  CE2 PHE A 199     -11.514   3.907  -9.108  0.00  0.00      C2   C
ATOM   1140  CZ  PHE A 199     -12.059   5.173  -8.902  0.00  0.00      C2   C
ATOM   1141  H   PHE A 199     -14.363   2.599 -12.231  0.00  0.00      C2   H
ATOM   1142  HA  PHE A 199     -13.304   4.675 -13.983  0.00  0.00      C2   H
ATOM   1143  HB3 PHE A 199     -11.218   4.025 -13.324  0.00  0.00      C2   H
ATOM   1144  HB2 PHE A 199     -11.579   2.447 -12.737  0.00  0.00      C2   H
ATOM   1145  HD1 PHE A 199     -13.075   5.889 -12.048  0.00  0.00      C2   H
ATOM   1146  HD2 PHE A 199     -10.978   2.446 -10.395  0.00  0.00      C2   H
ATOM   1147  HE1 PHE A 199     -12.874   6.966  -9.834  0.00  0.00      C2   H
ATOM   1148  HE2 PHE A 199     -11.035   3.328  -8.332  0.00  0.00      C2   H
ATOM   1149  HZ  PHE A 199     -12.078   5.658  -7.937  0.00  0.00      C2   H
ATOM   1150  N   ASP A 200     -13.104   3.529 -16.085  0.00  0.00      C2   N
ATOM   1151  CA  ASP A 200     -13.331   2.981 -17.447  0.00  0.00      C2   C
ATOM   1152  C   ASP A 200     -12.103   3.364 -18.223  0.00  0.00      C2   C
ATOM   1153  O   ASP A 200     -12.014   4.528 -18.602  0.00  0.00      C2   O
ATOM   1154  CB  ASP A 200     -14.615   3.466 -18.177  0.00  0.00      C2   C
ATOM   1155  CG  ASP A 200     -14.901   2.757 -19.427  0.00  0.00      C2   C
ATOM   1156  OD1 ASP A 200     -14.102   1.935 -19.869  0.00  0.00      C2   O
ATOM   1157  OD2 ASP A 200     -16.031   3.000 -19.958  0.00  0.00      C2   O
ATOM   1158  H   ASP A 200     -13.114   4.524 -15.915  0.00  0.00      C2   H
ATOM   1159  HA  ASP A 200     -13.346   1.894 -17.374  0.00  0.00      C2   H
ATOM   1160  HB3 ASP A 200     -14.662   4.547 -18.304  0.00  0.00      C2   H
ATOM   1161  HB2 ASP A 200     -15.430   3.290 -17.475  0.00  0.00      C2   H
ATOM   1162  N   VAL A 201     -11.172   2.420 -18.425  0.00  0.00      C2   N
ATOM   1163  CA  VAL A 201      -9.921   2.736 -18.941  0.00  0.00      C2   C
ATOM   1164  C   VAL A 201      -9.888   3.029 -20.452  0.00  0.00      C2   C
ATOM   1165  O   VAL A 201     -10.754   2.441 -21.203  0.00  0.00      C2   O
ATOM   1166  CB  VAL A 201      -8.917   1.566 -18.634  0.00  0.00      C2   C
ATOM   1167  CG1 VAL A 201      -8.512   1.760 -17.208  0.00  0.00      C2   C
ATOM   1168  CG2 VAL A 201      -9.265   0.139 -19.024  0.00  0.00      C2   C
ATOM   1169  H   VAL A 201     -11.300   1.446 -18.191  0.00  0.00      C2   H
ATOM   1170  HA  VAL A 201      -9.553   3.669 -18.513  0.00  0.00      C2   H
ATOM   1171  HB  VAL A 201      -7.994   1.793 -19.167  0.00  0.00      C2   H
ATOM   1172 HG11 VAL A 201      -9.331   1.615 -16.503  0.00  0.00      C2   H
ATOM   1173 HG12 VAL A 201      -7.788   0.959 -17.055  0.00  0.00      C2   H
ATOM   1174 HG13 VAL A 201      -8.057   2.740 -17.070  0.00  0.00      C2   H
ATOM   1175 HG21 VAL A 201     -10.171  -0.169 -18.502  0.00  0.00      C2   H
ATOM   1176 HG22 VAL A 201      -9.551   0.048 -20.072  0.00  0.00      C2   H
ATOM   1177 HG23 VAL A 201      -8.482  -0.608 -18.899  0.00  0.00      C2   H
ATOM   1178  N   GLY A 202      -9.073   3.999 -20.871  0.00  0.00      C2   N
ATOM   1179  CA  GLY A 202      -9.063   4.577 -22.189  0.00  0.00      C2   C
ATOM   1180  C   GLY A 202      -7.867   3.968 -22.910  0.00  0.00      C2   C
ATOM   1181  O   GLY A 202      -7.289   2.983 -22.484  0.00  0.00      C2   O
ATOM   1182  H   GLY A 202      -8.327   4.289 -20.255  0.00  0.00      C2   H
ATOM   1183  HA3 GLY A 202      -8.940   5.660 -22.187  0.00  0.00      C2   H
ATOM   1184  HA2 GLY A 202      -9.989   4.400 -22.736  0.00  0.00      C2   H
ATOM   1185  N   GLY A 203      -7.437   4.453 -24.122  0.00  0.00      C2   N
ATOM   1186  CA  GLY A 203      -6.211   4.016 -24.869  0.00  0.00      C2   C
ATOM   1187  C   GLY A 203      -5.085   4.667 -24.111  0.00  0.00      C2   C
ATOM   1188  O   GLY A 203      -5.205   5.814 -23.791  0.00  0.00      C2   O
ATOM   1189  H   GLY A 203      -7.848   5.312 -24.459  0.00  0.00      C2   H
ATOM   1190  HA  GLY A 203      -6.022   2.962 -25.073  0.00  0.00      C2   H
ATOM   1191  HA3 GLY A 203      -6.327   4.507 -25.836  0.00  0.00      C2   H
ATOM   1192  N   GLN A 204      -3.968   3.962 -23.853  0.00  0.00      C2   N
ATOM   1193  CA  GLN A 204      -2.704   4.390 -23.260  0.00  0.00      C2   C
ATOM   1194  C   GLN A 204      -1.530   4.371 -24.191  0.00  0.00      C2   C
ATOM   1195  O   GLN A 204      -0.551   5.053 -23.916  0.00  0.00      C2   O
ATOM   1196  CB  GLN A 204      -2.386   3.630 -21.985  0.00  0.00      C2   C
ATOM   1197  CG  GLN A 204      -3.573   3.564 -21.013  0.00  0.00      C2   C
ATOM   1198  CD  GLN A 204      -3.991   4.924 -20.503  0.00  0.00      C2   C
ATOM   1199  OE1 GLN A 204      -3.636   5.190 -19.400  0.00  0.00      C2   O
ATOM   1200  NE2 GLN A 204      -4.753   5.778 -21.181  0.00  0.00      C2   N
ATOM   1201  H   GLN A 204      -3.914   3.091 -24.362  0.00  0.00      C2   H
ATOM   1202  HA  GLN A 204      -2.802   5.439 -22.979  0.00  0.00      C2   H
ATOM   1203  HB3 GLN A 204      -1.553   4.143 -21.504  0.00  0.00      C2   H
ATOM   1204  HB2 GLN A 204      -2.075   2.617 -22.239  0.00  0.00      C2   H
ATOM   1205  HG3 GLN A 204      -3.417   2.962 -20.117  0.00  0.00      C2   H
ATOM   1206  HG2 GLN A 204      -4.460   3.144 -21.487  0.00  0.00      C2   H
ATOM   1207 HE22 GLN A 204      -4.851   6.682 -20.743  0.00  0.00      C2   H
ATOM   1208 HE21 GLN A 204      -5.048   5.590 -22.128  0.00  0.00      C2   H
ATOM   1209  N   ARG A 205      -1.639   3.577 -25.278  0.00  0.00      C2   N
ATOM   1210  CA  ARG A 205      -0.563   3.252 -26.275  0.00  0.00      C2   C
ATOM   1211  C   ARG A 205       0.707   2.648 -25.515  0.00  0.00      C2   C
ATOM   1212  O   ARG A 205       1.822   2.994 -25.711  0.00  0.00      C2   O
ATOM   1213  CB  ARG A 205      -0.285   4.448 -27.140  0.00  0.00      C2   C
ATOM   1214  CG  ARG A 205      -1.547   4.902 -27.978  0.00  0.00      C2   C
ATOM   1215  CD  ARG A 205      -1.275   6.038 -28.977  0.00  0.00      C2   C
ATOM   1216  NE  ARG A 205      -0.309   5.643 -29.981  0.00  0.00      C2   N
ATOM   1217  CZ  ARG A 205       0.062   6.453 -30.978  0.00  0.00      C2   C
ATOM   1218  NH1 ARG A 205      -0.591   7.589 -31.244  0.00  0.00      C2   N
ATOM   1219  NH2 ARG A 205       1.134   6.112 -31.659  0.00  0.00      C2   N
ATOM   1220  H   ARG A 205      -2.527   3.134 -25.466  0.00  0.00      C2   H
ATOM   1221  HA  ARG A 205      -0.991   2.420 -26.834  0.00  0.00      C2   H
ATOM   1222  HB3 ARG A 205       0.462   4.067 -27.836  0.00  0.00      C2   H
ATOM   1223  HB2 ARG A 205       0.234   5.208 -26.556  0.00  0.00      C2   H
ATOM   1224  HG3 ARG A 205      -2.364   5.194 -27.319  0.00  0.00      C2   H
ATOM   1225  HG2 ARG A 205      -1.739   4.024 -28.595  0.00  0.00      C2   H
ATOM   1226  HD3 ARG A 205      -0.942   6.926 -28.440  0.00  0.00      C2   H
ATOM   1227  HD2 ARG A 205      -2.230   6.275 -29.446  0.00  0.00      C2   H
ATOM   1228  HE  ARG A 205       0.168   4.754 -29.932  0.00  0.00      C2   H
ATOM   1229 HH12 ARG A 205      -0.063   8.340 -31.664  0.00  0.00      C2   H
ATOM   1230 HH11 ARG A 205      -1.350   7.944 -30.679  0.00  0.00      C2   H
ATOM   1231 HH22 ARG A 205       1.463   6.727 -32.390  0.00  0.00      C2   H
ATOM   1232 HH21 ARG A 205       1.569   5.207 -31.550  0.00  0.00      C2   H
ATOM   1233  N   SER A 206       0.331   1.855 -24.498  0.00  0.00      C2   N
ATOM   1234  CA  SER A 206       1.299   1.204 -23.582  0.00  0.00      C2   C
ATOM   1235  C   SER A 206       0.661  -0.040 -22.806  0.00  0.00      C2   C
ATOM   1236  O   SER A 206      -0.564  -0.213 -22.781  0.00  0.00      C2   O
ATOM   1237  CB  SER A 206       1.661   2.285 -22.531  0.00  0.00      C2   C
ATOM   1238  OG  SER A 206       0.543   2.732 -21.766  0.00  0.00      C2   O
ATOM   1239  H   SER A 206      -0.595   1.988 -24.116  0.00  0.00      C2   H
ATOM   1240  HA  SER A 206       2.185   0.832 -24.098  0.00  0.00      C2   H
ATOM   1241  HB3 SER A 206       2.153   3.127 -23.018  0.00  0.00      C2   H
ATOM   1242  HB2 SER A 206       2.401   1.970 -21.795  0.00  0.00      C2   H
ATOM   1243  HG  SER A 206       0.707   3.548 -21.286  0.00  0.00      C2   H
ATOM   1244  N   GLU A 207       1.494  -0.902 -22.312  0.00  0.00      C2   N
ATOM   1245  CA  GLU A 207       1.130  -2.068 -21.588  0.00  0.00      C2   C
ATOM   1246  C   GLU A 207       0.714  -1.751 -20.142  0.00  0.00      C2   C
ATOM   1247  O   GLU A 207       1.188  -0.755 -19.571  0.00  0.00      C2   O
ATOM   1248  CB  GLU A 207       2.310  -3.033 -21.579  0.00  0.00      C2   C
ATOM   1249  CG  GLU A 207       2.646  -3.539 -23.060  0.00  0.00      C2   C
ATOM   1250  CD  GLU A 207       1.523  -4.297 -23.707  0.00  0.00      C2   C
ATOM   1251  OE1 GLU A 207       1.162  -5.431 -23.343  0.00  0.00      C2   O
ATOM   1252  OE2 GLU A 207       0.905  -3.719 -24.620  0.00  0.00      C2   O
ATOM   1253  H   GLU A 207       2.485  -0.711 -22.314  0.00  0.00      C2   H
ATOM   1254  HA  GLU A 207       0.234  -2.608 -21.893  0.00  0.00      C2   H
ATOM   1255  HB3 GLU A 207       2.232  -3.973 -21.033  0.00  0.00      C2   H
ATOM   1256  HB2 GLU A 207       3.239  -2.622 -21.186  0.00  0.00      C2   H
ATOM   1257  HG3 GLU A 207       3.542  -4.158 -23.000  0.00  0.00      C2   H
ATOM   1258  HG2 GLU A 207       2.884  -2.636 -23.622  0.00  0.00      C2   H
ATOM   1259  N   ARG A 208      -0.173  -2.560 -19.551  0.00  0.00      C2   N
ATOM   1260  CA  ARG A 208      -0.760  -2.449 -18.231  0.00  0.00      C2   C
ATOM   1261  C   ARG A 208       0.288  -2.361 -17.100  0.00  0.00      C2   C
ATOM   1262  O   ARG A 208       0.182  -1.447 -16.308  0.00  0.00      C2   O
ATOM   1263  CB  ARG A 208      -1.832  -3.525 -18.069  0.00  0.00      C2   C
ATOM   1264  CG  ARG A 208      -2.987  -3.305 -19.065  0.00  0.00      C2   C
ATOM   1265  CD  ARG A 208      -4.107  -4.390 -18.935  0.00  0.00      C2   C
ATOM   1266  NE  ARG A 208      -3.630  -5.750 -19.047  0.00  0.00      C2   N
ATOM   1267  CZ  ARG A 208      -3.379  -6.538 -20.107  0.00  0.00      C2   C
ATOM   1268  NH1 ARG A 208      -3.469  -6.083 -21.360  0.00  0.00      C2   N
ATOM   1269  NH2 ARG A 208      -2.942  -7.775 -19.939  0.00  0.00      C2   N
ATOM   1270  H   ARG A 208      -0.403  -3.409 -20.046  0.00  0.00      C2   H
ATOM   1271  HA  ARG A 208      -1.169  -1.442 -18.145  0.00  0.00      C2   H
ATOM   1272  HB3 ARG A 208      -2.117  -3.383 -17.026  0.00  0.00      C2   H
ATOM   1273  HB2 ARG A 208      -1.453  -4.538 -18.202  0.00  0.00      C2   H
ATOM   1274  HG3 ARG A 208      -2.682  -3.049 -20.080  0.00  0.00      C2   H
ATOM   1275  HG2 ARG A 208      -3.331  -2.357 -18.651  0.00  0.00      C2   H
ATOM   1276  HD3 ARG A 208      -4.729  -4.208 -19.811  0.00  0.00      C2   H
ATOM   1277  HD2 ARG A 208      -4.690  -4.119 -18.055  0.00  0.00      C2   H
ATOM   1278  HE  ARG A 208      -3.431  -6.125 -18.130  0.00  0.00      C2   H
ATOM   1279 HH12 ARG A 208      -3.227  -6.689 -22.131  0.00  0.00      C2   H
ATOM   1280 HH11 ARG A 208      -3.994  -5.259 -21.616  0.00  0.00      C2   H
ATOM   1281 HH22 ARG A 208      -2.739  -8.339 -20.751  0.00  0.00      C2   H
ATOM   1282 HH21 ARG A 208      -3.171  -8.214 -19.059  0.00  0.00      C2   H
ATOM   1283  N   LYS A 209       1.282  -3.262 -17.143  0.00  0.00      C2   N
ATOM   1284  CA  LYS A 209       2.507  -3.267 -16.279  0.00  0.00      C2   C
ATOM   1285  C   LYS A 209       3.222  -1.879 -15.953  0.00  0.00      C2   C
ATOM   1286  O   LYS A 209       3.770  -1.725 -14.875  0.00  0.00      C2   O
ATOM   1287  CB  LYS A 209       3.483  -4.372 -16.776  0.00  0.00      C2   C
ATOM   1288  CG  LYS A 209       3.971  -4.204 -18.203  0.00  0.00      C2   C
ATOM   1289  CD  LYS A 209       4.997  -5.301 -18.517  0.00  0.00      C2   C
ATOM   1290  CE  LYS A 209       5.260  -5.573 -20.029  0.00  0.00      C2   C
ATOM   1291  NZ  LYS A 209       6.388  -6.384 -20.352  0.00  0.00      C2   N
ATOM   1292  H   LYS A 209       1.206  -4.122 -17.667  0.00  0.00      C2   H
ATOM   1293  HA  LYS A 209       2.171  -3.684 -15.329  0.00  0.00      C2   H
ATOM   1294  HB3 LYS A 209       2.933  -5.312 -16.730  0.00  0.00      C2   H
ATOM   1295  HB2 LYS A 209       4.354  -4.405 -16.121  0.00  0.00      C2   H
ATOM   1296  HG3 LYS A 209       4.328  -3.218 -18.498  0.00  0.00      C2   H
ATOM   1297  HG2 LYS A 209       3.209  -4.389 -18.960  0.00  0.00      C2   H
ATOM   1298  HD3 LYS A 209       4.634  -6.257 -18.141  0.00  0.00      C2   H
ATOM   1299  HD2 LYS A 209       5.977  -5.060 -18.105  0.00  0.00      C2   H
ATOM   1300  HE3 LYS A 209       5.274  -4.608 -20.537  0.00  0.00      C2   H
ATOM   1301  HE2 LYS A 209       4.341  -5.990 -20.443  0.00  0.00      C2   H
ATOM   1302  HZ1 LYS A 209       7.238  -5.845 -20.276  0.00  0.00      C2   H
ATOM   1303  HZ2 LYS A 209       6.269  -7.285 -19.913  0.00  0.00      C2   H
ATOM   1304  HZ3 LYS A 209       6.356  -6.552 -21.347  0.00  0.00      C2   H
ATOM   1305  N   LYS A 210       3.111  -0.922 -16.895  0.00  0.00      C2   N
ATOM   1306  CA  LYS A 210       3.644   0.355 -16.776  0.00  0.00      C2   C
ATOM   1307  C   LYS A 210       2.800   1.286 -15.851  0.00  0.00      C2   C
ATOM   1308  O   LYS A 210       3.439   2.126 -15.238  0.00  0.00      C2   O
ATOM   1309  CB  LYS A 210       3.711   0.895 -18.258  0.00  0.00      C2   C
ATOM   1310  CG  LYS A 210       4.689   0.141 -19.190  0.00  0.00      C2   C
ATOM   1311  CD  LYS A 210       6.072  -0.333 -18.689  0.00  0.00      C2   C
ATOM   1312  CE  LYS A 210       6.788  -1.131 -19.797  0.00  0.00      C2   C
ATOM   1313  NZ  LYS A 210       8.237  -1.377 -19.607  0.00  0.00      C2   N
ATOM   1314  H   LYS A 210       2.763  -1.225 -17.793  0.00  0.00      C2   H
ATOM   1315  HA  LYS A 210       4.676   0.361 -16.423  0.00  0.00      C2   H
ATOM   1316  HB3 LYS A 210       4.013   1.940 -18.321  0.00  0.00      C2   H
ATOM   1317  HB2 LYS A 210       2.720   0.815 -18.705  0.00  0.00      C2   H
ATOM   1318  HG3 LYS A 210       4.824   0.671 -20.132  0.00  0.00      C2   H
ATOM   1319  HG2 LYS A 210       4.129  -0.695 -19.609  0.00  0.00      C2   H
ATOM   1320  HD3 LYS A 210       6.075  -0.891 -17.753  0.00  0.00      C2   H
ATOM   1321  HD2 LYS A 210       6.692   0.528 -18.440  0.00  0.00      C2   H
ATOM   1322  HE3 LYS A 210       6.716  -0.629 -20.762  0.00  0.00      C2   H
ATOM   1323  HE2 LYS A 210       6.447  -2.162 -19.898  0.00  0.00      C2   H
ATOM   1324  HZ1 LYS A 210       8.752  -0.513 -19.516  0.00  0.00      C2   H
ATOM   1325  HZ2 LYS A 210       8.390  -1.927 -18.774  0.00  0.00      C2   H
ATOM   1326  HZ3 LYS A 210       8.674  -1.884 -20.363  0.00  0.00      C2   H
ATOM   1327  N   TRP A 211       1.535   0.970 -15.613  0.00  0.00      C2   N
ATOM   1328  CA  TRP A 211       0.688   1.900 -14.889  0.00  0.00      C2   C
ATOM   1329  C   TRP A 211      -0.439   1.309 -13.977  0.00  0.00      C2   C
ATOM   1330  O   TRP A 211      -0.880   2.153 -13.091  0.00  0.00      C2   O
ATOM   1331  CB  TRP A 211       0.031   2.907 -15.859  0.00  0.00      C2   C
ATOM   1332  CG  TRP A 211      -0.726   2.390 -17.038  0.00  0.00      C2   C
ATOM   1333  CD1 TRP A 211      -0.341   2.406 -18.314  0.00  0.00      C2   C
ATOM   1334  CD2 TRP A 211      -2.040   1.727 -17.111  0.00  0.00      C2   C
ATOM   1335  NE1 TRP A 211      -1.125   1.608 -19.105  0.00  0.00      C2   N
ATOM   1336  CE2 TRP A 211      -2.164   1.112 -18.408  0.00  0.00      C2   C
ATOM   1337  CE3 TRP A 211      -3.092   1.648 -16.162  0.00  0.00      C2   C
ATOM   1338  CZ2 TRP A 211      -3.245   0.262 -18.705  0.00  0.00      C2   C
ATOM   1339  CZ3 TRP A 211      -4.246   0.863 -16.504  0.00  0.00      C2   C
ATOM   1340  CH2 TRP A 211      -4.296   0.174 -17.698  0.00  0.00      C2   C
ATOM   1341  H   TRP A 211       1.131   0.196 -16.121  0.00  0.00      C2   H
ATOM   1342  HA  TRP A 211       1.324   2.311 -14.105  0.00  0.00      C2   H
ATOM   1343  HB3 TRP A 211       0.838   3.570 -16.172  0.00  0.00      C2   H
ATOM   1344  HB2 TRP A 211      -0.587   3.569 -15.252  0.00  0.00      C2   H
ATOM   1345  HD1 TRP A 211       0.574   2.904 -18.600  0.00  0.00      C2   H
ATOM   1346  HE1 TRP A 211      -0.897   1.288 -20.035  0.00  0.00      C2   H
ATOM   1347  HE3 TRP A 211      -3.184   2.252 -15.272  0.00  0.00      C2   H
ATOM   1348  HZ2 TRP A 211      -3.332  -0.193 -19.681  0.00  0.00      C2   H
ATOM   1349  HZ3 TRP A 211      -5.057   0.816 -15.792  0.00  0.00      C2   H
ATOM   1350  HH2 TRP A 211      -5.155  -0.359 -18.076  0.00  0.00      C2   H
ATOM   1351  N   ILE A 212      -1.007   0.099 -14.197  0.00  0.00      C2   N
ATOM   1352  CA  ILE A 212      -2.093  -0.458 -13.467  0.00  0.00      C2   C
ATOM   1353  C   ILE A 212      -2.032  -0.596 -11.904  0.00  0.00      C2   C
ATOM   1354  O   ILE A 212      -3.096  -0.913 -11.355  0.00  0.00      C2   O
ATOM   1355  CB  ILE A 212      -2.611  -1.765 -14.216  0.00  0.00      C2   C
ATOM   1356  CG1 ILE A 212      -4.163  -1.973 -14.117  0.00  0.00      C2   C
ATOM   1357  CG2 ILE A 212      -1.865  -3.030 -13.896  0.00  0.00      C2   C
ATOM   1358  CD1 ILE A 212      -4.677  -2.719 -15.351  0.00  0.00      C2   C
ATOM   1359  H   ILE A 212      -0.601  -0.444 -14.946  0.00  0.00      C2   H
ATOM   1360  HA  ILE A 212      -2.897   0.264 -13.605  0.00  0.00      C2   H
ATOM   1361  HB  ILE A 212      -2.537  -1.491 -15.268  0.00  0.00      C2   H
ATOM   1362 HG13 ILE A 212      -4.729  -1.044 -14.054  0.00  0.00      C2   H
ATOM   1363 HG12 ILE A 212      -4.265  -2.494 -13.166  0.00  0.00      C2   H
ATOM   1364 HG21 ILE A 212      -2.259  -3.562 -13.030  0.00  0.00      C2   H
ATOM   1365 HG22 ILE A 212      -1.893  -3.706 -14.750  0.00  0.00      C2   H
ATOM   1366 HG23 ILE A 212      -0.819  -2.768 -13.740  0.00  0.00      C2   H
ATOM   1367 HD11 ILE A 212      -4.022  -3.072 -16.147  0.00  0.00      C2   H
ATOM   1368 HD12 ILE A 212      -5.436  -3.470 -15.132  0.00  0.00      C2   H
ATOM   1369 HD13 ILE A 212      -5.340  -2.048 -15.897  0.00  0.00      C2   H
ATOM   1370  N   HIE A 213      -0.974  -0.187 -11.238  0.00  0.00      C2   N
ATOM   1371  CA  HIE A 213      -0.912  -0.084  -9.754  0.00  0.00      C2   C
ATOM   1372  C   HIE A 213      -1.901   0.987  -9.217  0.00  0.00      C2   C
ATOM   1373  O   HIE A 213      -2.241   0.927  -8.010  0.00  0.00      C2   O
ATOM   1374  CB  HIE A 213       0.514   0.313  -9.248  0.00  0.00      C2   C
ATOM   1375  CG  HIE A 213       1.203   1.325 -10.095  0.00  0.00      C2   C
ATOM   1376  ND1 HIE A 213       2.019   0.920 -11.220  0.00  0.00      C2   N
ATOM   1377  CD2 HIE A 213       1.310   2.711  -9.891  0.00  0.00      C2   C
ATOM   1378  CE1 HIE A 213       2.616   2.080 -11.555  0.00  0.00      C2   C
ATOM   1379  NE2 HIE A 213       2.364   3.078 -10.733  0.00  0.00      C2   N
ATOM   1380  H   HIE A 213      -0.158   0.125 -11.746  0.00  0.00      C2   H
ATOM   1381  HA  HIE A 213      -1.115  -1.064  -9.323  0.00  0.00      C2   H
ATOM   1382  HB3 HIE A 213       1.106  -0.602  -9.254  0.00  0.00      C2   H
ATOM   1383  HB2 HIE A 213       0.517   0.651  -8.212  0.00  0.00      C2   H
ATOM   1384  HD2 HIE A 213       0.831   3.425  -9.236  0.00  0.00      C2   H
ATOM   1385  HE1 HIE A 213       3.289   2.210 -12.390  0.00  0.00      C2   H
ATOM   1386  HE2 HIE A 213       2.656   4.037 -10.853  0.00  0.00      C2   H
ATOM   1387  N   CYS A 214      -2.298   1.893 -10.122  0.00  0.00      C2   N
ATOM   1388  CA  CYS A 214      -3.105   3.096  -9.704  0.00  0.00      C2   C
ATOM   1389  C   CYS A 214      -4.590   2.643  -9.418  0.00  0.00      C2   C
ATOM   1390  O   CYS A 214      -5.393   3.380  -8.855  0.00  0.00      C2   O
ATOM   1391  CB  CYS A 214      -3.214   4.292 -10.719  0.00  0.00      C2   C
ATOM   1392  SG  CYS A 214      -1.491   4.778 -11.274  0.00  0.00      C2   S
ATOM   1393  H   CYS A 214      -2.075   1.856 -11.107  0.00  0.00      C2   H
ATOM   1394  HA  CYS A 214      -2.640   3.506  -8.807  0.00  0.00      C2   H
ATOM   1395  HB3 CYS A 214      -3.713   5.132 -10.238  0.00  0.00      C2   H
ATOM   1396  HB2 CYS A 214      -3.851   3.869 -11.496  0.00  0.00      C2   H
ATOM   1397  HG  CYS A 214      -1.163   3.749 -12.060  0.00  0.00      C2   H
ATOM   1398  N   PHE A 215      -4.943   1.483  -9.921  0.00  0.00      C2   N
ATOM   1399  CA  PHE A 215      -6.312   0.939  -9.772  0.00  0.00      C2   C
ATOM   1400  C   PHE A 215      -6.345   0.196  -8.426  0.00  0.00      C2   C
ATOM   1401  O   PHE A 215      -7.429  -0.381  -8.119  0.00  0.00      C2   O
ATOM   1402  CB  PHE A 215      -6.637   0.116 -11.023  0.00  0.00      C2   C
ATOM   1403  CG  PHE A 215      -6.826   1.092 -12.170  0.00  0.00      C2   C
ATOM   1404  CD1 PHE A 215      -8.121   1.634 -12.560  0.00  0.00      C2   C
ATOM   1405  CD2 PHE A 215      -5.733   1.600 -13.002  0.00  0.00      C2   C
ATOM   1406  CE1 PHE A 215      -8.258   2.531 -13.634  0.00  0.00      C2   C
ATOM   1407  CE2 PHE A 215      -5.948   2.543 -13.988  0.00  0.00      C2   C
ATOM   1408  CZ  PHE A 215      -7.199   2.936 -14.384  0.00  0.00      C2   C
ATOM   1409  H   PHE A 215      -4.282   0.903 -10.418  0.00  0.00      C2   H
ATOM   1410  HA  PHE A 215      -6.961   1.812  -9.708  0.00  0.00      C2   H
ATOM   1411  HB3 PHE A 215      -7.579  -0.424 -10.921  0.00  0.00      C2   H
ATOM   1412  HB2 PHE A 215      -5.854  -0.585 -11.312  0.00  0.00      C2   H
ATOM   1413  HD1 PHE A 215      -8.932   1.332 -11.914  0.00  0.00      C2   H
ATOM   1414  HD2 PHE A 215      -4.735   1.203 -12.896  0.00  0.00      C2   H
ATOM   1415  HE1 PHE A 215      -9.222   2.991 -13.792  0.00  0.00      C2   H
ATOM   1416  HE2 PHE A 215      -5.174   2.798 -14.697  0.00  0.00      C2   H
ATOM   1417  HZ  PHE A 215      -7.342   3.603 -15.222  0.00  0.00      C2   H
ATOM   1418  N   GLU A 216      -5.282   0.091  -7.583  0.00  0.00      C2   N
ATOM   1419  CA  GLU A 216      -5.524  -0.289  -6.206  0.00  0.00      C2   C
ATOM   1420  C   GLU A 216      -6.497   0.477  -5.338  0.00  0.00      C2   C
ATOM   1421  O   GLU A 216      -6.757   1.648  -5.572  0.00  0.00      C2   O
ATOM   1422  CB  GLU A 216      -4.110  -0.440  -5.558  0.00  0.00      C2   C
ATOM   1423  CG  GLU A 216      -4.141  -0.844  -4.054  0.00  0.00      C2   C
ATOM   1424  CD  GLU A 216      -2.829  -1.267  -3.486  0.00  0.00      C2   C
ATOM   1425  OE1 GLU A 216      -1.799  -0.721  -3.863  0.00  0.00      C2   O
ATOM   1426  OE2 GLU A 216      -2.783  -2.370  -2.844  0.00  0.00      C2   O
ATOM   1427  H   GLU A 216      -4.377   0.415  -7.892  0.00  0.00      C2   H
ATOM   1428  HA  GLU A 216      -6.005  -1.263  -6.295  0.00  0.00      C2   H
ATOM   1429  HB3 GLU A 216      -3.574   0.509  -5.553  0.00  0.00      C2   H
ATOM   1430  HB2 GLU A 216      -3.656  -1.272  -6.097  0.00  0.00      C2   H
ATOM   1431  HG3 GLU A 216      -4.963  -1.510  -3.790  0.00  0.00      C2   H
ATOM   1432  HG2 GLU A 216      -4.363   0.099  -3.555  0.00  0.00      C2   H
ATOM   1433  N   GLY A 217      -7.184  -0.197  -4.385  0.00  0.00      C2   N
ATOM   1434  CA  GLY A 217      -8.101   0.455  -3.496  0.00  0.00      C2   C
ATOM   1435  C   GLY A 217      -9.565   0.478  -4.052  0.00  0.00      C2   C
ATOM   1436  O   GLY A 217     -10.498   1.111  -3.533  0.00  0.00      C2   O
ATOM   1437  H   GLY A 217      -7.034  -1.192  -4.297  0.00  0.00      C2   H
ATOM   1438  HA3 GLY A 217      -7.750   1.430  -3.158  0.00  0.00      C2   H
ATOM   1439  HA2 GLY A 217      -8.173  -0.151  -2.594  0.00  0.00      C2   H
ATOM   1440  N   VAL A 218      -9.889  -0.123  -5.219  0.00  0.00      C2   N
ATOM   1441  CA  VAL A 218     -11.219  -0.455  -5.685  0.00  0.00      C2   C
ATOM   1442  C   VAL A 218     -11.896  -1.520  -4.747  0.00  0.00      C2   C
ATOM   1443  O   VAL A 218     -11.174  -2.201  -3.969  0.00  0.00      C2   O
ATOM   1444  CB  VAL A 218     -11.041  -0.915  -7.111  0.00  0.00      C2   C
ATOM   1445  CG1 VAL A 218     -10.596   0.222  -8.083  0.00  0.00      C2   C
ATOM   1446  CG2 VAL A 218     -10.284  -2.183  -7.234  0.00  0.00      C2   C
ATOM   1447  H   VAL A 218      -9.160  -0.495  -5.810  0.00  0.00      C2   H
ATOM   1448  HA  VAL A 218     -11.830   0.441  -5.791  0.00  0.00      C2   H
ATOM   1449  HB  VAL A 218     -12.008  -1.226  -7.505  0.00  0.00      C2   H
ATOM   1450 HG11 VAL A 218     -10.349  -0.204  -9.055  0.00  0.00      C2   H
ATOM   1451 HG12 VAL A 218     -11.515   0.808  -8.104  0.00  0.00      C2   H
ATOM   1452 HG13 VAL A 218      -9.745   0.866  -7.862  0.00  0.00      C2   H
ATOM   1453 HG21 VAL A 218     -10.736  -2.958  -6.615  0.00  0.00      C2   H
ATOM   1454 HG22 VAL A 218     -10.382  -2.555  -8.254  0.00  0.00      C2   H
ATOM   1455 HG23 VAL A 218      -9.214  -2.074  -7.061  0.00  0.00      C2   H
ATOM   1456  N   THR A 219     -13.245  -1.669  -4.941  0.00  0.00      C2   N
ATOM   1457  CA  THR A 219     -14.038  -2.724  -4.291  0.00  0.00      C2   C
ATOM   1458  C   THR A 219     -13.691  -4.096  -4.910  0.00  0.00      C2   C
ATOM   1459  O   THR A 219     -13.578  -5.039  -4.126  0.00  0.00      C2   O
ATOM   1460  CB  THR A 219     -15.533  -2.547  -4.368  0.00  0.00      C2   C
ATOM   1461  OG1 THR A 219     -15.975  -1.417  -3.697  0.00  0.00      C2   O
ATOM   1462  CG2 THR A 219     -16.424  -3.739  -3.881  0.00  0.00      C2   C
ATOM   1463  H   THR A 219     -13.710  -1.122  -5.652  0.00  0.00      C2   H
ATOM   1464  HA  THR A 219     -13.751  -2.830  -3.245  0.00  0.00      C2   H
ATOM   1465  HB  THR A 219     -15.842  -2.381  -5.400  0.00  0.00      C2   H
ATOM   1466  HG1 THR A 219     -15.438  -0.666  -3.960  0.00  0.00      C2   H
ATOM   1467 HG21 THR A 219     -17.474  -3.508  -3.704  0.00  0.00      C2   H
ATOM   1468 HG22 THR A 219     -16.391  -4.517  -4.644  0.00  0.00      C2   H
ATOM   1469 HG23 THR A 219     -16.019  -4.091  -2.932  0.00  0.00      C2   H
ATOM   1470  N   ALA A 220     -13.517  -4.081  -6.277  0.00  0.00      C2   N
ATOM   1471  CA  ALA A 220     -13.458  -5.234  -7.049  0.00  0.00      C2   C
ATOM   1472  C   ALA A 220     -13.296  -4.865  -8.538  0.00  0.00      C2   C
ATOM   1473  O   ALA A 220     -13.389  -3.678  -8.860  0.00  0.00      C2   O
ATOM   1474  CB  ALA A 220     -14.869  -5.954  -7.044  0.00  0.00      C2   C
ATOM   1475  H   ALA A 220     -13.417  -3.322  -6.936  0.00  0.00      C2   H
ATOM   1476  HA  ALA A 220     -12.635  -5.853  -6.695  0.00  0.00      C2   H
ATOM   1477  HB1 ALA A 220     -15.709  -5.428  -7.498  0.00  0.00      C2   H
ATOM   1478  HB2 ALA A 220     -14.885  -6.830  -7.694  0.00  0.00      C2   H
ATOM   1479  HB3 ALA A 220     -15.107  -6.386  -6.072  0.00  0.00      C2   H
ATOM   1480  N   ILE A 221     -13.044  -5.889  -9.414  0.00  0.00      C2   N
ATOM   1481  CA  ILE A 221     -12.879  -5.628 -10.847  0.00  0.00      C2   C
ATOM   1482  C   ILE A 221     -14.145  -6.110 -11.597  0.00  0.00      C2   C
ATOM   1483  O   ILE A 221     -14.487  -7.247 -11.361  0.00  0.00      C2   O
ATOM   1484  CB  ILE A 221     -11.682  -6.502 -11.455  0.00  0.00      C2   C
ATOM   1485  CG1 ILE A 221     -10.254  -6.373 -10.689  0.00  0.00      C2   C
ATOM   1486  CG2 ILE A 221     -11.416  -6.277 -12.997  0.00  0.00      C2   C
ATOM   1487  CD1 ILE A 221      -9.642  -4.939 -10.742  0.00  0.00      C2   C
ATOM   1488  H   ILE A 221     -13.202  -6.854  -9.164  0.00  0.00      C2   H
ATOM   1489  HA  ILE A 221     -12.644  -4.597 -11.113  0.00  0.00      C2   H
ATOM   1490  HB  ILE A 221     -11.922  -7.556 -11.320  0.00  0.00      C2   H
ATOM   1491 HG13 ILE A 221      -9.484  -7.119 -10.887  0.00  0.00      C2   H
ATOM   1492 HG12 ILE A 221     -10.384  -6.594  -9.630  0.00  0.00      C2   H
ATOM   1493 HG21 ILE A 221     -12.180  -6.848 -13.524  0.00  0.00      C2   H
ATOM   1494 HG22 ILE A 221     -11.528  -5.212 -13.204  0.00  0.00      C2   H
ATOM   1495 HG23 ILE A 221     -10.478  -6.619 -13.432  0.00  0.00      C2   H
ATOM   1496 HD11 ILE A 221      -9.544  -4.564 -11.761  0.00  0.00      C2   H
ATOM   1497 HD12 ILE A 221     -10.301  -4.238 -10.230  0.00  0.00      C2   H
ATOM   1498 HD13 ILE A 221      -8.659  -4.798 -10.292  0.00  0.00      C2   H
ATOM   1499  N   ILE A 222     -14.757  -5.300 -12.456  0.00  0.00      C2   N
ATOM   1500  CA  ILE A 222     -15.708  -5.721 -13.423  0.00  0.00      C2   C
ATOM   1501  C   ILE A 222     -14.881  -6.121 -14.662  0.00  0.00      C2   C
ATOM   1502  O   ILE A 222     -14.156  -5.262 -15.260  0.00  0.00      C2   O
ATOM   1503  CB  ILE A 222     -16.706  -4.539 -13.716  0.00  0.00      C2   C
ATOM   1504  CG1 ILE A 222     -17.583  -4.166 -12.539  0.00  0.00      C2   C
ATOM   1505  CG2 ILE A 222     -17.667  -4.789 -14.963  0.00  0.00      C2   C
ATOM   1506  CD1 ILE A 222     -18.855  -4.989 -12.383  0.00  0.00      C2   C
ATOM   1507  H   ILE A 222     -14.411  -4.371 -12.649  0.00  0.00      C2   H
ATOM   1508  HA  ILE A 222     -16.296  -6.534 -12.998  0.00  0.00      C2   H
ATOM   1509  HB  ILE A 222     -16.179  -3.612 -13.942  0.00  0.00      C2   H
ATOM   1510 HG13 ILE A 222     -17.956  -3.184 -12.829  0.00  0.00      C2   H
ATOM   1511 HG12 ILE A 222     -17.032  -4.156 -11.599  0.00  0.00      C2   H
ATOM   1512 HG21 ILE A 222     -18.292  -3.928 -15.201  0.00  0.00      C2   H
ATOM   1513 HG22 ILE A 222     -17.004  -4.819 -15.828  0.00  0.00      C2   H
ATOM   1514 HG23 ILE A 222     -18.146  -5.755 -14.804  0.00  0.00      C2   H
ATOM   1515 HD11 ILE A 222     -19.401  -4.673 -11.494  0.00  0.00      C2   H
ATOM   1516 HD12 ILE A 222     -19.614  -4.901 -13.160  0.00  0.00      C2   H
ATOM   1517 HD13 ILE A 222     -18.631  -6.054 -12.326  0.00  0.00      C2   H
ATOM   1518  N   PHE A 223     -14.931  -7.381 -15.072  0.00  0.00      C2   N
ATOM   1519  CA  PHE A 223     -14.267  -7.944 -16.195  0.00  0.00      C2   C
ATOM   1520  C   PHE A 223     -15.312  -8.381 -17.203  0.00  0.00      C2   C
ATOM   1521  O   PHE A 223     -16.303  -8.964 -16.752  0.00  0.00      C2   O
ATOM   1522  CB  PHE A 223     -13.506  -9.168 -15.713  0.00  0.00      C2   C
ATOM   1523  CG  PHE A 223     -12.474  -9.641 -16.769  0.00  0.00      C2   C
ATOM   1524  CD1 PHE A 223     -11.212  -9.097 -16.638  0.00  0.00      C2   C
ATOM   1525  CD2 PHE A 223     -12.778 -10.567 -17.838  0.00  0.00      C2   C
ATOM   1526  CE1 PHE A 223     -10.191  -9.493 -17.550  0.00  0.00      C2   C
ATOM   1527  CE2 PHE A 223     -11.783 -10.960 -18.704  0.00  0.00      C2   C
ATOM   1528  CZ  PHE A 223     -10.495 -10.418 -18.509  0.00  0.00      C2   C
ATOM   1529  H   PHE A 223     -15.715  -7.918 -14.730  0.00  0.00      C2   H
ATOM   1530  HA  PHE A 223     -13.558  -7.322 -16.741  0.00  0.00      C2   H
ATOM   1531  HB3 PHE A 223     -14.227  -9.940 -15.444  0.00  0.00      C2   H
ATOM   1532  HB2 PHE A 223     -12.916  -8.997 -14.813  0.00  0.00      C2   H
ATOM   1533  HD1 PHE A 223     -10.911  -8.571 -15.744  0.00  0.00      C2   H
ATOM   1534  HD2 PHE A 223     -13.782 -10.935 -17.989  0.00  0.00      C2   H
ATOM   1535  HE1 PHE A 223      -9.181  -9.119 -17.462  0.00  0.00      C2   H
ATOM   1536  HE2 PHE A 223     -11.791 -11.732 -19.460  0.00  0.00      C2   H
ATOM   1537  HZ  PHE A 223      -9.727 -10.785 -19.174  0.00  0.00      C2   H
ATOM   1538  N   CYS A 224     -15.227  -7.960 -18.446  0.00  0.00      C2   N
ATOM   1539  CA  CYS A 224     -16.342  -8.048 -19.391  0.00  0.00      C2   C
ATOM   1540  C   CYS A 224     -15.846  -8.973 -20.589  0.00  0.00      C2   C
ATOM   1541  O   CYS A 224     -14.819  -8.620 -21.224  0.00  0.00      C2   O
ATOM   1542  CB  CYS A 224     -16.715  -6.655 -19.958  0.00  0.00      C2   C
ATOM   1543  SG  CYS A 224     -17.521  -5.732 -18.615  0.00  0.00      C2   S
ATOM   1544  H   CYS A 224     -14.450  -7.343 -18.634  0.00  0.00      C2   H
ATOM   1545  HA  CYS A 224     -17.230  -8.491 -18.939  0.00  0.00      C2   H
ATOM   1546  HB3 CYS A 224     -17.268  -6.711 -20.895  0.00  0.00      C2   H
ATOM   1547  HB2 CYS A 224     -15.779  -6.132 -20.154  0.00  0.00      C2   H
ATOM   1548  HG  CYS A 224     -16.428  -5.709 -17.846  0.00  0.00      C2   H
ATOM   1549  N   VAL A 225     -16.600 -10.090 -20.820  0.00  0.00      C2   N
ATOM   1550  CA  VAL A 225     -16.101 -11.021 -21.848  0.00  0.00      C2   C
ATOM   1551  C   VAL A 225     -17.357 -11.537 -22.668  0.00  0.00      C2   C
ATOM   1552  O   VAL A 225     -18.420 -11.780 -22.068  0.00  0.00      C2   O
ATOM   1553  CB  VAL A 225     -15.453 -12.276 -21.164  0.00  0.00      C2   C
ATOM   1554  CG1 VAL A 225     -16.259 -13.144 -20.240  0.00  0.00      C2   C
ATOM   1555  CG2 VAL A 225     -14.696 -13.066 -22.219  0.00  0.00      C2   C
ATOM   1556  H   VAL A 225     -17.447 -10.325 -20.322  0.00  0.00      C2   H
ATOM   1557  HA  VAL A 225     -15.401 -10.563 -22.547  0.00  0.00      C2   H
ATOM   1558  HB  VAL A 225     -14.594 -11.973 -20.566  0.00  0.00      C2   H
ATOM   1559 HG11 VAL A 225     -16.985 -13.702 -20.832  0.00  0.00      C2   H
ATOM   1560 HG12 VAL A 225     -15.695 -13.923 -19.727  0.00  0.00      C2   H
ATOM   1561 HG13 VAL A 225     -16.806 -12.463 -19.588  0.00  0.00      C2   H
ATOM   1562 HG21 VAL A 225     -14.211 -13.947 -21.798  0.00  0.00      C2   H
ATOM   1563 HG22 VAL A 225     -15.306 -13.373 -23.068  0.00  0.00      C2   H
ATOM   1564 HG23 VAL A 225     -13.969 -12.397 -22.679  0.00  0.00      C2   H
ATOM   1565  N   ALA A 226     -17.138 -11.683 -24.019  0.00  0.00      C2   N
ATOM   1566  CA  ALA A 226     -18.127 -12.361 -24.886  0.00  0.00      C2   C
ATOM   1567  C   ALA A 226     -17.858 -13.900 -24.974  0.00  0.00      C2   C
ATOM   1568  O   ALA A 226     -16.698 -14.276 -25.156  0.00  0.00      C2   O
ATOM   1569  CB  ALA A 226     -17.975 -11.795 -26.280  0.00  0.00      C2   C
ATOM   1570  H   ALA A 226     -16.199 -11.577 -24.377  0.00  0.00      C2   H
ATOM   1571  HA  ALA A 226     -19.100 -12.181 -24.429  0.00  0.00      C2   H
ATOM   1572  HB1 ALA A 226     -18.594 -12.332 -27.000  0.00  0.00      C2   H
ATOM   1573  HB2 ALA A 226     -18.221 -10.734 -26.233  0.00  0.00      C2   H
ATOM   1574  HB3 ALA A 226     -16.944 -11.842 -26.629  0.00  0.00      C2   H
ATOM   1575  N   LEU A 227     -18.904 -14.703 -24.794  0.00  0.00      C2   N
ATOM   1576  CA  LEU A 227     -18.960 -16.184 -24.812  0.00  0.00      C2   C
ATOM   1577  C   LEU A 227     -18.775 -16.762 -26.167  0.00  0.00      C2   C
ATOM   1578  O   LEU A 227     -17.880 -17.588 -26.470  0.00  0.00      C2   O
ATOM   1579  CB  LEU A 227     -20.377 -16.583 -24.207  0.00  0.00      C2   C
ATOM   1580  CG  LEU A 227     -20.396 -16.423 -22.687  0.00  0.00      C2   C
ATOM   1581  CD1 LEU A 227     -21.865 -16.574 -22.292  0.00  0.00      C2   C
ATOM   1582  CD2 LEU A 227     -19.427 -17.413 -22.069  0.00  0.00      C2   C
ATOM   1583  H   LEU A 227     -19.707 -14.265 -24.366  0.00  0.00      C2   H
ATOM   1584  HA  LEU A 227     -18.215 -16.674 -24.185  0.00  0.00      C2   H
ATOM   1585  HB3 LEU A 227     -20.602 -17.611 -24.492  0.00  0.00      C2   H
ATOM   1586  HB2 LEU A 227     -21.073 -15.888 -24.676  0.00  0.00      C2   H
ATOM   1587  HG  LEU A 227     -19.939 -15.509 -22.309  0.00  0.00      C2   H
ATOM   1588 HD11 LEU A 227     -22.251 -15.572 -22.109  0.00  0.00      C2   H
ATOM   1589 HD12 LEU A 227     -22.503 -17.051 -23.036  0.00  0.00      C2   H
ATOM   1590 HD13 LEU A 227     -21.985 -17.045 -21.317  0.00  0.00      C2   H
ATOM   1591 HD21 LEU A 227     -19.466 -18.443 -22.424  0.00  0.00      C2   H
ATOM   1592 HD22 LEU A 227     -18.407 -17.039 -22.159  0.00  0.00      C2   H
ATOM   1593 HD23 LEU A 227     -19.667 -17.518 -21.011  0.00  0.00      C2   H
ATOM   1594  N   SER A 228     -19.486 -16.219 -27.116  0.00  0.00      C2   N
ATOM   1595  CA  SER A 228     -19.598 -16.613 -28.571  0.00  0.00      C2   C
ATOM   1596  C   SER A 228     -18.261 -16.728 -29.334  0.00  0.00      C2   C
ATOM   1597  O   SER A 228     -18.201 -17.431 -30.352  0.00  0.00      C2   O
ATOM   1598  CB  SER A 228     -20.515 -15.570 -29.212  0.00  0.00      C2   C
ATOM   1599  OG  SER A 228     -20.051 -14.286 -28.972  0.00  0.00      C2   O
ATOM   1600  H   SER A 228     -20.243 -15.581 -26.917  0.00  0.00      C2   H
ATOM   1601  HA  SER A 228     -19.978 -17.631 -28.655  0.00  0.00      C2   H
ATOM   1602  HB3 SER A 228     -21.553 -15.665 -28.892  0.00  0.00      C2   H
ATOM   1603  HB2 SER A 228     -20.442 -15.873 -30.257  0.00  0.00      C2   H
ATOM   1604  HG  SER A 228     -19.384 -13.987 -29.594  0.00  0.00      C2   H
ATOM   1605  N   ASP A 229     -17.267 -15.970 -28.901  0.00  0.00      C2   N
ATOM   1606  CA  ASP A 229     -15.983 -15.841 -29.674  0.00  0.00      C2   C
ATOM   1607  C   ASP A 229     -15.010 -17.025 -29.394  0.00  0.00      C2   C
ATOM   1608  O   ASP A 229     -13.800 -16.872 -29.618  0.00  0.00      C2   O
ATOM   1609  CB  ASP A 229     -15.361 -14.486 -29.423  0.00  0.00      C2   C
ATOM   1610  CG  ASP A 229     -16.237 -13.298 -29.694  0.00  0.00      C2   C
ATOM   1611  OD1 ASP A 229     -15.654 -12.225 -29.754  0.00  0.00      C2   O
ATOM   1612  OD2 ASP A 229     -17.366 -13.439 -30.217  0.00  0.00      C2   O
ATOM   1613  H   ASP A 229     -17.243 -15.571 -27.974  0.00  0.00      C2   H
ATOM   1614  HA  ASP A 229     -16.239 -15.933 -30.729  0.00  0.00      C2   H
ATOM   1615  HB3 ASP A 229     -14.475 -14.421 -30.055  0.00  0.00      C2   H
ATOM   1616  HB2 ASP A 229     -15.133 -14.436 -28.359  0.00  0.00      C2   H
ATOM   1617  N   TYR A 230     -15.527 -18.228 -29.008  0.00  0.00      C2   N
ATOM   1618  CA  TYR A 230     -14.654 -19.258 -28.603  0.00  0.00      C2   C
ATOM   1619  C   TYR A 230     -14.023 -19.981 -29.791  0.00  0.00      C2   C
ATOM   1620  O   TYR A 230     -12.977 -20.701 -29.690  0.00  0.00      C2   O
ATOM   1621  CB  TYR A 230     -15.420 -20.259 -27.814  0.00  0.00      C2   C
ATOM   1622  CG  TYR A 230     -16.581 -21.002 -28.546  0.00  0.00      C2   C
ATOM   1623  CD1 TYR A 230     -17.839 -20.373 -28.759  0.00  0.00      C2   C
ATOM   1624  CD2 TYR A 230     -16.421 -22.320 -29.037  0.00  0.00      C2   C
ATOM   1625  CE1 TYR A 230     -18.855 -20.983 -29.523  0.00  0.00      C2   C
ATOM   1626  CE2 TYR A 230     -17.439 -22.927 -29.784  0.00  0.00      C2   C
ATOM   1627  CZ  TYR A 230     -18.614 -22.266 -29.984  0.00  0.00      C2   C
ATOM   1628  OH  TYR A 230     -19.619 -22.920 -30.687  0.00  0.00      C2   O
ATOM   1629  H   TYR A 230     -16.494 -18.323 -28.734  0.00  0.00      C2   H
ATOM   1630  HA  TYR A 230     -13.838 -18.796 -28.047  0.00  0.00      C2   H
ATOM   1631  HB3 TYR A 230     -15.752 -19.792 -26.887  0.00  0.00      C2   H
ATOM   1632  HB2 TYR A 230     -14.713 -21.031 -27.512  0.00  0.00      C2   H
ATOM   1633  HD1 TYR A 230     -17.981 -19.402 -28.308  0.00  0.00      C2   H
ATOM   1634  HD2 TYR A 230     -15.492 -22.811 -28.787  0.00  0.00      C2   H
ATOM   1635  HE1 TYR A 230     -19.851 -20.582 -29.639  0.00  0.00      C2   H
ATOM   1636  HE2 TYR A 230     -17.346 -23.922 -30.193  0.00  0.00      C2   H
ATOM   1637  HH  TYR A 230     -19.584 -23.880 -30.696  0.00  0.00      C2   H
ATOM   1638  N   ASP A 231     -14.540 -19.719 -31.023  0.00  0.00      C2   N
ATOM   1639  CA  ASP A 231     -13.979 -20.404 -32.206  0.00  0.00      C2   C
ATOM   1640  C   ASP A 231     -13.346 -19.371 -33.215  0.00  0.00      C2   C
ATOM   1641  O   ASP A 231     -13.011 -19.732 -34.378  0.00  0.00      C2   O
ATOM   1642  CB  ASP A 231     -15.088 -21.174 -33.054  0.00  0.00      C2   C
ATOM   1643  CG  ASP A 231     -16.321 -20.365 -33.391  0.00  0.00      C2   C
ATOM   1644  OD1 ASP A 231     -16.442 -19.253 -32.854  0.00  0.00      C2   O
ATOM   1645  OD2 ASP A 231     -17.260 -20.722 -34.215  0.00  0.00      C2   O
ATOM   1646  H   ASP A 231     -15.367 -19.164 -31.189  0.00  0.00      C2   H
ATOM   1647  HA  ASP A 231     -13.259 -21.188 -31.970  0.00  0.00      C2   H
ATOM   1648  HB3 ASP A 231     -15.444 -22.007 -32.448  0.00  0.00      C2   H
ATOM   1649  HB2 ASP A 231     -14.673 -21.603 -33.966  0.00  0.00      C2   H
ATOM   1650  N   LEU A 232     -13.274 -18.097 -32.893  0.00  0.00      C2   N
ATOM   1651  CA  LEU A 232     -12.639 -16.997 -33.633  0.00  0.00      C2   C
ATOM   1652  C   LEU A 232     -11.089 -17.103 -33.347  0.00  0.00      C2   C
ATOM   1653  O   LEU A 232     -10.619 -16.800 -32.267  0.00  0.00      C2   O
ATOM   1654  CB  LEU A 232     -13.315 -15.710 -33.048  0.00  0.00      C2   C
ATOM   1655  CG  LEU A 232     -12.890 -14.398 -33.710  0.00  0.00      C2   C
ATOM   1656  CD1 LEU A 232     -13.033 -14.420 -35.234  0.00  0.00      C2   C
ATOM   1657  CD2 LEU A 232     -13.517 -13.198 -32.946  0.00  0.00      C2   C
ATOM   1658  H   LEU A 232     -13.415 -17.832 -31.928  0.00  0.00      C2   H
ATOM   1659  HA  LEU A 232     -12.763 -17.022 -34.716  0.00  0.00      C2   H
ATOM   1660  HB3 LEU A 232     -13.203 -15.677 -31.964  0.00  0.00      C2   H
ATOM   1661  HB2 LEU A 232     -14.353 -15.849 -33.350  0.00  0.00      C2   H
ATOM   1662  HG  LEU A 232     -11.834 -14.332 -33.448  0.00  0.00      C2   H
ATOM   1663 HD11 LEU A 232     -13.839 -13.754 -35.543  0.00  0.00      C2   H
ATOM   1664 HD12 LEU A 232     -12.158 -14.119 -35.809  0.00  0.00      C2   H
ATOM   1665 HD13 LEU A 232     -13.393 -15.357 -35.658  0.00  0.00      C2   H
ATOM   1666 HD21 LEU A 232     -12.812 -12.680 -32.296  0.00  0.00      C2   H
ATOM   1667 HD22 LEU A 232     -14.042 -12.539 -33.636  0.00  0.00      C2   H
ATOM   1668 HD23 LEU A 232     -14.100 -13.496 -32.074  0.00  0.00      C2   H
ATOM   1669  N   VAL A 233     -10.384 -17.527 -34.370  0.00  0.00      C2   N
ATOM   1670  CA  VAL A 233      -8.911 -17.637 -34.444  0.00  0.00      C2   C
ATOM   1671  C   VAL A 233      -8.480 -16.254 -35.003  0.00  0.00      C2   C
ATOM   1672  O   VAL A 233      -8.806 -15.814 -36.113  0.00  0.00      C2   O
ATOM   1673  CB  VAL A 233      -8.640 -18.746 -35.546  0.00  0.00      C2   C
ATOM   1674  CG1 VAL A 233      -7.156 -19.068 -35.759  0.00  0.00      C2   C
ATOM   1675  CG2 VAL A 233      -9.414 -20.027 -35.331  0.00  0.00      C2   C
ATOM   1676  H   VAL A 233     -10.815 -17.616 -35.279  0.00  0.00      C2   H
ATOM   1677  HA  VAL A 233      -8.475 -17.896 -33.479  0.00  0.00      C2   H
ATOM   1678  HB  VAL A 233      -8.877 -18.380 -36.544  0.00  0.00      C2   H
ATOM   1679 HG11 VAL A 233      -6.991 -19.942 -36.389  0.00  0.00      C2   H
ATOM   1680 HG12 VAL A 233      -6.585 -18.291 -36.269  0.00  0.00      C2   H
ATOM   1681 HG13 VAL A 233      -6.744 -19.231 -34.764  0.00  0.00      C2   H
ATOM   1682 HG21 VAL A 233      -9.215 -20.504 -34.371  0.00  0.00      C2   H
ATOM   1683 HG22 VAL A 233     -10.490 -20.081 -35.498  0.00  0.00      C2   H
ATOM   1684 HG23 VAL A 233      -9.016 -20.743 -36.050  0.00  0.00      C2   H
ATOM   1685  N   LEU A 234      -7.601 -15.646 -34.222  0.00  0.00      C2   N
ATOM   1686  CA  LEU A 234      -6.823 -14.457 -34.351  0.00  0.00      C2   C
ATOM   1687  C   LEU A 234      -5.475 -14.873 -35.014  0.00  0.00      C2   C
ATOM   1688  O   LEU A 234      -5.245 -16.100 -35.223  0.00  0.00      C2   O
ATOM   1689  CB  LEU A 234      -6.646 -13.734 -33.010  0.00  0.00      C2   C
ATOM   1690  CG  LEU A 234      -7.837 -13.530 -32.175  0.00  0.00      C2   C
ATOM   1691  CD1 LEU A 234      -7.465 -13.162 -30.763  0.00  0.00      C2   C
ATOM   1692  CD2 LEU A 234      -8.819 -12.488 -32.798  0.00  0.00      C2   C
ATOM   1693  H   LEU A 234      -7.253 -16.075 -33.376  0.00  0.00      C2   H
ATOM   1694  HA  LEU A 234      -7.231 -13.680 -34.997  0.00  0.00      C2   H
ATOM   1695  HB3 LEU A 234      -6.193 -12.757 -33.182  0.00  0.00      C2   H
ATOM   1696  HB2 LEU A 234      -5.883 -14.304 -32.481  0.00  0.00      C2   H
ATOM   1697  HG  LEU A 234      -8.453 -14.424 -32.074  0.00  0.00      C2   H
ATOM   1698 HD11 LEU A 234      -8.162 -12.383 -30.454  0.00  0.00      C2   H
ATOM   1699 HD12 LEU A 234      -7.534 -14.080 -30.179  0.00  0.00      C2   H
ATOM   1700 HD13 LEU A 234      -6.460 -12.743 -30.741  0.00  0.00      C2   H
ATOM   1701 HD21 LEU A 234      -8.281 -11.933 -33.566  0.00  0.00      C2   H
ATOM   1702 HD22 LEU A 234      -9.600 -12.928 -33.419  0.00  0.00      C2   H
ATOM   1703 HD23 LEU A 234      -9.250 -11.818 -32.054  0.00  0.00      C2   H
ATOM   1704  N   ALA A 235      -4.599 -13.890 -35.212  0.00  0.00      C2   N
ATOM   1705  CA  ALA A 235      -3.298 -14.129 -35.753  0.00  0.00      C2   C
ATOM   1706  C   ALA A 235      -2.206 -14.325 -34.745  0.00  0.00      C2   C
ATOM   1707  O   ALA A 235      -1.216 -14.978 -35.139  0.00  0.00      C2   O
ATOM   1708  CB  ALA A 235      -2.962 -12.936 -36.721  0.00  0.00      C2   C
ATOM   1709  H   ALA A 235      -4.778 -12.957 -34.868  0.00  0.00      C2   H
ATOM   1710  HA  ALA A 235      -3.362 -14.987 -36.422  0.00  0.00      C2   H
ATOM   1711  HB1 ALA A 235      -2.030 -13.325 -37.132  0.00  0.00      C2   H
ATOM   1712  HB2 ALA A 235      -3.751 -12.931 -37.472  0.00  0.00      C2   H
ATOM   1713  HB3 ALA A 235      -2.855 -11.944 -36.282  0.00  0.00      C2   H
ATOM   1714  N   GLU A 236      -2.323 -13.838 -33.452  0.00  0.00      C2   N
ATOM   1715  CA  GLU A 236      -1.212 -13.930 -32.503  0.00  0.00      C2   C
ATOM   1716  C   GLU A 236      -1.157 -15.287 -31.789  0.00  0.00      C2   C
ATOM   1717  O   GLU A 236      -2.140 -16.046 -31.929  0.00  0.00      C2   O
ATOM   1718  CB  GLU A 236      -1.421 -12.894 -31.450  0.00  0.00      C2   C
ATOM   1719  CG  GLU A 236      -1.186 -11.438 -31.929  0.00  0.00      C2   C
ATOM   1720  CD  GLU A 236      -1.419 -10.314 -30.934  0.00  0.00      C2   C
ATOM   1721  OE1 GLU A 236      -2.105 -10.537 -29.947  0.00  0.00      C2   O
ATOM   1722  OE2 GLU A 236      -0.951  -9.225 -31.222  0.00  0.00      C2   O
ATOM   1723  H   GLU A 236      -3.186 -13.513 -33.041  0.00  0.00      C2   H
ATOM   1724  HA  GLU A 236      -0.219 -13.885 -32.950  0.00  0.00      C2   H
ATOM   1725  HB3 GLU A 236      -0.899 -13.170 -30.533  0.00  0.00      C2   H
ATOM   1726  HB2 GLU A 236      -2.491 -12.896 -31.245  0.00  0.00      C2   H
ATOM   1727  HG3 GLU A 236      -1.841 -11.251 -32.779  0.00  0.00      C2   H
ATOM   1728  HG2 GLU A 236      -0.196 -11.415 -32.385  0.00  0.00      C2   H
ATOM   1729  N   ASP A 237      -0.115 -15.518 -31.028  0.00  0.00      C2   N
ATOM   1730  CA  ASP A 237       0.299 -16.620 -30.186  0.00  0.00      C2   C
ATOM   1731  C   ASP A 237       0.016 -17.961 -30.900  0.00  0.00      C2   C
ATOM   1732  O   ASP A 237      -0.807 -18.729 -30.371  0.00  0.00      C2   O
ATOM   1733  CB  ASP A 237      -0.220 -16.577 -28.702  0.00  0.00      C2   C
ATOM   1734  CG  ASP A 237       0.255 -15.371 -27.894  0.00  0.00      C2   C
ATOM   1735  OD1 ASP A 237       0.396 -14.254 -28.486  0.00  0.00      C2   O
ATOM   1736  OD2 ASP A 237       0.175 -15.541 -26.668  0.00  0.00      C2   O
ATOM   1737  H   ASP A 237       0.447 -14.695 -30.860  0.00  0.00      C2   H
ATOM   1738  HA  ASP A 237       1.369 -16.621 -29.979  0.00  0.00      C2   H
ATOM   1739  HB3 ASP A 237       0.297 -17.440 -28.283  0.00  0.00      C2   H
ATOM   1740  HB2 ASP A 237      -1.301 -16.708 -28.655  0.00  0.00      C2   H
ATOM   1741  N   GLU A 238       0.604 -18.210 -32.049  0.00  0.00      C2   N
ATOM   1742  CA  GLU A 238       0.488 -19.415 -32.902  0.00  0.00      C2   C
ATOM   1743  C   GLU A 238      -0.928 -19.569 -33.556  0.00  0.00      C2   C
ATOM   1744  O   GLU A 238      -1.339 -20.651 -33.849  0.00  0.00      C2   O
ATOM   1745  CB  GLU A 238       0.927 -20.676 -32.122  0.00  0.00      C2   C
ATOM   1746  CG  GLU A 238       2.248 -20.549 -31.341  0.00  0.00      C2   C
ATOM   1747  CD  GLU A 238       2.652 -21.909 -30.791  0.00  0.00      C2   C
ATOM   1748  OE1 GLU A 238       1.874 -22.444 -30.014  0.00  0.00      C2   O
ATOM   1749  OE2 GLU A 238       3.707 -22.379 -31.300  0.00  0.00      C2   O
ATOM   1750  H   GLU A 238       1.035 -17.364 -32.393  0.00  0.00      C2   H
ATOM   1751  HA  GLU A 238       1.026 -19.257 -33.837  0.00  0.00      C2   H
ATOM   1752  HB3 GLU A 238       1.008 -21.485 -32.848  0.00  0.00      C2   H
ATOM   1753  HB2 GLU A 238       0.137 -21.018 -31.454  0.00  0.00      C2   H
ATOM   1754  HG3 GLU A 238       2.039 -19.865 -30.518  0.00  0.00      C2   H
ATOM   1755  HG2 GLU A 238       3.044 -20.188 -31.993  0.00  0.00      C2   H
ATOM   1756  N   GLU A 239      -1.561 -18.372 -33.773  0.00  0.00      C2   N
ATOM   1757  CA  GLU A 239      -2.965 -18.319 -34.233  0.00  0.00      C2   C
ATOM   1758  C   GLU A 239      -3.982 -18.755 -33.146  0.00  0.00      C2   C
ATOM   1759  O   GLU A 239      -4.826 -19.632 -33.435  0.00  0.00      C2   O
ATOM   1760  CB  GLU A 239      -3.206 -18.753 -35.700  0.00  0.00      C2   C
ATOM   1761  CG  GLU A 239      -2.305 -17.992 -36.654  0.00  0.00      C2   C
ATOM   1762  CD  GLU A 239      -2.650 -18.302 -38.128  0.00  0.00      C2   C
ATOM   1763  OE1 GLU A 239      -2.836 -17.382 -38.900  0.00  0.00      C2   O
ATOM   1764  OE2 GLU A 239      -2.779 -19.499 -38.471  0.00  0.00      C2   O
ATOM   1765  H   GLU A 239      -1.164 -17.524 -33.394  0.00  0.00      C2   H
ATOM   1766  HA  GLU A 239      -3.009 -17.232 -34.296  0.00  0.00      C2   H
ATOM   1767  HB3 GLU A 239      -4.257 -18.580 -35.933  0.00  0.00      C2   H
ATOM   1768  HB2 GLU A 239      -3.178 -19.840 -35.776  0.00  0.00      C2   H
ATOM   1769  HG3 GLU A 239      -1.241 -18.153 -36.482  0.00  0.00      C2   H
ATOM   1770  HG2 GLU A 239      -2.425 -16.908 -36.661  0.00  0.00      C2   H
ATOM   1771  N   MET A 240      -3.950 -18.156 -31.978  0.00  0.00      C2   N
ATOM   1772  CA  MET A 240      -4.811 -18.313 -30.780  0.00  0.00      C2   C
ATOM   1773  C   MET A 240      -6.260 -17.914 -31.032  0.00  0.00      C2   C
ATOM   1774  O   MET A 240      -6.555 -16.986 -31.832  0.00  0.00      C2   O
ATOM   1775  CB  MET A 240      -4.248 -17.400 -29.617  0.00  0.00      C2   C
ATOM   1776  CG  MET A 240      -4.484 -15.946 -29.684  0.00  0.00      C2   C
ATOM   1777  SD  MET A 240      -3.713 -15.108 -28.299  0.00  0.00      C2   S
ATOM   1778  CE  MET A 240      -4.098 -13.306 -28.653  0.00  0.00      C2   C
ATOM   1779  H   MET A 240      -3.354 -17.341 -31.965  0.00  0.00      C2   H
ATOM   1780  HA  MET A 240      -4.687 -19.374 -30.561  0.00  0.00      C2   H
ATOM   1781  HB3 MET A 240      -3.175 -17.589 -29.644  0.00  0.00      C2   H
ATOM   1782  HB2 MET A 240      -4.585 -17.665 -28.614  0.00  0.00      C2   H
ATOM   1783  HG3 MET A 240      -5.537 -15.733 -29.498  0.00  0.00      C2   H
ATOM   1784  HG2 MET A 240      -4.173 -15.526 -30.640  0.00  0.00      C2   H
ATOM   1785  HE1 MET A 240      -3.768 -12.626 -27.869  0.00  0.00      C2   H
ATOM   1786  HE2 MET A 240      -3.599 -12.913 -29.540  0.00  0.00      C2   H
ATOM   1787  HE3 MET A 240      -5.132 -13.024 -28.848  0.00  0.00      C2   H
ATOM   1788  N   ASN A 241      -7.167 -18.562 -30.218  0.00  0.00      C2   N
ATOM   1789  CA  ASN A 241      -8.618 -18.235 -30.204  0.00  0.00      C2   C
ATOM   1790  C   ASN A 241      -8.711 -16.965 -29.412  0.00  0.00      C2   C
ATOM   1791  O   ASN A 241      -7.946 -16.731 -28.499  0.00  0.00      C2   O
ATOM   1792  CB  ASN A 241      -9.440 -19.446 -29.582  0.00  0.00      C2   C
ATOM   1793  CG  ASN A 241      -9.504 -20.723 -30.451  0.00  0.00      C2   C
ATOM   1794  OD1 ASN A 241      -8.468 -21.303 -30.636  0.00  0.00      C2   O
ATOM   1795  ND2 ASN A 241     -10.646 -21.143 -30.949  0.00  0.00      C2   N
ATOM   1796  H   ASN A 241      -6.819 -19.148 -29.472  0.00  0.00      C2   H
ATOM   1797  HA  ASN A 241      -8.948 -18.042 -31.225  0.00  0.00      C2   H
ATOM   1798  HB3 ASN A 241     -10.433 -19.003 -29.502  0.00  0.00      C2   H
ATOM   1799  HB2 ASN A 241      -9.130 -19.640 -28.555  0.00  0.00      C2   H
ATOM   1800 HD22 ASN A 241     -10.663 -21.926 -31.587  0.00  0.00      C2   H
ATOM   1801 HD21 ASN A 241     -11.535 -20.906 -30.533  0.00  0.00      C2   H
ATOM   1802  N   ARG A 242      -9.752 -16.175 -29.591  0.00  0.00      C2   N
ATOM   1803  CA  ARG A 242     -10.026 -14.987 -28.739  0.00  0.00      C2   C
ATOM   1804  C   ARG A 242     -10.351 -15.335 -27.212  0.00  0.00      C2   C
ATOM   1805  O   ARG A 242      -9.990 -14.525 -26.371  0.00  0.00      C2   O
ATOM   1806  CB  ARG A 242     -11.091 -14.101 -29.445  0.00  0.00      C2   C
ATOM   1807  CG  ARG A 242     -11.748 -12.858 -28.706  0.00  0.00      C2   C
ATOM   1808  CD  ARG A 242     -10.830 -11.797 -28.232  0.00  0.00      C2   C
ATOM   1809  NE  ARG A 242     -10.207 -11.026 -29.328  0.00  0.00      C2   N
ATOM   1810  CZ  ARG A 242     -10.814 -10.124 -30.150  0.00  0.00      C2   C
ATOM   1811  NH1 ARG A 242     -12.156  -9.939 -30.132  0.00  0.00      C2   N
ATOM   1812  NH2 ARG A 242     -10.064  -9.342 -30.973  0.00  0.00      C2   N
ATOM   1813  H   ARG A 242     -10.307 -16.398 -30.405  0.00  0.00      C2   H
ATOM   1814  HA  ARG A 242      -9.161 -14.329 -28.829  0.00  0.00      C2   H
ATOM   1815  HB3 ARG A 242     -11.848 -14.817 -29.765  0.00  0.00      C2   H
ATOM   1816  HB2 ARG A 242     -10.802 -13.809 -30.455  0.00  0.00      C2   H
ATOM   1817  HG3 ARG A 242     -12.233 -13.258 -27.816  0.00  0.00      C2   H
ATOM   1818  HG2 ARG A 242     -12.557 -12.488 -29.336  0.00  0.00      C2   H
ATOM   1819  HD3 ARG A 242      -9.965 -12.362 -27.883  0.00  0.00      C2   H
ATOM   1820  HD2 ARG A 242     -11.155 -11.324 -27.306  0.00  0.00      C2   H
ATOM   1821  HE  ARG A 242      -9.206 -10.957 -29.210  0.00  0.00      C2   H
ATOM   1822 HH12 ARG A 242     -12.602  -9.552 -30.952  0.00  0.00      C2   H
ATOM   1823 HH11 ARG A 242     -12.761 -10.352 -29.436  0.00  0.00      C2   H
ATOM   1824 HH22 ARG A 242     -10.406  -8.424 -31.218  0.00  0.00      C2   H
ATOM   1825 HH21 ARG A 242      -9.071  -9.523 -31.017  0.00  0.00      C2   H
ATOM   1826  N   MET A 243     -10.907 -16.483 -26.914  0.00  0.00      C2   N
ATOM   1827  CA  MET A 243     -11.040 -17.015 -25.565  0.00  0.00      C2   C
ATOM   1828  C   MET A 243      -9.724 -17.159 -24.839  0.00  0.00      C2   C
ATOM   1829  O   MET A 243      -9.675 -16.964 -23.642  0.00  0.00      C2   O
ATOM   1830  CB  MET A 243     -11.951 -18.295 -25.610  0.00  0.00      C2   C
ATOM   1831  CG  MET A 243     -12.506 -18.639 -24.246  0.00  0.00      C2   C
ATOM   1832  SD  MET A 243     -13.704 -17.485 -23.518  0.00  0.00      C2   S
ATOM   1833  CE  MET A 243     -15.221 -17.959 -24.476  0.00  0.00      C2   C
ATOM   1834  H   MET A 243     -11.502 -16.959 -27.576  0.00  0.00      C2   H
ATOM   1835  HA  MET A 243     -11.591 -16.307 -24.946  0.00  0.00      C2   H
ATOM   1836  HB3 MET A 243     -11.362 -19.137 -25.974  0.00  0.00      C2   H
ATOM   1837  HB2 MET A 243     -12.725 -18.018 -26.326  0.00  0.00      C2   H
ATOM   1838  HG3 MET A 243     -11.781 -18.838 -23.458  0.00  0.00      C2   H
ATOM   1839  HG2 MET A 243     -12.976 -19.607 -24.419  0.00  0.00      C2   H
ATOM   1840  HE1 MET A 243     -15.789 -17.037 -24.348  0.00  0.00      C2   H
ATOM   1841  HE2 MET A 243     -14.920 -18.087 -25.515  0.00  0.00      C2   H
ATOM   1842  HE3 MET A 243     -15.678 -18.819 -23.986  0.00  0.00      C2   H
ATOM   1843  N   HIE A 244      -8.668 -17.557 -25.579  0.00  0.00      C2   N
ATOM   1844  CA  HIE A 244      -7.300 -17.628 -25.045  0.00  0.00      C2   C
ATOM   1845  C   HIE A 244      -6.717 -16.249 -24.780  0.00  0.00      C2   C
ATOM   1846  O   HIE A 244      -6.169 -16.065 -23.674  0.00  0.00      C2   O
ATOM   1847  CB  HIE A 244      -6.391 -18.361 -26.019  0.00  0.00      C2   C
ATOM   1848  CG  HIE A 244      -6.705 -19.730 -26.602  0.00  0.00      C2   C
ATOM   1849  ND1 HIE A 244      -6.361 -20.087 -27.903  0.00  0.00      C2   N
ATOM   1850  CD2 HIE A 244      -7.335 -20.811 -26.010  0.00  0.00      C2   C
ATOM   1851  CE1 HIE A 244      -6.702 -21.325 -28.086  0.00  0.00      C2   C
ATOM   1852  NE2 HIE A 244      -7.199 -21.847 -26.964  0.00  0.00      C2   N
ATOM   1853  H   HIE A 244      -8.868 -17.459 -26.564  0.00  0.00      C2   H
ATOM   1854  HA  HIE A 244      -7.398 -18.215 -24.132  0.00  0.00      C2   H
ATOM   1855  HB3 HIE A 244      -5.458 -18.521 -25.479  0.00  0.00      C2   H
ATOM   1856  HB2 HIE A 244      -6.165 -17.696 -26.853  0.00  0.00      C2   H
ATOM   1857  HD2 HIE A 244      -7.824 -20.869 -25.049  0.00  0.00      C2   H
ATOM   1858  HE1 HIE A 244      -6.577 -21.957 -28.953  0.00  0.00      C2   H
ATOM   1859  HE2 HIE A 244      -7.602 -22.772 -26.923  0.00  0.00      C2   H
ATOM   1860  N   GLU A 245      -6.960 -15.204 -25.628  0.00  0.00      C2   N
ATOM   1861  CA  GLU A 245      -6.623 -13.830 -25.390  0.00  0.00      C2   C
ATOM   1862  C   GLU A 245      -7.410 -13.196 -24.139  0.00  0.00      C2   C
ATOM   1863  O   GLU A 245      -6.794 -12.400 -23.400  0.00  0.00      C2   O
ATOM   1864  CB  GLU A 245      -7.080 -13.018 -26.674  0.00  0.00      C2   C
ATOM   1865  CG  GLU A 245      -6.375 -11.682 -26.591  0.00  0.00      C2   C
ATOM   1866  CD  GLU A 245      -6.616 -10.885 -27.807  0.00  0.00      C2   C
ATOM   1867  OE1 GLU A 245      -7.712 -10.845 -28.401  0.00  0.00      C2   O
ATOM   1868  OE2 GLU A 245      -5.700 -10.115 -28.125  0.00  0.00      C2   O
ATOM   1869  H   GLU A 245      -7.436 -15.357 -26.506  0.00  0.00      C2   H
ATOM   1870  HA  GLU A 245      -5.535 -13.815 -25.325  0.00  0.00      C2   H
ATOM   1871  HB3 GLU A 245      -8.163 -12.908 -26.612  0.00  0.00      C2   H
ATOM   1872  HB2 GLU A 245      -6.800 -13.561 -27.577  0.00  0.00      C2   H
ATOM   1873  HG3 GLU A 245      -5.322 -11.798 -26.332  0.00  0.00      C2   H
ATOM   1874  HG2 GLU A 245      -6.890 -10.993 -25.922  0.00  0.00      C2   H
ATOM   1875  N   SER A 246      -8.662 -13.559 -23.882  0.00  0.00      C2   N
ATOM   1876  CA  SER A 246      -9.497 -13.123 -22.756  0.00  0.00      C2   C
ATOM   1877  C   SER A 246      -9.164 -13.881 -21.460  0.00  0.00      C2   C
ATOM   1878  O   SER A 246      -9.520 -13.422 -20.391  0.00  0.00      C2   O
ATOM   1879  CB  SER A 246     -10.962 -13.349 -23.154  0.00  0.00      C2   C
ATOM   1880  OG  SER A 246     -11.411 -12.544 -24.289  0.00  0.00      C2   O
ATOM   1881  H   SER A 246      -9.089 -14.162 -24.570  0.00  0.00      C2   H
ATOM   1882  HA  SER A 246      -9.374 -12.043 -22.674  0.00  0.00      C2   H
ATOM   1883  HB3 SER A 246     -11.665 -13.141 -22.348  0.00  0.00      C2   H
ATOM   1884  HB2 SER A 246     -11.180 -14.410 -23.274  0.00  0.00      C2   H
ATOM   1885  HG  SER A 246     -10.726 -11.891 -24.449  0.00  0.00      C2   H
ATOM   1886  N   MET A 247      -8.394 -14.972 -21.638  0.00  0.00      C2   N
ATOM   1887  CA  MET A 247      -7.884 -15.762 -20.501  0.00  0.00      C2   C
ATOM   1888  C   MET A 247      -6.536 -15.178 -20.082  0.00  0.00      C2   C
ATOM   1889  O   MET A 247      -6.272 -15.098 -18.837  0.00  0.00      C2   O
ATOM   1890  CB  MET A 247      -7.889 -17.266 -20.864  0.00  0.00      C2   C
ATOM   1891  CG  MET A 247      -9.267 -17.880 -20.603  0.00  0.00      C2   C
ATOM   1892  SD  MET A 247      -9.106 -19.675 -20.528  0.00  0.00      C2   S
ATOM   1893  CE  MET A 247      -9.043 -19.866 -18.687  0.00  0.00      C2   C
ATOM   1894  H   MET A 247      -8.223 -15.218 -22.603  0.00  0.00      C2   H
ATOM   1895  HA  MET A 247      -8.417 -15.671 -19.555  0.00  0.00      C2   H
ATOM   1896  HB3 MET A 247      -7.107 -17.795 -20.320  0.00  0.00      C2   H
ATOM   1897  HB2 MET A 247      -7.673 -17.458 -21.915  0.00  0.00      C2   H
ATOM   1898  HG3 MET A 247     -10.007 -17.625 -21.363  0.00  0.00      C2   H
ATOM   1899  HG2 MET A 247      -9.621 -17.516 -19.639  0.00  0.00      C2   H
ATOM   1900  HE1 MET A 247      -9.017 -20.936 -18.480  0.00  0.00      C2   H
ATOM   1901  HE2 MET A 247      -8.146 -19.492 -18.193  0.00  0.00      C2   H
ATOM   1902  HE3 MET A 247      -9.825 -19.241 -18.256  0.00  0.00      C2   H
ATOM   1903  N   LYS A 248      -5.715 -14.777 -21.020  0.00  0.00      C2   N
ATOM   1904  CA  LYS A 248      -4.445 -13.996 -20.802  0.00  0.00      C2   C
ATOM   1905  C   LYS A 248      -4.651 -12.692 -20.062  0.00  0.00      C2   C
ATOM   1906  O   LYS A 248      -4.111 -12.423 -18.961  0.00  0.00      C2   O
ATOM   1907  CB  LYS A 248      -3.706 -13.673 -22.146  0.00  0.00      C2   C
ATOM   1908  CG  LYS A 248      -3.014 -14.908 -22.713  0.00  0.00      C2   C
ATOM   1909  CD  LYS A 248      -2.236 -14.771 -24.016  0.00  0.00      C2   C
ATOM   1910  CE  LYS A 248      -0.943 -13.887 -23.948  0.00  0.00      C2   C
ATOM   1911  NZ  LYS A 248      -0.457 -13.429 -25.222  0.00  0.00      C2   N
ATOM   1912  H   LYS A 248      -5.975 -15.064 -21.953  0.00  0.00      C2   H
ATOM   1913  HA  LYS A 248      -3.870 -14.658 -20.155  0.00  0.00      C2   H
ATOM   1914  HB3 LYS A 248      -2.968 -12.888 -21.980  0.00  0.00      C2   H
ATOM   1915  HB2 LYS A 248      -4.311 -13.087 -22.836  0.00  0.00      C2   H
ATOM   1916  HG3 LYS A 248      -3.826 -15.589 -22.968  0.00  0.00      C2   H
ATOM   1917  HG2 LYS A 248      -2.393 -15.459 -22.007  0.00  0.00      C2   H
ATOM   1918  HD3 LYS A 248      -2.901 -14.418 -24.804  0.00  0.00      C2   H
ATOM   1919  HD2 LYS A 248      -1.869 -15.773 -24.236  0.00  0.00      C2   H
ATOM   1920  HE3 LYS A 248      -0.162 -14.356 -23.349  0.00  0.00      C2   H
ATOM   1921  HE2 LYS A 248      -1.235 -12.978 -23.423  0.00  0.00      C2   H
ATOM   1922  HZ1 LYS A 248       0.336 -12.819 -25.086  0.00  0.00      C2   H
ATOM   1923  HZ2 LYS A 248      -0.307 -14.223 -25.828  0.00  0.00      C2   H
ATOM   1924  HZ3 LYS A 248      -1.297 -12.983 -25.561  0.00  0.00      C2   H
ATOM   1925  N   LEU A 249      -5.553 -11.831 -20.605  0.00  0.00      C2   N
ATOM   1926  CA  LEU A 249      -6.111 -10.595 -20.007  0.00  0.00      C2   C
ATOM   1927  C   LEU A 249      -6.594 -10.873 -18.605  0.00  0.00      C2   C
ATOM   1928  O   LEU A 249      -6.423 -10.053 -17.638  0.00  0.00      C2   O
ATOM   1929  CB  LEU A 249      -7.144  -9.944 -20.863  0.00  0.00      C2   C
ATOM   1930  CG  LEU A 249      -7.519  -8.527 -20.448  0.00  0.00      C2   C
ATOM   1931  CD1 LEU A 249      -6.247  -7.668 -20.292  0.00  0.00      C2   C
ATOM   1932  CD2 LEU A 249      -8.566  -7.867 -21.358  0.00  0.00      C2   C
ATOM   1933  H   LEU A 249      -5.865 -12.113 -21.523  0.00  0.00      C2   H
ATOM   1934  HA  LEU A 249      -5.236  -9.986 -19.776  0.00  0.00      C2   H
ATOM   1935  HB3 LEU A 249      -8.051 -10.533 -21.001  0.00  0.00      C2   H
ATOM   1936  HB2 LEU A 249      -6.802  -9.934 -21.898  0.00  0.00      C2   H
ATOM   1937  HG  LEU A 249      -7.928  -8.560 -19.438  0.00  0.00      C2   H
ATOM   1938 HD11 LEU A 249      -5.527  -7.987 -21.045  0.00  0.00      C2   H
ATOM   1939 HD12 LEU A 249      -6.431  -6.593 -20.289  0.00  0.00      C2   H
ATOM   1940 HD13 LEU A 249      -5.706  -7.929 -19.382  0.00  0.00      C2   H
ATOM   1941 HD21 LEU A 249      -9.495  -7.610 -20.849  0.00  0.00      C2   H
ATOM   1942 HD22 LEU A 249      -8.170  -7.008 -21.900  0.00  0.00      C2   H
ATOM   1943 HD23 LEU A 249      -8.776  -8.553 -22.178  0.00  0.00      C2   H
ATOM   1944  N   PHE A 250      -7.346 -11.967 -18.388  0.00  0.00      C2   N
ATOM   1945  CA  PHE A 250      -7.922 -12.291 -17.073  0.00  0.00      C2   C
ATOM   1946  C   PHE A 250      -6.824 -12.713 -16.149  0.00  0.00      C2   C
ATOM   1947  O   PHE A 250      -6.771 -12.257 -15.031  0.00  0.00      C2   O
ATOM   1948  CB  PHE A 250      -9.084 -13.329 -17.191  0.00  0.00      C2   C
ATOM   1949  CG  PHE A 250      -9.947 -13.770 -15.999  0.00  0.00      C2   C
ATOM   1950  CD1 PHE A 250      -9.379 -14.580 -14.949  0.00  0.00      C2   C
ATOM   1951  CD2 PHE A 250     -11.392 -13.524 -16.015  0.00  0.00      C2   C
ATOM   1952  CE1 PHE A 250     -10.254 -15.041 -13.941  0.00  0.00      C2   C
ATOM   1953  CE2 PHE A 250     -12.198 -13.942 -14.941  0.00  0.00      C2   C
ATOM   1954  CZ  PHE A 250     -11.617 -14.761 -13.981  0.00  0.00      C2   C
ATOM   1955  H   PHE A 250      -7.392 -12.626 -19.152  0.00  0.00      C2   H
ATOM   1956  HA  PHE A 250      -8.437 -11.415 -16.678  0.00  0.00      C2   H
ATOM   1957  HB3 PHE A 250      -8.654 -14.219 -17.649  0.00  0.00      C2   H
ATOM   1958  HB2 PHE A 250      -9.807 -13.042 -17.955  0.00  0.00      C2   H
ATOM   1959  HD1 PHE A 250      -8.369 -14.947 -14.836  0.00  0.00      C2   H
ATOM   1960  HD2 PHE A 250     -11.765 -12.832 -16.755  0.00  0.00      C2   H
ATOM   1961  HE1 PHE A 250      -9.847 -15.737 -13.223  0.00  0.00      C2   H
ATOM   1962  HE2 PHE A 250     -13.207 -13.649 -14.689  0.00  0.00      C2   H
ATOM   1963  HZ  PHE A 250     -12.234 -15.246 -13.238  0.00  0.00      C2   H
ATOM   1964  N   ASP A 251      -5.888 -13.506 -16.595  0.00  0.00      C2   N
ATOM   1965  CA  ASP A 251      -4.730 -14.018 -15.827  0.00  0.00      C2   C
ATOM   1966  C   ASP A 251      -3.777 -12.904 -15.339  0.00  0.00      C2   C
ATOM   1967  O   ASP A 251      -3.470 -12.847 -14.182  0.00  0.00      C2   O
ATOM   1968  CB  ASP A 251      -3.952 -15.162 -16.558  0.00  0.00      C2   C
ATOM   1969  CG  ASP A 251      -2.744 -15.580 -15.765  0.00  0.00      C2   C
ATOM   1970  OD1 ASP A 251      -2.937 -15.949 -14.584  0.00  0.00      C2   O
ATOM   1971  OD2 ASP A 251      -1.678 -15.658 -16.351  0.00  0.00      C2   O
ATOM   1972  H   ASP A 251      -5.981 -13.939 -17.503  0.00  0.00      C2   H
ATOM   1973  HA  ASP A 251      -5.109 -14.477 -14.913  0.00  0.00      C2   H
ATOM   1974  HB3 ASP A 251      -3.574 -14.766 -17.501  0.00  0.00      C2   H
ATOM   1975  HB2 ASP A 251      -4.602 -15.991 -16.838  0.00  0.00      C2   H
ATOM   1976  N   SER A 252      -3.551 -11.914 -16.170  0.00  0.00      C2   N
ATOM   1977  CA  SER A 252      -2.762 -10.737 -15.924  0.00  0.00      C2   C
ATOM   1978  C   SER A 252      -3.441  -9.663 -14.981  0.00  0.00      C2   C
ATOM   1979  O   SER A 252      -2.744  -8.659 -14.665  0.00  0.00      C2   O
ATOM   1980  CB  SER A 252      -2.323 -10.106 -17.211  0.00  0.00      C2   C
ATOM   1981  OG  SER A 252      -3.396  -9.611 -17.932  0.00  0.00      C2   O
ATOM   1982  H   SER A 252      -3.768 -12.078 -17.143  0.00  0.00      C2   H
ATOM   1983  HA  SER A 252      -1.951 -11.016 -15.251  0.00  0.00      C2   H
ATOM   1984  HB3 SER A 252      -1.714 -10.776 -17.817  0.00  0.00      C2   H
ATOM   1985  HB2 SER A 252      -1.558  -9.339 -17.098  0.00  0.00      C2   H
ATOM   1986  HG  SER A 252      -3.936 -10.370 -18.162  0.00  0.00      C2   H
ATOM   1987  N   ILE A 253      -4.715  -9.855 -14.595  0.00  0.00      C2   N
ATOM   1988  CA  ILE A 253      -5.280  -9.050 -13.538  0.00  0.00      C2   C
ATOM   1989  C   ILE A 253      -5.520 -10.005 -12.289  0.00  0.00      C2   C
ATOM   1990  O   ILE A 253      -5.327  -9.645 -11.181  0.00  0.00      C2   O
ATOM   1991  CB  ILE A 253      -6.694  -8.493 -14.046  0.00  0.00      C2   C
ATOM   1992  CG1 ILE A 253      -6.342  -7.517 -15.171  0.00  0.00      C2   C
ATOM   1993  CG2 ILE A 253      -7.556  -7.755 -13.011  0.00  0.00      C2   C
ATOM   1994  CD1 ILE A 253      -5.686  -6.151 -14.724  0.00  0.00      C2   C
ATOM   1995  H   ILE A 253      -5.322 -10.566 -14.978  0.00  0.00      C2   H
ATOM   1996  HA  ILE A 253      -4.665  -8.257 -13.111  0.00  0.00      C2   H
ATOM   1997  HB  ILE A 253      -7.308  -9.252 -14.531  0.00  0.00      C2   H
ATOM   1998 HG13 ILE A 253      -7.323  -7.333 -15.609  0.00  0.00      C2   H
ATOM   1999 HG12 ILE A 253      -5.808  -8.064 -15.948  0.00  0.00      C2   H
ATOM   2000 HG21 ILE A 253      -7.103  -6.893 -12.521  0.00  0.00      C2   H
ATOM   2001 HG22 ILE A 253      -8.467  -7.422 -13.507  0.00  0.00      C2   H
ATOM   2002 HG23 ILE A 253      -7.830  -8.426 -12.198  0.00  0.00      C2   H
ATOM   2003 HD11 ILE A 253      -5.302  -5.662 -15.619  0.00  0.00      C2   H
ATOM   2004 HD12 ILE A 253      -6.394  -5.478 -14.239  0.00  0.00      C2   H
ATOM   2005 HD13 ILE A 253      -4.808  -6.346 -14.110  0.00  0.00      C2   H
ATOM   2006  N   CYS A 254      -5.806 -11.275 -12.557  0.00  0.00      C2   N
ATOM   2007  CA  CYS A 254      -6.294 -12.280 -11.521  0.00  0.00      C2   C
ATOM   2008  C   CYS A 254      -5.112 -12.741 -10.703  0.00  0.00      C2   C
ATOM   2009  O   CYS A 254      -5.161 -12.764  -9.436  0.00  0.00      C2   O
ATOM   2010  CB  CYS A 254      -7.093 -13.542 -12.116  0.00  0.00      C2   C
ATOM   2011  SG  CYS A 254      -7.869 -14.866 -11.032  0.00  0.00      C2   S
ATOM   2012  H   CYS A 254      -5.945 -11.458 -13.541  0.00  0.00      C2   H
ATOM   2013  HA  CYS A 254      -6.934 -11.684 -10.871  0.00  0.00      C2   H
ATOM   2014  HB3 CYS A 254      -6.310 -14.064 -12.665  0.00  0.00      C2   H
ATOM   2015  HB2 CYS A 254      -7.808 -13.150 -12.839  0.00  0.00      C2   H
ATOM   2016  HG  CYS A 254      -6.915 -15.760 -11.303  0.00  0.00      C2   H
ATOM   2017  N   ASN A 255      -3.998 -12.894 -11.434  0.00  0.00      C2   N
ATOM   2018  CA  ASN A 255      -2.706 -13.341 -10.858  0.00  0.00      C2   C
ATOM   2019  C   ASN A 255      -1.726 -12.179 -11.102  0.00  0.00      C2   C
ATOM   2020  O   ASN A 255      -0.730 -12.315 -11.818  0.00  0.00      C2   O
ATOM   2021  CB  ASN A 255      -2.242 -14.668 -11.498  0.00  0.00      C2   C
ATOM   2022  CG  ASN A 255      -3.198 -15.882 -11.222  0.00  0.00      C2   C
ATOM   2023  OD1 ASN A 255      -3.161 -16.431 -10.130  0.00  0.00      C2   O
ATOM   2024  ND2 ASN A 255      -3.984 -16.302 -12.183  0.00  0.00      C2   N
ATOM   2025  H   ASN A 255      -3.923 -12.572 -12.388  0.00  0.00      C2   H
ATOM   2026  HA  ASN A 255      -2.760 -13.367  -9.770  0.00  0.00      C2   H
ATOM   2027  HB3 ASN A 255      -1.314 -15.064 -11.087  0.00  0.00      C2   H
ATOM   2028  HB2 ASN A 255      -2.036 -14.443 -12.545  0.00  0.00      C2   H
ATOM   2029 HD22 ASN A 255      -4.652 -17.026 -11.959  0.00  0.00      C2   H
ATOM   2030 HD21 ASN A 255      -3.727 -16.094 -13.137  0.00  0.00      C2   H
ATOM   2031  N   ASN A 256      -2.092 -11.013 -10.592  0.00  0.00      C2   N
ATOM   2032  CA  ASN A 256      -1.335  -9.742 -10.731  0.00  0.00      C2   C
ATOM   2033  C   ASN A 256      -0.877  -9.308  -9.313  0.00  0.00      C2   C
ATOM   2034  O   ASN A 256      -1.619  -9.250  -8.317  0.00  0.00      C2   O
ATOM   2035  CB  ASN A 256      -2.138  -8.616 -11.386  0.00  0.00      C2   C
ATOM   2036  CG  ASN A 256      -1.470  -7.240 -11.638  0.00  0.00      C2   C
ATOM   2037  OD1 ASN A 256      -1.142  -6.541 -10.675  0.00  0.00      C2   O
ATOM   2038  ND2 ASN A 256      -1.093  -6.989 -12.888  0.00  0.00      C2   N
ATOM   2039  H   ASN A 256      -2.930 -10.866 -10.046  0.00  0.00      C2   H
ATOM   2040  HA  ASN A 256      -0.520  -9.967 -11.419  0.00  0.00      C2   H
ATOM   2041  HB3 ASN A 256      -3.054  -8.382 -10.842  0.00  0.00      C2   H
ATOM   2042  HB2 ASN A 256      -2.613  -9.088 -12.246  0.00  0.00      C2   H
ATOM   2043 HD22 ASN A 256      -0.730  -6.083 -13.149  0.00  0.00      C2   H
ATOM   2044 HD21 ASN A 256      -1.011  -7.717 -13.584  0.00  0.00      C2   H
ATOM   2045  N   LYS A 257       0.376  -8.907  -9.323  0.00  0.00      C2   N
ATOM   2046  CA  LYS A 257       1.177  -8.514  -8.166  0.00  0.00      C2   C
ATOM   2047  C   LYS A 257       0.627  -7.348  -7.356  0.00  0.00      C2   C
ATOM   2048  O   LYS A 257       0.969  -7.169  -6.188  0.00  0.00      C2   O
ATOM   2049  CB  LYS A 257       2.591  -8.172  -8.741  0.00  0.00      C2   C
ATOM   2050  CG  LYS A 257       3.642  -7.608  -7.762  0.00  0.00      C2   C
ATOM   2051  CD  LYS A 257       4.954  -7.403  -8.416  0.00  0.00      C2   C
ATOM   2052  CE  LYS A 257       5.900  -6.627  -7.598  0.00  0.00      C2   C
ATOM   2053  NZ  LYS A 257       7.218  -6.524  -8.262  0.00  0.00      C2   N
ATOM   2054  H   LYS A 257       0.879  -9.354 -10.077  0.00  0.00      C2   H
ATOM   2055  HA  LYS A 257       1.288  -9.365  -7.494  0.00  0.00      C2   H
ATOM   2056  HB3 LYS A 257       2.351  -7.438  -9.510  0.00  0.00      C2   H
ATOM   2057  HB2 LYS A 257       3.094  -8.959  -9.301  0.00  0.00      C2   H
ATOM   2058  HG3 LYS A 257       3.705  -8.316  -6.936  0.00  0.00      C2   H
ATOM   2059  HG2 LYS A 257       3.470  -6.647  -7.277  0.00  0.00      C2   H
ATOM   2060  HD3 LYS A 257       4.882  -6.920  -9.390  0.00  0.00      C2   H
ATOM   2061  HD2 LYS A 257       5.425  -8.328  -8.748  0.00  0.00      C2   H
ATOM   2062  HE3 LYS A 257       6.048  -6.968  -6.573  0.00  0.00      C2   H
ATOM   2063  HE2 LYS A 257       5.537  -5.601  -7.543  0.00  0.00      C2   H
ATOM   2064  HZ1 LYS A 257       7.270  -6.047  -9.150  0.00  0.00      C2   H
ATOM   2065  HZ2 LYS A 257       7.818  -5.983  -7.656  0.00  0.00      C2   H
ATOM   2066  HZ3 LYS A 257       7.511  -7.490  -8.293  0.00  0.00      C2   H
ATOM   2067  N   TRP A 258      -0.385  -6.548  -7.883  0.00  0.00      C2   N
ATOM   2068  CA  TRP A 258      -1.079  -5.467  -7.129  0.00  0.00      C2   C
ATOM   2069  C   TRP A 258      -2.431  -5.945  -6.471  0.00  0.00      C2   C
ATOM   2070  O   TRP A 258      -2.838  -5.484  -5.368  0.00  0.00      C2   O
ATOM   2071  CB  TRP A 258      -1.389  -4.266  -8.065  0.00  0.00      C2   C
ATOM   2072  CG  TRP A 258      -0.255  -3.770  -8.953  0.00  0.00      C2   C
ATOM   2073  CD1 TRP A 258      -0.339  -3.578 -10.281  0.00  0.00      C2   C
ATOM   2074  CD2 TRP A 258       1.158  -3.626  -8.615  0.00  0.00      C2   C
ATOM   2075  NE1 TRP A 258       0.903  -3.110 -10.792  0.00  0.00      C2   N
ATOM   2076  CE2 TRP A 258       1.866  -3.148  -9.790  0.00  0.00      C2   C
ATOM   2077  CE3 TRP A 258       1.991  -3.823  -7.459  0.00  0.00      C2   C
ATOM   2078  CZ2 TRP A 258       3.270  -2.768  -9.705  0.00  0.00      C2   C
ATOM   2079  CZ3 TRP A 258       3.345  -3.547  -7.383  0.00  0.00      C2   C
ATOM   2080  CH2 TRP A 258       4.017  -3.103  -8.571  0.00  0.00      C2   C
ATOM   2081  H   TRP A 258      -0.586  -6.534  -8.873  0.00  0.00      C2   H
ATOM   2082  HA  TRP A 258      -0.376  -5.081  -6.390  0.00  0.00      C2   H
ATOM   2083  HB3 TRP A 258      -1.671  -3.450  -7.399  0.00  0.00      C2   H
ATOM   2084  HB2 TRP A 258      -2.262  -4.377  -8.708  0.00  0.00      C2   H
ATOM   2085  HD1 TRP A 258      -1.220  -3.711 -10.891  0.00  0.00      C2   H
ATOM   2086  HE1 TRP A 258       1.004  -2.635 -11.678  0.00  0.00      C2   H
ATOM   2087  HE3 TRP A 258       1.633  -4.195  -6.510  0.00  0.00      C2   H
ATOM   2088  HZ2 TRP A 258       3.808  -2.280 -10.504  0.00  0.00      C2   H
ATOM   2089  HZ3 TRP A 258       3.774  -3.745  -6.412  0.00  0.00      C2   H
ATOM   2090  HH2 TRP A 258       5.078  -2.902  -8.553  0.00  0.00      C2   H
ATOM   2091  N   PHE A 259      -3.173  -6.871  -7.136  0.00  0.00      C2   N
ATOM   2092  CA  PHE A 259      -4.640  -7.201  -6.919  0.00  0.00      C2   C
ATOM   2093  C   PHE A 259      -4.724  -8.571  -6.243  0.00  0.00      C2   C
ATOM   2094  O   PHE A 259      -5.876  -9.084  -6.251  0.00  0.00      C2   O
ATOM   2095  CB  PHE A 259      -5.453  -7.192  -8.283  0.00  0.00      C2   C
ATOM   2096  CG  PHE A 259      -5.314  -5.873  -9.046  0.00  0.00      C2   C
ATOM   2097  CD1 PHE A 259      -4.643  -5.785 -10.330  0.00  0.00      C2   C
ATOM   2098  CD2 PHE A 259      -6.009  -4.798  -8.469  0.00  0.00      C2   C
ATOM   2099  CE1 PHE A 259      -4.638  -4.513 -10.928  0.00  0.00      C2   C
ATOM   2100  CE2 PHE A 259      -5.955  -3.562  -9.167  0.00  0.00      C2   C
ATOM   2101  CZ  PHE A 259      -5.314  -3.459 -10.401  0.00  0.00      C2   C
ATOM   2102  H   PHE A 259      -2.816  -7.232  -8.009  0.00  0.00      C2   H
ATOM   2103  HA  PHE A 259      -5.163  -6.433  -6.350  0.00  0.00      C2   H
ATOM   2104  HB3 PHE A 259      -6.526  -7.318  -8.141  0.00  0.00      C2   H
ATOM   2105  HB2 PHE A 259      -5.010  -8.000  -8.866  0.00  0.00      C2   H
ATOM   2106  HD1 PHE A 259      -4.049  -6.633 -10.637  0.00  0.00      C2   H
ATOM   2107  HD2 PHE A 259      -6.475  -4.791  -7.495  0.00  0.00      C2   H
ATOM   2108  HE1 PHE A 259      -4.027  -4.409 -11.812  0.00  0.00      C2   H
ATOM   2109  HE2 PHE A 259      -6.393  -2.677  -8.730  0.00  0.00      C2   H
ATOM   2110  HZ  PHE A 259      -5.315  -2.504 -10.905  0.00  0.00      C2   H
ATOM   2111  N   THR A 260      -3.635  -9.095  -5.615  0.00  0.00      C2   N
ATOM   2112  CA  THR A 260      -3.526 -10.429  -5.019  0.00  0.00      C2   C
ATOM   2113  C   THR A 260      -4.498 -10.729  -3.849  0.00  0.00      C2   C
ATOM   2114  O   THR A 260      -4.456 -11.852  -3.400  0.00  0.00      C2   O
ATOM   2115  CB  THR A 260      -2.015 -10.671  -4.523  0.00  0.00      C2   C
ATOM   2116  OG1 THR A 260      -1.687  -9.659  -3.594  0.00  0.00      C2   O
ATOM   2117  CG2 THR A 260      -0.966 -10.685  -5.622  0.00  0.00      C2   C
ATOM   2118  H   THR A 260      -2.802  -8.523  -5.624  0.00  0.00      C2   H
ATOM   2119  HA  THR A 260      -3.775 -11.201  -5.747  0.00  0.00      C2   H
ATOM   2120  HB  THR A 260      -2.084 -11.655  -4.059  0.00  0.00      C2   H
ATOM   2121  HG1 THR A 260      -1.940  -9.992  -2.730  0.00  0.00      C2   H
ATOM   2122 HG21 THR A 260      -1.222 -11.384  -6.418  0.00  0.00      C2   H
ATOM   2123 HG22 THR A 260      -0.947  -9.699  -6.087  0.00  0.00      C2   H
ATOM   2124 HG23 THR A 260       0.017 -11.041  -5.316  0.00  0.00      C2   H
ATOM   2125  N   ASP A 261      -5.379  -9.839  -3.531  0.00  0.00      C2   N
ATOM   2126  CA  ASP A 261      -6.493 -10.006  -2.623  0.00  0.00      C2   C
ATOM   2127  C   ASP A 261      -7.747  -9.367  -3.029  0.00  0.00      C2   C
ATOM   2128  O   ASP A 261      -8.622  -9.131  -2.187  0.00  0.00      C2   O
ATOM   2129  CB  ASP A 261      -6.140  -9.988  -1.137  0.00  0.00      C2   C
ATOM   2130  CG  ASP A 261      -5.530  -8.751  -0.525  0.00  0.00      C2   C
ATOM   2131  OD1 ASP A 261      -5.616  -7.668  -1.172  0.00  0.00      C2   O
ATOM   2132  OD2 ASP A 261      -5.083  -8.935   0.609  0.00  0.00      C2   O
ATOM   2133  H   ASP A 261      -5.228  -8.886  -3.830  0.00  0.00      C2   H
ATOM   2134  HA  ASP A 261      -6.748 -11.065  -2.629  0.00  0.00      C2   H
ATOM   2135  HB3 ASP A 261      -5.412 -10.793  -1.036  0.00  0.00      C2   H
ATOM   2136  HB2 ASP A 261      -7.046 -10.168  -0.558  0.00  0.00      C2   H
ATOM   2137  N   THR A 262      -7.871  -8.823  -4.249  0.00  0.00      C2   N
ATOM   2138  CA  THR A 262      -9.063  -8.127  -4.754  0.00  0.00      C2   C
ATOM   2139  C   THR A 262      -9.863  -9.020  -5.760  0.00  0.00      C2   C
ATOM   2140  O   THR A 262      -9.286  -9.614  -6.675  0.00  0.00      C2   O
ATOM   2141  CB  THR A 262      -8.601  -6.851  -5.476  0.00  0.00      C2   C
ATOM   2142  OG1 THR A 262      -7.893  -5.854  -4.708  0.00  0.00      C2   O
ATOM   2143  CG2 THR A 262      -9.699  -6.014  -6.214  0.00  0.00      C2   C
ATOM   2144  H   THR A 262      -7.164  -9.139  -4.897  0.00  0.00      C2   H
ATOM   2145  HA  THR A 262      -9.687  -7.908  -3.888  0.00  0.00      C2   H
ATOM   2146  HB  THR A 262      -8.078  -7.254  -6.343  0.00  0.00      C2   H
ATOM   2147  HG1 THR A 262      -7.097  -6.297  -4.403  0.00  0.00      C2   H
ATOM   2148 HG21 THR A 262     -10.430  -5.509  -5.584  0.00  0.00      C2   H
ATOM   2149 HG22 THR A 262      -9.279  -5.197  -6.801  0.00  0.00      C2   H
ATOM   2150 HG23 THR A 262     -10.322  -6.683  -6.808  0.00  0.00      C2   H
ATOM   2151  N   SER A 263     -11.102  -9.225  -5.514  0.00  0.00      C2   N
ATOM   2152  CA  SER A 263     -11.994 -10.084  -6.235  0.00  0.00      C2   C
ATOM   2153  C   SER A 263     -12.455  -9.515  -7.633  0.00  0.00      C2   C
ATOM   2154  O   SER A 263     -12.638  -8.320  -7.756  0.00  0.00      C2   O
ATOM   2155  CB  SER A 263     -13.254 -10.296  -5.373  0.00  0.00      C2   C
ATOM   2156  OG  SER A 263     -12.933 -11.216  -4.250  0.00  0.00      C2   O
ATOM   2157  H   SER A 263     -11.500  -8.976  -4.620  0.00  0.00      C2   H
ATOM   2158  HA  SER A 263     -11.616 -11.092  -6.401  0.00  0.00      C2   H
ATOM   2159  HB3 SER A 263     -14.095 -10.663  -5.962  0.00  0.00      C2   H
ATOM   2160  HB2 SER A 263     -13.605  -9.357  -4.945  0.00  0.00      C2   H
ATOM   2161  HG  SER A 263     -12.359 -10.731  -3.653  0.00  0.00      C2   H
ATOM   2162  N   ILE A 264     -12.892 -10.433  -8.484  0.00  0.00      C2   N
ATOM   2163  CA  ILE A 264     -13.306 -10.107  -9.847  0.00  0.00      C2   C
ATOM   2164  C   ILE A 264     -14.795 -10.505 -10.018  0.00  0.00      C2   C
ATOM   2165  O   ILE A 264     -15.301 -11.530  -9.566  0.00  0.00      C2   O
ATOM   2166  CB  ILE A 264     -12.519 -11.055 -10.820  0.00  0.00      C2   C
ATOM   2167  CG1 ILE A 264     -10.999 -10.954 -10.683  0.00  0.00      C2   C
ATOM   2168  CG2 ILE A 264     -12.885 -10.916 -12.314  0.00  0.00      C2   C
ATOM   2169  CD1 ILE A 264     -10.105 -11.948 -11.427  0.00  0.00      C2   C
ATOM   2170  H   ILE A 264     -13.049 -11.359  -8.113  0.00  0.00      C2   H
ATOM   2171  HA  ILE A 264     -13.109  -9.050 -10.030  0.00  0.00      C2   H
ATOM   2172  HB  ILE A 264     -12.704 -12.088 -10.528  0.00  0.00      C2   H
ATOM   2173 HG13 ILE A 264     -10.714 -11.308  -9.693  0.00  0.00      C2   H
ATOM   2174 HG12 ILE A 264     -10.723  -9.903 -10.769  0.00  0.00      C2   H
ATOM   2175 HG21 ILE A 264     -12.259 -11.604 -12.881  0.00  0.00      C2   H
ATOM   2176 HG22 ILE A 264     -13.876 -11.205 -12.664  0.00  0.00      C2   H
ATOM   2177 HG23 ILE A 264     -12.704  -9.924 -12.728  0.00  0.00      C2   H
ATOM   2178 HD11 ILE A 264     -10.549 -12.918 -11.651  0.00  0.00      C2   H
ATOM   2179 HD12 ILE A 264      -9.736 -11.430 -12.313  0.00  0.00      C2   H
ATOM   2180 HD13 ILE A 264      -9.208 -12.174 -10.851  0.00  0.00      C2   H
ATOM   2181  N   ILE A 265     -15.514  -9.625 -10.762  0.00  0.00      C2   N
ATOM   2182  CA  ILE A 265     -16.822  -9.853 -11.174  0.00  0.00      C2   C
ATOM   2183  C   ILE A 265     -16.760 -10.072 -12.697  0.00  0.00      C2   C
ATOM   2184  O   ILE A 265     -16.275  -9.141 -13.381  0.00  0.00      C2   O
ATOM   2185  CB  ILE A 265     -17.703  -8.558 -10.882  0.00  0.00      C2   C
ATOM   2186  CG1 ILE A 265     -17.799  -8.605  -9.341  0.00  0.00      C2   C
ATOM   2187  CG2 ILE A 265     -19.150  -8.579 -11.424  0.00  0.00      C2   C
ATOM   2188  CD1 ILE A 265     -18.454  -7.375  -8.706  0.00  0.00      C2   C
ATOM   2189  H   ILE A 265     -15.177  -8.742 -11.119  0.00  0.00      C2   H
ATOM   2190  HA  ILE A 265     -17.281 -10.746 -10.750  0.00  0.00      C2   H
ATOM   2191  HB  ILE A 265     -17.236  -7.635 -11.226  0.00  0.00      C2   H
ATOM   2192 HG13 ILE A 265     -16.816  -8.707  -8.882  0.00  0.00      C2   H
ATOM   2193 HG12 ILE A 265     -18.339  -9.480  -8.978  0.00  0.00      C2   H
ATOM   2194 HG21 ILE A 265     -19.707  -9.497 -11.235  0.00  0.00      C2   H
ATOM   2195 HG22 ILE A 265     -19.801  -7.833 -10.969  0.00  0.00      C2   H
ATOM   2196 HG23 ILE A 265     -19.180  -8.310 -12.480  0.00  0.00      C2   H
ATOM   2197 HD11 ILE A 265     -18.538  -6.627  -9.495  0.00  0.00      C2   H
ATOM   2198 HD12 ILE A 265     -19.464  -7.609  -8.370  0.00  0.00      C2   H
ATOM   2199 HD13 ILE A 265     -17.854  -6.923  -7.916  0.00  0.00      C2   H
ATOM   2200  N   LEU A 266     -17.338 -11.139 -13.195  0.00  0.00      C2   N
ATOM   2201  CA  LEU A 266     -17.118 -11.675 -14.525  0.00  0.00      C2   C
ATOM   2202  C   LEU A 266     -18.396 -11.609 -15.411  0.00  0.00      C2   C
ATOM   2203  O   LEU A 266     -19.197 -12.568 -15.362  0.00  0.00      C2   O
ATOM   2204  CB  LEU A 266     -16.424 -13.078 -14.396  0.00  0.00      C2   C
ATOM   2205  CG  LEU A 266     -16.076 -13.781 -15.749  0.00  0.00      C2   C
ATOM   2206  CD1 LEU A 266     -15.001 -12.922 -16.484  0.00  0.00      C2   C
ATOM   2207  CD2 LEU A 266     -15.618 -15.262 -15.597  0.00  0.00      C2   C
ATOM   2208  H   LEU A 266     -17.822 -11.759 -12.561  0.00  0.00      C2   H
ATOM   2209  HA  LEU A 266     -16.422 -10.977 -14.991  0.00  0.00      C2   H
ATOM   2210  HB3 LEU A 266     -17.108 -13.804 -13.957  0.00  0.00      C2   H
ATOM   2211  HB2 LEU A 266     -15.570 -12.987 -13.725  0.00  0.00      C2   H
ATOM   2212  HG  LEU A 266     -16.992 -13.861 -16.335  0.00  0.00      C2   H
ATOM   2213 HD11 LEU A 266     -15.404 -12.094 -17.067  0.00  0.00      C2   H
ATOM   2214 HD12 LEU A 266     -14.345 -12.365 -15.816  0.00  0.00      C2   H
ATOM   2215 HD13 LEU A 266     -14.412 -13.433 -17.246  0.00  0.00      C2   H
ATOM   2216 HD21 LEU A 266     -15.591 -15.470 -14.528  0.00  0.00      C2   H
ATOM   2217 HD22 LEU A 266     -16.238 -15.914 -16.213  0.00  0.00      C2   H
ATOM   2218 HD23 LEU A 266     -14.596 -15.309 -15.974  0.00  0.00      C2   H
ATOM   2219  N   PHE A 267     -18.551 -10.488 -16.110  0.00  0.00      C2   N
ATOM   2220  CA  PHE A 267     -19.640 -10.325 -17.027  0.00  0.00      C2   C
ATOM   2221  C   PHE A 267     -19.621 -11.165 -18.328  0.00  0.00      C2   C
ATOM   2222  O   PHE A 267     -18.791 -10.866 -19.217  0.00  0.00      C2   O
ATOM   2223  CB  PHE A 267     -19.907  -8.859 -17.419  0.00  0.00      C2   C
ATOM   2224  CG  PHE A 267     -20.844  -8.096 -16.515  0.00  0.00      C2   C
ATOM   2225  CD1 PHE A 267     -20.571  -8.113 -15.123  0.00  0.00      C2   C
ATOM   2226  CD2 PHE A 267     -21.944  -7.430 -17.056  0.00  0.00      C2   C
ATOM   2227  CE1 PHE A 267     -21.373  -7.305 -14.332  0.00  0.00      C2   C
ATOM   2228  CE2 PHE A 267     -22.689  -6.628 -16.289  0.00  0.00      C2   C
ATOM   2229  CZ  PHE A 267     -22.405  -6.511 -14.927  0.00  0.00      C2   C
ATOM   2230  H   PHE A 267     -17.777  -9.868 -16.301  0.00  0.00      C2   H
ATOM   2231  HA  PHE A 267     -20.546 -10.634 -16.505  0.00  0.00      C2   H
ATOM   2232  HB3 PHE A 267     -20.422  -8.807 -18.379  0.00  0.00      C2   H
ATOM   2233  HB2 PHE A 267     -18.958  -8.334 -17.534  0.00  0.00      C2   H
ATOM   2234  HD1 PHE A 267     -19.785  -8.717 -14.694  0.00  0.00      C2   H
ATOM   2235  HD2 PHE A 267     -22.171  -7.630 -18.093  0.00  0.00      C2   H
ATOM   2236  HE1 PHE A 267     -21.198  -7.232 -13.269  0.00  0.00      C2   H
ATOM   2237  HE2 PHE A 267     -23.628  -6.226 -16.639  0.00  0.00      C2   H
ATOM   2238  HZ  PHE A 267     -23.056  -5.896 -14.323  0.00  0.00      C2   H
ATOM   2239  N   LEU A 268     -20.382 -12.265 -18.345  0.00  0.00      C2   N
ATOM   2240  CA  LEU A 268     -20.371 -13.259 -19.465  0.00  0.00      C2   C
ATOM   2241  C   LEU A 268     -21.492 -12.725 -20.360  0.00  0.00      C2   C
ATOM   2242  O   LEU A 268     -22.618 -12.560 -19.863  0.00  0.00      C2   O
ATOM   2243  CB  LEU A 268     -20.636 -14.679 -18.895  0.00  0.00      C2   C
ATOM   2244  CG  LEU A 268     -19.552 -15.271 -17.971  0.00  0.00      C2   C
ATOM   2245  CD1 LEU A 268     -20.230 -16.343 -16.996  0.00  0.00      C2   C
ATOM   2246  CD2 LEU A 268     -18.357 -15.852 -18.758  0.00  0.00      C2   C
ATOM   2247  H   LEU A 268     -21.036 -12.569 -17.637  0.00  0.00      C2   H
ATOM   2248  HA  LEU A 268     -19.412 -13.157 -19.972  0.00  0.00      C2   H
ATOM   2249  HB3 LEU A 268     -20.700 -15.295 -19.792  0.00  0.00      C2   H
ATOM   2250  HB2 LEU A 268     -21.624 -14.682 -18.436  0.00  0.00      C2   H
ATOM   2251  HG  LEU A 268     -19.122 -14.488 -17.347  0.00  0.00      C2   H
ATOM   2252 HD11 LEU A 268     -19.878 -16.261 -15.968  0.00  0.00      C2   H
ATOM   2253 HD12 LEU A 268     -21.317 -16.253 -16.988  0.00  0.00      C2   H
ATOM   2254 HD13 LEU A 268     -20.006 -17.340 -17.375  0.00  0.00      C2   H
ATOM   2255 HD21 LEU A 268     -18.412 -15.619 -19.821  0.00  0.00      C2   H
ATOM   2256 HD22 LEU A 268     -17.502 -15.334 -18.323  0.00  0.00      C2   H
ATOM   2257 HD23 LEU A 268     -18.118 -16.913 -18.688  0.00  0.00      C2   H
ATOM   2258  N   ASN A 269     -21.159 -12.355 -21.579  0.00  0.00      C2   N
ATOM   2259  CA  ASN A 269     -22.094 -11.729 -22.520  0.00  0.00      C2   C
ATOM   2260  C   ASN A 269     -22.238 -12.535 -23.816  0.00  0.00      C2   C
ATOM   2261  O   ASN A 269     -21.311 -13.313 -24.048  0.00  0.00      C2   O
ATOM   2262  CB  ASN A 269     -21.627 -10.282 -22.684  0.00  0.00      C2   C
ATOM   2263  CG  ASN A 269     -22.722  -9.293 -23.087  0.00  0.00      C2   C
ATOM   2264  OD1 ASN A 269     -23.935  -9.600 -23.060  0.00  0.00      C2   O
ATOM   2265  ND2 ASN A 269     -22.336  -8.149 -23.644  0.00  0.00      C2   N
ATOM   2266  H   ASN A 269     -20.167 -12.381 -21.767  0.00  0.00      C2   H
ATOM   2267  HA  ASN A 269     -23.081 -11.785 -22.062  0.00  0.00      C2   H
ATOM   2268  HB3 ASN A 269     -20.831 -10.276 -23.428  0.00  0.00      C2   H
ATOM   2269  HB2 ASN A 269     -21.271  -9.798 -21.775  0.00  0.00      C2   H
ATOM   2270 HD22 ASN A 269     -22.987  -7.434 -23.934  0.00  0.00      C2   H
ATOM   2271 HD21 ASN A 269     -21.377  -7.881 -23.812  0.00  0.00      C2   H
ATOM   2272  N   LYS A 270     -23.333 -12.330 -24.462  0.00  0.00      C2   N
ATOM   2273  CA  LYS A 270     -23.764 -12.891 -25.789  0.00  0.00      C2   C
ATOM   2274  C   LYS A 270     -24.084 -14.436 -25.672  0.00  0.00      C2   C
ATOM   2275  O   LYS A 270     -23.583 -15.241 -26.414  0.00  0.00      C2   O
ATOM   2276  CB  LYS A 270     -22.716 -12.582 -26.905  0.00  0.00      C2   C
ATOM   2277  CG  LYS A 270     -22.472 -11.070 -27.119  0.00  0.00      C2   C
ATOM   2278  CD  LYS A 270     -21.501 -10.690 -28.183  0.00  0.00      C2   C
ATOM   2279  CE  LYS A 270     -21.415  -9.205 -28.500  0.00  0.00      C2   C
ATOM   2280  NZ  LYS A 270     -20.397  -9.076 -29.605  0.00  0.00      C2   N
ATOM   2281  H   LYS A 270     -23.938 -11.647 -24.030  0.00  0.00      C2   H
ATOM   2282  HA  LYS A 270     -24.694 -12.381 -26.038  0.00  0.00      C2   H
ATOM   2283  HB3 LYS A 270     -23.037 -13.004 -27.858  0.00  0.00      C2   H
ATOM   2284  HB2 LYS A 270     -21.717 -12.946 -26.668  0.00  0.00      C2   H
ATOM   2285  HG3 LYS A 270     -22.031 -10.578 -26.252  0.00  0.00      C2   H
ATOM   2286  HG2 LYS A 270     -23.398 -10.552 -27.368  0.00  0.00      C2   H
ATOM   2287  HD3 LYS A 270     -21.793 -11.220 -29.090  0.00  0.00      C2   H
ATOM   2288  HD2 LYS A 270     -20.554 -11.084 -27.814  0.00  0.00      C2   H
ATOM   2289  HE3 LYS A 270     -21.206  -8.684 -27.566  0.00  0.00      C2   H
ATOM   2290  HE2 LYS A 270     -22.360  -8.829 -28.892  0.00  0.00      C2   H
ATOM   2291  HZ1 LYS A 270     -19.543  -9.583 -29.422  0.00  0.00      C2   H
ATOM   2292  HZ2 LYS A 270     -20.848  -9.480 -30.414  0.00  0.00      C2   H
ATOM   2293  HZ3 LYS A 270     -20.171  -8.104 -29.759  0.00  0.00      C2   H
ATOM   2294  N   LYS A 271     -24.806 -14.678 -24.573  0.00  0.00      C2   N
ATOM   2295  CA  LYS A 271     -25.181 -15.951 -24.143  0.00  0.00      C2   C
ATOM   2296  C   LYS A 271     -26.152 -16.712 -25.136  0.00  0.00      C2   C
ATOM   2297  O   LYS A 271     -25.881 -17.877 -25.402  0.00  0.00      C2   O
ATOM   2298  CB  LYS A 271     -25.828 -15.774 -22.748  0.00  0.00      C2   C
ATOM   2299  CG  LYS A 271     -27.293 -15.176 -22.708  0.00  0.00      C2   C
ATOM   2300  CD  LYS A 271     -27.898 -14.503 -21.418  0.00  0.00      C2   C
ATOM   2301  CE  LYS A 271     -28.983 -13.389 -21.658  0.00  0.00      C2   C
ATOM   2302  NZ  LYS A 271     -30.121 -13.870 -22.378  0.00  0.00      C2   N
ATOM   2303  H   LYS A 271     -25.116 -13.895 -24.016  0.00  0.00      C2   H
ATOM   2304  HA  LYS A 271     -24.305 -16.563 -23.928  0.00  0.00      C2   H
ATOM   2305  HB3 LYS A 271     -25.119 -15.141 -22.213  0.00  0.00      C2   H
ATOM   2306  HB2 LYS A 271     -25.779 -16.686 -22.154  0.00  0.00      C2   H
ATOM   2307  HG3 LYS A 271     -27.945 -15.848 -23.265  0.00  0.00      C2   H
ATOM   2308  HG2 LYS A 271     -27.233 -14.361 -23.429  0.00  0.00      C2   H
ATOM   2309  HD3 LYS A 271     -27.139 -14.095 -20.751  0.00  0.00      C2   H
ATOM   2310  HD2 LYS A 271     -28.178 -15.339 -20.777  0.00  0.00      C2   H
ATOM   2311  HE3 LYS A 271     -28.549 -12.593 -22.263  0.00  0.00      C2   H
ATOM   2312  HE2 LYS A 271     -29.208 -12.908 -20.706  0.00  0.00      C2   H
ATOM   2313  HZ1 LYS A 271     -29.785 -14.121 -23.297  0.00  0.00      C2   H
ATOM   2314  HZ2 LYS A 271     -30.496 -14.699 -21.939  0.00  0.00      C2   H
ATOM   2315  HZ3 LYS A 271     -30.830 -13.153 -22.412  0.00  0.00      C2   H
ATOM   2316  N   ASP A 272     -27.136 -15.946 -25.625  0.00  0.00      C2   N
ATOM   2317  CA  ASP A 272     -28.064 -16.470 -26.625  0.00  0.00      C2   C
ATOM   2318  C   ASP A 272     -27.444 -16.755 -28.048  0.00  0.00      C2   C
ATOM   2319  O   ASP A 272     -27.975 -17.601 -28.749  0.00  0.00      C2   O
ATOM   2320  CB  ASP A 272     -29.372 -15.768 -26.841  0.00  0.00      C2   C
ATOM   2321  CG  ASP A 272     -30.093 -15.144 -25.671  0.00  0.00      C2   C
ATOM   2322  OD1 ASP A 272     -29.521 -14.270 -24.947  0.00  0.00      C2   O
ATOM   2323  OD2 ASP A 272     -31.269 -15.547 -25.418  0.00  0.00      C2   O
ATOM   2324  H   ASP A 272     -27.366 -15.022 -25.288  0.00  0.00      C2   H
ATOM   2325  HA  ASP A 272     -28.282 -17.471 -26.255  0.00  0.00      C2   H
ATOM   2326  HB3 ASP A 272     -30.026 -16.543 -27.241  0.00  0.00      C2   H
ATOM   2327  HB2 ASP A 272     -29.169 -14.985 -27.572  0.00  0.00      C2   H
ATOM   2328  N   LEU A 273     -26.288 -16.105 -28.340  0.00  0.00      C2   N
ATOM   2329  CA  LEU A 273     -25.522 -16.186 -29.564  0.00  0.00      C2   C
ATOM   2330  C   LEU A 273     -24.679 -17.437 -29.568  0.00  0.00      C2   C
ATOM   2331  O   LEU A 273     -24.494 -18.063 -30.557  0.00  0.00      C2   O
ATOM   2332  CB  LEU A 273     -24.616 -14.933 -29.832  0.00  0.00      C2   C
ATOM   2333  CG  LEU A 273     -25.382 -13.626 -30.112  0.00  0.00      C2   C
ATOM   2334  CD1 LEU A 273     -25.988 -13.031 -28.759  0.00  0.00      C2   C
ATOM   2335  CD2 LEU A 273     -24.614 -12.602 -30.990  0.00  0.00      C2   C
ATOM   2336  H   LEU A 273     -26.044 -15.320 -27.753  0.00  0.00      C2   H
ATOM   2337  HA  LEU A 273     -26.245 -16.270 -30.375  0.00  0.00      C2   H
ATOM   2338  HB3 LEU A 273     -24.102 -15.181 -30.761  0.00  0.00      C2   H
ATOM   2339  HB2 LEU A 273     -23.829 -14.823 -29.086  0.00  0.00      C2   H
ATOM   2340  HG  LEU A 273     -26.298 -13.868 -30.651  0.00  0.00      C2   H
ATOM   2341 HD11 LEU A 273     -27.065 -13.168 -28.666  0.00  0.00      C2   H
ATOM   2342 HD12 LEU A 273     -25.518 -13.590 -27.950  0.00  0.00      C2   H
ATOM   2343 HD13 LEU A 273     -25.725 -11.976 -28.673  0.00  0.00      C2   H
ATOM   2344 HD21 LEU A 273     -24.606 -11.638 -30.482  0.00  0.00      C2   H
ATOM   2345 HD22 LEU A 273     -23.596 -12.782 -31.336  0.00  0.00      C2   H
ATOM   2346 HD23 LEU A 273     -25.032 -12.374 -31.970  0.00  0.00      C2   H
ATOM   2347  N   PHE A 274     -24.191 -17.681 -28.325  0.00  0.00      C2   N
ATOM   2348  CA  PHE A 274     -23.290 -18.817 -28.086  0.00  0.00      C2   C
ATOM   2349  C   PHE A 274     -24.164 -20.077 -28.087  0.00  0.00      C2   C
ATOM   2350  O   PHE A 274     -23.726 -21.095 -28.545  0.00  0.00      C2   O
ATOM   2351  CB  PHE A 274     -22.597 -18.641 -26.727  0.00  0.00      C2   C
ATOM   2352  CG  PHE A 274     -21.833 -19.841 -26.138  0.00  0.00      C2   C
ATOM   2353  CD1 PHE A 274     -20.645 -20.351 -26.684  0.00  0.00      C2   C
ATOM   2354  CD2 PHE A 274     -22.341 -20.447 -24.970  0.00  0.00      C2   C
ATOM   2355  CE1 PHE A 274     -19.955 -21.419 -26.059  0.00  0.00      C2   C
ATOM   2356  CE2 PHE A 274     -21.663 -21.516 -24.397  0.00  0.00      C2   C
ATOM   2357  CZ  PHE A 274     -20.491 -21.999 -24.968  0.00  0.00      C2   C
ATOM   2358  H   PHE A 274     -24.357 -17.010 -27.588  0.00  0.00      C2   H
ATOM   2359  HA  PHE A 274     -22.478 -18.933 -28.804  0.00  0.00      C2   H
ATOM   2360  HB3 PHE A 274     -23.214 -18.234 -25.926  0.00  0.00      C2   H
ATOM   2361  HB2 PHE A 274     -21.810 -17.906 -26.895  0.00  0.00      C2   H
ATOM   2362  HD1 PHE A 274     -20.307 -19.923 -27.617  0.00  0.00      C2   H
ATOM   2363  HD2 PHE A 274     -23.032 -20.014 -24.261  0.00  0.00      C2   H
ATOM   2364  HE1 PHE A 274     -19.040 -21.774 -26.509  0.00  0.00      C2   H
ATOM   2365  HE2 PHE A 274     -21.946 -21.946 -23.447  0.00  0.00      C2   H
ATOM   2366  HZ  PHE A 274     -19.952 -22.835 -24.548  0.00  0.00      C2   H
ATOM   2367  N   GLU A 275     -25.410 -20.045 -27.550  0.00  0.00      C2   N
ATOM   2368  CA  GLU A 275     -26.368 -21.133 -27.530  0.00  0.00      C2   C
ATOM   2369  C   GLU A 275     -26.828 -21.529 -28.926  0.00  0.00      C2   C
ATOM   2370  O   GLU A 275     -27.075 -22.742 -29.191  0.00  0.00      C2   O
ATOM   2371  CB  GLU A 275     -27.600 -20.723 -26.637  0.00  0.00      C2   C
ATOM   2372  CG  GLU A 275     -28.707 -21.888 -26.619  0.00  0.00      C2   C
ATOM   2373  CD  GLU A 275     -29.691 -21.766 -25.447  0.00  0.00      C2   C
ATOM   2374  OE1 GLU A 275     -30.060 -20.622 -25.099  0.00  0.00      C2   O
ATOM   2375  OE2 GLU A 275     -29.996 -22.833 -24.895  0.00  0.00      C2   O
ATOM   2376  H   GLU A 275     -25.685 -19.219 -27.037  0.00  0.00      C2   H
ATOM   2377  HA  GLU A 275     -25.951 -22.045 -27.103  0.00  0.00      C2   H
ATOM   2378  HB3 GLU A 275     -27.876 -19.754 -27.053  0.00  0.00      C2   H
ATOM   2379  HB2 GLU A 275     -27.336 -20.462 -25.612  0.00  0.00      C2   H
ATOM   2380  HG3 GLU A 275     -28.205 -22.853 -26.675  0.00  0.00      C2   H
ATOM   2381  HG2 GLU A 275     -29.349 -21.876 -27.500  0.00  0.00      C2   H
ATOM   2382  N   GLU A 276     -26.774 -20.622 -29.916  0.00  0.00      C2   N
ATOM   2383  CA  GLU A 276     -26.937 -20.869 -31.304  0.00  0.00      C2   C
ATOM   2384  C   GLU A 276     -25.686 -21.643 -31.927  0.00  0.00      C2   C
ATOM   2385  O   GLU A 276     -25.868 -22.588 -32.658  0.00  0.00      C2   O
ATOM   2386  CB  GLU A 276     -27.246 -19.573 -32.095  0.00  0.00      C2   C
ATOM   2387  CG  GLU A 276     -27.439 -19.893 -33.626  0.00  0.00      C2   C
ATOM   2388  CD  GLU A 276     -28.879 -19.921 -34.179  0.00  0.00      C2   C
ATOM   2389  OE1 GLU A 276     -29.861 -20.040 -33.430  0.00  0.00      C2   O
ATOM   2390  OE2 GLU A 276     -29.009 -19.922 -35.424  0.00  0.00      C2   O
ATOM   2391  H   GLU A 276     -26.700 -19.658 -29.624  0.00  0.00      C2   H
ATOM   2392  HA  GLU A 276     -27.895 -21.384 -31.377  0.00  0.00      C2   H
ATOM   2393  HB3 GLU A 276     -26.278 -19.079 -32.014  0.00  0.00      C2   H
ATOM   2394  HB2 GLU A 276     -28.053 -19.014 -31.622  0.00  0.00      C2   H
ATOM   2395  HG3 GLU A 276     -27.097 -20.906 -33.835  0.00  0.00      C2   H
ATOM   2396  HG2 GLU A 276     -26.829 -19.192 -34.196  0.00  0.00      C2   H
ATOM   2397  N   LYS A 277     -24.510 -21.179 -31.505  0.00  0.00      C2   N
ATOM   2398  CA  LYS A 277     -23.225 -21.724 -32.070  0.00  0.00      C2   C
ATOM   2399  C   LYS A 277     -22.847 -23.134 -31.456  0.00  0.00      C2   C
ATOM   2400  O   LYS A 277     -22.249 -23.946 -32.193  0.00  0.00      C2   O
ATOM   2401  CB  LYS A 277     -22.165 -20.695 -31.688  0.00  0.00      C2   C
ATOM   2402  CG  LYS A 277     -22.305 -19.518 -32.651  0.00  0.00      C2   C
ATOM   2403  CD  LYS A 277     -21.162 -18.549 -32.473  0.00  0.00      C2   C
ATOM   2404  CE  LYS A 277     -19.844 -18.996 -33.112  0.00  0.00      C2   C
ATOM   2405  NZ  LYS A 277     -18.808 -17.918 -33.128  0.00  0.00      C2   N
ATOM   2406  H   LYS A 277     -24.400 -20.455 -30.810  0.00  0.00      C2   H
ATOM   2407  HA  LYS A 277     -23.273 -21.876 -33.148  0.00  0.00      C2   H
ATOM   2408  HB3 LYS A 277     -21.157 -21.072 -31.862  0.00  0.00      C2   H
ATOM   2409  HB2 LYS A 277     -22.316 -20.410 -30.647  0.00  0.00      C2   H
ATOM   2410  HG3 LYS A 277     -23.281 -19.096 -32.412  0.00  0.00      C2   H
ATOM   2411  HG2 LYS A 277     -22.303 -19.898 -33.673  0.00  0.00      C2   H
ATOM   2412  HD3 LYS A 277     -21.093 -18.400 -31.395  0.00  0.00      C2   H
ATOM   2413  HD2 LYS A 277     -21.423 -17.535 -32.775  0.00  0.00      C2   H
ATOM   2414  HE3 LYS A 277     -19.922 -19.349 -34.140  0.00  0.00      C2   H
ATOM   2415  HE2 LYS A 277     -19.423 -19.766 -32.466  0.00  0.00      C2   H
ATOM   2416  HZ1 LYS A 277     -19.132 -17.161 -33.713  0.00  0.00      C2   H
ATOM   2417  HZ2 LYS A 277     -18.774 -17.537 -32.194  0.00  0.00      C2   H
ATOM   2418  HZ3 LYS A 277     -17.963 -18.376 -33.437  0.00  0.00      C2   H
ATOM   2419  N   ILE A 278     -23.064 -23.441 -30.171  0.00  0.00      C2   N
ATOM   2420  CA  ILE A 278     -22.660 -24.697 -29.584  0.00  0.00      C2   C
ATOM   2421  C   ILE A 278     -23.461 -25.868 -30.062  0.00  0.00      C2   C
ATOM   2422  O   ILE A 278     -22.937 -27.002 -30.030  0.00  0.00      C2   O
ATOM   2423  CB  ILE A 278     -22.682 -24.568 -28.043  0.00  0.00      C2   C
ATOM   2424  CG1 ILE A 278     -22.018 -25.683 -27.203  0.00  0.00      C2   C
ATOM   2425  CG2 ILE A 278     -24.073 -24.313 -27.487  0.00  0.00      C2   C
ATOM   2426  CD1 ILE A 278     -20.598 -26.010 -27.704  0.00  0.00      C2   C
ATOM   2427  H   ILE A 278     -23.543 -22.712 -29.663  0.00  0.00      C2   H
ATOM   2428  HA  ILE A 278     -21.671 -24.925 -29.982  0.00  0.00      C2   H
ATOM   2429  HB  ILE A 278     -22.147 -23.642 -27.832  0.00  0.00      C2   H
ATOM   2430 HG13 ILE A 278     -22.698 -26.529 -27.101  0.00  0.00      C2   H
ATOM   2431 HG12 ILE A 278     -21.890 -25.380 -26.163  0.00  0.00      C2   H
ATOM   2432 HG21 ILE A 278     -23.938 -23.797 -26.535  0.00  0.00      C2   H
ATOM   2433 HG22 ILE A 278     -24.534 -23.455 -27.976  0.00  0.00      C2   H
ATOM   2434 HG23 ILE A 278     -24.789 -25.126 -27.371  0.00  0.00      C2   H
ATOM   2435 HD11 ILE A 278     -20.021 -26.631 -27.018  0.00  0.00      C2   H
ATOM   2436 HD12 ILE A 278     -20.668 -26.389 -28.724  0.00  0.00      C2   H
ATOM   2437 HD13 ILE A 278     -19.983 -25.116 -27.807  0.00  0.00      C2   H
ATOM   2438  N   LYS A 279     -24.619 -25.676 -30.672  0.00  0.00      C2   N
ATOM   2439  CA  LYS A 279     -25.400 -26.666 -31.457  0.00  0.00      C2   C
ATOM   2440  C   LYS A 279     -24.663 -27.140 -32.632  0.00  0.00      C2   C
ATOM   2441  O   LYS A 279     -24.799 -28.301 -32.906  0.00  0.00      C2   O
ATOM   2442  CB  LYS A 279     -26.743 -26.085 -31.921  0.00  0.00      C2   C
ATOM   2443  CG  LYS A 279     -27.623 -25.688 -30.713  0.00  0.00      C2   C
ATOM   2444  CD  LYS A 279     -29.073 -25.199 -30.968  0.00  0.00      C2   C
ATOM   2445  CE  LYS A 279     -29.831 -24.616 -29.822  0.00  0.00      C2   C
ATOM   2446  NZ  LYS A 279     -31.143 -23.978 -30.184  0.00  0.00      C2   N
ATOM   2447  H   LYS A 279     -24.877 -24.706 -30.786  0.00  0.00      C2   H
ATOM   2448  HA  LYS A 279     -25.572 -27.423 -30.691  0.00  0.00      C2   H
ATOM   2449  HB3 LYS A 279     -27.090 -26.894 -32.563  0.00  0.00      C2   H
ATOM   2450  HB2 LYS A 279     -26.638 -25.242 -32.604  0.00  0.00      C2   H
ATOM   2451  HG3 LYS A 279     -27.015 -25.066 -30.055  0.00  0.00      C2   H
ATOM   2452  HG2 LYS A 279     -27.823 -26.505 -30.020  0.00  0.00      C2   H
ATOM   2453  HD3 LYS A 279     -29.631 -25.956 -31.520  0.00  0.00      C2   H
ATOM   2454  HD2 LYS A 279     -29.053 -24.364 -31.668  0.00  0.00      C2   H
ATOM   2455  HE3 LYS A 279     -29.312 -23.754 -29.403  0.00  0.00      C2   H
ATOM   2456  HE2 LYS A 279     -30.007 -25.403 -29.088  0.00  0.00      C2   H
ATOM   2457  HZ1 LYS A 279     -31.567 -23.617 -29.342  0.00  0.00      C2   H
ATOM   2458  HZ2 LYS A 279     -31.115 -23.297 -30.929  0.00  0.00      C2   H
ATOM   2459  HZ3 LYS A 279     -31.800 -24.709 -30.418  0.00  0.00      C2   H
ATOM   2460  N   LYS A 280     -23.777 -26.301 -33.176  0.00  0.00      C2   N
ATOM   2461  CA  LYS A 280     -23.045 -26.502 -34.426  0.00  0.00      C2   C
ATOM   2462  C   LYS A 280     -21.571 -26.581 -34.507  0.00  0.00      C2   C
ATOM   2463  O   LYS A 280     -21.048 -27.315 -35.356  0.00  0.00      C2   O
ATOM   2464  CB  LYS A 280     -23.643 -25.677 -35.533  0.00  0.00      C2   C
ATOM   2465  CG  LYS A 280     -23.558 -24.127 -35.226  0.00  0.00      C2   C
ATOM   2466  CD  LYS A 280     -23.998 -23.342 -36.499  0.00  0.00      C2   C
ATOM   2467  CE  LYS A 280     -24.235 -21.793 -36.209  0.00  0.00      C2   C
ATOM   2468  NZ  LYS A 280     -24.992 -21.059 -37.235  0.00  0.00      C2   N
ATOM   2469  H   LYS A 280     -23.512 -25.511 -32.604  0.00  0.00      C2   H
ATOM   2470  HA  LYS A 280     -23.278 -27.547 -34.632  0.00  0.00      C2   H
ATOM   2471  HB3 LYS A 280     -24.701 -25.936 -35.571  0.00  0.00      C2   H
ATOM   2472  HB2 LYS A 280     -23.138 -25.915 -36.469  0.00  0.00      C2   H
ATOM   2473  HG3 LYS A 280     -22.682 -23.836 -34.647  0.00  0.00      C2   H
ATOM   2474  HG2 LYS A 280     -24.336 -23.922 -34.491  0.00  0.00      C2   H
ATOM   2475  HD3 LYS A 280     -24.981 -23.740 -36.752  0.00  0.00      C2   H
ATOM   2476  HD2 LYS A 280     -23.250 -23.524 -37.270  0.00  0.00      C2   H
ATOM   2477  HE3 LYS A 280     -23.308 -21.294 -35.929  0.00  0.00      C2   H
ATOM   2478  HE2 LYS A 280     -24.815 -21.622 -35.302  0.00  0.00      C2   H
ATOM   2479  HZ1 LYS A 280     -24.892 -20.070 -37.057  0.00  0.00      C2   H
ATOM   2480  HZ2 LYS A 280     -24.644 -21.256 -38.163  0.00  0.00      C2   H
ATOM   2481  HZ3 LYS A 280     -25.965 -21.318 -37.153  0.00  0.00      C2   H
ATOM   2482  N   SER A 281     -20.891 -25.924 -33.591  0.00  0.00      C2   N
ATOM   2483  CA  SER A 281     -19.482 -25.825 -33.386  0.00  0.00      C2   C
ATOM   2484  C   SER A 281     -19.161 -26.263 -31.857  0.00  0.00      C2   C
ATOM   2485  O   SER A 281     -19.420 -25.496 -30.977  0.00  0.00      C2   O
ATOM   2486  CB  SER A 281     -19.105 -24.291 -33.623  0.00  0.00      C2   C
ATOM   2487  OG  SER A 281     -17.750 -23.972 -33.437  0.00  0.00      C2   O
ATOM   2488  H   SER A 281     -21.373 -25.233 -33.035  0.00  0.00      C2   H
ATOM   2489  HA  SER A 281     -18.903 -26.442 -34.073  0.00  0.00      C2   H
ATOM   2490  HB3 SER A 281     -19.842 -23.701 -33.078  0.00  0.00      C2   H
ATOM   2491  HB2 SER A 281     -19.316 -24.024 -34.659  0.00  0.00      C2   H
ATOM   2492  HG  SER A 281     -17.696 -23.036 -33.643  0.00  0.00      C2   H
ATOM   2493  N   PRO A 282     -18.419 -27.408 -31.778  0.00  0.00      C2   N
ATOM   2494  CA  PRO A 282     -17.747 -27.852 -30.480  0.00  0.00      C2   C
ATOM   2495  C   PRO A 282     -16.874 -26.781 -29.775  0.00  0.00      C2   C
ATOM   2496  O   PRO A 282     -16.200 -26.006 -30.497  0.00  0.00      C2   O
ATOM   2497  CB  PRO A 282     -16.978 -29.088 -30.902  0.00  0.00      C2   C
ATOM   2498  CG  PRO A 282     -17.820 -29.745 -31.988  0.00  0.00      C2   C
ATOM   2499  CD  PRO A 282     -18.397 -28.462 -32.770  0.00  0.00      C2   C
ATOM   2500  HA  PRO A 282     -18.529 -28.175 -29.792  0.00  0.00      C2   H
ATOM   2501  HB3 PRO A 282     -16.780 -29.768 -30.073  0.00  0.00      C2   H
ATOM   2502  HB2 PRO A 282     -15.997 -28.827 -31.300  0.00  0.00      C2   H
ATOM   2503  HG3 PRO A 282     -18.525 -30.473 -31.585  0.00  0.00      C2   H
ATOM   2504  HG2 PRO A 282     -17.278 -30.383 -32.686  0.00  0.00      C2   H
ATOM   2505  HD2 PRO A 282     -17.684 -28.210 -33.555  0.00  0.00      C2   H
ATOM   2506  HD3 PRO A 282     -19.371 -28.711 -33.189  0.00  0.00      C2   H
ATOM   2507  N   LEU A 283     -16.898 -26.689 -28.479  0.00  0.00      C2   N
ATOM   2508  CA  LEU A 283     -16.069 -25.894 -27.627  0.00  0.00      C2   C
ATOM   2509  C   LEU A 283     -14.547 -26.285 -27.688  0.00  0.00      C2   C
ATOM   2510  O   LEU A 283     -13.606 -25.471 -27.569  0.00  0.00      C2   O
ATOM   2511  CB  LEU A 283     -16.776 -26.001 -26.178  0.00  0.00      C2   C
ATOM   2512  CG  LEU A 283     -16.085 -25.242 -24.994  0.00  0.00      C2   C
ATOM   2513  CD1 LEU A 283     -16.036 -23.675 -25.125  0.00  0.00      C2   C
ATOM   2514  CD2 LEU A 283     -16.751 -25.624 -23.655  0.00  0.00      C2   C
ATOM   2515  H   LEU A 283     -17.368 -27.353 -27.880  0.00  0.00      C2   H
ATOM   2516  HA  LEU A 283     -16.076 -24.881 -28.029  0.00  0.00      C2   H
ATOM   2517  HB3 LEU A 283     -16.913 -27.069 -26.013  0.00  0.00      C2   H
ATOM   2518  HB2 LEU A 283     -17.786 -25.607 -26.290  0.00  0.00      C2   H
ATOM   2519  HG  LEU A 283     -15.035 -25.536 -24.982  0.00  0.00      C2   H
ATOM   2520 HD11 LEU A 283     -16.585 -23.258 -24.281  0.00  0.00      C2   H
ATOM   2521 HD12 LEU A 283     -15.007 -23.326 -25.035  0.00  0.00      C2   H
ATOM   2522 HD13 LEU A 283     -16.298 -23.276 -26.105  0.00  0.00      C2   H
ATOM   2523 HD21 LEU A 283     -17.737 -25.173 -23.545  0.00  0.00      C2   H
ATOM   2524 HD22 LEU A 283     -16.849 -26.709 -23.638  0.00  0.00      C2   H
ATOM   2525 HD23 LEU A 283     -16.254 -25.230 -22.768  0.00  0.00      C2   H
ATOM   2526  N   THR A 284     -14.235 -27.534 -27.900  0.00  0.00      C2   N
ATOM   2527  CA  THR A 284     -12.933 -28.151 -28.012  0.00  0.00      C2   C
ATOM   2528  C   THR A 284     -11.890 -27.453 -28.870  0.00  0.00      C2   C
ATOM   2529  O   THR A 284     -10.684 -27.774 -28.845  0.00  0.00      C2   O
ATOM   2530  CB  THR A 284     -13.167 -29.608 -28.398  0.00  0.00      C2   C
ATOM   2531  OG1 THR A 284     -14.026 -29.646 -29.538  0.00  0.00      C2   O
ATOM   2532  CG2 THR A 284     -13.861 -30.501 -27.242  0.00  0.00      C2   C
ATOM   2533  H   THR A 284     -14.960 -28.234 -27.966  0.00  0.00      C2   H
ATOM   2534  HA  THR A 284     -12.395 -28.204 -27.065  0.00  0.00      C2   H
ATOM   2535  HB  THR A 284     -12.192 -30.013 -28.670  0.00  0.00      C2   H
ATOM   2536  HG1 THR A 284     -13.594 -29.992 -30.322  0.00  0.00      C2   H
ATOM   2537 HG21 THR A 284     -14.449 -31.245 -27.780  0.00  0.00      C2   H
ATOM   2538 HG22 THR A 284     -13.136 -30.862 -26.512  0.00  0.00      C2   H
ATOM   2539 HG23 THR A 284     -14.584 -29.804 -26.817  0.00  0.00      C2   H
ATOM   2540  N   ILE A 285     -12.301 -26.566 -29.797  0.00  0.00      C2   N
ATOM   2541  CA  ILE A 285     -11.395 -25.858 -30.599  0.00  0.00      C2   C
ATOM   2542  C   ILE A 285     -10.524 -24.884 -29.772  0.00  0.00      C2   C
ATOM   2543  O   ILE A 285      -9.349 -24.665 -30.076  0.00  0.00      C2   O
ATOM   2544  CB  ILE A 285     -12.287 -25.050 -31.591  0.00  0.00      C2   C
ATOM   2545  CG1 ILE A 285     -11.489 -24.299 -32.686  0.00  0.00      C2   C
ATOM   2546  CG2 ILE A 285     -13.400 -24.207 -30.966  0.00  0.00      C2   C
ATOM   2547  CD1 ILE A 285     -12.287 -23.589 -33.889  0.00  0.00      C2   C
ATOM   2548  H   ILE A 285     -13.264 -26.364 -30.022  0.00  0.00      C2   H
ATOM   2549  HA  ILE A 285     -10.685 -26.407 -31.218  0.00  0.00      C2   H
ATOM   2550  HB  ILE A 285     -12.864 -25.748 -32.198  0.00  0.00      C2   H
ATOM   2551 HG13 ILE A 285     -10.800 -25.008 -33.145  0.00  0.00      C2   H
ATOM   2552 HG12 ILE A 285     -10.894 -23.533 -32.191  0.00  0.00      C2   H
ATOM   2553 HG21 ILE A 285     -13.046 -23.217 -30.682  0.00  0.00      C2   H
ATOM   2554 HG22 ILE A 285     -14.152 -23.981 -31.723  0.00  0.00      C2   H
ATOM   2555 HG23 ILE A 285     -13.858 -24.603 -30.060  0.00  0.00      C2   H
ATOM   2556 HD11 ILE A 285     -11.768 -22.651 -34.083  0.00  0.00      C2   H
ATOM   2557 HD12 ILE A 285     -12.147 -24.220 -34.768  0.00  0.00      C2   H
ATOM   2558 HD13 ILE A 285     -13.331 -23.307 -33.755  0.00  0.00      C2   H
ATOM   2559  N   CYS A 286     -11.039 -24.528 -28.582  0.00  0.00      C2   N
ATOM   2560  CA  CYS A 286     -10.430 -23.745 -27.516  0.00  0.00      C2   C
ATOM   2561  C   CYS A 286      -9.981 -24.647 -26.312  0.00  0.00      C2   C
ATOM   2562  O   CYS A 286      -8.947 -24.354 -25.722  0.00  0.00      C2   O
ATOM   2563  CB  CYS A 286     -11.408 -22.645 -27.166  0.00  0.00      C2   C
ATOM   2564  SG  CYS A 286     -10.858 -21.637 -25.739  0.00  0.00      C2   S
ATOM   2565  H   CYS A 286     -11.922 -24.963 -28.357  0.00  0.00      C2   H
ATOM   2566  HA  CYS A 286      -9.577 -23.276 -28.008  0.00  0.00      C2   H
ATOM   2567  HB3 CYS A 286     -12.307 -23.109 -26.757  0.00  0.00      C2   H
ATOM   2568  HB2 CYS A 286     -11.672 -22.013 -28.013  0.00  0.00      C2   H
ATOM   2569  HG  CYS A 286     -10.974 -22.547 -24.768  0.00  0.00      C2   H
ATOM   2570  N   TYR A 287     -10.712 -25.704 -25.979  0.00  0.00      C2   N
ATOM   2571  CA  TYR A 287     -10.418 -26.518 -24.796  0.00  0.00      C2   C
ATOM   2572  C   TYR A 287     -10.225 -27.920 -25.198  0.00  0.00      C2   C
ATOM   2573  O   TYR A 287     -11.242 -28.635 -25.144  0.00  0.00      C2   O
ATOM   2574  CB  TYR A 287     -11.437 -26.235 -23.689  0.00  0.00      C2   C
ATOM   2575  CG  TYR A 287     -11.529 -24.718 -23.292  0.00  0.00      C2   C
ATOM   2576  CD1 TYR A 287     -10.419 -24.263 -22.563  0.00  0.00      C2   C
ATOM   2577  CD2 TYR A 287     -12.744 -24.063 -23.215  0.00  0.00      C2   C
ATOM   2578  CE1 TYR A 287     -10.469 -22.945 -21.987  0.00  0.00      C2   C
ATOM   2579  CE2 TYR A 287     -12.771 -22.785 -22.682  0.00  0.00      C2   C
ATOM   2580  CZ  TYR A 287     -11.620 -22.213 -22.095  0.00  0.00      C2   C
ATOM   2581  OH  TYR A 287     -11.710 -20.980 -21.544  0.00  0.00      C2   O
ATOM   2582  H   TYR A 287     -11.518 -25.913 -26.550  0.00  0.00      C2   H
ATOM   2583  HA  TYR A 287      -9.458 -26.380 -24.299  0.00  0.00      C2   H
ATOM   2584  HB3 TYR A 287     -11.343 -26.859 -22.800  0.00  0.00      C2   H
ATOM   2585  HB2 TYR A 287     -12.379 -26.326 -24.230  0.00  0.00      C2   H
ATOM   2586  HD1 TYR A 287      -9.507 -24.819 -22.404  0.00  0.00      C2   H
ATOM   2587  HD2 TYR A 287     -13.615 -24.526 -23.655  0.00  0.00      C2   H
ATOM   2588  HE1 TYR A 287      -9.634 -22.493 -21.473  0.00  0.00      C2   H
ATOM   2589  HE2 TYR A 287     -13.626 -22.126 -22.645  0.00  0.00      C2   H
ATOM   2590  HH  TYR A 287     -10.897 -20.471 -21.495  0.00  0.00      C2   H
ATOM   2591  N   PRO A 288      -9.029 -28.341 -25.705  0.00  0.00      C2   N
ATOM   2592  CA  PRO A 288      -8.890 -29.691 -26.201  0.00  0.00      C2   C
ATOM   2593  C   PRO A 288      -9.074 -30.812 -25.181  0.00  0.00      C2   C
ATOM   2594  O   PRO A 288      -9.405 -31.943 -25.545  0.00  0.00      C2   O
ATOM   2595  CB  PRO A 288      -7.477 -29.683 -26.868  0.00  0.00      C2   C
ATOM   2596  CG  PRO A 288      -6.729 -28.605 -26.111  0.00  0.00      C2   C
ATOM   2597  CD  PRO A 288      -7.778 -27.576 -25.899  0.00  0.00      C2   C
ATOM   2598  HA  PRO A 288      -9.664 -29.886 -26.943  0.00  0.00      C2   H
ATOM   2599  HB3 PRO A 288      -7.560 -29.517 -27.942  0.00  0.00      C2   H
ATOM   2600  HB2 PRO A 288      -7.005 -30.664 -26.812  0.00  0.00      C2   H
ATOM   2601  HG3 PRO A 288      -5.843 -28.282 -26.657  0.00  0.00      C2   H
ATOM   2602  HG2 PRO A 288      -6.263 -29.079 -25.247  0.00  0.00      C2   H
ATOM   2603  HD2 PRO A 288      -7.486 -26.864 -25.127  0.00  0.00      C2   H
ATOM   2604  HD3 PRO A 288      -8.001 -27.082 -26.845  0.00  0.00      C2   H
ATOM   2605  N   GLU A 289      -8.904 -30.468 -23.883  0.00  0.00      C2   N
ATOM   2606  CA  GLU A 289      -9.132 -31.485 -22.788  0.00  0.00      C2   C
ATOM   2607  C   GLU A 289     -10.618 -31.719 -22.532  0.00  0.00      C2   C
ATOM   2608  O   GLU A 289     -10.837 -32.614 -21.713  0.00  0.00      C2   O
ATOM   2609  CB  GLU A 289      -8.431 -31.139 -21.550  0.00  0.00      C2   C
ATOM   2610  CG  GLU A 289      -6.950 -30.896 -21.724  0.00  0.00      C2   C
ATOM   2611  CD  GLU A 289      -6.185 -32.170 -22.193  0.00  0.00      C2   C
ATOM   2612  OE1 GLU A 289      -6.380 -33.269 -21.630  0.00  0.00      C2   O
ATOM   2613  OE2 GLU A 289      -5.296 -32.103 -23.084  0.00  0.00      C2   O
ATOM   2614  H   GLU A 289      -8.644 -29.541 -23.579  0.00  0.00      C2   H
ATOM   2615  HA  GLU A 289      -8.864 -32.497 -23.094  0.00  0.00      C2   H
ATOM   2616  HB3 GLU A 289      -8.560 -32.023 -20.925  0.00  0.00      C2   H
ATOM   2617  HB2 GLU A 289      -8.912 -30.304 -21.040  0.00  0.00      C2   H
ATOM   2618  HG3 GLU A 289      -6.629 -30.420 -20.796  0.00  0.00      C2   H
ATOM   2619  HG2 GLU A 289      -6.784 -30.160 -22.511  0.00  0.00      C2   H
ATOM   2620  N   TYR A 290     -11.591 -31.099 -23.188  0.00  0.00      C2   N
ATOM   2621  CA  TYR A 290     -12.970 -31.177 -22.792  0.00  0.00      C2   C
ATOM   2622  C   TYR A 290     -13.601 -32.549 -23.225  0.00  0.00      C2   C
ATOM   2623  O   TYR A 290     -13.563 -32.775 -24.425  0.00  0.00      C2   O
ATOM   2624  CB  TYR A 290     -13.713 -29.981 -23.251  0.00  0.00      C2   C
ATOM   2625  CG  TYR A 290     -15.196 -29.875 -23.032  0.00  0.00      C2   C
ATOM   2626  CD1 TYR A 290     -15.599 -29.850 -21.685  0.00  0.00      C2   C
ATOM   2627  CD2 TYR A 290     -16.177 -29.792 -24.031  0.00  0.00      C2   C
ATOM   2628  CE1 TYR A 290     -16.955 -29.694 -21.402  0.00  0.00      C2   C
ATOM   2629  CE2 TYR A 290     -17.577 -29.832 -23.744  0.00  0.00      C2   C
ATOM   2630  CZ  TYR A 290     -17.902 -29.763 -22.420  0.00  0.00      C2   C
ATOM   2631  OH  TYR A 290     -19.266 -29.701 -22.008  0.00  0.00      C2   O
ATOM   2632  H   TYR A 290     -11.309 -30.516 -23.963  0.00  0.00      C2   H
ATOM   2633  HA  TYR A 290     -13.037 -31.175 -21.704  0.00  0.00      C2   H
ATOM   2634  HB3 TYR A 290     -13.595 -29.875 -24.330  0.00  0.00      C2   H
ATOM   2635  HB2 TYR A 290     -13.258 -29.067 -22.872  0.00  0.00      C2   H
ATOM   2636  HD1 TYR A 290     -14.937 -29.751 -20.836  0.00  0.00      C2   H
ATOM   2637  HD2 TYR A 290     -15.777 -30.006 -25.011  0.00  0.00      C2   H
ATOM   2638  HE1 TYR A 290     -17.253 -29.514 -20.380  0.00  0.00      C2   H
ATOM   2639  HE2 TYR A 290     -18.391 -30.041 -24.423  0.00  0.00      C2   H
ATOM   2640  HH  TYR A 290     -19.752 -30.003 -22.778  0.00  0.00      C2   H
ATOM   2641  N   ALA A 291     -14.079 -33.343 -22.274  0.00  0.00      C2   N
ATOM   2642  CA  ALA A 291     -14.758 -34.593 -22.646  0.00  0.00      C2   C
ATOM   2643  C   ALA A 291     -16.105 -34.762 -22.017  0.00  0.00      C2   C
ATOM   2644  O   ALA A 291     -16.619 -35.925 -21.877  0.00  0.00      C2   O
ATOM   2645  CB  ALA A 291     -13.846 -35.794 -22.311  0.00  0.00      C2   C
ATOM   2646  H   ALA A 291     -14.017 -33.106 -21.295  0.00  0.00      C2   H
ATOM   2647  HA  ALA A 291     -15.053 -34.542 -23.694  0.00  0.00      C2   H
ATOM   2648  HB1 ALA A 291     -14.333 -36.704 -22.663  0.00  0.00      C2   H
ATOM   2649  HB2 ALA A 291     -12.900 -35.651 -22.833  0.00  0.00      C2   H
ATOM   2650  HB3 ALA A 291     -13.734 -35.877 -21.230  0.00  0.00      C2   H
ATOM   2651  N   GLY A 292     -16.724 -33.612 -21.707  0.00  0.00      C2   N
ATOM   2652  CA  GLY A 292     -18.227 -33.648 -21.484  0.00  0.00      C2   C
ATOM   2653  C   GLY A 292     -18.878 -33.468 -22.907  0.00  0.00      C2   C
ATOM   2654  O   GLY A 292     -18.217 -32.978 -23.808  0.00  0.00      C2   O
ATOM   2655  H   GLY A 292     -16.377 -32.719 -22.025  0.00  0.00      C2   H
ATOM   2656  HA3 GLY A 292     -18.538 -32.846 -20.814  0.00  0.00      C2   H
ATOM   2657  HA2 GLY A 292     -18.473 -34.622 -21.063  0.00  0.00      C2   H
ATOM   2658  N   SER A 293     -20.223 -33.644 -23.038  0.00  0.00      C2   N
ATOM   2659  CA  SER A 293     -20.956 -33.346 -24.266  0.00  0.00      C2   C
ATOM   2660  C   SER A 293     -20.963 -31.803 -24.632  0.00  0.00      C2   C
ATOM   2661  O   SER A 293     -20.800 -30.914 -23.789  0.00  0.00      C2   O
ATOM   2662  CB  SER A 293     -22.464 -33.727 -24.075  0.00  0.00      C2   C
ATOM   2663  OG  SER A 293     -23.102 -33.048 -23.071  0.00  0.00      C2   O
ATOM   2664  H   SER A 293     -20.837 -33.918 -22.284  0.00  0.00      C2   H
ATOM   2665  HA  SER A 293     -20.598 -34.007 -25.055  0.00  0.00      C2   H
ATOM   2666  HB3 SER A 293     -22.377 -34.806 -23.954  0.00  0.00      C2   H
ATOM   2667  HB2 SER A 293     -23.079 -33.648 -24.971  0.00  0.00      C2   H
ATOM   2668  HG  SER A 293     -23.410 -32.177 -23.333  0.00  0.00      C2   H
ATOM   2669  N   ASN A 294     -21.046 -31.509 -25.928  0.00  0.00      C2   N
ATOM   2670  CA  ASN A 294     -20.985 -30.103 -26.417  0.00  0.00      C2   C
ATOM   2671  C   ASN A 294     -22.393 -29.566 -26.462  0.00  0.00      C2   C
ATOM   2672  O   ASN A 294     -22.832 -29.118 -27.499  0.00  0.00      C2   O
ATOM   2673  CB  ASN A 294     -20.192 -30.003 -27.741  0.00  0.00      C2   C
ATOM   2674  CG  ASN A 294     -18.666 -30.017 -27.491  0.00  0.00      C2   C
ATOM   2675  OD1 ASN A 294     -18.112 -28.946 -27.302  0.00  0.00      C2   O
ATOM   2676  ND2 ASN A 294     -17.998 -31.178 -27.717  0.00  0.00      C2   N
ATOM   2677  H   ASN A 294     -21.203 -32.227 -26.621  0.00  0.00      C2   H
ATOM   2678  HA  ASN A 294     -20.432 -29.517 -25.683  0.00  0.00      C2   H
ATOM   2679  HB3 ASN A 294     -20.432 -29.007 -28.115  0.00  0.00      C2   H
ATOM   2680  HB2 ASN A 294     -20.561 -30.786 -28.403  0.00  0.00      C2   H
ATOM   2681 HD22 ASN A 294     -17.018 -31.251 -27.483  0.00  0.00      C2   H
ATOM   2682 HD21 ASN A 294     -18.447 -32.074 -27.836  0.00  0.00      C2   H
ATOM   2683  N   THR A 295     -23.078 -29.609 -25.329  0.00  0.00      C2   N
ATOM   2684  CA  THR A 295     -24.411 -29.085 -25.097  0.00  0.00      C2   C
ATOM   2685  C   THR A 295     -24.271 -27.791 -24.210  0.00  0.00      C2   C
ATOM   2686  O   THR A 295     -23.202 -27.556 -23.607  0.00  0.00      C2   O
ATOM   2687  CB  THR A 295     -25.371 -30.209 -24.320  0.00  0.00      C2   C
ATOM   2688  OG1 THR A 295     -24.520 -30.640 -23.247  0.00  0.00      C2   O
ATOM   2689  CG2 THR A 295     -25.728 -31.428 -25.116  0.00  0.00      C2   C
ATOM   2690  H   THR A 295     -22.579 -29.856 -24.486  0.00  0.00      C2   H
ATOM   2691  HA  THR A 295     -24.833 -28.862 -26.077  0.00  0.00      C2   H
ATOM   2692  HB  THR A 295     -26.248 -29.716 -23.901  0.00  0.00      C2   H
ATOM   2693  HG1 THR A 295     -24.671 -30.153 -22.433  0.00  0.00      C2   H
ATOM   2694 HG21 THR A 295     -26.307 -31.098 -25.980  0.00  0.00      C2   H
ATOM   2695 HG22 THR A 295     -24.857 -32.009 -25.418  0.00  0.00      C2   H
ATOM   2696 HG23 THR A 295     -26.449 -32.030 -24.563  0.00  0.00      C2   H
ATOM   2697  N   TYR A 296     -25.342 -26.914 -24.273  0.00  0.00      C2   N
ATOM   2698  CA  TYR A 296     -25.202 -25.489 -23.911  0.00  0.00      C2   C
ATOM   2699  C   TYR A 296     -24.770 -25.298 -22.448  0.00  0.00      C2   C
ATOM   2700  O   TYR A 296     -23.854 -24.461 -22.189  0.00  0.00      C2   O
ATOM   2701  CB  TYR A 296     -26.426 -24.566 -24.270  0.00  0.00      C2   C
ATOM   2702  CG  TYR A 296     -26.466 -23.152 -23.635  0.00  0.00      C2   C
ATOM   2703  CD1 TYR A 296     -25.630 -22.118 -24.105  0.00  0.00      C2   C
ATOM   2704  CD2 TYR A 296     -27.312 -23.018 -22.562  0.00  0.00      C2   C
ATOM   2705  CE1 TYR A 296     -25.744 -20.849 -23.481  0.00  0.00      C2   C
ATOM   2706  CE2 TYR A 296     -27.306 -21.792 -21.958  0.00  0.00      C2   C
ATOM   2707  CZ  TYR A 296     -26.517 -20.764 -22.341  0.00  0.00      C2   C
ATOM   2708  OH  TYR A 296     -26.701 -19.543 -21.688  0.00  0.00      C2   O
ATOM   2709  H   TYR A 296     -26.210 -27.235 -24.680  0.00  0.00      C2   H
ATOM   2710  HA  TYR A 296     -24.403 -25.008 -24.475  0.00  0.00      C2   H
ATOM   2711  HB3 TYR A 296     -27.332 -25.165 -24.179  0.00  0.00      C2   H
ATOM   2712  HB2 TYR A 296     -26.279 -24.372 -25.332  0.00  0.00      C2   H
ATOM   2713  HD1 TYR A 296     -24.882 -22.175 -24.882  0.00  0.00      C2   H
ATOM   2714  HD2 TYR A 296     -27.889 -23.833 -22.151  0.00  0.00      C2   H
ATOM   2715  HE1 TYR A 296     -25.203 -19.970 -23.801  0.00  0.00      C2   H
ATOM   2716  HE2 TYR A 296     -27.971 -21.581 -21.133  0.00  0.00      C2   H
ATOM   2717  HH  TYR A 296     -27.304 -19.685 -20.955  0.00  0.00      C2   H
ATOM   2718  N   GLU A 297     -25.434 -26.032 -21.556  0.00  0.00      C2   N
ATOM   2719  CA  GLU A 297     -25.364 -25.842 -20.133  0.00  0.00      C2   C
ATOM   2720  C   GLU A 297     -24.049 -26.295 -19.523  0.00  0.00      C2   C
ATOM   2721  O   GLU A 297     -23.583 -25.672 -18.542  0.00  0.00      C2   O
ATOM   2722  CB  GLU A 297     -26.534 -26.480 -19.394  0.00  0.00      C2   C
ATOM   2723  CG  GLU A 297     -26.401 -26.654 -17.887  0.00  0.00      C2   C
ATOM   2724  CD  GLU A 297     -27.689 -27.099 -17.123  0.00  0.00      C2   C
ATOM   2725  OE1 GLU A 297     -28.338 -26.226 -16.499  0.00  0.00      C2   O
ATOM   2726  OE2 GLU A 297     -27.942 -28.321 -17.124  0.00  0.00      C2   O
ATOM   2727  H   GLU A 297     -25.998 -26.770 -21.954  0.00  0.00      C2   H
ATOM   2728  HA  GLU A 297     -25.412 -24.762 -19.995  0.00  0.00      C2   H
ATOM   2729  HB3 GLU A 297     -26.662 -27.509 -19.729  0.00  0.00      C2   H
ATOM   2730  HB2 GLU A 297     -27.470 -25.983 -19.649  0.00  0.00      C2   H
ATOM   2731  HG3 GLU A 297     -26.023 -25.756 -17.399  0.00  0.00      C2   H
ATOM   2732  HG2 GLU A 297     -25.606 -27.357 -17.639  0.00  0.00      C2   H
ATOM   2733  N   GLU A 298     -23.512 -27.366 -20.082  0.00  0.00      C2   N
ATOM   2734  CA  GLU A 298     -22.308 -28.032 -19.743  0.00  0.00      C2   C
ATOM   2735  C   GLU A 298     -21.138 -27.192 -20.258  0.00  0.00      C2   C
ATOM   2736  O   GLU A 298     -20.099 -26.955 -19.590  0.00  0.00      C2   O
ATOM   2737  CB  GLU A 298     -22.295 -29.442 -20.267  0.00  0.00      C2   C
ATOM   2738  CG  GLU A 298     -23.223 -30.403 -19.631  0.00  0.00      C2   C
ATOM   2739  CD  GLU A 298     -24.668 -30.346 -20.050  0.00  0.00      C2   C
ATOM   2740  OE1 GLU A 298     -25.134 -29.545 -20.917  0.00  0.00      C2   O
ATOM   2741  OE2 GLU A 298     -25.431 -31.154 -19.523  0.00  0.00      C2   O
ATOM   2742  H   GLU A 298     -24.060 -27.911 -20.732  0.00  0.00      C2   H
ATOM   2743  HA  GLU A 298     -21.970 -27.870 -18.719  0.00  0.00      C2   H
ATOM   2744  HB3 GLU A 298     -21.317 -29.916 -20.192  0.00  0.00      C2   H
ATOM   2745  HB2 GLU A 298     -22.447 -29.569 -21.339  0.00  0.00      C2   H
ATOM   2746  HG3 GLU A 298     -23.104 -30.057 -18.604  0.00  0.00      C2   H
ATOM   2747  HG2 GLU A 298     -22.841 -31.420 -19.717  0.00  0.00      C2   H
ATOM   2748  N   ALA A 299     -21.242 -26.674 -21.521  0.00  0.00      C2   N
ATOM   2749  CA  ALA A 299     -20.223 -25.836 -22.105  0.00  0.00      C2   C
ATOM   2750  C   ALA A 299     -20.011 -24.490 -21.367  0.00  0.00      C2   C
ATOM   2751  O   ALA A 299     -18.880 -24.126 -21.060  0.00  0.00      C2   O
ATOM   2752  CB  ALA A 299     -20.740 -25.608 -23.594  0.00  0.00      C2   C
ATOM   2753  H   ALA A 299     -22.003 -26.985 -22.108  0.00  0.00      C2   H
ATOM   2754  HA  ALA A 299     -19.222 -26.254 -22.221  0.00  0.00      C2   H
ATOM   2755  HB1 ALA A 299     -20.024 -24.886 -23.987  0.00  0.00      C2   H
ATOM   2756  HB2 ALA A 299     -20.882 -26.549 -24.125  0.00  0.00      C2   H
ATOM   2757  HB3 ALA A 299     -21.684 -25.065 -23.556  0.00  0.00      C2   H
ATOM   2758  N   ALA A 300     -21.181 -23.853 -21.143  0.00  0.00      C2   N
ATOM   2759  CA  ALA A 300     -21.247 -22.565 -20.487  0.00  0.00      C2   C
ATOM   2760  C   ALA A 300     -20.694 -22.678 -19.031  0.00  0.00      C2   C
ATOM   2761  O   ALA A 300     -19.844 -21.910 -18.561  0.00  0.00      C2   O
ATOM   2762  CB  ALA A 300     -22.795 -22.185 -20.461  0.00  0.00      C2   C
ATOM   2763  H   ALA A 300     -22.069 -24.235 -21.434  0.00  0.00      C2   H
ATOM   2764  HA  ALA A 300     -20.698 -21.708 -20.878  0.00  0.00      C2   H
ATOM   2765  HB1 ALA A 300     -23.179 -22.072 -21.474  0.00  0.00      C2   H
ATOM   2766  HB2 ALA A 300     -23.394 -23.061 -20.214  0.00  0.00      C2   H
ATOM   2767  HB3 ALA A 300     -22.883 -21.311 -19.815  0.00  0.00      C2   H
ATOM   2768  N   ALA A 301     -21.001 -23.841 -18.378  0.00  0.00      C2   N
ATOM   2769  CA  ALA A 301     -20.347 -24.248 -17.098  0.00  0.00      C2   C
ATOM   2770  C   ALA A 301     -18.790 -24.459 -17.108  0.00  0.00      C2   C
ATOM   2771  O   ALA A 301     -18.139 -23.853 -16.246  0.00  0.00      C2   O
ATOM   2772  CB  ALA A 301     -21.065 -25.481 -16.533  0.00  0.00      C2   C
ATOM   2773  H   ALA A 301     -21.456 -24.600 -18.864  0.00  0.00      C2   H
ATOM   2774  HA  ALA A 301     -20.563 -23.459 -16.376  0.00  0.00      C2   H
ATOM   2775  HB1 ALA A 301     -22.118 -25.332 -16.295  0.00  0.00      C2   H
ATOM   2776  HB2 ALA A 301     -21.095 -26.269 -17.285  0.00  0.00      C2   H
ATOM   2777  HB3 ALA A 301     -20.596 -25.974 -15.681  0.00  0.00      C2   H
ATOM   2778  N   TYR A 302     -18.266 -25.389 -17.920  0.00  0.00      C2   N
ATOM   2779  CA  TYR A 302     -16.843 -25.668 -18.077  0.00  0.00      C2   C
ATOM   2780  C   TYR A 302     -15.914 -24.424 -18.185  0.00  0.00      C2   C
ATOM   2781  O   TYR A 302     -14.886 -24.347 -17.618  0.00  0.00      C2   O
ATOM   2782  CB  TYR A 302     -16.690 -26.601 -19.356  0.00  0.00      C2   C
ATOM   2783  CG  TYR A 302     -15.325 -27.227 -19.428  0.00  0.00      C2   C
ATOM   2784  CD1 TYR A 302     -14.982 -28.378 -18.649  0.00  0.00      C2   C
ATOM   2785  CD2 TYR A 302     -14.325 -26.609 -20.263  0.00  0.00      C2   C
ATOM   2786  CE1 TYR A 302     -13.695 -28.928 -18.671  0.00  0.00      C2   C
ATOM   2787  CE2 TYR A 302     -13.039 -27.138 -20.260  0.00  0.00      C2   C
ATOM   2788  CZ  TYR A 302     -12.779 -28.337 -19.610  0.00  0.00      C2   C
ATOM   2789  OH  TYR A 302     -11.565 -28.927 -19.777  0.00  0.00      C2   O
ATOM   2790  H   TYR A 302     -18.814 -26.053 -18.447  0.00  0.00      C2   H
ATOM   2791  HA  TYR A 302     -16.519 -26.284 -17.238  0.00  0.00      C2   H
ATOM   2792  HB3 TYR A 302     -16.750 -25.979 -20.249  0.00  0.00      C2   H
ATOM   2793  HB2 TYR A 302     -17.476 -27.349 -19.458  0.00  0.00      C2   H
ATOM   2794  HD1 TYR A 302     -15.713 -28.754 -17.949  0.00  0.00      C2   H
ATOM   2795  HD2 TYR A 302     -14.485 -25.648 -20.730  0.00  0.00      C2   H
ATOM   2796  HE1 TYR A 302     -13.570 -29.741 -17.971  0.00  0.00      C2   H
ATOM   2797  HE2 TYR A 302     -12.245 -26.636 -20.791  0.00  0.00      C2   H
ATOM   2798  HH  TYR A 302     -11.522 -29.811 -19.405  0.00  0.00      C2   H
ATOM   2799  N   ILE A 303     -16.346 -23.436 -19.022  0.00  0.00      C2   N
ATOM   2800  CA  ILE A 303     -15.430 -22.348 -19.273  0.00  0.00      C2   C
ATOM   2801  C   ILE A 303     -15.340 -21.565 -17.936  0.00  0.00      C2   C
ATOM   2802  O   ILE A 303     -14.251 -21.153 -17.512  0.00  0.00      C2   O
ATOM   2803  CB  ILE A 303     -16.039 -21.370 -20.327  0.00  0.00      C2   C
ATOM   2804  CG1 ILE A 303     -16.524 -22.043 -21.687  0.00  0.00      C2   C
ATOM   2805  CG2 ILE A 303     -15.122 -20.283 -20.681  0.00  0.00      C2   C
ATOM   2806  CD1 ILE A 303     -17.558 -21.297 -22.437  0.00  0.00      C2   C
ATOM   2807  H   ILE A 303     -17.171 -23.417 -19.604  0.00  0.00      C2   H
ATOM   2808  HA  ILE A 303     -14.483 -22.777 -19.600  0.00  0.00      C2   H
ATOM   2809  HB  ILE A 303     -16.912 -20.888 -19.886  0.00  0.00      C2   H
ATOM   2810 HG13 ILE A 303     -16.828 -23.054 -21.414  0.00  0.00      C2   H
ATOM   2811 HG12 ILE A 303     -15.672 -22.225 -22.341  0.00  0.00      C2   H
ATOM   2812 HG21 ILE A 303     -15.499 -19.693 -21.516  0.00  0.00      C2   H
ATOM   2813 HG22 ILE A 303     -14.921 -19.722 -19.768  0.00  0.00      C2   H
ATOM   2814 HG23 ILE A 303     -14.162 -20.591 -21.098  0.00  0.00      C2   H
ATOM   2815 HD11 ILE A 303     -18.569 -21.702 -22.469  0.00  0.00      C2   H
ATOM   2816 HD12 ILE A 303     -17.620 -20.281 -22.047  0.00  0.00      C2   H
ATOM   2817 HD13 ILE A 303     -17.217 -21.221 -23.469  0.00  0.00      C2   H
ATOM   2818  N   GLN A 304     -16.461 -21.336 -17.254  0.00  0.00      C2   N
ATOM   2819  CA  GLN A 304     -16.416 -20.653 -15.973  0.00  0.00      C2   C
ATOM   2820  C   GLN A 304     -15.570 -21.355 -14.911  0.00  0.00      C2   C
ATOM   2821  O   GLN A 304     -14.852 -20.614 -14.272  0.00  0.00      C2   O
ATOM   2822  CB  GLN A 304     -17.793 -20.406 -15.356  0.00  0.00      C2   C
ATOM   2823  CG  GLN A 304     -18.695 -19.422 -16.134  0.00  0.00      C2   C
ATOM   2824  CD  GLN A 304     -20.113 -19.651 -15.597  0.00  0.00      C2   C
ATOM   2825  OE1 GLN A 304     -20.562 -19.095 -14.570  0.00  0.00      C2   O
ATOM   2826  NE2 GLN A 304     -20.879 -20.450 -16.275  0.00  0.00      C2   N
ATOM   2827  H   GLN A 304     -17.229 -21.985 -17.350  0.00  0.00      C2   H
ATOM   2828  HA  GLN A 304     -15.907 -19.708 -16.163  0.00  0.00      C2   H
ATOM   2829  HB3 GLN A 304     -17.735 -20.123 -14.305  0.00  0.00      C2   H
ATOM   2830  HB2 GLN A 304     -18.317 -21.358 -15.271  0.00  0.00      C2   H
ATOM   2831  HG3 GLN A 304     -18.658 -19.637 -17.202  0.00  0.00      C2   H
ATOM   2832  HG2 GLN A 304     -18.401 -18.375 -16.063  0.00  0.00      C2   H
ATOM   2833 HE22 GLN A 304     -21.751 -20.691 -15.825  0.00  0.00      C2   H
ATOM   2834 HE21 GLN A 304     -20.525 -20.945 -17.082  0.00  0.00      C2   H
ATOM   2835  N   CYS A 305     -15.509 -22.683 -15.051  0.00  0.00      C2   N
ATOM   2836  CA  CYS A 305     -14.666 -23.525 -14.279  0.00  0.00      C2   C
ATOM   2837  C   CYS A 305     -13.137 -23.315 -14.537  0.00  0.00      C2   C
ATOM   2838  O   CYS A 305     -12.399 -23.216 -13.575  0.00  0.00      C2   O
ATOM   2839  CB  CYS A 305     -15.010 -25.033 -14.327  0.00  0.00      C2   C
ATOM   2840  SG  CYS A 305     -16.729 -25.328 -14.004  0.00  0.00      C2   S
ATOM   2841  H   CYS A 305     -16.181 -23.132 -15.656  0.00  0.00      C2   H
ATOM   2842  HA  CYS A 305     -14.717 -23.369 -13.201  0.00  0.00      C2   H
ATOM   2843  HB3 CYS A 305     -14.338 -25.574 -13.662  0.00  0.00      C2   H
ATOM   2844  HB2 CYS A 305     -14.834 -25.391 -15.342  0.00  0.00      C2   H
ATOM   2845  HG  CYS A 305     -17.180 -24.720 -15.105  0.00  0.00      C2   H
ATOM   2846  N   GLN A 306     -12.793 -23.182 -15.824  0.00  0.00      C2   N
ATOM   2847  CA  GLN A 306     -11.423 -22.881 -16.300  0.00  0.00      C2   C
ATOM   2848  C   GLN A 306     -11.058 -21.355 -15.918  0.00  0.00      C2   C
ATOM   2849  O   GLN A 306      -9.897 -21.057 -15.548  0.00  0.00      C2   O
ATOM   2850  CB  GLN A 306     -11.377 -23.095 -17.786  0.00  0.00      C2   C
ATOM   2851  CG  GLN A 306     -11.519 -24.535 -18.397  0.00  0.00      C2   C
ATOM   2852  CD  GLN A 306     -11.283 -25.672 -17.379  0.00  0.00      C2   C
ATOM   2853  OE1 GLN A 306     -10.234 -25.705 -16.683  0.00  0.00      C2   O
ATOM   2854  NE2 GLN A 306     -12.304 -26.443 -17.217  0.00  0.00      C2   N
ATOM   2855  H   GLN A 306     -13.516 -23.186 -16.530  0.00  0.00      C2   H
ATOM   2856  HA  GLN A 306     -10.704 -23.522 -15.789  0.00  0.00      C2   H
ATOM   2857  HB3 GLN A 306     -10.431 -22.720 -18.175  0.00  0.00      C2   H
ATOM   2858  HB2 GLN A 306     -11.997 -22.336 -18.263  0.00  0.00      C2   H
ATOM   2859  HG3 GLN A 306     -10.732 -24.769 -19.114  0.00  0.00      C2   H
ATOM   2860  HG2 GLN A 306     -12.535 -24.677 -18.767  0.00  0.00      C2   H
ATOM   2861 HE22 GLN A 306     -12.225 -27.101 -16.455  0.00  0.00      C2   H
ATOM   2862 HE21 GLN A 306     -13.080 -26.455 -17.864  0.00  0.00      C2   H
ATOM   2863  N   PHE A 307     -12.036 -20.440 -15.973  0.00  0.00      C2   N
ATOM   2864  CA  PHE A 307     -11.849 -19.080 -15.486  0.00  0.00      C2   C
ATOM   2865  C   PHE A 307     -11.687 -19.008 -13.977  0.00  0.00      C2   C
ATOM   2866  O   PHE A 307     -10.738 -18.327 -13.646  0.00  0.00      C2   O
ATOM   2867  CB  PHE A 307     -13.024 -18.088 -15.882  0.00  0.00      C2   C
ATOM   2868  CG  PHE A 307     -12.963 -17.399 -17.228  0.00  0.00      C2   C
ATOM   2869  CD1 PHE A 307     -11.926 -16.507 -17.587  0.00  0.00      C2   C
ATOM   2870  CD2 PHE A 307     -14.129 -17.414 -18.091  0.00  0.00      C2   C
ATOM   2871  CE1 PHE A 307     -12.047 -15.777 -18.787  0.00  0.00      C2   C
ATOM   2872  CE2 PHE A 307     -14.198 -16.728 -19.310  0.00  0.00      C2   C
ATOM   2873  CZ  PHE A 307     -13.126 -15.903 -19.657  0.00  0.00      C2   C
ATOM   2874  H   PHE A 307     -12.847 -20.612 -16.550  0.00  0.00      C2   H
ATOM   2875  HA  PHE A 307     -10.907 -18.733 -15.911  0.00  0.00      C2   H
ATOM   2876  HB3 PHE A 307     -13.144 -17.317 -15.121  0.00  0.00      C2   H
ATOM   2877  HB2 PHE A 307     -13.913 -18.712 -15.791  0.00  0.00      C2   H
ATOM   2878  HD1 PHE A 307     -11.093 -16.397 -16.908  0.00  0.00      C2   H
ATOM   2879  HD2 PHE A 307     -14.987 -18.017 -17.833  0.00  0.00      C2   H
ATOM   2880  HE1 PHE A 307     -11.196 -15.120 -18.886  0.00  0.00      C2   H
ATOM   2881  HE2 PHE A 307     -14.991 -16.838 -20.035  0.00  0.00      C2   H
ATOM   2882  HZ  PHE A 307     -13.097 -15.284 -20.541  0.00  0.00      C2   H
ATOM   2883  N   GLU A 308     -12.355 -19.808 -13.194  0.00  0.00      C2   N
ATOM   2884  CA  GLU A 308     -12.103 -20.005 -11.817  0.00  0.00      C2   C
ATOM   2885  C   GLU A 308     -10.753 -20.831 -11.505  0.00  0.00      C2   C
ATOM   2886  O   GLU A 308     -10.103 -20.431 -10.538  0.00  0.00      C2   O
ATOM   2887  CB  GLU A 308     -13.386 -20.583 -11.141  0.00  0.00      C2   C
ATOM   2888  CG  GLU A 308     -13.332 -20.293  -9.612  0.00  0.00      C2   C
ATOM   2889  CD  GLU A 308     -14.390 -21.028  -8.702  0.00  0.00      C2   C
ATOM   2890  OE1 GLU A 308     -14.309 -22.297  -8.582  0.00  0.00      C2   O
ATOM   2891  OE2 GLU A 308     -15.326 -20.353  -8.217  0.00  0.00      C2   O
ATOM   2892  H   GLU A 308     -13.023 -20.401 -13.666  0.00  0.00      C2   H
ATOM   2893  HA  GLU A 308     -11.918 -19.027 -11.373  0.00  0.00      C2   H
ATOM   2894  HB3 GLU A 308     -13.578 -21.639 -11.331  0.00  0.00      C2   H
ATOM   2895  HB2 GLU A 308     -14.333 -20.160 -11.479  0.00  0.00      C2   H
ATOM   2896  HG3 GLU A 308     -13.393 -19.210  -9.508  0.00  0.00      C2   H
ATOM   2897  HG2 GLU A 308     -12.357 -20.475  -9.160  0.00  0.00      C2   H
ATOM   2898  N   ASP A 309     -10.309 -21.652 -12.466  0.00  0.00      C2   N
ATOM   2899  CA  ASP A 309      -8.933 -22.270 -12.524  0.00  0.00      C2   C
ATOM   2900  C   ASP A 309      -7.756 -21.245 -12.598  0.00  0.00      C2   C
ATOM   2901  O   ASP A 309      -6.644 -21.582 -12.172  0.00  0.00      C2   O
ATOM   2902  CB  ASP A 309      -8.918 -23.491 -13.410  0.00  0.00      C2   C
ATOM   2903  CG  ASP A 309      -7.726 -24.450 -13.218  0.00  0.00      C2   C
ATOM   2904  OD1 ASP A 309      -7.078 -24.836 -14.201  0.00  0.00      C2   O
ATOM   2905  OD2 ASP A 309      -7.522 -24.971 -12.085  0.00  0.00      C2   O
ATOM   2906  H   ASP A 309     -10.912 -21.773 -13.267  0.00  0.00      C2   H
ATOM   2907  HA  ASP A 309      -8.829 -22.706 -11.530  0.00  0.00      C2   H
ATOM   2908  HB3 ASP A 309      -8.839 -23.125 -14.433  0.00  0.00      C2   H
ATOM   2909  HB2 ASP A 309      -9.820 -24.102 -13.363  0.00  0.00      C2   H
ATOM   2910  N   LEU A 310      -8.012 -20.010 -13.069  0.00  0.00      C2   N
ATOM   2911  CA  LEU A 310      -7.082 -18.944 -12.899  0.00  0.00      C2   C
ATOM   2912  C   LEU A 310      -7.092 -18.329 -11.483  0.00  0.00      C2   C
ATOM   2913  O   LEU A 310      -6.082 -17.707 -11.062  0.00  0.00      C2   O
ATOM   2914  CB  LEU A 310      -7.244 -17.866 -14.058  0.00  0.00      C2   C
ATOM   2915  CG  LEU A 310      -7.091 -18.378 -15.498  0.00  0.00      C2   C
ATOM   2916  CD1 LEU A 310      -7.741 -17.342 -16.484  0.00  0.00      C2   C
ATOM   2917  CD2 LEU A 310      -5.618 -18.686 -15.757  0.00  0.00      C2   C
ATOM   2918  H   LEU A 310      -8.928 -19.707 -13.367  0.00  0.00      C2   H
ATOM   2919  HA  LEU A 310      -6.073 -19.350 -12.977  0.00  0.00      C2   H
ATOM   2920  HB3 LEU A 310      -6.491 -17.109 -13.840  0.00  0.00      C2   H
ATOM   2921  HB2 LEU A 310      -8.148 -17.264 -13.963  0.00  0.00      C2   H
ATOM   2922  HG  LEU A 310      -7.654 -19.302 -15.636  0.00  0.00      C2   H
ATOM   2923 HD11 LEU A 310      -7.475 -17.595 -17.510  0.00  0.00      C2   H
ATOM   2924 HD12 LEU A 310      -8.820 -17.221 -16.380  0.00  0.00      C2   H
ATOM   2925 HD13 LEU A 310      -7.276 -16.367 -16.337  0.00  0.00      C2   H
ATOM   2926 HD21 LEU A 310      -5.387 -19.749 -15.681  0.00  0.00      C2   H
ATOM   2927 HD22 LEU A 310      -5.279 -18.317 -16.725  0.00  0.00      C2   H
ATOM   2928 HD23 LEU A 310      -4.980 -18.102 -15.093  0.00  0.00      C2   H
ATOM   2929  N   ASN A 311      -8.162 -18.569 -10.784  0.00  0.00      C2   N
ATOM   2930  CA  ASN A 311      -8.251 -18.161  -9.419  0.00  0.00      C2   C
ATOM   2931  C   ASN A 311      -7.859 -19.270  -8.405  0.00  0.00      C2   C
ATOM   2932  O   ASN A 311      -8.679 -20.090  -7.954  0.00  0.00      C2   O
ATOM   2933  CB  ASN A 311      -9.640 -17.603  -9.082  0.00  0.00      C2   C
ATOM   2934  CG  ASN A 311      -9.645 -16.752  -7.826  0.00  0.00      C2   C
ATOM   2935  OD1 ASN A 311      -9.106 -15.659  -7.767  0.00  0.00      C2   O
ATOM   2936  ND2 ASN A 311     -10.374 -17.166  -6.815  0.00  0.00      C2   N
ATOM   2937  H   ASN A 311      -8.909 -19.193 -11.054  0.00  0.00      C2   H
ATOM   2938  HA  ASN A 311      -7.662 -17.276  -9.181  0.00  0.00      C2   H
ATOM   2939  HB3 ASN A 311     -10.314 -18.452  -8.967  0.00  0.00      C2   H
ATOM   2940  HB2 ASN A 311      -9.954 -16.960  -9.903  0.00  0.00      C2   H
ATOM   2941 HD22 ASN A 311     -10.437 -16.780  -5.884  0.00  0.00      C2   H
ATOM   2942 HD21 ASN A 311     -10.651 -18.134  -6.898  0.00  0.00      C2   H
ATOM   2943  N   LYS A 312      -6.598 -19.290  -8.049  0.00  0.00      C2   N
ATOM   2944  CA  LYS A 312      -5.941 -20.328  -7.252  0.00  0.00      C2   C
ATOM   2945  C   LYS A 312      -6.425 -20.361  -5.793  0.00  0.00      C2   C
ATOM   2946  O   LYS A 312      -6.369 -21.463  -5.288  0.00  0.00      C2   O
ATOM   2947  CB  LYS A 312      -4.435 -20.184  -7.326  0.00  0.00      C2   C
ATOM   2948  CG  LYS A 312      -3.856 -20.082  -8.755  0.00  0.00      C2   C
ATOM   2949  CD  LYS A 312      -4.111 -21.307  -9.677  0.00  0.00      C2   C
ATOM   2950  CE  LYS A 312      -3.561 -21.173 -11.102  0.00  0.00      C2   C
ATOM   2951  NZ  LYS A 312      -4.045 -22.219 -11.924  0.00  0.00      C2   N
ATOM   2952  H   LYS A 312      -6.021 -18.572  -8.465  0.00  0.00      C2   H
ATOM   2953  HA  LYS A 312      -6.218 -21.293  -7.677  0.00  0.00      C2   H
ATOM   2954  HB3 LYS A 312      -3.992 -21.075  -6.881  0.00  0.00      C2   H
ATOM   2955  HB2 LYS A 312      -4.053 -19.258  -6.897  0.00  0.00      C2   H
ATOM   2956  HG3 LYS A 312      -2.791 -19.852  -8.788  0.00  0.00      C2   H
ATOM   2957  HG2 LYS A 312      -4.277 -19.278  -9.359  0.00  0.00      C2   H
ATOM   2958  HD3 LYS A 312      -5.168 -21.569  -9.732  0.00  0.00      C2   H
ATOM   2959  HD2 LYS A 312      -3.654 -22.129  -9.124  0.00  0.00      C2   H
ATOM   2960  HE3 LYS A 312      -2.479 -21.300 -11.073  0.00  0.00      C2   H
ATOM   2961  HE2 LYS A 312      -3.759 -20.180 -11.505  0.00  0.00      C2   H
ATOM   2962  HZ1 LYS A 312      -3.451 -22.988 -11.649  0.00  0.00      C2   H
ATOM   2963  HZ2 LYS A 312      -5.043 -22.289 -11.785  0.00  0.00      C2   H
ATOM   2964  HZ3 LYS A 312      -3.923 -21.928 -12.884  0.00  0.00      C2   H
ATOM   2965  N   ARG A 313      -6.929 -19.332  -5.191  0.00  0.00      C2   N
ATOM   2966  CA  ARG A 313      -7.223 -19.302  -3.761  0.00  0.00      C2   C
ATOM   2967  C   ARG A 313      -8.510 -18.443  -3.565  0.00  0.00      C2   C
ATOM   2968  O   ARG A 313      -8.440 -17.217  -3.305  0.00  0.00      C2   O
ATOM   2969  CB  ARG A 313      -5.993 -18.916  -2.879  0.00  0.00      C2   C
ATOM   2970  CG  ARG A 313      -4.941 -20.018  -2.753  0.00  0.00      C2   C
ATOM   2971  CD  ARG A 313      -3.982 -19.783  -1.678  0.00  0.00      C2   C
ATOM   2972  NE  ARG A 313      -4.591 -19.728  -0.303  0.00  0.00      C2   N
ATOM   2973  CZ  ARG A 313      -3.933 -20.085   0.779  0.00  0.00      C2   C
ATOM   2974  NH1 ARG A 313      -2.593 -20.270   0.777  0.00  0.00      C2   N
ATOM   2975  NH2 ARG A 313      -4.485 -20.103   1.925  0.00  0.00      C2   N
ATOM   2976  H   ARG A 313      -6.938 -18.465  -5.709  0.00  0.00      C2   H
ATOM   2977  HA  ARG A 313      -7.481 -20.300  -3.408  0.00  0.00      C2   H
ATOM   2978  HB3 ARG A 313      -6.373 -18.563  -1.920  0.00  0.00      C2   H
ATOM   2979  HB2 ARG A 313      -5.587 -17.970  -3.238  0.00  0.00      C2   H
ATOM   2980  HG3 ARG A 313      -4.461 -20.150  -3.723  0.00  0.00      C2   H
ATOM   2981  HG2 ARG A 313      -5.530 -20.882  -2.446  0.00  0.00      C2   H
ATOM   2982  HD3 ARG A 313      -3.600 -18.771  -1.807  0.00  0.00      C2   H
ATOM   2983  HD2 ARG A 313      -3.138 -20.463  -1.794  0.00  0.00      C2   H
ATOM   2984  HE  ARG A 313      -5.554 -19.429  -0.246  0.00  0.00      C2   H
ATOM   2985 HH12 ARG A 313      -2.008 -20.492   1.570  0.00  0.00      C2   H
ATOM   2986 HH11 ARG A 313      -2.075 -20.116  -0.076  0.00  0.00      C2   H
ATOM   2987 HH22 ARG A 313      -3.923 -20.446   2.691  0.00  0.00      C2   H
ATOM   2988 HH21 ARG A 313      -5.447 -19.855   2.106  0.00  0.00      C2   H
ATOM   2989  N   LYS A 314      -9.711 -19.161  -3.558  0.00  0.00      C2   N
ATOM   2990  CA  LYS A 314     -11.030 -18.670  -3.098  0.00  0.00      C2   C
ATOM   2991  C   LYS A 314     -11.050 -18.149  -1.673  0.00  0.00      C2   C
ATOM   2992  O   LYS A 314     -11.833 -17.314  -1.295  0.00  0.00      C2   O
ATOM   2993  CB  LYS A 314     -12.115 -19.693  -3.439  0.00  0.00      C2   C
ATOM   2994  CG  LYS A 314     -12.048 -19.945  -4.976  0.00  0.00      C2   C
ATOM   2995  CD  LYS A 314     -13.076 -20.809  -5.617  0.00  0.00      C2   C
ATOM   2996  CE  LYS A 314     -12.767 -22.322  -5.423  0.00  0.00      C2   C
ATOM   2997  NZ  LYS A 314     -13.787 -23.167  -6.123  0.00  0.00      C2   N
ATOM   2998  H   LYS A 314      -9.646 -20.161  -3.688  0.00  0.00      C2   H
ATOM   2999  HA  LYS A 314     -11.247 -17.810  -3.731  0.00  0.00      C2   H
ATOM   3000  HB3 LYS A 314     -13.111 -19.284  -3.270  0.00  0.00      C2   H
ATOM   3001  HB2 LYS A 314     -12.071 -20.613  -2.856  0.00  0.00      C2   H
ATOM   3002  HG3 LYS A 314     -11.093 -20.285  -5.376  0.00  0.00      C2   H
ATOM   3003  HG2 LYS A 314     -12.260 -18.953  -5.374  0.00  0.00      C2   H
ATOM   3004  HD3 LYS A 314     -13.069 -20.609  -6.688  0.00  0.00      C2   H
ATOM   3005  HD2 LYS A 314     -14.102 -20.531  -5.375  0.00  0.00      C2   H
ATOM   3006  HE3 LYS A 314     -12.621 -22.549  -4.367  0.00  0.00      C2   H
ATOM   3007  HE2 LYS A 314     -11.799 -22.484  -5.897  0.00  0.00      C2   H
ATOM   3008  HZ1 LYS A 314     -14.014 -22.863  -7.059  0.00  0.00      C2   H
ATOM   3009  HZ2 LYS A 314     -13.427 -24.104  -6.241  0.00  0.00      C2   H
ATOM   3010  HZ3 LYS A 314     -14.609 -23.072  -5.543  0.00  0.00      C2   H
ATOM   3011  N   ASP A 315     -10.297 -18.795  -0.736  0.00  0.00      C2   N
ATOM   3012  CA  ASP A 315     -10.085 -18.419   0.694  0.00  0.00      C2   C
ATOM   3013  C   ASP A 315      -9.516 -16.962   0.726  0.00  0.00      C2   C
ATOM   3014  O   ASP A 315     -10.030 -16.211   1.536  0.00  0.00      C2   O
ATOM   3015  CB  ASP A 315      -9.128 -19.394   1.524  0.00  0.00      C2   C
ATOM   3016  CG  ASP A 315      -7.599 -19.297   1.214  0.00  0.00      C2   C
ATOM   3017  OD1 ASP A 315      -7.247 -19.389  -0.006  0.00  0.00      C2   O
ATOM   3018  OD2 ASP A 315      -6.841 -19.390   2.191  0.00  0.00      C2   O
ATOM   3019  H   ASP A 315      -9.733 -19.569  -1.057  0.00  0.00      C2   H
ATOM   3020  HA  ASP A 315     -11.079 -18.372   1.140  0.00  0.00      C2   H
ATOM   3021  HB3 ASP A 315      -9.420 -20.442   1.589  0.00  0.00      C2   H
ATOM   3022  HB2 ASP A 315      -9.053 -18.960   2.522  0.00  0.00      C2   H
ATOM   3023  N   THR A 316      -8.650 -16.564  -0.262  0.00  0.00      C2   N
ATOM   3024  CA  THR A 316      -8.183 -15.201  -0.469  0.00  0.00      C2   C
ATOM   3025  C   THR A 316      -9.120 -14.262  -1.197  0.00  0.00      C2   C
ATOM   3026  O   THR A 316      -9.378 -13.175  -0.621  0.00  0.00      C2   O
ATOM   3027  CB  THR A 316      -6.842 -15.231  -1.237  0.00  0.00      C2   C
ATOM   3028  OG1 THR A 316      -5.770 -16.040  -0.627  0.00  0.00      C2   O
ATOM   3029  CG2 THR A 316      -6.170 -13.903  -1.386  0.00  0.00      C2   C
ATOM   3030  H   THR A 316      -8.226 -17.266  -0.852  0.00  0.00      C2   H
ATOM   3031  HA  THR A 316      -8.005 -14.808   0.532  0.00  0.00      C2   H
ATOM   3032  HB  THR A 316      -6.916 -15.553  -2.276  0.00  0.00      C2   H
ATOM   3033  HG1 THR A 316      -6.248 -16.520   0.054  0.00  0.00      C2   H
ATOM   3034 HG21 THR A 316      -6.313 -13.204  -0.562  0.00  0.00      C2   H
ATOM   3035 HG22 THR A 316      -5.097 -14.068  -1.481  0.00  0.00      C2   H
ATOM   3036 HG23 THR A 316      -6.440 -13.370  -2.298  0.00  0.00      C2   H
ATOM   3037  N   LYS A 317      -9.611 -14.537  -2.405  0.00  0.00      C2   N
ATOM   3038  CA  LYS A 317     -10.498 -13.713  -3.233  0.00  0.00      C2   C
ATOM   3039  C   LYS A 317     -11.262 -14.691  -4.066  0.00  0.00      C2   C
ATOM   3040  O   LYS A 317     -10.726 -15.757  -4.376  0.00  0.00      C2   O
ATOM   3041  CB  LYS A 317      -9.676 -12.772  -4.132  0.00  0.00      C2   C
ATOM   3042  CG  LYS A 317      -8.739 -13.455  -5.133  0.00  0.00      C2   C
ATOM   3043  CD  LYS A 317      -7.653 -12.545  -5.528  0.00  0.00      C2   C
ATOM   3044  CE  LYS A 317      -6.610 -13.139  -6.449  0.00  0.00      C2   C
ATOM   3045  NZ  LYS A 317      -7.233 -13.611  -7.737  0.00  0.00      C2   N
ATOM   3046  H   LYS A 317      -9.546 -15.448  -2.835  0.00  0.00      C2   H
ATOM   3047  HA  LYS A 317     -11.160 -13.122  -2.600  0.00  0.00      C2   H
ATOM   3048  HB3 LYS A 317      -9.062 -12.252  -3.398  0.00  0.00      C2   H
ATOM   3049  HB2 LYS A 317     -10.279 -12.043  -4.673  0.00  0.00      C2   H
ATOM   3050  HG3 LYS A 317      -9.375 -13.767  -5.961  0.00  0.00      C2   H
ATOM   3051  HG2 LYS A 317      -8.379 -14.385  -4.693  0.00  0.00      C2   H
ATOM   3052  HD3 LYS A 317      -7.094 -12.245  -4.641  0.00  0.00      C2   H
ATOM   3053  HD2 LYS A 317      -8.040 -11.663  -6.037  0.00  0.00      C2   H
ATOM   3054  HE3 LYS A 317      -6.107 -13.926  -5.888  0.00  0.00      C2   H
ATOM   3055  HE2 LYS A 317      -5.796 -12.469  -6.726  0.00  0.00      C2   H
ATOM   3056  HZ1 LYS A 317      -7.606 -12.793  -8.199  0.00  0.00      C2   H
ATOM   3057  HZ2 LYS A 317      -6.625 -14.085  -8.389  0.00  0.00      C2   H
ATOM   3058  HZ3 LYS A 317      -8.004 -14.241  -7.571  0.00  0.00      C2   H
ATOM   3059  N   GLU A 318     -12.396 -14.259  -4.603  0.00  0.00      C2   N
ATOM   3060  CA  GLU A 318     -13.492 -15.065  -5.206  0.00  0.00      C2   C
ATOM   3061  C   GLU A 318     -13.760 -14.495  -6.567  0.00  0.00      C2   C
ATOM   3062  O   GLU A 318     -13.424 -13.360  -6.791  0.00  0.00      C2   O
ATOM   3063  CB  GLU A 318     -14.812 -15.174  -4.316  0.00  0.00      C2   C
ATOM   3064  CG  GLU A 318     -14.479 -15.747  -2.923  0.00  0.00      C2   C
ATOM   3065  CD  GLU A 318     -15.730 -15.920  -2.033  0.00  0.00      C2   C
ATOM   3066  OE1 GLU A 318     -16.744 -16.445  -2.519  0.00  0.00      C2   O
ATOM   3067  OE2 GLU A 318     -15.612 -15.703  -0.796  0.00  0.00      C2   O
ATOM   3068  H   GLU A 318     -12.554 -13.271  -4.737  0.00  0.00      C2   H
ATOM   3069  HA  GLU A 318     -13.120 -16.074  -5.387  0.00  0.00      C2   H
ATOM   3070  HB3 GLU A 318     -15.609 -15.735  -4.805  0.00  0.00      C2   H
ATOM   3071  HB2 GLU A 318     -15.207 -14.175  -4.133  0.00  0.00      C2   H
ATOM   3072  HG3 GLU A 318     -13.811 -15.097  -2.358  0.00  0.00      C2   H
ATOM   3073  HG2 GLU A 318     -14.019 -16.733  -2.980  0.00  0.00      C2   H
ATOM   3074  N   ILE A 319     -14.401 -15.261  -7.476  0.00  0.00      C2   N
ATOM   3075  CA  ILE A 319     -14.768 -14.858  -8.842  0.00  0.00      C2   C
ATOM   3076  C   ILE A 319     -16.308 -14.886  -8.740  0.00  0.00      C2   C
ATOM   3077  O   ILE A 319     -16.860 -15.883  -8.223  0.00  0.00      C2   O
ATOM   3078  CB  ILE A 319     -14.236 -15.855  -9.934  0.00  0.00      C2   C
ATOM   3079  CG1 ILE A 319     -12.760 -16.233  -9.897  0.00  0.00      C2   C
ATOM   3080  CG2 ILE A 319     -14.599 -15.316 -11.414  0.00  0.00      C2   C
ATOM   3081  CD1 ILE A 319     -11.794 -15.091 -10.109  0.00  0.00      C2   C
ATOM   3082  H   ILE A 319     -14.654 -16.146  -7.061  0.00  0.00      C2   H
ATOM   3083  HA  ILE A 319     -14.285 -13.940  -9.178  0.00  0.00      C2   H
ATOM   3084  HB  ILE A 319     -14.842 -16.748  -9.784  0.00  0.00      C2   H
ATOM   3085 HG13 ILE A 319     -12.544 -17.042 -10.594  0.00  0.00      C2   H
ATOM   3086 HG12 ILE A 319     -12.485 -16.683  -8.943  0.00  0.00      C2   H
ATOM   3087 HG21 ILE A 319     -13.970 -15.926 -12.062  0.00  0.00      C2   H
ATOM   3088 HG22 ILE A 319     -15.671 -15.409 -11.590  0.00  0.00      C2   H
ATOM   3089 HG23 ILE A 319     -14.237 -14.321 -11.673  0.00  0.00      C2   H
ATOM   3090 HD11 ILE A 319     -12.359 -14.290 -10.586  0.00  0.00      C2   H
ATOM   3091 HD12 ILE A 319     -11.289 -14.815  -9.184  0.00  0.00      C2   H
ATOM   3092 HD13 ILE A 319     -10.983 -15.309 -10.804  0.00  0.00      C2   H
ATOM   3093  N   TYR A 320     -16.972 -13.805  -9.115  0.00  0.00      C2   N
ATOM   3094  CA  TYR A 320     -18.437 -13.628  -9.162  0.00  0.00      C2   C
ATOM   3095  C   TYR A 320     -18.886 -13.532 -10.633  0.00  0.00      C2   C
ATOM   3096  O   TYR A 320     -18.852 -12.430 -11.193  0.00  0.00      C2   O
ATOM   3097  CB  TYR A 320     -18.808 -12.401  -8.375  0.00  0.00      C2   C
ATOM   3098  CG  TYR A 320     -18.485 -12.421  -6.935  0.00  0.00      C2   C
ATOM   3099  CD1 TYR A 320     -17.215 -12.141  -6.478  0.00  0.00      C2   C
ATOM   3100  CD2 TYR A 320     -19.422 -12.952  -6.062  0.00  0.00      C2   C
ATOM   3101  CE1 TYR A 320     -16.855 -12.202  -5.129  0.00  0.00      C2   C
ATOM   3102  CE2 TYR A 320     -19.123 -13.040  -4.659  0.00  0.00      C2   C
ATOM   3103  CZ  TYR A 320     -17.823 -12.621  -4.189  0.00  0.00      C2   C
ATOM   3104  OH  TYR A 320     -17.513 -12.605  -2.916  0.00  0.00      C2   O
ATOM   3105  H   TYR A 320     -16.437 -12.957  -9.235  0.00  0.00      C2   H
ATOM   3106  HA  TYR A 320     -19.009 -14.435  -8.704  0.00  0.00      C2   H
ATOM   3107  HB3 TYR A 320     -19.848 -12.082  -8.441  0.00  0.00      C2   H
ATOM   3108  HB2 TYR A 320     -18.237 -11.620  -8.878  0.00  0.00      C2   H
ATOM   3109  HD1 TYR A 320     -16.453 -11.826  -7.176  0.00  0.00      C2   H
ATOM   3110  HD2 TYR A 320     -20.411 -13.247  -6.379  0.00  0.00      C2   H
ATOM   3111  HE1 TYR A 320     -15.842 -11.969  -4.836  0.00  0.00      C2   H
ATOM   3112  HE2 TYR A 320     -19.840 -13.398  -3.935  0.00  0.00      C2   H
ATOM   3113  HH  TYR A 320     -18.314 -12.716  -2.398  0.00  0.00      C2   H
ATOM   3114  N   THR A 321     -19.097 -14.711 -11.234  0.00  0.00      C2   N
ATOM   3115  CA  THR A 321     -19.619 -15.196 -12.537  0.00  0.00      C2   C
ATOM   3116  C   THR A 321     -21.137 -14.784 -12.679  0.00  0.00      C2   C
ATOM   3117  O   THR A 321     -21.945 -15.199 -11.882  0.00  0.00      C2   O
ATOM   3118  CB  THR A 321     -19.429 -16.717 -12.622  0.00  0.00      C2   C
ATOM   3119  OG1 THR A 321     -19.685 -17.406 -11.432  0.00  0.00      C2   O
ATOM   3120  CG2 THR A 321     -18.015 -17.132 -12.918  0.00  0.00      C2   C
ATOM   3121  H   THR A 321     -19.064 -15.457 -10.553  0.00  0.00      C2   H
ATOM   3122  HA  THR A 321     -19.118 -14.688 -13.361  0.00  0.00      C2   H
ATOM   3123  HB  THR A 321     -20.110 -17.010 -13.421  0.00  0.00      C2   H
ATOM   3124  HG1 THR A 321     -19.175 -18.211 -11.546  0.00  0.00      C2   H
ATOM   3125 HG21 THR A 321     -17.961 -18.204 -13.111  0.00  0.00      C2   H
ATOM   3126 HG22 THR A 321     -17.661 -16.725 -13.865  0.00  0.00      C2   H
ATOM   3127 HG23 THR A 321     -17.355 -17.126 -12.051  0.00  0.00      C2   H
ATOM   3128  N   HIE A 322     -21.379 -13.907 -13.621  0.00  0.00      C2   N
ATOM   3129  CA  HIE A 322     -22.676 -13.359 -14.041  0.00  0.00      C2   C
ATOM   3130  C   HIE A 322     -22.954 -13.608 -15.510  0.00  0.00      C2   C
ATOM   3131  O   HIE A 322     -22.031 -13.396 -16.315  0.00  0.00      C2   O
ATOM   3132  CB  HIE A 322     -22.526 -11.780 -13.917  0.00  0.00      C2   C
ATOM   3133  CG  HIE A 322     -23.655 -10.980 -14.452  0.00  0.00      C2   C
ATOM   3134  ND1 HIE A 322     -24.999 -11.097 -13.849  0.00  0.00      C2   N
ATOM   3135  CD2 HIE A 322     -23.712 -10.103 -15.508  0.00  0.00      C2   C
ATOM   3136  CE1 HIE A 322     -25.703 -10.276 -14.564  0.00  0.00      C2   C
ATOM   3137  NE2 HIE A 322     -24.998  -9.671 -15.562  0.00  0.00      C2   N
ATOM   3138  H   HIE A 322     -20.605 -13.682 -14.229  0.00  0.00      C2   H
ATOM   3139  HA  HIE A 322     -23.568 -13.716 -13.526  0.00  0.00      C2   H
ATOM   3140  HB3 HIE A 322     -21.554 -11.510 -14.328  0.00  0.00      C2   H
ATOM   3141  HB2 HIE A 322     -22.397 -11.465 -12.881  0.00  0.00      C2   H
ATOM   3142  HD2 HIE A 322     -22.950  -9.810 -16.215  0.00  0.00      C2   H
ATOM   3143  HE1 HIE A 322     -26.713 -10.021 -14.278  0.00  0.00      C2   H
ATOM   3144  HE2 HIE A 322     -25.414  -8.991 -16.181  0.00  0.00      C2   H
ATOM   3145  N   PHE A 323     -24.197 -13.982 -15.869  0.00  0.00      C2   N
ATOM   3146  CA  PHE A 323     -24.768 -14.026 -17.220  0.00  0.00      C2   C
ATOM   3147  C   PHE A 323     -25.456 -12.680 -17.527  0.00  0.00      C2   C
ATOM   3148  O   PHE A 323     -26.445 -12.287 -16.821  0.00  0.00      C2   O
ATOM   3149  CB  PHE A 323     -25.724 -15.216 -17.308  0.00  0.00      C2   C
ATOM   3150  CG  PHE A 323     -25.052 -16.438 -17.879  0.00  0.00      C2   C
ATOM   3151  CD1 PHE A 323     -25.212 -16.768 -19.242  0.00  0.00      C2   C
ATOM   3152  CD2 PHE A 323     -24.031 -17.095 -17.152  0.00  0.00      C2   C
ATOM   3153  CE1 PHE A 323     -24.451 -17.724 -19.780  0.00  0.00      C2   C
ATOM   3154  CE2 PHE A 323     -23.256 -18.052 -17.734  0.00  0.00      C2   C
ATOM   3155  CZ  PHE A 323     -23.439 -18.381 -19.030  0.00  0.00      C2   C
ATOM   3156  H   PHE A 323     -24.908 -13.853 -15.163  0.00  0.00      C2   H
ATOM   3157  HA  PHE A 323     -23.944 -14.084 -17.932  0.00  0.00      C2   H
ATOM   3158  HB3 PHE A 323     -26.613 -14.958 -17.883  0.00  0.00      C2   H
ATOM   3159  HB2 PHE A 323     -26.028 -15.552 -16.316  0.00  0.00      C2   H
ATOM   3160  HD1 PHE A 323     -25.899 -16.186 -19.838  0.00  0.00      C2   H
ATOM   3161  HD2 PHE A 323     -23.649 -16.878 -16.165  0.00  0.00      C2   H
ATOM   3162  HE1 PHE A 323     -24.593 -17.962 -20.824  0.00  0.00      C2   H
ATOM   3163  HE2 PHE A 323     -22.544 -18.641 -17.175  0.00  0.00      C2   H
ATOM   3164  HZ  PHE A 323     -22.863 -19.122 -19.564  0.00  0.00      C2   H
ATOM   3165  N   THR A 324     -24.970 -11.954 -18.548  0.00  0.00      C2   N
ATOM   3166  CA  THR A 324     -25.482 -10.645 -18.880  0.00  0.00      C2   C
ATOM   3167  C   THR A 324     -26.942 -10.711 -19.339  0.00  0.00      C2   C
ATOM   3168  O   THR A 324     -27.267 -11.503 -20.294  0.00  0.00      C2   O
ATOM   3169  CB  THR A 324     -24.618 -10.042 -20.052  0.00  0.00      C2   C
ATOM   3170  OG1 THR A 324     -23.233  -9.962 -19.632  0.00  0.00      C2   O
ATOM   3171  CG2 THR A 324     -24.902  -8.517 -20.406  0.00  0.00      C2   C
ATOM   3172  H   THR A 324     -24.145 -12.243 -19.053  0.00  0.00      C2   H
ATOM   3173  HA  THR A 324     -25.371  -9.972 -18.030  0.00  0.00      C2   H
ATOM   3174  HB  THR A 324     -24.643 -10.608 -20.983  0.00  0.00      C2   H
ATOM   3175  HG1 THR A 324     -22.715 -10.723 -19.906  0.00  0.00      C2   H
ATOM   3176 HG21 THR A 324     -24.650  -7.838 -19.592  0.00  0.00      C2   H
ATOM   3177 HG22 THR A 324     -24.137  -8.096 -21.059  0.00  0.00      C2   H
ATOM   3178 HG23 THR A 324     -25.906  -8.292 -20.767  0.00  0.00      C2   H
ATOM   3179  N   CYS A 325     -27.767  -9.988 -18.573  0.00  0.00      C2   N
ATOM   3180  CA  CYS A 325     -29.205  -9.678 -18.847  0.00  0.00      C2   C
ATOM   3181  C   CYS A 325     -29.472  -8.661 -19.888  0.00  0.00      C2   C
ATOM   3182  O   CYS A 325     -28.877  -7.570 -19.817  0.00  0.00      C2   O
ATOM   3183  CB  CYS A 325     -29.958  -9.372 -17.574  0.00  0.00      C2   C
ATOM   3184  SG  CYS A 325     -29.680 -10.816 -16.451  0.00  0.00      C2   S
ATOM   3185  H   CYS A 325     -27.416  -9.498 -17.762  0.00  0.00      C2   H
ATOM   3186  HA  CYS A 325     -29.513 -10.661 -19.205  0.00  0.00      C2   H
ATOM   3187  HB3 CYS A 325     -31.029  -9.210 -17.696  0.00  0.00      C2   H
ATOM   3188  HB2 CYS A 325     -29.708  -8.443 -17.061  0.00  0.00      C2   H
ATOM   3189  HG  CYS A 325     -28.477 -11.072 -16.972  0.00  0.00      C2   H
ATOM   3190  N   ALA A 326     -30.377  -9.004 -20.821  0.00  0.00      C2   N
ATOM   3191  CA  ALA A 326     -30.982  -7.974 -21.635  0.00  0.00      C2   C
ATOM   3192  C   ALA A 326     -32.231  -7.440 -20.989  0.00  0.00      C2   C
ATOM   3193  O   ALA A 326     -32.596  -6.306 -21.394  0.00  0.00      C2   O
ATOM   3194  CB  ALA A 326     -31.208  -8.487 -23.041  0.00  0.00      C2   C
ATOM   3195  H   ALA A 326     -30.820  -9.911 -20.790  0.00  0.00      C2   H
ATOM   3196  HA  ALA A 326     -30.410  -7.063 -21.812  0.00  0.00      C2   H
ATOM   3197  HB1 ALA A 326     -31.327  -7.711 -23.798  0.00  0.00      C2   H
ATOM   3198  HB2 ALA A 326     -30.245  -8.939 -23.278  0.00  0.00      C2   H
ATOM   3199  HB3 ALA A 326     -31.981  -9.248 -23.152  0.00  0.00      C2   H
ATOM   3200  N   THR A 327     -32.885  -8.140 -20.096  0.00  0.00      C2   N
ATOM   3201  CA  THR A 327     -34.039  -7.621 -19.405  0.00  0.00      C2   C
ATOM   3202  C   THR A 327     -33.644  -6.861 -18.126  0.00  0.00      C2   C
ATOM   3203  O   THR A 327     -32.598  -7.301 -17.599  0.00  0.00      C2   O
ATOM   3204  CB  THR A 327     -34.848  -8.792 -18.844  0.00  0.00      C2   C
ATOM   3205  OG1 THR A 327     -35.128  -9.683 -19.912  0.00  0.00      C2   O
ATOM   3206  CG2 THR A 327     -36.189  -8.474 -18.259  0.00  0.00      C2   C
ATOM   3207  H   THR A 327     -32.788  -9.145 -20.075  0.00  0.00      C2   H
ATOM   3208  HA  THR A 327     -34.654  -6.936 -19.989  0.00  0.00      C2   H
ATOM   3209  HB  THR A 327     -34.252  -9.383 -18.148  0.00  0.00      C2   H
ATOM   3210  HG1 THR A 327     -34.360 -10.251 -20.008  0.00  0.00      C2   H
ATOM   3211 HG21 THR A 327     -36.341  -9.097 -17.378  0.00  0.00      C2   H
ATOM   3212 HG22 THR A 327     -36.420  -7.413 -18.160  0.00  0.00      C2   H
ATOM   3213 HG23 THR A 327     -36.926  -8.649 -19.042  0.00  0.00      C2   H
ATOM   3214  N   ASP A 328     -34.411  -5.801 -17.797  0.00  0.00      C2   N
ATOM   3215  CA  ASP A 328     -34.001  -4.644 -17.062  0.00  0.00      C2   C
ATOM   3216  C   ASP A 328     -33.776  -4.874 -15.623  0.00  0.00      C2   C
ATOM   3217  O   ASP A 328     -34.331  -5.804 -15.033  0.00  0.00      C2   O
ATOM   3218  CB  ASP A 328     -34.868  -3.351 -17.151  0.00  0.00      C2   C
ATOM   3219  CG  ASP A 328     -35.498  -3.052 -18.487  0.00  0.00      C2   C
ATOM   3220  OD1 ASP A 328     -36.137  -1.983 -18.645  0.00  0.00      C2   O
ATOM   3221  OD2 ASP A 328     -35.536  -3.983 -19.331  0.00  0.00      C2   O
ATOM   3222  H   ASP A 328     -35.257  -5.563 -18.293  0.00  0.00      C2   H
ATOM   3223  HA  ASP A 328     -33.075  -4.400 -17.583  0.00  0.00      C2   H
ATOM   3224  HB3 ASP A 328     -34.249  -2.480 -16.932  0.00  0.00      C2   H
ATOM   3225  HB2 ASP A 328     -35.581  -3.227 -16.336  0.00  0.00      C2   H
ATOM   3226  N   THR A 329     -32.857  -4.121 -15.102  0.00  0.00      C2   N
ATOM   3227  CA  THR A 329     -32.393  -4.013 -13.674  0.00  0.00      C2   C
ATOM   3228  C   THR A 329     -31.606  -5.305 -13.173  0.00  0.00      C2   C
ATOM   3229  O   THR A 329     -30.778  -5.202 -12.260  0.00  0.00      C2   O
ATOM   3230  CB  THR A 329     -33.539  -3.622 -12.697  0.00  0.00      C2   C
ATOM   3231  OG1 THR A 329     -34.373  -2.656 -13.272  0.00  0.00      C2   O
ATOM   3232  CG2 THR A 329     -33.139  -3.095 -11.291  0.00  0.00      C2   C
ATOM   3233  H   THR A 329     -32.336  -3.496 -15.701  0.00  0.00      C2   H
ATOM   3234  HA  THR A 329     -31.628  -3.245 -13.562  0.00  0.00      C2   H
ATOM   3235  HB  THR A 329     -34.180  -4.479 -12.491  0.00  0.00      C2   H
ATOM   3236  HG1 THR A 329     -33.863  -1.860 -13.441  0.00  0.00      C2   H
ATOM   3237 HG21 THR A 329     -32.548  -2.189 -11.422  0.00  0.00      C2   H
ATOM   3238 HG22 THR A 329     -34.100  -3.016 -10.781  0.00  0.00      C2   H
ATOM   3239 HG23 THR A 329     -32.440  -3.763 -10.789  0.00  0.00      C2   H
ATOM   3240  N   LYS A 330     -31.682  -6.438 -13.897  0.00  0.00      C2   N
ATOM   3241  CA  LYS A 330     -31.048  -7.705 -13.519  0.00  0.00      C2   C
ATOM   3242  C   LYS A 330     -29.519  -7.695 -13.381  0.00  0.00      C2   C
ATOM   3243  O   LYS A 330     -29.057  -8.436 -12.487  0.00  0.00      C2   O
ATOM   3244  CB  LYS A 330     -31.465  -8.759 -14.473  0.00  0.00      C2   C
ATOM   3245  CG  LYS A 330     -32.949  -9.147 -14.405  0.00  0.00      C2   C
ATOM   3246  CD  LYS A 330     -33.499 -10.136 -15.463  0.00  0.00      C2   C
ATOM   3247  CE  LYS A 330     -33.098 -11.606 -15.154  0.00  0.00      C2   C
ATOM   3248  NZ  LYS A 330     -33.243 -12.469 -16.257  0.00  0.00      C2   N
ATOM   3249  H   LYS A 330     -32.246  -6.458 -14.734  0.00  0.00      C2   H
ATOM   3250  HA  LYS A 330     -31.402  -7.862 -12.499  0.00  0.00      C2   H
ATOM   3251  HB3 LYS A 330     -30.879  -9.652 -14.253  0.00  0.00      C2   H
ATOM   3252  HB2 LYS A 330     -31.181  -8.409 -15.465  0.00  0.00      C2   H
ATOM   3253  HG3 LYS A 330     -33.545  -8.247 -14.554  0.00  0.00      C2   H
ATOM   3254  HG2 LYS A 330     -33.109  -9.532 -13.398  0.00  0.00      C2   H
ATOM   3255  HD3 LYS A 330     -32.910  -9.884 -16.345  0.00  0.00      C2   H
ATOM   3256  HD2 LYS A 330     -34.559 -10.016 -15.685  0.00  0.00      C2   H
ATOM   3257  HE3 LYS A 330     -33.759 -12.034 -14.400  0.00  0.00      C2   H
ATOM   3258  HE2 LYS A 330     -32.052 -11.644 -14.852  0.00  0.00      C2   H
ATOM   3259  HZ1 LYS A 330     -33.007 -13.365 -15.855  0.00  0.00      C2   H
ATOM   3260  HZ2 LYS A 330     -34.239 -12.528 -16.417  0.00  0.00      C2   H
ATOM   3261  HZ3 LYS A 330     -32.737 -12.133 -17.064  0.00  0.00      C2   H
ATOM   3262  N   ASN A 331     -28.849  -6.753 -14.142  0.00  0.00      C2   N
ATOM   3263  CA  ASN A 331     -27.397  -6.773 -14.088  0.00  0.00      C2   C
ATOM   3264  C   ASN A 331     -26.913  -6.090 -12.822  0.00  0.00      C2   C
ATOM   3265  O   ASN A 331     -26.040  -6.630 -12.110  0.00  0.00      C2   O
ATOM   3266  CB  ASN A 331     -26.744  -5.991 -15.317  0.00  0.00      C2   C
ATOM   3267  CG  ASN A 331     -26.855  -6.709 -16.709  0.00  0.00      C2   C
ATOM   3268  OD1 ASN A 331     -26.066  -7.565 -17.125  0.00  0.00      C2   O
ATOM   3269  ND2 ASN A 331     -27.948  -6.328 -17.445  0.00  0.00      C2   N
ATOM   3270  H   ASN A 331     -29.355  -6.078 -14.697  0.00  0.00      C2   H
ATOM   3271  HA  ASN A 331     -27.108  -7.824 -14.082  0.00  0.00      C2   H
ATOM   3272  HB3 ASN A 331     -25.716  -5.842 -14.986  0.00  0.00      C2   H
ATOM   3273  HB2 ASN A 331     -27.041  -4.953 -15.464  0.00  0.00      C2   H
ATOM   3274 HD22 ASN A 331     -28.070  -6.770 -18.345  0.00  0.00      C2   H
ATOM   3275 HD21 ASN A 331     -28.747  -5.851 -17.053  0.00  0.00      C2   H
ATOM   3276  N   VAL A 332     -27.609  -5.096 -12.336  0.00  0.00      C2   N
ATOM   3277  CA  VAL A 332     -27.280  -4.342 -11.202  0.00  0.00      C2   C
ATOM   3278  C   VAL A 332     -27.636  -5.055  -9.931  0.00  0.00      C2   C
ATOM   3279  O   VAL A 332     -27.023  -4.870  -8.881  0.00  0.00      C2   O
ATOM   3280  CB  VAL A 332     -27.785  -2.863 -11.315  0.00  0.00      C2   C
ATOM   3281  CG1 VAL A 332     -26.954  -2.095 -12.351  0.00  0.00      C2   C
ATOM   3282  CG2 VAL A 332     -29.299  -2.660 -11.402  0.00  0.00      C2   C
ATOM   3283  H   VAL A 332     -28.491  -4.979 -12.813  0.00  0.00      C2   H
ATOM   3284  HA  VAL A 332     -26.214  -4.152 -11.076  0.00  0.00      C2   H
ATOM   3285  HB  VAL A 332     -27.468  -2.245 -10.476  0.00  0.00      C2   H
ATOM   3286 HG11 VAL A 332     -27.029  -2.464 -13.374  0.00  0.00      C2   H
ATOM   3287 HG12 VAL A 332     -27.281  -1.056 -12.367  0.00  0.00      C2   H
ATOM   3288 HG13 VAL A 332     -25.931  -2.032 -11.979  0.00  0.00      C2   H
ATOM   3289 HG21 VAL A 332     -29.666  -1.635 -11.468  0.00  0.00      C2   H
ATOM   3290 HG22 VAL A 332     -29.740  -3.116 -12.288  0.00  0.00      C2   H
ATOM   3291 HG23 VAL A 332     -29.799  -3.114 -10.547  0.00  0.00      C2   H
ATOM   3292  N   GLN A 333     -28.655  -5.954 -10.017  0.00  0.00      C2   N
ATOM   3293  CA  GLN A 333     -29.105  -6.780  -8.895  0.00  0.00      C2   C
ATOM   3294  C   GLN A 333     -28.009  -7.788  -8.421  0.00  0.00      C2   C
ATOM   3295  O   GLN A 333     -27.795  -7.941  -7.207  0.00  0.00      C2   O
ATOM   3296  CB  GLN A 333     -30.397  -7.372  -9.290  0.00  0.00      C2   C
ATOM   3297  CG  GLN A 333     -31.577  -6.421  -9.199  0.00  0.00      C2   C
ATOM   3298  CD  GLN A 333     -32.908  -7.032  -9.718  0.00  0.00      C2   C
ATOM   3299  OE1 GLN A 333     -33.796  -6.288  -9.896  0.00  0.00      C2   O
ATOM   3300  NE2 GLN A 333     -33.070  -8.359  -9.765  0.00  0.00      C2   N
ATOM   3301  H   GLN A 333     -29.130  -5.947 -10.908  0.00  0.00      C2   H
ATOM   3302  HA  GLN A 333     -29.373  -6.125  -8.065  0.00  0.00      C2   H
ATOM   3303  HB3 GLN A 333     -30.645  -8.126  -8.544  0.00  0.00      C2   H
ATOM   3304  HB2 GLN A 333     -30.264  -7.760 -10.300  0.00  0.00      C2   H
ATOM   3305  HG3 GLN A 333     -31.366  -5.468  -9.682  0.00  0.00      C2   H
ATOM   3306  HG2 GLN A 333     -31.917  -6.056  -8.229  0.00  0.00      C2   H
ATOM   3307 HE22 GLN A 333     -33.894  -8.774 -10.175  0.00  0.00      C2   H
ATOM   3308 HE21 GLN A 333     -32.345  -9.007  -9.491  0.00  0.00      C2   H
ATOM   3309  N   PHE A 334     -27.231  -8.313  -9.408  0.00  0.00      C2   N
ATOM   3310  CA  PHE A 334     -26.062  -9.155  -9.197  0.00  0.00      C2   C
ATOM   3311  C   PHE A 334     -24.916  -8.326  -8.705  0.00  0.00      C2   C
ATOM   3312  O   PHE A 334     -24.253  -8.750  -7.756  0.00  0.00      C2   O
ATOM   3313  CB  PHE A 334     -25.725  -9.830 -10.512  0.00  0.00      C2   C
ATOM   3314  CG  PHE A 334     -24.626 -10.891 -10.383  0.00  0.00      C2   C
ATOM   3315  CD1 PHE A 334     -24.903 -12.192  -9.980  0.00  0.00      C2   C
ATOM   3316  CD2 PHE A 334     -23.259 -10.495 -10.532  0.00  0.00      C2   C
ATOM   3317  CE1 PHE A 334     -23.874 -13.082  -9.884  0.00  0.00      C2   C
ATOM   3318  CE2 PHE A 334     -22.255 -11.370 -10.248  0.00  0.00      C2   C
ATOM   3319  CZ  PHE A 334     -22.547 -12.660  -9.970  0.00  0.00      C2   C
ATOM   3320  H   PHE A 334     -27.367  -7.914 -10.326  0.00  0.00      C2   H
ATOM   3321  HA  PHE A 334     -26.333  -9.943  -8.494  0.00  0.00      C2   H
ATOM   3322  HB3 PHE A 334     -25.173  -9.109 -11.115  0.00  0.00      C2   H
ATOM   3323  HB2 PHE A 334     -26.599 -10.216 -11.037  0.00  0.00      C2   H
ATOM   3324  HD1 PHE A 334     -25.943 -12.485 -10.001  0.00  0.00      C2   H
ATOM   3325  HD2 PHE A 334     -22.997  -9.465 -10.726  0.00  0.00      C2   H
ATOM   3326  HE1 PHE A 334     -24.008 -14.077  -9.484  0.00  0.00      C2   H
ATOM   3327  HE2 PHE A 334     -21.222 -11.062 -10.311  0.00  0.00      C2   H
ATOM   3328  HZ  PHE A 334     -21.730 -13.321  -9.723  0.00  0.00      C2   H
ATOM   3329  N   VAL A 335     -24.702  -7.108  -9.298  0.00  0.00      C2   N
ATOM   3330  CA  VAL A 335     -23.554  -6.262  -8.944  0.00  0.00      C2   C
ATOM   3331  C   VAL A 335     -23.691  -5.828  -7.434  0.00  0.00      C2   C
ATOM   3332  O   VAL A 335     -22.675  -5.795  -6.757  0.00  0.00      C2   O
ATOM   3333  CB  VAL A 335     -23.334  -4.981  -9.834  0.00  0.00      C2   C
ATOM   3334  CG1 VAL A 335     -22.353  -3.978  -9.320  0.00  0.00      C2   C
ATOM   3335  CG2 VAL A 335     -22.914  -5.570 -11.232  0.00  0.00      C2   C
ATOM   3336  H   VAL A 335     -25.068  -6.842 -10.201  0.00  0.00      C2   H
ATOM   3337  HA  VAL A 335     -22.630  -6.839  -8.940  0.00  0.00      C2   H
ATOM   3338  HB  VAL A 335     -24.319  -4.531  -9.951  0.00  0.00      C2   H
ATOM   3339 HG11 VAL A 335     -21.331  -4.337  -9.443  0.00  0.00      C2   H
ATOM   3340 HG12 VAL A 335     -22.574  -3.080  -9.897  0.00  0.00      C2   H
ATOM   3341 HG13 VAL A 335     -22.501  -3.712  -8.274  0.00  0.00      C2   H
ATOM   3342 HG21 VAL A 335     -22.197  -6.391 -11.203  0.00  0.00      C2   H
ATOM   3343 HG22 VAL A 335     -23.844  -5.972 -11.634  0.00  0.00      C2   H
ATOM   3344 HG23 VAL A 335     -22.585  -4.694 -11.793  0.00  0.00      C2   H
ATOM   3345  N   PHE A 336     -24.892  -5.464  -7.017  0.00  0.00      C2   N
ATOM   3346  CA  PHE A 336     -25.249  -5.038  -5.646  0.00  0.00      C2   C
ATOM   3347  C   PHE A 336     -24.919  -6.147  -4.655  0.00  0.00      C2   C
ATOM   3348  O   PHE A 336     -24.048  -5.912  -3.782  0.00  0.00      C2   O
ATOM   3349  CB  PHE A 336     -26.749  -4.738  -5.685  0.00  0.00      C2   C
ATOM   3350  CG  PHE A 336     -27.332  -4.159  -4.324  0.00  0.00      C2   C
ATOM   3351  CD1 PHE A 336     -27.450  -2.772  -4.125  0.00  0.00      C2   C
ATOM   3352  CD2 PHE A 336     -27.596  -4.967  -3.192  0.00  0.00      C2   C
ATOM   3353  CE1 PHE A 336     -27.840  -2.261  -2.912  0.00  0.00      C2   C
ATOM   3354  CE2 PHE A 336     -27.875  -4.454  -1.962  0.00  0.00      C2   C
ATOM   3355  CZ  PHE A 336     -28.050  -3.139  -1.810  0.00  0.00      C2   C
ATOM   3356  H   PHE A 336     -25.612  -5.436  -7.725  0.00  0.00      C2   H
ATOM   3357  HA  PHE A 336     -24.774  -4.087  -5.404  0.00  0.00      C2   H
ATOM   3358  HB3 PHE A 336     -27.234  -5.682  -5.936  0.00  0.00      C2   H
ATOM   3359  HB2 PHE A 336     -26.925  -4.065  -6.524  0.00  0.00      C2   H
ATOM   3360  HD1 PHE A 336     -27.190  -2.105  -4.933  0.00  0.00      C2   H
ATOM   3361  HD2 PHE A 336     -27.511  -6.042  -3.254  0.00  0.00      C2   H
ATOM   3362  HE1 PHE A 336     -28.122  -1.238  -2.711  0.00  0.00      C2   H
ATOM   3363  HE2 PHE A 336     -27.989  -5.182  -1.173  0.00  0.00      C2   H
ATOM   3364  HZ  PHE A 336     -28.278  -2.666  -0.866  0.00  0.00      C2   H
ATOM   3365  N   ASP A 337     -25.506  -7.322  -4.853  0.00  0.00      C2   N
ATOM   3366  CA  ASP A 337     -25.305  -8.412  -3.945  0.00  0.00      C2   C
ATOM   3367  C   ASP A 337     -23.872  -8.872  -3.785  0.00  0.00      C2   C
ATOM   3368  O   ASP A 337     -23.471  -9.318  -2.737  0.00  0.00      C2   O
ATOM   3369  CB  ASP A 337     -26.217  -9.661  -4.099  0.00  0.00      C2   C
ATOM   3370  CG  ASP A 337     -27.610  -9.454  -3.638  0.00  0.00      C2   C
ATOM   3371  OD1 ASP A 337     -28.003  -8.450  -2.994  0.00  0.00      C2   O
ATOM   3372  OD2 ASP A 337     -28.459 -10.333  -3.975  0.00  0.00      C2   O
ATOM   3373  H   ASP A 337     -26.097  -7.439  -5.663  0.00  0.00      C2   H
ATOM   3374  HA  ASP A 337     -25.389  -8.028  -2.928  0.00  0.00      C2   H
ATOM   3375  HB3 ASP A 337     -25.864 -10.544  -3.566  0.00  0.00      C2   H
ATOM   3376  HB2 ASP A 337     -26.139  -9.942  -5.149  0.00  0.00      C2   H
ATOM   3377  N   ALA A 338     -23.117  -8.749  -4.877  0.00  0.00      C2   N
ATOM   3378  CA  ALA A 338     -21.727  -9.197  -4.987  0.00  0.00      C2   C
ATOM   3379  C   ALA A 338     -20.734  -8.206  -4.338  0.00  0.00      C2   C
ATOM   3380  O   ALA A 338     -19.792  -8.637  -3.661  0.00  0.00      C2   O
ATOM   3381  CB  ALA A 338     -21.349  -9.571  -6.438  0.00  0.00      C2   C
ATOM   3382  H   ALA A 338     -23.654  -8.395  -5.655  0.00  0.00      C2   H
ATOM   3383  HA  ALA A 338     -21.522 -10.036  -4.322  0.00  0.00      C2   H
ATOM   3384  HB1 ALA A 338     -21.513 -10.638  -6.591  0.00  0.00      C2   H
ATOM   3385  HB2 ALA A 338     -21.809  -8.966  -7.220  0.00  0.00      C2   H
ATOM   3386  HB3 ALA A 338     -20.259  -9.537  -6.450  0.00  0.00      C2   H
ATOM   3387  N   VAL A 339     -21.064  -6.862  -4.451  0.00  0.00      C2   N
ATOM   3388  CA  VAL A 339     -20.499  -5.736  -3.649  0.00  0.00      C2   C
ATOM   3389  C   VAL A 339     -20.803  -5.777  -2.149  0.00  0.00      C2   C
ATOM   3390  O   VAL A 339     -19.992  -5.312  -1.377  0.00  0.00      C2   O
ATOM   3391  CB  VAL A 339     -20.929  -4.401  -4.331  0.00  0.00      C2   C
ATOM   3392  CG1 VAL A 339     -20.799  -3.134  -3.499  0.00  0.00      C2   C
ATOM   3393  CG2 VAL A 339     -20.154  -4.125  -5.638  0.00  0.00      C2   C
ATOM   3394  H   VAL A 339     -21.881  -6.648  -5.005  0.00  0.00      C2   H
ATOM   3395  HA  VAL A 339     -19.410  -5.763  -3.697  0.00  0.00      C2   H
ATOM   3396  HB  VAL A 339     -21.990  -4.516  -4.553  0.00  0.00      C2   H
ATOM   3397 HG11 VAL A 339     -21.413  -3.139  -2.599  0.00  0.00      C2   H
ATOM   3398 HG12 VAL A 339     -19.797  -2.920  -3.127  0.00  0.00      C2   H
ATOM   3399 HG13 VAL A 339     -21.092  -2.260  -4.079  0.00  0.00      C2   H
ATOM   3400 HG21 VAL A 339     -19.865  -5.092  -6.051  0.00  0.00      C2   H
ATOM   3401 HG22 VAL A 339     -20.647  -3.479  -6.363  0.00  0.00      C2   H
ATOM   3402 HG23 VAL A 339     -19.210  -3.643  -5.386  0.00  0.00      C2   H
ATOM   3403  N   THR A 340     -22.031  -6.253  -1.825  0.00  0.00      C2   N
ATOM   3404  CA  THR A 340     -22.401  -6.543  -0.411  0.00  0.00      C2   C
ATOM   3405  C   THR A 340     -21.553  -7.651   0.223  0.00  0.00      C2   C
ATOM   3406  O   THR A 340     -20.874  -7.490   1.238  0.00  0.00      C2   O
ATOM   3407  CB  THR A 340     -23.874  -6.900  -0.209  0.00  0.00      C2   C
ATOM   3408  OG1 THR A 340     -24.752  -6.107  -0.957  0.00  0.00      C2   O
ATOM   3409  CG2 THR A 340     -24.339  -6.853   1.270  0.00  0.00      C2   C
ATOM   3410  H   THR A 340     -22.583  -6.620  -2.587  0.00  0.00      C2   H
ATOM   3411  HA  THR A 340     -22.179  -5.624   0.131  0.00  0.00      C2   H
ATOM   3412  HB  THR A 340     -24.098  -7.885  -0.618  0.00  0.00      C2   H
ATOM   3413  HG1 THR A 340     -24.367  -5.966  -1.826  0.00  0.00      C2   H
ATOM   3414 HG21 THR A 340     -23.837  -7.654   1.813  0.00  0.00      C2   H
ATOM   3415 HG22 THR A 340     -24.020  -5.961   1.808  0.00  0.00      C2   H
ATOM   3416 HG23 THR A 340     -25.422  -6.735   1.301  0.00  0.00      C2   H
ATOM   3417  N   ASP A 341     -21.437  -8.696  -0.528  0.00  0.00      C2   N
ATOM   3418  CA  ASP A 341     -20.598  -9.877  -0.286  0.00  0.00      C2   C
ATOM   3419  C   ASP A 341     -19.109  -9.494  -0.038  0.00  0.00      C2   C
ATOM   3420  O   ASP A 341     -18.599  -9.767   1.083  0.00  0.00      C2   O
ATOM   3421  CB  ASP A 341     -20.644 -10.984  -1.437  0.00  0.00      C2   C
ATOM   3422  CG  ASP A 341     -20.418 -12.383  -0.875  0.00  0.00      C2   C
ATOM   3423  OD1 ASP A 341     -21.086 -12.815   0.066  0.00  0.00      C2   O
ATOM   3424  OD2 ASP A 341     -19.557 -13.088  -1.438  0.00  0.00      C2   O
ATOM   3425  H   ASP A 341     -21.950  -8.631  -1.395  0.00  0.00      C2   H
ATOM   3426  HA  ASP A 341     -20.938 -10.262   0.676  0.00  0.00      C2   H
ATOM   3427  HB3 ASP A 341     -19.833 -10.858  -2.154  0.00  0.00      C2   H
ATOM   3428  HB2 ASP A 341     -21.600 -10.876  -1.950  0.00  0.00      C2   H
ATOM   3429  N   VAL A 342     -18.454  -8.928  -1.124  0.00  0.00      C2   N
ATOM   3430  CA  VAL A 342     -17.062  -8.617  -1.166  0.00  0.00      C2   C
ATOM   3431  C   VAL A 342     -16.639  -7.739  -0.029  0.00  0.00      C2   C
ATOM   3432  O   VAL A 342     -15.585  -8.116   0.511  0.00  0.00      C2   O
ATOM   3433  CB  VAL A 342     -16.654  -8.014  -2.534  0.00  0.00      C2   C
ATOM   3434  CG1 VAL A 342     -15.374  -7.121  -2.542  0.00  0.00      C2   C
ATOM   3435  CG2 VAL A 342     -16.594  -9.064  -3.653  0.00  0.00      C2   C
ATOM   3436  H   VAL A 342     -18.937  -8.863  -2.008  0.00  0.00      C2   H
ATOM   3437  HA  VAL A 342     -16.573  -9.588  -1.078  0.00  0.00      C2   H
ATOM   3438  HB  VAL A 342     -17.539  -7.425  -2.778  0.00  0.00      C2   H
ATOM   3439 HG11 VAL A 342     -15.079  -6.961  -3.579  0.00  0.00      C2   H
ATOM   3440 HG12 VAL A 342     -15.508  -6.106  -2.168  0.00  0.00      C2   H
ATOM   3441 HG13 VAL A 342     -14.461  -7.579  -2.159  0.00  0.00      C2   H
ATOM   3442 HG21 VAL A 342     -16.431  -8.776  -4.692  0.00  0.00      C2   H
ATOM   3443 HG22 VAL A 342     -15.645  -9.587  -3.532  0.00  0.00      C2   H
ATOM   3444 HG23 VAL A 342     -17.449  -9.736  -3.583  0.00  0.00      C2   H
ATOM   3445  N   ILE A 343     -17.438  -6.749   0.373  0.00  0.00      C2   N
ATOM   3446  CA  ILE A 343     -17.078  -5.726   1.279  0.00  0.00      C2   C
ATOM   3447  C   ILE A 343     -17.174  -6.252   2.729  0.00  0.00      C2   C
ATOM   3448  O   ILE A 343     -16.218  -6.002   3.459  0.00  0.00      C2   O
ATOM   3449  CB  ILE A 343     -17.739  -4.338   1.249  0.00  0.00      C2   C
ATOM   3450  CG1 ILE A 343     -17.431  -3.600  -0.033  0.00  0.00      C2   C
ATOM   3451  CG2 ILE A 343     -17.480  -3.316   2.492  0.00  0.00      C2   C
ATOM   3452  CD1 ILE A 343     -16.036  -3.017  -0.061  0.00  0.00      C2   C
ATOM   3453  H   ILE A 343     -18.356  -6.635  -0.032  0.00  0.00      C2   H
ATOM   3454  HA  ILE A 343     -16.022  -5.552   1.076  0.00  0.00      C2   H
ATOM   3455  HB  ILE A 343     -18.814  -4.514   1.206  0.00  0.00      C2   H
ATOM   3456 HG13 ILE A 343     -18.042  -2.700  -0.098  0.00  0.00      C2   H
ATOM   3457 HG12 ILE A 343     -17.709  -4.196  -0.902  0.00  0.00      C2   H
ATOM   3458 HG21 ILE A 343     -18.065  -3.560   3.378  0.00  0.00      C2   H
ATOM   3459 HG22 ILE A 343     -16.472  -3.111   2.854  0.00  0.00      C2   H
ATOM   3460 HG23 ILE A 343     -17.863  -2.331   2.227  0.00  0.00      C2   H
ATOM   3461 HD11 ILE A 343     -16.074  -1.971   0.244  0.00  0.00      C2   H
ATOM   3462 HD12 ILE A 343     -15.307  -3.561   0.540  0.00  0.00      C2   H
ATOM   3463 HD13 ILE A 343     -15.548  -3.082  -1.033  0.00  0.00      C2   H
ATOM   3464  N   ILE A 344     -18.205  -7.090   3.082  0.00  0.00      C2   N
ATOM   3465  CA  ILE A 344     -18.241  -7.846   4.323  0.00  0.00      C2   C
ATOM   3466  C   ILE A 344     -17.028  -8.830   4.491  0.00  0.00      C2   C
ATOM   3467  O   ILE A 344     -16.392  -8.893   5.547  0.00  0.00      C2   O
ATOM   3468  CB  ILE A 344     -19.597  -8.677   4.336  0.00  0.00      C2   C
ATOM   3469  CG1 ILE A 344     -20.779  -7.758   4.488  0.00  0.00      C2   C
ATOM   3470  CG2 ILE A 344     -19.644  -9.885   5.348  0.00  0.00      C2   C
ATOM   3471  CD1 ILE A 344     -22.193  -8.359   4.415  0.00  0.00      C2   C
ATOM   3472  H   ILE A 344     -19.002  -7.249   2.482  0.00  0.00      C2   H
ATOM   3473  HA  ILE A 344     -18.295  -7.139   5.151  0.00  0.00      C2   H
ATOM   3474  HB  ILE A 344     -19.706  -9.302   3.449  0.00  0.00      C2   H
ATOM   3475 HG13 ILE A 344     -20.662  -7.042   3.675  0.00  0.00      C2   H
ATOM   3476 HG12 ILE A 344     -20.732  -7.178   5.410  0.00  0.00      C2   H
ATOM   3477 HG21 ILE A 344     -20.573 -10.408   5.123  0.00  0.00      C2   H
ATOM   3478 HG22 ILE A 344     -18.933 -10.704   5.235  0.00  0.00      C2   H
ATOM   3479 HG23 ILE A 344     -19.698  -9.522   6.374  0.00  0.00      C2   H
ATOM   3480 HD11 ILE A 344     -22.161  -9.356   3.976  0.00  0.00      C2   H
ATOM   3481 HD12 ILE A 344     -22.709  -8.401   5.375  0.00  0.00      C2   H
ATOM   3482 HD13 ILE A 344     -22.792  -7.832   3.672  0.00  0.00      C2   H
ATOM   3483  N   LYS A 345     -16.672  -9.410   3.331  0.00  0.00      C2   N
ATOM   3484  CA  LYS A 345     -15.636 -10.349   3.339  0.00  0.00      C2   C
ATOM   3485  C   LYS A 345     -14.208  -9.737   3.547  0.00  0.00      C2   C
ATOM   3486  O   LYS A 345     -13.402 -10.114   4.418  0.00  0.00      C2   O
ATOM   3487  CB  LYS A 345     -15.736 -11.238   2.095  0.00  0.00      C2   C
ATOM   3488  CG  LYS A 345     -16.759 -12.323   2.239  0.00  0.00      C2   C
ATOM   3489  CD  LYS A 345     -17.150 -13.157   0.927  0.00  0.00      C2   C
ATOM   3490  CE  LYS A 345     -18.110 -14.324   1.087  0.00  0.00      C2   C
ATOM   3491  NZ  LYS A 345     -18.114 -15.015  -0.237  0.00  0.00      C2   N
ATOM   3492  H   LYS A 345     -17.298  -9.431   2.538  0.00  0.00      C2   H
ATOM   3493  HA  LYS A 345     -15.743 -10.995   4.211  0.00  0.00      C2   H
ATOM   3494  HB3 LYS A 345     -14.734 -11.666   2.057  0.00  0.00      C2   H
ATOM   3495  HB2 LYS A 345     -15.870 -10.654   1.185  0.00  0.00      C2   H
ATOM   3496  HG3 LYS A 345     -17.667 -11.976   2.733  0.00  0.00      C2   H
ATOM   3497  HG2 LYS A 345     -16.504 -13.100   2.960  0.00  0.00      C2   H
ATOM   3498  HD3 LYS A 345     -16.206 -13.491   0.495  0.00  0.00      C2   H
ATOM   3499  HD2 LYS A 345     -17.665 -12.476   0.249  0.00  0.00      C2   H
ATOM   3500  HE3 LYS A 345     -19.131 -14.024   1.322  0.00  0.00      C2   H
ATOM   3501  HE2 LYS A 345     -17.741 -15.107   1.751  0.00  0.00      C2   H
ATOM   3502  HZ1 LYS A 345     -18.587 -14.437  -0.918  0.00  0.00      C2   H
ATOM   3503  HZ2 LYS A 345     -17.172 -15.301  -0.461  0.00  0.00      C2   H
ATOM   3504  HZ3 LYS A 345     -18.536 -15.923  -0.108  0.00  0.00      C2   H
ATOM   3505  N   ASN A 346     -14.019  -8.689   2.775  0.00  0.00      C2   N
ATOM   3506  CA  ASN A 346     -12.800  -7.908   2.753  0.00  0.00      C2   C
ATOM   3507  C   ASN A 346     -12.562  -7.130   4.032  0.00  0.00      C2   C
ATOM   3508  O   ASN A 346     -11.430  -7.014   4.501  0.00  0.00      C2   O
ATOM   3509  CB  ASN A 346     -12.727  -6.794   1.605  0.00  0.00      C2   C
ATOM   3510  CG  ASN A 346     -12.404  -7.420   0.250  0.00  0.00      C2   C
ATOM   3511  OD1 ASN A 346     -12.420  -8.613   0.034  0.00  0.00      C2   O
ATOM   3512  ND2 ASN A 346     -12.369  -6.514  -0.741  0.00  0.00      C2   N
ATOM   3513  H   ASN A 346     -14.595  -8.680   1.945  0.00  0.00      C2   H
ATOM   3514  HA  ASN A 346     -11.934  -8.557   2.618  0.00  0.00      C2   H
ATOM   3515  HB3 ASN A 346     -11.901  -6.150   1.906  0.00  0.00      C2   H
ATOM   3516  HB2 ASN A 346     -13.591  -6.131   1.580  0.00  0.00      C2   H
ATOM   3517 HD22 ASN A 346     -12.221  -6.768  -1.707  0.00  0.00      C2   H
ATOM   3518 HD21 ASN A 346     -12.298  -5.543  -0.471  0.00  0.00      C2   H
ATOM   3519  N   ASN A 347     -13.663  -6.641   4.621  0.00  0.00      C2   N
ATOM   3520  CA  ASN A 347     -13.572  -6.087   5.971  0.00  0.00      C2   C
ATOM   3521  C   ASN A 347     -13.126  -7.017   7.104  0.00  0.00      C2   C
ATOM   3522  O   ASN A 347     -12.287  -6.688   7.923  0.00  0.00      C2   O
ATOM   3523  CB  ASN A 347     -14.952  -5.454   6.431  0.00  0.00      C2   C
ATOM   3524  CG  ASN A 347     -15.300  -4.100   5.734  0.00  0.00      C2   C
ATOM   3525  OD1 ASN A 347     -14.378  -3.439   5.166  0.00  0.00      C2   O
ATOM   3526  ND2 ASN A 347     -16.538  -3.710   5.759  0.00  0.00      C2   N
ATOM   3527  H   ASN A 347     -14.583  -6.656   4.204  0.00  0.00      C2   H
ATOM   3528  HA  ASN A 347     -12.786  -5.336   5.884  0.00  0.00      C2   H
ATOM   3529  HB3 ASN A 347     -15.017  -5.277   7.505  0.00  0.00      C2   H
ATOM   3530  HB2 ASN A 347     -15.748  -6.068   6.008  0.00  0.00      C2   H
ATOM   3531 HD22 ASN A 347     -16.856  -2.793   5.477  0.00  0.00      C2   H
ATOM   3532 HD21 ASN A 347     -17.187  -4.273   6.289  0.00  0.00      C2   H
ATOM   3533  N   LEU A 348     -13.826  -8.163   7.139  0.00  0.00      C2   N
ATOM   3534  CA  LEU A 348     -13.564  -9.359   8.058  0.00  0.00      C2   C
ATOM   3535  C   LEU A 348     -12.099  -9.853   7.956  0.00  0.00      C2   C
ATOM   3536  O   LEU A 348     -11.568 -10.344   8.924  0.00  0.00      C2   O
ATOM   3537  CB  LEU A 348     -14.557 -10.519   7.739  0.00  0.00      C2   C
ATOM   3538  CG  LEU A 348     -15.750 -10.568   8.614  0.00  0.00      C2   C
ATOM   3539  CD1 LEU A 348     -16.433  -9.209   8.683  0.00  0.00      C2   C
ATOM   3540  CD2 LEU A 348     -16.822 -11.648   8.114  0.00  0.00      C2   C
ATOM   3541  H   LEU A 348     -14.525  -8.112   6.411  0.00  0.00      C2   H
ATOM   3542  HA  LEU A 348     -13.692  -8.987   9.075  0.00  0.00      C2   H
ATOM   3543  HB3 LEU A 348     -14.130 -11.503   7.931  0.00  0.00      C2   H
ATOM   3544  HB2 LEU A 348     -14.948 -10.524   6.721  0.00  0.00      C2   H
ATOM   3545  HG  LEU A 348     -15.324 -10.911   9.557  0.00  0.00      C2   H
ATOM   3546 HD11 LEU A 348     -17.241  -9.114   7.958  0.00  0.00      C2   H
ATOM   3547 HD12 LEU A 348     -16.873  -9.136   9.678  0.00  0.00      C2   H
ATOM   3548 HD13 LEU A 348     -15.904  -8.266   8.545  0.00  0.00      C2   H
ATOM   3549 HD21 LEU A 348     -17.664 -11.290   7.522  0.00  0.00      C2   H
ATOM   3550 HD22 LEU A 348     -16.438 -12.414   7.440  0.00  0.00      C2   H
ATOM   3551 HD23 LEU A 348     -17.186 -12.155   9.007  0.00  0.00      C2   H
ATOM   3552  N   LYS A 349     -11.512  -9.603   6.745  0.00  0.00      C2   N
ATOM   3553  CA  LYS A 349     -10.126  -9.948   6.436  0.00  0.00      C2   C
ATOM   3554  C   LYS A 349      -9.144  -8.929   6.942  0.00  0.00      C2   C
ATOM   3555  O   LYS A 349      -8.202  -9.312   7.639  0.00  0.00      C2   O
ATOM   3556  CB  LYS A 349      -9.884 -10.200   4.956  0.00  0.00      C2   C
ATOM   3557  CG  LYS A 349     -10.438 -11.605   4.475  0.00  0.00      C2   C
ATOM   3558  CD  LYS A 349     -10.333 -11.864   2.963  0.00  0.00      C2   C
ATOM   3559  CE  LYS A 349     -11.292 -12.943   2.473  0.00  0.00      C2   C
ATOM   3560  NZ  LYS A 349     -11.394 -13.157   1.101  0.00  0.00      C2   N
ATOM   3561  H   LYS A 349     -12.104  -9.281   5.993  0.00  0.00      C2   H
ATOM   3562  HA  LYS A 349      -9.968 -10.915   6.914  0.00  0.00      C2   H
ATOM   3563  HB3 LYS A 349      -8.845 -10.071   4.652  0.00  0.00      C2   H
ATOM   3564  HB2 LYS A 349     -10.369  -9.407   4.388  0.00  0.00      C2   H
ATOM   3565  HG3 LYS A 349     -11.460 -11.670   4.847  0.00  0.00      C2   H
ATOM   3566  HG2 LYS A 349      -9.817 -12.237   5.110  0.00  0.00      C2   H
ATOM   3567  HD3 LYS A 349      -9.267 -12.090   2.968  0.00  0.00      C2   H
ATOM   3568  HD2 LYS A 349     -10.392 -10.955   2.365  0.00  0.00      C2   H
ATOM   3569  HE3 LYS A 349     -12.294 -12.757   2.861  0.00  0.00      C2   H
ATOM   3570  HE2 LYS A 349     -11.147 -13.947   2.872  0.00  0.00      C2   H
ATOM   3571  HZ1 LYS A 349     -11.813 -14.067   0.973  0.00  0.00      C2   H
ATOM   3572  HZ2 LYS A 349     -12.054 -12.455   0.799  0.00  0.00      C2   H
ATOM   3573  HZ3 LYS A 349     -10.518 -13.037   0.614  0.00  0.00      C2   H
ATOM   3574  N   ASP A 350      -9.367  -7.678   6.585  0.00  0.00      C2   N
ATOM   3575  CA  ASP A 350      -8.450  -6.510   6.846  0.00  0.00      C2   C
ATOM   3576  C   ASP A 350      -8.185  -6.433   8.439  0.00  0.00      C2   C
ATOM   3577  O   ASP A 350      -6.993  -6.400   8.843  0.00  0.00      C2   O
ATOM   3578  CB  ASP A 350      -9.023  -5.200   6.207  0.00  0.00      C2   C
ATOM   3579  CG  ASP A 350      -8.154  -4.009   6.327  0.00  0.00      C2   C
ATOM   3580  OD1 ASP A 350      -8.675  -2.925   6.364  0.00  0.00      C2   O
ATOM   3581  OD2 ASP A 350      -6.912  -4.011   6.177  0.00  0.00      C2   O
ATOM   3582  H   ASP A 350     -10.275  -7.535   6.168  0.00  0.00      C2   H
ATOM   3583  HA  ASP A 350      -7.461  -6.699   6.428  0.00  0.00      C2   H
ATOM   3584  HB3 ASP A 350      -9.991  -4.933   6.633  0.00  0.00      C2   H
ATOM   3585  HB2 ASP A 350      -9.221  -5.435   5.161  0.00  0.00      C2   H
ATOM   3586  N   CYS A 351      -9.237  -6.562   9.266  0.00  0.00      C2   N
ATOM   3587  CA  CYS A 351      -9.168  -6.537  10.727  0.00  0.00      C2   C
ATOM   3588  C   CYS A 351      -8.489  -7.706  11.390  0.00  0.00      C2   C
ATOM   3589  O   CYS A 351      -8.133  -7.548  12.569  0.00  0.00      C2   O
ATOM   3590  CB  CYS A 351     -10.429  -6.177  11.369  0.00  0.00      C2   C
ATOM   3591  SG  CYS A 351     -11.646  -7.529  11.222  0.00  0.00      C2   S
ATOM   3592  H   CYS A 351     -10.149  -6.351   8.886  0.00  0.00      C2   H
ATOM   3593  HA  CYS A 351      -8.496  -5.717  10.982  0.00  0.00      C2   H
ATOM   3594  HB3 CYS A 351     -10.736  -5.184  11.042  0.00  0.00      C2   H
ATOM   3595  HB2 CYS A 351     -10.280  -6.143  12.448  0.00  0.00      C2   H
ATOM   3596  HG  CYS A 351     -11.651  -7.558   9.887  0.00  0.00      C2   H
ATOM   3597  N   GLY A 352      -8.291  -8.789  10.622  0.00  0.00      C2   N
ATOM   3598  CA  GLY A 352      -7.394  -9.902  11.034  0.00  0.00      C2   C
ATOM   3599  C   GLY A 352      -8.234 -11.147  11.581  0.00  0.00      C2   C
ATOM   3600  O   GLY A 352      -7.698 -12.091  12.118  0.00  0.00      C2   O
ATOM   3601  H   GLY A 352      -8.416  -8.586   9.640  0.00  0.00      C2   H
ATOM   3602  HA3 GLY A 352      -6.581  -9.556  11.673  0.00  0.00      C2   H
ATOM   3603  HA2 GLY A 352      -6.920 -10.320  10.146  0.00  0.00      C2   H
ATOM   3604  N   LEU A 353      -9.509 -11.047  11.450  0.00  0.00      C2   N
ATOM   3605  CA  LEU A 353     -10.563 -11.969  11.904  0.00  0.00      C2   C
ATOM   3606  C   LEU A 353     -10.720 -13.198  11.028  0.00  0.00      C2   C
ATOM   3607  O   LEU A 353     -10.684 -14.273  11.671  0.00  0.00      C2   O
ATOM   3608  CB  LEU A 353     -11.876 -11.184  12.231  0.00  0.00      C2   C
ATOM   3609  CG  LEU A 353     -13.002 -12.119  12.670  0.00  0.00      C2   C
ATOM   3610  CD1 LEU A 353     -12.639 -13.050  13.794  0.00  0.00      C2   C
ATOM   3611  CD2 LEU A 353     -14.229 -11.306  13.019  0.00  0.00      C2   C
ATOM   3612  H   LEU A 353      -9.810 -10.280  10.867  0.00  0.00      C2   H
ATOM   3613  HA  LEU A 353     -10.225 -12.359  12.864  0.00  0.00      C2   H
ATOM   3614  HB3 LEU A 353     -12.270 -10.854  11.270  0.00  0.00      C2   H
ATOM   3615  HB2 LEU A 353     -11.632 -10.334  12.868  0.00  0.00      C2   H
ATOM   3616  HG  LEU A 353     -13.230 -12.724  11.793  0.00  0.00      C2   H
ATOM   3617 HD11 LEU A 353     -11.795 -12.738  14.409  0.00  0.00      C2   H
ATOM   3618 HD12 LEU A 353     -13.448 -13.107  14.523  0.00  0.00      C2   H
ATOM   3619 HD13 LEU A 353     -12.571 -14.095  13.492  0.00  0.00      C2   H
ATOM   3620 HD21 LEU A 353     -14.011 -10.265  12.784  0.00  0.00      C2   H
ATOM   3621 HD22 LEU A 353     -15.096 -11.628  12.444  0.00  0.00      C2   H
ATOM   3622 HD23 LEU A 353     -14.433 -11.308  14.090  0.00  0.00      C2   H
ATOM   3623  N   PHE A 354     -10.991 -13.034   9.744  0.00  0.00      C2   N
ATOM   3624  CA  PHE A 354     -11.225 -14.205   8.842  0.00  0.00      C2   C
ATOM   3625  C   PHE A 354      -9.821 -14.594   8.323  0.00  0.00      C2   C
ATOM   3626  O   PHE A 354      -8.989 -13.686   8.102  0.00  0.00      C2   O
ATOM   3627  CB  PHE A 354     -12.195 -13.655   7.769  0.00  0.00      C2   C
ATOM   3628  CG  PHE A 354     -12.739 -14.607   6.764  0.00  0.00      C2   C
ATOM   3629  CD1 PHE A 354     -14.164 -14.860   6.667  0.00  0.00      C2   C
ATOM   3630  CD2 PHE A 354     -11.932 -15.298   5.812  0.00  0.00      C2   C
ATOM   3631  CE1 PHE A 354     -14.652 -15.709   5.653  0.00  0.00      C2   C
ATOM   3632  CE2 PHE A 354     -12.468 -16.066   4.735  0.00  0.00      C2   C
ATOM   3633  CZ  PHE A 354     -13.812 -16.275   4.665  0.00  0.00      C2   C
ATOM   3634  H   PHE A 354     -11.040 -12.085   9.400  0.00  0.00      C2   H
ATOM   3635  HA  PHE A 354     -11.698 -15.002   9.416  0.00  0.00      C2   H
ATOM   3636  HB3 PHE A 354     -11.670 -12.874   7.220  0.00  0.00      C2   H
ATOM   3637  HB2 PHE A 354     -13.107 -13.337   8.275  0.00  0.00      C2   H
ATOM   3638  HD1 PHE A 354     -14.866 -14.349   7.310  0.00  0.00      C2   H
ATOM   3639  HD2 PHE A 354     -10.865 -15.131   5.850  0.00  0.00      C2   H
ATOM   3640  HE1 PHE A 354     -15.711 -15.900   5.561  0.00  0.00      C2   H
ATOM   3641  HE2 PHE A 354     -11.788 -16.513   4.025  0.00  0.00      C2   H
ATOM   3642  HZ  PHE A 354     -14.246 -16.868   3.872  0.00  0.00      C2   H
ATOM   3643  N   NMA A 354      -9.492 -15.829   8.084  0.00  0.00      C2   N
ATOM   3644  CA  NMA A 354     -10.390 -16.976   8.132  0.00  0.00      C2   C
ATOM   3645  H   NMA A 354      -8.621 -15.951   7.588  0.00  0.00      C2   H
ATOM   3646  1HA NMA A 354      -9.846 -17.906   8.292  0.00  0.00      C2   H
ATOM   3647  2HA NMA A 354     -11.201 -16.852   8.851  0.00  0.00      C2   H
ATOM   3648  3HA NMA A 354     -10.790 -17.085   7.124  0.00  0.00      C2   H
ATOM   3649  CH3 ACE B   1       7.447  -0.246 -52.982  0.00  0.00      C2   C
ATOM   3650  C   ACE B   1       8.639   0.283 -53.874  0.00  0.00      C2   C
ATOM   3651  O   ACE B   1       9.727  -0.285 -53.907  0.00  0.00      C2   O
ATOM   3652  1H  ACE B   1       6.785   0.531 -52.600  0.00  0.00      C2   H
ATOM   3653  2H  ACE B   1       6.829  -0.935 -53.558  0.00  0.00      C2   H
ATOM   3654  3H  ACE B   1       8.045  -0.702 -52.192  0.00  0.00      C2   H
ATOM   3655  N   SER B   2       8.332   1.382 -54.619  0.00  0.00      C2   N
ATOM   3656  CA  SER B   2       9.233   2.093 -55.481  0.00  0.00      C2   C
ATOM   3657  C   SER B   2      10.404   2.758 -54.685  0.00  0.00      C2   C
ATOM   3658  O   SER B   2      10.085   3.538 -53.800  0.00  0.00      C2   O
ATOM   3659  CB  SER B   2       8.368   3.202 -56.226  0.00  0.00      C2   C
ATOM   3660  OG  SER B   2       7.816   4.128 -55.315  0.00  0.00      C2   O
ATOM   3661  H2  SER B   2       7.410   1.782 -54.524  0.00  0.00      C2   H
ATOM   3662  HA  SER B   2       9.444   1.376 -56.274  0.00  0.00      C2   H
ATOM   3663  HB3 SER B   2       7.619   2.708 -56.845  0.00  0.00      C2   H
ATOM   3664  HB2 SER B   2       9.044   3.860 -56.772  0.00  0.00      C2   H
ATOM   3665  HG  SER B   2       8.389   4.324 -54.571  0.00  0.00      C2   H
ATOM   3666  N   GLU B   3      11.665   2.301 -54.926  0.00  0.00      C2   N
ATOM   3667  CA  GLU B   3      12.906   2.800 -54.274  0.00  0.00      C2   C
ATOM   3668  C   GLU B   3      13.207   2.306 -52.826  0.00  0.00      C2   C
ATOM   3669  O   GLU B   3      14.207   2.634 -52.210  0.00  0.00      C2   O
ATOM   3670  CB  GLU B   3      13.015   4.322 -54.294  0.00  0.00      C2   C
ATOM   3671  CG  GLU B   3      12.808   4.961 -55.705  0.00  0.00      C2   C
ATOM   3672  CD  GLU B   3      13.058   6.478 -55.676  0.00  0.00      C2   C
ATOM   3673  OE1 GLU B   3      12.067   7.197 -55.663  0.00  0.00      C2   O
ATOM   3674  OE2 GLU B   3      14.261   6.888 -55.566  0.00  0.00      C2   O
ATOM   3675  H   GLU B   3      11.848   1.644 -55.670  0.00  0.00      C2   H
ATOM   3676  HA  GLU B   3      13.661   2.386 -54.942  0.00  0.00      C2   H
ATOM   3677  HB3 GLU B   3      13.918   4.707 -53.820  0.00  0.00      C2   H
ATOM   3678  HB2 GLU B   3      12.177   4.669 -53.691  0.00  0.00      C2   H
ATOM   3679  HG3 GLU B   3      11.865   4.870 -56.243  0.00  0.00      C2   H
ATOM   3680  HG2 GLU B   3      13.516   4.493 -56.390  0.00  0.00      C2   H
ATOM   3681  N   LEU B   4      12.368   1.389 -52.318  0.00  0.00      C2   N
ATOM   3682  CA  LEU B   4      12.362   0.907 -50.900  0.00  0.00      C2   C
ATOM   3683  C   LEU B   4      13.591   0.016 -50.653  0.00  0.00      C2   C
ATOM   3684  O   LEU B   4      14.171   0.039 -49.575  0.00  0.00      C2   O
ATOM   3685  CB  LEU B   4      11.033   0.126 -50.616  0.00  0.00      C2   C
ATOM   3686  CG  LEU B   4      10.690  -0.168 -49.195  0.00  0.00      C2   C
ATOM   3687  CD1 LEU B   4      10.448   1.085 -48.372  0.00  0.00      C2   C
ATOM   3688  CD2 LEU B   4       9.681  -1.289 -48.984  0.00  0.00      C2   C
ATOM   3689  H   LEU B   4      11.529   1.093 -52.795  0.00  0.00      C2   H
ATOM   3690  HA  LEU B   4      12.426   1.741 -50.201  0.00  0.00      C2   H
ATOM   3691  HB3 LEU B   4      11.024  -0.808 -51.177  0.00  0.00      C2   H
ATOM   3692  HB2 LEU B   4      10.238   0.677 -51.119  0.00  0.00      C2   H
ATOM   3693  HG  LEU B   4      11.662  -0.493 -48.824  0.00  0.00      C2   H
ATOM   3694 HD11 LEU B   4      11.252   1.297 -47.668  0.00  0.00      C2   H
ATOM   3695 HD12 LEU B   4      10.290   1.951 -49.015  0.00  0.00      C2   H
ATOM   3696 HD13 LEU B   4       9.550   1.009 -47.759  0.00  0.00      C2   H
ATOM   3697 HD21 LEU B   4       8.734  -1.128 -48.469  0.00  0.00      C2   H
ATOM   3698 HD22 LEU B   4       9.304  -1.843 -49.844  0.00  0.00      C2   H
ATOM   3699 HD23 LEU B   4      10.226  -2.112 -48.522  0.00  0.00      C2   H
ATOM   3700  N   ASP B   5      14.034  -0.738 -51.689  0.00  0.00      C2   N
ATOM   3701  CA  ASP B   5      15.146  -1.647 -51.652  0.00  0.00      C2   C
ATOM   3702  C   ASP B   5      16.530  -0.931 -51.749  0.00  0.00      C2   C
ATOM   3703  O   ASP B   5      17.352  -1.282 -50.959  0.00  0.00      C2   O
ATOM   3704  CB  ASP B   5      15.268  -2.949 -52.472  0.00  0.00      C2   C
ATOM   3705  CG  ASP B   5      14.034  -3.903 -52.475  0.00  0.00      C2   C
ATOM   3706  OD1 ASP B   5      13.703  -4.452 -51.415  0.00  0.00      C2   O
ATOM   3707  OD2 ASP B   5      13.429  -4.110 -53.499  0.00  0.00      C2   O
ATOM   3708  H   ASP B   5      13.464  -0.830 -52.517  0.00  0.00      C2   H
ATOM   3709  HA  ASP B   5      15.112  -2.086 -50.655  0.00  0.00      C2   H
ATOM   3710  HB3 ASP B   5      16.136  -3.527 -52.153  0.00  0.00      C2   H
ATOM   3711  HB2 ASP B   5      15.472  -2.681 -53.509  0.00  0.00      C2   H
ATOM   3712  N   GLN B   6      16.584   0.204 -52.449  0.00  0.00      C2   N
ATOM   3713  CA  GLN B   6      17.698   1.173 -52.366  0.00  0.00      C2   C
ATOM   3714  C   GLN B   6      17.766   1.911 -50.993  0.00  0.00      C2   C
ATOM   3715  O   GLN B   6      18.869   2.039 -50.482  0.00  0.00      C2   O
ATOM   3716  CB  GLN B   6      17.550   2.161 -53.521  0.00  0.00      C2   C
ATOM   3717  CG  GLN B   6      17.379   1.425 -54.843  0.00  0.00      C2   C
ATOM   3718  CD  GLN B   6      17.003   2.487 -55.852  0.00  0.00      C2   C
ATOM   3719  OE1 GLN B   6      15.845   2.929 -55.848  0.00  0.00      C2   O
ATOM   3720  NE2 GLN B   6      17.791   2.713 -56.928  0.00  0.00      C2   N
ATOM   3721  H   GLN B   6      15.732   0.435 -52.938  0.00  0.00      C2   H
ATOM   3722  HA  GLN B   6      18.608   0.592 -52.516  0.00  0.00      C2   H
ATOM   3723  HB3 GLN B   6      18.468   2.747 -53.564  0.00  0.00      C2   H
ATOM   3724  HB2 GLN B   6      16.666   2.775 -53.344  0.00  0.00      C2   H
ATOM   3725  HG3 GLN B   6      16.634   0.630 -54.874  0.00  0.00      C2   H
ATOM   3726  HG2 GLN B   6      18.227   0.806 -55.137  0.00  0.00      C2   H
ATOM   3727 HE22 GLN B   6      17.613   3.370 -57.674  0.00  0.00      C2   H
ATOM   3728 HE21 GLN B   6      18.700   2.273 -56.897  0.00  0.00      C2   H
ATOM   3729  N   LEU B   7      16.630   2.367 -50.469  0.00  0.00      C2   N
ATOM   3730  CA  LEU B   7      16.504   3.130 -49.223  0.00  0.00      C2   C
ATOM   3731  C   LEU B   7      17.048   2.381 -47.969  0.00  0.00      C2   C
ATOM   3732  O   LEU B   7      17.518   2.977 -46.995  0.00  0.00      C2   O
ATOM   3733  CB  LEU B   7      14.951   3.414 -48.961  0.00  0.00      C2   C
ATOM   3734  CG  LEU B   7      14.380   4.654 -49.623  0.00  0.00      C2   C
ATOM   3735  CD1 LEU B   7      12.832   4.526 -49.754  0.00  0.00      C2   C
ATOM   3736  CD2 LEU B   7      14.879   5.935 -48.800  0.00  0.00      C2   C
ATOM   3737  H   LEU B   7      15.776   2.210 -50.985  0.00  0.00      C2   H
ATOM   3738  HA  LEU B   7      17.098   4.039 -49.314  0.00  0.00      C2   H
ATOM   3739  HB3 LEU B   7      14.775   3.407 -47.885  0.00  0.00      C2   H
ATOM   3740  HB2 LEU B   7      14.467   2.520 -49.354  0.00  0.00      C2   H
ATOM   3741  HG  LEU B   7      14.810   4.696 -50.624  0.00  0.00      C2   H
ATOM   3742 HD11 LEU B   7      12.475   3.820 -50.504  0.00  0.00      C2   H
ATOM   3743 HD12 LEU B   7      12.375   4.320 -48.786  0.00  0.00      C2   H
ATOM   3744 HD13 LEU B   7      12.576   5.529 -50.095  0.00  0.00      C2   H
ATOM   3745 HD21 LEU B   7      15.828   6.243 -49.237  0.00  0.00      C2   H
ATOM   3746 HD22 LEU B   7      14.237   6.811 -48.893  0.00  0.00      C2   H
ATOM   3747 HD23 LEU B   7      14.957   5.700 -47.738  0.00  0.00      C2   H
ATOM   3748  N   ARG B   8      17.092   1.010 -48.032  0.00  0.00      C2   N
ATOM   3749  CA  ARG B   8      17.638   0.156 -46.994  0.00  0.00      C2   C
ATOM   3750  C   ARG B   8      19.170   0.054 -47.120  0.00  0.00      C2   C
ATOM   3751  O   ARG B   8      19.885  -0.003 -46.121  0.00  0.00      C2   O
ATOM   3752  CB  ARG B   8      17.054  -1.277 -47.144  0.00  0.00      C2   C
ATOM   3753  CG  ARG B   8      17.712  -2.414 -46.316  0.00  0.00      C2   C
ATOM   3754  CD  ARG B   8      16.816  -3.652 -46.294  0.00  0.00      C2   C
ATOM   3755  NE  ARG B   8      16.620  -4.169 -47.613  0.00  0.00      C2   N
ATOM   3756  CZ  ARG B   8      15.430  -4.406 -48.274  0.00  0.00      C2   C
ATOM   3757  NH1 ARG B   8      14.221  -4.194 -47.712  0.00  0.00      C2   N
ATOM   3758  NH2 ARG B   8      15.394  -4.865 -49.510  0.00  0.00      C2   N
ATOM   3759  H   ARG B   8      16.699   0.606 -48.870  0.00  0.00      C2   H
ATOM   3760  HA  ARG B   8      17.343   0.559 -46.025  0.00  0.00      C2   H
ATOM   3761  HB3 ARG B   8      16.907  -1.498 -48.201  0.00  0.00      C2   H
ATOM   3762  HB2 ARG B   8      16.002  -1.259 -46.858  0.00  0.00      C2   H
ATOM   3763  HG3 ARG B   8      17.963  -2.190 -45.279  0.00  0.00      C2   H
ATOM   3764  HG2 ARG B   8      18.642  -2.733 -46.785  0.00  0.00      C2   H
ATOM   3765  HD3 ARG B   8      15.895  -3.365 -45.787  0.00  0.00      C2   H
ATOM   3766  HD2 ARG B   8      17.264  -4.439 -45.687  0.00  0.00      C2   H
ATOM   3767  HE  ARG B   8      17.493  -4.445 -48.040  0.00  0.00      C2   H
ATOM   3768 HH12 ARG B   8      13.385  -4.385 -48.246  0.00  0.00      C2   H
ATOM   3769 HH11 ARG B   8      14.109  -3.794 -46.791  0.00  0.00      C2   H
ATOM   3770 HH22 ARG B   8      14.582  -4.550 -50.022  0.00  0.00      C2   H
ATOM   3771 HH21 ARG B   8      16.263  -4.906 -50.024  0.00  0.00      C2   H
ATOM   3772  N   GLN B   9      19.651  -0.034 -48.359  0.00  0.00      C2   N
ATOM   3773  CA  GLN B   9      21.061   0.059 -48.728  0.00  0.00      C2   C
ATOM   3774  C   GLN B   9      21.653   1.397 -48.227  0.00  0.00      C2   C
ATOM   3775  O   GLN B   9      22.661   1.424 -47.551  0.00  0.00      C2   O
ATOM   3776  CB  GLN B   9      21.177  -0.179 -50.246  0.00  0.00      C2   C
ATOM   3777  CG  GLN B   9      20.927  -1.623 -50.617  0.00  0.00      C2   C
ATOM   3778  CD  GLN B   9      20.602  -1.941 -52.135  0.00  0.00      C2   C
ATOM   3779  OE1 GLN B   9      20.658  -1.087 -53.006  0.00  0.00      C2   O
ATOM   3780  NE2 GLN B   9      20.100  -3.133 -52.353  0.00  0.00      C2   N
ATOM   3781  H   GLN B   9      18.954   0.185 -49.057  0.00  0.00      C2   H
ATOM   3782  HA  GLN B   9      21.477  -0.818 -48.233  0.00  0.00      C2   H
ATOM   3783  HB3 GLN B   9      22.124   0.286 -50.520  0.00  0.00      C2   H
ATOM   3784  HB2 GLN B   9      20.454   0.410 -50.810  0.00  0.00      C2   H
ATOM   3785  HG3 GLN B   9      20.100  -2.045 -50.046  0.00  0.00      C2   H
ATOM   3786  HG2 GLN B   9      21.853  -2.137 -50.360  0.00  0.00      C2   H
ATOM   3787 HE22 GLN B   9      19.716  -3.381 -53.254  0.00  0.00      C2   H
ATOM   3788 HE21 GLN B   9      19.968  -3.818 -51.623  0.00  0.00      C2   H
ATOM   3789  N   GLU B  10      20.882   2.466 -48.517  0.00  0.00      C2   N
ATOM   3790  CA  GLU B  10      21.364   3.770 -47.985  0.00  0.00      C2   C
ATOM   3791  C   GLU B  10      21.358   3.945 -46.457  0.00  0.00      C2   C
ATOM   3792  O   GLU B  10      22.319   4.538 -45.909  0.00  0.00      C2   O
ATOM   3793  CB  GLU B  10      20.534   4.855 -48.651  0.00  0.00      C2   C
ATOM   3794  CG  GLU B  10      21.296   6.197 -48.835  0.00  0.00      C2   C
ATOM   3795  CD  GLU B  10      22.129   6.299 -50.006  0.00  0.00      C2   C
ATOM   3796  OE1 GLU B  10      21.806   5.798 -51.117  0.00  0.00      C2   O
ATOM   3797  OE2 GLU B  10      23.124   7.076 -49.823  0.00  0.00      C2   O
ATOM   3798  H   GLU B  10      20.158   2.338 -49.210  0.00  0.00      C2   H
ATOM   3799  HA  GLU B  10      22.350   3.926 -48.423  0.00  0.00      C2   H
ATOM   3800  HB3 GLU B  10      19.613   5.015 -48.091  0.00  0.00      C2   H
ATOM   3801  HB2 GLU B  10      20.154   4.537 -49.622  0.00  0.00      C2   H
ATOM   3802  HG3 GLU B  10      21.910   6.272 -47.938  0.00  0.00      C2   H
ATOM   3803  HG2 GLU B  10      20.544   6.985 -48.873  0.00  0.00      C2   H
ATOM   3804  N   ALA B  11      20.337   3.323 -45.768  0.00  0.00      C2   N
ATOM   3805  CA  ALA B  11      20.260   3.244 -44.304  0.00  0.00      C2   C
ATOM   3806  C   ALA B  11      21.425   2.362 -43.776  0.00  0.00      C2   C
ATOM   3807  O   ALA B  11      22.069   2.843 -42.871  0.00  0.00      C2   O
ATOM   3808  CB  ALA B  11      18.869   2.686 -43.731  0.00  0.00      C2   C
ATOM   3809  H   ALA B  11      19.652   2.699 -46.170  0.00  0.00      C2   H
ATOM   3810  HA  ALA B  11      20.310   4.194 -43.773  0.00  0.00      C2   H
ATOM   3811  HB1 ALA B  11      18.967   1.601 -43.755  0.00  0.00      C2   H
ATOM   3812  HB2 ALA B  11      18.825   3.073 -42.713  0.00  0.00      C2   H
ATOM   3813  HB3 ALA B  11      17.932   2.911 -44.240  0.00  0.00      C2   H
ATOM   3814  N   GLU B  12      21.704   1.173 -44.374  0.00  0.00      C2   N
ATOM   3815  CA  GLU B  12      22.917   0.366 -43.990  0.00  0.00      C2   C
ATOM   3816  C   GLU B  12      24.219   1.131 -44.188  0.00  0.00      C2   C
ATOM   3817  O   GLU B  12      25.018   1.253 -43.258  0.00  0.00      C2   O
ATOM   3818  CB  GLU B  12      22.804  -1.052 -44.593  0.00  0.00      C2   C
ATOM   3819  CG  GLU B  12      21.694  -1.899 -44.010  0.00  0.00      C2   C
ATOM   3820  CD  GLU B  12      21.594  -3.358 -44.516  0.00  0.00      C2   C
ATOM   3821  OE1 GLU B  12      22.293  -3.693 -45.518  0.00  0.00      C2   O
ATOM   3822  OE2 GLU B  12      21.032  -4.141 -43.759  0.00  0.00      C2   O
ATOM   3823  H   GLU B  12      21.124   0.761 -45.091  0.00  0.00      C2   H
ATOM   3824  HA  GLU B  12      22.851   0.201 -42.915  0.00  0.00      C2   H
ATOM   3825  HB3 GLU B  12      23.627  -1.665 -44.225  0.00  0.00      C2   H
ATOM   3826  HB2 GLU B  12      22.803  -1.026 -45.683  0.00  0.00      C2   H
ATOM   3827  HG3 GLU B  12      20.743  -1.454 -44.303  0.00  0.00      C2   H
ATOM   3828  HG2 GLU B  12      21.796  -1.937 -42.925  0.00  0.00      C2   H
ATOM   3829  N   GLN B  13      24.489   1.642 -45.426  0.00  0.00      C2   N
ATOM   3830  CA  GLN B  13      25.740   2.394 -45.652  0.00  0.00      C2   C
ATOM   3831  C   GLN B  13      25.917   3.601 -44.734  0.00  0.00      C2   C
ATOM   3832  O   GLN B  13      27.022   3.726 -44.145  0.00  0.00      C2   O
ATOM   3833  CB  GLN B  13      25.684   2.806 -47.109  0.00  0.00      C2   C
ATOM   3834  CG  GLN B  13      25.984   1.764 -48.147  0.00  0.00      C2   C
ATOM   3835  CD  GLN B  13      27.494   1.667 -48.354  0.00  0.00      C2   C
ATOM   3836  OE1 GLN B  13      28.047   2.454 -49.110  0.00  0.00      C2   O
ATOM   3837  NE2 GLN B  13      28.185   0.716 -47.693  0.00  0.00      C2   N
ATOM   3838  H   GLN B  13      23.726   1.591 -46.085  0.00  0.00      C2   H
ATOM   3839  HA  GLN B  13      26.579   1.718 -45.486  0.00  0.00      C2   H
ATOM   3840  HB3 GLN B  13      26.440   3.577 -47.252  0.00  0.00      C2   H
ATOM   3841  HB2 GLN B  13      24.751   3.246 -47.460  0.00  0.00      C2   H
ATOM   3842  HG3 GLN B  13      25.587   2.064 -49.117  0.00  0.00      C2   H
ATOM   3843  HG2 GLN B  13      25.498   0.823 -47.891  0.00  0.00      C2   H
ATOM   3844 HE22 GLN B  13      29.185   0.583 -47.756  0.00  0.00      C2   H
ATOM   3845 HE21 GLN B  13      27.595  -0.004 -47.302  0.00  0.00      C2   H
ATOM   3846  N   LEU B  14      24.868   4.344 -44.381  0.00  0.00      C2   N
ATOM   3847  CA  LEU B  14      24.861   5.347 -43.322  0.00  0.00      C2   C
ATOM   3848  C   LEU B  14      25.257   4.830 -41.954  0.00  0.00      C2   C
ATOM   3849  O   LEU B  14      26.099   5.393 -41.356  0.00  0.00      C2   O
ATOM   3850  CB  LEU B  14      23.526   6.156 -43.191  0.00  0.00      C2   C
ATOM   3851  CG  LEU B  14      23.468   7.410 -44.085  0.00  0.00      C2   C
ATOM   3852  CD1 LEU B  14      22.080   7.948 -44.057  0.00  0.00      C2   C
ATOM   3853  CD2 LEU B  14      24.485   8.488 -43.549  0.00  0.00      C2   C
ATOM   3854  H   LEU B  14      23.982   4.020 -44.744  0.00  0.00      C2   H
ATOM   3855  HA  LEU B  14      25.646   6.049 -43.604  0.00  0.00      C2   H
ATOM   3856  HB3 LEU B  14      23.720   6.624 -42.227  0.00  0.00      C2   H
ATOM   3857  HB2 LEU B  14      22.657   5.524 -43.008  0.00  0.00      C2   H
ATOM   3858  HG  LEU B  14      23.934   7.173 -45.041  0.00  0.00      C2   H
ATOM   3859 HD11 LEU B  14      21.896   8.797 -43.399  0.00  0.00      C2   H
ATOM   3860 HD12 LEU B  14      21.671   8.205 -45.034  0.00  0.00      C2   H
ATOM   3861 HD13 LEU B  14      21.332   7.253 -43.677  0.00  0.00      C2   H
ATOM   3862 HD21 LEU B  14      25.208   8.480 -44.365  0.00  0.00      C2   H
ATOM   3863 HD22 LEU B  14      24.036   9.469 -43.394  0.00  0.00      C2   H
ATOM   3864 HD23 LEU B  14      25.168   8.392 -42.705  0.00  0.00      C2   H
ATOM   3865  N   LYS B  15      24.642   3.710 -41.515  0.00  0.00      C2   N
ATOM   3866  CA  LYS B  15      25.056   3.082 -40.262  0.00  0.00      C2   C
ATOM   3867  C   LYS B  15      26.538   2.476 -40.279  0.00  0.00      C2   C
ATOM   3868  O   LYS B  15      27.092   2.561 -39.190  0.00  0.00      C2   O
ATOM   3869  CB  LYS B  15      23.972   2.041 -39.907  0.00  0.00      C2   C
ATOM   3870  CG  LYS B  15      22.685   2.793 -39.538  0.00  0.00      C2   C
ATOM   3871  CD  LYS B  15      21.413   2.083 -39.045  0.00  0.00      C2   C
ATOM   3872  CE  LYS B  15      20.495   1.566 -40.138  0.00  0.00      C2   C
ATOM   3873  NZ  LYS B  15      19.214   0.994 -39.660  0.00  0.00      C2   N
ATOM   3874  H   LYS B  15      23.997   3.253 -42.144  0.00  0.00      C2   H
ATOM   3875  HA  LYS B  15      25.011   3.797 -39.440  0.00  0.00      C2   H
ATOM   3876  HB3 LYS B  15      24.346   1.377 -39.127  0.00  0.00      C2   H
ATOM   3877  HB2 LYS B  15      23.938   1.334 -40.735  0.00  0.00      C2   H
ATOM   3878  HG3 LYS B  15      22.401   3.408 -40.392  0.00  0.00      C2   H
ATOM   3879  HG2 LYS B  15      22.896   3.567 -38.800  0.00  0.00      C2   H
ATOM   3880  HD3 LYS B  15      20.983   2.790 -38.336  0.00  0.00      C2   H
ATOM   3881  HD2 LYS B  15      21.547   1.181 -38.448  0.00  0.00      C2   H
ATOM   3882  HE3 LYS B  15      21.074   0.866 -40.741  0.00  0.00      C2   H
ATOM   3883  HE2 LYS B  15      20.295   2.386 -40.829  0.00  0.00      C2   H
ATOM   3884  HZ1 LYS B  15      19.455   0.249 -39.021  0.00  0.00      C2   H
ATOM   3885  HZ2 LYS B  15      18.660   1.609 -39.082  0.00  0.00      C2   H
ATOM   3886  HZ3 LYS B  15      18.716   0.623 -40.456  0.00  0.00      C2   H
ATOM   3887  N   ASN B  16      27.096   2.126 -41.497  0.00  0.00      C2   N
ATOM   3888  CA  ASN B  16      28.502   1.645 -41.608  0.00  0.00      C2   C
ATOM   3889  C   ASN B  16      29.378   2.880 -41.331  0.00  0.00      C2   C
ATOM   3890  O   ASN B  16      30.169   2.858 -40.399  0.00  0.00      C2   O
ATOM   3891  CB  ASN B  16      28.791   1.092 -43.078  0.00  0.00      C2   C
ATOM   3892  CG  ASN B  16      28.470  -0.373 -43.279  0.00  0.00      C2   C
ATOM   3893  OD1 ASN B  16      29.337  -1.137 -43.663  0.00  0.00      C2   O
ATOM   3894  ND2 ASN B  16      27.221  -0.763 -42.948  0.00  0.00      C2   N
ATOM   3895  H   ASN B  16      26.558   2.218 -42.347  0.00  0.00      C2   H
ATOM   3896  HA  ASN B  16      28.686   0.849 -40.887  0.00  0.00      C2   H
ATOM   3897  HB3 ASN B  16      29.805   1.263 -43.440  0.00  0.00      C2   H
ATOM   3898  HB2 ASN B  16      28.143   1.596 -43.795  0.00  0.00      C2   H
ATOM   3899 HD22 ASN B  16      26.979  -1.739 -43.053  0.00  0.00      C2   H
ATOM   3900 HD21 ASN B  16      26.414  -0.160 -42.872  0.00  0.00      C2   H
ATOM   3901  N   GLN B  17      29.012   3.994 -41.959  0.00  0.00      C2   N
ATOM   3902  CA  GLN B  17      29.797   5.237 -41.844  0.00  0.00      C2   C
ATOM   3903  C   GLN B  17      29.763   5.923 -40.500  0.00  0.00      C2   C
ATOM   3904  O   GLN B  17      30.711   6.461 -39.932  0.00  0.00      C2   O
ATOM   3905  CB  GLN B  17      29.245   6.195 -42.894  0.00  0.00      C2   C
ATOM   3906  CG  GLN B  17      29.656   5.794 -44.359  0.00  0.00      C2   C
ATOM   3907  CD  GLN B  17      28.808   6.484 -45.381  0.00  0.00      C2   C
ATOM   3908  OE1 GLN B  17      28.295   7.579 -45.111  0.00  0.00      C2   O
ATOM   3909  NE2 GLN B  17      28.514   5.882 -46.529  0.00  0.00      C2   N
ATOM   3910  H   GLN B  17      28.219   3.914 -42.579  0.00  0.00      C2   H
ATOM   3911  HA  GLN B  17      30.818   5.009 -42.149  0.00  0.00      C2   H
ATOM   3912  HB3 GLN B  17      29.631   7.208 -42.776  0.00  0.00      C2   H
ATOM   3913  HB2 GLN B  17      28.161   6.269 -42.805  0.00  0.00      C2   H
ATOM   3914  HG3 GLN B  17      29.282   4.771 -44.396  0.00  0.00      C2   H
ATOM   3915  HG2 GLN B  17      30.715   5.877 -44.602  0.00  0.00      C2   H
ATOM   3916 HE22 GLN B  17      27.630   6.058 -46.986  0.00  0.00      C2   H
ATOM   3917 HE21 GLN B  17      28.952   4.991 -46.714  0.00  0.00      C2   H
ATOM   3918  N   ILE B  18      28.651   5.928 -39.802  0.00  0.00      C2   N
ATOM   3919  CA  ILE B  18      28.408   6.415 -38.396  0.00  0.00      C2   C
ATOM   3920  C   ILE B  18      29.163   5.612 -37.373  0.00  0.00      C2   C
ATOM   3921  O   ILE B  18      29.811   6.282 -36.528  0.00  0.00      C2   O
ATOM   3922  CB  ILE B  18      26.795   6.468 -38.113  0.00  0.00      C2   C
ATOM   3923  CG1 ILE B  18      26.074   7.627 -38.861  0.00  0.00      C2   C
ATOM   3924  CG2 ILE B  18      26.556   6.743 -36.666  0.00  0.00      C2   C
ATOM   3925  CD1 ILE B  18      24.582   7.330 -39.066  0.00  0.00      C2   C
ATOM   3926  H   ILE B  18      27.893   5.471 -40.287  0.00  0.00      C2   H
ATOM   3927  HA  ILE B  18      28.748   7.450 -38.360  0.00  0.00      C2   H
ATOM   3928  HB  ILE B  18      26.285   5.552 -38.409  0.00  0.00      C2   H
ATOM   3929 HG13 ILE B  18      26.543   7.787 -39.833  0.00  0.00      C2   H
ATOM   3930 HG12 ILE B  18      26.345   8.585 -38.416  0.00  0.00      C2   H
ATOM   3931 HG21 ILE B  18      26.886   5.978 -35.963  0.00  0.00      C2   H
ATOM   3932 HG22 ILE B  18      27.093   7.670 -36.466  0.00  0.00      C2   H
ATOM   3933 HG23 ILE B  18      25.564   7.048 -36.334  0.00  0.00      C2   H
ATOM   3934 HD11 ILE B  18      23.949   7.541 -38.205  0.00  0.00      C2   H
ATOM   3935 HD12 ILE B  18      24.199   8.045 -39.794  0.00  0.00      C2   H
ATOM   3936 HD13 ILE B  18      24.325   6.336 -39.432  0.00  0.00      C2   H
ATOM   3937  N   ARG B  19      29.173   4.239 -37.446  0.00  0.00      C2   N
ATOM   3938  CA  ARG B  19      30.062   3.381 -36.637  0.00  0.00      C2   C
ATOM   3939  C   ARG B  19      31.587   3.542 -36.936  0.00  0.00      C2   C
ATOM   3940  O   ARG B  19      32.309   3.707 -35.967  0.00  0.00      C2   O
ATOM   3941  CB  ARG B  19      29.623   1.952 -36.771  0.00  0.00      C2   C
ATOM   3942  CG  ARG B  19      29.939   1.031 -35.564  0.00  0.00      C2   C
ATOM   3943  CD  ARG B  19      31.384   0.720 -35.207  0.00  0.00      C2   C
ATOM   3944  NE  ARG B  19      32.068   0.007 -36.265  0.00  0.00      C2   N
ATOM   3945  CZ  ARG B  19      33.220  -0.658 -36.112  0.00  0.00      C2   C
ATOM   3946  NH1 ARG B  19      34.000  -0.607 -34.980  0.00  0.00      C2   N
ATOM   3947  NH2 ARG B  19      33.654  -1.382 -37.152  0.00  0.00      C2   N
ATOM   3948  H   ARG B  19      28.725   3.838 -38.257  0.00  0.00      C2   H
ATOM   3949  HA  ARG B  19      30.012   3.708 -35.598  0.00  0.00      C2   H
ATOM   3950  HB3 ARG B  19      29.836   1.485 -37.733  0.00  0.00      C2   H
ATOM   3951  HB2 ARG B  19      28.539   2.049 -36.709  0.00  0.00      C2   H
ATOM   3952  HG3 ARG B  19      29.383   0.097 -35.645  0.00  0.00      C2   H
ATOM   3953  HG2 ARG B  19      29.592   1.534 -34.661  0.00  0.00      C2   H
ATOM   3954  HD3 ARG B  19      31.348  -0.079 -34.466  0.00  0.00      C2   H
ATOM   3955  HD2 ARG B  19      32.045   1.533 -34.906  0.00  0.00      C2   H
ATOM   3956  HE  ARG B  19      31.551  -0.120 -37.124  0.00  0.00      C2   H
ATOM   3957 HH12 ARG B  19      34.941  -0.966 -34.900  0.00  0.00      C2   H
ATOM   3958 HH11 ARG B  19      33.697   0.013 -34.243  0.00  0.00      C2   H
ATOM   3959 HH22 ARG B  19      34.542  -1.846 -37.281  0.00  0.00      C2   H
ATOM   3960 HH21 ARG B  19      33.160  -1.296 -38.029  0.00  0.00      C2   H
ATOM   3961  N   ASP B  20      31.993   3.635 -38.229  0.00  0.00      C2   N
ATOM   3962  CA  ASP B  20      33.289   3.955 -38.657  0.00  0.00      C2   C
ATOM   3963  C   ASP B  20      33.891   5.327 -38.284  0.00  0.00      C2   C
ATOM   3964  O   ASP B  20      35.064   5.437 -38.062  0.00  0.00      C2   O
ATOM   3965  CB  ASP B  20      33.384   3.808 -40.228  0.00  0.00      C2   C
ATOM   3966  CG  ASP B  20      33.386   2.424 -40.857  0.00  0.00      C2   C
ATOM   3967  OD1 ASP B  20      33.230   1.397 -40.140  0.00  0.00      C2   O
ATOM   3968  OD2 ASP B  20      33.682   2.350 -42.085  0.00  0.00      C2   O
ATOM   3969  H   ASP B  20      31.287   3.482 -38.936  0.00  0.00      C2   H
ATOM   3970  HA  ASP B  20      33.956   3.214 -38.215  0.00  0.00      C2   H
ATOM   3971  HB3 ASP B  20      34.214   4.382 -40.640  0.00  0.00      C2   H
ATOM   3972  HB2 ASP B  20      32.560   4.339 -40.703  0.00  0.00      C2   H
ATOM   3973  N   ALA B  21      32.995   6.310 -37.941  0.00  0.00      C2   N
ATOM   3974  CA  ALA B  21      33.300   7.645 -37.390  0.00  0.00      C2   C
ATOM   3975  C   ALA B  21      33.399   7.689 -35.877  0.00  0.00      C2   C
ATOM   3976  O   ALA B  21      34.300   8.358 -35.412  0.00  0.00      C2   O
ATOM   3977  CB  ALA B  21      32.262   8.660 -37.850  0.00  0.00      C2   C
ATOM   3978  H   ALA B  21      32.007   6.159 -38.090  0.00  0.00      C2   H
ATOM   3979  HA  ALA B  21      34.282   8.047 -37.640  0.00  0.00      C2   H
ATOM   3980  HB1 ALA B  21      32.317   9.565 -37.244  0.00  0.00      C2   H
ATOM   3981  HB2 ALA B  21      32.500   8.990 -38.861  0.00  0.00      C2   H
ATOM   3982  HB3 ALA B  21      31.234   8.350 -37.663  0.00  0.00      C2   H
ATOM   3983  N   ARG B  22      32.606   6.842 -35.222  0.00  0.00      C2   N
ATOM   3984  CA  ARG B  22      32.628   6.654 -33.761  0.00  0.00      C2   C
ATOM   3985  C   ARG B  22      33.821   5.887 -33.258  0.00  0.00      C2   C
ATOM   3986  O   ARG B  22      34.506   6.233 -32.277  0.00  0.00      C2   O
ATOM   3987  CB  ARG B  22      31.241   6.118 -33.221  0.00  0.00      C2   C
ATOM   3988  CG  ARG B  22      30.063   7.130 -33.358  0.00  0.00      C2   C
ATOM   3989  CD  ARG B  22      28.660   6.475 -33.406  0.00  0.00      C2   C
ATOM   3990  NE  ARG B  22      27.515   7.473 -33.204  0.00  0.00      C2   N
ATOM   3991  CZ  ARG B  22      26.208   7.211 -33.365  0.00  0.00      C2   C
ATOM   3992  NH1 ARG B  22      25.767   5.956 -33.492  0.00  0.00      C2   N
ATOM   3993  NH2 ARG B  22      25.323   8.219 -33.347  0.00  0.00      C2   N
ATOM   3994  H   ARG B  22      31.944   6.370 -35.821  0.00  0.00      C2   H
ATOM   3995  HA  ARG B  22      32.883   7.639 -33.371  0.00  0.00      C2   H
ATOM   3996  HB3 ARG B  22      31.323   5.923 -32.152  0.00  0.00      C2   H
ATOM   3997  HB2 ARG B  22      30.816   5.227 -33.684  0.00  0.00      C2   H
ATOM   3998  HG3 ARG B  22      30.294   7.610 -34.310  0.00  0.00      C2   H
ATOM   3999  HG2 ARG B  22      30.219   7.921 -32.625  0.00  0.00      C2   H
ATOM   4000  HD3 ARG B  22      28.640   5.698 -32.642  0.00  0.00      C2   H
ATOM   4001  HD2 ARG B  22      28.476   6.108 -34.416  0.00  0.00      C2   H
ATOM   4002  HE  ARG B  22      27.944   8.341 -32.918  0.00  0.00      C2   H
ATOM   4003 HH12 ARG B  22      24.769   5.802 -33.468  0.00  0.00      C2   H
ATOM   4004 HH11 ARG B  22      26.407   5.215 -33.242  0.00  0.00      C2   H
ATOM   4005 HH22 ARG B  22      24.331   8.198 -33.540  0.00  0.00      C2   H
ATOM   4006 HH21 ARG B  22      25.735   9.138 -33.269  0.00  0.00      C2   H
ATOM   4007  N   LYS B  23      34.254   4.900 -34.073  0.00  0.00      C2   N
ATOM   4008  CA  LYS B  23      35.554   4.165 -34.093  0.00  0.00      C2   C
ATOM   4009  C   LYS B  23      36.773   5.086 -34.002  0.00  0.00      C2   C
ATOM   4010  O   LYS B  23      37.699   4.766 -33.285  0.00  0.00      C2   O
ATOM   4011  CB  LYS B  23      35.491   3.225 -35.304  0.00  0.00      C2   C
ATOM   4012  CG  LYS B  23      36.685   2.205 -35.516  0.00  0.00      C2   C
ATOM   4013  CD  LYS B  23      36.767   1.854 -36.954  0.00  0.00      C2   C
ATOM   4014  CE  LYS B  23      37.855   0.809 -37.172  0.00  0.00      C2   C
ATOM   4015  NZ  LYS B  23      37.665   0.245 -38.485  0.00  0.00      C2   N
ATOM   4016  H   LYS B  23      33.580   4.595 -34.761  0.00  0.00      C2   H
ATOM   4017  HA  LYS B  23      35.555   3.558 -33.187  0.00  0.00      C2   H
ATOM   4018  HB3 LYS B  23      35.395   3.910 -36.146  0.00  0.00      C2   H
ATOM   4019  HB2 LYS B  23      34.566   2.651 -35.236  0.00  0.00      C2   H
ATOM   4020  HG3 LYS B  23      36.644   1.383 -34.801  0.00  0.00      C2   H
ATOM   4021  HG2 LYS B  23      37.661   2.660 -35.348  0.00  0.00      C2   H
ATOM   4022  HD3 LYS B  23      37.055   2.709 -37.567  0.00  0.00      C2   H
ATOM   4023  HD2 LYS B  23      35.798   1.490 -37.295  0.00  0.00      C2   H
ATOM   4024  HE3 LYS B  23      37.685   0.030 -36.429  0.00  0.00      C2   H
ATOM   4025  HE2 LYS B  23      38.854   1.179 -36.941  0.00  0.00      C2   H
ATOM   4026  HZ1 LYS B  23      36.723   0.162 -38.839  0.00  0.00      C2   H
ATOM   4027  HZ2 LYS B  23      38.023   0.978 -39.082  0.00  0.00      C2   H
ATOM   4028  HZ3 LYS B  23      38.159  -0.635 -38.521  0.00  0.00      C2   H
ATOM   4029  N   ALA B  24      36.838   6.168 -34.830  0.00  0.00      C2   N
ATOM   4030  CA  ALA B  24      38.048   6.970 -34.836  0.00  0.00      C2   C
ATOM   4031  C   ALA B  24      38.042   7.848 -33.514  0.00  0.00      C2   C
ATOM   4032  O   ALA B  24      39.073   8.526 -33.272  0.00  0.00      C2   O
ATOM   4033  CB  ALA B  24      38.140   7.964 -36.010  0.00  0.00      C2   C
ATOM   4034  H   ALA B  24      36.157   6.355 -35.553  0.00  0.00      C2   H
ATOM   4035  HA  ALA B  24      38.974   6.395 -34.819  0.00  0.00      C2   H
ATOM   4036  HB1 ALA B  24      37.387   8.750 -35.974  0.00  0.00      C2   H
ATOM   4037  HB2 ALA B  24      39.133   8.414 -36.004  0.00  0.00      C2   H
ATOM   4038  HB3 ALA B  24      38.047   7.458 -36.971  0.00  0.00      C2   H
ATOM   4039  N   CYS B  25      36.981   7.815 -32.753  0.00  0.00      C2   N
ATOM   4040  CA  CYS B  25      36.920   8.507 -31.472  0.00  0.00      C2   C
ATOM   4041  C   CYS B  25      37.516   7.612 -30.339  0.00  0.00      C2   C
ATOM   4042  O   CYS B  25      37.708   8.248 -29.328  0.00  0.00      C2   O
ATOM   4043  CB  CYS B  25      35.501   9.009 -31.012  0.00  0.00      C2   C
ATOM   4044  SG  CYS B  25      34.667   9.825 -32.374  0.00  0.00      C2   S
ATOM   4045  H   CYS B  25      36.044   7.562 -33.034  0.00  0.00      C2   H
ATOM   4046  HA  CYS B  25      37.449   9.455 -31.571  0.00  0.00      C2   H
ATOM   4047  HB3 CYS B  25      35.687   9.763 -30.247  0.00  0.00      C2   H
ATOM   4048  HB2 CYS B  25      34.909   8.148 -30.702  0.00  0.00      C2   H
ATOM   4049  HG  CYS B  25      35.263  10.989 -32.104  0.00  0.00      C2   H
ATOM   4050  N   ALA B  26      37.659   6.309 -30.587  0.00  0.00      C2   N
ATOM   4051  CA  ALA B  26      38.271   5.394 -29.668  0.00  0.00      C2   C
ATOM   4052  C   ALA B  26      39.715   5.775 -29.274  0.00  0.00      C2   C
ATOM   4053  O   ALA B  26      40.606   5.816 -30.110  0.00  0.00      C2   O
ATOM   4054  CB  ALA B  26      38.321   3.934 -30.229  0.00  0.00      C2   C
ATOM   4055  H   ALA B  26      37.366   5.977 -31.494  0.00  0.00      C2   H
ATOM   4056  HA  ALA B  26      37.738   5.416 -28.717  0.00  0.00      C2   H
ATOM   4057  HB1 ALA B  26      38.966   3.406 -29.526  0.00  0.00      C2   H
ATOM   4058  HB2 ALA B  26      37.305   3.546 -30.298  0.00  0.00      C2   H
ATOM   4059  HB3 ALA B  26      38.768   3.918 -31.223  0.00  0.00      C2   H
ATOM   4060  N   ASP B  27      39.909   5.931 -27.951  0.00  0.00      C2   N
ATOM   4061  CA  ASP B  27      41.220   6.089 -27.335  0.00  0.00      C2   C
ATOM   4062  C   ASP B  27      41.023   5.377 -25.975  0.00  0.00      C2   C
ATOM   4063  O   ASP B  27      40.173   4.468 -25.783  0.00  0.00      C2   O
ATOM   4064  CB  ASP B  27      41.586   7.543 -27.120  0.00  0.00      C2   C
ATOM   4065  CG  ASP B  27      43.118   7.784 -27.012  0.00  0.00      C2   C
ATOM   4066  OD1 ASP B  27      43.790   7.235 -26.170  0.00  0.00      C2   O
ATOM   4067  OD2 ASP B  27      43.552   8.862 -27.492  0.00  0.00      C2   O
ATOM   4068  H   ASP B  27      39.273   5.469 -27.317  0.00  0.00      C2   H
ATOM   4069  HA  ASP B  27      41.998   5.621 -27.938  0.00  0.00      C2   H
ATOM   4070  HB3 ASP B  27      41.146   8.053 -26.264  0.00  0.00      C2   H
ATOM   4071  HB2 ASP B  27      41.316   8.080 -28.030  0.00  0.00      C2   H
ATOM   4072  N   ALA B  28      41.823   5.650 -24.985  0.00  0.00      C2   N
ATOM   4073  CA  ALA B  28      41.730   5.171 -23.622  0.00  0.00      C2   C
ATOM   4074  C   ALA B  28      40.352   5.556 -23.040  0.00  0.00      C2   C
ATOM   4075  O   ALA B  28      40.109   6.743 -22.728  0.00  0.00      C2   O
ATOM   4076  CB  ALA B  28      42.934   5.768 -22.798  0.00  0.00      C2   C
ATOM   4077  H   ALA B  28      42.503   6.383 -25.128  0.00  0.00      C2   H
ATOM   4078  HA  ALA B  28      41.785   4.083 -23.621  0.00  0.00      C2   H
ATOM   4079  HB1 ALA B  28      42.825   6.851 -22.858  0.00  0.00      C2   H
ATOM   4080  HB2 ALA B  28      42.983   5.603 -21.722  0.00  0.00      C2   H
ATOM   4081  HB3 ALA B  28      43.926   5.542 -23.188  0.00  0.00      C2   H
ATOM   4082  N   THR B  29      39.494   4.492 -22.909  0.00  0.00      C2   N
ATOM   4083  CA  THR B  29      38.136   4.518 -22.355  0.00  0.00      C2   C
ATOM   4084  C   THR B  29      38.283   4.690 -20.809  0.00  0.00      C2   C
ATOM   4085  O   THR B  29      39.326   4.518 -20.226  0.00  0.00      C2   O
ATOM   4086  CB  THR B  29      37.393   3.175 -22.666  0.00  0.00      C2   C
ATOM   4087  OG1 THR B  29      37.861   2.058 -22.007  0.00  0.00      C2   O
ATOM   4088  CG2 THR B  29      37.223   2.971 -24.216  0.00  0.00      C2   C
ATOM   4089  H   THR B  29      39.933   3.586 -22.827  0.00  0.00      C2   H
ATOM   4090  HA  THR B  29      37.610   5.403 -22.713  0.00  0.00      C2   H
ATOM   4091  HB  THR B  29      36.369   3.220 -22.297  0.00  0.00      C2   H
ATOM   4092  HG1 THR B  29      38.703   1.783 -22.376  0.00  0.00      C2   H
ATOM   4093 HG21 THR B  29      36.935   3.918 -24.672  0.00  0.00      C2   H
ATOM   4094 HG22 THR B  29      38.148   2.740 -24.745  0.00  0.00      C2   H
ATOM   4095 HG23 THR B  29      36.609   2.138 -24.558  0.00  0.00      C2   H
ATOM   4096  N   LEU B  30      37.203   4.934 -20.133  0.00  0.00      C2   N
ATOM   4097  CA  LEU B  30      37.142   5.351 -18.723  0.00  0.00      C2   C
ATOM   4098  C   LEU B  30      37.889   4.433 -17.711  0.00  0.00      C2   C
ATOM   4099  O   LEU B  30      38.686   4.952 -16.942  0.00  0.00      C2   O
ATOM   4100  CB  LEU B  30      35.609   5.611 -18.428  0.00  0.00      C2   C
ATOM   4101  CG  LEU B  30      35.369   6.325 -17.038  0.00  0.00      C2   C
ATOM   4102  CD1 LEU B  30      33.972   7.043 -17.118  0.00  0.00      C2   C
ATOM   4103  CD2 LEU B  30      35.219   5.244 -15.847  0.00  0.00      C2   C
ATOM   4104  H   LEU B  30      36.338   5.159 -20.602  0.00  0.00      C2   H
ATOM   4105  HA  LEU B  30      37.603   6.338 -18.686  0.00  0.00      C2   H
ATOM   4106  HB3 LEU B  30      35.027   4.714 -18.640  0.00  0.00      C2   H
ATOM   4107  HB2 LEU B  30      35.316   6.406 -19.113  0.00  0.00      C2   H
ATOM   4108  HG  LEU B  30      36.204   7.011 -16.897  0.00  0.00      C2   H
ATOM   4109 HD11 LEU B  30      33.860   7.956 -16.533  0.00  0.00      C2   H
ATOM   4110 HD12 LEU B  30      33.708   7.265 -18.152  0.00  0.00      C2   H
ATOM   4111 HD13 LEU B  30      33.166   6.416 -16.738  0.00  0.00      C2   H
ATOM   4112 HD21 LEU B  30      36.126   5.302 -15.245  0.00  0.00      C2   H
ATOM   4113 HD22 LEU B  30      34.331   5.340 -15.223  0.00  0.00      C2   H
ATOM   4114 HD23 LEU B  30      35.241   4.237 -16.264  0.00  0.00      C2   H
ATOM   4115  N   SER B  31      37.762   3.133 -17.891  0.00  0.00      C2   N
ATOM   4116  CA  SER B  31      38.467   2.048 -17.241  0.00  0.00      C2   C
ATOM   4117  C   SER B  31      39.974   2.104 -17.237  0.00  0.00      C2   C
ATOM   4118  O   SER B  31      40.649   1.411 -16.443  0.00  0.00      C2   O
ATOM   4119  CB  SER B  31      37.965   0.777 -17.970  0.00  0.00      C2   C
ATOM   4120  OG  SER B  31      38.377   0.849 -19.313  0.00  0.00      C2   O
ATOM   4121  H   SER B  31      37.045   2.859 -18.548  0.00  0.00      C2   H
ATOM   4122  HA  SER B  31      38.129   1.966 -16.208  0.00  0.00      C2   H
ATOM   4123  HB3 SER B  31      36.899   0.601 -17.829  0.00  0.00      C2   H
ATOM   4124  HB2 SER B  31      38.413  -0.126 -17.555  0.00  0.00      C2   H
ATOM   4125  HG  SER B  31      37.787   1.469 -19.748  0.00  0.00      C2   H
ATOM   4126  N   GLN B  32      40.488   2.831 -18.213  0.00  0.00      C2   N
ATOM   4127  CA  GLN B  32      41.900   2.956 -18.389  0.00  0.00      C2   C
ATOM   4128  C   GLN B  32      42.392   4.378 -17.893  0.00  0.00      C2   C
ATOM   4129  O   GLN B  32      43.492   4.500 -17.328  0.00  0.00      C2   O
ATOM   4130  CB  GLN B  32      42.203   2.740 -19.839  0.00  0.00      C2   C
ATOM   4131  CG  GLN B  32      43.732   2.726 -20.092  0.00  0.00      C2   C
ATOM   4132  CD  GLN B  32      44.143   2.299 -21.520  0.00  0.00      C2   C
ATOM   4133  OE1 GLN B  32      43.289   1.984 -22.334  0.00  0.00      C2   O
ATOM   4134  NE2 GLN B  32      45.434   2.214 -21.831  0.00  0.00      C2   N
ATOM   4135  H   GLN B  32      39.855   3.363 -18.793  0.00  0.00      C2   H
ATOM   4136  HA  GLN B  32      42.418   2.206 -17.793  0.00  0.00      C2   H
ATOM   4137  HB3 GLN B  32      41.702   3.523 -20.409  0.00  0.00      C2   H
ATOM   4138  HB2 GLN B  32      41.733   1.802 -20.134  0.00  0.00      C2   H
ATOM   4139  HG3 GLN B  32      44.300   2.005 -19.503  0.00  0.00      C2   H
ATOM   4140  HG2 GLN B  32      44.084   3.735 -19.878  0.00  0.00      C2   H
ATOM   4141 HE22 GLN B  32      45.865   1.912 -22.693  0.00  0.00      C2   H
ATOM   4142 HE21 GLN B  32      46.162   2.320 -21.139  0.00  0.00      C2   H
ATOM   4143  N   ILE B  33      41.577   5.426 -18.207  0.00  0.00      C2   N
ATOM   4144  CA  ILE B  33      41.897   6.828 -17.869  0.00  0.00      C2   C
ATOM   4145  C   ILE B  33      42.104   7.102 -16.382  0.00  0.00      C2   C
ATOM   4146  O   ILE B  33      43.042   7.842 -16.031  0.00  0.00      C2   O
ATOM   4147  CB  ILE B  33      40.834   7.841 -18.350  0.00  0.00      C2   C
ATOM   4148  CG1 ILE B  33      41.046   8.063 -19.882  0.00  0.00      C2   C
ATOM   4149  CG2 ILE B  33      40.625   9.289 -17.706  0.00  0.00      C2   C
ATOM   4150  CD1 ILE B  33      42.360   8.883 -20.216  0.00  0.00      C2   C
ATOM   4151  H   ILE B  33      40.706   5.266 -18.692  0.00  0.00      C2   H
ATOM   4152  HA  ILE B  33      42.858   7.070 -18.322  0.00  0.00      C2   H
ATOM   4153  HB  ILE B  33      39.879   7.329 -18.226  0.00  0.00      C2   H
ATOM   4154 HG13 ILE B  33      40.098   8.469 -20.236  0.00  0.00      C2   H
ATOM   4155 HG12 ILE B  33      41.111   7.114 -20.413  0.00  0.00      C2   H
ATOM   4156 HG21 ILE B  33      41.526   9.827 -17.412  0.00  0.00      C2   H
ATOM   4157 HG22 ILE B  33      40.224  10.000 -18.428  0.00  0.00      C2   H
ATOM   4158 HG23 ILE B  33      39.891   9.098 -16.924  0.00  0.00      C2   H
ATOM   4159 HD11 ILE B  33      42.383   9.305 -21.220  0.00  0.00      C2   H
ATOM   4160 HD12 ILE B  33      42.265   9.820 -19.667  0.00  0.00      C2   H
ATOM   4161 HD13 ILE B  33      43.312   8.488 -19.861  0.00  0.00      C2   H
ATOM   4162  N   THR B  34      41.192   6.486 -15.639  0.00  0.00      C2   N
ATOM   4163  CA  THR B  34      41.163   6.481 -14.137  0.00  0.00      C2   C
ATOM   4164  C   THR B  34      42.394   5.964 -13.338  0.00  0.00      C2   C
ATOM   4165  O   THR B  34      42.604   6.297 -12.185  0.00  0.00      C2   O
ATOM   4166  CB  THR B  34      39.945   5.701 -13.598  0.00  0.00      C2   C
ATOM   4167  OG1 THR B  34      39.866   4.333 -13.888  0.00  0.00      C2   O
ATOM   4168  CG2 THR B  34      38.650   6.327 -14.038  0.00  0.00      C2   C
ATOM   4169  H   THR B  34      40.398   6.037 -16.073  0.00  0.00      C2   H
ATOM   4170  HA  THR B  34      40.935   7.459 -13.711  0.00  0.00      C2   H
ATOM   4171  HB  THR B  34      39.910   5.824 -12.515  0.00  0.00      C2   H
ATOM   4172  HG1 THR B  34      40.749   3.991 -13.728  0.00  0.00      C2   H
ATOM   4173 HG21 THR B  34      38.466   6.375 -15.112  0.00  0.00      C2   H
ATOM   4174 HG22 THR B  34      37.849   5.680 -13.680  0.00  0.00      C2   H
ATOM   4175 HG23 THR B  34      38.625   7.327 -13.606  0.00  0.00      C2   H
ATOM   4176  N   ASN B  35      43.178   5.086 -13.930  0.00  0.00      C2   N
ATOM   4177  CA  ASN B  35      44.180   4.150 -13.241  0.00  0.00      C2   C
ATOM   4178  C   ASN B  35      43.529   3.462 -12.065  0.00  0.00      C2   C
ATOM   4179  O   ASN B  35      42.337   3.251 -12.192  0.00  0.00      C2   O
ATOM   4180  CB  ASN B  35      45.566   4.777 -12.868  0.00  0.00      C2   C
ATOM   4181  CG  ASN B  35      46.244   5.554 -14.038  0.00  0.00      C2   C
ATOM   4182  OD1 ASN B  35      46.740   4.984 -15.049  0.00  0.00      C2   O
ATOM   4183  ND2 ASN B  35      46.213   6.869 -13.927  0.00  0.00      C2   N
ATOM   4184  H   ASN B  35      43.085   4.908 -14.920  0.00  0.00      C2   H
ATOM   4185  HA  ASN B  35      44.291   3.230 -13.815  0.00  0.00      C2   H
ATOM   4186  HB3 ASN B  35      46.267   3.998 -12.570  0.00  0.00      C2   H
ATOM   4187  HB2 ASN B  35      45.612   5.326 -11.928  0.00  0.00      C2   H
ATOM   4188 HD22 ASN B  35      46.811   7.442 -14.504  0.00  0.00      C2   H
ATOM   4189 HD21 ASN B  35      45.878   7.436 -13.161  0.00  0.00      C2   H
ATOM   4190  N   ASN B  36      44.240   3.127 -11.011  0.00  0.00      C2   N
ATOM   4191  CA  ASN B  36      43.728   2.537  -9.738  0.00  0.00      C2   C
ATOM   4192  C   ASN B  36      42.994   3.689  -8.976  0.00  0.00      C2   C
ATOM   4193  O   ASN B  36      43.650   4.474  -8.261  0.00  0.00      C2   O
ATOM   4194  CB  ASN B  36      44.910   1.994  -8.795  0.00  0.00      C2   C
ATOM   4195  CG  ASN B  36      45.421   0.538  -9.150  0.00  0.00      C2   C
ATOM   4196  OD1 ASN B  36      44.800  -0.284  -9.888  0.00  0.00      C2   O
ATOM   4197  ND2 ASN B  36      46.598   0.227  -8.651  0.00  0.00      C2   N
ATOM   4198  H   ASN B  36      45.250   3.138 -11.011  0.00  0.00      C2   H
ATOM   4199  HA  ASN B  36      42.998   1.749  -9.925  0.00  0.00      C2   H
ATOM   4200  HB3 ASN B  36      44.524   1.918  -7.779  0.00  0.00      C2   H
ATOM   4201  HB2 ASN B  36      45.750   2.682  -8.695  0.00  0.00      C2   H
ATOM   4202 HD22 ASN B  36      46.866  -0.740  -8.541  0.00  0.00      C2   H
ATOM   4203 HD21 ASN B  36      46.949   0.941  -8.028  0.00  0.00      C2   H
ATOM   4204  N   ILE B  37      41.689   3.876  -9.288  0.00  0.00      C2   N
ATOM   4205  CA  ILE B  37      40.783   4.886  -8.818  0.00  0.00      C2   C
ATOM   4206  C   ILE B  37      40.649   4.906  -7.235  0.00  0.00      C2   C
ATOM   4207  O   ILE B  37      40.884   3.860  -6.563  0.00  0.00      C2   O
ATOM   4208  CB  ILE B  37      39.401   4.647  -9.536  0.00  0.00      C2   C
ATOM   4209  CG1 ILE B  37      38.493   5.866  -9.446  0.00  0.00      C2   C
ATOM   4210  CG2 ILE B  37      38.582   3.491  -8.912  0.00  0.00      C2   C
ATOM   4211  CD1 ILE B  37      37.272   5.941 -10.355  0.00  0.00      C2   C
ATOM   4212  H   ILE B  37      41.235   3.310  -9.990  0.00  0.00      C2   H
ATOM   4213  HA  ILE B  37      41.226   5.802  -9.210  0.00  0.00      C2   H
ATOM   4214  HB  ILE B  37      39.533   4.416 -10.593  0.00  0.00      C2   H
ATOM   4215 HG13 ILE B  37      39.006   6.822  -9.552  0.00  0.00      C2   H
ATOM   4216 HG12 ILE B  37      38.157   5.848  -8.409  0.00  0.00      C2   H
ATOM   4217 HG21 ILE B  37      38.026   3.777  -8.019  0.00  0.00      C2   H
ATOM   4218 HG22 ILE B  37      37.874   3.254  -9.706  0.00  0.00      C2   H
ATOM   4219 HG23 ILE B  37      39.075   2.542  -8.703  0.00  0.00      C2   H
ATOM   4220 HD11 ILE B  37      36.467   5.511  -9.758  0.00  0.00      C2   H
ATOM   4221 HD12 ILE B  37      36.897   6.947 -10.539  0.00  0.00      C2   H
ATOM   4222 HD13 ILE B  37      37.339   5.389 -11.293  0.00  0.00      C2   H
ATOM   4223  N   ASP B  38      40.201   6.004  -6.691  0.00  0.00      C2   N
ATOM   4224  CA  ASP B  38      39.991   6.198  -5.240  0.00  0.00      C2   C
ATOM   4225  C   ASP B  38      38.583   5.725  -4.771  0.00  0.00      C2   C
ATOM   4226  O   ASP B  38      37.588   6.289  -5.287  0.00  0.00      C2   O
ATOM   4227  CB  ASP B  38      40.179   7.744  -4.840  0.00  0.00      C2   C
ATOM   4228  CG  ASP B  38      39.231   8.852  -5.482  0.00  0.00      C2   C
ATOM   4229  OD1 ASP B  38      39.080   9.891  -4.855  0.00  0.00      C2   O
ATOM   4230  OD2 ASP B  38      38.596   8.619  -6.534  0.00  0.00      C2   O
ATOM   4231  H   ASP B  38      40.146   6.836  -7.261  0.00  0.00      C2   H
ATOM   4232  HA  ASP B  38      40.862   5.751  -4.762  0.00  0.00      C2   H
ATOM   4233  HB3 ASP B  38      41.178   8.179  -4.836  0.00  0.00      C2   H
ATOM   4234  HB2 ASP B  38      39.922   7.871  -3.789  0.00  0.00      C2   H
ATOM   4235  N   PRO B  39      38.530   4.683  -3.873  0.00  0.00      C2   N
ATOM   4236  CA  PRO B  39      37.232   4.230  -3.345  0.00  0.00      C2   C
ATOM   4237  C   PRO B  39      36.462   5.295  -2.588  0.00  0.00      C2   C
ATOM   4238  O   PRO B  39      37.035   6.072  -1.896  0.00  0.00      C2   O
ATOM   4239  CB  PRO B  39      37.578   3.035  -2.405  0.00  0.00      C2   C
ATOM   4240  CG  PRO B  39      38.942   2.556  -2.790  0.00  0.00      C2   C
ATOM   4241  CD  PRO B  39      39.631   3.845  -3.340  0.00  0.00      C2   C
ATOM   4242  HA  PRO B  39      36.698   3.928  -4.245  0.00  0.00      C2   H
ATOM   4243  HB3 PRO B  39      36.819   2.253  -2.379  0.00  0.00      C2   H
ATOM   4244  HB2 PRO B  39      37.658   3.403  -1.383  0.00  0.00      C2   H
ATOM   4245  HG3 PRO B  39      38.880   1.784  -3.557  0.00  0.00      C2   H
ATOM   4246  HG2 PRO B  39      39.441   2.241  -1.873  0.00  0.00      C2   H
ATOM   4247  HD2 PRO B  39      40.054   4.488  -2.569  0.00  0.00      C2   H
ATOM   4248  HD3 PRO B  39      40.422   3.570  -4.039  0.00  0.00      C2   H
ATOM   4249  N   VAL B  40      35.182   5.411  -2.715  0.00  0.00      C2   N
ATOM   4250  CA  VAL B  40      34.352   6.478  -2.101  0.00  0.00      C2   C
ATOM   4251  C   VAL B  40      34.183   6.356  -0.568  0.00  0.00      C2   C
ATOM   4252  O   VAL B  40      33.655   7.254   0.114  0.00  0.00      C2   O
ATOM   4253  CB  VAL B  40      33.030   6.850  -2.948  0.00  0.00      C2   C
ATOM   4254  CG1 VAL B  40      33.388   7.169  -4.431  0.00  0.00      C2   C
ATOM   4255  CG2 VAL B  40      31.955   5.807  -2.773  0.00  0.00      C2   C
ATOM   4256  H   VAL B  40      34.695   4.684  -3.221  0.00  0.00      C2   H
ATOM   4257  HA  VAL B  40      34.839   7.448  -2.203  0.00  0.00      C2   H
ATOM   4258  HB  VAL B  40      32.662   7.782  -2.519  0.00  0.00      C2   H
ATOM   4259 HG11 VAL B  40      34.015   8.056  -4.521  0.00  0.00      C2   H
ATOM   4260 HG12 VAL B  40      33.945   6.318  -4.822  0.00  0.00      C2   H
ATOM   4261 HG13 VAL B  40      32.471   7.310  -5.004  0.00  0.00      C2   H
ATOM   4262 HG21 VAL B  40      32.235   4.780  -3.009  0.00  0.00      C2   H
ATOM   4263 HG22 VAL B  40      31.610   5.774  -1.740  0.00  0.00      C2   H
ATOM   4264 HG23 VAL B  40      31.051   6.100  -3.306  0.00  0.00      C2   H
ATOM   4265  N   GLY B  41      34.674   5.232   0.011  0.00  0.00      C2   N
ATOM   4266  CA  GLY B  41      34.341   4.691   1.298  0.00  0.00      C2   C
ATOM   4267  C   GLY B  41      32.966   4.147   1.108  0.00  0.00      C2   C
ATOM   4268  O   GLY B  41      32.730   3.388   0.195  0.00  0.00      C2   O
ATOM   4269  H   GLY B  41      35.298   4.687  -0.566  0.00  0.00      C2   H
ATOM   4270  HA3 GLY B  41      34.361   5.480   2.050  0.00  0.00      C2   H
ATOM   4271  HA2 GLY B  41      35.023   3.881   1.558  0.00  0.00      C2   H
ATOM   4272  N   ARG B  42      32.069   4.432   2.057  0.00  0.00      C2   N
ATOM   4273  CA  ARG B  42      30.633   4.161   2.076  0.00  0.00      C2   C
ATOM   4274  C   ARG B  42      29.876   5.240   2.926  0.00  0.00      C2   C
ATOM   4275  O   ARG B  42      30.261   5.552   4.038  0.00  0.00      C2   O
ATOM   4276  CB  ARG B  42      30.514   2.774   2.676  0.00  0.00      C2   C
ATOM   4277  CG  ARG B  42      29.015   2.444   2.803  0.00  0.00      C2   C
ATOM   4278  CD  ARG B  42      28.829   0.971   3.244  0.00  0.00      C2   C
ATOM   4279  NE  ARG B  42      27.439   0.536   3.355  0.00  0.00      C2   N
ATOM   4280  CZ  ARG B  42      26.804  -0.089   2.400  0.00  0.00      C2   C
ATOM   4281  NH1 ARG B  42      27.358  -0.212   1.206  0.00  0.00      C2   N
ATOM   4282  NH2 ARG B  42      25.545  -0.503   2.508  0.00  0.00      C2   N
ATOM   4283  H   ARG B  42      32.373   5.060   2.788  0.00  0.00      C2   H
ATOM   4284  HA  ARG B  42      30.278   4.136   1.046  0.00  0.00      C2   H
ATOM   4285  HB3 ARG B  42      30.948   2.639   3.667  0.00  0.00      C2   H
ATOM   4286  HB2 ARG B  42      30.880   2.105   1.897  0.00  0.00      C2   H
ATOM   4287  HG3 ARG B  42      28.439   2.774   1.939  0.00  0.00      C2   H
ATOM   4288  HG2 ARG B  42      28.622   3.054   3.617  0.00  0.00      C2   H
ATOM   4289  HD3 ARG B  42      29.226   0.867   4.253  0.00  0.00      C2   H
ATOM   4290  HD2 ARG B  42      29.373   0.238   2.649  0.00  0.00      C2   H
ATOM   4291  HE  ARG B  42      26.875   0.983   4.063  0.00  0.00      C2   H
ATOM   4292 HH12 ARG B  42      27.007  -0.849   0.505  0.00  0.00      C2   H
ATOM   4293 HH11 ARG B  42      28.230   0.216   0.928  0.00  0.00      C2   H
ATOM   4294 HH22 ARG B  42      24.975  -1.019   1.854  0.00  0.00      C2   H
ATOM   4295 HH21 ARG B  42      25.081  -0.445   3.403  0.00  0.00      C2   H
ATOM   4296  N   ILE B  43      28.931   5.839   2.205  0.00  0.00      C2   N
ATOM   4297  CA  ILE B  43      27.986   6.810   2.608  0.00  0.00      C2   C
ATOM   4298  C   ILE B  43      27.077   6.193   3.746  0.00  0.00      C2   C
ATOM   4299  O   ILE B  43      26.577   5.105   3.536  0.00  0.00      C2   O
ATOM   4300  CB  ILE B  43      27.221   7.359   1.344  0.00  0.00      C2   C
ATOM   4301  CG1 ILE B  43      28.035   8.564   0.796  0.00  0.00      C2   C
ATOM   4302  CG2 ILE B  43      25.815   7.947   1.612  0.00  0.00      C2   C
ATOM   4303  CD1 ILE B  43      29.428   8.371   0.154  0.00  0.00      C2   C
ATOM   4304  H   ILE B  43      28.792   5.531   1.253  0.00  0.00      C2   H
ATOM   4305  HA  ILE B  43      28.603   7.625   2.987  0.00  0.00      C2   H
ATOM   4306  HB  ILE B  43      27.111   6.568   0.603  0.00  0.00      C2   H
ATOM   4307 HG13 ILE B  43      28.074   9.357   1.543  0.00  0.00      C2   H
ATOM   4308 HG12 ILE B  43      27.502   9.047  -0.023  0.00  0.00      C2   H
ATOM   4309 HG21 ILE B  43      25.044   7.203   1.813  0.00  0.00      C2   H
ATOM   4310 HG22 ILE B  43      25.752   8.591   2.489  0.00  0.00      C2   H
ATOM   4311 HG23 ILE B  43      25.376   8.402   0.724  0.00  0.00      C2   H
ATOM   4312 HD11 ILE B  43      29.425   7.550  -0.563  0.00  0.00      C2   H
ATOM   4313 HD12 ILE B  43      29.683   9.320  -0.317  0.00  0.00      C2   H
ATOM   4314 HD13 ILE B  43      30.161   8.164   0.934  0.00  0.00      C2   H
ATOM   4315  N   GLN B  44      26.702   7.033   4.693  0.00  0.00      C2   N
ATOM   4316  CA  GLN B  44      25.348   6.955   5.303  0.00  0.00      C2   C
ATOM   4317  C   GLN B  44      24.611   8.327   5.402  0.00  0.00      C2   C
ATOM   4318  O   GLN B  44      25.100   9.155   6.154  0.00  0.00      C2   O
ATOM   4319  CB  GLN B  44      25.434   6.199   6.705  0.00  0.00      C2   C
ATOM   4320  CG  GLN B  44      25.848   4.732   6.685  0.00  0.00      C2   C
ATOM   4321  CD  GLN B  44      26.022   3.990   8.037  0.00  0.00      C2   C
ATOM   4322  OE1 GLN B  44      25.154   4.006   8.858  0.00  0.00      C2   O
ATOM   4323  NE2 GLN B  44      27.129   3.314   8.172  0.00  0.00      C2   N
ATOM   4324  H   GLN B  44      27.085   7.966   4.648  0.00  0.00      C2   H
ATOM   4325  HA  GLN B  44      24.727   6.348   4.644  0.00  0.00      C2   H
ATOM   4326  HB3 GLN B  44      24.461   6.111   7.188  0.00  0.00      C2   H
ATOM   4327  HB2 GLN B  44      26.114   6.735   7.367  0.00  0.00      C2   H
ATOM   4328  HG3 GLN B  44      26.870   4.667   6.312  0.00  0.00      C2   H
ATOM   4329  HG2 GLN B  44      25.286   4.162   5.944  0.00  0.00      C2   H
ATOM   4330 HE22 GLN B  44      27.453   2.741   8.938  0.00  0.00      C2   H
ATOM   4331 HE21 GLN B  44      27.757   3.399   7.386  0.00  0.00      C2   H
ATOM   4332  N   MET B  45      23.585   8.497   4.576  0.00  0.00      C2   N
ATOM   4333  CA  MET B  45      22.685   9.706   4.590  0.00  0.00      C2   C
ATOM   4334  C   MET B  45      21.831   9.699   5.875  0.00  0.00      C2   C
ATOM   4335  O   MET B  45      21.604   8.733   6.585  0.00  0.00      C2   O
ATOM   4336  CB  MET B  45      21.751   9.725   3.328  0.00  0.00      C2   C
ATOM   4337  CG  MET B  45      22.458  10.038   2.049  0.00  0.00      C2   C
ATOM   4338  SD  MET B  45      21.928   9.234   0.526  0.00  0.00      C2   S
ATOM   4339  CE  MET B  45      20.353  10.041   0.229  0.00  0.00      C2   C
ATOM   4340  H   MET B  45      23.349   7.768   3.918  0.00  0.00      C2   H
ATOM   4341  HA  MET B  45      23.426  10.494   4.448  0.00  0.00      C2   H
ATOM   4342  HB3 MET B  45      21.076  10.535   3.605  0.00  0.00      C2   H
ATOM   4343  HB2 MET B  45      21.209   8.789   3.199  0.00  0.00      C2   H
ATOM   4344  HG3 MET B  45      23.480   9.679   2.170  0.00  0.00      C2   H
ATOM   4345  HG2 MET B  45      22.395  11.123   1.969  0.00  0.00      C2   H
ATOM   4346  HE1 MET B  45      20.473  11.124   0.260  0.00  0.00      C2   H
ATOM   4347  HE2 MET B  45      19.881   9.769  -0.715  0.00  0.00      C2   H
ATOM   4348  HE3 MET B  45      19.643   9.755   1.005  0.00  0.00      C2   H
ATOM   4349  N   ARG B  46      21.409  10.931   6.312  0.00  0.00      C2   N
ATOM   4350  CA  ARG B  46      20.495  11.347   7.425  0.00  0.00      C2   C
ATOM   4351  C   ARG B  46      19.417  12.231   6.758  0.00  0.00      C2   C
ATOM   4352  O   ARG B  46      19.761  13.219   6.042  0.00  0.00      C2   O
ATOM   4353  CB  ARG B  46      21.267  12.144   8.496  0.00  0.00      C2   C
ATOM   4354  CG  ARG B  46      20.465  12.738   9.673  0.00  0.00      C2   C
ATOM   4355  CD  ARG B  46      21.357  13.390  10.730  0.00  0.00      C2   C
ATOM   4356  NE  ARG B  46      22.178  12.487  11.481  0.00  0.00      C2   N
ATOM   4357  CZ  ARG B  46      22.118  12.316  12.801  0.00  0.00      C2   C
ATOM   4358  NH1 ARG B  46      21.522  13.213  13.614  0.00  0.00      C2   N
ATOM   4359  NH2 ARG B  46      22.681  11.289  13.401  0.00  0.00      C2   N
ATOM   4360  H   ARG B  46      21.630  11.619   5.606  0.00  0.00      C2   H
ATOM   4361  HA  ARG B  46      19.984  10.518   7.915  0.00  0.00      C2   H
ATOM   4362  HB3 ARG B  46      21.655  13.079   8.091  0.00  0.00      C2   H
ATOM   4363  HB2 ARG B  46      22.190  11.617   8.737  0.00  0.00      C2   H
ATOM   4364  HG3 ARG B  46      19.949  11.895  10.132  0.00  0.00      C2   H
ATOM   4365  HG2 ARG B  46      19.649  13.383   9.344  0.00  0.00      C2   H
ATOM   4366  HD3 ARG B  46      20.895  14.165  11.343  0.00  0.00      C2   H
ATOM   4367  HD2 ARG B  46      22.177  13.902  10.226  0.00  0.00      C2   H
ATOM   4368  HE  ARG B  46      22.870  11.975  10.952  0.00  0.00      C2   H
ATOM   4369 HH12 ARG B  46      21.467  13.138  14.620  0.00  0.00      C2   H
ATOM   4370 HH11 ARG B  46      21.092  14.047  13.240  0.00  0.00      C2   H
ATOM   4371 HH22 ARG B  46      22.585  11.007  14.366  0.00  0.00      C2   H
ATOM   4372 HH21 ARG B  46      22.832  10.583  12.695  0.00  0.00      C2   H
ATOM   4373  N   THR B  47      18.185  11.862   7.110  0.00  0.00      C2   N
ATOM   4374  CA  THR B  47      17.033  12.625   6.654  0.00  0.00      C2   C
ATOM   4375  C   THR B  47      16.970  13.944   7.328  0.00  0.00      C2   C
ATOM   4376  O   THR B  47      17.505  14.032   8.416  0.00  0.00      C2   O
ATOM   4377  CB  THR B  47      15.721  11.800   6.860  0.00  0.00      C2   C
ATOM   4378  OG1 THR B  47      15.549  11.529   8.196  0.00  0.00      C2   O
ATOM   4379  CG2 THR B  47      15.652  10.489   6.128  0.00  0.00      C2   C
ATOM   4380  H   THR B  47      17.940  11.201   7.834  0.00  0.00      C2   H
ATOM   4381  HA  THR B  47      17.199  12.744   5.583  0.00  0.00      C2   H
ATOM   4382  HB  THR B  47      14.886  12.381   6.469  0.00  0.00      C2   H
ATOM   4383  HG1 THR B  47      15.159  12.338   8.535  0.00  0.00      C2   H
ATOM   4384 HG21 THR B  47      16.442   9.832   6.493  0.00  0.00      C2   H
ATOM   4385 HG22 THR B  47      14.685  10.000   6.246  0.00  0.00      C2   H
ATOM   4386 HG23 THR B  47      15.835  10.746   5.084  0.00  0.00      C2   H
ATOM   4387  N   ARG B  48      16.454  14.966   6.620  0.00  0.00      C2   N
ATOM   4388  CA  ARG B  48      16.348  16.338   7.305  0.00  0.00      C2   C
ATOM   4389  C   ARG B  48      14.861  16.762   7.520  0.00  0.00      C2   C
ATOM   4390  O   ARG B  48      14.551  17.569   8.385  0.00  0.00      C2   O
ATOM   4391  CB  ARG B  48      17.288  17.285   6.472  0.00  0.00      C2   C
ATOM   4392  CG  ARG B  48      18.691  16.738   6.458  0.00  0.00      C2   C
ATOM   4393  CD  ARG B  48      19.491  16.969   7.788  0.00  0.00      C2   C
ATOM   4394  NE  ARG B  48      20.866  16.508   7.522  0.00  0.00      C2   N
ATOM   4395  CZ  ARG B  48      21.866  16.365   8.330  0.00  0.00      C2   C
ATOM   4396  NH1 ARG B  48      21.679  16.831   9.569  0.00  0.00      C2   N
ATOM   4397  NH2 ARG B  48      23.067  15.977   7.879  0.00  0.00      C2   N
ATOM   4398  H   ARG B  48      16.449  14.974   5.610  0.00  0.00      C2   H
ATOM   4399  HA  ARG B  48      16.891  16.299   8.250  0.00  0.00      C2   H
ATOM   4400  HB3 ARG B  48      17.264  18.304   6.858  0.00  0.00      C2   H
ATOM   4401  HB2 ARG B  48      16.917  17.330   5.448  0.00  0.00      C2   H
ATOM   4402  HG3 ARG B  48      19.266  17.336   5.750  0.00  0.00      C2   H
ATOM   4403  HG2 ARG B  48      18.721  15.697   6.136  0.00  0.00      C2   H
ATOM   4404  HD3 ARG B  48      18.941  16.546   8.628  0.00  0.00      C2   H
ATOM   4405  HD2 ARG B  48      19.525  18.014   8.098  0.00  0.00      C2   H
ATOM   4406  HE  ARG B  48      20.960  16.076   6.614  0.00  0.00      C2   H
ATOM   4407 HH12 ARG B  48      22.416  16.809  10.259  0.00  0.00      C2   H
ATOM   4408 HH11 ARG B  48      20.834  17.275   9.898  0.00  0.00      C2   H
ATOM   4409 HH22 ARG B  48      23.777  15.656   8.522  0.00  0.00      C2   H
ATOM   4410 HH21 ARG B  48      23.153  15.654   6.926  0.00  0.00      C2   H
ATOM   4411  N   ARG B  49      13.955  16.086   6.820  0.00  0.00      C2   N
ATOM   4412  CA  ARG B  49      12.546  15.982   6.988  0.00  0.00      C2   C
ATOM   4413  C   ARG B  49      12.072  14.541   6.543  0.00  0.00      C2   C
ATOM   4414  O   ARG B  49      12.648  13.976   5.601  0.00  0.00      C2   O
ATOM   4415  CB  ARG B  49      11.744  17.109   6.257  0.00  0.00      C2   C
ATOM   4416  CG  ARG B  49      12.065  18.656   6.676  0.00  0.00      C2   C
ATOM   4417  CD  ARG B  49      11.540  19.099   8.081  0.00  0.00      C2   C
ATOM   4418  NE  ARG B  49      11.863  20.454   8.523  0.00  0.00      C2   N
ATOM   4419  CZ  ARG B  49      11.334  21.116   9.579  0.00  0.00      C2   C
ATOM   4420  NH1 ARG B  49      10.432  20.526  10.311  0.00  0.00      C2   N
ATOM   4421  NH2 ARG B  49      11.860  22.289   9.883  0.00  0.00      C2   N
ATOM   4422  H   ARG B  49      14.275  15.373   6.180  0.00  0.00      C2   H
ATOM   4423  HA  ARG B  49      12.455  16.018   8.073  0.00  0.00      C2   H
ATOM   4424  HB3 ARG B  49      10.715  16.840   6.498  0.00  0.00      C2   H
ATOM   4425  HB2 ARG B  49      11.889  17.071   5.177  0.00  0.00      C2   H
ATOM   4426  HG3 ARG B  49      11.706  19.202   5.803  0.00  0.00      C2   H
ATOM   4427  HG2 ARG B  49      13.140  18.838   6.680  0.00  0.00      C2   H
ATOM   4428  HD3 ARG B  49      11.687  18.377   8.885  0.00  0.00      C2   H
ATOM   4429  HD2 ARG B  49      10.487  19.150   7.807  0.00  0.00      C2   H
ATOM   4430  HE  ARG B  49      12.564  20.907   7.954  0.00  0.00      C2   H
ATOM   4431 HH12 ARG B  49      10.090  21.039  11.110  0.00  0.00      C2   H
ATOM   4432 HH11 ARG B  49       9.995  19.639  10.105  0.00  0.00      C2   H
ATOM   4433 HH22 ARG B  49      11.589  22.868  10.665  0.00  0.00      C2   H
ATOM   4434 HH21 ARG B  49      12.690  22.645   9.431  0.00  0.00      C2   H
ATOM   4435  N   THR B  50      11.085  14.037   7.265  0.00  0.00      C2   N
ATOM   4436  CA  THR B  50      10.423  12.784   6.996  0.00  0.00      C2   C
ATOM   4437  C   THR B  50       8.932  13.042   7.146  0.00  0.00      C2   C
ATOM   4438  O   THR B  50       8.360  13.166   8.252  0.00  0.00      C2   O
ATOM   4439  CB  THR B  50      10.813  11.703   8.041  0.00  0.00      C2   C
ATOM   4440  OG1 THR B  50      12.181  11.369   7.781  0.00  0.00      C2   O
ATOM   4441  CG2 THR B  50      10.005  10.433   7.822  0.00  0.00      C2   C
ATOM   4442  H   THR B  50      10.642  14.620   7.960  0.00  0.00      C2   H
ATOM   4443  HA  THR B  50      10.691  12.293   6.061  0.00  0.00      C2   H
ATOM   4444  HB  THR B  50      10.711  12.009   9.082  0.00  0.00      C2   H
ATOM   4445  HG1 THR B  50      12.690  12.067   8.200  0.00  0.00      C2   H
ATOM   4446 HG21 THR B  50       9.670  10.246   6.802  0.00  0.00      C2   H
ATOM   4447 HG22 THR B  50      10.505   9.542   8.201  0.00  0.00      C2   H
ATOM   4448 HG23 THR B  50       9.087  10.538   8.401  0.00  0.00      C2   H
ATOM   4449  N   LEU B  51       8.281  13.155   5.988  0.00  0.00      C2   N
ATOM   4450  CA  LEU B  51       6.948  13.739   5.787  0.00  0.00      C2   C
ATOM   4451  C   LEU B  51       5.919  12.647   5.421  0.00  0.00      C2   C
ATOM   4452  O   LEU B  51       6.241  11.693   4.730  0.00  0.00      C2   O
ATOM   4453  CB  LEU B  51       6.970  14.689   4.648  0.00  0.00      C2   C
ATOM   4454  CG  LEU B  51       7.985  15.790   4.839  0.00  0.00      C2   C
ATOM   4455  CD1 LEU B  51       8.222  16.698   3.655  0.00  0.00      C2   C
ATOM   4456  CD2 LEU B  51       7.827  16.471   6.147  0.00  0.00      C2   C
ATOM   4457  H   LEU B  51       8.801  12.998   5.137  0.00  0.00      C2   H
ATOM   4458  HA  LEU B  51       6.504  14.217   6.660  0.00  0.00      C2   H
ATOM   4459  HB3 LEU B  51       6.004  15.193   4.648  0.00  0.00      C2   H
ATOM   4460  HB2 LEU B  51       7.173  14.203   3.694  0.00  0.00      C2   H
ATOM   4461  HG  LEU B  51       8.967  15.328   4.735  0.00  0.00      C2   H
ATOM   4462 HD11 LEU B  51       7.408  17.419   3.721  0.00  0.00      C2   H
ATOM   4463 HD12 LEU B  51       9.159  17.256   3.674  0.00  0.00      C2   H
ATOM   4464 HD13 LEU B  51       8.024  16.121   2.752  0.00  0.00      C2   H
ATOM   4465 HD21 LEU B  51       8.335  17.430   6.044  0.00  0.00      C2   H
ATOM   4466 HD22 LEU B  51       6.794  16.576   6.477  0.00  0.00      C2   H
ATOM   4467 HD23 LEU B  51       8.381  15.867   6.866  0.00  0.00      C2   H
ATOM   4468  N   ARG B  52       4.637  12.903   5.740  0.00  0.00      C2   N
ATOM   4469  CA  ARG B  52       3.531  12.009   5.390  0.00  0.00      C2   C
ATOM   4470  C   ARG B  52       2.269  12.853   5.532  0.00  0.00      C2   C
ATOM   4471  O   ARG B  52       2.065  13.307   6.635  0.00  0.00      C2   O
ATOM   4472  CB  ARG B  52       3.477  10.759   6.302  0.00  0.00      C2   C
ATOM   4473  CG  ARG B  52       2.370   9.720   5.749  0.00  0.00      C2   C
ATOM   4474  CD  ARG B  52       2.227   8.428   6.603  0.00  0.00      C2   C
ATOM   4475  NE  ARG B  52       1.871   8.716   7.958  0.00  0.00      C2   N
ATOM   4476  CZ  ARG B  52       1.380   7.873   8.842  0.00  0.00      C2   C
ATOM   4477  NH1 ARG B  52       1.089   6.613   8.610  0.00  0.00      C2   N
ATOM   4478  NH2 ARG B  52       1.182   8.378  10.067  0.00  0.00      C2   N
ATOM   4479  H   ARG B  52       4.326  13.751   6.192  0.00  0.00      C2   H
ATOM   4480  HA  ARG B  52       3.695  11.646   4.376  0.00  0.00      C2   H
ATOM   4481  HB3 ARG B  52       3.258  10.952   7.352  0.00  0.00      C2   H
ATOM   4482  HB2 ARG B  52       4.401  10.185   6.242  0.00  0.00      C2   H
ATOM   4483  HG3 ARG B  52       2.658   9.282   4.793  0.00  0.00      C2   H
ATOM   4484  HG2 ARG B  52       1.420  10.214   5.548  0.00  0.00      C2   H
ATOM   4485  HD3 ARG B  52       2.952   7.615   6.579  0.00  0.00      C2   H
ATOM   4486  HD2 ARG B  52       1.422   7.868   6.128  0.00  0.00      C2   H
ATOM   4487  HE  ARG B  52       1.977   9.714   8.075  0.00  0.00      C2   H
ATOM   4488 HH12 ARG B  52       0.667   6.052   9.336  0.00  0.00      C2   H
ATOM   4489 HH11 ARG B  52       1.268   6.109   7.753  0.00  0.00      C2   H
ATOM   4490 HH22 ARG B  52       0.648   7.865  10.755  0.00  0.00      C2   H
ATOM   4491 HH21 ARG B  52       1.373   9.367  10.142  0.00  0.00      C2   H
ATOM   4492  N   GLY B  53       1.536  13.088   4.424  0.00  0.00      C2   N
ATOM   4493  CA  GLY B  53       0.175  13.806   4.409  0.00  0.00      C2   C
ATOM   4494  C   GLY B  53      -0.852  12.988   3.684  0.00  0.00      C2   C
ATOM   4495  O   GLY B  53      -1.957  12.810   4.234  0.00  0.00      C2   O
ATOM   4496  H   GLY B  53       1.865  12.670   3.565  0.00  0.00      C2   H
ATOM   4497  HA3 GLY B  53       0.140  14.773   3.908  0.00  0.00      C2   H
ATOM   4498  HA2 GLY B  53      -0.129  13.960   5.444  0.00  0.00      C2   H
ATOM   4499  N   HIS B  54      -0.456  12.345   2.566  0.00  0.00      C2   N
ATOM   4500  CA  HIS B  54      -1.309  11.293   1.933  0.00  0.00      C2   C
ATOM   4501  C   HIS B  54      -1.346   9.973   2.632  0.00  0.00      C2   C
ATOM   4502  O   HIS B  54      -0.718   9.860   3.666  0.00  0.00      C2   O
ATOM   4503  CB  HIS B  54      -0.627  11.101   0.549  0.00  0.00      C2   C
ATOM   4504  CG  HIS B  54      -0.412  12.263  -0.422  0.00  0.00      C2   C
ATOM   4505  ND1 HIS B  54      -1.473  12.915  -1.056  0.00  0.00      C2   N
ATOM   4506  CD2 HIS B  54       0.735  12.902  -0.910  0.00  0.00      C2   C
ATOM   4507  CE1 HIS B  54      -0.949  13.915  -1.790  0.00  0.00      C2   C
ATOM   4508  NE2 HIS B  54       0.378  13.993  -1.713  0.00  0.00      C2   N
ATOM   4509  H   HIS B  54       0.490  12.452   2.230  0.00  0.00      C2   H
ATOM   4510  HA  HIS B  54      -2.351  11.601   1.848  0.00  0.00      C2   H
ATOM   4511  HB3 HIS B  54      -1.081  10.335  -0.080  0.00  0.00      C2   H
ATOM   4512  HB2 HIS B  54       0.316  10.640   0.843  0.00  0.00      C2   H
ATOM   4513  HD1 HIS B  54      -2.426  12.587  -0.999  0.00  0.00      C2   H
ATOM   4514  HD2 HIS B  54       1.747  12.551  -0.770  0.00  0.00      C2   H
ATOM   4515  HE1 HIS B  54      -1.582  14.647  -2.271  0.00  0.00      C2   H
ATOM   4516  N   LEU B  55      -2.091   8.999   2.110  0.00  0.00      C2   N
ATOM   4517  CA  LEU B  55      -2.322   7.754   2.882  0.00  0.00      C2   C
ATOM   4518  C   LEU B  55      -1.867   6.624   1.957  0.00  0.00      C2   C
ATOM   4519  O   LEU B  55      -1.529   5.546   2.408  0.00  0.00      C2   O
ATOM   4520  CB  LEU B  55      -3.838   7.546   3.232  0.00  0.00      C2   C
ATOM   4521  CG  LEU B  55      -4.425   8.519   4.195  0.00  0.00      C2   C
ATOM   4522  CD1 LEU B  55      -5.942   8.485   3.994  0.00  0.00      C2   C
ATOM   4523  CD2 LEU B  55      -3.955   8.221   5.657  0.00  0.00      C2   C
ATOM   4524  H   LEU B  55      -2.588   9.073   1.234  0.00  0.00      C2   H
ATOM   4525  HA  LEU B  55      -1.680   7.696   3.762  0.00  0.00      C2   H
ATOM   4526  HB3 LEU B  55      -3.969   6.520   3.575  0.00  0.00      C2   H
ATOM   4527  HB2 LEU B  55      -4.448   7.554   2.329  0.00  0.00      C2   H
ATOM   4528  HG  LEU B  55      -3.997   9.496   3.971  0.00  0.00      C2   H
ATOM   4529 HD11 LEU B  55      -6.310   7.468   4.135  0.00  0.00      C2   H
ATOM   4530 HD12 LEU B  55      -6.511   9.089   4.700  0.00  0.00      C2   H
ATOM   4531 HD13 LEU B  55      -6.183   8.723   2.958  0.00  0.00      C2   H
ATOM   4532 HD21 LEU B  55      -4.783   8.078   6.352  0.00  0.00      C2   H
ATOM   4533 HD22 LEU B  55      -3.238   7.405   5.745  0.00  0.00      C2   H
ATOM   4534 HD23 LEU B  55      -3.276   9.012   5.976  0.00  0.00      C2   H
ATOM   4535  N   ALA B  56      -1.960   6.719   0.622  0.00  0.00      C2   N
ATOM   4536  CA  ALA B  56      -1.596   5.708  -0.372  0.00  0.00      C2   C
ATOM   4537  C   ALA B  56      -0.250   6.074  -0.958  0.00  0.00      C2   C
ATOM   4538  O   ALA B  56       0.382   7.020  -0.526  0.00  0.00      C2   O
ATOM   4539  CB  ALA B  56      -2.768   5.720  -1.408  0.00  0.00      C2   C
ATOM   4540  H   ALA B  56      -2.425   7.460   0.116  0.00  0.00      C2   H
ATOM   4541  HA  ALA B  56      -1.463   4.739   0.108  0.00  0.00      C2   H
ATOM   4542  HB1 ALA B  56      -2.650   4.885  -2.099  0.00  0.00      C2   H
ATOM   4543  HB2 ALA B  56      -3.769   5.611  -0.991  0.00  0.00      C2   H
ATOM   4544  HB3 ALA B  56      -2.875   6.714  -1.841  0.00  0.00      C2   H
ATOM   4545  N   LYS B  57       0.247   5.241  -1.889  0.00  0.00      C2   N
ATOM   4546  CA  LYS B  57       1.484   5.395  -2.634  0.00  0.00      C2   C
ATOM   4547  C   LYS B  57       1.655   6.847  -3.240  0.00  0.00      C2   C
ATOM   4548  O   LYS B  57       0.688   7.382  -3.679  0.00  0.00      C2   O
ATOM   4549  CB  LYS B  57       1.619   4.306  -3.649  0.00  0.00      C2   C
ATOM   4550  CG  LYS B  57       0.404   4.309  -4.636  0.00  0.00      C2   C
ATOM   4551  CD  LYS B  57       0.426   3.179  -5.682  0.00  0.00      C2   C
ATOM   4552  CE  LYS B  57       0.010   1.763  -5.225  0.00  0.00      C2   C
ATOM   4553  NZ  LYS B  57      -1.384   1.709  -4.755  0.00  0.00      C2   N
ATOM   4554  H   LYS B  57      -0.221   4.392  -2.172  0.00  0.00      C2   H
ATOM   4555  HA  LYS B  57       2.314   5.211  -1.952  0.00  0.00      C2   H
ATOM   4556  HB3 LYS B  57       1.726   3.288  -3.275  0.00  0.00      C2   H
ATOM   4557  HB2 LYS B  57       2.543   4.562  -4.166  0.00  0.00      C2   H
ATOM   4558  HG3 LYS B  57       0.325   5.241  -5.195  0.00  0.00      C2   H
ATOM   4559  HG2 LYS B  57      -0.513   4.241  -4.050  0.00  0.00      C2   H
ATOM   4560  HD3 LYS B  57       1.417   3.243  -6.131  0.00  0.00      C2   H
ATOM   4561  HD2 LYS B  57      -0.397   3.342  -6.377  0.00  0.00      C2   H
ATOM   4562  HE3 LYS B  57       0.675   1.401  -4.441  0.00  0.00      C2   H
ATOM   4563  HE2 LYS B  57       0.178   1.019  -6.003  0.00  0.00      C2   H
ATOM   4564  HZ1 LYS B  57      -1.600   2.321  -3.981  0.00  0.00      C2   H
ATOM   4565  HZ2 LYS B  57      -2.035   2.030  -5.456  0.00  0.00      C2   H
ATOM   4566  HZ3 LYS B  57      -1.621   0.776  -4.450  0.00  0.00      C2   H
ATOM   4567  N   ILE B  58       2.951   7.336  -3.290  0.00  0.00      C2   N
ATOM   4568  CA  ILE B  58       3.185   8.638  -3.914  0.00  0.00      C2   C
ATOM   4569  C   ILE B  58       3.419   8.316  -5.379  0.00  0.00      C2   C
ATOM   4570  O   ILE B  58       4.429   7.769  -5.820  0.00  0.00      C2   O
ATOM   4571  CB  ILE B  58       4.503   9.344  -3.271  0.00  0.00      C2   C
ATOM   4572  CG1 ILE B  58       4.358   9.479  -1.809  0.00  0.00      C2   C
ATOM   4573  CG2 ILE B  58       5.097  10.602  -3.930  0.00  0.00      C2   C
ATOM   4574  CD1 ILE B  58       3.449  10.622  -1.349  0.00  0.00      C2   C
ATOM   4575  H   ILE B  58       3.694   6.933  -2.737  0.00  0.00      C2   H
ATOM   4576  HA  ILE B  58       2.382   9.367  -3.805  0.00  0.00      C2   H
ATOM   4577  HB  ILE B  58       5.263   8.563  -3.303  0.00  0.00      C2   H
ATOM   4578 HG13 ILE B  58       5.266   9.603  -1.219  0.00  0.00      C2   H
ATOM   4579 HG12 ILE B  58       3.999   8.589  -1.293  0.00  0.00      C2   H
ATOM   4580 HG21 ILE B  58       6.034  10.816  -3.416  0.00  0.00      C2   H
ATOM   4581 HG22 ILE B  58       5.327  10.453  -4.985  0.00  0.00      C2   H
ATOM   4582 HG23 ILE B  58       4.490  11.500  -3.814  0.00  0.00      C2   H
ATOM   4583 HD11 ILE B  58       2.408  10.524  -1.656  0.00  0.00      C2   H
ATOM   4584 HD12 ILE B  58       3.612  10.757  -0.280  0.00  0.00      C2   H
ATOM   4585 HD13 ILE B  58       3.748  11.607  -1.708  0.00  0.00      C2   H
ATOM   4586  N   TYR B  59       2.551   8.877  -6.198  0.00  0.00      C2   N
ATOM   4587  CA  TYR B  59       2.444   8.764  -7.698  0.00  0.00      C2   C
ATOM   4588  C   TYR B  59       3.500   9.720  -8.320  0.00  0.00      C2   C
ATOM   4589  O   TYR B  59       4.092   9.303  -9.308  0.00  0.00      C2   O
ATOM   4590  CB  TYR B  59       1.070   9.099  -8.194  0.00  0.00      C2   C
ATOM   4591  CG  TYR B  59      -0.198   8.241  -7.984  0.00  0.00      C2   C
ATOM   4592  CD1 TYR B  59      -0.145   6.962  -7.384  0.00  0.00      C2   C
ATOM   4593  CD2 TYR B  59      -1.408   8.703  -8.503  0.00  0.00      C2   C
ATOM   4594  CE1 TYR B  59      -1.319   6.175  -7.250  0.00  0.00      C2   C
ATOM   4595  CE2 TYR B  59      -2.562   7.934  -8.334  0.00  0.00      C2   C
ATOM   4596  CZ  TYR B  59      -2.579   6.674  -7.670  0.00  0.00      C2   C
ATOM   4597  OH  TYR B  59      -3.752   5.920  -7.510  0.00  0.00      C2   O
ATOM   4598  H   TYR B  59       2.034   9.600  -5.719  0.00  0.00      C2   H
ATOM   4599  HA  TYR B  59       2.712   7.747  -7.982  0.00  0.00      C2   H
ATOM   4600  HB3 TYR B  59       1.294   9.195  -9.257  0.00  0.00      C2   H
ATOM   4601  HB2 TYR B  59       0.707  10.106  -7.990  0.00  0.00      C2   H
ATOM   4602  HD1 TYR B  59       0.833   6.569  -7.148  0.00  0.00      C2   H
ATOM   4603  HD2 TYR B  59      -1.411   9.611  -9.089  0.00  0.00      C2   H
ATOM   4604  HE1 TYR B  59      -1.223   5.202  -6.791  0.00  0.00      C2   H
ATOM   4605  HE2 TYR B  59      -3.442   8.309  -8.836  0.00  0.00      C2   H
ATOM   4606  HH  TYR B  59      -4.533   6.466  -7.621  0.00  0.00      C2   H
ATOM   4607  N   ALA B  60       3.713  10.929  -7.775  0.00  0.00      C2   N
ATOM   4608  CA  ALA B  60       4.728  11.834  -8.383  0.00  0.00      C2   C
ATOM   4609  C   ALA B  60       5.044  12.968  -7.381  0.00  0.00      C2   C
ATOM   4610  O   ALA B  60       4.176  13.427  -6.664  0.00  0.00      C2   O
ATOM   4611  CB  ALA B  60       4.028  12.561  -9.587  0.00  0.00      C2   C
ATOM   4612  H   ALA B  60       3.129  11.318  -7.049  0.00  0.00      C2   H
ATOM   4613  HA  ALA B  60       5.603  11.293  -8.742  0.00  0.00      C2   H
ATOM   4614  HB1 ALA B  60       3.133  13.155  -9.401  0.00  0.00      C2   H
ATOM   4615  HB2 ALA B  60       4.663  13.344 -10.002  0.00  0.00      C2   H
ATOM   4616  HB3 ALA B  60       3.773  11.847 -10.370  0.00  0.00      C2   H
ATOM   4617  N   MET B  61       6.297  13.445  -7.390  0.00  0.00      C2   N
ATOM   4618  CA  MET B  61       6.832  14.546  -6.620  0.00  0.00      C2   C
ATOM   4619  C   MET B  61       7.888  15.222  -7.540  0.00  0.00      C2   C
ATOM   4620  O   MET B  61       8.343  14.562  -8.430  0.00  0.00      C2   O
ATOM   4621  CB  MET B  61       7.366  14.080  -5.275  0.00  0.00      C2   C
ATOM   4622  CG  MET B  61       8.564  13.057  -5.311  0.00  0.00      C2   C
ATOM   4623  SD  MET B  61       9.974  13.503  -4.274  0.00  0.00      C2   S
ATOM   4624  CE  MET B  61      10.959  14.494  -5.473  0.00  0.00      C2   C
ATOM   4625  H   MET B  61       6.882  13.133  -8.152  0.00  0.00      C2   H
ATOM   4626  HA  MET B  61       5.987  15.176  -6.347  0.00  0.00      C2   H
ATOM   4627  HB3 MET B  61       6.541  13.561  -4.787  0.00  0.00      C2   H
ATOM   4628  HB2 MET B  61       7.563  14.923  -4.612  0.00  0.00      C2   H
ATOM   4629  HG3 MET B  61       8.879  12.793  -6.320  0.00  0.00      C2   H
ATOM   4630  HG2 MET B  61       8.273  12.122  -4.833  0.00  0.00      C2   H
ATOM   4631  HE1 MET B  61      11.901  13.972  -5.640  0.00  0.00      C2   H
ATOM   4632  HE2 MET B  61      10.454  14.731  -6.410  0.00  0.00      C2   H
ATOM   4633  HE3 MET B  61      11.194  15.445  -4.996  0.00  0.00      C2   H
ATOM   4634  N   HIE B  62       7.976  16.512  -7.326  0.00  0.00      C2   N
ATOM   4635  CA  HIE B  62       8.892  17.343  -8.089  0.00  0.00      C2   C
ATOM   4636  C   HIE B  62       9.240  18.557  -7.243  0.00  0.00      C2   C
ATOM   4637  O   HIE B  62       8.374  19.107  -6.567  0.00  0.00      C2   O
ATOM   4638  CB  HIE B  62       8.235  17.738  -9.366  0.00  0.00      C2   C
ATOM   4639  CG  HIE B  62       9.039  18.427 -10.383  0.00  0.00      C2   C
ATOM   4640  ND1 HIE B  62       9.144  19.825 -10.468  0.00  0.00      C2   N
ATOM   4641  CD2 HIE B  62       9.844  17.880 -11.384  0.00  0.00      C2   C
ATOM   4642  CE1 HIE B  62       9.987  20.088 -11.447  0.00  0.00      C2   C
ATOM   4643  NE2 HIE B  62      10.510  18.970 -11.968  0.00  0.00      C2   N
ATOM   4644  H   HIE B  62       7.344  16.995  -6.704  0.00  0.00      C2   H
ATOM   4645  HA  HIE B  62       9.807  16.779  -8.272  0.00  0.00      C2   H
ATOM   4646  HB3 HIE B  62       7.369  18.359  -9.134  0.00  0.00      C2   H
ATOM   4647  HB2 HIE B  62       7.751  16.837  -9.743  0.00  0.00      C2   H
ATOM   4648  HD2 HIE B  62      10.083  16.853 -11.615  0.00  0.00      C2   H
ATOM   4649  HE1 HIE B  62      10.163  21.130 -11.666  0.00  0.00      C2   H
ATOM   4650  HE2 HIE B  62      11.209  18.939 -12.696  0.00  0.00      C2   H
ATOM   4651  N   TRP B  63      10.504  18.951  -7.389  0.00  0.00      C2   N
ATOM   4652  CA  TRP B  63      11.051  20.137  -6.760  0.00  0.00      C2   C
ATOM   4653  C   TRP B  63      10.987  21.320  -7.747  0.00  0.00      C2   C
ATOM   4654  O   TRP B  63      11.509  21.245  -8.812  0.00  0.00      C2   O
ATOM   4655  CB  TRP B  63      12.544  19.910  -6.504  0.00  0.00      C2   C
ATOM   4656  CG  TRP B  63      12.965  18.955  -5.450  0.00  0.00      C2   C
ATOM   4657  CD1 TRP B  63      13.319  17.647  -5.551  0.00  0.00      C2   C
ATOM   4658  CD2 TRP B  63      13.025  19.284  -4.059  0.00  0.00      C2   C
ATOM   4659  NE1 TRP B  63      13.640  17.171  -4.295  0.00  0.00      C2   N
ATOM   4660  CE2 TRP B  63      13.433  18.144  -3.324  0.00  0.00      C2   C
ATOM   4661  CE3 TRP B  63      12.724  20.422  -3.291  0.00  0.00      C2   C
ATOM   4662  CZ2 TRP B  63      13.555  18.163  -1.924  0.00  0.00      C2   C
ATOM   4663  CZ3 TRP B  63      12.763  20.447  -1.914  0.00  0.00      C2   C
ATOM   4664  CH2 TRP B  63      13.228  19.311  -1.194  0.00  0.00      C2   C
ATOM   4665  H   TRP B  63      11.129  18.410  -7.969  0.00  0.00      C2   H
ATOM   4666  HA  TRP B  63      10.520  20.452  -5.862  0.00  0.00      C2   H
ATOM   4667  HB3 TRP B  63      13.029  20.862  -6.288  0.00  0.00      C2   H
ATOM   4668  HB2 TRP B  63      13.046  19.601  -7.420  0.00  0.00      C2   H
ATOM   4669  HD1 TRP B  63      13.252  17.028  -6.434  0.00  0.00      C2   H
ATOM   4670  HE1 TRP B  63      14.040  16.251  -4.175  0.00  0.00      C2   H
ATOM   4671  HE3 TRP B  63      12.248  21.243  -3.806  0.00  0.00      C2   H
ATOM   4672  HZ2 TRP B  63      13.932  17.337  -1.340  0.00  0.00      C2   H
ATOM   4673  HZ3 TRP B  63      12.375  21.312  -1.398  0.00  0.00      C2   H
ATOM   4674  HH2 TRP B  63      13.194  19.225  -0.118  0.00  0.00      C2   H
ATOM   4675  N   GLY B  64      10.556  22.453  -7.239  0.00  0.00      C2   N
ATOM   4676  CA  GLY B  64      10.603  23.813  -7.822  0.00  0.00      C2   C
ATOM   4677  C   GLY B  64      12.024  24.315  -7.967  0.00  0.00      C2   C
ATOM   4678  O   GLY B  64      12.787  23.867  -7.096  0.00  0.00      C2   O
ATOM   4679  H   GLY B  64      10.353  22.414  -6.250  0.00  0.00      C2   H
ATOM   4680  HA3 GLY B  64      10.000  24.516  -7.248  0.00  0.00      C2   H
ATOM   4681  HA2 GLY B  64      10.184  23.738  -8.826  0.00  0.00      C2   H
ATOM   4682  N   THR B  65      12.332  25.047  -9.022  0.00  0.00      C2   N
ATOM   4683  CA  THR B  65      13.700  25.499  -9.427  0.00  0.00      C2   C
ATOM   4684  C   THR B  65      14.487  26.164  -8.277  0.00  0.00      C2   C
ATOM   4685  O   THR B  65      15.680  25.907  -8.076  0.00  0.00      C2   O
ATOM   4686  CB  THR B  65      13.677  26.250 -10.807  0.00  0.00      C2   C
ATOM   4687  OG1 THR B  65      14.991  26.242 -11.399  0.00  0.00      C2   O
ATOM   4688  CG2 THR B  65      13.207  27.683 -10.638  0.00  0.00      C2   C
ATOM   4689  H   THR B  65      11.623  25.214  -9.721  0.00  0.00      C2   H
ATOM   4690  HA  THR B  65      14.273  24.582  -9.562  0.00  0.00      C2   H
ATOM   4691  HB  THR B  65      13.051  25.792 -11.573  0.00  0.00      C2   H
ATOM   4692  HG1 THR B  65      15.220  25.314 -11.486  0.00  0.00      C2   H
ATOM   4693 HG21 THR B  65      13.306  28.226 -11.578  0.00  0.00      C2   H
ATOM   4694 HG22 THR B  65      12.131  27.647 -10.466  0.00  0.00      C2   H
ATOM   4695 HG23 THR B  65      13.717  28.281  -9.883  0.00  0.00      C2   H
ATOM   4696  N   ASP B  66      13.895  27.066  -7.456  0.00  0.00      C2   N
ATOM   4697  CA  ASP B  66      14.549  27.711  -6.315  0.00  0.00      C2   C
ATOM   4698  C   ASP B  66      14.683  26.716  -5.128  0.00  0.00      C2   C
ATOM   4699  O   ASP B  66      15.455  27.005  -4.176  0.00  0.00      C2   O
ATOM   4700  CB  ASP B  66      13.796  28.978  -5.738  0.00  0.00      C2   C
ATOM   4701  CG  ASP B  66      13.009  29.829  -6.639  0.00  0.00      C2   C
ATOM   4702  OD1 ASP B  66      12.889  31.071  -6.351  0.00  0.00      C2   O
ATOM   4703  OD2 ASP B  66      12.416  29.440  -7.628  0.00  0.00      C2   O
ATOM   4704  H   ASP B  66      13.019  27.492  -7.724  0.00  0.00      C2   H
ATOM   4705  HA  ASP B  66      15.561  27.945  -6.645  0.00  0.00      C2   H
ATOM   4706  HB3 ASP B  66      14.606  29.594  -5.350  0.00  0.00      C2   H
ATOM   4707  HB2 ASP B  66      13.193  28.750  -4.859  0.00  0.00      C2   H
ATOM   4708  N   SER B  67      14.278  25.469  -5.249  0.00  0.00      C2   N
ATOM   4709  CA  SER B  67      14.787  24.374  -4.516  0.00  0.00      C2   C
ATOM   4710  C   SER B  67      14.359  24.416  -3.049  0.00  0.00      C2   C
ATOM   4711  O   SER B  67      14.947  23.709  -2.278  0.00  0.00      C2   O
ATOM   4712  CB  SER B  67      16.298  24.370  -4.706  0.00  0.00      C2   C
ATOM   4713  OG  SER B  67      16.672  24.244  -6.084  0.00  0.00      C2   O
ATOM   4714  H   SER B  67      13.628  25.201  -5.974  0.00  0.00      C2   H
ATOM   4715  HA  SER B  67      14.262  23.524  -4.952  0.00  0.00      C2   H
ATOM   4716  HB3 SER B  67      16.634  23.547  -4.075  0.00  0.00      C2   H
ATOM   4717  HB2 SER B  67      16.889  25.229  -4.386  0.00  0.00      C2   H
ATOM   4718  HG  SER B  67      15.955  23.854  -6.590  0.00  0.00      C2   H
ATOM   4719  N   ARG B  68      13.254  25.133  -2.743  0.00  0.00      C2   N
ATOM   4720  CA  ARG B  68      12.606  25.152  -1.448  0.00  0.00      C2   C
ATOM   4721  C   ARG B  68      11.223  24.442  -1.435  0.00  0.00      C2   C
ATOM   4722  O   ARG B  68      10.955  23.681  -0.550  0.00  0.00      C2   O
ATOM   4723  CB  ARG B  68      12.542  26.625  -0.900  0.00  0.00      C2   C
ATOM   4724  CG  ARG B  68      11.758  26.851   0.409  0.00  0.00      C2   C
ATOM   4725  CD  ARG B  68      12.098  28.034   1.281  0.00  0.00      C2   C
ATOM   4726  NE  ARG B  68      11.103  28.105   2.347  0.00  0.00      C2   N
ATOM   4727  CZ  ARG B  68      11.013  29.170   3.177  0.00  0.00      C2   C
ATOM   4728  NH1 ARG B  68      11.747  30.267   2.951  0.00  0.00      C2   N
ATOM   4729  NH2 ARG B  68      10.072  29.120   4.089  0.00  0.00      C2   N
ATOM   4730  H   ARG B  68      12.864  25.678  -3.499  0.00  0.00      C2   H
ATOM   4731  HA  ARG B  68      13.198  24.501  -0.805  0.00  0.00      C2   H
ATOM   4732  HB3 ARG B  68      11.987  27.303  -1.550  0.00  0.00      C2   H
ATOM   4733  HB2 ARG B  68      13.527  27.089  -0.862  0.00  0.00      C2   H
ATOM   4734  HG3 ARG B  68      12.019  26.005   1.046  0.00  0.00      C2   H
ATOM   4735  HG2 ARG B  68      10.704  26.727   0.162  0.00  0.00      C2   H
ATOM   4736  HD3 ARG B  68      12.268  28.894   0.633  0.00  0.00      C2   H
ATOM   4737  HD2 ARG B  68      13.035  27.858   1.810  0.00  0.00      C2   H
ATOM   4738  HE  ARG B  68      10.712  27.231   2.670  0.00  0.00      C2   H
ATOM   4739 HH12 ARG B  68      11.766  31.067   3.566  0.00  0.00      C2   H
ATOM   4740 HH11 ARG B  68      12.315  30.302   2.116  0.00  0.00      C2   H
ATOM   4741 HH22 ARG B  68       9.945  29.874   4.749  0.00  0.00      C2   H
ATOM   4742 HH21 ARG B  68       9.439  28.335   4.146  0.00  0.00      C2   H
ATOM   4743  N   LEU B  69      10.408  24.841  -2.389  0.00  0.00      C2   N
ATOM   4744  CA  LEU B  69       9.039  24.376  -2.574  0.00  0.00      C2   C
ATOM   4745  C   LEU B  69       9.098  23.105  -3.463  0.00  0.00      C2   C
ATOM   4746  O   LEU B  69       9.913  23.005  -4.405  0.00  0.00      C2   O
ATOM   4747  CB  LEU B  69       8.165  25.445  -3.301  0.00  0.00      C2   C
ATOM   4748  CG  LEU B  69       8.169  26.735  -2.484  0.00  0.00      C2   C
ATOM   4749  CD1 LEU B  69       7.435  27.898  -3.051  0.00  0.00      C2   C
ATOM   4750  CD2 LEU B  69       7.523  26.443  -1.124  0.00  0.00      C2   C
ATOM   4751  H   LEU B  69      10.642  25.633  -2.970  0.00  0.00      C2   H
ATOM   4752  HA  LEU B  69       8.647  23.982  -1.636  0.00  0.00      C2   H
ATOM   4753  HB3 LEU B  69       7.144  25.106  -3.479  0.00  0.00      C2   H
ATOM   4754  HB2 LEU B  69       8.708  25.598  -4.234  0.00  0.00      C2   H
ATOM   4755  HG  LEU B  69       9.188  27.079  -2.310  0.00  0.00      C2   H
ATOM   4756 HD11 LEU B  69       8.002  28.376  -3.850  0.00  0.00      C2   H
ATOM   4757 HD12 LEU B  69       6.458  27.560  -3.397  0.00  0.00      C2   H
ATOM   4758 HD13 LEU B  69       7.202  28.595  -2.246  0.00  0.00      C2   H
ATOM   4759 HD21 LEU B  69       6.798  25.630  -1.162  0.00  0.00      C2   H
ATOM   4760 HD22 LEU B  69       8.258  26.017  -0.441  0.00  0.00      C2   H
ATOM   4761 HD23 LEU B  69       6.933  27.257  -0.703  0.00  0.00      C2   H
ATOM   4762  N   LEU B  70       8.247  22.193  -3.106  0.00  0.00      C2   N
ATOM   4763  CA  LEU B  70       8.134  20.782  -3.598  0.00  0.00      C2   C
ATOM   4764  C   LEU B  70       6.668  20.390  -3.588  0.00  0.00      C2   C
ATOM   4765  O   LEU B  70       5.892  20.741  -2.761  0.00  0.00      C2   O
ATOM   4766  CB  LEU B  70       9.082  20.020  -2.661  0.00  0.00      C2   C
ATOM   4767  CG  LEU B  70       9.041  18.451  -2.589  0.00  0.00      C2   C
ATOM   4768  CD1 LEU B  70       9.617  17.861  -3.809  0.00  0.00      C2   C
ATOM   4769  CD2 LEU B  70       9.810  17.901  -1.331  0.00  0.00      C2   C
ATOM   4770  H   LEU B  70       7.477  22.362  -2.475  0.00  0.00      C2   H
ATOM   4771  HA  LEU B  70       8.486  20.762  -4.629  0.00  0.00      C2   H
ATOM   4772  HB3 LEU B  70       8.796  20.375  -1.671  0.00  0.00      C2   H
ATOM   4773  HB2 LEU B  70      10.140  20.249  -2.789  0.00  0.00      C2   H
ATOM   4774  HG  LEU B  70       8.002  18.225  -2.350  0.00  0.00      C2   H
ATOM   4775 HD11 LEU B  70      10.242  18.507  -4.426  0.00  0.00      C2   H
ATOM   4776 HD12 LEU B  70      10.216  16.958  -3.694  0.00  0.00      C2   H
ATOM   4777 HD13 LEU B  70       8.722  17.637  -4.388  0.00  0.00      C2   H
ATOM   4778 HD21 LEU B  70      10.434  18.675  -0.884  0.00  0.00      C2   H
ATOM   4779 HD22 LEU B  70       9.212  17.440  -0.546  0.00  0.00      C2   H
ATOM   4780 HD23 LEU B  70      10.518  17.155  -1.695  0.00  0.00      C2   H
ATOM   4781  N   VAL B  71       6.310  19.636  -4.703  0.00  0.00      C2   N
ATOM   4782  CA  VAL B  71       4.898  19.111  -4.877  0.00  0.00      C2   C
ATOM   4783  C   VAL B  71       4.944  17.562  -4.561  0.00  0.00      C2   C
ATOM   4784  O   VAL B  71       6.011  16.970  -4.865  0.00  0.00      C2   O
ATOM   4785  CB  VAL B  71       4.333  19.371  -6.278  0.00  0.00      C2   C
ATOM   4786  CG1 VAL B  71       4.190  20.842  -6.563  0.00  0.00      C2   C
ATOM   4787  CG2 VAL B  71       4.919  18.694  -7.560  0.00  0.00      C2   C
ATOM   4788  H   VAL B  71       6.905  19.420  -5.491  0.00  0.00      C2   H
ATOM   4789  HA  VAL B  71       4.233  19.650  -4.202  0.00  0.00      C2   H
ATOM   4790  HB  VAL B  71       3.318  18.978  -6.221  0.00  0.00      C2   H
ATOM   4791 HG11 VAL B  71       3.525  21.136  -7.374  0.00  0.00      C2   H
ATOM   4792 HG12 VAL B  71       3.886  21.345  -5.645  0.00  0.00      C2   H
ATOM   4793 HG13 VAL B  71       5.174  21.259  -6.779  0.00  0.00      C2   H
ATOM   4794 HG21 VAL B  71       4.271  18.821  -8.427  0.00  0.00      C2   H
ATOM   4795 HG22 VAL B  71       5.913  19.065  -7.812  0.00  0.00      C2   H
ATOM   4796 HG23 VAL B  71       5.086  17.620  -7.479  0.00  0.00      C2   H
ATOM   4797  N   SER B  72       3.821  16.967  -4.009  0.00  0.00      C2   N
ATOM   4798  CA  SER B  72       3.547  15.522  -3.915  0.00  0.00      C2   C
ATOM   4799  C   SER B  72       2.070  15.269  -4.315  0.00  0.00      C2   C
ATOM   4800  O   SER B  72       1.162  15.997  -4.019  0.00  0.00      C2   O
ATOM   4801  CB  SER B  72       3.864  14.960  -2.543  0.00  0.00      C2   C
ATOM   4802  OG  SER B  72       3.135  15.547  -1.482  0.00  0.00      C2   O
ATOM   4803  H   SER B  72       3.124  17.637  -3.719  0.00  0.00      C2   H
ATOM   4804  HA  SER B  72       4.188  14.915  -4.553  0.00  0.00      C2   H
ATOM   4805  HB3 SER B  72       4.930  15.092  -2.360  0.00  0.00      C2   H
ATOM   4806  HB2 SER B  72       3.713  13.889  -2.408  0.00  0.00      C2   H
ATOM   4807  HG  SER B  72       2.193  15.603  -1.661  0.00  0.00      C2   H
ATOM   4808  N   ALA B  73       1.842  14.075  -4.968  0.00  0.00      C2   N
ATOM   4809  CA  ALA B  73       0.522  13.626  -5.391  0.00  0.00      C2   C
ATOM   4810  C   ALA B  73       0.403  12.111  -5.023  0.00  0.00      C2   C
ATOM   4811  O   ALA B  73       1.379  11.382  -4.966  0.00  0.00      C2   O
ATOM   4812  CB  ALA B  73       0.351  13.897  -6.841  0.00  0.00      C2   C
ATOM   4813  H   ALA B  73       2.687  13.563  -5.178  0.00  0.00      C2   H
ATOM   4814  HA  ALA B  73      -0.220  14.236  -4.876  0.00  0.00      C2   H
ATOM   4815  HB1 ALA B  73       0.089  13.003  -7.407  0.00  0.00      C2   H
ATOM   4816  HB2 ALA B  73      -0.373  14.697  -6.995  0.00  0.00      C2   H
ATOM   4817  HB3 ALA B  73       1.246  14.303  -7.311  0.00  0.00      C2   H
ATOM   4818  N   SER B  74      -0.784  11.563  -4.782  0.00  0.00      C2   N
ATOM   4819  CA  SER B  74      -1.130  10.133  -4.564  0.00  0.00      C2   C
ATOM   4820  C   SER B  74      -2.474   9.959  -5.273  0.00  0.00      C2   C
ATOM   4821  O   SER B  74      -2.788  10.674  -6.216  0.00  0.00      C2   O
ATOM   4822  CB  SER B  74      -1.060   9.917  -3.064  0.00  0.00      C2   C
ATOM   4823  OG  SER B  74      -1.527   8.675  -2.564  0.00  0.00      C2   O
ATOM   4824  H   SER B  74      -1.604  12.115  -4.989  0.00  0.00      C2   H
ATOM   4825  HA  SER B  74      -0.366   9.498  -5.012  0.00  0.00      C2   H
ATOM   4826  HB3 SER B  74      -1.603  10.683  -2.510  0.00  0.00      C2   H
ATOM   4827  HB2 SER B  74      -0.017   9.844  -2.758  0.00  0.00      C2   H
ATOM   4828  HG  SER B  74      -0.842   8.026  -2.737  0.00  0.00      C2   H
ATOM   4829  N   GLN B  75      -3.191   8.994  -4.782  0.00  0.00      C2   N
ATOM   4830  CA  GLN B  75      -4.568   8.642  -5.102  0.00  0.00      C2   C
ATOM   4831  C   GLN B  75      -5.583   9.733  -4.779  0.00  0.00      C2   C
ATOM   4832  O   GLN B  75      -6.626   9.854  -5.383  0.00  0.00      C2   O
ATOM   4833  CB  GLN B  75      -4.886   7.395  -4.286  0.00  0.00      C2   C
ATOM   4834  CG  GLN B  75      -6.322   6.866  -4.575  0.00  0.00      C2   C
ATOM   4835  CD  GLN B  75      -6.586   5.520  -3.939  0.00  0.00      C2   C
ATOM   4836  OE1 GLN B  75      -5.710   4.926  -3.332  0.00  0.00      C2   O
ATOM   4837  NE2 GLN B  75      -7.870   5.077  -4.153  0.00  0.00      C2   N
ATOM   4838  H   GLN B  75      -2.688   8.634  -3.983  0.00  0.00      C2   H
ATOM   4839  HA  GLN B  75      -4.621   8.440  -6.172  0.00  0.00      C2   H
ATOM   4840  HB3 GLN B  75      -4.738   7.494  -3.211  0.00  0.00      C2   H
ATOM   4841  HB2 GLN B  75      -4.082   6.706  -4.546  0.00  0.00      C2   H
ATOM   4842  HG3 GLN B  75      -6.420   6.550  -5.614  0.00  0.00      C2   H
ATOM   4843  HG2 GLN B  75      -7.174   7.534  -4.450  0.00  0.00      C2   H
ATOM   4844 HE22 GLN B  75      -8.139   4.159  -3.827  0.00  0.00      C2   H
ATOM   4845 HE21 GLN B  75      -8.546   5.655  -4.633  0.00  0.00      C2   H
ATOM   4846  N   ASP B  76      -5.319  10.594  -3.820  0.00  0.00      C2   N
ATOM   4847  CA  ASP B  76      -6.149  11.778  -3.455  0.00  0.00      C2   C
ATOM   4848  C   ASP B  76      -6.394  12.774  -4.651  0.00  0.00      C2   C
ATOM   4849  O   ASP B  76      -5.573  12.956  -5.572  0.00  0.00      C2   O
ATOM   4850  CB  ASP B  76      -5.449  12.581  -2.248  0.00  0.00      C2   C
ATOM   4851  CG  ASP B  76      -4.959  11.808  -1.066  0.00  0.00      C2   C
ATOM   4852  OD1 ASP B  76      -5.888  11.496  -0.265  0.00  0.00      C2   O
ATOM   4853  OD2 ASP B  76      -3.744  11.564  -0.909  0.00  0.00      C2   O
ATOM   4854  H   ASP B  76      -4.382  10.621  -3.444  0.00  0.00      C2   H
ATOM   4855  HA  ASP B  76      -7.124  11.460  -3.086  0.00  0.00      C2   H
ATOM   4856  HB3 ASP B  76      -6.145  13.350  -1.911  0.00  0.00      C2   H
ATOM   4857  HB2 ASP B  76      -4.594  13.105  -2.674  0.00  0.00      C2   H
ATOM   4858  N   GLY B  77      -7.467  13.525  -4.584  0.00  0.00      C2   N
ATOM   4859  CA  GLY B  77      -7.961  14.567  -5.481  0.00  0.00      C2   C
ATOM   4860  C   GLY B  77      -7.221  15.884  -5.289  0.00  0.00      C2   C
ATOM   4861  O   GLY B  77      -7.041  16.662  -6.248  0.00  0.00      C2   O
ATOM   4862  H   GLY B  77      -7.986  13.404  -3.726  0.00  0.00      C2   H
ATOM   4863  HA3 GLY B  77      -9.042  14.688  -5.407  0.00  0.00      C2   H
ATOM   4864  HA2 GLY B  77      -7.838  14.326  -6.537  0.00  0.00      C2   H
ATOM   4865  N   LYS B  78      -6.636  16.111  -4.098  0.00  0.00      C2   N
ATOM   4866  CA  LYS B  78      -5.659  17.120  -3.813  0.00  0.00      C2   C
ATOM   4867  C   LYS B  78      -4.153  16.633  -4.113  0.00  0.00      C2   C
ATOM   4868  O   LYS B  78      -3.754  15.645  -3.463  0.00  0.00      C2   O
ATOM   4869  CB  LYS B  78      -5.744  17.564  -2.349  0.00  0.00      C2   C
ATOM   4870  CG  LYS B  78      -7.101  18.317  -1.900  0.00  0.00      C2   C
ATOM   4871  CD  LYS B  78      -8.473  17.607  -2.174  0.00  0.00      C2   C
ATOM   4872  CE  LYS B  78      -9.521  18.472  -1.365  0.00  0.00      C2   C
ATOM   4873  NZ  LYS B  78     -10.795  17.624  -1.337  0.00  0.00      C2   N
ATOM   4874  H   LYS B  78      -6.782  15.467  -3.335  0.00  0.00      C2   H
ATOM   4875  HA  LYS B  78      -5.803  17.971  -4.479  0.00  0.00      C2   H
ATOM   4876  HB3 LYS B  78      -4.906  18.232  -2.145  0.00  0.00      C2   H
ATOM   4877  HB2 LYS B  78      -5.564  16.738  -1.661  0.00  0.00      C2   H
ATOM   4878  HG3 LYS B  78      -7.025  19.287  -2.392  0.00  0.00      C2   H
ATOM   4879  HG2 LYS B  78      -6.936  18.635  -0.871  0.00  0.00      C2   H
ATOM   4880  HD3 LYS B  78      -8.520  16.562  -1.869  0.00  0.00      C2   H
ATOM   4881  HD2 LYS B  78      -8.556  17.634  -3.261  0.00  0.00      C2   H
ATOM   4882  HE3 LYS B  78      -9.574  19.358  -1.997  0.00  0.00      C2   H
ATOM   4883  HE2 LYS B  78      -9.134  18.763  -0.388  0.00  0.00      C2   H
ATOM   4884  HZ1 LYS B  78     -11.125  17.267  -2.222  0.00  0.00      C2   H
ATOM   4885  HZ2 LYS B  78     -10.756  16.837  -0.704  0.00  0.00      C2   H
ATOM   4886  HZ3 LYS B  78     -11.387  18.326  -0.916  0.00  0.00      C2   H
ATOM   4887  N   LEU B  79      -3.342  17.421  -4.853  0.00  0.00      C2   N
ATOM   4888  CA  LEU B  79      -1.941  17.421  -4.832  0.00  0.00      C2   C
ATOM   4889  C   LEU B  79      -1.515  18.427  -3.721  0.00  0.00      C2   C
ATOM   4890  O   LEU B  79      -2.070  19.489  -3.652  0.00  0.00      C2   O
ATOM   4891  CB  LEU B  79      -1.394  17.953  -6.263  0.00  0.00      C2   C
ATOM   4892  CG  LEU B  79       0.081  18.283  -6.364  0.00  0.00      C2   C
ATOM   4893  CD1 LEU B  79       0.682  18.031  -7.725  0.00  0.00      C2   C
ATOM   4894  CD2 LEU B  79       0.312  19.787  -5.986  0.00  0.00      C2   C
ATOM   4895  H   LEU B  79      -3.716  18.330  -5.085  0.00  0.00      C2   H
ATOM   4896  HA  LEU B  79      -1.449  16.472  -4.618  0.00  0.00      C2   H
ATOM   4897  HB3 LEU B  79      -1.949  18.859  -6.505  0.00  0.00      C2   H
ATOM   4898  HB2 LEU B  79      -1.671  17.222  -7.022  0.00  0.00      C2   H
ATOM   4899  HG  LEU B  79       0.499  17.735  -5.520  0.00  0.00      C2   H
ATOM   4900 HD11 LEU B  79       1.485  18.676  -8.083  0.00  0.00      C2   H
ATOM   4901 HD12 LEU B  79       0.913  16.976  -7.870  0.00  0.00      C2   H
ATOM   4902 HD13 LEU B  79      -0.199  18.097  -8.363  0.00  0.00      C2   H
ATOM   4903 HD21 LEU B  79       0.683  19.819  -4.962  0.00  0.00      C2   H
ATOM   4904 HD22 LEU B  79       1.135  20.259  -6.522  0.00  0.00      C2   H
ATOM   4905 HD23 LEU B  79      -0.538  20.445  -6.168  0.00  0.00      C2   H
ATOM   4906  N   ILE B  80      -0.607  18.058  -2.782  0.00  0.00      C2   N
ATOM   4907  CA  ILE B  80      -0.016  18.950  -1.760  0.00  0.00      C2   C
ATOM   4908  C   ILE B  80       1.350  19.509  -2.303  0.00  0.00      C2   C
ATOM   4909  O   ILE B  80       2.233  18.799  -2.736  0.00  0.00      C2   O
ATOM   4910  CB  ILE B  80       0.387  18.041  -0.520  0.00  0.00      C2   C
ATOM   4911  CG1 ILE B  80      -0.807  17.106  -0.044  0.00  0.00      C2   C
ATOM   4912  CG2 ILE B  80       0.962  18.806   0.695  0.00  0.00      C2   C
ATOM   4913  CD1 ILE B  80      -0.450  16.025   1.048  0.00  0.00      C2   C
ATOM   4914  H   ILE B  80      -0.051  17.306  -3.163  0.00  0.00      C2   H
ATOM   4915  HA  ILE B  80      -0.729  19.758  -1.594  0.00  0.00      C2   H
ATOM   4916  HB  ILE B  80       1.189  17.413  -0.907  0.00  0.00      C2   H
ATOM   4917 HG13 ILE B  80      -1.377  16.685  -0.872  0.00  0.00      C2   H
ATOM   4918 HG12 ILE B  80      -1.418  17.860   0.453  0.00  0.00      C2   H
ATOM   4919 HG21 ILE B  80       1.082  18.116   1.530  0.00  0.00      C2   H
ATOM   4920 HG22 ILE B  80       1.867  19.355   0.435  0.00  0.00      C2   H
ATOM   4921 HG23 ILE B  80       0.263  19.565   1.048  0.00  0.00      C2   H
ATOM   4922 HD11 ILE B  80      -1.001  15.091   0.931  0.00  0.00      C2   H
ATOM   4923 HD12 ILE B  80       0.586  15.758   0.840  0.00  0.00      C2   H
ATOM   4924 HD13 ILE B  80      -0.460  16.469   2.043  0.00  0.00      C2   H
ATOM   4925  N   ILE B  81       1.461  20.877  -2.085  0.00  0.00      C2   N
ATOM   4926  CA  ILE B  81       2.743  21.676  -2.294  0.00  0.00      C2   C
ATOM   4927  C   ILE B  81       3.229  21.950  -0.837  0.00  0.00      C2   C
ATOM   4928  O   ILE B  81       2.500  22.534  -0.017  0.00  0.00      C2   O
ATOM   4929  CB  ILE B  81       2.536  23.086  -3.063  0.00  0.00      C2   C
ATOM   4930  CG1 ILE B  81       1.655  22.978  -4.324  0.00  0.00      C2   C
ATOM   4931  CG2 ILE B  81       3.843  23.780  -3.363  0.00  0.00      C2   C
ATOM   4932  CD1 ILE B  81       1.023  24.246  -4.810  0.00  0.00      C2   C
ATOM   4933  H   ILE B  81       0.728  21.283  -1.520  0.00  0.00      C2   H
ATOM   4934  HA  ILE B  81       3.510  21.162  -2.874  0.00  0.00      C2   H
ATOM   4935  HB  ILE B  81       1.914  23.743  -2.456  0.00  0.00      C2   H
ATOM   4936 HG13 ILE B  81       0.821  22.328  -4.059  0.00  0.00      C2   H
ATOM   4937 HG12 ILE B  81       2.120  22.379  -5.107  0.00  0.00      C2   H
ATOM   4938 HG21 ILE B  81       4.514  24.018  -2.538  0.00  0.00      C2   H
ATOM   4939 HG22 ILE B  81       4.370  23.068  -3.998  0.00  0.00      C2   H
ATOM   4940 HG23 ILE B  81       3.768  24.765  -3.823  0.00  0.00      C2   H
ATOM   4941 HD11 ILE B  81       1.575  25.113  -4.448  0.00  0.00      C2   H
ATOM   4942 HD12 ILE B  81       0.903  24.231  -5.894  0.00  0.00      C2   H
ATOM   4943 HD13 ILE B  81       0.053  24.335  -4.321  0.00  0.00      C2   H
ATOM   4944  N   TRP B  82       4.371  21.377  -0.531  0.00  0.00      C2   N
ATOM   4945  CA  TRP B  82       5.125  21.441   0.679  0.00  0.00      C2   C
ATOM   4946  C   TRP B  82       6.140  22.624   0.530  0.00  0.00      C2   C
ATOM   4947  O   TRP B  82       6.704  22.818  -0.534  0.00  0.00      C2   O
ATOM   4948  CB  TRP B  82       5.916  20.104   0.794  0.00  0.00      C2   C
ATOM   4949  CG  TRP B  82       5.063  18.912   0.948  0.00  0.00      C2   C
ATOM   4950  CD1 TRP B  82       4.479  18.242  -0.058  0.00  0.00      C2   C
ATOM   4951  CD2 TRP B  82       4.600  18.289   2.164  0.00  0.00      C2   C
ATOM   4952  NE1 TRP B  82       3.748  17.220   0.523  0.00  0.00      C2   N
ATOM   4953  CE2 TRP B  82       3.819  17.131   1.865  0.00  0.00      C2   C
ATOM   4954  CE3 TRP B  82       4.752  18.522   3.535  0.00  0.00      C2   C
ATOM   4955  CZ2 TRP B  82       3.353  16.180   2.805  0.00  0.00      C2   C
ATOM   4956  CZ3 TRP B  82       4.197  17.620   4.534  0.00  0.00      C2   C
ATOM   4957  CH2 TRP B  82       3.523  16.489   4.193  0.00  0.00      C2   C
ATOM   4958  H   TRP B  82       4.919  20.967  -1.274  0.00  0.00      C2   H
ATOM   4959  HA  TRP B  82       4.523  21.442   1.587  0.00  0.00      C2   H
ATOM   4960  HB3 TRP B  82       6.598  20.106   1.644  0.00  0.00      C2   H
ATOM   4961  HB2 TRP B  82       6.561  19.904  -0.062  0.00  0.00      C2   H
ATOM   4962  HD1 TRP B  82       4.441  18.509  -1.103  0.00  0.00      C2   H
ATOM   4963  HE1 TRP B  82       3.304  16.506  -0.037  0.00  0.00      C2   H
ATOM   4964  HE3 TRP B  82       5.251  19.384   3.952  0.00  0.00      C2   H
ATOM   4965  HZ2 TRP B  82       2.791  15.296   2.542  0.00  0.00      C2   H
ATOM   4966  HZ3 TRP B  82       4.350  17.802   5.588  0.00  0.00      C2   H
ATOM   4967  HH2 TRP B  82       3.096  15.891   4.985  0.00  0.00      C2   H
ATOM   4968  N   ASP B  83       6.584  23.048   1.747  0.00  0.00      C2   N
ATOM   4969  CA  ASP B  83       7.861  23.732   1.956  0.00  0.00      C2   C
ATOM   4970  C   ASP B  83       8.920  22.660   2.471  0.00  0.00      C2   C
ATOM   4971  O   ASP B  83       8.497  21.693   3.097  0.00  0.00      C2   O
ATOM   4972  CB  ASP B  83       7.658  24.798   2.969  0.00  0.00      C2   C
ATOM   4973  CG  ASP B  83       8.752  25.846   3.197  0.00  0.00      C2   C
ATOM   4974  OD1 ASP B  83       9.879  25.651   2.757  0.00  0.00      C2   O
ATOM   4975  OD2 ASP B  83       8.574  26.788   3.990  0.00  0.00      C2   O
ATOM   4976  H   ASP B  83       6.060  22.824   2.581  0.00  0.00      C2   H
ATOM   4977  HA  ASP B  83       8.131  24.251   1.036  0.00  0.00      C2   H
ATOM   4978  HB3 ASP B  83       7.518  24.419   3.981  0.00  0.00      C2   H
ATOM   4979  HB2 ASP B  83       6.726  25.322   2.754  0.00  0.00      C2   H
ATOM   4980  N   SER B  84      10.243  22.926   2.312  0.00  0.00      C2   N
ATOM   4981  CA  SER B  84      11.290  22.164   3.053  0.00  0.00      C2   C
ATOM   4982  C   SER B  84      11.964  22.847   4.268  0.00  0.00      C2   C
ATOM   4983  O   SER B  84      12.753  22.191   4.941  0.00  0.00      C2   O
ATOM   4984  CB  SER B  84      12.247  21.575   1.991  0.00  0.00      C2   C
ATOM   4985  OG  SER B  84      12.842  22.571   1.068  0.00  0.00      C2   O
ATOM   4986  H   SER B  84      10.550  23.818   1.952  0.00  0.00      C2   H
ATOM   4987  HA  SER B  84      10.825  21.322   3.566  0.00  0.00      C2   H
ATOM   4988  HB3 SER B  84      11.622  20.886   1.424  0.00  0.00      C2   H
ATOM   4989  HB2 SER B  84      13.002  21.021   2.549  0.00  0.00      C2   H
ATOM   4990  HG  SER B  84      12.178  22.822   0.421  0.00  0.00      C2   H
ATOM   4991  N   TYR B  85      11.715  24.143   4.525  0.00  0.00      C2   N
ATOM   4992  CA  TYR B  85      12.445  24.869   5.593  0.00  0.00      C2   C
ATOM   4993  C   TYR B  85      11.509  24.992   6.770  0.00  0.00      C2   C
ATOM   4994  O   TYR B  85      12.015  25.137   7.910  0.00  0.00      C2   O
ATOM   4995  CB  TYR B  85      12.743  26.224   4.970  0.00  0.00      C2   C
ATOM   4996  CG  TYR B  85      13.835  26.301   3.875  0.00  0.00      C2   C
ATOM   4997  CD1 TYR B  85      13.956  25.331   2.841  0.00  0.00      C2   C
ATOM   4998  CD2 TYR B  85      14.663  27.430   3.852  0.00  0.00      C2   C
ATOM   4999  CE1 TYR B  85      14.803  25.459   1.729  0.00  0.00      C2   C
ATOM   5000  CE2 TYR B  85      15.552  27.585   2.788  0.00  0.00      C2   C
ATOM   5001  CZ  TYR B  85      15.662  26.600   1.750  0.00  0.00      C2   C
ATOM   5002  OH  TYR B  85      16.577  26.855   0.813  0.00  0.00      C2   O
ATOM   5003  H   TYR B  85      11.121  24.653   3.886  0.00  0.00      C2   H
ATOM   5004  HA  TYR B  85      13.422  24.479   5.879  0.00  0.00      C2   H
ATOM   5005  HB3 TYR B  85      13.035  27.015   5.660  0.00  0.00      C2   H
ATOM   5006  HB2 TYR B  85      11.906  26.693   4.454  0.00  0.00      C2   H
ATOM   5007  HD1 TYR B  85      13.348  24.438   2.847  0.00  0.00      C2   H
ATOM   5008  HD2 TYR B  85      14.568  28.189   4.614  0.00  0.00      C2   H
ATOM   5009  HE1 TYR B  85      14.906  24.675   0.993  0.00  0.00      C2   H
ATOM   5010  HE2 TYR B  85      16.028  28.554   2.813  0.00  0.00      C2   H
ATOM   5011  HH  TYR B  85      16.730  26.082   0.264  0.00  0.00      C2   H
ATOM   5012  N   THR B  86      10.200  24.942   6.522  0.00  0.00      C2   N
ATOM   5013  CA  THR B  86       9.169  25.132   7.554  0.00  0.00      C2   C
ATOM   5014  C   THR B  86       8.101  24.024   7.534  0.00  0.00      C2   C
ATOM   5015  O   THR B  86       8.060  23.233   6.600  0.00  0.00      C2   O
ATOM   5016  CB  THR B  86       8.452  26.588   7.446  0.00  0.00      C2   C
ATOM   5017  OG1 THR B  86       7.596  26.626   6.345  0.00  0.00      C2   O
ATOM   5018  CG2 THR B  86       9.443  27.781   7.387  0.00  0.00      C2   C
ATOM   5019  H   THR B  86       9.759  24.730   5.638  0.00  0.00      C2   H
ATOM   5020  HA  THR B  86       9.554  25.015   8.567  0.00  0.00      C2   H
ATOM   5021  HB  THR B  86       7.867  26.632   8.364  0.00  0.00      C2   H
ATOM   5022  HG1 THR B  86       8.060  26.993   5.588  0.00  0.00      C2   H
ATOM   5023 HG21 THR B  86       9.024  28.528   6.713  0.00  0.00      C2   H
ATOM   5024 HG22 THR B  86       9.531  28.175   8.399  0.00  0.00      C2   H
ATOM   5025 HG23 THR B  86      10.436  27.528   7.013  0.00  0.00      C2   H
ATOM   5026  N   THR B  87       7.346  23.950   8.639  0.00  0.00      C2   N
ATOM   5027  CA  THR B  87       6.426  22.903   8.799  0.00  0.00      C2   C
ATOM   5028  C   THR B  87       5.062  23.056   8.057  0.00  0.00      C2   C
ATOM   5029  O   THR B  87       4.443  22.027   7.802  0.00  0.00      C2   O
ATOM   5030  CB  THR B  87       6.102  22.714  10.261  0.00  0.00      C2   C
ATOM   5031  OG1 THR B  87       5.632  23.916  10.861  0.00  0.00      C2   O
ATOM   5032  CG2 THR B  87       7.397  22.353  11.090  0.00  0.00      C2   C
ATOM   5033  H   THR B  87       7.508  24.653   9.345  0.00  0.00      C2   H
ATOM   5034  HA  THR B  87       6.860  22.000   8.368  0.00  0.00      C2   H
ATOM   5035  HB  THR B  87       5.370  21.948  10.520  0.00  0.00      C2   H
ATOM   5036  HG1 THR B  87       6.347  24.530  11.041  0.00  0.00      C2   H
ATOM   5037 HG21 THR B  87       7.970  21.504  10.717  0.00  0.00      C2   H
ATOM   5038 HG22 THR B  87       8.053  23.166  11.398  0.00  0.00      C2   H
ATOM   5039 HG23 THR B  87       7.088  21.963  12.060  0.00  0.00      C2   H
ATOM   5040  N   ASN B  88       4.757  24.190   7.532  0.00  0.00      C2   N
ATOM   5041  CA  ASN B  88       3.632  24.566   6.794  0.00  0.00      C2   C
ATOM   5042  C   ASN B  88       3.698  24.034   5.354  0.00  0.00      C2   C
ATOM   5043  O   ASN B  88       4.746  24.139   4.784  0.00  0.00      C2   O
ATOM   5044  CB  ASN B  88       3.460  26.076   6.753  0.00  0.00      C2   C
ATOM   5045  CG  ASN B  88       3.195  26.640   8.190  0.00  0.00      C2   C
ATOM   5046  OD1 ASN B  88       2.509  26.037   9.030  0.00  0.00      C2   O
ATOM   5047  ND2 ASN B  88       3.723  27.864   8.455  0.00  0.00      C2   N
ATOM   5048  H   ASN B  88       5.522  24.849   7.510  0.00  0.00      C2   H
ATOM   5049  HA  ASN B  88       2.815  24.112   7.354  0.00  0.00      C2   H
ATOM   5050  HB3 ASN B  88       2.711  26.446   6.052  0.00  0.00      C2   H
ATOM   5051  HB2 ASN B  88       4.325  26.583   6.326  0.00  0.00      C2   H
ATOM   5052 HD22 ASN B  88       3.451  28.441   9.237  0.00  0.00      C2   H
ATOM   5053 HD21 ASN B  88       4.486  28.195   7.882  0.00  0.00      C2   H
ATOM   5054  N   LYS B  89       2.634  23.400   4.862  0.00  0.00      C2   N
ATOM   5055  CA  LYS B  89       2.288  23.120   3.498  0.00  0.00      C2   C
ATOM   5056  C   LYS B  89       1.747  24.417   2.962  0.00  0.00      C2   C
ATOM   5057  O   LYS B  89       0.924  25.052   3.679  0.00  0.00      C2   O
ATOM   5058  CB  LYS B  89       1.334  21.951   3.305  0.00  0.00      C2   C
ATOM   5059  CG  LYS B  89       1.729  20.660   4.088  0.00  0.00      C2   C
ATOM   5060  CD  LYS B  89       0.473  19.730   4.251  0.00  0.00      C2   C
ATOM   5061  CE  LYS B  89       0.625  18.358   4.799  0.00  0.00      C2   C
ATOM   5062  NZ  LYS B  89       0.911  18.315   6.230  0.00  0.00      C2   N
[truncated: 791,190 more chars]
