# Supplementary material for: Structural basis of THC analog activity at the Cannabinoid 1 receptor
Source: Nat Commun. 2025 Jan 8;16:486. doi: 10.1038/s41467-024-55808-4 (PMC11711184; doi:10.1038/s41467-024-55808-4)
Supplement: Supplementary file 6 — Source Data [file 41467_2024_55808_MOESM6_ESM.zip › MD_sim_coordinates/7b_THC_end_1000ns.pdb]

CRYST1  101.767  112.716  139.315  90.00  90.00  90.00 P 1           1
ATOM      1  CH3 ACE A   2      13.578  33.817  12.114  0.00  0.00      C2   C
ATOM      2  C   ACE A   2      13.578  35.226  11.512  0.00  0.00      C2   C
ATOM      3  O   ACE A   2      12.560  35.581  10.943  0.00  0.00      C2   O
ATOM      4  1H  ACE A   2      13.972  33.081  11.413  0.00  0.00      C2   H
ATOM      5  2H  ACE A   2      14.198  33.639  12.992  0.00  0.00      C2   H
ATOM      6  3H  ACE A   2      12.565  33.481  12.339  0.00  0.00      C2   H
ATOM      7  N   CYS A   3      14.689  35.891  11.649  0.00  0.00      C2   N
ATOM      8  CA  CYS A   3      14.718  37.339  11.385  0.00  0.00      C2   C
ATOM      9  C   CYS A   3      14.795  37.609   9.876  0.00  0.00      C2   C
ATOM     10  O   CYS A   3      14.374  38.676   9.387  0.00  0.00      C2   O
ATOM     11  CB  CYS A   3      15.823  38.018  12.094  0.00  0.00      C2   C
ATOM     12  SG  CYS A   3      15.606  37.667  13.880  0.00  0.00      C2   S
ATOM     13  H2  CYS A   3      15.403  35.597  12.301  0.00  0.00      C2   H
ATOM     14  HA  CYS A   3      13.763  37.762  11.695  0.00  0.00      C2   H
ATOM     15  HB3 CYS A   3      15.825  39.083  11.860  0.00  0.00      C2   H
ATOM     16  HB2 CYS A   3      16.741  37.615  11.666  0.00  0.00      C2   H
ATOM     17  HG  CYS A   3      15.350  38.913  14.289  0.00  0.00      C2   H
ATOM     18  N   THR A   4      15.441  36.674   9.202  0.00  0.00      C2   N
ATOM     19  CA  THR A   4      15.921  36.654   7.804  0.00  0.00      C2   C
ATOM     20  C   THR A   4      15.003  36.032   6.794  0.00  0.00      C2   C
ATOM     21  O   THR A   4      15.149  36.169   5.595  0.00  0.00      C2   O
ATOM     22  CB  THR A   4      17.256  35.786   7.751  0.00  0.00      C2   C
ATOM     23  OG1 THR A   4      16.956  34.520   8.285  0.00  0.00      C2   O
ATOM     24  CG2 THR A   4      18.509  36.370   8.485  0.00  0.00      C2   C
ATOM     25  H   THR A   4      15.923  35.989   9.767  0.00  0.00      C2   H
ATOM     26  HA  THR A   4      16.069  37.705   7.555  0.00  0.00      C2   H
ATOM     27  HB  THR A   4      17.684  35.861   6.752  0.00  0.00      C2   H
ATOM     28  HG1 THR A   4      16.659  33.865   7.649  0.00  0.00      C2   H
ATOM     29 HG21 THR A   4      18.353  36.562   9.546  0.00  0.00      C2   H
ATOM     30 HG22 THR A   4      19.365  35.729   8.271  0.00  0.00      C2   H
ATOM     31 HG23 THR A   4      18.780  37.368   8.139  0.00  0.00      C2   H
ATOM     32  N   LEU A   5      13.979  35.265   7.300  0.00  0.00      C2   N
ATOM     33  CA  LEU A   5      12.794  34.996   6.436  0.00  0.00      C2   C
ATOM     34  C   LEU A   5      12.182  36.339   5.956  0.00  0.00      C2   C
ATOM     35  O   LEU A   5      11.926  37.168   6.847  0.00  0.00      C2   O
ATOM     36  CB  LEU A   5      11.777  34.174   7.209  0.00  0.00      C2   C
ATOM     37  CG  LEU A   5      12.144  32.656   7.380  0.00  0.00      C2   C
ATOM     38  CD1 LEU A   5      13.177  32.400   8.623  0.00  0.00      C2   C
ATOM     39  CD2 LEU A   5      10.988  31.749   7.302  0.00  0.00      C2   C
ATOM     40  H   LEU A   5      13.862  35.184   8.300  0.00  0.00      C2   H
ATOM     41  HA  LEU A   5      13.130  34.426   5.570  0.00  0.00      C2   H
ATOM     42  HB3 LEU A   5      10.912  34.127   6.548  0.00  0.00      C2   H
ATOM     43  HB2 LEU A   5      11.504  34.710   8.118  0.00  0.00      C2   H
ATOM     44  HG  LEU A   5      12.782  32.424   6.527  0.00  0.00      C2   H
ATOM     45 HD11 LEU A   5      14.190  32.275   8.239  0.00  0.00      C2   H
ATOM     46 HD12 LEU A   5      13.198  33.292   9.248  0.00  0.00      C2   H
ATOM     47 HD13 LEU A   5      12.922  31.521   9.216  0.00  0.00      C2   H
ATOM     48 HD21 LEU A   5      10.495  31.658   8.269  0.00  0.00      C2   H
ATOM     49 HD22 LEU A   5      10.181  31.987   6.609  0.00  0.00      C2   H
ATOM     50 HD23 LEU A   5      11.310  30.739   7.051  0.00  0.00      C2   H
ATOM     51  N   SER A   6      11.799  36.497   4.698  0.00  0.00      C2   N
ATOM     52  CA  SER A   6      10.963  37.708   4.328  0.00  0.00      C2   C
ATOM     53  C   SER A   6       9.500  37.305   4.287  0.00  0.00      C2   C
ATOM     54  O   SER A   6       9.134  36.148   4.639  0.00  0.00      C2   O
ATOM     55  CB  SER A   6      11.542  38.111   2.881  0.00  0.00      C2   C
ATOM     56  OG  SER A   6      11.305  37.116   1.903  0.00  0.00      C2   O
ATOM     57  H   SER A   6      12.048  35.832   3.980  0.00  0.00      C2   H
ATOM     58  HA  SER A   6      11.035  38.492   5.082  0.00  0.00      C2   H
ATOM     59  HB3 SER A   6      12.580  38.441   2.833  0.00  0.00      C2   H
ATOM     60  HB2 SER A   6      11.065  39.045   2.582  0.00  0.00      C2   H
ATOM     61  HG  SER A   6      11.859  36.367   2.135  0.00  0.00      C2   H
ATOM     62  N   ALA A   7       8.628  38.281   4.006  0.00  0.00      C2   N
ATOM     63  CA  ALA A   7       7.182  38.150   3.848  0.00  0.00      C2   C
ATOM     64  C   ALA A   7       6.841  37.039   2.881  0.00  0.00      C2   C
ATOM     65  O   ALA A   7       5.913  36.223   3.172  0.00  0.00      C2   O
ATOM     66  CB  ALA A   7       6.560  39.501   3.325  0.00  0.00      C2   C
ATOM     67  H   ALA A   7       8.935  39.172   3.642  0.00  0.00      C2   H
ATOM     68  HA  ALA A   7       6.811  37.971   4.858  0.00  0.00      C2   H
ATOM     69  HB1 ALA A   7       6.701  40.355   3.988  0.00  0.00      C2   H
ATOM     70  HB2 ALA A   7       6.845  39.672   2.287  0.00  0.00      C2   H
ATOM     71  HB3 ALA A   7       5.493  39.293   3.249  0.00  0.00      C2   H
ATOM     72  N   GLU A   8       7.475  36.986   1.702  0.00  0.00      C2   N
ATOM     73  CA  GLU A   8       7.445  35.913   0.760  0.00  0.00      C2   C
ATOM     74  C   GLU A   8       7.662  34.541   1.439  0.00  0.00      C2   C
ATOM     75  O   GLU A   8       6.863  33.685   1.106  0.00  0.00      C2   O
ATOM     76  CB  GLU A   8       8.401  36.212  -0.411  0.00  0.00      C2   C
ATOM     77  CG  GLU A   8       8.173  37.487  -1.204  0.00  0.00      C2   C
ATOM     78  CD  GLU A   8       6.783  37.767  -1.775  0.00  0.00      C2   C
ATOM     79  OE1 GLU A   8       6.163  36.906  -2.446  0.00  0.00      C2   O
ATOM     80  OE2 GLU A   8       6.212  38.807  -1.415  0.00  0.00      C2   O
ATOM     81  H   GLU A   8       8.193  37.664   1.491  0.00  0.00      C2   H
ATOM     82  HA  GLU A   8       6.417  35.878   0.399  0.00  0.00      C2   H
ATOM     83  HB3 GLU A   8       8.334  35.313  -1.024  0.00  0.00      C2   H
ATOM     84  HB2 GLU A   8       9.410  36.228   0.000  0.00  0.00      C2   H
ATOM     85  HG3 GLU A   8       8.914  37.428  -2.001  0.00  0.00      C2   H
ATOM     86  HG2 GLU A   8       8.563  38.317  -0.614  0.00  0.00      C2   H
ATOM     87  N   ASP A   9       8.720  34.404   2.239  0.00  0.00      C2   N
ATOM     88  CA  ASP A   9       9.040  33.209   3.006  0.00  0.00      C2   C
ATOM     89  C   ASP A   9       8.137  32.888   4.216  0.00  0.00      C2   C
ATOM     90  O   ASP A   9       7.983  31.734   4.486  0.00  0.00      C2   O
ATOM     91  CB  ASP A   9      10.481  33.273   3.560  0.00  0.00      C2   C
ATOM     92  CG  ASP A   9      11.516  33.737   2.545  0.00  0.00      C2   C
ATOM     93  OD1 ASP A   9      11.504  33.352   1.383  0.00  0.00      C2   O
ATOM     94  OD2 ASP A   9      12.372  34.583   2.895  0.00  0.00      C2   O
ATOM     95  H   ASP A   9       9.129  35.302   2.454  0.00  0.00      C2   H
ATOM     96  HA  ASP A   9       8.983  32.417   2.259  0.00  0.00      C2   H
ATOM     97  HB3 ASP A   9      10.902  32.332   3.915  0.00  0.00      C2   H
ATOM     98  HB2 ASP A   9      10.537  33.920   4.435  0.00  0.00      C2   H
ATOM     99  N   LYS A  10       7.584  33.896   4.816  0.00  0.00      C2   N
ATOM    100  CA  LYS A  10       6.593  33.761   5.847  0.00  0.00      C2   C
ATOM    101  C   LYS A  10       5.252  33.380   5.245  0.00  0.00      C2   C
ATOM    102  O   LYS A  10       4.576  32.497   5.796  0.00  0.00      C2   O
ATOM    103  CB  LYS A  10       6.565  35.036   6.614  0.00  0.00      C2   C
ATOM    104  CG  LYS A  10       7.790  35.417   7.479  0.00  0.00      C2   C
ATOM    105  CD  LYS A  10       7.732  36.876   8.050  0.00  0.00      C2   C
ATOM    106  CE  LYS A  10       8.695  37.306   9.181  0.00  0.00      C2   C
ATOM    107  NZ  LYS A  10      10.102  36.836   8.997  0.00  0.00      C2   N
ATOM    108  H   LYS A  10       7.965  34.821   4.678  0.00  0.00      C2   H
ATOM    109  HA  LYS A  10       6.874  32.978   6.552  0.00  0.00      C2   H
ATOM    110  HB3 LYS A  10       5.752  34.967   7.337  0.00  0.00      C2   H
ATOM    111  HB2 LYS A  10       6.345  35.895   5.981  0.00  0.00      C2   H
ATOM    112  HG3 LYS A  10       8.696  35.329   6.879  0.00  0.00      C2   H
ATOM    113  HG2 LYS A  10       7.884  34.685   8.281  0.00  0.00      C2   H
ATOM    114  HD3 LYS A  10       6.697  37.134   8.274  0.00  0.00      C2   H
ATOM    115  HD2 LYS A  10       7.918  37.447   7.140  0.00  0.00      C2   H
ATOM    116  HE3 LYS A  10       8.435  36.984  10.189  0.00  0.00      C2   H
ATOM    117  HE2 LYS A  10       8.795  38.384   9.307  0.00  0.00      C2   H
ATOM    118  HZ1 LYS A  10      10.421  37.079   8.070  0.00  0.00      C2   H
ATOM    119  HZ2 LYS A  10      10.724  37.386   9.573  0.00  0.00      C2   H
ATOM    120  HZ3 LYS A  10      10.117  35.838   9.157  0.00  0.00      C2   H
ATOM    121  N   ALA A  11       4.930  33.771   4.009  0.00  0.00      C2   N
ATOM    122  CA  ALA A  11       3.755  33.367   3.241  0.00  0.00      C2   C
ATOM    123  C   ALA A  11       3.868  31.918   2.915  0.00  0.00      C2   C
ATOM    124  O   ALA A  11       2.919  31.181   3.030  0.00  0.00      C2   O
ATOM    125  CB  ALA A  11       3.517  34.261   2.052  0.00  0.00      C2   C
ATOM    126  H   ALA A  11       5.662  34.280   3.534  0.00  0.00      C2   H
ATOM    127  HA  ALA A  11       2.878  33.485   3.877  0.00  0.00      C2   H
ATOM    128  HB1 ALA A  11       4.378  34.412   1.401  0.00  0.00      C2   H
ATOM    129  HB2 ALA A  11       2.567  33.968   1.604  0.00  0.00      C2   H
ATOM    130  HB3 ALA A  11       3.276  35.252   2.434  0.00  0.00      C2   H
ATOM    131  N   ALA A  12       5.094  31.496   2.475  0.00  0.00      C2   N
ATOM    132  CA  ALA A  12       5.429  30.114   2.139  0.00  0.00      C2   C
ATOM    133  C   ALA A  12       5.323  29.132   3.343  0.00  0.00      C2   C
ATOM    134  O   ALA A  12       4.822  27.972   3.237  0.00  0.00      C2   O
ATOM    135  CB  ALA A  12       6.816  30.137   1.580  0.00  0.00      C2   C
ATOM    136  H   ALA A  12       5.789  32.219   2.356  0.00  0.00      C2   H
ATOM    137  HA  ALA A  12       4.845  29.780   1.281  0.00  0.00      C2   H
ATOM    138  HB1 ALA A  12       7.370  29.200   1.526  0.00  0.00      C2   H
ATOM    139  HB2 ALA A  12       6.832  30.484   0.547  0.00  0.00      C2   H
ATOM    140  HB3 ALA A  12       7.562  30.722   2.119  0.00  0.00      C2   H
ATOM    141  N   VAL A  13       5.773  29.611   4.484  0.00  0.00      C2   N
ATOM    142  CA  VAL A  13       5.587  28.880   5.748  0.00  0.00      C2   C
ATOM    143  C   VAL A  13       4.077  28.729   6.109  0.00  0.00      C2   C
ATOM    144  O   VAL A  13       3.685  27.595   6.243  0.00  0.00      C2   O
ATOM    145  CB  VAL A  13       6.422  29.525   6.921  0.00  0.00      C2   C
ATOM    146  CG1 VAL A  13       5.784  29.228   8.336  0.00  0.00      C2   C
ATOM    147  CG2 VAL A  13       7.859  29.034   6.932  0.00  0.00      C2   C
ATOM    148  H   VAL A  13       6.354  30.437   4.506  0.00  0.00      C2   H
ATOM    149  HA  VAL A  13       6.020  27.890   5.600  0.00  0.00      C2   H
ATOM    150  HB  VAL A  13       6.437  30.588   6.683  0.00  0.00      C2   H
ATOM    151 HG11 VAL A  13       4.922  29.888   8.427  0.00  0.00      C2   H
ATOM    152 HG12 VAL A  13       5.474  28.208   8.563  0.00  0.00      C2   H
ATOM    153 HG13 VAL A  13       6.519  29.390   9.125  0.00  0.00      C2   H
ATOM    154 HG21 VAL A  13       8.602  29.760   7.260  0.00  0.00      C2   H
ATOM    155 HG22 VAL A  13       7.880  28.163   7.587  0.00  0.00      C2   H
ATOM    156 HG23 VAL A  13       8.106  28.732   5.914  0.00  0.00      C2   H
ATOM    157  N   GLU A  14       3.279  29.760   6.215  0.00  0.00      C2   N
ATOM    158  CA  GLU A  14       1.824  29.768   6.420  0.00  0.00      C2   C
ATOM    159  C   GLU A  14       1.083  28.982   5.353  0.00  0.00      C2   C
ATOM    160  O   GLU A  14       0.075  28.364   5.679  0.00  0.00      C2   O
ATOM    161  CB  GLU A  14       1.396  31.234   6.479  0.00  0.00      C2   C
ATOM    162  CG  GLU A  14       2.069  31.975   7.671  0.00  0.00      C2   C
ATOM    163  CD  GLU A  14       1.757  33.455   7.753  0.00  0.00      C2   C
ATOM    164  OE1 GLU A  14       2.257  34.165   8.693  0.00  0.00      C2   O
ATOM    165  OE2 GLU A  14       1.091  33.941   6.763  0.00  0.00      C2   O
ATOM    166  H   GLU A  14       3.632  30.702   6.123  0.00  0.00      C2   H
ATOM    167  HA  GLU A  14       1.495  29.392   7.389  0.00  0.00      C2   H
ATOM    168  HB3 GLU A  14       0.346  31.522   6.437  0.00  0.00      C2   H
ATOM    169  HB2 GLU A  14       1.860  31.796   5.668  0.00  0.00      C2   H
ATOM    170  HG3 GLU A  14       3.148  31.844   7.756  0.00  0.00      C2   H
ATOM    171  HG2 GLU A  14       1.819  31.585   8.657  0.00  0.00      C2   H
ATOM    172  N   ARG A  15       1.600  28.935   4.103  0.00  0.00      C2   N
ATOM    173  CA  ARG A  15       0.942  28.098   3.139  0.00  0.00      C2   C
ATOM    174  C   ARG A  15       1.099  26.589   3.410  0.00  0.00      C2   C
ATOM    175  O   ARG A  15       0.233  25.772   3.107  0.00  0.00      C2   O
ATOM    176  CB  ARG A  15       1.351  28.593   1.719  0.00  0.00      C2   C
ATOM    177  CG  ARG A  15       0.546  27.852   0.600  0.00  0.00      C2   C
ATOM    178  CD  ARG A  15       0.500  28.460  -0.786  0.00  0.00      C2   C
ATOM    179  NE  ARG A  15       0.160  29.879  -0.749  0.00  0.00      C2   N
ATOM    180  CZ  ARG A  15      -1.024  30.430  -1.038  0.00  0.00      C2   C
ATOM    181  NH1 ARG A  15      -2.142  29.691  -1.227  0.00  0.00      C2   N
ATOM    182  NH2 ARG A  15      -0.977  31.770  -0.999  0.00  0.00      C2   N
ATOM    183  H   ARG A  15       2.302  29.591   3.789  0.00  0.00      C2   H
ATOM    184  HA  ARG A  15      -0.099  28.420   3.132  0.00  0.00      C2   H
ATOM    185  HB3 ARG A  15       2.357  28.294   1.426  0.00  0.00      C2   H
ATOM    186  HB2 ARG A  15       1.254  29.675   1.630  0.00  0.00      C2   H
ATOM    187  HG3 ARG A  15      -0.447  27.600   0.973  0.00  0.00      C2   H
ATOM    188  HG2 ARG A  15       0.969  26.852   0.498  0.00  0.00      C2   H
ATOM    189  HD3 ARG A  15      -0.129  27.900  -1.478  0.00  0.00      C2   H
ATOM    190  HD2 ARG A  15       1.498  28.511  -1.221  0.00  0.00      C2   H
ATOM    191  HE  ARG A  15       0.907  30.506  -0.490  0.00  0.00      C2   H
ATOM    192 HH12 ARG A  15      -3.003  30.203  -1.358  0.00  0.00      C2   H
ATOM    193 HH11 ARG A  15      -2.141  28.681  -1.216  0.00  0.00      C2   H
ATOM    194 HH22 ARG A  15      -1.807  32.327  -1.146  0.00  0.00      C2   H
ATOM    195 HH21 ARG A  15      -0.166  32.359  -0.872  0.00  0.00      C2   H
ATOM    196  N   SER A  16       2.296  26.266   3.940  0.00  0.00      C2   N
ATOM    197  CA  SER A  16       2.700  24.921   4.351  0.00  0.00      C2   C
ATOM    198  C   SER A  16       1.913  24.446   5.623  0.00  0.00      C2   C
ATOM    199  O   SER A  16       1.485  23.304   5.665  0.00  0.00      C2   O
ATOM    200  CB  SER A  16       4.236  24.829   4.592  0.00  0.00      C2   C
ATOM    201  OG  SER A  16       4.675  23.563   5.080  0.00  0.00      C2   O
ATOM    202  H   SER A  16       2.951  27.004   4.156  0.00  0.00      C2   H
ATOM    203  HA  SER A  16       2.422  24.103   3.687  0.00  0.00      C2   H
ATOM    204  HB3 SER A  16       4.583  25.591   5.290  0.00  0.00      C2   H
ATOM    205  HB2 SER A  16       4.829  25.075   3.711  0.00  0.00      C2   H
ATOM    206  HG  SER A  16       4.469  23.467   6.012  0.00  0.00      C2   H
ATOM    207  N   LYS A  17       1.729  25.377   6.559  0.00  0.00      C2   N
ATOM    208  CA  LYS A  17       0.918  25.199   7.716  0.00  0.00      C2   C
ATOM    209  C   LYS A  17      -0.612  24.989   7.364  0.00  0.00      C2   C
ATOM    210  O   LYS A  17      -1.179  24.053   7.881  0.00  0.00      C2   O
ATOM    211  CB  LYS A  17       0.983  26.303   8.752  0.00  0.00      C2   C
ATOM    212  CG  LYS A  17       2.411  26.504   9.332  0.00  0.00      C2   C
ATOM    213  CD  LYS A  17       3.043  25.223  10.060  0.00  0.00      C2   C
ATOM    214  CE  LYS A  17       4.220  25.744  11.024  0.00  0.00      C2   C
ATOM    215  NZ  LYS A  17       4.797  24.573  11.734  0.00  0.00      C2   N
ATOM    216  H   LYS A  17       2.072  26.323   6.468  0.00  0.00      C2   H
ATOM    217  HA  LYS A  17       1.200  24.250   8.172  0.00  0.00      C2   H
ATOM    218  HB3 LYS A  17       0.377  26.080   9.630  0.00  0.00      C2   H
ATOM    219  HB2 LYS A  17       0.606  27.229   8.318  0.00  0.00      C2   H
ATOM    220  HG3 LYS A  17       2.335  27.314  10.056  0.00  0.00      C2   H
ATOM    221  HG2 LYS A  17       3.176  26.831   8.628  0.00  0.00      C2   H
ATOM    222  HD3 LYS A  17       3.397  24.455   9.373  0.00  0.00      C2   H
ATOM    223  HD2 LYS A  17       2.283  24.803  10.719  0.00  0.00      C2   H
ATOM    224  HE3 LYS A  17       3.847  26.478  11.737  0.00  0.00      C2   H
ATOM    225  HE2 LYS A  17       4.956  26.291  10.434  0.00  0.00      C2   H
ATOM    226  HZ1 LYS A  17       5.030  23.852  11.066  0.00  0.00      C2   H
ATOM    227  HZ2 LYS A  17       5.629  24.981  12.136  0.00  0.00      C2   H
ATOM    228  HZ3 LYS A  17       4.282  24.147  12.491  0.00  0.00      C2   H
ATOM    229  N   MET A  18      -1.150  25.811   6.420  0.00  0.00      C2   N
ATOM    230  CA  MET A  18      -2.428  25.602   5.802  0.00  0.00      C2   C
ATOM    231  C   MET A  18      -2.531  24.196   5.132  0.00  0.00      C2   C
ATOM    232  O   MET A  18      -3.615  23.631   5.222  0.00  0.00      C2   O
ATOM    233  CB  MET A  18      -2.767  26.828   4.928  0.00  0.00      C2   C
ATOM    234  CG  MET A  18      -3.941  26.770   3.876  0.00  0.00      C2   C
ATOM    235  SD  MET A  18      -4.488  28.271   3.019  0.00  0.00      C2   S
ATOM    236  CE  MET A  18      -3.705  27.991   1.432  0.00  0.00      C2   C
ATOM    237  H   MET A  18      -0.552  26.543   6.063  0.00  0.00      C2   H
ATOM    238  HA  MET A  18      -3.103  25.556   6.656  0.00  0.00      C2   H
ATOM    239  HB3 MET A  18      -1.881  27.139   4.374  0.00  0.00      C2   H
ATOM    240  HB2 MET A  18      -3.031  27.657   5.584  0.00  0.00      C2   H
ATOM    241  HG3 MET A  18      -4.800  26.416   4.445  0.00  0.00      C2   H
ATOM    242  HG2 MET A  18      -3.691  26.003   3.142  0.00  0.00      C2   H
ATOM    243  HE1 MET A  18      -2.643  27.750   1.479  0.00  0.00      C2   H
ATOM    244  HE2 MET A  18      -4.175  27.091   1.035  0.00  0.00      C2   H
ATOM    245  HE3 MET A  18      -3.747  28.845   0.756  0.00  0.00      C2   H
ATOM    246  N   ILE A  19      -1.464  23.722   4.392  0.00  0.00      C2   N
ATOM    247  CA  ILE A  19      -1.505  22.433   3.673  0.00  0.00      C2   C
ATOM    248  C   ILE A  19      -1.633  21.233   4.644  0.00  0.00      C2   C
ATOM    249  O   ILE A  19      -2.397  20.348   4.367  0.00  0.00      C2   O
ATOM    250  CB  ILE A  19      -0.372  22.218   2.692  0.00  0.00      C2   C
ATOM    251  CG1 ILE A  19      -0.700  23.029   1.359  0.00  0.00      C2   C
ATOM    252  CG2 ILE A  19       0.017  20.797   2.322  0.00  0.00      C2   C
ATOM    253  CD1 ILE A  19       0.509  23.615   0.678  0.00  0.00      C2   C
ATOM    254  H   ILE A  19      -0.675  24.324   4.205  0.00  0.00      C2   H
ATOM    255  HA  ILE A  19      -2.418  22.319   3.089  0.00  0.00      C2   H
ATOM    256  HB  ILE A  19       0.491  22.666   3.184  0.00  0.00      C2   H
ATOM    257 HG13 ILE A  19      -1.477  23.732   1.660  0.00  0.00      C2   H
ATOM    258 HG12 ILE A  19      -1.184  22.384   0.626  0.00  0.00      C2   H
ATOM    259 HG21 ILE A  19      -0.922  20.250   2.246  0.00  0.00      C2   H
ATOM    260 HG22 ILE A  19       0.449  20.717   1.324  0.00  0.00      C2   H
ATOM    261 HG23 ILE A  19       0.567  20.305   3.125  0.00  0.00      C2   H
ATOM    262 HD11 ILE A  19       0.260  24.052  -0.289  0.00  0.00      C2   H
ATOM    263 HD12 ILE A  19       0.968  24.385   1.298  0.00  0.00      C2   H
ATOM    264 HD13 ILE A  19       1.157  22.740   0.639  0.00  0.00      C2   H
ATOM    265  N   ASP A  20      -1.015  21.279   5.823  0.00  0.00      C2   N
ATOM    266  CA  ASP A  20      -1.296  20.325   6.941  0.00  0.00      C2   C
ATOM    267  C   ASP A  20      -2.733  20.457   7.472  0.00  0.00      C2   C
ATOM    268  O   ASP A  20      -3.329  19.443   7.681  0.00  0.00      C2   O
ATOM    269  CB  ASP A  20      -0.368  20.379   8.178  0.00  0.00      C2   C
ATOM    270  CG  ASP A  20       1.058  19.898   7.970  0.00  0.00      C2   C
ATOM    271  OD1 ASP A  20       1.914  20.680   8.359  0.00  0.00      C2   O
ATOM    272  OD2 ASP A  20       1.259  18.783   7.296  0.00  0.00      C2   O
ATOM    273  H   ASP A  20      -0.284  21.974   5.878  0.00  0.00      C2   H
ATOM    274  HA  ASP A  20      -1.243  19.300   6.574  0.00  0.00      C2   H
ATOM    275  HB3 ASP A  20      -0.725  19.640   8.895  0.00  0.00      C2   H
ATOM    276  HB2 ASP A  20      -0.364  21.404   8.550  0.00  0.00      C2   H
ATOM    277  N   ARG A  21      -3.286  21.660   7.717  0.00  0.00      C2   N
ATOM    278  CA  ARG A  21      -4.640  21.836   8.235  0.00  0.00      C2   C
ATOM    279  C   ARG A  21      -5.668  21.460   7.143  0.00  0.00      C2   C
ATOM    280  O   ARG A  21      -6.757  20.994   7.425  0.00  0.00      C2   O
ATOM    281  CB  ARG A  21      -4.783  23.293   8.788  0.00  0.00      C2   C
ATOM    282  CG  ARG A  21      -6.124  23.508   9.398  0.00  0.00      C2   C
ATOM    283  CD  ARG A  21      -6.284  24.844  10.158  0.00  0.00      C2   C
ATOM    284  NE  ARG A  21      -5.719  24.780  11.522  0.00  0.00      C2   N
ATOM    285  CZ  ARG A  21      -5.419  25.924  12.179  0.00  0.00      C2   C
ATOM    286  NH1 ARG A  21      -5.433  27.122  11.613  0.00  0.00      C2   N
ATOM    287  NH2 ARG A  21      -5.232  25.803  13.510  0.00  0.00      C2   N
ATOM    288  H   ARG A  21      -2.756  22.492   7.498  0.00  0.00      C2   H
ATOM    289  HA  ARG A  21      -4.822  21.106   9.024  0.00  0.00      C2   H
ATOM    290  HB3 ARG A  21      -4.426  23.966   8.008  0.00  0.00      C2   H
ATOM    291  HB2 ARG A  21      -4.043  23.522   9.555  0.00  0.00      C2   H
ATOM    292  HG3 ARG A  21      -6.223  22.780  10.203  0.00  0.00      C2   H
ATOM    293  HG2 ARG A  21      -6.946  23.340   8.702  0.00  0.00      C2   H
ATOM    294  HD3 ARG A  21      -7.274  25.297  10.207  0.00  0.00      C2   H
ATOM    295  HD2 ARG A  21      -5.783  25.634   9.599  0.00  0.00      C2   H
ATOM    296  HE  ARG A  21      -6.074  23.999  12.056  0.00  0.00      C2   H
ATOM    297 HH12 ARG A  21      -5.126  27.929  12.137  0.00  0.00      C2   H
ATOM    298 HH11 ARG A  21      -5.508  27.396  10.644  0.00  0.00      C2   H
ATOM    299 HH22 ARG A  21      -5.064  26.532  14.189  0.00  0.00      C2   H
ATOM    300 HH21 ARG A  21      -5.202  24.868  13.891  0.00  0.00      C2   H
ATOM    301  N   ASN A  22      -5.332  21.677   5.835  0.00  0.00      C2   N
ATOM    302  CA  ASN A  22      -6.144  21.227   4.711  0.00  0.00      C2   C
ATOM    303  C   ASN A  22      -6.053  19.743   4.442  0.00  0.00      C2   C
ATOM    304  O   ASN A  22      -6.860  19.231   3.704  0.00  0.00      C2   O
ATOM    305  CB  ASN A  22      -5.767  21.983   3.401  0.00  0.00      C2   C
ATOM    306  CG  ASN A  22      -6.105  23.472   3.369  0.00  0.00      C2   C
ATOM    307  OD1 ASN A  22      -6.723  24.024   4.277  0.00  0.00      C2   O
ATOM    308  ND2 ASN A  22      -5.656  24.199   2.312  0.00  0.00      C2   N
ATOM    309  H   ASN A  22      -4.426  22.090   5.665  0.00  0.00      C2   H
ATOM    310  HA  ASN A  22      -7.216  21.418   4.758  0.00  0.00      C2   H
ATOM    311  HB3 ASN A  22      -6.272  21.439   2.603  0.00  0.00      C2   H
ATOM    312  HB2 ASN A  22      -4.689  21.872   3.288  0.00  0.00      C2   H
ATOM    313 HD22 ASN A  22      -5.987  25.145   2.182  0.00  0.00      C2   H
ATOM    314 HD21 ASN A  22      -5.028  23.913   1.575  0.00  0.00      C2   H
ATOM    315  N   LEU A  23      -5.064  19.061   4.968  0.00  0.00      C2   N
ATOM    316  CA  LEU A  23      -4.836  17.576   4.812  0.00  0.00      C2   C
ATOM    317  C   LEU A  23      -6.008  16.773   5.337  0.00  0.00      C2   C
ATOM    318  O   LEU A  23      -6.229  15.768   4.695  0.00  0.00      C2   O
ATOM    319  CB  LEU A  23      -3.433  17.232   5.391  0.00  0.00      C2   C
ATOM    320  CG  LEU A  23      -2.715  16.192   4.618  0.00  0.00      C2   C
ATOM    321  CD1 LEU A  23      -2.378  16.715   3.273  0.00  0.00      C2   C
ATOM    322  CD2 LEU A  23      -1.343  15.850   5.331  0.00  0.00      C2   C
ATOM    323  H   LEU A  23      -4.536  19.624   5.620  0.00  0.00      C2   H
ATOM    324  HA  LEU A  23      -4.844  17.404   3.736  0.00  0.00      C2   H
ATOM    325  HB3 LEU A  23      -3.588  16.901   6.418  0.00  0.00      C2   H
ATOM    326  HB2 LEU A  23      -2.763  18.081   5.531  0.00  0.00      C2   H
ATOM    327  HG  LEU A  23      -3.278  15.262   4.544  0.00  0.00      C2   H
ATOM    328 HD11 LEU A  23      -1.406  16.437   2.865  0.00  0.00      C2   H
ATOM    329 HD12 LEU A  23      -3.172  16.362   2.614  0.00  0.00      C2   H
ATOM    330 HD13 LEU A  23      -2.311  17.803   3.262  0.00  0.00      C2   H
ATOM    331 HD21 LEU A  23      -1.067  14.916   4.841  0.00  0.00      C2   H
ATOM    332 HD22 LEU A  23      -0.494  16.524   5.216  0.00  0.00      C2   H
ATOM    333 HD23 LEU A  23      -1.604  15.593   6.357  0.00  0.00      C2   H
ATOM    334  N   ARG A  24      -6.675  17.247   6.402  0.00  0.00      C2   N
ATOM    335  CA  ARG A  24      -8.015  16.802   6.710  0.00  0.00      C2   C
ATOM    336  C   ARG A  24      -9.118  16.906   5.629  0.00  0.00      C2   C
ATOM    337  O   ARG A  24      -9.985  16.003   5.557  0.00  0.00      C2   O
ATOM    338  CB  ARG A  24      -8.488  17.519   8.023  0.00  0.00      C2   C
ATOM    339  CG  ARG A  24      -9.564  16.824   8.894  0.00  0.00      C2   C
ATOM    340  CD  ARG A  24     -10.689  17.714   9.361  0.00  0.00      C2   C
ATOM    341  NE  ARG A  24     -11.401  18.037   8.165  0.00  0.00      C2   N
ATOM    342  CZ  ARG A  24     -12.460  17.445   7.652  0.00  0.00      C2   C
ATOM    343  NH1 ARG A  24     -12.904  16.323   8.117  0.00  0.00      C2   N
ATOM    344  NH2 ARG A  24     -13.158  18.020   6.636  0.00  0.00      C2   N
ATOM    345  H   ARG A  24      -6.178  17.772   7.108  0.00  0.00      C2   H
ATOM    346  HA  ARG A  24      -7.874  15.722   6.728  0.00  0.00      C2   H
ATOM    347  HB3 ARG A  24      -8.897  18.453   7.638  0.00  0.00      C2   H
ATOM    348  HB2 ARG A  24      -7.613  17.806   8.606  0.00  0.00      C2   H
ATOM    349  HG3 ARG A  24      -9.163  16.183   9.679  0.00  0.00      C2   H
ATOM    350  HG2 ARG A  24     -10.084  16.073   8.299  0.00  0.00      C2   H
ATOM    351  HD3 ARG A  24     -10.280  18.659   9.719  0.00  0.00      C2   H
ATOM    352  HD2 ARG A  24     -11.264  17.370  10.221  0.00  0.00      C2   H
ATOM    353  HE  ARG A  24     -11.235  18.995   7.891  0.00  0.00      C2   H
ATOM    354 HH12 ARG A  24     -13.710  15.947   7.639  0.00  0.00      C2   H
ATOM    355 HH11 ARG A  24     -12.651  16.092   9.067  0.00  0.00      C2   H
ATOM    356 HH22 ARG A  24     -14.105  17.745   6.422  0.00  0.00      C2   H
ATOM    357 HH21 ARG A  24     -12.837  18.870   6.195  0.00  0.00      C2   H
ATOM    358  N   GLU A  25      -9.171  18.082   4.907  0.00  0.00      C2   N
ATOM    359  CA  GLU A  25     -10.142  18.341   3.859  0.00  0.00      C2   C
ATOM    360  C   GLU A  25      -9.801  17.436   2.626  0.00  0.00      C2   C
ATOM    361  O   GLU A  25     -10.724  17.029   1.936  0.00  0.00      C2   O
ATOM    362  CB  GLU A  25      -9.990  19.876   3.593  0.00  0.00      C2   C
ATOM    363  CG  GLU A  25     -10.075  20.843   4.770  0.00  0.00      C2   C
ATOM    364  CD  GLU A  25     -11.275  20.610   5.646  0.00  0.00      C2   C
ATOM    365  OE1 GLU A  25     -12.423  20.617   5.101  0.00  0.00      C2   O
ATOM    366  OE2 GLU A  25     -11.131  20.597   6.880  0.00  0.00      C2   O
ATOM    367  H   GLU A  25      -8.421  18.729   5.103  0.00  0.00      C2   H
ATOM    368  HA  GLU A  25     -11.107  18.125   4.318  0.00  0.00      C2   H
ATOM    369  HB3 GLU A  25     -10.807  20.058   2.895  0.00  0.00      C2   H
ATOM    370  HB2 GLU A  25      -9.077  20.083   3.034  0.00  0.00      C2   H
ATOM    371  HG3 GLU A  25      -9.926  21.872   4.443  0.00  0.00      C2   H
ATOM    372  HG2 GLU A  25      -9.141  20.595   5.274  0.00  0.00      C2   H
ATOM    373  N   ASP A  26      -8.500  17.275   2.353  0.00  0.00      C2   N
ATOM    374  CA  ASP A  26      -7.915  16.344   1.370  0.00  0.00      C2   C
ATOM    375  C   ASP A  26      -8.271  14.917   1.769  0.00  0.00      C2   C
ATOM    376  O   ASP A  26      -8.554  14.079   0.914  0.00  0.00      C2   O
ATOM    377  CB  ASP A  26      -6.445  16.511   1.121  0.00  0.00      C2   C
ATOM    378  CG  ASP A  26      -6.201  17.882   0.414  0.00  0.00      C2   C
ATOM    379  OD1 ASP A  26      -7.136  18.391  -0.252  0.00  0.00      C2   O
ATOM    380  OD2 ASP A  26      -5.004  18.256   0.316  0.00  0.00      C2   O
ATOM    381  H   ASP A  26      -7.957  18.019   2.768  0.00  0.00      C2   H
ATOM    382  HA  ASP A  26      -8.357  16.474   0.382  0.00  0.00      C2   H
ATOM    383  HB3 ASP A  26      -6.188  15.656   0.496  0.00  0.00      C2   H
ATOM    384  HB2 ASP A  26      -5.937  16.489   2.085  0.00  0.00      C2   H
ATOM    385  N   GLY A  27      -8.247  14.629   3.044  0.00  0.00      C2   N
ATOM    386  CA  GLY A  27      -8.574  13.277   3.586  0.00  0.00      C2   C
ATOM    387  C   GLY A  27     -10.053  12.967   3.396  0.00  0.00      C2   C
ATOM    388  O   GLY A  27     -10.396  11.876   2.915  0.00  0.00      C2   O
ATOM    389  H   GLY A  27      -7.832  15.298   3.676  0.00  0.00      C2   H
ATOM    390  HA3 GLY A  27      -8.312  13.310   4.643  0.00  0.00      C2   H
ATOM    391  HA2 GLY A  27      -8.031  12.494   3.056  0.00  0.00      C2   H
ATOM    392  N   GLU A  28     -10.912  13.918   3.704  0.00  0.00      C2   N
ATOM    393  CA  GLU A  28     -12.374  13.755   3.604  0.00  0.00      C2   C
ATOM    394  C   GLU A  28     -12.954  13.607   2.153  0.00  0.00      C2   C
ATOM    395  O   GLU A  28     -13.850  12.775   1.895  0.00  0.00      C2   O
ATOM    396  CB  GLU A  28     -13.030  14.826   4.415  0.00  0.00      C2   C
ATOM    397  CG  GLU A  28     -14.495  14.596   4.708  0.00  0.00      C2   C
ATOM    398  CD  GLU A  28     -15.075  15.483   5.794  0.00  0.00      C2   C
ATOM    399  OE1 GLU A  28     -14.923  15.071   6.965  0.00  0.00      C2   O
ATOM    400  OE2 GLU A  28     -15.320  16.642   5.452  0.00  0.00      C2   O
ATOM    401  H   GLU A  28     -10.607  14.772   4.147  0.00  0.00      C2   H
ATOM    402  HA  GLU A  28     -12.609  12.853   4.169  0.00  0.00      C2   H
ATOM    403  HB3 GLU A  28     -12.965  15.773   3.879  0.00  0.00      C2   H
ATOM    404  HB2 GLU A  28     -12.460  15.057   5.315  0.00  0.00      C2   H
ATOM    405  HG3 GLU A  28     -14.655  13.538   4.918  0.00  0.00      C2   H
ATOM    406  HG2 GLU A  28     -15.284  14.694   3.963  0.00  0.00      C2   H
ATOM    407  N   LYS A  29     -12.227  14.335   1.229  0.00  0.00      C2   N
ATOM    408  CA  LYS A  29     -12.516  14.141  -0.160  0.00  0.00      C2   C
ATOM    409  C   LYS A  29     -11.963  12.830  -0.797  0.00  0.00      C2   C
ATOM    410  O   LYS A  29     -12.608  12.286  -1.656  0.00  0.00      C2   O
ATOM    411  CB  LYS A  29     -11.981  15.396  -0.894  0.00  0.00      C2   C
ATOM    412  CG  LYS A  29     -11.694  15.359  -2.468  0.00  0.00      C2   C
ATOM    413  CD  LYS A  29     -11.510  16.770  -3.054  0.00  0.00      C2   C
ATOM    414  CE  LYS A  29     -11.336  16.677  -4.537  0.00  0.00      C2   C
ATOM    415  NZ  LYS A  29     -11.003  18.052  -5.079  0.00  0.00      C2   N
ATOM    416  H   LYS A  29     -11.414  14.847   1.539  0.00  0.00      C2   H
ATOM    417  HA  LYS A  29     -13.600  14.105  -0.269  0.00  0.00      C2   H
ATOM    418  HB3 LYS A  29     -10.979  15.616  -0.527  0.00  0.00      C2   H
ATOM    419  HB2 LYS A  29     -12.583  16.301  -0.802  0.00  0.00      C2   H
ATOM    420  HG3 LYS A  29     -12.507  14.829  -2.964  0.00  0.00      C2   H
ATOM    421  HG2 LYS A  29     -10.721  14.879  -2.571  0.00  0.00      C2   H
ATOM    422  HD3 LYS A  29     -10.726  17.340  -2.556  0.00  0.00      C2   H
ATOM    423  HD2 LYS A  29     -12.461  17.277  -2.889  0.00  0.00      C2   H
ATOM    424  HE3 LYS A  29     -12.280  16.354  -4.975  0.00  0.00      C2   H
ATOM    425  HE2 LYS A  29     -10.515  16.059  -4.900  0.00  0.00      C2   H
ATOM    426  HZ1 LYS A  29     -11.735  18.732  -4.930  0.00  0.00      C2   H
ATOM    427  HZ2 LYS A  29     -10.124  18.303  -4.650  0.00  0.00      C2   H
ATOM    428  HZ3 LYS A  29     -10.849  17.882  -6.063  0.00  0.00      C2   H
ATOM    429  N   ALA A  30     -10.888  12.259  -0.153  0.00  0.00      C2   N
ATOM    430  CA  ALA A  30     -10.348  10.861  -0.323  0.00  0.00      C2   C
ATOM    431  C   ALA A  30     -11.213   9.735   0.190  0.00  0.00      C2   C
ATOM    432  O   ALA A  30     -11.088   8.632  -0.301  0.00  0.00      C2   O
ATOM    433  CB  ALA A  30      -8.853  10.861   0.134  0.00  0.00      C2   C
ATOM    434  H   ALA A  30     -10.620  12.805   0.653  0.00  0.00      C2   H
ATOM    435  HA  ALA A  30     -10.288  10.602  -1.380  0.00  0.00      C2   H
ATOM    436  HB1 ALA A  30      -8.333  11.806  -0.027  0.00  0.00      C2   H
ATOM    437  HB2 ALA A  30      -8.711  10.570   1.175  0.00  0.00      C2   H
ATOM    438  HB3 ALA A  30      -8.270  10.113  -0.403  0.00  0.00      C2   H
ATOM    439  N   ALA A  31     -12.135  10.011   1.145  0.00  0.00      C2   N
ATOM    440  CA  ALA A  31     -13.304   9.147   1.537  0.00  0.00      C2   C
ATOM    441  C   ALA A  31     -14.514   9.381   0.629  0.00  0.00      C2   C
ATOM    442  O   ALA A  31     -15.323   8.499   0.646  0.00  0.00      C2   O
ATOM    443  CB  ALA A  31     -13.669   9.404   2.998  0.00  0.00      C2   C
ATOM    444  H   ALA A  31     -11.997  10.840   1.704  0.00  0.00      C2   H
ATOM    445  HA  ALA A  31     -12.952   8.131   1.360  0.00  0.00      C2   H
ATOM    446  HB1 ALA A  31     -13.395  10.431   3.237  0.00  0.00      C2   H
ATOM    447  HB2 ALA A  31     -14.734   9.296   3.202  0.00  0.00      C2   H
ATOM    448  HB3 ALA A  31     -13.097   8.817   3.717  0.00  0.00      C2   H
ATOM    449  N   ARG A  32     -14.593  10.495  -0.169  0.00  0.00      C2   N
ATOM    450  CA  ARG A  32     -15.701  10.742  -1.021  0.00  0.00      C2   C
ATOM    451  C   ARG A  32     -15.415  10.276  -2.480  0.00  0.00      C2   C
ATOM    452  O   ARG A  32     -16.305   9.764  -3.180  0.00  0.00      C2   O
ATOM    453  CB  ARG A  32     -16.059  12.241  -0.833  0.00  0.00      C2   C
ATOM    454  CG  ARG A  32     -17.309  12.654  -1.631  0.00  0.00      C2   C
ATOM    455  CD  ARG A  32     -17.847  13.975  -1.103  0.00  0.00      C2   C
ATOM    456  NE  ARG A  32     -16.818  15.072  -1.007  0.00  0.00      C2   N
ATOM    457  CZ  ARG A  32     -16.391  15.511   0.169  0.00  0.00      C2   C
ATOM    458  NH1 ARG A  32     -16.834  15.020   1.290  0.00  0.00      C2   N
ATOM    459  NH2 ARG A  32     -15.579  16.513   0.266  0.00  0.00      C2   N
ATOM    460  H   ARG A  32     -13.802  11.117  -0.262  0.00  0.00      C2   H
ATOM    461  HA  ARG A  32     -16.587  10.205  -0.684  0.00  0.00      C2   H
ATOM    462  HB3 ARG A  32     -15.247  12.933  -1.054  0.00  0.00      C2   H
ATOM    463  HB2 ARG A  32     -16.321  12.375   0.217  0.00  0.00      C2   H
ATOM    464  HG3 ARG A  32     -18.143  11.971  -1.472  0.00  0.00      C2   H
ATOM    465  HG2 ARG A  32     -17.213  12.682  -2.717  0.00  0.00      C2   H
ATOM    466  HD3 ARG A  32     -18.587  13.885  -0.308  0.00  0.00      C2   H
ATOM    467  HD2 ARG A  32     -18.530  14.305  -1.886  0.00  0.00      C2   H
ATOM    468  HE  ARG A  32     -16.400  15.256  -1.908  0.00  0.00      C2   H
ATOM    469 HH12 ARG A  32     -16.456  15.435   2.130  0.00  0.00      C2   H
ATOM    470 HH11 ARG A  32     -17.541  14.306   1.391  0.00  0.00      C2   H
ATOM    471 HH22 ARG A  32     -15.680  17.093   1.086  0.00  0.00      C2   H
ATOM    472 HH21 ARG A  32     -15.256  17.019  -0.546  0.00  0.00      C2   H
ATOM    473  N   GLU A  33     -14.204  10.514  -2.937  0.00  0.00      C2   N
ATOM    474  CA  GLU A  33     -13.765  10.058  -4.308  0.00  0.00      C2   C
ATOM    475  C   GLU A  33     -13.438   8.532  -4.214  0.00  0.00      C2   C
ATOM    476  O   GLU A  33     -12.333   8.126  -3.847  0.00  0.00      C2   O
ATOM    477  CB  GLU A  33     -12.406  10.836  -4.720  0.00  0.00      C2   C
ATOM    478  CG  GLU A  33     -12.559  12.439  -4.859  0.00  0.00      C2   C
ATOM    479  CD  GLU A  33     -13.317  12.820  -6.096  0.00  0.00      C2   C
ATOM    480  OE1 GLU A  33     -14.373  13.530  -6.026  0.00  0.00      C2   O
ATOM    481  OE2 GLU A  33     -12.886  12.374  -7.179  0.00  0.00      C2   O
ATOM    482  H   GLU A  33     -13.566  11.085  -2.401  0.00  0.00      C2   H
ATOM    483  HA  GLU A  33     -14.497  10.228  -5.097  0.00  0.00      C2   H
ATOM    484  HB3 GLU A  33     -12.030  10.326  -5.607  0.00  0.00      C2   H
ATOM    485  HB2 GLU A  33     -11.661  10.652  -3.946  0.00  0.00      C2   H
ATOM    486  HG3 GLU A  33     -11.594  12.946  -4.825  0.00  0.00      C2   H
ATOM    487  HG2 GLU A  33     -13.085  12.739  -3.952  0.00  0.00      C2   H
ATOM    488  N   VAL A  34     -14.396   7.705  -4.752  0.00  0.00      C2   N
ATOM    489  CA  VAL A  34     -14.174   6.294  -5.004  0.00  0.00      C2   C
ATOM    490  C   VAL A  34     -13.584   6.067  -6.394  0.00  0.00      C2   C
ATOM    491  O   VAL A  34     -14.338   6.296  -7.396  0.00  0.00      C2   O
ATOM    492  CB  VAL A  34     -15.499   5.539  -4.819  0.00  0.00      C2   C
ATOM    493  CG1 VAL A  34     -15.359   4.014  -5.086  0.00  0.00      C2   C
ATOM    494  CG2 VAL A  34     -16.120   5.945  -3.465  0.00  0.00      C2   C
ATOM    495  H   VAL A  34     -15.209   8.112  -5.192  0.00  0.00      C2   H
ATOM    496  HA  VAL A  34     -13.527   5.928  -4.207  0.00  0.00      C2   H
ATOM    497  HB  VAL A  34     -16.116   5.978  -5.603  0.00  0.00      C2   H
ATOM    498 HG11 VAL A  34     -15.534   3.539  -4.121  0.00  0.00      C2   H
ATOM    499 HG12 VAL A  34     -16.148   3.799  -5.806  0.00  0.00      C2   H
ATOM    500 HG13 VAL A  34     -14.425   3.692  -5.546  0.00  0.00      C2   H
ATOM    501 HG21 VAL A  34     -15.447   5.818  -2.617  0.00  0.00      C2   H
ATOM    502 HG22 VAL A  34     -16.380   7.004  -3.472  0.00  0.00      C2   H
ATOM    503 HG23 VAL A  34     -17.056   5.467  -3.174  0.00  0.00      C2   H
ATOM    504  N   LYS A  35     -12.261   5.852  -6.348  0.00  0.00      C2   N
ATOM    505  CA  LYS A  35     -11.468   5.565  -7.560  0.00  0.00      C2   C
ATOM    506  C   LYS A  35     -11.811   4.121  -7.996  0.00  0.00      C2   C
ATOM    507  O   LYS A  35     -11.624   3.223  -7.139  0.00  0.00      C2   O
ATOM    508  CB  LYS A  35      -9.972   5.879  -7.352  0.00  0.00      C2   C
ATOM    509  CG  LYS A  35      -9.832   7.320  -6.880  0.00  0.00      C2   C
ATOM    510  CD  LYS A  35      -8.342   7.654  -6.552  0.00  0.00      C2   C
ATOM    511  CE  LYS A  35      -7.987   9.086  -6.388  0.00  0.00      C2   C
ATOM    512  NZ  LYS A  35      -8.978   9.804  -5.582  0.00  0.00      C2   N
ATOM    513  H   LYS A  35     -11.854   5.606  -5.456  0.00  0.00      C2   H
ATOM    514  HA  LYS A  35     -11.926   6.217  -8.304  0.00  0.00      C2   H
ATOM    515  HB3 LYS A  35      -9.474   5.658  -8.296  0.00  0.00      C2   H
ATOM    516  HB2 LYS A  35      -9.560   5.152  -6.652  0.00  0.00      C2   H
ATOM    517  HG3 LYS A  35     -10.471   7.634  -6.054  0.00  0.00      C2   H
ATOM    518  HG2 LYS A  35      -9.969   7.901  -7.791  0.00  0.00      C2   H
ATOM    519  HD3 LYS A  35      -7.666   7.262  -7.312  0.00  0.00      C2   H
ATOM    520  HD2 LYS A  35      -7.954   7.193  -5.644  0.00  0.00      C2   H
ATOM    521  HE3 LYS A  35      -7.987   9.493  -7.399  0.00  0.00      C2   H
ATOM    522  HE2 LYS A  35      -7.020   9.262  -5.917  0.00  0.00      C2   H
ATOM    523  HZ1 LYS A  35      -9.333   9.235  -4.827  0.00  0.00      C2   H
ATOM    524  HZ2 LYS A  35      -8.626  10.699  -5.273  0.00  0.00      C2   H
ATOM    525  HZ3 LYS A  35      -9.711  10.079  -6.220  0.00  0.00      C2   H
ATOM    526  N   LEU A  36     -12.159   3.935  -9.300  0.00  0.00      C2   N
ATOM    527  CA  LEU A  36     -12.672   2.566  -9.870  0.00  0.00      C2   C
ATOM    528  C   LEU A  36     -12.201   2.285 -11.319  0.00  0.00      C2   C
ATOM    529  O   LEU A  36     -12.164   3.206 -12.118  0.00  0.00      C2   O
ATOM    530  CB  LEU A  36     -14.231   2.601  -9.874  0.00  0.00      C2   C
ATOM    531  CG  LEU A  36     -14.966   2.562  -8.494  0.00  0.00      C2   C
ATOM    532  CD1 LEU A  36     -16.440   2.914  -8.783  0.00  0.00      C2   C
ATOM    533  CD2 LEU A  36     -14.765   1.280  -7.674  0.00  0.00      C2   C
ATOM    534  H   LEU A  36     -12.216   4.698  -9.958  0.00  0.00      C2   H
ATOM    535  HA  LEU A  36     -12.367   1.816  -9.140  0.00  0.00      C2   H
ATOM    536  HB3 LEU A  36     -14.643   1.794 -10.479  0.00  0.00      C2   H
ATOM    537  HB2 LEU A  36     -14.546   3.409 -10.534  0.00  0.00      C2   H
ATOM    538  HG  LEU A  36     -14.522   3.398  -7.953  0.00  0.00      C2   H
ATOM    539 HD11 LEU A  36     -17.033   2.037  -8.526  0.00  0.00      C2   H
ATOM    540 HD12 LEU A  36     -16.645   3.773  -8.144  0.00  0.00      C2   H
ATOM    541 HD13 LEU A  36     -16.647   3.234  -9.804  0.00  0.00      C2   H
ATOM    542 HD21 LEU A  36     -13.715   0.987  -7.676  0.00  0.00      C2   H
ATOM    543 HD22 LEU A  36     -15.039   1.500  -6.642  0.00  0.00      C2   H
ATOM    544 HD23 LEU A  36     -15.385   0.537  -8.177  0.00  0.00      C2   H
ATOM    545  N   LEU A  37     -11.916   1.024 -11.668  0.00  0.00      C2   N
ATOM    546  CA  LEU A  37     -11.331   0.647 -13.016  0.00  0.00      C2   C
ATOM    547  C   LEU A  37     -12.484   0.145 -13.925  0.00  0.00      C2   C
ATOM    548  O   LEU A  37     -13.080  -0.860 -13.548  0.00  0.00      C2   O
ATOM    549  CB  LEU A  37     -10.339  -0.505 -12.631  0.00  0.00      C2   C
ATOM    550  CG  LEU A  37      -9.537  -1.287 -13.699  0.00  0.00      C2   C
ATOM    551  CD1 LEU A  37      -9.027  -0.350 -14.751  0.00  0.00      C2   C
ATOM    552  CD2 LEU A  37      -8.575  -2.227 -13.166  0.00  0.00      C2   C
ATOM    553  H   LEU A  37     -11.956   0.192 -11.098  0.00  0.00      C2   H
ATOM    554  HA  LEU A  37     -10.836   1.503 -13.475  0.00  0.00      C2   H
ATOM    555  HB3 LEU A  37     -10.776  -1.228 -11.942  0.00  0.00      C2   H
ATOM    556  HB2 LEU A  37      -9.581  -0.065 -11.983  0.00  0.00      C2   H
ATOM    557  HG  LEU A  37     -10.262  -1.942 -14.184  0.00  0.00      C2   H
ATOM    558 HD11 LEU A  37      -8.575  -0.906 -15.573  0.00  0.00      C2   H
ATOM    559 HD12 LEU A  37      -9.857   0.253 -15.118  0.00  0.00      C2   H
ATOM    560 HD13 LEU A  37      -8.214   0.217 -14.296  0.00  0.00      C2   H
ATOM    561 HD21 LEU A  37      -8.562  -2.396 -12.090  0.00  0.00      C2   H
ATOM    562 HD22 LEU A  37      -8.584  -3.237 -13.577  0.00  0.00      C2   H
ATOM    563 HD23 LEU A  37      -7.556  -1.855 -13.279  0.00  0.00      C2   H
ATOM    564  N   LEU A  38     -12.844   0.804 -15.025  0.00  0.00      C2   N
ATOM    565  CA  LEU A  38     -13.933   0.464 -15.875  0.00  0.00      C2   C
ATOM    566  C   LEU A  38     -13.345  -0.356 -17.022  0.00  0.00      C2   C
ATOM    567  O   LEU A  38     -12.637   0.198 -17.894  0.00  0.00      C2   O
ATOM    568  CB  LEU A  38     -14.545   1.726 -16.435  0.00  0.00      C2   C
ATOM    569  CG  LEU A  38     -15.684   1.771 -17.462  0.00  0.00      C2   C
ATOM    570  CD1 LEU A  38     -16.798   0.843 -17.007  0.00  0.00      C2   C
ATOM    571  CD2 LEU A  38     -16.218   3.095 -17.796  0.00  0.00      C2   C
ATOM    572  H   LEU A  38     -12.298   1.568 -15.399  0.00  0.00      C2   H
ATOM    573  HA  LEU A  38     -14.693  -0.100 -15.335  0.00  0.00      C2   H
ATOM    574  HB3 LEU A  38     -13.752   2.353 -16.843  0.00  0.00      C2   H
ATOM    575  HB2 LEU A  38     -14.846   2.339 -15.586  0.00  0.00      C2   H
ATOM    576  HG  LEU A  38     -15.459   1.369 -18.450  0.00  0.00      C2   H
ATOM    577 HD11 LEU A  38     -16.636  -0.209 -17.239  0.00  0.00      C2   H
ATOM    578 HD12 LEU A  38     -17.011   0.953 -15.943  0.00  0.00      C2   H
ATOM    579 HD13 LEU A  38     -17.786   0.994 -17.442  0.00  0.00      C2   H
ATOM    580 HD21 LEU A  38     -15.804   3.390 -18.760  0.00  0.00      C2   H
ATOM    581 HD22 LEU A  38     -17.307   3.048 -17.808  0.00  0.00      C2   H
ATOM    582 HD23 LEU A  38     -15.933   3.974 -17.217  0.00  0.00      C2   H
ATOM    583  N   LEU A  39     -13.691  -1.669 -17.025  0.00  0.00      C2   N
ATOM    584  CA  LEU A  39     -13.183  -2.580 -18.118  0.00  0.00      C2   C
ATOM    585  C   LEU A  39     -14.408  -2.910 -18.877  0.00  0.00      C2   C
ATOM    586  O   LEU A  39     -15.543  -2.701 -18.440  0.00  0.00      C2   O
ATOM    587  CB  LEU A  39     -12.559  -3.812 -17.506  0.00  0.00      C2   C
ATOM    588  CG  LEU A  39     -11.421  -3.550 -16.533  0.00  0.00      C2   C
ATOM    589  CD1 LEU A  39     -10.994  -4.888 -15.895  0.00  0.00      C2   C
ATOM    590  CD2 LEU A  39     -10.271  -2.817 -17.150  0.00  0.00      C2   C
ATOM    591  H   LEU A  39     -14.256  -2.111 -16.314  0.00  0.00      C2   H
ATOM    592  HA  LEU A  39     -12.602  -2.077 -18.891  0.00  0.00      C2   H
ATOM    593  HB3 LEU A  39     -12.241  -4.394 -18.371  0.00  0.00      C2   H
ATOM    594  HB2 LEU A  39     -13.365  -4.448 -17.139  0.00  0.00      C2   H
ATOM    595  HG  LEU A  39     -11.726  -2.879 -15.731  0.00  0.00      C2   H
ATOM    596 HD11 LEU A  39     -10.150  -4.802 -15.211  0.00  0.00      C2   H
ATOM    597 HD12 LEU A  39     -11.728  -5.234 -15.166  0.00  0.00      C2   H
ATOM    598 HD13 LEU A  39     -10.810  -5.704 -16.594  0.00  0.00      C2   H
ATOM    599 HD21 LEU A  39      -9.288  -2.901 -16.687  0.00  0.00      C2   H
ATOM    600 HD22 LEU A  39     -10.142  -3.197 -18.164  0.00  0.00      C2   H
ATOM    601 HD23 LEU A  39     -10.496  -1.751 -17.151  0.00  0.00      C2   H
ATOM    602  N   GLY A  40     -14.194  -3.575 -20.014  0.00  0.00      C2   N
ATOM    603  CA  GLY A  40     -15.199  -4.058 -20.968  0.00  0.00      C2   C
ATOM    604  C   GLY A  40     -14.648  -3.956 -22.338  0.00  0.00      C2   C
ATOM    605  O   GLY A  40     -13.740  -3.149 -22.525  0.00  0.00      C2   O
ATOM    606  H   GLY A  40     -13.261  -3.878 -20.254  0.00  0.00      C2   H
ATOM    607  HA3 GLY A  40     -16.128  -3.531 -20.751  0.00  0.00      C2   H
ATOM    608  HA2 GLY A  40     -15.368  -5.111 -20.741  0.00  0.00      C2   H
ATOM    609  N   ALA A  41     -15.187  -4.757 -23.269  0.00  0.00      C2   N
ATOM    610  CA  ALA A  41     -14.782  -4.849 -24.647  0.00  0.00      C2   C
ATOM    611  C   ALA A  41     -15.442  -3.666 -25.417  0.00  0.00      C2   C
ATOM    612  O   ALA A  41     -16.191  -2.807 -24.876  0.00  0.00      C2   O
ATOM    613  CB  ALA A  41     -15.240  -6.169 -25.317  0.00  0.00      C2   C
ATOM    614  H   ALA A  41     -15.930  -5.408 -23.058  0.00  0.00      C2   H
ATOM    615  HA  ALA A  41     -13.704  -4.702 -24.715  0.00  0.00      C2   H
ATOM    616  HB1 ALA A  41     -14.564  -6.453 -26.124  0.00  0.00      C2   H
ATOM    617  HB2 ALA A  41     -15.197  -7.007 -24.621  0.00  0.00      C2   H
ATOM    618  HB3 ALA A  41     -16.241  -6.297 -25.730  0.00  0.00      C2   H
ATOM    619  N   GLY A  42     -15.153  -3.585 -26.741  0.00  0.00      C2   N
ATOM    620  CA  GLY A  42     -15.919  -2.843 -27.688  0.00  0.00      C2   C
ATOM    621  C   GLY A  42     -17.409  -3.226 -27.591  0.00  0.00      C2   C
ATOM    622  O   GLY A  42     -17.727  -4.417 -27.745  0.00  0.00      C2   O
ATOM    623  H   GLY A  42     -14.831  -4.488 -27.058  0.00  0.00      C2   H
ATOM    624  HA3 GLY A  42     -15.503  -3.116 -28.658  0.00  0.00      C2   H
ATOM    625  HA2 GLY A  42     -15.748  -1.770 -27.605  0.00  0.00      C2   H
ATOM    626  N   GLU A  43     -18.306  -2.317 -27.419  0.00  0.00      C2   N
ATOM    627  CA  GLU A  43     -19.802  -2.557 -27.486  0.00  0.00      C2   C
ATOM    628  C   GLU A  43     -20.438  -3.190 -26.239  0.00  0.00      C2   C
ATOM    629  O   GLU A  43     -21.467  -3.869 -26.344  0.00  0.00      C2   O
ATOM    630  CB  GLU A  43     -20.306  -3.092 -28.830  0.00  0.00      C2   C
ATOM    631  CG  GLU A  43     -19.688  -2.309 -30.061  0.00  0.00      C2   C
ATOM    632  CD  GLU A  43     -20.267  -2.803 -31.374  0.00  0.00      C2   C
ATOM    633  OE1 GLU A  43     -21.057  -2.031 -31.938  0.00  0.00      C2   O
ATOM    634  OE2 GLU A  43     -20.052  -3.993 -31.788  0.00  0.00      C2   O
ATOM    635  H   GLU A  43     -18.026  -1.359 -27.267  0.00  0.00      C2   H
ATOM    636  HA  GLU A  43     -20.265  -1.576 -27.376  0.00  0.00      C2   H
ATOM    637  HB3 GLU A  43     -21.395  -3.037 -28.844  0.00  0.00      C2   H
ATOM    638  HB2 GLU A  43     -20.052  -4.150 -28.888  0.00  0.00      C2   H
ATOM    639  HG3 GLU A  43     -18.599  -2.292 -30.090  0.00  0.00      C2   H
ATOM    640  HG2 GLU A  43     -19.968  -1.258 -29.983  0.00  0.00      C2   H
ATOM    641  N   SER A  44     -19.720  -3.052 -25.131  0.00  0.00      C2   N
ATOM    642  CA  SER A  44     -19.906  -3.575 -23.810  0.00  0.00      C2   C
ATOM    643  C   SER A  44     -20.878  -2.873 -22.880  0.00  0.00      C2   C
ATOM    644  O   SER A  44     -21.435  -3.427 -21.983  0.00  0.00      C2   O
ATOM    645  CB  SER A  44     -18.532  -3.681 -23.148  0.00  0.00      C2   C
ATOM    646  OG  SER A  44     -17.947  -2.345 -23.039  0.00  0.00      C2   O
ATOM    647  H   SER A  44     -18.919  -2.442 -25.212  0.00  0.00      C2   H
ATOM    648  HA  SER A  44     -20.111  -4.634 -23.972  0.00  0.00      C2   H
ATOM    649  HB3 SER A  44     -17.977  -4.351 -23.805  0.00  0.00      C2   H
ATOM    650  HB2 SER A  44     -18.597  -4.164 -22.173  0.00  0.00      C2   H
ATOM    651  HG  SER A  44     -17.344  -2.388 -23.785  0.00  0.00      C2   H
ATOM    652  N   GLY A  45     -21.096  -1.559 -23.134  0.00  0.00      C2   N
ATOM    653  CA  GLY A  45     -22.010  -0.747 -22.376  0.00  0.00      C2   C
ATOM    654  C   GLY A  45     -21.294   0.152 -21.378  0.00  0.00      C2   C
ATOM    655  O   GLY A  45     -21.962   0.846 -20.657  0.00  0.00      C2   O
ATOM    656  H   GLY A  45     -20.681  -1.177 -23.972  0.00  0.00      C2   H
ATOM    657  HA3 GLY A  45     -22.617  -1.375 -21.724  0.00  0.00      C2   H
ATOM    658  HA2 GLY A  45     -22.770  -0.334 -23.039  0.00  0.00      C2   H
ATOM    659  N   LYS A  46     -19.961   0.231 -21.442  0.00  0.00      C2   N
ATOM    660  CA  LYS A  46     -19.206   1.110 -20.583  0.00  0.00      C2   C
ATOM    661  C   LYS A  46     -19.440   2.610 -20.980  0.00  0.00      C2   C
ATOM    662  O   LYS A  46     -19.227   3.488 -20.095  0.00  0.00      C2   O
ATOM    663  CB  LYS A  46     -17.771   0.660 -20.626  0.00  0.00      C2   C
ATOM    664  CG  LYS A  46     -17.052   0.991 -21.939  0.00  0.00      C2   C
ATOM    665  CD  LYS A  46     -15.650   0.361 -22.044  0.00  0.00      C2   C
ATOM    666  CE  LYS A  46     -14.855   0.476 -23.354  0.00  0.00      C2   C
ATOM    667  NZ  LYS A  46     -14.516   1.893 -23.577  0.00  0.00      C2   N
ATOM    668  H   LYS A  46     -19.550  -0.134 -22.289  0.00  0.00      C2   H
ATOM    669  HA  LYS A  46     -19.612   0.972 -19.581  0.00  0.00      C2   H
ATOM    670  HB3 LYS A  46     -17.743  -0.380 -20.301  0.00  0.00      C2   H
ATOM    671  HB2 LYS A  46     -17.271   1.126 -19.776  0.00  0.00      C2   H
ATOM    672  HG3 LYS A  46     -16.986   2.065 -22.116  0.00  0.00      C2   H
ATOM    673  HG2 LYS A  46     -17.648   0.578 -22.753  0.00  0.00      C2   H
ATOM    674  HD3 LYS A  46     -15.710  -0.676 -21.714  0.00  0.00      C2   H
ATOM    675  HD2 LYS A  46     -15.045   0.939 -21.345  0.00  0.00      C2   H
ATOM    676  HE3 LYS A  46     -15.385   0.056 -24.209  0.00  0.00      C2   H
ATOM    677  HE2 LYS A  46     -13.866   0.019 -23.324  0.00  0.00      C2   H
ATOM    678  HZ1 LYS A  46     -14.165   2.226 -22.690  0.00  0.00      C2   H
ATOM    679  HZ2 LYS A  46     -13.841   2.029 -24.316  0.00  0.00      C2   H
ATOM    680  HZ3 LYS A  46     -15.395   2.362 -23.741  0.00  0.00      C2   H
ATOM    681  N   SER A  47     -19.907   2.905 -22.195  0.00  0.00      C2   N
ATOM    682  CA  SER A  47     -20.303   4.240 -22.453  0.00  0.00      C2   C
ATOM    683  C   SER A  47     -21.820   4.436 -22.058  0.00  0.00      C2   C
ATOM    684  O   SER A  47     -22.113   5.376 -21.382  0.00  0.00      C2   O
ATOM    685  CB  SER A  47     -19.971   4.527 -23.935  0.00  0.00      C2   C
ATOM    686  OG  SER A  47     -20.759   3.877 -24.969  0.00  0.00      C2   O
ATOM    687  H   SER A  47     -19.941   2.205 -22.922  0.00  0.00      C2   H
ATOM    688  HA  SER A  47     -19.727   4.969 -21.884  0.00  0.00      C2   H
ATOM    689  HB3 SER A  47     -18.895   4.539 -24.110  0.00  0.00      C2   H
ATOM    690  HB2 SER A  47     -20.129   5.596 -24.073  0.00  0.00      C2   H
ATOM    691  HG  SER A  47     -20.601   2.931 -25.020  0.00  0.00      C2   H
ATOM    692  N   THR A  48     -22.688   3.469 -22.429  0.00  0.00      C2   N
ATOM    693  CA  THR A  48     -24.090   3.427 -22.037  0.00  0.00      C2   C
ATOM    694  C   THR A  48     -24.358   3.353 -20.506  0.00  0.00      C2   C
ATOM    695  O   THR A  48     -25.426   3.820 -20.070  0.00  0.00      C2   O
ATOM    696  CB  THR A  48     -24.650   2.034 -22.581  0.00  0.00      C2   C
ATOM    697  OG1 THR A  48     -24.194   1.822 -23.953  0.00  0.00      C2   O
ATOM    698  CG2 THR A  48     -26.141   1.960 -22.697  0.00  0.00      C2   C
ATOM    699  H   THR A  48     -22.495   2.701 -23.056  0.00  0.00      C2   H
ATOM    700  HA  THR A  48     -24.690   4.218 -22.487  0.00  0.00      C2   H
ATOM    701  HB  THR A  48     -24.234   1.232 -21.971  0.00  0.00      C2   H
ATOM    702  HG1 THR A  48     -24.706   2.404 -24.519  0.00  0.00      C2   H
ATOM    703 HG21 THR A  48     -26.533   1.842 -21.687  0.00  0.00      C2   H
ATOM    704 HG22 THR A  48     -26.561   2.832 -23.199  0.00  0.00      C2   H
ATOM    705 HG23 THR A  48     -26.335   1.026 -23.224  0.00  0.00      C2   H
ATOM    706  N   ILE A  49     -23.359   2.984 -19.683  0.00  0.00      C2   N
ATOM    707  CA  ILE A  49     -23.542   2.725 -18.229  0.00  0.00      C2   C
ATOM    708  C   ILE A  49     -24.254   3.882 -17.445  0.00  0.00      C2   C
ATOM    709  O   ILE A  49     -25.092   3.601 -16.581  0.00  0.00      C2   O
ATOM    710  CB  ILE A  49     -22.190   2.304 -17.582  0.00  0.00      C2   C
ATOM    711  CG1 ILE A  49     -22.413   1.707 -16.121  0.00  0.00      C2   C
ATOM    712  CG2 ILE A  49     -21.153   3.497 -17.455  0.00  0.00      C2   C
ATOM    713  CD1 ILE A  49     -21.320   0.836 -15.521  0.00  0.00      C2   C
ATOM    714  H   ILE A  49     -22.602   2.476 -20.116  0.00  0.00      C2   H
ATOM    715  HA  ILE A  49     -24.251   1.902 -18.310  0.00  0.00      C2   H
ATOM    716  HB  ILE A  49     -21.965   1.485 -18.266  0.00  0.00      C2   H
ATOM    717 HG13 ILE A  49     -23.405   1.262 -16.199  0.00  0.00      C2   H
ATOM    718 HG12 ILE A  49     -22.578   2.495 -15.386  0.00  0.00      C2   H
ATOM    719 HG21 ILE A  49     -21.416   4.133 -16.609  0.00  0.00      C2   H
ATOM    720 HG22 ILE A  49     -20.185   3.032 -17.270  0.00  0.00      C2   H
ATOM    721 HG23 ILE A  49     -21.086   4.132 -18.338  0.00  0.00      C2   H
ATOM    722 HD11 ILE A  49     -21.576   0.486 -14.521  0.00  0.00      C2   H
ATOM    723 HD12 ILE A  49     -21.164  -0.041 -16.151  0.00  0.00      C2   H
ATOM    724 HD13 ILE A  49     -20.360   1.342 -15.417  0.00  0.00      C2   H
ATOM    725  N   VAL A  50     -23.766   5.098 -17.690  0.00  0.00      C2   N
ATOM    726  CA  VAL A  50     -24.222   6.274 -17.006  0.00  0.00      C2   C
ATOM    727  C   VAL A  50     -25.680   6.606 -17.322  0.00  0.00      C2   C
ATOM    728  O   VAL A  50     -26.346   7.077 -16.356  0.00  0.00      C2   O
ATOM    729  CB  VAL A  50     -23.356   7.434 -17.394  0.00  0.00      C2   C
ATOM    730  CG1 VAL A  50     -23.621   8.125 -18.756  0.00  0.00      C2   C
ATOM    731  CG2 VAL A  50     -23.262   8.460 -16.202  0.00  0.00      C2   C
ATOM    732  H   VAL A  50     -23.021   5.343 -18.326  0.00  0.00      C2   H
ATOM    733  HA  VAL A  50     -24.153   6.056 -15.941  0.00  0.00      C2   H
ATOM    734  HB  VAL A  50     -22.343   7.059 -17.544  0.00  0.00      C2   H
ATOM    735 HG11 VAL A  50     -23.600   7.374 -19.546  0.00  0.00      C2   H
ATOM    736 HG12 VAL A  50     -24.573   8.649 -18.669  0.00  0.00      C2   H
ATOM    737 HG13 VAL A  50     -22.813   8.759 -19.123  0.00  0.00      C2   H
ATOM    738 HG21 VAL A  50     -22.761   8.115 -15.298  0.00  0.00      C2   H
ATOM    739 HG22 VAL A  50     -22.710   9.326 -16.565  0.00  0.00      C2   H
ATOM    740 HG23 VAL A  50     -24.260   8.795 -15.921  0.00  0.00      C2   H
ATOM    741  N   LYS A  51     -26.247   6.203 -18.498  0.00  0.00      C2   N
ATOM    742  CA  LYS A  51     -27.742   6.309 -18.788  0.00  0.00      C2   C
ATOM    743  C   LYS A  51     -28.556   5.214 -18.020  0.00  0.00      C2   C
ATOM    744  O   LYS A  51     -29.675   5.520 -17.589  0.00  0.00      C2   O
ATOM    745  CB  LYS A  51     -28.028   6.060 -20.294  0.00  0.00      C2   C
ATOM    746  CG  LYS A  51     -27.152   6.663 -21.398  0.00  0.00      C2   C
ATOM    747  CD  LYS A  51     -27.717   6.539 -22.850  0.00  0.00      C2   C
ATOM    748  CE  LYS A  51     -26.916   7.532 -23.636  0.00  0.00      C2   C
ATOM    749  NZ  LYS A  51     -27.101   7.242 -25.092  0.00  0.00      C2   N
ATOM    750  H   LYS A  51     -25.660   5.700 -19.148  0.00  0.00      C2   H
ATOM    751  HA  LYS A  51     -28.112   7.271 -18.433  0.00  0.00      C2   H
ATOM    752  HB3 LYS A  51     -29.061   6.395 -20.387  0.00  0.00      C2   H
ATOM    753  HB2 LYS A  51     -27.990   4.991 -20.500  0.00  0.00      C2   H
ATOM    754  HG3 LYS A  51     -26.185   6.168 -21.485  0.00  0.00      C2   H
ATOM    755  HG2 LYS A  51     -26.993   7.714 -21.158  0.00  0.00      C2   H
ATOM    756  HD3 LYS A  51     -28.784   6.757 -22.801  0.00  0.00      C2   H
ATOM    757  HD2 LYS A  51     -27.726   5.574 -23.356  0.00  0.00      C2   H
ATOM    758  HE3 LYS A  51     -25.861   7.400 -23.396  0.00  0.00      C2   H
ATOM    759  HE2 LYS A  51     -27.165   8.580 -23.474  0.00  0.00      C2   H
ATOM    760  HZ1 LYS A  51     -26.675   6.420 -25.495  0.00  0.00      C2   H
ATOM    761  HZ2 LYS A  51     -28.064   7.341 -25.382  0.00  0.00      C2   H
ATOM    762  HZ3 LYS A  51     -26.632   7.983 -25.595  0.00  0.00      C2   H
ATOM    763  N   GLN A  52     -27.906   4.090 -17.761  0.00  0.00      C2   N
ATOM    764  CA  GLN A  52     -28.478   3.070 -16.850  0.00  0.00      C2   C
ATOM    765  C   GLN A  52     -28.466   3.520 -15.353  0.00  0.00      C2   C
ATOM    766  O   GLN A  52     -29.373   3.232 -14.629  0.00  0.00      C2   O
ATOM    767  CB  GLN A  52     -27.914   1.650 -17.176  0.00  0.00      C2   C
ATOM    768  CG  GLN A  52     -27.868   1.414 -18.706  0.00  0.00      C2   C
ATOM    769  CD  GLN A  52     -29.230   1.711 -19.390  0.00  0.00      C2   C
ATOM    770  OE1 GLN A  52     -29.320   2.341 -20.478  0.00  0.00      C2   O
ATOM    771  NE2 GLN A  52     -30.298   1.232 -18.807  0.00  0.00      C2   N
ATOM    772  H   GLN A  52     -26.921   4.153 -17.977  0.00  0.00      C2   H
ATOM    773  HA  GLN A  52     -29.554   3.015 -17.014  0.00  0.00      C2   H
ATOM    774  HB3 GLN A  52     -28.548   0.877 -16.742  0.00  0.00      C2   H
ATOM    775  HB2 GLN A  52     -26.918   1.450 -16.781  0.00  0.00      C2   H
ATOM    776  HG3 GLN A  52     -27.650   0.353 -18.827  0.00  0.00      C2   H
ATOM    777  HG2 GLN A  52     -27.016   1.948 -19.127  0.00  0.00      C2   H
ATOM    778 HE22 GLN A  52     -31.207   1.403 -19.213  0.00  0.00      C2   H
ATOM    779 HE21 GLN A  52     -30.144   0.823 -17.896  0.00  0.00      C2   H
ATOM    780  N   MET A  53     -27.582   4.437 -14.867  0.00  0.00      C2   N
ATOM    781  CA  MET A  53     -27.514   5.037 -13.535  0.00  0.00      C2   C
ATOM    782  C   MET A  53     -28.584   6.112 -13.457  0.00  0.00      C2   C
ATOM    783  O   MET A  53     -28.816   6.541 -12.333  0.00  0.00      C2   O
ATOM    784  CB  MET A  53     -26.094   5.642 -13.297  0.00  0.00      C2   C
ATOM    785  CG  MET A  53     -24.952   4.714 -13.397  0.00  0.00      C2   C
ATOM    786  SD  MET A  53     -24.941   3.338 -12.230  0.00  0.00      C2   S
ATOM    787  CE  MET A  53     -23.191   3.299 -11.814  0.00  0.00      C2   C
ATOM    788  H   MET A  53     -26.862   4.783 -15.486  0.00  0.00      C2   H
ATOM    789  HA  MET A  53     -27.612   4.177 -12.873  0.00  0.00      C2   H
ATOM    790  HB3 MET A  53     -26.190   5.917 -12.247  0.00  0.00      C2   H
ATOM    791  HB2 MET A  53     -25.946   6.590 -13.815  0.00  0.00      C2   H
ATOM    792  HG3 MET A  53     -24.082   5.336 -13.184  0.00  0.00      C2   H
ATOM    793  HG2 MET A  53     -24.983   4.423 -14.447  0.00  0.00      C2   H
ATOM    794  HE1 MET A  53     -22.979   4.165 -11.188  0.00  0.00      C2   H
ATOM    795  HE2 MET A  53     -22.763   2.397 -11.376  0.00  0.00      C2   H
ATOM    796  HE3 MET A  53     -22.654   3.659 -12.692  0.00  0.00      C2   H
ATOM    797  N   LYS A  54     -29.131   6.612 -14.598  0.00  0.00      C2   N
ATOM    798  CA  LYS A  54     -30.270   7.543 -14.623  0.00  0.00      C2   C
ATOM    799  C   LYS A  54     -31.578   6.845 -15.114  0.00  0.00      C2   C
ATOM    800  O   LYS A  54     -32.508   7.504 -15.530  0.00  0.00      C2   O
ATOM    801  CB  LYS A  54     -29.804   8.771 -15.438  0.00  0.00      C2   C
ATOM    802  CG  LYS A  54     -28.610   9.591 -14.908  0.00  0.00      C2   C
ATOM    803  CD  LYS A  54     -28.239  10.764 -15.772  0.00  0.00      C2   C
ATOM    804  CE  LYS A  54     -27.680  10.439 -17.207  0.00  0.00      C2   C
ATOM    805  NZ  LYS A  54     -26.990  11.605 -17.721  0.00  0.00      C2   N
ATOM    806  H   LYS A  54     -28.770   6.404 -15.518  0.00  0.00      C2   H
ATOM    807  HA  LYS A  54     -30.537   7.684 -13.576  0.00  0.00      C2   H
ATOM    808  HB3 LYS A  54     -30.664   9.438 -15.369  0.00  0.00      C2   H
ATOM    809  HB2 LYS A  54     -29.545   8.500 -16.462  0.00  0.00      C2   H
ATOM    810  HG3 LYS A  54     -27.822   8.839 -14.860  0.00  0.00      C2   H
ATOM    811  HG2 LYS A  54     -28.789   9.982 -13.907  0.00  0.00      C2   H
ATOM    812  HD3 LYS A  54     -27.494  11.298 -15.183  0.00  0.00      C2   H
ATOM    813  HD2 LYS A  54     -29.155  11.355 -15.781  0.00  0.00      C2   H
ATOM    814  HE3 LYS A  54     -28.468  10.298 -17.946  0.00  0.00      C2   H
ATOM    815  HE2 LYS A  54     -27.103   9.516 -17.145  0.00  0.00      C2   H
ATOM    816  HZ1 LYS A  54     -27.646  12.275 -18.097  0.00  0.00      C2   H
ATOM    817  HZ2 LYS A  54     -26.256  11.876 -17.082  0.00  0.00      C2   H
ATOM    818  HZ3 LYS A  54     -26.478  11.284 -18.530  0.00  0.00      C2   H
ATOM    819  N   NMA A  54     -31.659   5.530 -15.100  0.00  0.00      C2   N
ATOM    820  CA  NMA A  54     -32.742   4.643 -15.410  0.00  0.00      C2   C
ATOM    821  H   NMA A  54     -30.976   4.982 -14.597  0.00  0.00      C2   H
ATOM    822  1HA NMA A  54     -32.491   4.068 -16.302  0.00  0.00      C2   H
ATOM    823  2HA NMA A  54     -32.700   3.936 -14.582  0.00  0.00      C2   H
ATOM    824  3HA NMA A  54     -33.718   5.128 -15.387  0.00  0.00      C2   H
ATOM    825  CH3 ACE A 180     -12.520  12.826 -23.132  0.00  0.00      C2   C
ATOM    826  C   ACE A 180     -12.935  11.594 -23.843  0.00  0.00      C2   C
ATOM    827  O   ACE A 180     -13.985  11.018 -23.424  0.00  0.00      C2   O
ATOM    828  1H  ACE A 180     -12.378  13.685 -23.787  0.00  0.00      C2   H
ATOM    829  2H  ACE A 180     -13.095  13.080 -22.241  0.00  0.00      C2   H
ATOM    830  3H  ACE A 180     -11.490  12.678 -22.808  0.00  0.00      C2   H
ATOM    831  N   THR A 181     -12.259  11.126 -24.840  0.00  0.00      C2   N
ATOM    832  CA  THR A 181     -12.341   9.794 -25.436  0.00  0.00      C2   C
ATOM    833  C   THR A 181     -10.980   9.153 -25.580  0.00  0.00      C2   C
ATOM    834  O   THR A 181     -10.915   7.909 -25.523  0.00  0.00      C2   O
ATOM    835  CB  THR A 181     -13.042   9.810 -26.879  0.00  0.00      C2   C
ATOM    836  OG1 THR A 181     -13.119   8.550 -27.488  0.00  0.00      C2   O
ATOM    837  CG2 THR A 181     -12.245  10.676 -27.851  0.00  0.00      C2   C
ATOM    838  H1  THR A 181     -11.456  11.602 -25.226  0.00  0.00      C2   H
ATOM    839  HA  THR A 181     -12.880   9.152 -24.740  0.00  0.00      C2   H
ATOM    840  HB  THR A 181     -14.041  10.241 -26.820  0.00  0.00      C2   H
ATOM    841  HG1 THR A 181     -13.543   7.871 -26.959  0.00  0.00      C2   H
ATOM    842 HG21 THR A 181     -12.627  10.713 -28.871  0.00  0.00      C2   H
ATOM    843 HG22 THR A 181     -12.078  11.667 -27.429  0.00  0.00      C2   H
ATOM    844 HG23 THR A 181     -11.242  10.360 -28.140  0.00  0.00      C2   H
ATOM    845  N   THR A 182      -9.897   9.991 -25.728  0.00  0.00      C2   N
ATOM    846  CA  THR A 182      -8.499   9.535 -25.783  0.00  0.00      C2   C
ATOM    847  C   THR A 182      -7.886   9.529 -24.356  0.00  0.00      C2   C
ATOM    848  O   THR A 182      -8.444  10.095 -23.426  0.00  0.00      C2   O
ATOM    849  CB  THR A 182      -7.657  10.437 -26.707  0.00  0.00      C2   C
ATOM    850  OG1 THR A 182      -7.926  11.819 -26.528  0.00  0.00      C2   O
ATOM    851  CG2 THR A 182      -7.720  10.075 -28.238  0.00  0.00      C2   C
ATOM    852  H   THR A 182      -9.935  11.000 -25.773  0.00  0.00      C2   H
ATOM    853  HA  THR A 182      -8.564   8.497 -26.111  0.00  0.00      C2   H
ATOM    854  HB  THR A 182      -6.592  10.417 -26.477  0.00  0.00      C2   H
ATOM    855  HG1 THR A 182      -7.349  12.154 -25.838  0.00  0.00      C2   H
ATOM    856 HG21 THR A 182      -8.742  10.122 -28.613  0.00  0.00      C2   H
ATOM    857 HG22 THR A 182      -7.011  10.700 -28.782  0.00  0.00      C2   H
ATOM    858 HG23 THR A 182      -7.389   9.048 -28.394  0.00  0.00      C2   H
ATOM    859  N   GLY A 183      -6.775   8.844 -24.210  0.00  0.00      C2   N
ATOM    860  CA  GLY A 183      -6.224   8.657 -22.932  0.00  0.00      C2   C
ATOM    861  C   GLY A 183      -7.114   7.667 -22.144  0.00  0.00      C2   C
ATOM    862  O   GLY A 183      -8.055   7.010 -22.683  0.00  0.00      C2   O
ATOM    863  H   GLY A 183      -6.346   8.376 -24.996  0.00  0.00      C2   H
ATOM    864  HA3 GLY A 183      -6.184   9.576 -22.347  0.00  0.00      C2   H
ATOM    865  HA2 GLY A 183      -5.247   8.177 -22.977  0.00  0.00      C2   H
ATOM    866  N   ILE A 184      -6.754   7.451 -20.877  0.00  0.00      C2   N
ATOM    867  CA  ILE A 184      -7.641   6.778 -19.954  0.00  0.00      C2   C
ATOM    868  C   ILE A 184      -8.551   7.891 -19.356  0.00  0.00      C2   C
ATOM    869  O   ILE A 184      -8.091   8.864 -18.743  0.00  0.00      C2   O
ATOM    870  CB  ILE A 184      -6.782   6.140 -18.772  0.00  0.00      C2   C
ATOM    871  CG1 ILE A 184      -5.848   5.018 -19.354  0.00  0.00      C2   C
ATOM    872  CG2 ILE A 184      -7.645   5.482 -17.608  0.00  0.00      C2   C
ATOM    873  CD1 ILE A 184      -4.884   4.315 -18.340  0.00  0.00      C2   C
ATOM    874  H   ILE A 184      -5.865   7.864 -20.633  0.00  0.00      C2   H
ATOM    875  HA  ILE A 184      -8.280   6.002 -20.376  0.00  0.00      C2   H
ATOM    876  HB  ILE A 184      -6.164   6.890 -18.278  0.00  0.00      C2   H
ATOM    877 HG13 ILE A 184      -5.284   5.389 -20.209  0.00  0.00      C2   H
ATOM    878 HG12 ILE A 184      -6.533   4.330 -19.849  0.00  0.00      C2   H
ATOM    879 HG21 ILE A 184      -7.147   4.707 -17.026  0.00  0.00      C2   H
ATOM    880 HG22 ILE A 184      -8.055   6.200 -16.897  0.00  0.00      C2   H
ATOM    881 HG23 ILE A 184      -8.484   4.895 -17.983  0.00  0.00      C2   H
ATOM    882 HD11 ILE A 184      -4.016   3.895 -18.848  0.00  0.00      C2   H
ATOM    883 HD12 ILE A 184      -4.806   4.972 -17.474  0.00  0.00      C2   H
ATOM    884 HD13 ILE A 184      -5.360   3.443 -17.891  0.00  0.00      C2   H
ATOM    885  N   VAL A 185      -9.869   7.662 -19.439  0.00  0.00      C2   N
ATOM    886  CA  VAL A 185     -10.840   8.778 -19.147  0.00  0.00      C2   C
ATOM    887  C   VAL A 185     -11.734   8.529 -17.926  0.00  0.00      C2   C
ATOM    888  O   VAL A 185     -12.273   7.504 -17.787  0.00  0.00      C2   O
ATOM    889  CB  VAL A 185     -11.786   9.058 -20.309  0.00  0.00      C2   C
ATOM    890  CG1 VAL A 185     -12.719  10.312 -20.328  0.00  0.00      C2   C
ATOM    891  CG2 VAL A 185     -11.141   9.035 -21.704  0.00  0.00      C2   C
ATOM    892  H   VAL A 185     -10.141   6.810 -19.908  0.00  0.00      C2   H
ATOM    893  HA  VAL A 185     -10.328   9.696 -18.856  0.00  0.00      C2   H
ATOM    894  HB  VAL A 185     -12.413   8.169 -20.371  0.00  0.00      C2   H
ATOM    895 HG11 VAL A 185     -12.789  10.681 -19.304  0.00  0.00      C2   H
ATOM    896 HG12 VAL A 185     -12.377  11.120 -20.974  0.00  0.00      C2   H
ATOM    897 HG13 VAL A 185     -13.739  10.055 -20.612  0.00  0.00      C2   H
ATOM    898 HG21 VAL A 185     -10.512   8.159 -21.862  0.00  0.00      C2   H
ATOM    899 HG22 VAL A 185     -11.958   8.935 -22.418  0.00  0.00      C2   H
ATOM    900 HG23 VAL A 185     -10.591   9.954 -21.902  0.00  0.00      C2   H
ATOM    901  N   GLU A 186     -11.934   9.490 -17.052  0.00  0.00      C2   N
ATOM    902  CA  GLU A 186     -12.644   9.447 -15.786  0.00  0.00      C2   C
ATOM    903  C   GLU A 186     -14.184   9.731 -15.970  0.00  0.00      C2   C
ATOM    904  O   GLU A 186     -14.587  10.799 -16.406  0.00  0.00      C2   O
ATOM    905  CB  GLU A 186     -12.149  10.674 -14.880  0.00  0.00      C2   C
ATOM    906  CG  GLU A 186     -12.636  10.845 -13.475  0.00  0.00      C2   C
ATOM    907  CD  GLU A 186     -12.043  11.995 -12.742  0.00  0.00      C2   C
ATOM    908  OE1 GLU A 186     -11.491  12.933 -13.421  0.00  0.00      C2   O
ATOM    909  OE2 GLU A 186     -12.323  12.049 -11.517  0.00  0.00      C2   O
ATOM    910  H   GLU A 186     -11.625  10.401 -17.361  0.00  0.00      C2   H
ATOM    911  HA  GLU A 186     -12.521   8.451 -15.361  0.00  0.00      C2   H
ATOM    912  HB3 GLU A 186     -12.496  11.616 -15.304  0.00  0.00      C2   H
ATOM    913  HB2 GLU A 186     -11.059  10.687 -14.917  0.00  0.00      C2   H
ATOM    914  HG3 GLU A 186     -12.330   9.974 -12.897  0.00  0.00      C2   H
ATOM    915  HG2 GLU A 186     -13.722  10.887 -13.388  0.00  0.00      C2   H
ATOM    916  N   THR A 187     -15.016   8.691 -15.680  0.00  0.00      C2   N
ATOM    917  CA  THR A 187     -16.444   8.922 -15.926  0.00  0.00      C2   C
ATOM    918  C   THR A 187     -17.076   9.038 -14.536  0.00  0.00      C2   C
ATOM    919  O   THR A 187     -16.948   8.045 -13.784  0.00  0.00      C2   O
ATOM    920  CB  THR A 187     -17.137   7.761 -16.661  0.00  0.00      C2   C
ATOM    921  OG1 THR A 187     -16.510   7.529 -17.938  0.00  0.00      C2   O
ATOM    922  CG2 THR A 187     -18.628   7.958 -16.795  0.00  0.00      C2   C
ATOM    923  H   THR A 187     -14.779   7.725 -15.506  0.00  0.00      C2   H
ATOM    924  HA  THR A 187     -16.762   9.776 -16.524  0.00  0.00      C2   H
ATOM    925  HB  THR A 187     -17.061   6.882 -16.022  0.00  0.00      C2   H
ATOM    926  HG1 THR A 187     -15.586   7.378 -17.726  0.00  0.00      C2   H
ATOM    927 HG21 THR A 187     -19.088   8.103 -15.818  0.00  0.00      C2   H
ATOM    928 HG22 THR A 187     -18.805   8.875 -17.358  0.00  0.00      C2   H
ATOM    929 HG23 THR A 187     -19.084   7.028 -17.134  0.00  0.00      C2   H
ATOM    930  N   HIE A 188     -17.646  10.235 -14.283  0.00  0.00      C2   N
ATOM    931  CA  HIE A 188     -18.156  10.536 -12.921  0.00  0.00      C2   C
ATOM    932  C   HIE A 188     -19.669  10.154 -12.880  0.00  0.00      C2   C
ATOM    933  O   HIE A 188     -20.454  10.517 -13.707  0.00  0.00      C2   O
ATOM    934  CB  HIE A 188     -17.946  11.994 -12.607  0.00  0.00      C2   C
ATOM    935  CG  HIE A 188     -18.758  12.524 -11.435  0.00  0.00      C2   C
ATOM    936  ND1 HIE A 188     -18.574  11.972 -10.189  0.00  0.00      C2   N
ATOM    937  CD2 HIE A 188     -19.642  13.538 -11.412  0.00  0.00      C2   C
ATOM    938  CE1 HIE A 188     -19.390  12.681  -9.393  0.00  0.00      C2   C
ATOM    939  NE2 HIE A 188     -20.006  13.715 -10.087  0.00  0.00      C2   N
ATOM    940  H   HIE A 188     -17.778  10.848 -15.076  0.00  0.00      C2   H
ATOM    941  HA  HIE A 188     -17.742  10.015 -12.058  0.00  0.00      C2   H
ATOM    942  HB3 HIE A 188     -18.244  12.600 -13.462  0.00  0.00      C2   H
ATOM    943  HB2 HIE A 188     -16.868  12.152 -12.591  0.00  0.00      C2   H
ATOM    944  HD2 HIE A 188     -19.944  14.202 -12.209  0.00  0.00      C2   H
ATOM    945  HE1 HIE A 188     -19.408  12.530  -8.324  0.00  0.00      C2   H
ATOM    946  HE2 HIE A 188     -20.579  14.463  -9.725  0.00  0.00      C2   H
ATOM    947  N   PHE A 189     -20.128   9.705 -11.721  0.00  0.00      C2   N
ATOM    948  CA  PHE A 189     -21.440   9.584 -11.225  0.00  0.00      C2   C
ATOM    949  C   PHE A 189     -21.395   9.766  -9.692  0.00  0.00      C2   C
ATOM    950  O   PHE A 189     -20.430   9.355  -9.138  0.00  0.00      C2   O
ATOM    951  CB  PHE A 189     -22.166   8.277 -11.689  0.00  0.00      C2   C
ATOM    952  CG  PHE A 189     -23.735   8.277 -11.590  0.00  0.00      C2   C
ATOM    953  CD1 PHE A 189     -24.480   7.749 -10.548  0.00  0.00      C2   C
ATOM    954  CD2 PHE A 189     -24.461   9.036 -12.585  0.00  0.00      C2   C
ATOM    955  CE1 PHE A 189     -25.852   7.984 -10.479  0.00  0.00      C2   C
ATOM    956  CE2 PHE A 189     -25.832   9.234 -12.496  0.00  0.00      C2   C
ATOM    957  CZ  PHE A 189     -26.527   8.725 -11.417  0.00  0.00      C2   C
ATOM    958  H   PHE A 189     -19.450   9.545 -10.990  0.00  0.00      C2   H
ATOM    959  HA  PHE A 189     -22.006  10.417 -11.643  0.00  0.00      C2   H
ATOM    960  HB3 PHE A 189     -21.701   7.383 -11.274  0.00  0.00      C2   H
ATOM    961  HB2 PHE A 189     -22.079   8.045 -12.750  0.00  0.00      C2   H
ATOM    962  HD1 PHE A 189     -24.029   7.132  -9.785  0.00  0.00      C2   H
ATOM    963  HD2 PHE A 189     -23.956   9.409 -13.463  0.00  0.00      C2   H
ATOM    964  HE1 PHE A 189     -26.273   7.632  -9.549  0.00  0.00      C2   H
ATOM    965  HE2 PHE A 189     -26.328   9.724 -13.321  0.00  0.00      C2   H
ATOM    966  HZ  PHE A 189     -27.593   8.896 -11.411  0.00  0.00      C2   H
ATOM    967  N   THR A 190     -22.547  10.061  -9.115  0.00  0.00      C2   N
ATOM    968  CA  THR A 190     -22.779  10.206  -7.659  0.00  0.00      C2   C
ATOM    969  C   THR A 190     -24.061   9.578  -7.192  0.00  0.00      C2   C
ATOM    970  O   THR A 190     -25.051   9.634  -7.875  0.00  0.00      C2   O
ATOM    971  CB  THR A 190     -22.569  11.649  -7.160  0.00  0.00      C2   C
ATOM    972  OG1 THR A 190     -22.627  11.772  -5.805  0.00  0.00      C2   O
ATOM    973  CG2 THR A 190     -23.553  12.733  -7.775  0.00  0.00      C2   C
ATOM    974  H   THR A 190     -23.308  10.218  -9.761  0.00  0.00      C2   H
ATOM    975  HA  THR A 190     -21.957   9.628  -7.234  0.00  0.00      C2   H
ATOM    976  HB  THR A 190     -21.563  11.932  -7.471  0.00  0.00      C2   H
ATOM    977  HG1 THR A 190     -21.896  11.255  -5.460  0.00  0.00      C2   H
ATOM    978 HG21 THR A 190     -23.264  13.677  -7.312  0.00  0.00      C2   H
ATOM    979 HG22 THR A 190     -23.253  12.971  -8.796  0.00  0.00      C2   H
ATOM    980 HG23 THR A 190     -24.619  12.603  -7.587  0.00  0.00      C2   H
ATOM    981  N   PHE A 191     -23.966   9.055  -5.974  0.00  0.00      C2   N
ATOM    982  CA  PHE A 191     -25.116   8.471  -5.347  0.00  0.00      C2   C
ATOM    983  C   PHE A 191     -24.933   8.301  -3.869  0.00  0.00      C2   C
ATOM    984  O   PHE A 191     -24.182   7.430  -3.361  0.00  0.00      C2   O
ATOM    985  CB  PHE A 191     -25.731   7.222  -6.088  0.00  0.00      C2   C
ATOM    986  CG  PHE A 191     -27.092   6.755  -5.721  0.00  0.00      C2   C
ATOM    987  CD1 PHE A 191     -28.275   7.555  -6.010  0.00  0.00      C2   C
ATOM    988  CD2 PHE A 191     -27.298   5.530  -5.045  0.00  0.00      C2   C
ATOM    989  CE1 PHE A 191     -29.470   7.120  -5.635  0.00  0.00      C2   C
ATOM    990  CE2 PHE A 191     -28.498   5.179  -4.564  0.00  0.00      C2   C
ATOM    991  CZ  PHE A 191     -29.659   5.960  -4.777  0.00  0.00      C2   C
ATOM    992  H   PHE A 191     -23.153   9.051  -5.374  0.00  0.00      C2   H
ATOM    993  HA  PHE A 191     -25.858   9.269  -5.390  0.00  0.00      C2   H
ATOM    994  HB3 PHE A 191     -25.026   6.391  -6.071  0.00  0.00      C2   H
ATOM    995  HB2 PHE A 191     -25.936   7.502  -7.121  0.00  0.00      C2   H
ATOM    996  HD1 PHE A 191     -28.189   8.375  -6.707  0.00  0.00      C2   H
ATOM    997  HD2 PHE A 191     -26.405   4.960  -4.835  0.00  0.00      C2   H
ATOM    998  HE1 PHE A 191     -30.327   7.706  -5.934  0.00  0.00      C2   H
ATOM    999  HE2 PHE A 191     -28.554   4.219  -4.073  0.00  0.00      C2   H
ATOM   1000  HZ  PHE A 191     -30.638   5.709  -4.393  0.00  0.00      C2   H
ATOM   1001  N   LYS A 192     -25.691   9.087  -3.108  0.00  0.00      C2   N
ATOM   1002  CA  LYS A 192     -25.613   9.106  -1.639  0.00  0.00      C2   C
ATOM   1003  C   LYS A 192     -24.274   9.661  -1.145  0.00  0.00      C2   C
ATOM   1004  O   LYS A 192     -23.528   9.100  -0.332  0.00  0.00      C2   O
ATOM   1005  CB  LYS A 192     -26.130   7.777  -0.944  0.00  0.00      C2   C
ATOM   1006  CG  LYS A 192     -27.644   7.604  -1.257  0.00  0.00      C2   C
ATOM   1007  CD  LYS A 192     -28.406   6.413  -0.584  0.00  0.00      C2   C
ATOM   1008  CE  LYS A 192     -27.692   5.064  -0.797  0.00  0.00      C2   C
ATOM   1009  NZ  LYS A 192     -28.418   4.025   0.019  0.00  0.00      C2   N
ATOM   1010  H   LYS A 192     -26.075   9.893  -3.579  0.00  0.00      C2   H
ATOM   1011  HA  LYS A 192     -26.253   9.902  -1.260  0.00  0.00      C2   H
ATOM   1012  HB3 LYS A 192     -26.196   7.985   0.124  0.00  0.00      C2   H
ATOM   1013  HB2 LYS A 192     -25.472   6.926  -1.124  0.00  0.00      C2   H
ATOM   1014  HG3 LYS A 192     -27.726   7.656  -2.342  0.00  0.00      C2   H
ATOM   1015  HG2 LYS A 192     -28.148   8.520  -0.947  0.00  0.00      C2   H
ATOM   1016  HD3 LYS A 192     -29.442   6.386  -0.923  0.00  0.00      C2   H
ATOM   1017  HD2 LYS A 192     -28.392   6.554   0.497  0.00  0.00      C2   H
ATOM   1018  HE3 LYS A 192     -26.686   5.127  -0.382  0.00  0.00      C2   H
ATOM   1019  HE2 LYS A 192     -27.621   4.788  -1.848  0.00  0.00      C2   H
ATOM   1020  HZ1 LYS A 192     -27.861   3.233   0.308  0.00  0.00      C2   H
ATOM   1021  HZ2 LYS A 192     -28.805   4.395   0.875  0.00  0.00      C2   H
ATOM   1022  HZ3 LYS A 192     -29.161   3.593  -0.512  0.00  0.00      C2   H
ATOM   1023  N   ASP A 193     -23.904  10.805  -1.747  0.00  0.00      C2   N
ATOM   1024  CA  ASP A 193     -22.752  11.627  -1.407  0.00  0.00      C2   C
ATOM   1025  C   ASP A 193     -21.426  11.181  -2.105  0.00  0.00      C2   C
ATOM   1026  O   ASP A 193     -20.604  12.011  -2.398  0.00  0.00      C2   O
ATOM   1027  CB  ASP A 193     -22.454  11.969   0.086  0.00  0.00      C2   C
ATOM   1028  CG  ASP A 193     -23.486  12.827   0.830  0.00  0.00      C2   C
ATOM   1029  OD1 ASP A 193     -23.368  12.933   2.072  0.00  0.00      C2   O
ATOM   1030  OD2 ASP A 193     -24.324  13.490   0.186  0.00  0.00      C2   O
ATOM   1031  H   ASP A 193     -24.568  11.249  -2.364  0.00  0.00      C2   H
ATOM   1032  HA  ASP A 193     -22.927  12.615  -1.831  0.00  0.00      C2   H
ATOM   1033  HB3 ASP A 193     -21.645  12.699   0.119  0.00  0.00      C2   H
ATOM   1034  HB2 ASP A 193     -22.109  11.105   0.653  0.00  0.00      C2   H
ATOM   1035  N   LEU A 194     -21.233   9.870  -2.313  0.00  0.00      C2   N
ATOM   1036  CA  LEU A 194     -20.047   9.324  -2.960  0.00  0.00      C2   C
ATOM   1037  C   LEU A 194     -19.922   9.619  -4.424  0.00  0.00      C2   C
ATOM   1038  O   LEU A 194     -20.965   9.657  -5.137  0.00  0.00      C2   O
ATOM   1039  CB  LEU A 194     -19.949   7.819  -2.816  0.00  0.00      C2   C
ATOM   1040  CG  LEU A 194     -20.068   7.223  -1.427  0.00  0.00      C2   C
ATOM   1041  CD1 LEU A 194     -19.899   5.749  -1.466  0.00  0.00      C2   C
ATOM   1042  CD2 LEU A 194     -19.156   7.923  -0.379  0.00  0.00      C2   C
ATOM   1043  H   LEU A 194     -21.961   9.232  -2.024  0.00  0.00      C2   H
ATOM   1044  HA  LEU A 194     -19.235   9.678  -2.325  0.00  0.00      C2   H
ATOM   1045  HB3 LEU A 194     -19.057   7.390  -3.273  0.00  0.00      C2   H
ATOM   1046  HB2 LEU A 194     -20.780   7.298  -3.290  0.00  0.00      C2   H
ATOM   1047  HG  LEU A 194     -21.101   7.412  -1.134  0.00  0.00      C2   H
ATOM   1048 HD11 LEU A 194     -18.954   5.540  -0.965  0.00  0.00      C2   H
ATOM   1049 HD12 LEU A 194     -20.678   5.241  -0.897  0.00  0.00      C2   H
ATOM   1050 HD13 LEU A 194     -19.769   5.198  -2.398  0.00  0.00      C2   H
ATOM   1051 HD21 LEU A 194     -18.996   7.227   0.445  0.00  0.00      C2   H
ATOM   1052 HD22 LEU A 194     -18.169   8.063  -0.820  0.00  0.00      C2   H
ATOM   1053 HD23 LEU A 194     -19.498   8.860   0.061  0.00  0.00      C2   H
ATOM   1054  N   HIS A 195     -18.696   9.910  -4.837  0.00  0.00      C2   N
ATOM   1055  CA  HIS A 195     -18.367  10.207  -6.235  0.00  0.00      C2   C
ATOM   1056  C   HIS A 195     -17.659   8.909  -6.789  0.00  0.00      C2   C
ATOM   1057  O   HIS A 195     -16.615   8.540  -6.250  0.00  0.00      C2   O
ATOM   1058  CB  HIS A 195     -17.373  11.360  -6.431  0.00  0.00      C2   C
ATOM   1059  CG  HIS A 195     -17.844  12.735  -6.007  0.00  0.00      C2   C
ATOM   1060  ND1 HIS A 195     -16.973  13.823  -6.010  0.00  0.00      C2   N
ATOM   1061  CD2 HIS A 195     -19.071  13.206  -5.510  0.00  0.00      C2   C
ATOM   1062  CE1 HIS A 195     -17.657  14.812  -5.401  0.00  0.00      C2   C
ATOM   1063  NE2 HIS A 195     -18.940  14.527  -5.138  0.00  0.00      C2   N
ATOM   1064  H   HIS A 195     -17.930   9.686  -4.217  0.00  0.00      C2   H
ATOM   1065  HA  HIS A 195     -19.166  10.475  -6.926  0.00  0.00      C2   H
ATOM   1066  HB3 HIS A 195     -17.111  11.586  -7.465  0.00  0.00      C2   H
ATOM   1067  HB2 HIS A 195     -16.439  11.158  -5.907  0.00  0.00      C2   H
ATOM   1068  HD2 HIS A 195     -19.998  12.680  -5.337  0.00  0.00      C2   H
ATOM   1069  HE1 HIS A 195     -17.336  15.832  -5.249  0.00  0.00      C2   H
ATOM   1070  HD1 HIS A 195     -15.979  13.875  -6.179  0.00  0.00      C2   H
ATOM   1071  N   PHE A 196     -18.316   8.283  -7.774  0.00  0.00      C2   N
ATOM   1072  CA  PHE A 196     -17.791   7.128  -8.518  0.00  0.00      C2   C
ATOM   1073  C   PHE A 196     -16.980   7.657  -9.678  0.00  0.00      C2   C
ATOM   1074  O   PHE A 196     -17.515   8.117 -10.646  0.00  0.00      C2   O
ATOM   1075  CB  PHE A 196     -18.912   6.240  -9.035  0.00  0.00      C2   C
ATOM   1076  CG  PHE A 196     -19.974   5.808  -7.944  0.00  0.00      C2   C
ATOM   1077  CD1 PHE A 196     -19.655   4.967  -6.853  0.00  0.00      C2   C
ATOM   1078  CD2 PHE A 196     -21.270   6.373  -7.998  0.00  0.00      C2   C
ATOM   1079  CE1 PHE A 196     -20.610   4.654  -5.937  0.00  0.00      C2   C
ATOM   1080  CE2 PHE A 196     -22.193   6.060  -7.024  0.00  0.00      C2   C
ATOM   1081  CZ  PHE A 196     -21.872   5.186  -5.998  0.00  0.00      C2   C
ATOM   1082  H   PHE A 196     -19.100   8.767  -8.190  0.00  0.00      C2   H
ATOM   1083  HA  PHE A 196     -17.103   6.531  -7.919  0.00  0.00      C2   H
ATOM   1084  HB3 PHE A 196     -18.460   5.323  -9.414  0.00  0.00      C2   H
ATOM   1085  HB2 PHE A 196     -19.425   6.632  -9.913  0.00  0.00      C2   H
ATOM   1086  HD1 PHE A 196     -18.668   4.545  -6.738  0.00  0.00      C2   H
ATOM   1087  HD2 PHE A 196     -21.518   7.001  -8.841  0.00  0.00      C2   H
ATOM   1088  HE1 PHE A 196     -20.462   3.966  -5.118  0.00  0.00      C2   H
ATOM   1089  HE2 PHE A 196     -23.113   6.620  -7.115  0.00  0.00      C2   H
ATOM   1090  HZ  PHE A 196     -22.587   4.903  -5.240  0.00  0.00      C2   H
ATOM   1091  N   LYS A 197     -15.672   7.478  -9.566  0.00  0.00      C2   N
ATOM   1092  CA  LYS A 197     -14.731   7.715 -10.679  0.00  0.00      C2   C
ATOM   1093  C   LYS A 197     -14.247   6.400 -11.393  0.00  0.00      C2   C
ATOM   1094  O   LYS A 197     -13.232   5.766 -11.072  0.00  0.00      C2   O
ATOM   1095  CB  LYS A 197     -13.500   8.472 -10.103  0.00  0.00      C2   C
ATOM   1096  CG  LYS A 197     -13.761   9.805  -9.374  0.00  0.00      C2   C
ATOM   1097  CD  LYS A 197     -14.804  10.690 -10.152  0.00  0.00      C2   C
ATOM   1098  CE  LYS A 197     -14.902  12.158  -9.596  0.00  0.00      C2   C
ATOM   1099  NZ  LYS A 197     -13.648  12.879  -9.569  0.00  0.00      C2   N
ATOM   1100  H   LYS A 197     -15.195   7.238  -8.709  0.00  0.00      C2   H
ATOM   1101  HA  LYS A 197     -15.245   8.353 -11.398  0.00  0.00      C2   H
ATOM   1102  HB3 LYS A 197     -13.050   8.707 -11.067  0.00  0.00      C2   H
ATOM   1103  HB2 LYS A 197     -12.825   7.768  -9.616  0.00  0.00      C2   H
ATOM   1104  HG3 LYS A 197     -12.818  10.268  -9.082  0.00  0.00      C2   H
ATOM   1105  HG2 LYS A 197     -14.097   9.441  -8.403  0.00  0.00      C2   H
ATOM   1106  HD3 LYS A 197     -15.770  10.294  -9.839  0.00  0.00      C2   H
ATOM   1107  HD2 LYS A 197     -14.765  10.610 -11.238  0.00  0.00      C2   H
ATOM   1108  HE3 LYS A 197     -15.256  12.251  -8.570  0.00  0.00      C2   H
ATOM   1109  HE2 LYS A 197     -15.580  12.672 -10.278  0.00  0.00      C2   H
ATOM   1110  HZ1 LYS A 197     -13.258  12.573  -8.689  0.00  0.00      C2   H
ATOM   1111  HZ2 LYS A 197     -13.071  12.648 -10.365  0.00  0.00      C2   H
ATOM   1112  HZ3 LYS A 197     -13.853  13.867  -9.614  0.00  0.00      C2   H
ATOM   1113  N   MET A 198     -15.067   6.093 -12.388  0.00  0.00      C2   N
ATOM   1114  CA  MET A 198     -14.873   4.991 -13.324  0.00  0.00      C2   C
ATOM   1115  C   MET A 198     -13.939   5.374 -14.390  0.00  0.00      C2   C
ATOM   1116  O   MET A 198     -14.351   6.033 -15.329  0.00  0.00      C2   O
ATOM   1117  CB  MET A 198     -16.296   4.569 -13.840  0.00  0.00      C2   C
ATOM   1118  CG  MET A 198     -17.333   4.408 -12.690  0.00  0.00      C2   C
ATOM   1119  SD  MET A 198     -18.997   3.736 -12.996  0.00  0.00      C2   S
ATOM   1120  CE  MET A 198     -20.237   5.051 -12.898  0.00  0.00      C2   C
ATOM   1121  H   MET A 198     -15.795   6.747 -12.636  0.00  0.00      C2   H
ATOM   1122  HA  MET A 198     -14.459   4.107 -12.839  0.00  0.00      C2   H
ATOM   1123  HB3 MET A 198     -16.268   3.661 -14.443  0.00  0.00      C2   H
ATOM   1124  HB2 MET A 198     -16.637   5.289 -14.584  0.00  0.00      C2   H
ATOM   1125  HG3 MET A 198     -17.622   5.362 -12.249  0.00  0.00      C2   H
ATOM   1126  HG2 MET A 198     -17.021   3.725 -11.900  0.00  0.00      C2   H
ATOM   1127  HE1 MET A 198     -20.581   5.303 -11.895  0.00  0.00      C2   H
ATOM   1128  HE2 MET A 198     -19.840   5.991 -13.284  0.00  0.00      C2   H
ATOM   1129  HE3 MET A 198     -21.124   4.849 -13.498  0.00  0.00      C2   H
ATOM   1130  N   PHE A 199     -12.722   4.875 -14.360  0.00  0.00      C2   N
ATOM   1131  CA  PHE A 199     -11.691   5.232 -15.331  0.00  0.00      C2   C
ATOM   1132  C   PHE A 199     -11.715   4.211 -16.422  0.00  0.00      C2   C
ATOM   1133  O   PHE A 199     -11.541   3.028 -16.215  0.00  0.00      C2   O
ATOM   1134  CB  PHE A 199     -10.302   5.186 -14.733  0.00  0.00      C2   C
ATOM   1135  CG  PHE A 199      -9.963   6.286 -13.727  0.00  0.00      C2   C
ATOM   1136  CD1 PHE A 199      -9.582   7.516 -14.179  0.00  0.00      C2   C
ATOM   1137  CD2 PHE A 199     -10.419   6.108 -12.418  0.00  0.00      C2   C
ATOM   1138  CE1 PHE A 199      -9.638   8.616 -13.326  0.00  0.00      C2   C
ATOM   1139  CE2 PHE A 199     -10.415   7.193 -11.550  0.00  0.00      C2   C
ATOM   1140  CZ  PHE A 199      -9.981   8.467 -11.999  0.00  0.00      C2   C
ATOM   1141  H   PHE A 199     -12.475   4.281 -13.581  0.00  0.00      C2   H
ATOM   1142  HA  PHE A 199     -11.903   6.251 -15.654  0.00  0.00      C2   H
ATOM   1143  HB3 PHE A 199      -9.433   5.154 -15.390  0.00  0.00      C2   H
ATOM   1144  HB2 PHE A 199     -10.139   4.208 -14.281  0.00  0.00      C2   H
ATOM   1145  HD1 PHE A 199      -9.214   7.579 -15.192  0.00  0.00      C2   H
ATOM   1146  HD2 PHE A 199     -10.825   5.197 -12.003  0.00  0.00      C2   H
ATOM   1147  HE1 PHE A 199      -9.423   9.610 -13.690  0.00  0.00      C2   H
ATOM   1148  HE2 PHE A 199     -10.924   7.072 -10.605  0.00  0.00      C2   H
ATOM   1149  HZ  PHE A 199     -10.156   9.375 -11.441  0.00  0.00      C2   H
ATOM   1150  N   ASP A 200     -12.147   4.724 -17.595  0.00  0.00      C2   N
ATOM   1151  CA  ASP A 200     -12.378   4.004 -18.871  0.00  0.00      C2   C
ATOM   1152  C   ASP A 200     -10.974   3.849 -19.434  0.00  0.00      C2   C
ATOM   1153  O   ASP A 200     -10.431   4.861 -19.921  0.00  0.00      C2   O
ATOM   1154  CB  ASP A 200     -13.290   4.840 -19.867  0.00  0.00      C2   C
ATOM   1155  CG  ASP A 200     -13.581   4.061 -21.203  0.00  0.00      C2   C
ATOM   1156  OD1 ASP A 200     -13.295   2.858 -21.225  0.00  0.00      C2   O
ATOM   1157  OD2 ASP A 200     -14.202   4.719 -22.042  0.00  0.00      C2   O
ATOM   1158  H   ASP A 200     -12.420   5.696 -17.593  0.00  0.00      C2   H
ATOM   1159  HA  ASP A 200     -12.753   3.000 -18.675  0.00  0.00      C2   H
ATOM   1160  HB3 ASP A 200     -12.955   5.843 -20.133  0.00  0.00      C2   H
ATOM   1161  HB2 ASP A 200     -14.253   4.938 -19.366  0.00  0.00      C2   H
ATOM   1162  N   VAL A 201     -10.374   2.696 -19.281  0.00  0.00      C2   N
ATOM   1163  CA  VAL A 201      -9.016   2.561 -19.722  0.00  0.00      C2   C
ATOM   1164  C   VAL A 201      -8.899   2.331 -21.247  0.00  0.00      C2   C
ATOM   1165  O   VAL A 201      -7.915   2.668 -21.939  0.00  0.00      C2   O
ATOM   1166  CB  VAL A 201      -8.283   1.369 -19.046  0.00  0.00      C2   C
ATOM   1167  CG1 VAL A 201      -8.135   1.573 -17.506  0.00  0.00      C2   C
ATOM   1168  CG2 VAL A 201      -8.854   0.007 -19.371  0.00  0.00      C2   C
ATOM   1169  H   VAL A 201     -10.877   1.922 -18.871  0.00  0.00      C2   H
ATOM   1170  HA  VAL A 201      -8.459   3.483 -19.550  0.00  0.00      C2   H
ATOM   1171  HB  VAL A 201      -7.272   1.432 -19.448  0.00  0.00      C2   H
ATOM   1172 HG11 VAL A 201      -7.386   2.327 -17.263  0.00  0.00      C2   H
ATOM   1173 HG12 VAL A 201      -9.076   1.809 -17.010  0.00  0.00      C2   H
ATOM   1174 HG13 VAL A 201      -7.853   0.605 -17.090  0.00  0.00      C2   H
ATOM   1175 HG21 VAL A 201      -8.497  -0.730 -18.652  0.00  0.00      C2   H
ATOM   1176 HG22 VAL A 201      -9.933   0.100 -19.244  0.00  0.00      C2   H
ATOM   1177 HG23 VAL A 201      -8.592  -0.433 -20.333  0.00  0.00      C2   H
ATOM   1178  N   GLY A 202      -9.991   1.845 -21.874  0.00  0.00      C2   N
ATOM   1179  CA  GLY A 202      -9.985   1.169 -23.208  0.00  0.00      C2   C
ATOM   1180  C   GLY A 202      -9.482   2.041 -24.368  0.00  0.00      C2   C
ATOM   1181  O   GLY A 202      -9.092   1.482 -25.384  0.00  0.00      C2   O
ATOM   1182  H   GLY A 202     -10.743   1.503 -21.293  0.00  0.00      C2   H
ATOM   1183  HA3 GLY A 202     -10.989   0.867 -23.506  0.00  0.00      C2   H
ATOM   1184  HA2 GLY A 202      -9.361   0.276 -23.184  0.00  0.00      C2   H
ATOM   1185  N   GLY A 203      -9.425   3.395 -24.287  0.00  0.00      C2   N
ATOM   1186  CA  GLY A 203      -8.900   4.306 -25.312  0.00  0.00      C2   C
ATOM   1187  C   GLY A 203      -7.403   4.489 -25.322  0.00  0.00      C2   C
ATOM   1188  O   GLY A 203      -6.834   5.171 -26.240  0.00  0.00      C2   O
ATOM   1189  H   GLY A 203      -9.799   3.757 -23.422  0.00  0.00      C2   H
ATOM   1190  HA  GLY A 203      -9.140   4.040 -26.342  0.00  0.00      C2   H
ATOM   1191  HA3 GLY A 203      -9.317   5.285 -25.077  0.00  0.00      C2   H
ATOM   1192  N   GLN A 204      -6.723   3.977 -24.316  0.00  0.00      C2   N
ATOM   1193  CA  GLN A 204      -5.314   3.990 -24.270  0.00  0.00      C2   C
ATOM   1194  C   GLN A 204      -4.713   2.959 -25.305  0.00  0.00      C2   C
ATOM   1195  O   GLN A 204      -4.951   1.751 -25.133  0.00  0.00      C2   O
ATOM   1196  CB  GLN A 204      -4.810   3.599 -22.831  0.00  0.00      C2   C
ATOM   1197  CG  GLN A 204      -3.342   3.787 -22.636  0.00  0.00      C2   C
ATOM   1198  CD  GLN A 204      -2.799   5.199 -22.846  0.00  0.00      C2   C
ATOM   1199  OE1 GLN A 204      -2.187   5.410 -23.897  0.00  0.00      C2   O
ATOM   1200  NE2 GLN A 204      -3.195   6.179 -22.029  0.00  0.00      C2   N
ATOM   1201  H   GLN A 204      -7.254   3.554 -23.569  0.00  0.00      C2   H
ATOM   1202  HA  GLN A 204      -5.007   5.022 -24.445  0.00  0.00      C2   H
ATOM   1203  HB3 GLN A 204      -5.116   2.565 -22.669  0.00  0.00      C2   H
ATOM   1204  HB2 GLN A 204      -5.415   4.110 -22.082  0.00  0.00      C2   H
ATOM   1205  HG3 GLN A 204      -2.873   3.118 -23.357  0.00  0.00      C2   H
ATOM   1206  HG2 GLN A 204      -3.152   3.412 -21.630  0.00  0.00      C2   H
ATOM   1207 HE22 GLN A 204      -2.828   7.120 -22.074  0.00  0.00      C2   H
ATOM   1208 HE21 GLN A 204      -3.766   6.024 -21.211  0.00  0.00      C2   H
ATOM   1209  N   ARG A 205      -3.959   3.383 -26.338  0.00  0.00      C2   N
ATOM   1210  CA  ARG A 205      -3.447   2.556 -27.393  0.00  0.00      C2   C
ATOM   1211  C   ARG A 205      -2.062   1.985 -27.096  0.00  0.00      C2   C
ATOM   1212  O   ARG A 205      -1.524   1.041 -27.789  0.00  0.00      C2   O
ATOM   1213  CB  ARG A 205      -3.416   3.364 -28.668  0.00  0.00      C2   C
ATOM   1214  CG  ARG A 205      -4.725   4.154 -29.033  0.00  0.00      C2   C
ATOM   1215  CD  ARG A 205      -4.691   4.761 -30.426  0.00  0.00      C2   C
ATOM   1216  NE  ARG A 205      -5.879   5.654 -30.636  0.00  0.00      C2   N
ATOM   1217  CZ  ARG A 205      -5.988   6.848 -31.222  0.00  0.00      C2   C
ATOM   1218  NH1 ARG A 205      -4.994   7.481 -31.803  0.00  0.00      C2   N
ATOM   1219  NH2 ARG A 205      -7.151   7.531 -31.153  0.00  0.00      C2   N
ATOM   1220  H   ARG A 205      -3.854   4.377 -26.478  0.00  0.00      C2   H
ATOM   1221  HA  ARG A 205      -4.031   1.645 -27.522  0.00  0.00      C2   H
ATOM   1222  HB3 ARG A 205      -3.132   2.694 -29.479  0.00  0.00      C2   H
ATOM   1223  HB2 ARG A 205      -2.622   4.110 -28.637  0.00  0.00      C2   H
ATOM   1224  HG3 ARG A 205      -4.981   4.889 -28.270  0.00  0.00      C2   H
ATOM   1225  HG2 ARG A 205      -5.579   3.483 -29.123  0.00  0.00      C2   H
ATOM   1226  HD3 ARG A 205      -4.817   3.925 -31.114  0.00  0.00      C2   H
ATOM   1227  HD2 ARG A 205      -3.761   5.161 -30.830  0.00  0.00      C2   H
ATOM   1228  HE  ARG A 205      -6.757   5.277 -30.308  0.00  0.00      C2   H
ATOM   1229 HH12 ARG A 205      -5.111   8.354 -32.298  0.00  0.00      C2   H
ATOM   1230 HH11 ARG A 205      -4.158   6.932 -31.940  0.00  0.00      C2   H
ATOM   1231 HH22 ARG A 205      -7.272   8.481 -31.474  0.00  0.00      C2   H
ATOM   1232 HH21 ARG A 205      -7.936   7.103 -30.685  0.00  0.00      C2   H
ATOM   1233  N   SER A 206      -1.389   2.452 -26.026  0.00  0.00      C2   N
ATOM   1234  CA  SER A 206      -0.190   1.854 -25.511  0.00  0.00      C2   C
ATOM   1235  C   SER A 206      -0.417   0.534 -24.849  0.00  0.00      C2   C
ATOM   1236  O   SER A 206      -1.525   0.277 -24.283  0.00  0.00      C2   O
ATOM   1237  CB  SER A 206       0.463   2.749 -24.420  0.00  0.00      C2   C
ATOM   1238  OG  SER A 206       0.802   3.956 -25.130  0.00  0.00      C2   O
ATOM   1239  H   SER A 206      -1.803   3.144 -25.419  0.00  0.00      C2   H
ATOM   1240  HA  SER A 206       0.448   1.778 -26.392  0.00  0.00      C2   H
ATOM   1241  HB3 SER A 206       1.374   2.274 -24.055  0.00  0.00      C2   H
ATOM   1242  HB2 SER A 206      -0.219   2.891 -23.582  0.00  0.00      C2   H
ATOM   1243  HG  SER A 206       0.218   4.127 -25.872  0.00  0.00      C2   H
ATOM   1244  N   GLU A 207       0.491  -0.449 -24.843  0.00  0.00      C2   N
ATOM   1245  CA  GLU A 207       0.412  -1.822 -24.372  0.00  0.00      C2   C
ATOM   1246  C   GLU A 207       0.051  -1.985 -22.960  0.00  0.00      C2   C
ATOM   1247  O   GLU A 207       0.793  -1.502 -22.119  0.00  0.00      C2   O
ATOM   1248  CB  GLU A 207       1.731  -2.496 -24.748  0.00  0.00      C2   C
ATOM   1249  CG  GLU A 207       1.899  -2.943 -26.230  0.00  0.00      C2   C
ATOM   1250  CD  GLU A 207       3.273  -3.455 -26.510  0.00  0.00      C2   C
ATOM   1251  OE1 GLU A 207       3.859  -4.137 -25.597  0.00  0.00      C2   O
ATOM   1252  OE2 GLU A 207       3.799  -3.336 -27.640  0.00  0.00      C2   O
ATOM   1253  H   GLU A 207       1.324  -0.197 -25.356  0.00  0.00      C2   H
ATOM   1254  HA  GLU A 207      -0.340  -2.283 -25.013  0.00  0.00      C2   H
ATOM   1255  HB3 GLU A 207       1.735  -3.441 -24.204  0.00  0.00      C2   H
ATOM   1256  HB2 GLU A 207       2.640  -2.127 -24.274  0.00  0.00      C2   H
ATOM   1257  HG3 GLU A 207       1.627  -2.182 -26.962  0.00  0.00      C2   H
ATOM   1258  HG2 GLU A 207       1.146  -3.722 -26.351  0.00  0.00      C2   H
ATOM   1259  N   ARG A 208      -1.003  -2.628 -22.626  0.00  0.00      C2   N
ATOM   1260  CA  ARG A 208      -1.621  -2.822 -21.332  0.00  0.00      C2   C
ATOM   1261  C   ARG A 208      -0.696  -3.279 -20.230  0.00  0.00      C2   C
ATOM   1262  O   ARG A 208      -0.776  -2.710 -19.188  0.00  0.00      C2   O
ATOM   1263  CB  ARG A 208      -2.945  -3.550 -21.434  0.00  0.00      C2   C
ATOM   1264  CG  ARG A 208      -3.884  -3.564 -20.217  0.00  0.00      C2   C
ATOM   1265  CD  ARG A 208      -5.305  -4.107 -20.450  0.00  0.00      C2   C
ATOM   1266  NE  ARG A 208      -5.291  -5.401 -21.078  0.00  0.00      C2   N
ATOM   1267  CZ  ARG A 208      -5.251  -5.633 -22.355  0.00  0.00      C2   C
ATOM   1268  NH1 ARG A 208      -5.619  -4.711 -23.297  0.00  0.00      C2   N
ATOM   1269  NH2 ARG A 208      -4.953  -6.891 -22.757  0.00  0.00      C2   N
ATOM   1270  H   ARG A 208      -1.471  -3.125 -23.370  0.00  0.00      C2   H
ATOM   1271  HA  ARG A 208      -1.979  -1.840 -21.022  0.00  0.00      C2   H
ATOM   1272  HB3 ARG A 208      -2.764  -4.589 -21.708  0.00  0.00      C2   H
ATOM   1273  HB2 ARG A 208      -3.455  -3.097 -22.284  0.00  0.00      C2   H
ATOM   1274  HG3 ARG A 208      -3.997  -2.520 -19.924  0.00  0.00      C2   H
ATOM   1275  HG2 ARG A 208      -3.479  -4.120 -19.371  0.00  0.00      C2   H
ATOM   1276  HD3 ARG A 208      -6.055  -3.422 -20.845  0.00  0.00      C2   H
ATOM   1277  HD2 ARG A 208      -5.651  -4.272 -19.429  0.00  0.00      C2   H
ATOM   1278  HE  ARG A 208      -5.082  -6.184 -20.475  0.00  0.00      C2   H
ATOM   1279 HH12 ARG A 208      -5.595  -5.057 -24.245  0.00  0.00      C2   H
ATOM   1280 HH11 ARG A 208      -6.107  -3.837 -23.161  0.00  0.00      C2   H
ATOM   1281 HH22 ARG A 208      -5.181  -7.166 -23.702  0.00  0.00      C2   H
ATOM   1282 HH21 ARG A 208      -4.562  -7.619 -22.177  0.00  0.00      C2   H
ATOM   1283  N   LYS A 209       0.141  -4.315 -20.544  0.00  0.00      C2   N
ATOM   1284  CA  LYS A 209       1.022  -4.790 -19.449  0.00  0.00      C2   C
ATOM   1285  C   LYS A 209       2.071  -3.789 -18.822  0.00  0.00      C2   C
ATOM   1286  O   LYS A 209       2.769  -4.111 -17.889  0.00  0.00      C2   O
ATOM   1287  CB  LYS A 209       1.565  -6.224 -19.631  0.00  0.00      C2   C
ATOM   1288  CG  LYS A 209       2.651  -6.303 -20.762  0.00  0.00      C2   C
ATOM   1289  CD  LYS A 209       4.074  -6.050 -20.401  0.00  0.00      C2   C
ATOM   1290  CE  LYS A 209       4.862  -7.290 -19.903  0.00  0.00      C2   C
ATOM   1291  NZ  LYS A 209       6.254  -6.973 -19.526  0.00  0.00      C2   N
ATOM   1292  H   LYS A 209      -0.073  -4.907 -21.334  0.00  0.00      C2   H
ATOM   1293  HA  LYS A 209       0.438  -4.867 -18.532  0.00  0.00      C2   H
ATOM   1294  HB3 LYS A 209       0.718  -6.856 -19.900  0.00  0.00      C2   H
ATOM   1295  HB2 LYS A 209       2.043  -6.563 -18.711  0.00  0.00      C2   H
ATOM   1296  HG3 LYS A 209       2.389  -5.765 -21.673  0.00  0.00      C2   H
ATOM   1297  HG2 LYS A 209       2.724  -7.322 -21.141  0.00  0.00      C2   H
ATOM   1298  HD3 LYS A 209       4.148  -5.237 -19.679  0.00  0.00      C2   H
ATOM   1299  HD2 LYS A 209       4.521  -5.561 -21.267  0.00  0.00      C2   H
ATOM   1300  HE3 LYS A 209       4.939  -7.994 -20.731  0.00  0.00      C2   H
ATOM   1301  HE2 LYS A 209       4.453  -7.890 -19.090  0.00  0.00      C2   H
ATOM   1302  HZ1 LYS A 209       6.222  -6.238 -18.835  0.00  0.00      C2   H
ATOM   1303  HZ2 LYS A 209       6.788  -7.763 -19.193  0.00  0.00      C2   H
ATOM   1304  HZ3 LYS A 209       6.815  -6.664 -20.307  0.00  0.00      C2   H
ATOM   1305  N   LYS A 210       2.259  -2.696 -19.542  0.00  0.00      C2   N
ATOM   1306  CA  LYS A 210       3.266  -1.757 -19.286  0.00  0.00      C2   C
ATOM   1307  C   LYS A 210       2.611  -0.545 -18.563  0.00  0.00      C2   C
ATOM   1308  O   LYS A 210       3.380   0.342 -18.097  0.00  0.00      C2   O
ATOM   1309  CB  LYS A 210       3.869  -1.286 -20.622  0.00  0.00      C2   C
ATOM   1310  CG  LYS A 210       4.851  -2.367 -21.168  0.00  0.00      C2   C
ATOM   1311  CD  LYS A 210       5.275  -2.123 -22.632  0.00  0.00      C2   C
ATOM   1312  CE  LYS A 210       6.167  -3.191 -23.291  0.00  0.00      C2   C
ATOM   1313  NZ  LYS A 210       6.110  -3.175 -24.772  0.00  0.00      C2   N
ATOM   1314  H   LYS A 210       1.644  -2.510 -20.322  0.00  0.00      C2   H
ATOM   1315  HA  LYS A 210       4.086  -2.182 -18.707  0.00  0.00      C2   H
ATOM   1316  HB3 LYS A 210       4.497  -0.459 -20.292  0.00  0.00      C2   H
ATOM   1317  HB2 LYS A 210       3.056  -1.034 -21.303  0.00  0.00      C2   H
ATOM   1318  HG3 LYS A 210       4.424  -3.368 -21.114  0.00  0.00      C2   H
ATOM   1319  HG2 LYS A 210       5.764  -2.297 -20.578  0.00  0.00      C2   H
ATOM   1320  HD3 LYS A 210       5.874  -1.216 -22.715  0.00  0.00      C2   H
ATOM   1321  HD2 LYS A 210       4.404  -1.888 -23.244  0.00  0.00      C2   H
ATOM   1322  HE3 LYS A 210       5.944  -4.234 -23.065  0.00  0.00      C2   H
ATOM   1323  HE2 LYS A 210       7.153  -3.000 -22.868  0.00  0.00      C2   H
ATOM   1324  HZ1 LYS A 210       6.919  -3.717 -25.042  0.00  0.00      C2   H
ATOM   1325  HZ2 LYS A 210       5.287  -3.569 -25.204  0.00  0.00      C2   H
ATOM   1326  HZ3 LYS A 210       6.184  -2.258 -25.189  0.00  0.00      C2   H
ATOM   1327  N   TRP A 211       1.285  -0.494 -18.398  0.00  0.00      C2   N
ATOM   1328  CA  TRP A 211       0.593   0.639 -17.688  0.00  0.00      C2   C
ATOM   1329  C   TRP A 211      -0.359   0.254 -16.559  0.00  0.00      C2   C
ATOM   1330  O   TRP A 211      -0.620   1.013 -15.641  0.00  0.00      C2   O
ATOM   1331  CB  TRP A 211       0.010   1.705 -18.641  0.00  0.00      C2   C
ATOM   1332  CG  TRP A 211      -0.990   1.256 -19.653  0.00  0.00      C2   C
ATOM   1333  CD1 TRP A 211      -0.738   1.255 -21.006  0.00  0.00      C2   C
ATOM   1334  CD2 TRP A 211      -2.449   0.922 -19.498  0.00  0.00      C2   C
ATOM   1335  NE1 TRP A 211      -1.891   0.826 -21.638  0.00  0.00      C2   N
ATOM   1336  CE2 TRP A 211      -2.946   0.620 -20.797  0.00  0.00      C2   C
ATOM   1337  CE3 TRP A 211      -3.364   0.753 -18.458  0.00  0.00      C2   C
ATOM   1338  CZ2 TRP A 211      -4.240   0.206 -21.038  0.00  0.00      C2   C
ATOM   1339  CZ3 TRP A 211      -4.731   0.379 -18.638  0.00  0.00      C2   C
ATOM   1340  CH2 TRP A 211      -5.147   0.066 -19.950  0.00  0.00      C2   C
ATOM   1341  H   TRP A 211       0.725  -1.202 -18.851  0.00  0.00      C2   H
ATOM   1342  HA  TRP A 211       1.288   1.266 -17.130  0.00  0.00      C2   H
ATOM   1343  HB3 TRP A 211       0.833   2.269 -19.080  0.00  0.00      C2   H
ATOM   1344  HB2 TRP A 211      -0.507   2.547 -18.180  0.00  0.00      C2   H
ATOM   1345  HD1 TRP A 211       0.128   1.683 -21.491  0.00  0.00      C2   H
ATOM   1346  HE1 TRP A 211      -1.944   0.579 -22.615  0.00  0.00      C2   H
ATOM   1347  HE3 TRP A 211      -3.121   0.981 -17.431  0.00  0.00      C2   H
ATOM   1348  HZ2 TRP A 211      -4.503  -0.144 -22.025  0.00  0.00      C2   H
ATOM   1349  HZ3 TRP A 211      -5.498   0.328 -17.879  0.00  0.00      C2   H
ATOM   1350  HH2 TRP A 211      -6.124  -0.385 -20.039  0.00  0.00      C2   H
ATOM   1351  N   ILE A 212      -1.011  -0.925 -16.664  0.00  0.00      C2   N
ATOM   1352  CA  ILE A 212      -1.997  -1.506 -15.780  0.00  0.00      C2   C
ATOM   1353  C   ILE A 212      -1.536  -1.539 -14.271  0.00  0.00      C2   C
ATOM   1354  O   ILE A 212      -2.398  -1.348 -13.407  0.00  0.00      C2   O
ATOM   1355  CB  ILE A 212      -2.339  -2.957 -16.229  0.00  0.00      C2   C
ATOM   1356  CG1 ILE A 212      -3.683  -3.475 -15.713  0.00  0.00      C2   C
ATOM   1357  CG2 ILE A 212      -1.260  -4.010 -15.763  0.00  0.00      C2   C
ATOM   1358  CD1 ILE A 212      -4.833  -2.725 -16.483  0.00  0.00      C2   C
ATOM   1359  H   ILE A 212      -0.744  -1.593 -17.373  0.00  0.00      C2   H
ATOM   1360  HA  ILE A 212      -2.845  -0.832 -15.903  0.00  0.00      C2   H
ATOM   1361  HB  ILE A 212      -2.370  -2.925 -17.318  0.00  0.00      C2   H
ATOM   1362 HG13 ILE A 212      -3.761  -3.227 -14.654  0.00  0.00      C2   H
ATOM   1363 HG12 ILE A 212      -3.785  -4.560 -15.668  0.00  0.00      C2   H
ATOM   1364 HG21 ILE A 212      -0.973  -3.994 -14.711  0.00  0.00      C2   H
ATOM   1365 HG22 ILE A 212      -1.448  -5.023 -16.117  0.00  0.00      C2   H
ATOM   1366 HG23 ILE A 212      -0.244  -3.710 -16.020  0.00  0.00      C2   H
ATOM   1367 HD11 ILE A 212      -4.715  -1.752 -16.959  0.00  0.00      C2   H
ATOM   1368 HD12 ILE A 212      -5.237  -3.234 -17.358  0.00  0.00      C2   H
ATOM   1369 HD13 ILE A 212      -5.594  -2.654 -15.705  0.00  0.00      C2   H
ATOM   1370  N   HIE A 213      -0.201  -1.549 -14.040  0.00  0.00      C2   N
ATOM   1371  CA  HIE A 213       0.426  -1.480 -12.725  0.00  0.00      C2   C
ATOM   1372  C   HIE A 213      -0.053  -0.376 -11.834  0.00  0.00      C2   C
ATOM   1373  O   HIE A 213      -0.181  -0.523 -10.637  0.00  0.00      C2   O
ATOM   1374  CB  HIE A 213       1.985  -1.609 -12.856  0.00  0.00      C2   C
ATOM   1375  CG  HIE A 213       2.656  -0.332 -13.357  0.00  0.00      C2   C
ATOM   1376  ND1 HIE A 213       3.053  -0.257 -14.682  0.00  0.00      C2   N
ATOM   1377  CD2 HIE A 213       2.886   0.870 -12.760  0.00  0.00      C2   C
ATOM   1378  CE1 HIE A 213       3.413   0.999 -14.883  0.00  0.00      C2   C
ATOM   1379  NE2 HIE A 213       3.459   1.692 -13.754  0.00  0.00      C2   N
ATOM   1380  H   HIE A 213       0.454  -1.555 -14.809  0.00  0.00      C2   H
ATOM   1381  HA  HIE A 213       0.018  -2.333 -12.184  0.00  0.00      C2   H
ATOM   1382  HB3 HIE A 213       2.331  -2.326 -13.600  0.00  0.00      C2   H
ATOM   1383  HB2 HIE A 213       2.287  -1.951 -11.866  0.00  0.00      C2   H
ATOM   1384  HD2 HIE A 213       2.568   1.183 -11.777  0.00  0.00      C2   H
ATOM   1385  HE1 HIE A 213       3.550   1.448 -15.856  0.00  0.00      C2   H
ATOM   1386  HE2 HIE A 213       3.904   2.592 -13.639  0.00  0.00      C2   H
ATOM   1387  N   CYS A 214      -0.328   0.844 -12.400  0.00  0.00      C2   N
ATOM   1388  CA  CYS A 214      -0.744   2.102 -11.731  0.00  0.00      C2   C
ATOM   1389  C   CYS A 214      -1.998   1.999 -10.893  0.00  0.00      C2   C
ATOM   1390  O   CYS A 214      -2.078   2.523  -9.790  0.00  0.00      C2   O
ATOM   1391  CB  CYS A 214      -0.816   3.266 -12.702  0.00  0.00      C2   C
ATOM   1392  SG  CYS A 214       0.653   3.355 -13.746  0.00  0.00      C2   S
ATOM   1393  H   CYS A 214      -0.226   0.861 -13.405  0.00  0.00      C2   H
ATOM   1394  HA  CYS A 214       0.040   2.292 -10.998  0.00  0.00      C2   H
ATOM   1395  HB3 CYS A 214      -1.044   4.239 -12.266  0.00  0.00      C2   H
ATOM   1396  HB2 CYS A 214      -1.594   3.114 -13.450  0.00  0.00      C2   H
ATOM   1397  HG  CYS A 214       0.579   2.139 -14.295  0.00  0.00      C2   H
ATOM   1398  N   PHE A 215      -3.052   1.436 -11.553  0.00  0.00      C2   N
ATOM   1399  CA  PHE A 215      -4.434   1.286 -11.057  0.00  0.00      C2   C
ATOM   1400  C   PHE A 215      -4.629   0.439  -9.764  0.00  0.00      C2   C
ATOM   1401  O   PHE A 215      -5.681   0.235  -9.243  0.00  0.00      C2   O
ATOM   1402  CB  PHE A 215      -5.453   0.927 -12.200  0.00  0.00      C2   C
ATOM   1403  CG  PHE A 215      -5.705   1.795 -13.301  0.00  0.00      C2   C
ATOM   1404  CD1 PHE A 215      -4.743   1.865 -14.324  0.00  0.00      C2   C
ATOM   1405  CD2 PHE A 215      -6.562   2.906 -13.078  0.00  0.00      C2   C
ATOM   1406  CE1 PHE A 215      -4.677   3.030 -15.087  0.00  0.00      C2   C
ATOM   1407  CE2 PHE A 215      -6.534   3.934 -13.936  0.00  0.00      C2   C
ATOM   1408  CZ  PHE A 215      -5.535   4.079 -14.816  0.00  0.00      C2   C
ATOM   1409  H   PHE A 215      -2.896   0.980 -12.441  0.00  0.00      C2   H
ATOM   1410  HA  PHE A 215      -4.880   2.227 -10.735  0.00  0.00      C2   H
ATOM   1411  HB3 PHE A 215      -6.366   0.899 -11.605  0.00  0.00      C2   H
ATOM   1412  HB2 PHE A 215      -5.199  -0.059 -12.590  0.00  0.00      C2   H
ATOM   1413  HD1 PHE A 215      -3.989   1.103 -14.451  0.00  0.00      C2   H
ATOM   1414  HD2 PHE A 215      -7.405   2.834 -12.407  0.00  0.00      C2   H
ATOM   1415  HE1 PHE A 215      -3.976   3.217 -15.886  0.00  0.00      C2   H
ATOM   1416  HE2 PHE A 215      -7.280   4.711 -13.863  0.00  0.00      C2   H
ATOM   1417  HZ  PHE A 215      -5.465   5.045 -15.294  0.00  0.00      C2   H
ATOM   1418  N   GLU A 216      -3.518  -0.010  -9.151  0.00  0.00      C2   N
ATOM   1419  CA  GLU A 216      -3.483  -0.614  -7.871  0.00  0.00      C2   C
ATOM   1420  C   GLU A 216      -3.859   0.466  -6.817  0.00  0.00      C2   C
ATOM   1421  O   GLU A 216      -3.260   1.558  -6.736  0.00  0.00      C2   O
ATOM   1422  CB  GLU A 216      -2.097  -1.156  -7.494  0.00  0.00      C2   C
ATOM   1423  CG  GLU A 216      -2.029  -1.677  -6.058  0.00  0.00      C2   C
ATOM   1424  CD  GLU A 216      -0.659  -2.019  -5.555  0.00  0.00      C2   C
ATOM   1425  OE1 GLU A 216       0.230  -1.116  -5.578  0.00  0.00      C2   O
ATOM   1426  OE2 GLU A 216      -0.375  -3.186  -5.188  0.00  0.00      C2   O
ATOM   1427  H   GLU A 216      -2.642   0.161  -9.624  0.00  0.00      C2   H
ATOM   1428  HA  GLU A 216      -4.212  -1.424  -7.898  0.00  0.00      C2   H
ATOM   1429  HB3 GLU A 216      -1.296  -0.443  -7.692  0.00  0.00      C2   H
ATOM   1430  HB2 GLU A 216      -1.822  -1.940  -8.199  0.00  0.00      C2   H
ATOM   1431  HG3 GLU A 216      -2.724  -2.516  -6.046  0.00  0.00      C2   H
ATOM   1432  HG2 GLU A 216      -2.461  -0.928  -5.394  0.00  0.00      C2   H
ATOM   1433  N   GLY A 217      -4.894   0.199  -5.975  0.00  0.00      C2   N
ATOM   1434  CA  GLY A 217      -5.402   1.162  -4.967  0.00  0.00      C2   C
ATOM   1435  C   GLY A 217      -6.793   1.672  -5.270  0.00  0.00      C2   C
ATOM   1436  O   GLY A 217      -7.440   2.283  -4.444  0.00  0.00      C2   O
ATOM   1437  H   GLY A 217      -5.323  -0.713  -5.912  0.00  0.00      C2   H
ATOM   1438  HA3 GLY A 217      -4.690   1.984  -4.886  0.00  0.00      C2   H
ATOM   1439  HA2 GLY A 217      -5.287   0.674  -4.000  0.00  0.00      C2   H
ATOM   1440  N   VAL A 218      -7.241   1.379  -6.468  0.00  0.00      C2   N
ATOM   1441  CA  VAL A 218      -8.694   1.376  -6.793  0.00  0.00      C2   C
ATOM   1442  C   VAL A 218      -9.605   0.641  -5.764  0.00  0.00      C2   C
ATOM   1443  O   VAL A 218      -9.212  -0.355  -5.167  0.00  0.00      C2   O
ATOM   1444  CB  VAL A 218      -9.094   0.890  -8.250  0.00  0.00      C2   C
ATOM   1445  CG1 VAL A 218      -8.487   1.862  -9.282  0.00  0.00      C2   C
ATOM   1446  CG2 VAL A 218      -8.737  -0.523  -8.600  0.00  0.00      C2   C
ATOM   1447  H   VAL A 218      -6.480   1.033  -7.035  0.00  0.00      C2   H
ATOM   1448  HA  VAL A 218      -8.956   2.427  -6.678  0.00  0.00      C2   H
ATOM   1449  HB  VAL A 218     -10.172   0.966  -8.392  0.00  0.00      C2   H
ATOM   1450 HG11 VAL A 218      -9.036   2.803  -9.316  0.00  0.00      C2   H
ATOM   1451 HG12 VAL A 218      -7.443   2.145  -9.152  0.00  0.00      C2   H
ATOM   1452 HG13 VAL A 218      -8.507   1.389 -10.264  0.00  0.00      C2   H
ATOM   1453 HG21 VAL A 218      -7.872  -0.981  -8.121  0.00  0.00      C2   H
ATOM   1454 HG22 VAL A 218      -9.524  -1.229  -8.337  0.00  0.00      C2   H
ATOM   1455 HG23 VAL A 218      -8.555  -0.634  -9.669  0.00  0.00      C2   H
ATOM   1456  N   THR A 219     -10.865   1.132  -5.707  0.00  0.00      C2   N
ATOM   1457  CA  THR A 219     -11.715   0.608  -4.605  0.00  0.00      C2   C
ATOM   1458  C   THR A 219     -12.348  -0.732  -5.029  0.00  0.00      C2   C
ATOM   1459  O   THR A 219     -12.333  -1.695  -4.130  0.00  0.00      C2   O
ATOM   1460  CB  THR A 219     -12.827   1.611  -4.194  0.00  0.00      C2   C
ATOM   1461  OG1 THR A 219     -12.320   2.701  -3.456  0.00  0.00      C2   O
ATOM   1462  CG2 THR A 219     -13.809   1.015  -3.184  0.00  0.00      C2   C
ATOM   1463  H   THR A 219     -11.049   1.964  -6.249  0.00  0.00      C2   H
ATOM   1464  HA  THR A 219     -11.044   0.355  -3.783  0.00  0.00      C2   H
ATOM   1465  HB  THR A 219     -13.403   2.007  -5.030  0.00  0.00      C2   H
ATOM   1466  HG1 THR A 219     -11.505   3.061  -3.814  0.00  0.00      C2   H
ATOM   1467 HG21 THR A 219     -13.327   0.573  -2.312  0.00  0.00      C2   H
ATOM   1468 HG22 THR A 219     -14.622   1.672  -2.875  0.00  0.00      C2   H
ATOM   1469 HG23 THR A 219     -14.386   0.272  -3.734  0.00  0.00      C2   H
ATOM   1470  N   ALA A 220     -12.686  -0.888  -6.305  0.00  0.00      C2   N
ATOM   1471  CA  ALA A 220     -13.141  -2.075  -6.974  0.00  0.00      C2   C
ATOM   1472  C   ALA A 220     -12.947  -1.796  -8.496  0.00  0.00      C2   C
ATOM   1473  O   ALA A 220     -12.682  -0.683  -8.997  0.00  0.00      C2   O
ATOM   1474  CB  ALA A 220     -14.594  -2.284  -6.543  0.00  0.00      C2   C
ATOM   1475  H   ALA A 220     -12.571  -0.102  -6.929  0.00  0.00      C2   H
ATOM   1476  HA  ALA A 220     -12.494  -2.858  -6.580  0.00  0.00      C2   H
ATOM   1477  HB1 ALA A 220     -14.935  -3.069  -7.218  0.00  0.00      C2   H
ATOM   1478  HB2 ALA A 220     -14.864  -2.426  -5.497  0.00  0.00      C2   H
ATOM   1479  HB3 ALA A 220     -15.221  -1.473  -6.912  0.00  0.00      C2   H
ATOM   1480  N   ILE A 221     -13.092  -2.940  -9.202  0.00  0.00      C2   N
ATOM   1481  CA  ILE A 221     -13.120  -3.013 -10.647  0.00  0.00      C2   C
ATOM   1482  C   ILE A 221     -14.585  -3.142 -11.143  0.00  0.00      C2   C
ATOM   1483  O   ILE A 221     -15.359  -3.936 -10.587  0.00  0.00      C2   O
ATOM   1484  CB  ILE A 221     -12.377  -4.350 -10.989  0.00  0.00      C2   C
ATOM   1485  CG1 ILE A 221     -10.904  -4.364 -10.620  0.00  0.00      C2   C
ATOM   1486  CG2 ILE A 221     -12.470  -4.707 -12.472  0.00  0.00      C2   C
ATOM   1487  CD1 ILE A 221     -10.200  -5.648 -10.316  0.00  0.00      C2   C
ATOM   1488  H   ILE A 221     -13.213  -3.795  -8.678  0.00  0.00      C2   H
ATOM   1489  HA  ILE A 221     -12.734  -2.097 -11.093  0.00  0.00      C2   H
ATOM   1490  HB  ILE A 221     -12.907  -5.148 -10.468  0.00  0.00      C2   H
ATOM   1491 HG13 ILE A 221     -10.760  -3.739  -9.739  0.00  0.00      C2   H
ATOM   1492 HG12 ILE A 221     -10.365  -3.851 -11.416  0.00  0.00      C2   H
ATOM   1493 HG21 ILE A 221     -11.943  -3.975 -13.085  0.00  0.00      C2   H
ATOM   1494 HG22 ILE A 221     -11.950  -5.640 -12.689  0.00  0.00      C2   H
ATOM   1495 HG23 ILE A 221     -13.476  -4.786 -12.886  0.00  0.00      C2   H
ATOM   1496 HD11 ILE A 221     -10.937  -6.380  -9.984  0.00  0.00      C2   H
ATOM   1497 HD12 ILE A 221      -9.478  -6.051 -11.026  0.00  0.00      C2   H
ATOM   1498 HD13 ILE A 221      -9.676  -5.375  -9.401  0.00  0.00      C2   H
ATOM   1499  N   ILE A 222     -14.996  -2.329 -12.104  0.00  0.00      C2   N
ATOM   1500  CA  ILE A 222     -16.250  -2.468 -12.770  0.00  0.00      C2   C
ATOM   1501  C   ILE A 222     -16.015  -3.178 -14.079  0.00  0.00      C2   C
ATOM   1502  O   ILE A 222     -15.015  -2.889 -14.782  0.00  0.00      C2   O
ATOM   1503  CB  ILE A 222     -16.823  -1.080 -13.096  0.00  0.00      C2   C
ATOM   1504  CG1 ILE A 222     -16.581   0.134 -12.110  0.00  0.00      C2   C
ATOM   1505  CG2 ILE A 222     -18.346  -1.084 -13.306  0.00  0.00      C2   C
ATOM   1506  CD1 ILE A 222     -16.989  -0.108 -10.630  0.00  0.00      C2   C
ATOM   1507  H   ILE A 222     -14.523  -1.540 -12.521  0.00  0.00      C2   H
ATOM   1508  HA  ILE A 222     -16.855  -3.217 -12.262  0.00  0.00      C2   H
ATOM   1509  HB  ILE A 222     -16.485  -0.711 -14.064  0.00  0.00      C2   H
ATOM   1510 HG13 ILE A 222     -16.991   1.032 -12.574  0.00  0.00      C2   H
ATOM   1511 HG12 ILE A 222     -15.517   0.207 -12.334  0.00  0.00      C2   H
ATOM   1512 HG21 ILE A 222     -18.877  -1.475 -12.438  0.00  0.00      C2   H
ATOM   1513 HG22 ILE A 222     -18.643  -0.052 -13.494  0.00  0.00      C2   H
ATOM   1514 HG23 ILE A 222     -18.705  -1.740 -14.099  0.00  0.00      C2   H
ATOM   1515 HD11 ILE A 222     -16.186   0.176  -9.950  0.00  0.00      C2   H
ATOM   1516 HD12 ILE A 222     -17.756   0.588 -10.290  0.00  0.00      C2   H
ATOM   1517 HD13 ILE A 222     -17.213  -1.168 -10.516  0.00  0.00      C2   H
ATOM   1518  N   PHE A 223     -16.776  -4.201 -14.407  0.00  0.00      C2   N
ATOM   1519  CA  PHE A 223     -16.591  -4.963 -15.619  0.00  0.00      C2   C
ATOM   1520  C   PHE A 223     -17.885  -4.985 -16.434  0.00  0.00      C2   C
ATOM   1521  O   PHE A 223     -18.877  -5.567 -16.004  0.00  0.00      C2   O
ATOM   1522  CB  PHE A 223     -16.188  -6.447 -15.291  0.00  0.00      C2   C
ATOM   1523  CG  PHE A 223     -15.470  -7.174 -16.424  0.00  0.00      C2   C
ATOM   1524  CD1 PHE A 223     -16.157  -7.703 -17.548  0.00  0.00      C2   C
ATOM   1525  CD2 PHE A 223     -14.045  -7.051 -16.575  0.00  0.00      C2   C
ATOM   1526  CE1 PHE A 223     -15.517  -8.274 -18.577  0.00  0.00      C2   C
ATOM   1527  CE2 PHE A 223     -13.392  -7.573 -17.721  0.00  0.00      C2   C
ATOM   1528  CZ  PHE A 223     -14.107  -8.170 -18.709  0.00  0.00      C2   C
ATOM   1529  H   PHE A 223     -17.504  -4.531 -13.790  0.00  0.00      C2   H
ATOM   1530  HA  PHE A 223     -15.813  -4.616 -16.299  0.00  0.00      C2   H
ATOM   1531  HB3 PHE A 223     -16.917  -7.143 -14.877  0.00  0.00      C2   H
ATOM   1532  HB2 PHE A 223     -15.477  -6.440 -14.465  0.00  0.00      C2   H
ATOM   1533  HD1 PHE A 223     -17.236  -7.687 -17.490  0.00  0.00      C2   H
ATOM   1534  HD2 PHE A 223     -13.518  -6.435 -15.861  0.00  0.00      C2   H
ATOM   1535  HE1 PHE A 223     -16.032  -8.541 -19.488  0.00  0.00      C2   H
ATOM   1536  HE2 PHE A 223     -12.343  -7.326 -17.791  0.00  0.00      C2   H
ATOM   1537  HZ  PHE A 223     -13.591  -8.478 -19.606  0.00  0.00      C2   H
ATOM   1538  N   CYS A 224     -17.907  -4.283 -17.580  0.00  0.00      C2   N
ATOM   1539  CA  CYS A 224     -19.080  -4.292 -18.461  0.00  0.00      C2   C
ATOM   1540  C   CYS A 224     -18.833  -5.494 -19.379  0.00  0.00      C2   C
ATOM   1541  O   CYS A 224     -17.743  -5.654 -20.010  0.00  0.00      C2   O
ATOM   1542  CB  CYS A 224     -19.281  -2.979 -19.232  0.00  0.00      C2   C
ATOM   1543  SG  CYS A 224     -19.418  -1.696 -18.052  0.00  0.00      C2   S
ATOM   1544  H   CYS A 224     -17.078  -3.814 -17.918  0.00  0.00      C2   H
ATOM   1545  HA  CYS A 224     -20.008  -4.428 -17.906  0.00  0.00      C2   H
ATOM   1546  HB3 CYS A 224     -20.163  -3.088 -19.863  0.00  0.00      C2   H
ATOM   1547  HB2 CYS A 224     -18.470  -2.776 -19.931  0.00  0.00      C2   H
ATOM   1548  HG  CYS A 224     -20.669  -1.955 -17.661  0.00  0.00      C2   H
ATOM   1549  N   VAL A 225     -19.871  -6.287 -19.621  0.00  0.00      C2   N
ATOM   1550  CA  VAL A 225     -19.869  -7.260 -20.687  0.00  0.00      C2   C
ATOM   1551  C   VAL A 225     -21.310  -7.185 -21.296  0.00  0.00      C2   C
ATOM   1552  O   VAL A 225     -22.300  -7.158 -20.554  0.00  0.00      C2   O
ATOM   1553  CB  VAL A 225     -19.544  -8.742 -20.183  0.00  0.00      C2   C
ATOM   1554  CG1 VAL A 225     -20.694  -9.453 -19.408  0.00  0.00      C2   C
ATOM   1555  CG2 VAL A 225     -19.038  -9.560 -21.342  0.00  0.00      C2   C
ATOM   1556  H   VAL A 225     -20.704  -5.986 -19.135  0.00  0.00      C2   H
ATOM   1557  HA  VAL A 225     -19.129  -6.914 -21.409  0.00  0.00      C2   H
ATOM   1558  HB  VAL A 225     -18.726  -8.678 -19.465  0.00  0.00      C2   H
ATOM   1559 HG11 VAL A 225     -20.217 -10.332 -18.973  0.00  0.00      C2   H
ATOM   1560 HG12 VAL A 225     -21.142  -8.906 -18.579  0.00  0.00      C2   H
ATOM   1561 HG13 VAL A 225     -21.551  -9.632 -20.058  0.00  0.00      C2   H
ATOM   1562 HG21 VAL A 225     -19.799  -9.754 -22.098  0.00  0.00      C2   H
ATOM   1563 HG22 VAL A 225     -18.079  -9.104 -21.586  0.00  0.00      C2   H
ATOM   1564 HG23 VAL A 225     -18.768 -10.529 -20.921  0.00  0.00      C2   H
ATOM   1565  N   ALA A 226     -21.338  -7.209 -22.619  0.00  0.00      C2   N
ATOM   1566  CA  ALA A 226     -22.557  -7.542 -23.516  0.00  0.00      C2   C
ATOM   1567  C   ALA A 226     -22.699  -9.061 -23.519  0.00  0.00      C2   C
ATOM   1568  O   ALA A 226     -21.868  -9.761 -24.096  0.00  0.00      C2   O
ATOM   1569  CB  ALA A 226     -22.408  -7.023 -24.876  0.00  0.00      C2   C
ATOM   1570  H   ALA A 226     -20.436  -7.162 -23.071  0.00  0.00      C2   H
ATOM   1571  HA  ALA A 226     -23.482  -7.103 -23.143  0.00  0.00      C2   H
ATOM   1572  HB1 ALA A 226     -22.631  -5.957 -24.832  0.00  0.00      C2   H
ATOM   1573  HB2 ALA A 226     -21.414  -7.014 -25.324  0.00  0.00      C2   H
ATOM   1574  HB3 ALA A 226     -23.140  -7.483 -25.539  0.00  0.00      C2   H
ATOM   1575  N   LEU A 227     -23.846  -9.510 -22.977  0.00  0.00      C2   N
ATOM   1576  CA  LEU A 227     -24.353 -10.881 -23.051  0.00  0.00      C2   C
ATOM   1577  C   LEU A 227     -24.540 -11.401 -24.496  0.00  0.00      C2   C
ATOM   1578  O   LEU A 227     -24.270 -12.538 -24.785  0.00  0.00      C2   O
ATOM   1579  CB  LEU A 227     -25.646 -11.100 -22.199  0.00  0.00      C2   C
ATOM   1580  CG  LEU A 227     -25.590 -10.851 -20.689  0.00  0.00      C2   C
ATOM   1581  CD1 LEU A 227     -26.921 -10.560 -19.989  0.00  0.00      C2   C
ATOM   1582  CD2 LEU A 227     -24.702 -11.999 -20.036  0.00  0.00      C2   C
ATOM   1583  H   LEU A 227     -24.443  -8.824 -22.537  0.00  0.00      C2   H
ATOM   1584  HA  LEU A 227     -23.525 -11.390 -22.556  0.00  0.00      C2   H
ATOM   1585  HB3 LEU A 227     -26.060 -12.100 -22.332  0.00  0.00      C2   H
ATOM   1586  HB2 LEU A 227     -26.339 -10.384 -22.641  0.00  0.00      C2   H
ATOM   1587  HG  LEU A 227     -25.119  -9.868 -20.675  0.00  0.00      C2   H
ATOM   1588 HD11 LEU A 227     -27.840 -10.901 -20.465  0.00  0.00      C2   H
ATOM   1589 HD12 LEU A 227     -26.747 -11.015 -19.013  0.00  0.00      C2   H
ATOM   1590 HD13 LEU A 227     -27.040  -9.503 -19.754  0.00  0.00      C2   H
ATOM   1591 HD21 LEU A 227     -24.963 -12.135 -18.987  0.00  0.00      C2   H
ATOM   1592 HD22 LEU A 227     -24.963 -12.960 -20.478  0.00  0.00      C2   H
ATOM   1593 HD23 LEU A 227     -23.669 -11.655 -20.092  0.00  0.00      C2   H
ATOM   1594  N   SER A 228     -25.194 -10.583 -25.370  0.00  0.00      C2   N
ATOM   1595  CA  SER A 228     -25.480 -10.842 -26.769  0.00  0.00      C2   C
ATOM   1596  C   SER A 228     -24.343 -11.445 -27.634  0.00  0.00      C2   C
ATOM   1597  O   SER A 228     -24.623 -12.162 -28.619  0.00  0.00      C2   O
ATOM   1598  CB  SER A 228     -26.023  -9.551 -27.438  0.00  0.00      C2   C
ATOM   1599  OG  SER A 228     -25.064  -8.493 -27.008  0.00  0.00      C2   O
ATOM   1600  H   SER A 228     -25.301  -9.607 -25.132  0.00  0.00      C2   H
ATOM   1601  HA  SER A 228     -26.273 -11.585 -26.857  0.00  0.00      C2   H
ATOM   1602  HB3 SER A 228     -27.017  -9.368 -27.031  0.00  0.00      C2   H
ATOM   1603  HB2 SER A 228     -25.988  -9.483 -28.525  0.00  0.00      C2   H
ATOM   1604  HG  SER A 228     -25.000  -7.806 -27.676  0.00  0.00      C2   H
ATOM   1605  N   ASP A 229     -23.113 -11.077 -27.309  0.00  0.00      C2   N
ATOM   1606  CA  ASP A 229     -21.899 -11.584 -27.965  0.00  0.00      C2   C
ATOM   1607  C   ASP A 229     -21.521 -13.085 -27.849  0.00  0.00      C2   C
ATOM   1608  O   ASP A 229     -20.467 -13.529 -28.320  0.00  0.00      C2   O
ATOM   1609  CB  ASP A 229     -20.675 -10.671 -27.644  0.00  0.00      C2   C
ATOM   1610  CG  ASP A 229     -20.836  -9.172 -27.798  0.00  0.00      C2   C
ATOM   1611  OD1 ASP A 229     -20.008  -8.430 -27.196  0.00  0.00      C2   O
ATOM   1612  OD2 ASP A 229     -21.668  -8.665 -28.598  0.00  0.00      C2   O
ATOM   1613  H   ASP A 229     -22.991 -10.321 -26.651  0.00  0.00      C2   H
ATOM   1614  HA  ASP A 229     -22.128 -11.339 -29.002  0.00  0.00      C2   H
ATOM   1615  HB3 ASP A 229     -19.833 -10.939 -28.282  0.00  0.00      C2   H
ATOM   1616  HB2 ASP A 229     -20.424 -10.964 -26.624  0.00  0.00      C2   H
ATOM   1617  N   TYR A 230     -22.327 -13.851 -27.133  0.00  0.00      C2   N
ATOM   1618  CA  TYR A 230     -22.079 -15.336 -27.077  0.00  0.00      C2   C
ATOM   1619  C   TYR A 230     -21.958 -16.074 -28.436  0.00  0.00      C2   C
ATOM   1620  O   TYR A 230     -21.317 -17.150 -28.493  0.00  0.00      C2   O
ATOM   1621  CB  TYR A 230     -23.104 -16.045 -26.146  0.00  0.00      C2   C
ATOM   1622  CG  TYR A 230     -24.358 -16.239 -26.866  0.00  0.00      C2   C
ATOM   1623  CD1 TYR A 230     -25.324 -15.194 -26.863  0.00  0.00      C2   C
ATOM   1624  CD2 TYR A 230     -24.661 -17.413 -27.578  0.00  0.00      C2   C
ATOM   1625  CE1 TYR A 230     -26.499 -15.293 -27.645  0.00  0.00      C2   C
ATOM   1626  CE2 TYR A 230     -25.847 -17.564 -28.257  0.00  0.00      C2   C
ATOM   1627  CZ  TYR A 230     -26.701 -16.437 -28.349  0.00  0.00      C2   C
ATOM   1628  OH  TYR A 230     -27.881 -16.655 -29.014  0.00  0.00      C2   O
ATOM   1629  H   TYR A 230     -23.181 -13.476 -26.745  0.00  0.00      C2   H
ATOM   1630  HA  TYR A 230     -21.133 -15.439 -26.545  0.00  0.00      C2   H
ATOM   1631  HB3 TYR A 230     -23.207 -15.509 -25.203  0.00  0.00      C2   H
ATOM   1632  HB2 TYR A 230     -22.642 -17.027 -26.037  0.00  0.00      C2   H
ATOM   1633  HD1 TYR A 230     -25.254 -14.329 -26.220  0.00  0.00      C2   H
ATOM   1634  HD2 TYR A 230     -23.939 -18.214 -27.634  0.00  0.00      C2   H
ATOM   1635  HE1 TYR A 230     -27.247 -14.514 -27.630  0.00  0.00      C2   H
ATOM   1636  HE2 TYR A 230     -25.981 -18.490 -28.797  0.00  0.00      C2   H
ATOM   1637  HH  TYR A 230     -27.841 -17.542 -29.379  0.00  0.00      C2   H
ATOM   1638  N   ASP A 231     -22.657 -15.599 -29.518  0.00  0.00      C2   N
ATOM   1639  CA  ASP A 231     -22.608 -16.091 -30.887  0.00  0.00      C2   C
ATOM   1640  C   ASP A 231     -21.736 -15.250 -31.828  0.00  0.00      C2   C
ATOM   1641  O   ASP A 231     -21.551 -15.653 -32.974  0.00  0.00      C2   O
ATOM   1642  CB  ASP A 231     -24.057 -16.249 -31.417  0.00  0.00      C2   C
ATOM   1643  CG  ASP A 231     -24.915 -15.059 -31.633  0.00  0.00      C2   C
ATOM   1644  OD1 ASP A 231     -24.374 -13.986 -31.383  0.00  0.00      C2   O
ATOM   1645  OD2 ASP A 231     -25.917 -15.229 -32.376  0.00  0.00      C2   O
ATOM   1646  H   ASP A 231     -23.110 -14.702 -29.415  0.00  0.00      C2   H
ATOM   1647  HA  ASP A 231     -22.089 -17.046 -30.805  0.00  0.00      C2   H
ATOM   1648  HB3 ASP A 231     -24.642 -16.968 -30.844  0.00  0.00      C2   H
ATOM   1649  HB2 ASP A 231     -23.904 -16.553 -32.453  0.00  0.00      C2   H
ATOM   1650  N   LEU A 232     -21.207 -14.082 -31.427  0.00  0.00      C2   N
ATOM   1651  CA  LEU A 232     -20.504 -13.140 -32.305  0.00  0.00      C2   C
ATOM   1652  C   LEU A 232     -19.015 -13.530 -32.527  0.00  0.00      C2   C
ATOM   1653  O   LEU A 232     -18.216 -13.369 -31.581  0.00  0.00      C2   O
ATOM   1654  CB  LEU A 232     -20.480 -11.722 -31.645  0.00  0.00      C2   C
ATOM   1655  CG  LEU A 232     -19.640 -10.600 -32.322  0.00  0.00      C2   C
ATOM   1656  CD1 LEU A 232     -20.227 -10.257 -33.743  0.00  0.00      C2   C
ATOM   1657  CD2 LEU A 232     -19.397  -9.302 -31.521  0.00  0.00      C2   C
ATOM   1658  H   LEU A 232     -21.522 -13.703 -30.546  0.00  0.00      C2   H
ATOM   1659  HA  LEU A 232     -20.997 -13.104 -33.276  0.00  0.00      C2   H
ATOM   1660  HB3 LEU A 232     -20.215 -11.903 -30.603  0.00  0.00      C2   H
ATOM   1661  HB2 LEU A 232     -21.532 -11.451 -31.544  0.00  0.00      C2   H
ATOM   1662  HG  LEU A 232     -18.642 -11.026 -32.416  0.00  0.00      C2   H
ATOM   1663 HD11 LEU A 232     -19.476 -10.466 -34.505  0.00  0.00      C2   H
ATOM   1664 HD12 LEU A 232     -21.195 -10.726 -33.923  0.00  0.00      C2   H
ATOM   1665 HD13 LEU A 232     -20.409  -9.200 -33.940  0.00  0.00      C2   H
ATOM   1666 HD21 LEU A 232     -19.554  -8.384 -32.088  0.00  0.00      C2   H
ATOM   1667 HD22 LEU A 232     -20.095  -9.192 -30.691  0.00  0.00      C2   H
ATOM   1668 HD23 LEU A 232     -18.386  -9.302 -31.113  0.00  0.00      C2   H
ATOM   1669  N   VAL A 233     -18.776 -13.974 -33.779  0.00  0.00      C2   N
ATOM   1670  CA  VAL A 233     -17.490 -14.244 -34.349  0.00  0.00      C2   C
ATOM   1671  C   VAL A 233     -17.111 -12.926 -35.132  0.00  0.00      C2   C
ATOM   1672  O   VAL A 233     -17.988 -12.316 -35.751  0.00  0.00      C2   O
ATOM   1673  CB  VAL A 233     -17.463 -15.527 -35.221  0.00  0.00      C2   C
ATOM   1674  CG1 VAL A 233     -16.305 -15.634 -36.254  0.00  0.00      C2   C
ATOM   1675  CG2 VAL A 233     -17.387 -16.781 -34.280  0.00  0.00      C2   C
ATOM   1676  H   VAL A 233     -19.536 -13.894 -34.439  0.00  0.00      C2   H
ATOM   1677  HA  VAL A 233     -16.758 -14.284 -33.543  0.00  0.00      C2   H
ATOM   1678  HB  VAL A 233     -18.429 -15.601 -35.719  0.00  0.00      C2   H
ATOM   1679 HG11 VAL A 233     -16.370 -14.848 -37.006  0.00  0.00      C2   H
ATOM   1680 HG12 VAL A 233     -15.352 -15.402 -35.778  0.00  0.00      C2   H
ATOM   1681 HG13 VAL A 233     -16.314 -16.592 -36.774  0.00  0.00      C2   H
ATOM   1682 HG21 VAL A 233     -16.513 -16.643 -33.644  0.00  0.00      C2   H
ATOM   1683 HG22 VAL A 233     -18.230 -17.049 -33.643  0.00  0.00      C2   H
ATOM   1684 HG23 VAL A 233     -17.095 -17.713 -34.763  0.00  0.00      C2   H
ATOM   1685  N   LEU A 234     -15.892 -12.474 -35.026  0.00  0.00      C2   N
ATOM   1686  CA  LEU A 234     -15.391 -11.212 -35.477  0.00  0.00      C2   C
ATOM   1687  C   LEU A 234     -14.618 -11.453 -36.808  0.00  0.00      C2   C
ATOM   1688  O   LEU A 234     -14.204 -12.621 -37.004  0.00  0.00      C2   O
ATOM   1689  CB  LEU A 234     -14.516 -10.625 -34.398  0.00  0.00      C2   C
ATOM   1690  CG  LEU A 234     -15.309 -10.396 -33.077  0.00  0.00      C2   C
ATOM   1691  CD1 LEU A 234     -14.282 -10.201 -31.957  0.00  0.00      C2   C
ATOM   1692  CD2 LEU A 234     -16.171  -9.053 -33.126  0.00  0.00      C2   C
ATOM   1693  H   LEU A 234     -15.158 -12.968 -34.537  0.00  0.00      C2   H
ATOM   1694  HA  LEU A 234     -16.150 -10.451 -35.654  0.00  0.00      C2   H
ATOM   1695  HB3 LEU A 234     -14.034  -9.706 -34.731  0.00  0.00      C2   H
ATOM   1696  HB2 LEU A 234     -13.696 -11.312 -34.186  0.00  0.00      C2   H
ATOM   1697  HG  LEU A 234     -15.975 -11.242 -32.905  0.00  0.00      C2   H
ATOM   1698 HD11 LEU A 234     -14.057 -11.169 -31.509  0.00  0.00      C2   H
ATOM   1699 HD12 LEU A 234     -13.365  -9.829 -32.415  0.00  0.00      C2   H
ATOM   1700 HD13 LEU A 234     -14.557  -9.524 -31.148  0.00  0.00      C2   H
ATOM   1701 HD21 LEU A 234     -16.162  -8.356 -32.288  0.00  0.00      C2   H
ATOM   1702 HD22 LEU A 234     -16.013  -8.453 -34.022  0.00  0.00      C2   H
ATOM   1703 HD23 LEU A 234     -17.190  -9.405 -33.282  0.00  0.00      C2   H
ATOM   1704  N   ALA A 235     -14.549 -10.444 -37.639  0.00  0.00      C2   N
ATOM   1705  CA  ALA A 235     -13.550 -10.324 -38.753  0.00  0.00      C2   C
ATOM   1706  C   ALA A 235     -12.201  -9.964 -38.122  0.00  0.00      C2   C
ATOM   1707  O   ALA A 235     -11.222 -10.337 -38.720  0.00  0.00      C2   O
ATOM   1708  CB  ALA A 235     -14.039  -9.268 -39.730  0.00  0.00      C2   C
ATOM   1709  H   ALA A 235     -14.890  -9.540 -37.345  0.00  0.00      C2   H
ATOM   1710  HA  ALA A 235     -13.376 -11.274 -39.256  0.00  0.00      C2   H
ATOM   1711  HB1 ALA A 235     -14.979  -9.605 -40.167  0.00  0.00      C2   H
ATOM   1712  HB2 ALA A 235     -14.250  -8.283 -39.313  0.00  0.00      C2   H
ATOM   1713  HB3 ALA A 235     -13.305  -9.227 -40.535  0.00  0.00      C2   H
ATOM   1714  N   GLU A 236     -12.197  -9.189 -37.038  0.00  0.00      C2   N
ATOM   1715  CA  GLU A 236     -10.982  -8.620 -36.398  0.00  0.00      C2   C
ATOM   1716  C   GLU A 236     -10.511  -9.557 -35.321  0.00  0.00      C2   C
ATOM   1717  O   GLU A 236     -11.061 -10.632 -35.032  0.00  0.00      C2   O
ATOM   1718  CB  GLU A 236     -11.505  -7.344 -35.742  0.00  0.00      C2   C
ATOM   1719  CG  GLU A 236     -12.219  -6.372 -36.751  0.00  0.00      C2   C
ATOM   1720  CD  GLU A 236     -12.611  -5.088 -36.020  0.00  0.00      C2   C
ATOM   1721  OE1 GLU A 236     -12.311  -4.928 -34.762  0.00  0.00      C2   O
ATOM   1722  OE2 GLU A 236     -13.024  -4.096 -36.652  0.00  0.00      C2   O
ATOM   1723  H   GLU A 236     -13.042  -8.800 -36.645  0.00  0.00      C2   H
ATOM   1724  HA  GLU A 236     -10.239  -8.292 -37.124  0.00  0.00      C2   H
ATOM   1725  HB3 GLU A 236     -10.580  -6.850 -35.446  0.00  0.00      C2   H
ATOM   1726  HB2 GLU A 236     -12.120  -7.560 -34.869  0.00  0.00      C2   H
ATOM   1727  HG3 GLU A 236     -13.041  -6.800 -37.326  0.00  0.00      C2   H
ATOM   1728  HG2 GLU A 236     -11.466  -6.029 -37.460  0.00  0.00      C2   H
ATOM   1729  N   ASP A 237      -9.402  -9.235 -34.617  0.00  0.00      C2   N
ATOM   1730  CA  ASP A 237      -9.003  -9.922 -33.434  0.00  0.00      C2   C
ATOM   1731  C   ASP A 237      -8.654 -11.398 -33.610  0.00  0.00      C2   C
ATOM   1732  O   ASP A 237      -8.859 -12.183 -32.697  0.00  0.00      C2   O
ATOM   1733  CB  ASP A 237      -9.758  -9.529 -32.162  0.00  0.00      C2   C
ATOM   1734  CG  ASP A 237      -9.481  -8.118 -31.707  0.00  0.00      C2   C
ATOM   1735  OD1 ASP A 237      -8.525  -7.422 -32.130  0.00  0.00      C2   O
ATOM   1736  OD2 ASP A 237     -10.279  -7.617 -30.868  0.00  0.00      C2   O
ATOM   1737  H   ASP A 237      -8.907  -8.368 -34.771  0.00  0.00      C2   H
ATOM   1738  HA  ASP A 237      -7.986  -9.551 -33.305  0.00  0.00      C2   H
ATOM   1739  HB3 ASP A 237      -9.355 -10.018 -31.276  0.00  0.00      C2   H
ATOM   1740  HB2 ASP A 237     -10.812  -9.786 -32.264  0.00  0.00      C2   H
ATOM   1741  N   GLU A 238      -8.042 -11.718 -34.738  0.00  0.00      C2   N
ATOM   1742  CA  GLU A 238      -7.767 -13.080 -35.236  0.00  0.00      C2   C
ATOM   1743  C   GLU A 238      -8.979 -13.937 -35.486  0.00  0.00      C2   C
ATOM   1744  O   GLU A 238      -8.896 -15.161 -35.377  0.00  0.00      C2   O
ATOM   1745  CB  GLU A 238      -6.587 -13.757 -34.506  0.00  0.00      C2   C
ATOM   1746  CG  GLU A 238      -5.413 -12.731 -34.229  0.00  0.00      C2   C
ATOM   1747  CD  GLU A 238      -4.177 -13.467 -33.830  0.00  0.00      C2   C
ATOM   1748  OE1 GLU A 238      -3.448 -14.001 -34.746  0.00  0.00      C2   O
ATOM   1749  OE2 GLU A 238      -3.946 -13.769 -32.669  0.00  0.00      C2   O
ATOM   1750  H   GLU A 238      -7.971 -10.972 -35.415  0.00  0.00      C2   H
ATOM   1751  HA  GLU A 238      -7.519 -12.893 -36.281  0.00  0.00      C2   H
ATOM   1752  HB3 GLU A 238      -6.218 -14.562 -35.141  0.00  0.00      C2   H
ATOM   1753  HB2 GLU A 238      -6.860 -14.214 -33.555  0.00  0.00      C2   H
ATOM   1754  HG3 GLU A 238      -5.613 -12.008 -33.438  0.00  0.00      C2   H
ATOM   1755  HG2 GLU A 238      -5.186 -12.077 -35.071  0.00  0.00      C2   H
ATOM   1756  N   GLU A 239     -10.165 -13.370 -35.682  0.00  0.00      C2   N
ATOM   1757  CA  GLU A 239     -11.428 -14.055 -35.945  0.00  0.00      C2   C
ATOM   1758  C   GLU A 239     -11.908 -14.831 -34.705  0.00  0.00      C2   C
ATOM   1759  O   GLU A 239     -12.427 -15.922 -34.810  0.00  0.00      C2   O
ATOM   1760  CB  GLU A 239     -11.336 -14.820 -37.258  0.00  0.00      C2   C
ATOM   1761  CG  GLU A 239     -11.224 -13.977 -38.501  0.00  0.00      C2   C
ATOM   1762  CD  GLU A 239     -11.040 -14.743 -39.759  0.00  0.00      C2   C
ATOM   1763  OE1 GLU A 239     -11.305 -15.963 -39.866  0.00  0.00      C2   O
ATOM   1764  OE2 GLU A 239     -10.704 -14.136 -40.763  0.00  0.00      C2   O
ATOM   1765  H   GLU A 239     -10.239 -12.384 -35.891  0.00  0.00      C2   H
ATOM   1766  HA  GLU A 239     -12.160 -13.277 -36.163  0.00  0.00      C2   H
ATOM   1767  HB3 GLU A 239     -12.301 -15.327 -37.270  0.00  0.00      C2   H
ATOM   1768  HB2 GLU A 239     -10.526 -15.550 -37.260  0.00  0.00      C2   H
ATOM   1769  HG3 GLU A 239     -10.411 -13.263 -38.369  0.00  0.00      C2   H
ATOM   1770  HG2 GLU A 239     -12.133 -13.393 -38.644  0.00  0.00      C2   H
ATOM   1771  N   MET A 240     -11.538 -14.332 -33.527  0.00  0.00      C2   N
ATOM   1772  CA  MET A 240     -12.111 -14.845 -32.225  0.00  0.00      C2   C
ATOM   1773  C   MET A 240     -13.462 -14.342 -32.034  0.00  0.00      C2   C
ATOM   1774  O   MET A 240     -14.016 -13.601 -32.819  0.00  0.00      C2   O
ATOM   1775  CB  MET A 240     -11.196 -14.400 -31.058  0.00  0.00      C2   C
ATOM   1776  CG  MET A 240      -9.848 -14.930 -31.292  0.00  0.00      C2   C
ATOM   1777  SD  MET A 240      -9.528 -16.740 -30.913  0.00  0.00      C2   S
ATOM   1778  CE  MET A 240      -7.947 -16.974 -31.814  0.00  0.00      C2   C
ATOM   1779  H   MET A 240     -11.257 -13.362 -33.547  0.00  0.00      C2   H
ATOM   1780  HA  MET A 240     -12.220 -15.929 -32.261  0.00  0.00      C2   H
ATOM   1781  HB3 MET A 240     -11.546 -14.770 -30.095  0.00  0.00      C2   H
ATOM   1782  HB2 MET A 240     -11.106 -13.324 -30.913  0.00  0.00      C2   H
ATOM   1783  HG3 MET A 240      -9.175 -14.350 -30.659  0.00  0.00      C2   H
ATOM   1784  HG2 MET A 240      -9.520 -14.828 -32.326  0.00  0.00      C2   H
ATOM   1785  HE1 MET A 240      -8.040 -16.635 -32.845  0.00  0.00      C2   H
ATOM   1786  HE2 MET A 240      -7.171 -16.500 -31.213  0.00  0.00      C2   H
ATOM   1787  HE3 MET A 240      -7.773 -18.029 -32.026  0.00  0.00      C2   H
ATOM   1788  N   ASN A 241     -14.115 -14.873 -30.974  0.00  0.00      C2   N
ATOM   1789  CA  ASN A 241     -15.509 -14.555 -30.493  0.00  0.00      C2   C
ATOM   1790  C   ASN A 241     -15.292 -13.524 -29.426  0.00  0.00      C2   C
ATOM   1791  O   ASN A 241     -14.567 -13.798 -28.452  0.00  0.00      C2   O
ATOM   1792  CB  ASN A 241     -16.109 -15.859 -30.032  0.00  0.00      C2   C
ATOM   1793  CG  ASN A 241     -17.271 -15.806 -29.135  0.00  0.00      C2   C
ATOM   1794  OD1 ASN A 241     -17.202 -16.267 -28.042  0.00  0.00      C2   O
ATOM   1795  ND2 ASN A 241     -18.381 -15.226 -29.467  0.00  0.00      C2   N
ATOM   1796  H   ASN A 241     -13.616 -15.624 -30.520  0.00  0.00      C2   H
ATOM   1797  HA  ASN A 241     -15.989 -14.158 -31.388  0.00  0.00      C2   H
ATOM   1798  HB3 ASN A 241     -15.364 -16.425 -29.472  0.00  0.00      C2   H
ATOM   1799  HB2 ASN A 241     -16.432 -16.430 -30.902  0.00  0.00      C2   H
ATOM   1800 HD22 ASN A 241     -19.095 -15.000 -28.790  0.00  0.00      C2   H
ATOM   1801 HD21 ASN A 241     -18.315 -14.786 -30.374  0.00  0.00      C2   H
ATOM   1802  N   ARG A 242     -15.955 -12.366 -29.535  0.00  0.00      C2   N
ATOM   1803  CA  ARG A 242     -15.825 -11.264 -28.555  0.00  0.00      C2   C
ATOM   1804  C   ARG A 242     -15.967 -11.681 -27.042  0.00  0.00      C2   C
ATOM   1805  O   ARG A 242     -15.336 -11.104 -26.138  0.00  0.00      C2   O
ATOM   1806  CB  ARG A 242     -16.778 -10.116 -28.928  0.00  0.00      C2   C
ATOM   1807  CG  ARG A 242     -16.550  -8.797 -28.282  0.00  0.00      C2   C
ATOM   1808  CD  ARG A 242     -17.061  -7.453 -28.899  0.00  0.00      C2   C
ATOM   1809  NE  ARG A 242     -18.480  -7.288 -28.791  0.00  0.00      C2   N
ATOM   1810  CZ  ARG A 242     -19.215  -6.468 -29.633  0.00  0.00      C2   C
ATOM   1811  NH1 ARG A 242     -18.575  -5.618 -30.473  0.00  0.00      C2   N
ATOM   1812  NH2 ARG A 242     -20.541  -6.580 -29.671  0.00  0.00      C2   N
ATOM   1813  H   ARG A 242     -16.534 -12.175 -30.341  0.00  0.00      C2   H
ATOM   1814  HA  ARG A 242     -14.816 -10.908 -28.763  0.00  0.00      C2   H
ATOM   1815  HB3 ARG A 242     -17.819 -10.432 -28.851  0.00  0.00      C2   H
ATOM   1816  HB2 ARG A 242     -16.609  -9.900 -29.983  0.00  0.00      C2   H
ATOM   1817  HG3 ARG A 242     -15.483  -8.743 -28.065  0.00  0.00      C2   H
ATOM   1818  HG2 ARG A 242     -16.790  -8.738 -27.220  0.00  0.00      C2   H
ATOM   1819  HD3 ARG A 242     -16.946  -7.674 -29.961  0.00  0.00      C2   H
ATOM   1820  HD2 ARG A 242     -16.403  -6.618 -28.656  0.00  0.00      C2   H
ATOM   1821  HE  ARG A 242     -18.994  -7.710 -28.030  0.00  0.00      C2   H
ATOM   1822 HH12 ARG A 242     -19.039  -4.909 -31.023  0.00  0.00      C2   H
ATOM   1823 HH11 ARG A 242     -17.566  -5.645 -30.516  0.00  0.00      C2   H
ATOM   1824 HH22 ARG A 242     -21.099  -6.117 -30.374  0.00  0.00      C2   H
ATOM   1825 HH21 ARG A 242     -21.029  -7.342 -29.223  0.00  0.00      C2   H
ATOM   1826  N   MET A 243     -16.967 -12.607 -26.857  0.00  0.00      C2   N
ATOM   1827  CA  MET A 243     -17.442 -12.968 -25.483  0.00  0.00      C2   C
ATOM   1828  C   MET A 243     -16.264 -13.777 -24.734  0.00  0.00      C2   C
ATOM   1829  O   MET A 243     -15.944 -13.410 -23.598  0.00  0.00      C2   O
ATOM   1830  CB  MET A 243     -18.823 -13.686 -25.390  0.00  0.00      C2   C
ATOM   1831  CG  MET A 243     -19.247 -14.325 -23.994  0.00  0.00      C2   C
ATOM   1832  SD  MET A 243     -18.873 -13.410 -22.490  0.00  0.00      C2   S
ATOM   1833  CE  MET A 243     -20.533 -12.668 -22.084  0.00  0.00      C2   C
ATOM   1834  H   MET A 243     -17.430 -12.913 -27.700  0.00  0.00      C2   H
ATOM   1835  HA  MET A 243     -17.594 -12.068 -24.887  0.00  0.00      C2   H
ATOM   1836  HB3 MET A 243     -18.847 -14.539 -26.068  0.00  0.00      C2   H
ATOM   1837  HB2 MET A 243     -19.670 -13.016 -25.538  0.00  0.00      C2   H
ATOM   1838  HG3 MET A 243     -18.718 -15.267 -23.848  0.00  0.00      C2   H
ATOM   1839  HG2 MET A 243     -20.309 -14.547 -24.088  0.00  0.00      C2   H
ATOM   1840  HE1 MET A 243     -20.898 -12.094 -22.936  0.00  0.00      C2   H
ATOM   1841  HE2 MET A 243     -21.205 -13.484 -21.819  0.00  0.00      C2   H
ATOM   1842  HE3 MET A 243     -20.459 -12.049 -21.190  0.00  0.00      C2   H
ATOM   1843  N   HIE A 244     -15.724 -14.748 -25.471  0.00  0.00      C2   N
ATOM   1844  CA  HIE A 244     -14.619 -15.576 -24.999  0.00  0.00      C2   C
ATOM   1845  C   HIE A 244     -13.347 -14.810 -24.653  0.00  0.00      C2   C
ATOM   1846  O   HIE A 244     -12.712 -15.027 -23.617  0.00  0.00      C2   O
ATOM   1847  CB  HIE A 244     -14.315 -16.677 -25.972  0.00  0.00      C2   C
ATOM   1848  CG  HIE A 244     -13.554 -17.860 -25.361  0.00  0.00      C2   C
ATOM   1849  ND1 HIE A 244     -12.331 -18.244 -25.914  0.00  0.00      C2   N
ATOM   1850  CD2 HIE A 244     -13.991 -18.851 -24.533  0.00  0.00      C2   C
ATOM   1851  CE1 HIE A 244     -12.016 -19.385 -25.261  0.00  0.00      C2   C
ATOM   1852  NE2 HIE A 244     -12.942 -19.823 -24.475  0.00  0.00      C2   N
ATOM   1853  H   HIE A 244     -16.074 -15.033 -26.375  0.00  0.00      C2   H
ATOM   1854  HA  HIE A 244     -14.971 -16.109 -24.115  0.00  0.00      C2   H
ATOM   1855  HB3 HIE A 244     -13.826 -16.201 -26.822  0.00  0.00      C2   H
ATOM   1856  HB2 HIE A 244     -15.269 -17.011 -26.381  0.00  0.00      C2   H
ATOM   1857  HD2 HIE A 244     -15.006 -18.966 -24.183  0.00  0.00      C2   H
ATOM   1858  HE1 HIE A 244     -11.101 -19.899 -25.516  0.00  0.00      C2   H
ATOM   1859  HE2 HIE A 244     -12.958 -20.715 -24.001  0.00  0.00      C2   H
ATOM   1860  N   GLU A 245     -13.023 -13.801 -25.488  0.00  0.00      C2   N
ATOM   1861  CA  GLU A 245     -11.891 -12.839 -25.197  0.00  0.00      C2   C
ATOM   1862  C   GLU A 245     -12.110 -11.967 -23.941  0.00  0.00      C2   C
ATOM   1863  O   GLU A 245     -11.070 -11.456 -23.444  0.00  0.00      C2   O
ATOM   1864  CB  GLU A 245     -11.841 -11.927 -26.440  0.00  0.00      C2   C
ATOM   1865  CG  GLU A 245     -11.391 -12.508 -27.775  0.00  0.00      C2   C
ATOM   1866  CD  GLU A 245      -9.888 -12.737 -27.919  0.00  0.00      C2   C
ATOM   1867  OE1 GLU A 245      -9.267 -11.717 -28.359  0.00  0.00      C2   O
ATOM   1868  OE2 GLU A 245      -9.361 -13.787 -27.466  0.00  0.00      C2   O
ATOM   1869  H   GLU A 245     -13.600 -13.653 -26.304  0.00  0.00      C2   H
ATOM   1870  HA  GLU A 245     -10.954 -13.382 -25.078  0.00  0.00      C2   H
ATOM   1871  HB3 GLU A 245     -11.197 -11.057 -26.316  0.00  0.00      C2   H
ATOM   1872  HB2 GLU A 245     -12.785 -11.397 -26.572  0.00  0.00      C2   H
ATOM   1873  HG3 GLU A 245     -11.584 -11.809 -28.589  0.00  0.00      C2   H
ATOM   1874  HG2 GLU A 245     -11.893 -13.425 -28.084  0.00  0.00      C2   H
ATOM   1875  N   SER A 246     -13.327 -11.803 -23.388  0.00  0.00      C2   N
ATOM   1876  CA  SER A 246     -13.631 -11.129 -22.135  0.00  0.00      C2   C
ATOM   1877  C   SER A 246     -13.480 -11.946 -20.859  0.00  0.00      C2   C
ATOM   1878  O   SER A 246     -13.047 -11.436 -19.796  0.00  0.00      C2   O
ATOM   1879  CB  SER A 246     -14.965 -10.393 -22.141  0.00  0.00      C2   C
ATOM   1880  OG  SER A 246     -14.973  -9.214 -22.984  0.00  0.00      C2   O
ATOM   1881  H   SER A 246     -14.052 -12.268 -23.916  0.00  0.00      C2   H
ATOM   1882  HA  SER A 246     -12.898 -10.325 -22.071  0.00  0.00      C2   H
ATOM   1883  HB3 SER A 246     -15.232 -10.052 -21.141  0.00  0.00      C2   H
ATOM   1884  HB2 SER A 246     -15.685 -11.136 -22.485  0.00  0.00      C2   H
ATOM   1885  HG  SER A 246     -15.460  -8.519 -22.534  0.00  0.00      C2   H
ATOM   1886  N   MET A 247     -13.614 -13.226 -21.078  0.00  0.00      C2   N
ATOM   1887  CA  MET A 247     -13.142 -14.242 -20.105  0.00  0.00      C2   C
ATOM   1888  C   MET A 247     -11.634 -14.071 -19.937  0.00  0.00      C2   C
ATOM   1889  O   MET A 247     -11.189 -13.975 -18.780  0.00  0.00      C2   O
ATOM   1890  CB  MET A 247     -13.567 -15.679 -20.455  0.00  0.00      C2   C
ATOM   1891  CG  MET A 247     -15.046 -15.729 -20.794  0.00  0.00      C2   C
ATOM   1892  SD  MET A 247     -15.724 -17.279 -21.362  0.00  0.00      C2   S
ATOM   1893  CE  MET A 247     -17.445 -16.793 -21.664  0.00  0.00      C2   C
ATOM   1894  H   MET A 247     -14.084 -13.499 -21.929  0.00  0.00      C2   H
ATOM   1895  HA  MET A 247     -13.636 -14.021 -19.159  0.00  0.00      C2   H
ATOM   1896  HB3 MET A 247     -13.442 -16.372 -19.622  0.00  0.00      C2   H
ATOM   1897  HB2 MET A 247     -13.048 -16.056 -21.336  0.00  0.00      C2   H
ATOM   1898  HG3 MET A 247     -15.248 -14.996 -21.575  0.00  0.00      C2   H
ATOM   1899  HG2 MET A 247     -15.598 -15.255 -19.982  0.00  0.00      C2   H
ATOM   1900  HE1 MET A 247     -17.298 -15.841 -22.174  0.00  0.00      C2   H
ATOM   1901  HE2 MET A 247     -17.867 -17.585 -22.284  0.00  0.00      C2   H
ATOM   1902  HE3 MET A 247     -17.981 -16.695 -20.720  0.00  0.00      C2   H
ATOM   1903  N   LYS A 248     -10.890 -14.091 -21.080  0.00  0.00      C2   N
ATOM   1904  CA  LYS A 248      -9.419 -13.838 -21.167  0.00  0.00      C2   C
ATOM   1905  C   LYS A 248      -9.042 -12.465 -20.522  0.00  0.00      C2   C
ATOM   1906  O   LYS A 248      -8.176 -12.366 -19.646  0.00  0.00      C2   O
ATOM   1907  CB  LYS A 248      -9.042 -13.896 -22.641  0.00  0.00      C2   C
ATOM   1908  CG  LYS A 248      -9.162 -15.280 -23.318  0.00  0.00      C2   C
ATOM   1909  CD  LYS A 248      -8.631 -15.238 -24.713  0.00  0.00      C2   C
ATOM   1910  CE  LYS A 248      -9.498 -16.265 -25.522  0.00  0.00      C2   C
ATOM   1911  NZ  LYS A 248      -9.267 -16.270 -26.944  0.00  0.00      C2   N
ATOM   1912  H   LYS A 248     -11.412 -14.104 -21.944  0.00  0.00      C2   H
ATOM   1913  HA  LYS A 248      -8.841 -14.579 -20.614  0.00  0.00      C2   H
ATOM   1914  HB3 LYS A 248      -8.012 -13.549 -22.724  0.00  0.00      C2   H
ATOM   1915  HB2 LYS A 248      -9.572 -13.098 -23.162  0.00  0.00      C2   H
ATOM   1916  HG3 LYS A 248     -10.197 -15.614 -23.244  0.00  0.00      C2   H
ATOM   1917  HG2 LYS A 248      -8.626 -16.014 -22.717  0.00  0.00      C2   H
ATOM   1918  HD3 LYS A 248      -7.597 -15.580 -24.757  0.00  0.00      C2   H
ATOM   1919  HD2 LYS A 248      -8.804 -14.224 -25.074  0.00  0.00      C2   H
ATOM   1920  HE3 LYS A 248     -10.556 -16.016 -25.437  0.00  0.00      C2   H
ATOM   1921  HE2 LYS A 248      -9.458 -17.257 -25.072  0.00  0.00      C2   H
ATOM   1922  HZ1 LYS A 248      -8.355 -16.647 -27.161  0.00  0.00      C2   H
ATOM   1923  HZ2 LYS A 248      -9.950 -16.800 -27.466  0.00  0.00      C2   H
ATOM   1924  HZ3 LYS A 248      -9.329 -15.323 -27.291  0.00  0.00      C2   H
ATOM   1925  N   LEU A 249      -9.752 -11.390 -20.863  0.00  0.00      C2   N
ATOM   1926  CA  LEU A 249      -9.522 -10.025 -20.307  0.00  0.00      C2   C
ATOM   1927  C   LEU A 249      -9.664  -9.930 -18.770  0.00  0.00      C2   C
ATOM   1928  O   LEU A 249      -8.956  -9.131 -18.173  0.00  0.00      C2   O
ATOM   1929  CB  LEU A 249     -10.371  -8.915 -20.958  0.00  0.00      C2   C
ATOM   1930  CG  LEU A 249      -9.789  -7.502 -20.835  0.00  0.00      C2   C
ATOM   1931  CD1 LEU A 249      -8.410  -7.289 -21.422  0.00  0.00      C2   C
ATOM   1932  CD2 LEU A 249     -10.752  -6.586 -21.569  0.00  0.00      C2   C
ATOM   1933  H   LEU A 249     -10.455 -11.533 -21.574  0.00  0.00      C2   H
ATOM   1934  HA  LEU A 249      -8.478  -9.791 -20.514  0.00  0.00      C2   H
ATOM   1935  HB3 LEU A 249     -11.387  -8.825 -20.572  0.00  0.00      C2   H
ATOM   1936  HB2 LEU A 249     -10.538  -9.068 -22.025  0.00  0.00      C2   H
ATOM   1937  HG  LEU A 249      -9.806  -7.118 -19.815  0.00  0.00      C2   H
ATOM   1938 HD11 LEU A 249      -8.123  -7.961 -22.231  0.00  0.00      C2   H
ATOM   1939 HD12 LEU A 249      -8.276  -6.336 -21.934  0.00  0.00      C2   H
ATOM   1940 HD13 LEU A 249      -7.577  -7.343 -20.721  0.00  0.00      C2   H
ATOM   1941 HD21 LEU A 249     -11.746  -6.966 -21.803  0.00  0.00      C2   H
ATOM   1942 HD22 LEU A 249     -11.074  -5.788 -20.901  0.00  0.00      C2   H
ATOM   1943 HD23 LEU A 249     -10.431  -6.093 -22.487  0.00  0.00      C2   H
ATOM   1944  N   PHE A 250     -10.540 -10.765 -18.207  0.00  0.00      C2   N
ATOM   1945  CA  PHE A 250     -10.779 -10.759 -16.767  0.00  0.00      C2   C
ATOM   1946  C   PHE A 250      -9.641 -11.513 -16.032  0.00  0.00      C2   C
ATOM   1947  O   PHE A 250      -9.112 -10.975 -15.057  0.00  0.00      C2   O
ATOM   1948  CB  PHE A 250     -12.171 -11.251 -16.433  0.00  0.00      C2   C
ATOM   1949  CG  PHE A 250     -12.765 -11.576 -15.099  0.00  0.00      C2   C
ATOM   1950  CD1 PHE A 250     -13.862 -10.833 -14.604  0.00  0.00      C2   C
ATOM   1951  CD2 PHE A 250     -12.313 -12.659 -14.318  0.00  0.00      C2   C
ATOM   1952  CE1 PHE A 250     -14.542 -11.105 -13.439  0.00  0.00      C2   C
ATOM   1953  CE2 PHE A 250     -12.890 -12.839 -13.057  0.00  0.00      C2   C
ATOM   1954  CZ  PHE A 250     -14.049 -12.173 -12.649  0.00  0.00      C2   C
ATOM   1955  H   PHE A 250     -11.078 -11.367 -18.813  0.00  0.00      C2   H
ATOM   1956  HA  PHE A 250     -10.774  -9.736 -16.390  0.00  0.00      C2   H
ATOM   1957  HB3 PHE A 250     -12.150 -12.200 -16.969  0.00  0.00      C2   H
ATOM   1958  HB2 PHE A 250     -12.766 -10.621 -17.094  0.00  0.00      C2   H
ATOM   1959  HD1 PHE A 250     -14.177  -9.936 -15.117  0.00  0.00      C2   H
ATOM   1960  HD2 PHE A 250     -11.454 -13.276 -14.536  0.00  0.00      C2   H
ATOM   1961  HE1 PHE A 250     -15.423 -10.567 -13.121  0.00  0.00      C2   H
ATOM   1962  HE2 PHE A 250     -12.549 -13.519 -12.291  0.00  0.00      C2   H
ATOM   1963  HZ  PHE A 250     -14.623 -12.186 -11.734  0.00  0.00      C2   H
ATOM   1964  N   ASP A 251      -9.259 -12.674 -16.482  0.00  0.00      C2   N
ATOM   1965  CA  ASP A 251      -8.228 -13.524 -15.908  0.00  0.00      C2   C
ATOM   1966  C   ASP A 251      -6.879 -12.823 -15.968  0.00  0.00      C2   C
ATOM   1967  O   ASP A 251      -6.122 -12.963 -15.011  0.00  0.00      C2   O
ATOM   1968  CB  ASP A 251      -8.199 -14.967 -16.489  0.00  0.00      C2   C
ATOM   1969  CG  ASP A 251      -7.291 -15.892 -15.815  0.00  0.00      C2   C
ATOM   1970  OD1 ASP A 251      -7.648 -16.380 -14.735  0.00  0.00      C2   O
ATOM   1971  OD2 ASP A 251      -6.312 -16.347 -16.445  0.00  0.00      C2   O
ATOM   1972  H   ASP A 251      -9.629 -12.946 -17.381  0.00  0.00      C2   H
ATOM   1973  HA  ASP A 251      -8.328 -13.415 -14.828  0.00  0.00      C2   H
ATOM   1974  HB3 ASP A 251      -7.850 -14.948 -17.521  0.00  0.00      C2   H
ATOM   1975  HB2 ASP A 251      -9.160 -15.468 -16.599  0.00  0.00      C2   H
ATOM   1976  N   SER A 252      -6.499 -12.123 -17.087  0.00  0.00      C2   N
ATOM   1977  CA  SER A 252      -5.201 -11.439 -17.255  0.00  0.00      C2   C
ATOM   1978  C   SER A 252      -5.186 -10.225 -16.299  0.00  0.00      C2   C
ATOM   1979  O   SER A 252      -4.042  -9.970 -15.849  0.00  0.00      C2   O
ATOM   1980  CB  SER A 252      -4.895 -11.180 -18.712  0.00  0.00      C2   C
ATOM   1981  OG  SER A 252      -5.804 -10.330 -19.355  0.00  0.00      C2   O
ATOM   1982  H   SER A 252      -7.084 -12.068 -17.908  0.00  0.00      C2   H
ATOM   1983  HA  SER A 252      -4.379 -12.100 -16.983  0.00  0.00      C2   H
ATOM   1984  HB3 SER A 252      -4.840 -12.137 -19.232  0.00  0.00      C2   H
ATOM   1985  HB2 SER A 252      -3.838 -10.975 -18.884  0.00  0.00      C2   H
ATOM   1986  HG  SER A 252      -6.198 -10.872 -20.043  0.00  0.00      C2   H
ATOM   1987  N   ILE A 253      -6.258  -9.509 -15.963  0.00  0.00      C2   N
ATOM   1988  CA  ILE A 253      -6.208  -8.380 -15.002  0.00  0.00      C2   C
ATOM   1989  C   ILE A 253      -6.609  -8.722 -13.561  0.00  0.00      C2   C
ATOM   1990  O   ILE A 253      -5.829  -8.546 -12.648  0.00  0.00      C2   O
ATOM   1991  CB  ILE A 253      -7.096  -7.228 -15.502  0.00  0.00      C2   C
ATOM   1992  CG1 ILE A 253      -6.703  -6.843 -16.984  0.00  0.00      C2   C
ATOM   1993  CG2 ILE A 253      -7.069  -5.978 -14.615  0.00  0.00      C2   C
ATOM   1994  CD1 ILE A 253      -7.698  -5.961 -17.726  0.00  0.00      C2   C
ATOM   1995  H   ILE A 253      -7.155  -9.668 -16.398  0.00  0.00      C2   H
ATOM   1996  HA  ILE A 253      -5.216  -7.933 -14.923  0.00  0.00      C2   H
ATOM   1997  HB  ILE A 253      -8.133  -7.558 -15.442  0.00  0.00      C2   H
ATOM   1998 HG13 ILE A 253      -6.624  -7.725 -17.620  0.00  0.00      C2   H
ATOM   1999 HG12 ILE A 253      -5.734  -6.347 -17.043  0.00  0.00      C2   H
ATOM   2000 HG21 ILE A 253      -6.026  -5.671 -14.699  0.00  0.00      C2   H
ATOM   2001 HG22 ILE A 253      -7.690  -5.199 -15.057  0.00  0.00      C2   H
ATOM   2002 HG23 ILE A 253      -7.313  -6.005 -13.553  0.00  0.00      C2   H
ATOM   2003 HD11 ILE A 253      -8.752  -6.236 -17.733  0.00  0.00      C2   H
ATOM   2004 HD12 ILE A 253      -7.792  -5.001 -17.219  0.00  0.00      C2   H
ATOM   2005 HD13 ILE A 253      -7.291  -5.736 -18.711  0.00  0.00      C2   H
ATOM   2006  N   CYS A 254      -7.771  -9.339 -13.359  0.00  0.00      C2   N
ATOM   2007  CA  CYS A 254      -8.332  -9.699 -11.981  0.00  0.00      C2   C
ATOM   2008  C   CYS A 254      -7.372 -10.711 -11.273  0.00  0.00      C2   C
ATOM   2009  O   CYS A 254      -7.249 -10.685 -10.035  0.00  0.00      C2   O
ATOM   2010  CB  CYS A 254      -9.725 -10.287 -12.114  0.00  0.00      C2   C
ATOM   2011  SG  CYS A 254     -10.885  -9.170 -12.891  0.00  0.00      C2   S
ATOM   2012  H   CYS A 254      -8.209  -9.756 -14.168  0.00  0.00      C2   H
ATOM   2013  HA  CYS A 254      -8.450  -8.724 -11.507  0.00  0.00      C2   H
ATOM   2014  HB3 CYS A 254     -10.151 -10.633 -11.173  0.00  0.00      C2   H
ATOM   2015  HB2 CYS A 254      -9.744 -11.265 -12.594  0.00  0.00      C2   H
ATOM   2016  HG  CYS A 254     -11.758 -10.179 -12.952  0.00  0.00      C2   H
ATOM   2017  N   ASN A 255      -6.751 -11.626 -12.033  0.00  0.00      C2   N
ATOM   2018  CA  ASN A 255      -5.988 -12.719 -11.444  0.00  0.00      C2   C
ATOM   2019  C   ASN A 255      -4.477 -12.521 -11.584  0.00  0.00      C2   C
ATOM   2020  O   ASN A 255      -3.773 -13.431 -11.994  0.00  0.00      C2   O
ATOM   2021  CB  ASN A 255      -6.470 -14.099 -11.989  0.00  0.00      C2   C
ATOM   2022  CG  ASN A 255      -7.953 -14.394 -11.697  0.00  0.00      C2   C
ATOM   2023  OD1 ASN A 255      -8.400 -14.059 -10.614  0.00  0.00      C2   O
ATOM   2024  ND2 ASN A 255      -8.667 -15.152 -12.471  0.00  0.00      C2   N
ATOM   2025  H   ASN A 255      -6.882 -11.485 -13.024  0.00  0.00      C2   H
ATOM   2026  HA  ASN A 255      -6.072 -12.848 -10.365  0.00  0.00      C2   H
ATOM   2027  HB3 ASN A 255      -5.943 -14.947 -11.551  0.00  0.00      C2   H
ATOM   2028  HB2 ASN A 255      -6.265 -14.254 -13.048  0.00  0.00      C2   H
ATOM   2029 HD22 ASN A 255      -9.587 -15.429 -12.159  0.00  0.00      C2   H
ATOM   2030 HD21 ASN A 255      -8.336 -15.386 -13.396  0.00  0.00      C2   H
ATOM   2031  N   ASN A 256      -4.028 -11.296 -11.342  0.00  0.00      C2   N
ATOM   2032  CA  ASN A 256      -2.639 -10.778 -11.404  0.00  0.00      C2   C
ATOM   2033  C   ASN A 256      -2.347  -9.927 -10.127  0.00  0.00      C2   C
ATOM   2034  O   ASN A 256      -3.363  -9.424  -9.568  0.00  0.00      C2   O
ATOM   2035  CB  ASN A 256      -2.489  -9.815 -12.586  0.00  0.00      C2   C
ATOM   2036  CG  ASN A 256      -0.969  -9.617 -12.904  0.00  0.00      C2   C
ATOM   2037  OD1 ASN A 256      -0.040 -10.244 -12.441  0.00  0.00      C2   O
ATOM   2038  ND2 ASN A 256      -0.752  -8.758 -13.821  0.00  0.00      C2   N
ATOM   2039  H   ASN A 256      -4.767 -10.717 -10.968  0.00  0.00      C2   H
ATOM   2040  HA  ASN A 256      -1.872 -11.552 -11.409  0.00  0.00      C2   H
ATOM   2041  HB3 ASN A 256      -2.808  -8.789 -12.407  0.00  0.00      C2   H
ATOM   2042  HB2 ASN A 256      -2.951 -10.273 -13.461  0.00  0.00      C2   H
ATOM   2043 HD22 ASN A 256       0.176  -8.693 -14.213  0.00  0.00      C2   H
ATOM   2044 HD21 ASN A 256      -1.569  -8.453 -14.330  0.00  0.00      C2   H
ATOM   2045  N   LYS A 257      -1.136  -9.786  -9.637  0.00  0.00      C2   N
ATOM   2046  CA  LYS A 257      -0.727  -9.406  -8.307  0.00  0.00      C2   C
ATOM   2047  C   LYS A 257      -1.173  -7.995  -7.807  0.00  0.00      C2   C
ATOM   2048  O   LYS A 257      -1.047  -7.835  -6.610  0.00  0.00      C2   O
ATOM   2049  CB  LYS A 257       0.783  -9.578  -8.304  0.00  0.00      C2   C
ATOM   2050  CG  LYS A 257       1.521  -8.519  -9.156  0.00  0.00      C2   C
ATOM   2051  CD  LYS A 257       2.989  -8.817  -9.401  0.00  0.00      C2   C
ATOM   2052  CE  LYS A 257       3.634  -7.705 -10.227  0.00  0.00      C2   C
ATOM   2053  NZ  LYS A 257       5.089  -7.664 -10.020  0.00  0.00      C2   N
ATOM   2054  H   LYS A 257      -0.326 -10.067 -10.171  0.00  0.00      C2   H
ATOM   2055  HA  LYS A 257      -1.202 -10.056  -7.572  0.00  0.00      C2   H
ATOM   2056  HB3 LYS A 257       0.965 -10.551  -8.760  0.00  0.00      C2   H
ATOM   2057  HB2 LYS A 257       1.141  -9.557  -7.275  0.00  0.00      C2   H
ATOM   2058  HG3 LYS A 257       1.355  -7.530  -8.731  0.00  0.00      C2   H
ATOM   2059  HG2 LYS A 257       1.070  -8.390 -10.139  0.00  0.00      C2   H
ATOM   2060  HD3 LYS A 257       3.025  -9.787  -9.898  0.00  0.00      C2   H
ATOM   2061  HD2 LYS A 257       3.408  -8.751  -8.397  0.00  0.00      C2   H
ATOM   2062  HE3 LYS A 257       3.213  -6.747  -9.922  0.00  0.00      C2   H
ATOM   2063  HE2 LYS A 257       3.381  -7.910 -11.267  0.00  0.00      C2   H
ATOM   2064  HZ1 LYS A 257       5.487  -8.592 -10.032  0.00  0.00      C2   H
ATOM   2065  HZ2 LYS A 257       5.635  -7.060 -10.617  0.00  0.00      C2   H
ATOM   2066  HZ3 LYS A 257       5.346  -7.355  -9.094  0.00  0.00      C2   H
ATOM   2067  N   TRP A 258      -1.664  -7.166  -8.728  0.00  0.00      C2   N
ATOM   2068  CA  TRP A 258      -2.030  -5.820  -8.409  0.00  0.00      C2   C
ATOM   2069  C   TRP A 258      -3.438  -5.811  -7.863  0.00  0.00      C2   C
ATOM   2070  O   TRP A 258      -3.814  -4.992  -7.042  0.00  0.00      C2   O
ATOM   2071  CB  TRP A 258      -1.965  -4.914  -9.667  0.00  0.00      C2   C
ATOM   2072  CG  TRP A 258      -0.601  -4.964 -10.369  0.00  0.00      C2   C
ATOM   2073  CD1 TRP A 258      -0.230  -5.759 -11.439  0.00  0.00      C2   C
ATOM   2074  CD2 TRP A 258       0.621  -4.400  -9.794  0.00  0.00      C2   C
ATOM   2075  NE1 TRP A 258       1.078  -5.444 -11.669  0.00  0.00      C2   N
ATOM   2076  CE2 TRP A 258       1.675  -4.685 -10.664  0.00  0.00      C2   C
ATOM   2077  CE3 TRP A 258       0.961  -3.748  -8.564  0.00  0.00      C2   C
ATOM   2078  CZ2 TRP A 258       2.962  -4.230 -10.436  0.00  0.00      C2   C
ATOM   2079  CZ3 TRP A 258       2.287  -3.304  -8.362  0.00  0.00      C2   C
ATOM   2080  CH2 TRP A 258       3.308  -3.520  -9.303  0.00  0.00      C2   C
ATOM   2081  H   TRP A 258      -1.652  -7.438  -9.701  0.00  0.00      C2   H
ATOM   2082  HA  TRP A 258      -1.434  -5.367  -7.617  0.00  0.00      C2   H
ATOM   2083  HB3 TRP A 258      -2.244  -3.884  -9.441  0.00  0.00      C2   H
ATOM   2084  HB2 TRP A 258      -2.603  -5.175 -10.511  0.00  0.00      C2   H
ATOM   2085  HD1 TRP A 258      -0.937  -6.312 -12.039  0.00  0.00      C2   H
ATOM   2086  HE1 TRP A 258       1.627  -5.716 -12.472  0.00  0.00      C2   H
ATOM   2087  HE3 TRP A 258       0.172  -3.696  -7.829  0.00  0.00      C2   H
ATOM   2088  HZ2 TRP A 258       3.734  -4.416 -11.168  0.00  0.00      C2   H
ATOM   2089  HZ3 TRP A 258       2.591  -2.807  -7.453  0.00  0.00      C2   H
ATOM   2090  HH2 TRP A 258       4.300  -3.117  -9.163  0.00  0.00      C2   H
ATOM   2091  N   PHE A 259      -4.250  -6.832  -8.278  0.00  0.00      C2   N
ATOM   2092  CA  PHE A 259      -5.747  -6.881  -8.216  0.00  0.00      C2   C
ATOM   2093  C   PHE A 259      -6.266  -8.227  -7.609  0.00  0.00      C2   C
ATOM   2094  O   PHE A 259      -7.486  -8.481  -7.580  0.00  0.00      C2   O
ATOM   2095  CB  PHE A 259      -6.317  -6.735  -9.642  0.00  0.00      C2   C
ATOM   2096  CG  PHE A 259      -6.133  -5.423 -10.372  0.00  0.00      C2   C
ATOM   2097  CD1 PHE A 259      -6.778  -4.270  -9.914  0.00  0.00      C2   C
ATOM   2098  CD2 PHE A 259      -5.081  -5.383 -11.281  0.00  0.00      C2   C
ATOM   2099  CE1 PHE A 259      -6.322  -3.034 -10.333  0.00  0.00      C2   C
ATOM   2100  CE2 PHE A 259      -4.676  -4.113 -11.705  0.00  0.00      C2   C
ATOM   2101  CZ  PHE A 259      -5.290  -2.946 -11.263  0.00  0.00      C2   C
ATOM   2102  H   PHE A 259      -3.919  -7.442  -9.011  0.00  0.00      C2   H
ATOM   2103  HA  PHE A 259      -6.133  -6.046  -7.631  0.00  0.00      C2   H
ATOM   2104  HB3 PHE A 259      -7.396  -6.794  -9.498  0.00  0.00      C2   H
ATOM   2105  HB2 PHE A 259      -6.021  -7.565 -10.283  0.00  0.00      C2   H
ATOM   2106  HD1 PHE A 259      -7.482  -4.448  -9.114  0.00  0.00      C2   H
ATOM   2107  HD2 PHE A 259      -4.636  -6.270 -11.708  0.00  0.00      C2   H
ATOM   2108  HE1 PHE A 259      -6.724  -2.131  -9.899  0.00  0.00      C2   H
ATOM   2109  HE2 PHE A 259      -3.748  -4.068 -12.255  0.00  0.00      C2   H
ATOM   2110  HZ  PHE A 259      -4.872  -2.026 -11.644  0.00  0.00      C2   H
ATOM   2111  N   THR A 260      -5.346  -9.143  -7.247  0.00  0.00      C2   N
ATOM   2112  CA  THR A 260      -5.625 -10.417  -6.690  0.00  0.00      C2   C
ATOM   2113  C   THR A 260      -6.503 -10.432  -5.465  0.00  0.00      C2   C
ATOM   2114  O   THR A 260      -7.247 -11.414  -5.368  0.00  0.00      C2   O
ATOM   2115  CB  THR A 260      -4.311 -11.291  -6.489  0.00  0.00      C2   C
ATOM   2116  OG1 THR A 260      -4.538 -12.604  -5.954  0.00  0.00      C2   O
ATOM   2117  CG2 THR A 260      -3.363 -10.588  -5.570  0.00  0.00      C2   C
ATOM   2118  H   THR A 260      -4.347  -9.014  -7.321  0.00  0.00      C2   H
ATOM   2119  HA  THR A 260      -6.237 -10.948  -7.419  0.00  0.00      C2   H
ATOM   2120  HB  THR A 260      -3.792 -11.310  -7.447  0.00  0.00      C2   H
ATOM   2121  HG1 THR A 260      -5.133 -13.110  -6.511  0.00  0.00      C2   H
ATOM   2122 HG21 THR A 260      -3.659 -10.325  -4.554  0.00  0.00      C2   H
ATOM   2123 HG22 THR A 260      -2.463 -11.172  -5.373  0.00  0.00      C2   H
ATOM   2124 HG23 THR A 260      -2.966  -9.745  -6.135  0.00  0.00      C2   H
ATOM   2125  N   ASP A 261      -6.592  -9.329  -4.705  0.00  0.00      C2   N
ATOM   2126  CA  ASP A 261      -7.496  -9.173  -3.486  0.00  0.00      C2   C
ATOM   2127  C   ASP A 261      -8.553  -8.078  -3.736  0.00  0.00      C2   C
ATOM   2128  O   ASP A 261      -9.410  -7.944  -2.887  0.00  0.00      C2   O
ATOM   2129  CB  ASP A 261      -6.890  -9.018  -2.035  0.00  0.00      C2   C
ATOM   2130  CG  ASP A 261      -5.648  -9.887  -1.627  0.00  0.00      C2   C
ATOM   2131  OD1 ASP A 261      -5.185  -9.610  -0.508  0.00  0.00      C2   O
ATOM   2132  OD2 ASP A 261      -5.127 -10.752  -2.330  0.00  0.00      C2   O
ATOM   2133  H   ASP A 261      -6.119  -8.486  -4.999  0.00  0.00      C2   H
ATOM   2134  HA  ASP A 261      -8.184 -10.015  -3.566  0.00  0.00      C2   H
ATOM   2135  HB3 ASP A 261      -7.611  -8.978  -1.218  0.00  0.00      C2   H
ATOM   2136  HB2 ASP A 261      -6.322  -8.088  -2.003  0.00  0.00      C2   H
ATOM   2137  N   THR A 262      -8.584  -7.345  -4.896  0.00  0.00      C2   N
ATOM   2138  CA  THR A 262      -9.639  -6.397  -5.170  0.00  0.00      C2   C
ATOM   2139  C   THR A 262     -10.918  -7.061  -5.758  0.00  0.00      C2   C
ATOM   2140  O   THR A 262     -10.861  -8.026  -6.550  0.00  0.00      C2   O
ATOM   2141  CB  THR A 262      -9.112  -5.407  -6.213  0.00  0.00      C2   C
ATOM   2142  OG1 THR A 262      -7.868  -4.904  -5.928  0.00  0.00      C2   O
ATOM   2143  CG2 THR A 262     -10.154  -4.269  -6.574  0.00  0.00      C2   C
ATOM   2144  H   THR A 262      -7.898  -7.423  -5.633  0.00  0.00      C2   H
ATOM   2145  HA  THR A 262      -9.871  -5.836  -4.264  0.00  0.00      C2   H
ATOM   2146  HB  THR A 262      -8.950  -6.050  -7.079  0.00  0.00      C2   H
ATOM   2147  HG1 THR A 262      -7.911  -4.600  -5.018  0.00  0.00      C2   H
ATOM   2148 HG21 THR A 262     -10.123  -3.492  -5.809  0.00  0.00      C2   H
ATOM   2149 HG22 THR A 262      -9.812  -3.863  -7.526  0.00  0.00      C2   H
ATOM   2150 HG23 THR A 262     -11.188  -4.613  -6.595  0.00  0.00      C2   H
ATOM   2151  N   SER A 263     -12.105  -6.640  -5.342  0.00  0.00      C2   N
ATOM   2152  CA  SER A 263     -13.408  -7.281  -5.729  0.00  0.00      C2   C
ATOM   2153  C   SER A 263     -13.890  -6.617  -7.053  0.00  0.00      C2   C
ATOM   2154  O   SER A 263     -13.738  -5.404  -7.282  0.00  0.00      C2   O
ATOM   2155  CB  SER A 263     -14.441  -7.180  -4.530  0.00  0.00      C2   C
ATOM   2156  OG  SER A 263     -14.164  -8.143  -3.555  0.00  0.00      C2   O
ATOM   2157  H   SER A 263     -12.173  -5.928  -4.628  0.00  0.00      C2   H
ATOM   2158  HA  SER A 263     -13.315  -8.358  -5.868  0.00  0.00      C2   H
ATOM   2159  HB3 SER A 263     -15.418  -7.222  -5.012  0.00  0.00      C2   H
ATOM   2160  HB2 SER A 263     -14.375  -6.167  -4.133  0.00  0.00      C2   H
ATOM   2161  HG  SER A 263     -14.690  -8.056  -2.757  0.00  0.00      C2   H
ATOM   2162  N   ILE A 264     -14.644  -7.394  -7.792  0.00  0.00      C2   N
ATOM   2163  CA  ILE A 264     -15.293  -7.084  -9.044  0.00  0.00      C2   C
ATOM   2164  C   ILE A 264     -16.784  -6.819  -8.907  0.00  0.00      C2   C
ATOM   2165  O   ILE A 264     -17.462  -7.547  -8.255  0.00  0.00      C2   O
ATOM   2166  CB  ILE A 264     -15.214  -8.355 -10.007  0.00  0.00      C2   C
ATOM   2167  CG1 ILE A 264     -13.856  -8.968 -10.118  0.00  0.00      C2   C
ATOM   2168  CG2 ILE A 264     -15.572  -7.975 -11.482  0.00  0.00      C2   C
ATOM   2169  CD1 ILE A 264     -13.542 -10.066  -9.029  0.00  0.00      C2   C
ATOM   2170  H   ILE A 264     -14.934  -8.254  -7.349  0.00  0.00      C2   H
ATOM   2171  HA  ILE A 264     -14.874  -6.187  -9.499  0.00  0.00      C2   H
ATOM   2172  HB  ILE A 264     -15.943  -9.022  -9.547  0.00  0.00      C2   H
ATOM   2173 HG13 ILE A 264     -13.034  -8.259 -10.214  0.00  0.00      C2   H
ATOM   2174 HG12 ILE A 264     -13.743  -9.459 -11.085  0.00  0.00      C2   H
ATOM   2175 HG21 ILE A 264     -16.582  -7.622 -11.690  0.00  0.00      C2   H
ATOM   2176 HG22 ILE A 264     -14.890  -7.146 -11.671  0.00  0.00      C2   H
ATOM   2177 HG23 ILE A 264     -15.419  -8.741 -12.242  0.00  0.00      C2   H
ATOM   2178 HD11 ILE A 264     -14.387 -10.706  -8.778  0.00  0.00      C2   H
ATOM   2179 HD12 ILE A 264     -12.894 -10.800  -9.508  0.00  0.00      C2   H
ATOM   2180 HD13 ILE A 264     -12.945  -9.725  -8.183  0.00  0.00      C2   H
ATOM   2181  N   ILE A 265     -17.341  -5.852  -9.692  0.00  0.00      C2   N
ATOM   2182  CA  ILE A 265     -18.696  -5.541 -10.024  0.00  0.00      C2   C
ATOM   2183  C   ILE A 265     -18.871  -5.799 -11.507  0.00  0.00      C2   C
ATOM   2184  O   ILE A 265     -18.123  -5.265 -12.328  0.00  0.00      C2   O
ATOM   2185  CB  ILE A 265     -19.030  -4.119  -9.678  0.00  0.00      C2   C
ATOM   2186  CG1 ILE A 265     -19.225  -3.892  -8.199  0.00  0.00      C2   C
ATOM   2187  CG2 ILE A 265     -20.140  -3.416 -10.448  0.00  0.00      C2   C
ATOM   2188  CD1 ILE A 265     -18.621  -2.538  -7.692  0.00  0.00      C2   C
ATOM   2189  H   ILE A 265     -16.648  -5.281 -10.155  0.00  0.00      C2   H
ATOM   2190  HA  ILE A 265     -19.386  -6.096  -9.389  0.00  0.00      C2   H
ATOM   2191  HB  ILE A 265     -18.175  -3.496  -9.942  0.00  0.00      C2   H
ATOM   2192 HG13 ILE A 265     -18.804  -4.754  -7.680  0.00  0.00      C2   H
ATOM   2193 HG12 ILE A 265     -20.304  -3.934  -8.051  0.00  0.00      C2   H
ATOM   2194 HG21 ILE A 265     -21.122  -3.887 -10.389  0.00  0.00      C2   H
ATOM   2195 HG22 ILE A 265     -20.273  -2.424 -10.017  0.00  0.00      C2   H
ATOM   2196 HG23 ILE A 265     -19.909  -3.324 -11.509  0.00  0.00      C2   H
ATOM   2197 HD11 ILE A 265     -19.220  -2.048  -6.924  0.00  0.00      C2   H
ATOM   2198 HD12 ILE A 265     -17.582  -2.545  -7.364  0.00  0.00      C2   H
ATOM   2199 HD13 ILE A 265     -18.528  -1.812  -8.500  0.00  0.00      C2   H
ATOM   2200  N   LEU A 266     -19.897  -6.582 -11.838  0.00  0.00      C2   N
ATOM   2201  CA  LEU A 266     -20.175  -7.018 -13.181  0.00  0.00      C2   C
ATOM   2202  C   LEU A 266     -21.541  -6.544 -13.706  0.00  0.00      C2   C
ATOM   2203  O   LEU A 266     -22.575  -6.914 -13.250  0.00  0.00      C2   O
ATOM   2204  CB  LEU A 266     -20.233  -8.593 -13.057  0.00  0.00      C2   C
ATOM   2205  CG  LEU A 266     -20.713  -9.477 -14.330  0.00  0.00      C2   C
ATOM   2206  CD1 LEU A 266     -19.800  -9.280 -15.529  0.00  0.00      C2   C
ATOM   2207  CD2 LEU A 266     -20.767 -10.967 -13.953  0.00  0.00      C2   C
ATOM   2208  H   LEU A 266     -20.506  -6.920 -11.106  0.00  0.00      C2   H
ATOM   2209  HA  LEU A 266     -19.324  -6.740 -13.803  0.00  0.00      C2   H
ATOM   2210  HB3 LEU A 266     -20.863  -8.785 -12.189  0.00  0.00      C2   H
ATOM   2211  HB2 LEU A 266     -19.252  -8.999 -12.812  0.00  0.00      C2   H
ATOM   2212  HG  LEU A 266     -21.701  -9.114 -14.612  0.00  0.00      C2   H
ATOM   2213 HD11 LEU A 266     -20.344  -8.601 -16.185  0.00  0.00      C2   H
ATOM   2214 HD12 LEU A 266     -18.812  -8.827 -15.452  0.00  0.00      C2   H
ATOM   2215 HD13 LEU A 266     -19.702 -10.219 -16.073  0.00  0.00      C2   H
ATOM   2216 HD21 LEU A 266     -21.799 -11.296 -14.075  0.00  0.00      C2   H
ATOM   2217 HD22 LEU A 266     -19.954 -11.539 -14.401  0.00  0.00      C2   H
ATOM   2218 HD23 LEU A 266     -20.594 -11.146 -12.892  0.00  0.00      C2   H
ATOM   2219  N   PHE A 267     -21.472  -5.778 -14.778  0.00  0.00      C2   N
ATOM   2220  CA  PHE A 267     -22.675  -5.213 -15.475  0.00  0.00      C2   C
ATOM   2221  C   PHE A 267     -22.935  -6.064 -16.761  0.00  0.00      C2   C
ATOM   2222  O   PHE A 267     -22.182  -5.821 -17.744  0.00  0.00      C2   O
ATOM   2223  CB  PHE A 267     -22.434  -3.672 -15.903  0.00  0.00      C2   C
ATOM   2224  CG  PHE A 267     -22.773  -2.727 -14.821  0.00  0.00      C2   C
ATOM   2225  CD1 PHE A 267     -22.008  -2.559 -13.626  0.00  0.00      C2   C
ATOM   2226  CD2 PHE A 267     -23.993  -1.997 -14.881  0.00  0.00      C2   C
ATOM   2227  CE1 PHE A 267     -22.335  -1.567 -12.725  0.00  0.00      C2   C
ATOM   2228  CE2 PHE A 267     -24.258  -0.930 -13.998  0.00  0.00      C2   C
ATOM   2229  CZ  PHE A 267     -23.435  -0.766 -12.861  0.00  0.00      C2   C
ATOM   2230  H   PHE A 267     -20.580  -5.586 -15.211  0.00  0.00      C2   H
ATOM   2231  HA  PHE A 267     -23.547  -5.156 -14.824  0.00  0.00      C2   H
ATOM   2232  HB3 PHE A 267     -22.953  -3.465 -16.838  0.00  0.00      C2   H
ATOM   2233  HB2 PHE A 267     -21.377  -3.546 -16.135  0.00  0.00      C2   H
ATOM   2234  HD1 PHE A 267     -21.194  -3.261 -13.523  0.00  0.00      C2   H
ATOM   2235  HD2 PHE A 267     -24.613  -2.203 -15.741  0.00  0.00      C2   H
ATOM   2236  HE1 PHE A 267     -21.763  -1.422 -11.821  0.00  0.00      C2   H
ATOM   2237  HE2 PHE A 267     -25.147  -0.360 -14.223  0.00  0.00      C2   H
ATOM   2238  HZ  PHE A 267     -23.540   0.042 -12.152  0.00  0.00      C2   H
ATOM   2239  N   LEU A 268     -23.956  -6.925 -16.673  0.00  0.00      C2   N
ATOM   2240  CA  LEU A 268     -24.352  -7.931 -17.706  0.00  0.00      C2   C
ATOM   2241  C   LEU A 268     -25.424  -7.286 -18.612  0.00  0.00      C2   C
ATOM   2242  O   LEU A 268     -26.642  -7.417 -18.409  0.00  0.00      C2   O
ATOM   2243  CB  LEU A 268     -25.042  -9.092 -17.050  0.00  0.00      C2   C
ATOM   2244  CG  LEU A 268     -24.153  -9.975 -16.135  0.00  0.00      C2   C
ATOM   2245  CD1 LEU A 268     -24.980 -10.849 -15.232  0.00  0.00      C2   C
ATOM   2246  CD2 LEU A 268     -23.102 -10.837 -16.913  0.00  0.00      C2   C
ATOM   2247  H   LEU A 268     -24.521  -7.002 -15.839  0.00  0.00      C2   H
ATOM   2248  HA  LEU A 268     -23.551  -8.326 -18.331  0.00  0.00      C2   H
ATOM   2249  HB3 LEU A 268     -25.462  -9.771 -17.792  0.00  0.00      C2   H
ATOM   2250  HB2 LEU A 268     -25.983  -8.905 -16.532  0.00  0.00      C2   H
ATOM   2251  HG  LEU A 268     -23.568  -9.339 -15.471  0.00  0.00      C2   H
ATOM   2252 HD11 LEU A 268     -25.800 -10.224 -14.877  0.00  0.00      C2   H
ATOM   2253 HD12 LEU A 268     -25.296 -11.794 -15.675  0.00  0.00      C2   H
ATOM   2254 HD13 LEU A 268     -24.368 -10.993 -14.342  0.00  0.00      C2   H
ATOM   2255 HD21 LEU A 268     -23.347 -11.889 -17.066  0.00  0.00      C2   H
ATOM   2256 HD22 LEU A 268     -23.162 -10.510 -17.951  0.00  0.00      C2   H
ATOM   2257 HD23 LEU A 268     -22.109 -10.779 -16.468  0.00  0.00      C2   H
ATOM   2258  N   ASN A 269     -24.914  -6.582 -19.615  0.00  0.00      C2   N
ATOM   2259  CA  ASN A 269     -25.606  -5.793 -20.654  0.00  0.00      C2   C
ATOM   2260  C   ASN A 269     -26.296  -6.543 -21.751  0.00  0.00      C2   C
ATOM   2261  O   ASN A 269     -25.871  -7.644 -22.106  0.00  0.00      C2   O
ATOM   2262  CB  ASN A 269     -24.600  -4.719 -21.243  0.00  0.00      C2   C
ATOM   2263  CG  ASN A 269     -24.421  -3.556 -20.237  0.00  0.00      C2   C
ATOM   2264  OD1 ASN A 269     -25.383  -3.041 -19.625  0.00  0.00      C2   O
ATOM   2265  ND2 ASN A 269     -23.185  -3.206 -20.005  0.00  0.00      C2   N
ATOM   2266  H   ASN A 269     -23.910  -6.618 -19.723  0.00  0.00      C2   H
ATOM   2267  HA  ASN A 269     -26.445  -5.295 -20.169  0.00  0.00      C2   H
ATOM   2268  HB3 ASN A 269     -25.124  -4.204 -22.048  0.00  0.00      C2   H
ATOM   2269  HB2 ASN A 269     -23.687  -5.119 -21.684  0.00  0.00      C2   H
ATOM   2270 HD22 ASN A 269     -22.980  -2.587 -19.233  0.00  0.00      C2   H
ATOM   2271 HD21 ASN A 269     -22.398  -3.538 -20.543  0.00  0.00      C2   H
ATOM   2272  N   LYS A 270     -27.509  -6.058 -22.147  0.00  0.00      C2   N
ATOM   2273  CA  LYS A 270     -28.225  -6.495 -23.380  0.00  0.00      C2   C
ATOM   2274  C   LYS A 270     -28.904  -7.875 -23.148  0.00  0.00      C2   C
ATOM   2275  O   LYS A 270     -28.743  -8.701 -24.050  0.00  0.00      C2   O
ATOM   2276  CB  LYS A 270     -27.274  -6.463 -24.637  0.00  0.00      C2   C
ATOM   2277  CG  LYS A 270     -26.656  -5.098 -25.001  0.00  0.00      C2   C
ATOM   2278  CD  LYS A 270     -25.866  -5.180 -26.248  0.00  0.00      C2   C
ATOM   2279  CE  LYS A 270     -25.072  -3.929 -26.611  0.00  0.00      C2   C
ATOM   2280  NZ  LYS A 270     -24.376  -4.047 -27.859  0.00  0.00      C2   N
ATOM   2281  H   LYS A 270     -27.890  -5.244 -21.688  0.00  0.00      C2   H
ATOM   2282  HA  LYS A 270     -28.994  -5.734 -23.518  0.00  0.00      C2   H
ATOM   2283  HB3 LYS A 270     -27.888  -6.615 -25.526  0.00  0.00      C2   H
ATOM   2284  HB2 LYS A 270     -26.519  -7.243 -24.547  0.00  0.00      C2   H
ATOM   2285  HG3 LYS A 270     -26.066  -4.665 -24.194  0.00  0.00      C2   H
ATOM   2286  HG2 LYS A 270     -27.423  -4.340 -25.161  0.00  0.00      C2   H
ATOM   2287  HD3 LYS A 270     -26.540  -5.531 -27.029  0.00  0.00      C2   H
ATOM   2288  HD2 LYS A 270     -25.215  -6.026 -26.025  0.00  0.00      C2   H
ATOM   2289  HE3 LYS A 270     -24.372  -3.560 -25.862  0.00  0.00      C2   H
ATOM   2290  HE2 LYS A 270     -25.793  -3.115 -26.685  0.00  0.00      C2   H
ATOM   2291  HZ1 LYS A 270     -25.004  -4.317 -28.603  0.00  0.00      C2   H
ATOM   2292  HZ2 LYS A 270     -24.091  -3.107 -28.096  0.00  0.00      C2   H
ATOM   2293  HZ3 LYS A 270     -23.605  -4.700 -27.848  0.00  0.00      C2   H
ATOM   2294  N   LYS A 271     -29.557  -7.941 -21.982  0.00  0.00      C2   N
ATOM   2295  CA  LYS A 271     -30.431  -9.148 -21.652  0.00  0.00      C2   C
ATOM   2296  C   LYS A 271     -31.476  -9.368 -22.734  0.00  0.00      C2   C
ATOM   2297  O   LYS A 271     -31.641 -10.478 -23.150  0.00  0.00      C2   O
ATOM   2298  CB  LYS A 271     -31.168  -8.990 -20.300  0.00  0.00      C2   C
ATOM   2299  CG  LYS A 271     -31.989 -10.245 -19.770  0.00  0.00      C2   C
ATOM   2300  CD  LYS A 271     -32.566 -10.044 -18.275  0.00  0.00      C2   C
ATOM   2301  CE  LYS A 271     -32.980 -11.215 -17.373  0.00  0.00      C2   C
ATOM   2302  NZ  LYS A 271     -34.259 -11.782 -17.780  0.00  0.00      C2   N
ATOM   2303  H   LYS A 271     -29.629  -7.107 -21.416  0.00  0.00      C2   H
ATOM   2304  HA  LYS A 271     -29.862 -10.067 -21.510  0.00  0.00      C2   H
ATOM   2305  HB3 LYS A 271     -31.724  -8.066 -20.138  0.00  0.00      C2   H
ATOM   2306  HB2 LYS A 271     -30.355  -8.829 -19.592  0.00  0.00      C2   H
ATOM   2307  HG3 LYS A 271     -31.345 -11.110 -19.929  0.00  0.00      C2   H
ATOM   2308  HG2 LYS A 271     -32.791 -10.488 -20.467  0.00  0.00      C2   H
ATOM   2309  HD3 LYS A 271     -33.458  -9.420 -18.325  0.00  0.00      C2   H
ATOM   2310  HD2 LYS A 271     -31.796  -9.469 -17.760  0.00  0.00      C2   H
ATOM   2311  HE3 LYS A 271     -33.214 -10.780 -16.401  0.00  0.00      C2   H
ATOM   2312  HE2 LYS A 271     -32.226 -11.967 -17.140  0.00  0.00      C2   H
ATOM   2313  HZ1 LYS A 271     -35.046 -11.200 -17.532  0.00  0.00      C2   H
ATOM   2314  HZ2 LYS A 271     -34.271 -12.032 -18.758  0.00  0.00      C2   H
ATOM   2315  HZ3 LYS A 271     -34.289 -12.712 -17.387  0.00  0.00      C2   H
ATOM   2316  N   ASP A 272     -32.190  -8.303 -23.116  0.00  0.00      C2   N
ATOM   2317  CA  ASP A 272     -33.212  -8.245 -24.126  0.00  0.00      C2   C
ATOM   2318  C   ASP A 272     -32.806  -8.698 -25.496  0.00  0.00      C2   C
ATOM   2319  O   ASP A 272     -33.657  -9.345 -26.181  0.00  0.00      C2   O
ATOM   2320  CB  ASP A 272     -33.848  -6.857 -24.327  0.00  0.00      C2   C
ATOM   2321  CG  ASP A 272     -34.144  -6.058 -23.138  0.00  0.00      C2   C
ATOM   2322  OD1 ASP A 272     -35.252  -5.514 -23.072  0.00  0.00      C2   O
ATOM   2323  OD2 ASP A 272     -33.225  -5.875 -22.245  0.00  0.00      C2   O
ATOM   2324  H   ASP A 272     -32.163  -7.463 -22.556  0.00  0.00      C2   H
ATOM   2325  HA  ASP A 272     -34.000  -8.943 -23.846  0.00  0.00      C2   H
ATOM   2326  HB3 ASP A 272     -34.764  -7.059 -24.882  0.00  0.00      C2   H
ATOM   2327  HB2 ASP A 272     -33.187  -6.225 -24.921  0.00  0.00      C2   H
ATOM   2328  N   LEU A 273     -31.535  -8.457 -25.828  0.00  0.00      C2   N
ATOM   2329  CA  LEU A 273     -30.895  -8.997 -27.040  0.00  0.00      C2   C
ATOM   2330  C   LEU A 273     -30.309 -10.383 -26.912  0.00  0.00      C2   C
ATOM   2331  O   LEU A 273     -30.351 -11.168 -27.844  0.00  0.00      C2   O
ATOM   2332  CB  LEU A 273     -29.836  -7.997 -27.475  0.00  0.00      C2   C
ATOM   2333  CG  LEU A 273     -30.169  -6.623 -28.074  0.00  0.00      C2   C
ATOM   2334  CD1 LEU A 273     -31.111  -6.729 -29.304  0.00  0.00      C2   C
ATOM   2335  CD2 LEU A 273     -30.516  -5.541 -27.009  0.00  0.00      C2   C
ATOM   2336  H   LEU A 273     -30.852  -7.971 -25.264  0.00  0.00      C2   H
ATOM   2337  HA  LEU A 273     -31.656  -9.078 -27.816  0.00  0.00      C2   H
ATOM   2338  HB3 LEU A 273     -29.449  -8.629 -28.274  0.00  0.00      C2   H
ATOM   2339  HB2 LEU A 273     -28.983  -7.748 -26.843  0.00  0.00      C2   H
ATOM   2340  HG  LEU A 273     -29.222  -6.172 -28.374  0.00  0.00      C2   H
ATOM   2341 HD11 LEU A 273     -32.121  -6.433 -29.020  0.00  0.00      C2   H
ATOM   2342 HD12 LEU A 273     -30.737  -6.024 -30.046  0.00  0.00      C2   H
ATOM   2343 HD13 LEU A 273     -31.087  -7.695 -29.807  0.00  0.00      C2   H
ATOM   2344 HD21 LEU A 273     -29.915  -4.634 -27.080  0.00  0.00      C2   H
ATOM   2345 HD22 LEU A 273     -31.434  -5.041 -27.320  0.00  0.00      C2   H
ATOM   2346 HD23 LEU A 273     -30.692  -5.828 -25.973  0.00  0.00      C2   H
ATOM   2347  N   PHE A 274     -29.964 -10.705 -25.706  0.00  0.00      C2   N
ATOM   2348  CA  PHE A 274     -29.510 -12.045 -25.324  0.00  0.00      C2   C
ATOM   2349  C   PHE A 274     -30.620 -13.044 -25.463  0.00  0.00      C2   C
ATOM   2350  O   PHE A 274     -30.548 -14.065 -26.125  0.00  0.00      C2   O
ATOM   2351  CB  PHE A 274     -28.832 -12.060 -24.040  0.00  0.00      C2   C
ATOM   2352  CG  PHE A 274     -28.286 -13.416 -23.598  0.00  0.00      C2   C
ATOM   2353  CD1 PHE A 274     -29.045 -14.295 -22.824  0.00  0.00      C2   C
ATOM   2354  CD2 PHE A 274     -27.064 -13.863 -24.122  0.00  0.00      C2   C
ATOM   2355  CE1 PHE A 274     -28.653 -15.653 -22.682  0.00  0.00      C2   C
ATOM   2356  CE2 PHE A 274     -26.554 -15.139 -23.848  0.00  0.00      C2   C
ATOM   2357  CZ  PHE A 274     -27.355 -16.022 -23.144  0.00  0.00      C2   C
ATOM   2358  H   PHE A 274     -30.001  -9.989 -24.995  0.00  0.00      C2   H
ATOM   2359  HA  PHE A 274     -28.845 -12.365 -26.126  0.00  0.00      C2   H
ATOM   2360  HB3 PHE A 274     -29.498 -11.652 -23.279  0.00  0.00      C2   H
ATOM   2361  HB2 PHE A 274     -28.010 -11.345 -24.055  0.00  0.00      C2   H
ATOM   2362  HD1 PHE A 274     -30.017 -14.069 -22.410  0.00  0.00      C2   H
ATOM   2363  HD2 PHE A 274     -26.610 -13.224 -24.865  0.00  0.00      C2   H
ATOM   2364  HE1 PHE A 274     -29.306 -16.379 -22.220  0.00  0.00      C2   H
ATOM   2365  HE2 PHE A 274     -25.540 -15.455 -24.046  0.00  0.00      C2   H
ATOM   2366  HZ  PHE A 274     -26.982 -17.011 -22.925  0.00  0.00      C2   H
ATOM   2367  N   GLU A 275     -31.779 -12.719 -24.918  0.00  0.00      C2   N
ATOM   2368  CA  GLU A 275     -32.979 -13.580 -24.893  0.00  0.00      C2   C
ATOM   2369  C   GLU A 275     -33.634 -13.628 -26.275  0.00  0.00      C2   C
ATOM   2370  O   GLU A 275     -34.175 -14.652 -26.686  0.00  0.00      C2   O
ATOM   2371  CB  GLU A 275     -34.014 -12.990 -23.939  0.00  0.00      C2   C
ATOM   2372  CG  GLU A 275     -33.559 -13.011 -22.458  0.00  0.00      C2   C
ATOM   2373  CD  GLU A 275     -34.592 -12.559 -21.510  0.00  0.00      C2   C
ATOM   2374  OE1 GLU A 275     -35.735 -12.188 -21.874  0.00  0.00      C2   O
ATOM   2375  OE2 GLU A 275     -34.404 -12.662 -20.268  0.00  0.00      C2   O
ATOM   2376  H   GLU A 275     -31.896 -11.860 -24.401  0.00  0.00      C2   H
ATOM   2377  HA  GLU A 275     -32.700 -14.626 -24.768  0.00  0.00      C2   H
ATOM   2378  HB3 GLU A 275     -34.891 -13.638 -23.921  0.00  0.00      C2   H
ATOM   2379  HB2 GLU A 275     -34.390 -12.016 -24.250  0.00  0.00      C2   H
ATOM   2380  HG3 GLU A 275     -32.679 -12.370 -22.393  0.00  0.00      C2   H
ATOM   2381  HG2 GLU A 275     -33.237 -14.000 -22.132  0.00  0.00      C2   H
ATOM   2382  N   GLU A 276     -33.481 -12.573 -27.155  0.00  0.00      C2   N
ATOM   2383  CA  GLU A 276     -33.893 -12.500 -28.579  0.00  0.00      C2   C
ATOM   2384  C   GLU A 276     -33.022 -13.388 -29.467  0.00  0.00      C2   C
ATOM   2385  O   GLU A 276     -33.556 -14.149 -30.310  0.00  0.00      C2   O
ATOM   2386  CB  GLU A 276     -33.814 -11.040 -29.022  0.00  0.00      C2   C
ATOM   2387  CG  GLU A 276     -34.557 -10.706 -30.394  0.00  0.00      C2   C
ATOM   2388  CD  GLU A 276     -35.871 -11.305 -30.518  0.00  0.00      C2   C
ATOM   2389  OE1 GLU A 276     -36.671 -11.245 -29.597  0.00  0.00      C2   O
ATOM   2390  OE2 GLU A 276     -36.223 -11.678 -31.641  0.00  0.00      C2   O
ATOM   2391  H   GLU A 276     -33.020 -11.712 -26.896  0.00  0.00      C2   H
ATOM   2392  HA  GLU A 276     -34.919 -12.863 -28.631  0.00  0.00      C2   H
ATOM   2393  HB3 GLU A 276     -32.782 -10.740 -29.204  0.00  0.00      C2   H
ATOM   2394  HB2 GLU A 276     -34.198 -10.390 -28.235  0.00  0.00      C2   H
ATOM   2395  HG3 GLU A 276     -33.921 -10.984 -31.235  0.00  0.00      C2   H
ATOM   2396  HG2 GLU A 276     -34.746  -9.635 -30.471  0.00  0.00      C2   H
ATOM   2397  N   LYS A 277     -31.673 -13.422 -29.265  0.00  0.00      C2   N
ATOM   2398  CA  LYS A 277     -30.665 -14.138 -30.040  0.00  0.00      C2   C
ATOM   2399  C   LYS A 277     -30.807 -15.646 -29.838  0.00  0.00      C2   C
ATOM   2400  O   LYS A 277     -30.852 -16.428 -30.807  0.00  0.00      C2   O
ATOM   2401  CB  LYS A 277     -29.255 -13.605 -29.751  0.00  0.00      C2   C
ATOM   2402  CG  LYS A 277     -28.712 -12.415 -30.623  0.00  0.00      C2   C
ATOM   2403  CD  LYS A 277     -27.219 -12.129 -30.273  0.00  0.00      C2   C
ATOM   2404  CE  LYS A 277     -26.567 -11.314 -31.359  0.00  0.00      C2   C
ATOM   2405  NZ  LYS A 277     -25.137 -11.587 -31.377  0.00  0.00      C2   N
ATOM   2406  H   LYS A 277     -31.301 -13.082 -28.389  0.00  0.00      C2   H
ATOM   2407  HA  LYS A 277     -30.905 -14.083 -31.102  0.00  0.00      C2   H
ATOM   2408  HB3 LYS A 277     -28.546 -14.411 -29.935  0.00  0.00      C2   H
ATOM   2409  HB2 LYS A 277     -29.094 -13.411 -28.691  0.00  0.00      C2   H
ATOM   2410  HG3 LYS A 277     -29.356 -11.568 -30.388  0.00  0.00      C2   H
ATOM   2411  HG2 LYS A 277     -28.816 -12.683 -31.674  0.00  0.00      C2   H
ATOM   2412  HD3 LYS A 277     -26.698 -13.084 -30.213  0.00  0.00      C2   H
ATOM   2413  HD2 LYS A 277     -27.193 -11.637 -29.301  0.00  0.00      C2   H
ATOM   2414  HE3 LYS A 277     -26.655 -10.282 -31.021  0.00  0.00      C2   H
ATOM   2415  HE2 LYS A 277     -27.016 -11.568 -32.319  0.00  0.00      C2   H
ATOM   2416  HZ1 LYS A 277     -24.727 -11.325 -32.263  0.00  0.00      C2   H
ATOM   2417  HZ2 LYS A 277     -24.578 -11.185 -30.638  0.00  0.00      C2   H
ATOM   2418  HZ3 LYS A 277     -24.886 -12.562 -31.293  0.00  0.00      C2   H
ATOM   2419  N   ILE A 278     -31.022 -15.978 -28.554  0.00  0.00      C2   N
ATOM   2420  CA  ILE A 278     -31.388 -17.375 -28.149  0.00  0.00      C2   C
ATOM   2421  C   ILE A 278     -32.626 -17.949 -28.805  0.00  0.00      C2   C
ATOM   2422  O   ILE A 278     -32.716 -19.172 -28.914  0.00  0.00      C2   O
ATOM   2423  CB  ILE A 278     -31.588 -17.404 -26.540  0.00  0.00      C2   C
ATOM   2424  CG1 ILE A 278     -30.168 -17.267 -25.800  0.00  0.00      C2   C
ATOM   2425  CG2 ILE A 278     -32.391 -18.616 -25.910  0.00  0.00      C2   C
ATOM   2426  CD1 ILE A 278     -29.225 -18.386 -25.749  0.00  0.00      C2   C
ATOM   2427  H   ILE A 278     -30.967 -15.377 -27.744  0.00  0.00      C2   H
ATOM   2428  HA  ILE A 278     -30.532 -17.974 -28.459  0.00  0.00      C2   H
ATOM   2429  HB  ILE A 278     -32.131 -16.507 -26.242  0.00  0.00      C2   H
ATOM   2430 HG13 ILE A 278     -30.350 -16.944 -24.775  0.00  0.00      C2   H
ATOM   2431 HG12 ILE A 278     -29.722 -16.413 -26.311  0.00  0.00      C2   H
ATOM   2432 HG21 ILE A 278     -31.903 -19.568 -26.121  0.00  0.00      C2   H
ATOM   2433 HG22 ILE A 278     -32.413 -18.369 -24.849  0.00  0.00      C2   H
ATOM   2434 HG23 ILE A 278     -33.452 -18.720 -26.135  0.00  0.00      C2   H
ATOM   2435 HD11 ILE A 278     -29.333 -18.962 -26.668  0.00  0.00      C2   H
ATOM   2436 HD12 ILE A 278     -28.202 -18.016 -25.687  0.00  0.00      C2   H
ATOM   2437 HD13 ILE A 278     -29.418 -18.894 -24.804  0.00  0.00      C2   H
ATOM   2438  N   LYS A 279     -33.527 -17.139 -29.396  0.00  0.00      C2   N
ATOM   2439  CA  LYS A 279     -34.581 -17.686 -30.231  0.00  0.00      C2   C
ATOM   2440  C   LYS A 279     -34.152 -18.423 -31.506  0.00  0.00      C2   C
ATOM   2441  O   LYS A 279     -34.948 -19.224 -31.972  0.00  0.00      C2   O
ATOM   2442  CB  LYS A 279     -35.502 -16.519 -30.591  0.00  0.00      C2   C
ATOM   2443  CG  LYS A 279     -36.234 -15.874 -29.409  0.00  0.00      C2   C
ATOM   2444  CD  LYS A 279     -37.290 -14.895 -29.775  0.00  0.00      C2   C
ATOM   2445  CE  LYS A 279     -38.034 -14.422 -28.561  0.00  0.00      C2   C
ATOM   2446  NZ  LYS A 279     -38.798 -13.187 -28.862  0.00  0.00      C2   N
ATOM   2447  H   LYS A 279     -33.439 -16.133 -29.401  0.00  0.00      C2   H
ATOM   2448  HA  LYS A 279     -35.251 -18.357 -29.693  0.00  0.00      C2   H
ATOM   2449  HB3 LYS A 279     -36.293 -16.833 -31.272  0.00  0.00      C2   H
ATOM   2450  HB2 LYS A 279     -35.051 -15.815 -31.290  0.00  0.00      C2   H
ATOM   2451  HG3 LYS A 279     -35.557 -15.320 -28.759  0.00  0.00      C2   H
ATOM   2452  HG2 LYS A 279     -36.749 -16.654 -28.848  0.00  0.00      C2   H
ATOM   2453  HD3 LYS A 279     -37.861 -15.392 -30.558  0.00  0.00      C2   H
ATOM   2454  HD2 LYS A 279     -36.857 -14.012 -30.246  0.00  0.00      C2   H
ATOM   2455  HE3 LYS A 279     -37.348 -14.059 -27.796  0.00  0.00      C2   H
ATOM   2456  HE2 LYS A 279     -38.702 -15.195 -28.179  0.00  0.00      C2   H
ATOM   2457  HZ1 LYS A 279     -39.386 -13.401 -29.655  0.00  0.00      C2   H
ATOM   2458  HZ2 LYS A 279     -39.429 -13.096 -28.079  0.00  0.00      C2   H
ATOM   2459  HZ3 LYS A 279     -38.119 -12.439 -28.885  0.00  0.00      C2   H
ATOM   2460  N   LYS A 280     -33.011 -18.055 -32.153  0.00  0.00      C2   N
ATOM   2461  CA  LYS A 280     -32.616 -18.449 -33.508  0.00  0.00      C2   C
ATOM   2462  C   LYS A 280     -31.139 -19.028 -33.543  0.00  0.00      C2   C
ATOM   2463  O   LYS A 280     -30.942 -20.030 -34.245  0.00  0.00      C2   O
ATOM   2464  CB  LYS A 280     -32.822 -17.248 -34.501  0.00  0.00      C2   C
ATOM   2465  CG  LYS A 280     -31.976 -15.945 -34.124  0.00  0.00      C2   C
ATOM   2466  CD  LYS A 280     -32.177 -14.760 -35.083  0.00  0.00      C2   C
ATOM   2467  CE  LYS A 280     -31.321 -13.537 -34.756  0.00  0.00      C2   C
ATOM   2468  NZ  LYS A 280     -32.125 -12.372 -35.118  0.00  0.00      C2   N
ATOM   2469  H   LYS A 280     -32.427 -17.390 -31.666  0.00  0.00      C2   H
ATOM   2470  HA  LYS A 280     -33.273 -19.275 -33.781  0.00  0.00      C2   H
ATOM   2471  HB3 LYS A 280     -33.860 -16.916 -34.518  0.00  0.00      C2   H
ATOM   2472  HB2 LYS A 280     -32.634 -17.527 -35.537  0.00  0.00      C2   H
ATOM   2473  HG3 LYS A 280     -30.918 -16.158 -34.279  0.00  0.00      C2   H
ATOM   2474  HG2 LYS A 280     -32.032 -15.577 -33.099  0.00  0.00      C2   H
ATOM   2475  HD3 LYS A 280     -33.230 -14.483 -35.119  0.00  0.00      C2   H
ATOM   2476  HD2 LYS A 280     -32.006 -15.095 -36.106  0.00  0.00      C2   H
ATOM   2477  HE3 LYS A 280     -30.408 -13.483 -35.350  0.00  0.00      C2   H
ATOM   2478  HE2 LYS A 280     -30.987 -13.539 -33.719  0.00  0.00      C2   H
ATOM   2479  HZ1 LYS A 280     -32.994 -12.313 -34.607  0.00  0.00      C2   H
ATOM   2480  HZ2 LYS A 280     -31.530 -11.575 -34.940  0.00  0.00      C2   H
ATOM   2481  HZ3 LYS A 280     -32.309 -12.371 -36.111  0.00  0.00      C2   H
ATOM   2482  N   SER A 281     -30.207 -18.416 -32.688  0.00  0.00      C2   N
ATOM   2483  CA  SER A 281     -28.850 -18.917 -32.319  0.00  0.00      C2   C
ATOM   2484  C   SER A 281     -28.899 -19.654 -30.894  0.00  0.00      C2   C
ATOM   2485  O   SER A 281     -28.776 -19.035 -29.837  0.00  0.00      C2   O
ATOM   2486  CB  SER A 281     -28.000 -17.631 -32.266  0.00  0.00      C2   C
ATOM   2487  OG  SER A 281     -26.616 -17.830 -32.265  0.00  0.00      C2   O
ATOM   2488  H   SER A 281     -30.479 -17.697 -32.034  0.00  0.00      C2   H
ATOM   2489  HA  SER A 281     -28.442 -19.519 -33.131  0.00  0.00      C2   H
ATOM   2490  HB3 SER A 281     -28.322 -16.979 -31.454  0.00  0.00      C2   H
ATOM   2491  HB2 SER A 281     -28.215 -16.953 -33.091  0.00  0.00      C2   H
ATOM   2492  HG  SER A 281     -26.218 -16.962 -32.359  0.00  0.00      C2   H
ATOM   2493  N   PRO A 282     -29.220 -20.983 -30.821  0.00  0.00      C2   N
ATOM   2494  CA  PRO A 282     -29.275 -21.706 -29.590  0.00  0.00      C2   C
ATOM   2495  C   PRO A 282     -27.887 -21.889 -28.920  0.00  0.00      C2   C
ATOM   2496  O   PRO A 282     -26.962 -22.285 -29.668  0.00  0.00      C2   O
ATOM   2497  CB  PRO A 282     -29.979 -23.007 -29.942  0.00  0.00      C2   C
ATOM   2498  CG  PRO A 282     -29.702 -23.227 -31.410  0.00  0.00      C2   C
ATOM   2499  CD  PRO A 282     -29.446 -21.887 -31.975  0.00  0.00      C2   C
ATOM   2500  HA  PRO A 282     -29.847 -21.207 -28.808  0.00  0.00      C2   H
ATOM   2501  HB3 PRO A 282     -31.047 -22.795 -29.887  0.00  0.00      C2   H
ATOM   2502  HB2 PRO A 282     -29.602 -23.839 -29.348  0.00  0.00      C2   H
ATOM   2503  HG3 PRO A 282     -30.612 -23.598 -31.881  0.00  0.00      C2   H
ATOM   2504  HG2 PRO A 282     -28.948 -24.000 -31.563  0.00  0.00      C2   H
ATOM   2505  HD2 PRO A 282     -28.613 -21.809 -32.673  0.00  0.00      C2   H
ATOM   2506  HD3 PRO A 282     -30.408 -21.700 -32.452  0.00  0.00      C2   H
ATOM   2507  N   LEU A 283     -27.820 -21.745 -27.581  0.00  0.00      C2   N
ATOM   2508  CA  LEU A 283     -26.608 -21.874 -26.786  0.00  0.00      C2   C
ATOM   2509  C   LEU A 283     -25.897 -23.251 -26.873  0.00  0.00      C2   C
ATOM   2510  O   LEU A 283     -24.663 -23.333 -26.937  0.00  0.00      C2   O
ATOM   2511  CB  LEU A 283     -26.936 -21.418 -25.265  0.00  0.00      C2   C
ATOM   2512  CG  LEU A 283     -25.655 -21.006 -24.550  0.00  0.00      C2   C
ATOM   2513  CD1 LEU A 283     -25.085 -19.703 -25.014  0.00  0.00      C2   C
ATOM   2514  CD2 LEU A 283     -25.781 -21.134 -23.007  0.00  0.00      C2   C
ATOM   2515  H   LEU A 283     -28.642 -21.472 -27.061  0.00  0.00      C2   H
ATOM   2516  HA  LEU A 283     -25.949 -21.121 -27.218  0.00  0.00      C2   H
ATOM   2517  HB3 LEU A 283     -27.479 -22.171 -24.694  0.00  0.00      C2   H
ATOM   2518  HB2 LEU A 283     -27.600 -20.554 -25.286  0.00  0.00      C2   H
ATOM   2519  HG  LEU A 283     -24.857 -21.700 -24.811  0.00  0.00      C2   H
ATOM   2520 HD11 LEU A 283     -25.221 -19.003 -24.190  0.00  0.00      C2   H
ATOM   2521 HD12 LEU A 283     -24.006 -19.769 -25.150  0.00  0.00      C2   H
ATOM   2522 HD13 LEU A 283     -25.576 -19.241 -25.871  0.00  0.00      C2   H
ATOM   2523 HD21 LEU A 283     -25.609 -20.195 -22.481  0.00  0.00      C2   H
ATOM   2524 HD22 LEU A 283     -26.742 -21.495 -22.640  0.00  0.00      C2   H
ATOM   2525 HD23 LEU A 283     -25.027 -21.768 -22.542  0.00  0.00      C2   H
ATOM   2526  N   THR A 284     -26.739 -24.273 -26.947  0.00  0.00      C2   N
ATOM   2527  CA  THR A 284     -26.400 -25.626 -27.275  0.00  0.00      C2   C
ATOM   2528  C   THR A 284     -25.559 -25.788 -28.561  0.00  0.00      C2   C
ATOM   2529  O   THR A 284     -24.885 -26.774 -28.674  0.00  0.00      C2   O
ATOM   2530  CB  THR A 284     -27.678 -26.497 -27.366  0.00  0.00      C2   C
ATOM   2531  OG1 THR A 284     -28.497 -26.002 -28.455  0.00  0.00      C2   O
ATOM   2532  CG2 THR A 284     -28.438 -26.700 -26.034  0.00  0.00      C2   C
ATOM   2533  H   THR A 284     -27.691 -23.951 -27.049  0.00  0.00      C2   H
ATOM   2534  HA  THR A 284     -25.824 -26.051 -26.454  0.00  0.00      C2   H
ATOM   2535  HB  THR A 284     -27.399 -27.529 -27.581  0.00  0.00      C2   H
ATOM   2536  HG1 THR A 284     -28.264 -26.531 -29.221  0.00  0.00      C2   H
ATOM   2537 HG21 THR A 284     -27.736 -27.019 -25.263  0.00  0.00      C2   H
ATOM   2538 HG22 THR A 284     -28.914 -25.848 -25.548  0.00  0.00      C2   H
ATOM   2539 HG23 THR A 284     -29.309 -27.354 -26.017  0.00  0.00      C2   H
ATOM   2540  N   ILE A 285     -25.568 -24.834 -29.547  0.00  0.00      C2   N
ATOM   2541  CA  ILE A 285     -24.728 -24.859 -30.734  0.00  0.00      C2   C
ATOM   2542  C   ILE A 285     -23.416 -24.147 -30.600  0.00  0.00      C2   C
ATOM   2543  O   ILE A 285     -22.355 -24.658 -30.997  0.00  0.00      C2   O
ATOM   2544  CB  ILE A 285     -25.521 -24.220 -31.960  0.00  0.00      C2   C
ATOM   2545  CG1 ILE A 285     -26.704 -25.163 -32.432  0.00  0.00      C2   C
ATOM   2546  CG2 ILE A 285     -24.681 -23.698 -33.146  0.00  0.00      C2   C
ATOM   2547  CD1 ILE A 285     -26.359 -26.293 -33.396  0.00  0.00      C2   C
ATOM   2548  H   ILE A 285     -26.195 -24.043 -29.551  0.00  0.00      C2   H
ATOM   2549  HA  ILE A 285     -24.607 -25.907 -31.009  0.00  0.00      C2   H
ATOM   2550  HB  ILE A 285     -26.189 -23.487 -31.508  0.00  0.00      C2   H
ATOM   2551 HG13 ILE A 285     -27.363 -24.524 -33.020  0.00  0.00      C2   H
ATOM   2552 HG12 ILE A 285     -27.305 -25.451 -31.569  0.00  0.00      C2   H
ATOM   2553 HG21 ILE A 285     -24.214 -22.754 -32.865  0.00  0.00      C2   H
ATOM   2554 HG22 ILE A 285     -24.019 -24.471 -33.536  0.00  0.00      C2   H
ATOM   2555 HG23 ILE A 285     -25.310 -23.441 -33.998  0.00  0.00      C2   H
ATOM   2556 HD11 ILE A 285     -27.247 -26.772 -33.809  0.00  0.00      C2   H
ATOM   2557 HD12 ILE A 285     -25.737 -26.002 -34.242  0.00  0.00      C2   H
ATOM   2558 HD13 ILE A 285     -25.855 -27.042 -32.785  0.00  0.00      C2   H
ATOM   2559  N   CYS A 286     -23.436 -23.016 -29.939  0.00  0.00      C2   N
ATOM   2560  CA  CYS A 286     -22.289 -22.101 -29.688  0.00  0.00      C2   C
ATOM   2561  C   CYS A 286     -21.326 -22.541 -28.524  0.00  0.00      C2   C
ATOM   2562  O   CYS A 286     -20.155 -22.197 -28.543  0.00  0.00      C2   O
ATOM   2563  CB  CYS A 286     -22.842 -20.722 -29.445  0.00  0.00      C2   C
ATOM   2564  SG  CYS A 286     -23.931 -20.173 -30.818  0.00  0.00      C2   S
ATOM   2565  H   CYS A 286     -24.358 -22.670 -29.712  0.00  0.00      C2   H
ATOM   2566  HA  CYS A 286     -21.720 -22.145 -30.616  0.00  0.00      C2   H
ATOM   2567  HB3 CYS A 286     -22.062 -19.983 -29.262  0.00  0.00      C2   H
ATOM   2568  HB2 CYS A 286     -23.546 -20.634 -28.617  0.00  0.00      C2   H
ATOM   2569  HG  CYS A 286     -23.016 -20.412 -31.762  0.00  0.00      C2   H
ATOM   2570  N   TYR A 287     -21.869 -23.202 -27.484  0.00  0.00      C2   N
ATOM   2571  CA  TYR A 287     -21.221 -23.564 -26.192  0.00  0.00      C2   C
ATOM   2572  C   TYR A 287     -21.731 -25.014 -25.865  0.00  0.00      C2   C
ATOM   2573  O   TYR A 287     -22.662 -25.059 -25.079  0.00  0.00      C2   O
ATOM   2574  CB  TYR A 287     -21.671 -22.525 -25.068  0.00  0.00      C2   C
ATOM   2575  CG  TYR A 287     -20.714 -21.336 -25.087  0.00  0.00      C2   C
ATOM   2576  CD1 TYR A 287     -20.755 -20.255 -26.037  0.00  0.00      C2   C
ATOM   2577  CD2 TYR A 287     -19.685 -21.321 -24.146  0.00  0.00      C2   C
ATOM   2578  CE1 TYR A 287     -19.687 -19.322 -26.181  0.00  0.00      C2   C
ATOM   2579  CE2 TYR A 287     -18.649 -20.367 -24.238  0.00  0.00      C2   C
ATOM   2580  CZ  TYR A 287     -18.713 -19.257 -25.187  0.00  0.00      C2   C
ATOM   2581  OH  TYR A 287     -17.867 -18.212 -25.236  0.00  0.00      C2   O
ATOM   2582  H   TYR A 287     -22.868 -23.315 -27.582  0.00  0.00      C2   H
ATOM   2583  HA  TYR A 287     -20.142 -23.601 -26.340  0.00  0.00      C2   H
ATOM   2584  HB3 TYR A 287     -21.733 -22.969 -24.075  0.00  0.00      C2   H
ATOM   2585  HB2 TYR A 287     -22.646 -22.055 -25.199  0.00  0.00      C2   H
ATOM   2586  HD1 TYR A 287     -21.553 -20.325 -26.761  0.00  0.00      C2   H
ATOM   2587  HD2 TYR A 287     -19.588 -22.163 -23.477  0.00  0.00      C2   H
ATOM   2588  HE1 TYR A 287     -19.752 -18.636 -27.012  0.00  0.00      C2   H
ATOM   2589  HE2 TYR A 287     -17.857 -20.438 -23.508  0.00  0.00      C2   H
ATOM   2590  HH  TYR A 287     -18.052 -17.649 -25.992  0.00  0.00      C2   H
ATOM   2591  N   PRO A 288     -21.117 -26.050 -26.488  0.00  0.00      C2   N
ATOM   2592  CA  PRO A 288     -21.667 -27.462 -26.512  0.00  0.00      C2   C
ATOM   2593  C   PRO A 288     -21.716 -28.106 -25.123  0.00  0.00      C2   C
ATOM   2594  O   PRO A 288     -22.331 -29.208 -25.065  0.00  0.00      C2   O
ATOM   2595  CB  PRO A 288     -20.788 -28.216 -27.490  0.00  0.00      C2   C
ATOM   2596  CG  PRO A 288     -19.522 -27.405 -27.600  0.00  0.00      C2   C
ATOM   2597  CD  PRO A 288     -19.913 -25.961 -27.393  0.00  0.00      C2   C
ATOM   2598  HA  PRO A 288     -22.721 -27.515 -26.783  0.00  0.00      C2   H
ATOM   2599  HB3 PRO A 288     -21.317 -28.214 -28.443  0.00  0.00      C2   H
ATOM   2600  HB2 PRO A 288     -20.492 -29.249 -27.309  0.00  0.00      C2   H
ATOM   2601  HG3 PRO A 288     -19.103 -27.502 -28.602  0.00  0.00      C2   H
ATOM   2602  HG2 PRO A 288     -18.674 -27.654 -26.962  0.00  0.00      C2   H
ATOM   2603  HD2 PRO A 288     -19.048 -25.448 -26.972  0.00  0.00      C2   H
ATOM   2604  HD3 PRO A 288     -20.195 -25.510 -28.344  0.00  0.00      C2   H
ATOM   2605  N   GLU A 289     -21.005 -27.556 -24.101  0.00  0.00      C2   N
ATOM   2606  CA  GLU A 289     -21.082 -28.029 -22.755  0.00  0.00      C2   C
ATOM   2607  C   GLU A 289     -22.420 -27.766 -22.021  0.00  0.00      C2   C
ATOM   2608  O   GLU A 289     -22.663 -28.275 -20.955  0.00  0.00      C2   O
ATOM   2609  CB  GLU A 289     -19.822 -27.644 -21.949  0.00  0.00      C2   C
ATOM   2610  CG  GLU A 289     -18.378 -28.182 -22.464  0.00  0.00      C2   C
ATOM   2611  CD  GLU A 289     -17.314 -27.996 -21.394  0.00  0.00      C2   C
ATOM   2612  OE1 GLU A 289     -16.380 -27.170 -21.663  0.00  0.00      C2   O
ATOM   2613  OE2 GLU A 289     -17.455 -28.621 -20.308  0.00  0.00      C2   O
ATOM   2614  H   GLU A 289     -20.512 -26.748 -24.453  0.00  0.00      C2   H
ATOM   2615  HA  GLU A 289     -21.119 -29.114 -22.855  0.00  0.00      C2   H
ATOM   2616  HB3 GLU A 289     -19.925 -27.921 -20.900  0.00  0.00      C2   H
ATOM   2617  HB2 GLU A 289     -19.866 -26.561 -22.059  0.00  0.00      C2   H
ATOM   2618  HG3 GLU A 289     -18.102 -27.780 -23.439  0.00  0.00      C2   H
ATOM   2619  HG2 GLU A 289     -18.381 -29.269 -22.540  0.00  0.00      C2   H
ATOM   2620  N   TYR A 290     -23.200 -26.869 -22.601  0.00  0.00      C2   N
ATOM   2621  CA  TYR A 290     -24.549 -26.459 -22.188  0.00  0.00      C2   C
ATOM   2622  C   TYR A 290     -25.506 -27.450 -22.822  0.00  0.00      C2   C
ATOM   2623  O   TYR A 290     -25.501 -27.742 -24.013  0.00  0.00      C2   O
ATOM   2624  CB  TYR A 290     -24.883 -25.004 -22.618  0.00  0.00      C2   C
ATOM   2625  CG  TYR A 290     -26.288 -24.544 -22.426  0.00  0.00      C2   C
ATOM   2626  CD1 TYR A 290     -26.719 -24.196 -21.177  0.00  0.00      C2   C
ATOM   2627  CD2 TYR A 290     -27.211 -24.422 -23.479  0.00  0.00      C2   C
ATOM   2628  CE1 TYR A 290     -28.016 -23.677 -20.916  0.00  0.00      C2   C
ATOM   2629  CE2 TYR A 290     -28.519 -24.062 -23.254  0.00  0.00      C2   C
ATOM   2630  CZ  TYR A 290     -28.977 -23.684 -21.957  0.00  0.00      C2   C
ATOM   2631  OH  TYR A 290     -30.278 -23.357 -21.734  0.00  0.00      C2   O
ATOM   2632  H   TYR A 290     -22.868 -26.384 -23.422  0.00  0.00      C2   H
ATOM   2633  HA  TYR A 290     -24.483 -26.626 -21.113  0.00  0.00      C2   H
ATOM   2634  HB3 TYR A 290     -24.615 -24.967 -23.674  0.00  0.00      C2   H
ATOM   2635  HB2 TYR A 290     -24.261 -24.252 -22.133  0.00  0.00      C2   H
ATOM   2636  HD1 TYR A 290     -25.936 -24.205 -20.433  0.00  0.00      C2   H
ATOM   2637  HD2 TYR A 290     -27.021 -24.945 -24.404  0.00  0.00      C2   H
ATOM   2638  HE1 TYR A 290     -28.271 -23.514 -19.879  0.00  0.00      C2   H
ATOM   2639  HE2 TYR A 290     -29.254 -24.120 -24.043  0.00  0.00      C2   H
ATOM   2640  HH  TYR A 290     -30.417 -23.341 -20.784  0.00  0.00      C2   H
ATOM   2641  N   ALA A 291     -26.261 -28.022 -21.919  0.00  0.00      C2   N
ATOM   2642  CA  ALA A 291     -27.137 -29.177 -22.107  0.00  0.00      C2   C
ATOM   2643  C   ALA A 291     -28.570 -28.793 -21.878  0.00  0.00      C2   C
ATOM   2644  O   ALA A 291     -29.441 -29.635 -22.050  0.00  0.00      C2   O
ATOM   2645  CB  ALA A 291     -26.616 -30.365 -21.308  0.00  0.00      C2   C
ATOM   2646  H   ALA A 291     -26.255 -27.708 -20.959  0.00  0.00      C2   H
ATOM   2647  HA  ALA A 291     -27.141 -29.496 -23.149  0.00  0.00      C2   H
ATOM   2648  HB1 ALA A 291     -26.839 -30.385 -20.241  0.00  0.00      C2   H
ATOM   2649  HB2 ALA A 291     -27.046 -31.244 -21.788  0.00  0.00      C2   H
ATOM   2650  HB3 ALA A 291     -25.541 -30.509 -21.424  0.00  0.00      C2   H
ATOM   2651  N   GLY A 292     -28.848 -27.572 -21.438  0.00  0.00      C2   N
ATOM   2652  CA  GLY A 292     -30.234 -27.070 -21.220  0.00  0.00      C2   C
ATOM   2653  C   GLY A 292     -31.011 -26.929 -22.492  0.00  0.00      C2   C
ATOM   2654  O   GLY A 292     -30.496 -26.482 -23.563  0.00  0.00      C2   O
ATOM   2655  H   GLY A 292     -28.058 -26.961 -21.290  0.00  0.00      C2   H
ATOM   2656  HA3 GLY A 292     -30.182 -26.185 -20.585  0.00  0.00      C2   H
ATOM   2657  HA2 GLY A 292     -30.635 -27.800 -20.517  0.00  0.00      C2   H
ATOM   2658  N   SER A 293     -32.301 -27.126 -22.418  0.00  0.00      C2   N
ATOM   2659  CA  SER A 293     -33.344 -26.978 -23.427  0.00  0.00      C2   C
ATOM   2660  C   SER A 293     -33.635 -25.540 -23.974  0.00  0.00      C2   C
ATOM   2661  O   SER A 293     -34.777 -25.170 -24.110  0.00  0.00      C2   O
ATOM   2662  CB  SER A 293     -34.657 -27.594 -22.753  0.00  0.00      C2   C
ATOM   2663  OG  SER A 293     -35.007 -26.899 -21.535  0.00  0.00      C2   O
ATOM   2664  H   SER A 293     -32.674 -27.438 -21.533  0.00  0.00      C2   H
ATOM   2665  HA  SER A 293     -33.016 -27.558 -24.289  0.00  0.00      C2   H
ATOM   2666  HB3 SER A 293     -34.571 -28.635 -22.444  0.00  0.00      C2   H
ATOM   2667  HB2 SER A 293     -35.540 -27.567 -23.392  0.00  0.00      C2   H
ATOM   2668  HG  SER A 293     -35.711 -27.448 -21.182  0.00  0.00      C2   H
ATOM   2669  N   ASN A 294     -32.537 -24.824 -24.210  0.00  0.00      C2   N
ATOM   2670  CA  ASN A 294     -32.346 -23.408 -24.576  0.00  0.00      C2   C
ATOM   2671  C   ASN A 294     -33.501 -22.542 -23.975  0.00  0.00      C2   C
ATOM   2672  O   ASN A 294     -34.098 -21.650 -24.583  0.00  0.00      C2   O
ATOM   2673  CB  ASN A 294     -32.257 -23.451 -26.148  0.00  0.00      C2   C
ATOM   2674  CG  ASN A 294     -30.963 -23.961 -26.710  0.00  0.00      C2   C
ATOM   2675  OD1 ASN A 294     -29.936 -23.323 -26.515  0.00  0.00      C2   O
ATOM   2676  ND2 ASN A 294     -31.012 -25.032 -27.445  0.00  0.00      C2   N
ATOM   2677  H   ASN A 294     -31.702 -25.378 -24.080  0.00  0.00      C2   H
ATOM   2678  HA  ASN A 294     -31.369 -23.091 -24.213  0.00  0.00      C2   H
ATOM   2679  HB3 ASN A 294     -32.434 -22.413 -26.428  0.00  0.00      C2   H
ATOM   2680  HB2 ASN A 294     -33.082 -23.991 -26.612  0.00  0.00      C2   H
ATOM   2681 HD22 ASN A 294     -30.200 -25.407 -27.915  0.00  0.00      C2   H
ATOM   2682 HD21 ASN A 294     -31.823 -25.628 -27.525  0.00  0.00      C2   H
ATOM   2683  N   THR A 295     -33.725 -22.570 -22.665  0.00  0.00      C2   N
ATOM   2684  CA  THR A 295     -34.505 -21.777 -21.777  0.00  0.00      C2   C
ATOM   2685  C   THR A 295     -33.629 -20.576 -21.370  0.00  0.00      C2   C
ATOM   2686  O   THR A 295     -32.483 -20.744 -20.861  0.00  0.00      C2   O
ATOM   2687  CB  THR A 295     -34.952 -22.523 -20.588  0.00  0.00      C2   C
ATOM   2688  OG1 THR A 295     -33.884 -23.243 -19.995  0.00  0.00      C2   O
ATOM   2689  CG2 THR A 295     -36.069 -23.565 -20.977  0.00  0.00      C2   C
ATOM   2690  H   THR A 295     -33.209 -23.203 -22.070  0.00  0.00      C2   H
ATOM   2691  HA  THR A 295     -35.319 -21.467 -22.433  0.00  0.00      C2   H
ATOM   2692  HB  THR A 295     -35.366 -21.954 -19.755  0.00  0.00      C2   H
ATOM   2693  HG1 THR A 295     -33.114 -22.699 -19.811  0.00  0.00      C2   H
ATOM   2694 HG21 THR A 295     -35.891 -24.209 -21.838  0.00  0.00      C2   H
ATOM   2695 HG22 THR A 295     -36.106 -24.211 -20.100  0.00  0.00      C2   H
ATOM   2696 HG23 THR A 295     -36.975 -22.960 -20.945  0.00  0.00      C2   H
ATOM   2697  N   TYR A 296     -34.130 -19.408 -21.734  0.00  0.00      C2   N
ATOM   2698  CA  TYR A 296     -33.602 -18.012 -21.716  0.00  0.00      C2   C
ATOM   2699  C   TYR A 296     -32.820 -17.716 -20.414  0.00  0.00      C2   C
ATOM   2700  O   TYR A 296     -31.618 -17.548 -20.485  0.00  0.00      C2   O
ATOM   2701  CB  TYR A 296     -34.778 -16.970 -21.873  0.00  0.00      C2   C
ATOM   2702  CG  TYR A 296     -35.676 -17.041 -23.138  0.00  0.00      C2   C
ATOM   2703  CD1 TYR A 296     -36.971 -17.466 -23.110  0.00  0.00      C2   C
ATOM   2704  CD2 TYR A 296     -35.070 -16.740 -24.396  0.00  0.00      C2   C
ATOM   2705  CE1 TYR A 296     -37.608 -17.805 -24.281  0.00  0.00      C2   C
ATOM   2706  CE2 TYR A 296     -35.777 -17.003 -25.597  0.00  0.00      C2   C
ATOM   2707  CZ  TYR A 296     -37.037 -17.477 -25.563  0.00  0.00      C2   C
ATOM   2708  OH  TYR A 296     -37.670 -17.754 -26.783  0.00  0.00      C2   O
ATOM   2709  H   TYR A 296     -35.079 -19.427 -22.079  0.00  0.00      C2   H
ATOM   2710  HA  TYR A 296     -32.861 -17.911 -22.509  0.00  0.00      C2   H
ATOM   2711  HB3 TYR A 296     -34.489 -15.932 -21.703  0.00  0.00      C2   H
ATOM   2712  HB2 TYR A 296     -35.450 -17.250 -21.062  0.00  0.00      C2   H
ATOM   2713  HD1 TYR A 296     -37.434 -17.656 -22.153  0.00  0.00      C2   H
ATOM   2714  HD2 TYR A 296     -34.085 -16.297 -24.388  0.00  0.00      C2   H
ATOM   2715  HE1 TYR A 296     -38.640 -18.121 -24.241  0.00  0.00      C2   H
ATOM   2716  HE2 TYR A 296     -35.306 -16.930 -26.566  0.00  0.00      C2   H
ATOM   2717  HH  TYR A 296     -38.489 -18.222 -26.608  0.00  0.00      C2   H
ATOM   2718  N   GLU A 297     -33.455 -17.867 -19.237  0.00  0.00      C2   N
ATOM   2719  CA  GLU A 297     -32.891 -17.491 -17.972  0.00  0.00      C2   C
ATOM   2720  C   GLU A 297     -31.674 -18.371 -17.584  0.00  0.00      C2   C
ATOM   2721  O   GLU A 297     -30.664 -17.883 -17.060  0.00  0.00      C2   O
ATOM   2722  CB  GLU A 297     -33.988 -17.402 -16.909  0.00  0.00      C2   C
ATOM   2723  CG  GLU A 297     -33.857 -16.266 -15.825  0.00  0.00      C2   C
ATOM   2724  CD  GLU A 297     -33.990 -14.793 -16.205  0.00  0.00      C2   C
ATOM   2725  OE1 GLU A 297     -33.663 -13.968 -15.339  0.00  0.00      C2   O
ATOM   2726  OE2 GLU A 297     -34.351 -14.558 -17.360  0.00  0.00      C2   O
ATOM   2727  H   GLU A 297     -34.407 -18.201 -19.198  0.00  0.00      C2   H
ATOM   2728  HA  GLU A 297     -32.522 -16.469 -18.061  0.00  0.00      C2   H
ATOM   2729  HB3 GLU A 297     -34.067 -18.387 -16.450  0.00  0.00      C2   H
ATOM   2730  HB2 GLU A 297     -34.916 -17.235 -17.456  0.00  0.00      C2   H
ATOM   2731  HG3 GLU A 297     -32.867 -16.382 -15.384  0.00  0.00      C2   H
ATOM   2732  HG2 GLU A 297     -34.598 -16.572 -15.086  0.00  0.00      C2   H
ATOM   2733  N   GLU A 298     -31.913 -19.633 -17.768  0.00  0.00      C2   N
ATOM   2734  CA  GLU A 298     -30.890 -20.697 -17.657  0.00  0.00      C2   C
ATOM   2735  C   GLU A 298     -29.688 -20.608 -18.615  0.00  0.00      C2   C
ATOM   2736  O   GLU A 298     -28.615 -20.964 -18.161  0.00  0.00      C2   O
ATOM   2737  CB  GLU A 298     -31.608 -22.043 -17.650  0.00  0.00      C2   C
ATOM   2738  CG  GLU A 298     -32.716 -22.153 -16.555  0.00  0.00      C2   C
ATOM   2739  CD  GLU A 298     -32.177 -22.075 -15.137  0.00  0.00      C2   C
ATOM   2740  OE1 GLU A 298     -32.726 -21.389 -14.264  0.00  0.00      C2   O
ATOM   2741  OE2 GLU A 298     -31.293 -22.897 -14.900  0.00  0.00      C2   O
ATOM   2742  H   GLU A 298     -32.798 -19.912 -18.167  0.00  0.00      C2   H
ATOM   2743  HA  GLU A 298     -30.382 -20.478 -16.718  0.00  0.00      C2   H
ATOM   2744  HB3 GLU A 298     -30.770 -22.728 -17.520  0.00  0.00      C2   H
ATOM   2745  HB2 GLU A 298     -32.025 -22.207 -18.644  0.00  0.00      C2   H
ATOM   2746  HG3 GLU A 298     -33.004 -23.198 -16.448  0.00  0.00      C2   H
ATOM   2747  HG2 GLU A 298     -33.589 -21.528 -16.746  0.00  0.00      C2   H
ATOM   2748  N   ALA A 299     -29.927 -20.072 -19.828  0.00  0.00      C2   N
ATOM   2749  CA  ALA A 299     -28.845 -19.874 -20.776  0.00  0.00      C2   C
ATOM   2750  C   ALA A 299     -28.031 -18.591 -20.427  0.00  0.00      C2   C
ATOM   2751  O   ALA A 299     -26.784 -18.625 -20.512  0.00  0.00      C2   O
ATOM   2752  CB  ALA A 299     -29.356 -19.967 -22.192  0.00  0.00      C2   C
ATOM   2753  H   ALA A 299     -30.830 -19.747 -20.145  0.00  0.00      C2   H
ATOM   2754  HA  ALA A 299     -28.207 -20.738 -20.593  0.00  0.00      C2   H
ATOM   2755  HB1 ALA A 299     -29.376 -20.978 -22.598  0.00  0.00      C2   H
ATOM   2756  HB2 ALA A 299     -30.417 -19.715 -22.217  0.00  0.00      C2   H
ATOM   2757  HB3 ALA A 299     -28.768 -19.385 -22.902  0.00  0.00      C2   H
ATOM   2758  N   ALA A 300     -28.618 -17.470 -19.966  0.00  0.00      C2   N
ATOM   2759  CA  ALA A 300     -28.028 -16.350 -19.338  0.00  0.00      C2   C
ATOM   2760  C   ALA A 300     -27.167 -16.716 -18.113  0.00  0.00      C2   C
ATOM   2761  O   ALA A 300     -26.001 -16.319 -18.027  0.00  0.00      C2   O
ATOM   2762  CB  ALA A 300     -29.103 -15.327 -18.983  0.00  0.00      C2   C
ATOM   2763  H   ALA A 300     -29.626 -17.428 -20.010  0.00  0.00      C2   H
ATOM   2764  HA  ALA A 300     -27.377 -15.919 -20.098  0.00  0.00      C2   H
ATOM   2765  HB1 ALA A 300     -29.204 -14.584 -19.774  0.00  0.00      C2   H
ATOM   2766  HB2 ALA A 300     -30.063 -15.787 -18.747  0.00  0.00      C2   H
ATOM   2767  HB3 ALA A 300     -28.862 -14.771 -18.076  0.00  0.00      C2   H
ATOM   2768  N   ALA A 301     -27.660 -17.690 -17.321  0.00  0.00      C2   N
ATOM   2769  CA  ALA A 301     -27.056 -18.187 -16.150  0.00  0.00      C2   C
ATOM   2770  C   ALA A 301     -25.781 -18.966 -16.433  0.00  0.00      C2   C
ATOM   2771  O   ALA A 301     -24.834 -18.679 -15.666  0.00  0.00      C2   O
ATOM   2772  CB  ALA A 301     -28.003 -18.996 -15.232  0.00  0.00      C2   C
ATOM   2773  H   ALA A 301     -28.526 -18.040 -17.705  0.00  0.00      C2   H
ATOM   2774  HA  ALA A 301     -26.679 -17.282 -15.674  0.00  0.00      C2   H
ATOM   2775  HB1 ALA A 301     -28.789 -18.435 -14.727  0.00  0.00      C2   H
ATOM   2776  HB2 ALA A 301     -28.632 -19.759 -15.691  0.00  0.00      C2   H
ATOM   2777  HB3 ALA A 301     -27.479 -19.400 -14.366  0.00  0.00      C2   H
ATOM   2778  N   TYR A 302     -25.805 -19.882 -17.423  0.00  0.00      C2   N
ATOM   2779  CA  TYR A 302     -24.557 -20.547 -17.786  0.00  0.00      C2   C
ATOM   2780  C   TYR A 302     -23.416 -19.587 -18.173  0.00  0.00      C2   C
ATOM   2781  O   TYR A 302     -22.261 -19.804 -17.770  0.00  0.00      C2   O
ATOM   2782  CB  TYR A 302     -24.791 -21.654 -18.884  0.00  0.00      C2   C
ATOM   2783  CG  TYR A 302     -23.547 -22.404 -19.508  0.00  0.00      C2   C
ATOM   2784  CD1 TYR A 302     -23.210 -23.665 -18.969  0.00  0.00      C2   C
ATOM   2785  CD2 TYR A 302     -22.836 -21.805 -20.558  0.00  0.00      C2   C
ATOM   2786  CE1 TYR A 302     -21.961 -24.197 -19.322  0.00  0.00      C2   C
ATOM   2787  CE2 TYR A 302     -21.599 -22.414 -20.875  0.00  0.00      C2   C
ATOM   2788  CZ  TYR A 302     -21.180 -23.575 -20.313  0.00  0.00      C2   C
ATOM   2789  OH  TYR A 302     -19.889 -24.014 -20.411  0.00  0.00      C2   O
ATOM   2790  H   TYR A 302     -26.651 -20.048 -17.950  0.00  0.00      C2   H
ATOM   2791  HA  TYR A 302     -24.191 -20.989 -16.860  0.00  0.00      C2   H
ATOM   2792  HB3 TYR A 302     -25.344 -21.231 -19.722  0.00  0.00      C2   H
ATOM   2793  HB2 TYR A 302     -25.395 -22.364 -18.319  0.00  0.00      C2   H
ATOM   2794  HD1 TYR A 302     -23.716 -24.150 -18.147  0.00  0.00      C2   H
ATOM   2795  HD2 TYR A 302     -23.143 -20.896 -21.052  0.00  0.00      C2   H
ATOM   2796  HE1 TYR A 302     -21.627 -25.078 -18.793  0.00  0.00      C2   H
ATOM   2797  HE2 TYR A 302     -20.897 -21.841 -21.463  0.00  0.00      C2   H
ATOM   2798  HH  TYR A 302     -19.722 -24.801 -19.887  0.00  0.00      C2   H
ATOM   2799  N   ILE A 303     -23.749 -18.577 -19.052  0.00  0.00      C2   N
ATOM   2800  CA  ILE A 303     -22.865 -17.555 -19.513  0.00  0.00      C2   C
ATOM   2801  C   ILE A 303     -22.244 -16.682 -18.420  0.00  0.00      C2   C
ATOM   2802  O   ILE A 303     -20.987 -16.646 -18.361  0.00  0.00      C2   O
ATOM   2803  CB  ILE A 303     -23.549 -16.752 -20.628  0.00  0.00      C2   C
ATOM   2804  CG1 ILE A 303     -23.659 -17.571 -21.937  0.00  0.00      C2   C
ATOM   2805  CG2 ILE A 303     -22.985 -15.324 -20.883  0.00  0.00      C2   C
ATOM   2806  CD1 ILE A 303     -22.325 -17.908 -22.640  0.00  0.00      C2   C
ATOM   2807  H   ILE A 303     -24.728 -18.505 -19.287  0.00  0.00      C2   H
ATOM   2808  HA  ILE A 303     -21.969 -18.070 -19.861  0.00  0.00      C2   H
ATOM   2809  HB  ILE A 303     -24.565 -16.613 -20.259  0.00  0.00      C2   H
ATOM   2810 HG13 ILE A 303     -24.194 -17.035 -22.721  0.00  0.00      C2   H
ATOM   2811 HG12 ILE A 303     -24.204 -18.503 -21.786  0.00  0.00      C2   H
ATOM   2812 HG21 ILE A 303     -23.084 -14.632 -20.046  0.00  0.00      C2   H
ATOM   2813 HG22 ILE A 303     -21.936 -15.542 -21.084  0.00  0.00      C2   H
ATOM   2814 HG23 ILE A 303     -23.457 -14.937 -21.786  0.00  0.00      C2   H
ATOM   2815 HD11 ILE A 303     -22.537 -18.786 -23.251  0.00  0.00      C2   H
ATOM   2816 HD12 ILE A 303     -22.066 -17.133 -23.361  0.00  0.00      C2   H
ATOM   2817 HD13 ILE A 303     -21.461 -18.205 -22.046  0.00  0.00      C2   H
ATOM   2818  N   GLN A 304     -23.075 -16.218 -17.484  0.00  0.00      C2   N
ATOM   2819  CA  GLN A 304     -22.643 -15.585 -16.300  0.00  0.00      C2   C
ATOM   2820  C   GLN A 304     -21.586 -16.340 -15.350  0.00  0.00      C2   C
ATOM   2821  O   GLN A 304     -20.498 -15.856 -15.022  0.00  0.00      C2   O
ATOM   2822  CB  GLN A 304     -23.806 -15.124 -15.431  0.00  0.00      C2   C
ATOM   2823  CG  GLN A 304     -23.406 -14.797 -13.961  0.00  0.00      C2   C
ATOM   2824  CD  GLN A 304     -24.601 -14.387 -13.152  0.00  0.00      C2   C
ATOM   2825  OE1 GLN A 304     -25.446 -13.662 -13.652  0.00  0.00      C2   O
ATOM   2826  NE2 GLN A 304     -24.619 -14.762 -11.889  0.00  0.00      C2   N
ATOM   2827  H   GLN A 304     -24.084 -16.242 -17.506  0.00  0.00      C2   H
ATOM   2828  HA  GLN A 304     -22.187 -14.640 -16.595  0.00  0.00      C2   H
ATOM   2829  HB3 GLN A 304     -24.596 -15.867 -15.538  0.00  0.00      C2   H
ATOM   2830  HB2 GLN A 304     -24.146 -14.174 -15.842  0.00  0.00      C2   H
ATOM   2831  HG3 GLN A 304     -22.580 -14.089 -13.893  0.00  0.00      C2   H
ATOM   2832  HG2 GLN A 304     -23.070 -15.758 -13.575  0.00  0.00      C2   H
ATOM   2833 HE22 GLN A 304     -25.328 -14.432 -11.249  0.00  0.00      C2   H
ATOM   2834 HE21 GLN A 304     -23.804 -15.201 -11.485  0.00  0.00      C2   H
ATOM   2835  N   CYS A 305     -21.990 -17.544 -15.052  0.00  0.00      C2   N
ATOM   2836  CA  CYS A 305     -21.239 -18.582 -14.352  0.00  0.00      C2   C
ATOM   2837  C   CYS A 305     -19.841 -18.892 -14.868  0.00  0.00      C2   C
ATOM   2838  O   CYS A 305     -19.068 -19.509 -14.119  0.00  0.00      C2   O
ATOM   2839  CB  CYS A 305     -22.023 -19.950 -14.386  0.00  0.00      C2   C
ATOM   2840  SG  CYS A 305     -23.349 -20.018 -13.214  0.00  0.00      C2   S
ATOM   2841  H   CYS A 305     -22.954 -17.735 -15.283  0.00  0.00      C2   H
ATOM   2842  HA  CYS A 305     -21.117 -18.439 -13.278  0.00  0.00      C2   H
ATOM   2843  HB3 CYS A 305     -21.336 -20.777 -14.210  0.00  0.00      C2   H
ATOM   2844  HB2 CYS A 305     -22.418 -20.052 -15.396  0.00  0.00      C2   H
ATOM   2845  HG  CYS A 305     -24.175 -19.261 -13.942  0.00  0.00      C2   H
ATOM   2846  N   GLN A 306     -19.458 -18.543 -16.100  0.00  0.00      C2   N
ATOM   2847  CA  GLN A 306     -18.121 -18.578 -16.662  0.00  0.00      C2   C
ATOM   2848  C   GLN A 306     -17.125 -17.758 -15.878  0.00  0.00      C2   C
ATOM   2849  O   GLN A 306     -16.159 -18.185 -15.345  0.00  0.00      C2   O
ATOM   2850  CB  GLN A 306     -18.101 -18.322 -18.177  0.00  0.00      C2   C
ATOM   2851  CG  GLN A 306     -18.971 -19.276 -19.027  0.00  0.00      C2   C
ATOM   2852  CD  GLN A 306     -18.872 -20.792 -18.700  0.00  0.00      C2   C
ATOM   2853  OE1 GLN A 306     -17.814 -21.381 -18.931  0.00  0.00      C2   O
ATOM   2854  NE2 GLN A 306     -19.844 -21.433 -18.074  0.00  0.00      C2   N
ATOM   2855  H   GLN A 306     -20.152 -18.047 -16.640  0.00  0.00      C2   H
ATOM   2856  HA  GLN A 306     -17.768 -19.599 -16.516  0.00  0.00      C2   H
ATOM   2857  HB3 GLN A 306     -17.068 -18.377 -18.523  0.00  0.00      C2   H
ATOM   2858  HB2 GLN A 306     -18.434 -17.305 -18.383  0.00  0.00      C2   H
ATOM   2859  HG3 GLN A 306     -18.708 -19.242 -20.084  0.00  0.00      C2   H
ATOM   2860  HG2 GLN A 306     -20.016 -18.967 -19.017  0.00  0.00      C2   H
ATOM   2861 HE22 GLN A 306     -19.679 -22.410 -17.875  0.00  0.00      C2   H
ATOM   2862 HE21 GLN A 306     -20.760 -21.029 -17.941  0.00  0.00      C2   H
ATOM   2863  N   PHE A 307     -17.503 -16.444 -15.762  0.00  0.00      C2   N
ATOM   2864  CA  PHE A 307     -16.858 -15.488 -14.905  0.00  0.00      C2   C
ATOM   2865  C   PHE A 307     -16.814 -15.813 -13.428  0.00  0.00      C2   C
ATOM   2866  O   PHE A 307     -15.789 -15.531 -12.821  0.00  0.00      C2   O
ATOM   2867  CB  PHE A 307     -17.494 -14.090 -15.187  0.00  0.00      C2   C
ATOM   2868  CG  PHE A 307     -17.355 -13.469 -16.601  0.00  0.00      C2   C
ATOM   2869  CD1 PHE A 307     -16.186 -12.760 -16.975  0.00  0.00      C2   C
ATOM   2870  CD2 PHE A 307     -18.289 -13.813 -17.594  0.00  0.00      C2   C
ATOM   2871  CE1 PHE A 307     -16.061 -12.185 -18.247  0.00  0.00      C2   C
ATOM   2872  CE2 PHE A 307     -18.067 -13.363 -18.922  0.00  0.00      C2   C
ATOM   2873  CZ  PHE A 307     -16.948 -12.556 -19.222  0.00  0.00      C2   C
ATOM   2874  H   PHE A 307     -18.375 -16.093 -16.129  0.00  0.00      C2   H
ATOM   2875  HA  PHE A 307     -15.811 -15.376 -15.184  0.00  0.00      C2   H
ATOM   2876  HB3 PHE A 307     -17.145 -13.425 -14.398  0.00  0.00      C2   H
ATOM   2877  HB2 PHE A 307     -18.569 -14.170 -15.029  0.00  0.00      C2   H
ATOM   2878  HD1 PHE A 307     -15.427 -12.579 -16.229  0.00  0.00      C2   H
ATOM   2879  HD2 PHE A 307     -19.082 -14.489 -17.311  0.00  0.00      C2   H
ATOM   2880  HE1 PHE A 307     -15.288 -11.472 -18.494  0.00  0.00      C2   H
ATOM   2881  HE2 PHE A 307     -18.864 -13.392 -19.651  0.00  0.00      C2   H
ATOM   2882  HZ  PHE A 307     -16.880 -12.151 -20.221  0.00  0.00      C2   H
ATOM   2883  N   GLU A 308     -17.890 -16.418 -12.882  0.00  0.00      C2   N
ATOM   2884  CA  GLU A 308     -17.786 -16.943 -11.512  0.00  0.00      C2   C
ATOM   2885  C   GLU A 308     -16.674 -18.015 -11.185  0.00  0.00      C2   C
ATOM   2886  O   GLU A 308     -15.990 -17.876 -10.176  0.00  0.00      C2   O
ATOM   2887  CB  GLU A 308     -19.163 -17.160 -10.860  0.00  0.00      C2   C
ATOM   2888  CG  GLU A 308     -20.317 -16.230 -11.381  0.00  0.00      C2   C
ATOM   2889  CD  GLU A 308     -21.655 -16.701 -10.892  0.00  0.00      C2   C
ATOM   2890  OE1 GLU A 308     -22.481 -15.851 -10.555  0.00  0.00      C2   O
ATOM   2891  OE2 GLU A 308     -21.883 -17.929 -10.729  0.00  0.00      C2   O
ATOM   2892  H   GLU A 308     -18.716 -16.649 -13.415  0.00  0.00      C2   H
ATOM   2893  HA  GLU A 308     -17.348 -16.105 -10.970  0.00  0.00      C2   H
ATOM   2894  HB3 GLU A 308     -19.035 -16.879  -9.814  0.00  0.00      C2   H
ATOM   2895  HB2 GLU A 308     -19.422 -18.216 -10.940  0.00  0.00      C2   H
ATOM   2896  HG3 GLU A 308     -20.369 -16.177 -12.468  0.00  0.00      C2   H
ATOM   2897  HG2 GLU A 308     -20.125 -15.240 -10.967  0.00  0.00      C2   H
ATOM   2898  N   ASP A 309     -16.464 -18.898 -12.167  0.00  0.00      C2   N
ATOM   2899  CA  ASP A 309     -15.336 -19.841 -12.126  0.00  0.00      C2   C
ATOM   2900  C   ASP A 309     -13.927 -19.175 -12.253  0.00  0.00      C2   C
ATOM   2901  O   ASP A 309     -12.962 -19.738 -11.676  0.00  0.00      C2   O
ATOM   2902  CB  ASP A 309     -15.447 -20.955 -13.173  0.00  0.00      C2   C
ATOM   2903  CG  ASP A 309     -16.605 -21.919 -13.160  0.00  0.00      C2   C
ATOM   2904  OD1 ASP A 309     -16.951 -22.572 -14.203  0.00  0.00      C2   O
ATOM   2905  OD2 ASP A 309     -17.164 -22.118 -12.050  0.00  0.00      C2   O
ATOM   2906  H   ASP A 309     -16.983 -18.791 -13.027  0.00  0.00      C2   H
ATOM   2907  HA  ASP A 309     -15.335 -20.322 -11.148  0.00  0.00      C2   H
ATOM   2908  HB3 ASP A 309     -14.505 -21.500 -13.109  0.00  0.00      C2   H
ATOM   2909  HB2 ASP A 309     -15.469 -20.546 -14.183  0.00  0.00      C2   H
ATOM   2910  N   LEU A 310     -13.861 -17.954 -12.793  0.00  0.00      C2   N
ATOM   2911  CA  LEU A 310     -12.562 -17.169 -12.904  0.00  0.00      C2   C
ATOM   2912  C   LEU A 310     -12.327 -16.218 -11.688  0.00  0.00      C2   C
ATOM   2913  O   LEU A 310     -11.345 -15.568 -11.618  0.00  0.00      C2   O
ATOM   2914  CB  LEU A 310     -12.443 -16.472 -14.258  0.00  0.00      C2   C
ATOM   2915  CG  LEU A 310     -12.345 -17.398 -15.566  0.00  0.00      C2   C
ATOM   2916  CD1 LEU A 310     -12.733 -16.657 -16.815  0.00  0.00      C2   C
ATOM   2917  CD2 LEU A 310     -10.990 -18.172 -15.655  0.00  0.00      C2   C
ATOM   2918  H   LEU A 310     -14.684 -17.509 -13.173  0.00  0.00      C2   H
ATOM   2919  HA  LEU A 310     -11.740 -17.850 -12.685  0.00  0.00      C2   H
ATOM   2920  HB3 LEU A 310     -11.578 -15.810 -14.312  0.00  0.00      C2   H
ATOM   2921  HB2 LEU A 310     -13.345 -15.865 -14.337  0.00  0.00      C2   H
ATOM   2922  HG  LEU A 310     -13.179 -18.092 -15.462  0.00  0.00      C2   H
ATOM   2923 HD11 LEU A 310     -11.904 -16.546 -17.514  0.00  0.00      C2   H
ATOM   2924 HD12 LEU A 310     -13.518 -17.227 -17.313  0.00  0.00      C2   H
ATOM   2925 HD13 LEU A 310     -13.187 -15.678 -16.662  0.00  0.00      C2   H
ATOM   2926 HD21 LEU A 310     -10.257 -17.753 -14.966  0.00  0.00      C2   H
ATOM   2927 HD22 LEU A 310     -11.163 -19.220 -15.409  0.00  0.00      C2   H
ATOM   2928 HD23 LEU A 310     -10.573 -18.065 -16.656  0.00  0.00      C2   H
ATOM   2929  N   ASN A 311     -13.257 -16.302 -10.721  0.00  0.00      C2   N
ATOM   2930  CA  ASN A 311     -13.136 -15.853  -9.337  0.00  0.00      C2   C
ATOM   2931  C   ASN A 311     -12.747 -17.056  -8.582  0.00  0.00      C2   C
ATOM   2932  O   ASN A 311     -13.627 -17.869  -8.275  0.00  0.00      C2   O
ATOM   2933  CB  ASN A 311     -14.394 -15.088  -8.753  0.00  0.00      C2   C
ATOM   2934  CG  ASN A 311     -14.113 -14.340  -7.420  0.00  0.00      C2   C
ATOM   2935  OD1 ASN A 311     -13.233 -13.435  -7.374  0.00  0.00      C2   O
ATOM   2936  ND2 ASN A 311     -14.659 -14.769  -6.343  0.00  0.00      C2   N
ATOM   2937  H   ASN A 311     -14.075 -16.855 -10.935  0.00  0.00      C2   H
ATOM   2938  HA  ASN A 311     -12.279 -15.193  -9.198  0.00  0.00      C2   H
ATOM   2939  HB3 ASN A 311     -15.228 -15.762  -8.562  0.00  0.00      C2   H
ATOM   2940  HB2 ASN A 311     -14.752 -14.367  -9.488  0.00  0.00      C2   H
ATOM   2941 HD22 ASN A 311     -14.508 -14.377  -5.424  0.00  0.00      C2   H
ATOM   2942 HD21 ASN A 311     -15.300 -15.549  -6.348  0.00  0.00      C2   H
ATOM   2943  N   LYS A 312     -11.412 -17.268  -8.364  0.00  0.00      C2   N
ATOM   2944  CA  LYS A 312     -10.906 -18.506  -7.801  0.00  0.00      C2   C
ATOM   2945  C   LYS A 312     -10.585 -18.366  -6.314  0.00  0.00      C2   C
ATOM   2946  O   LYS A 312     -11.012 -19.241  -5.587  0.00  0.00      C2   O
ATOM   2947  CB  LYS A 312      -9.578 -18.844  -8.535  0.00  0.00      C2   C
ATOM   2948  CG  LYS A 312      -9.755 -18.847 -10.078  0.00  0.00      C2   C
ATOM   2949  CD  LYS A 312      -8.405 -18.886 -10.830  0.00  0.00      C2   C
ATOM   2950  CE  LYS A 312      -7.161 -18.260 -10.212  0.00  0.00      C2   C
ATOM   2951  NZ  LYS A 312      -5.968 -18.418 -11.074  0.00  0.00      C2   N
ATOM   2952  H   LYS A 312     -10.713 -16.657  -8.760  0.00  0.00      C2   H
ATOM   2953  HA  LYS A 312     -11.564 -19.355  -7.983  0.00  0.00      C2   H
ATOM   2954  HB3 LYS A 312      -9.222 -19.860  -8.364  0.00  0.00      C2   H
ATOM   2955  HB2 LYS A 312      -8.830 -18.067  -8.377  0.00  0.00      C2   H
ATOM   2956  HG3 LYS A 312     -10.340 -17.966 -10.343  0.00  0.00      C2   H
ATOM   2957  HG2 LYS A 312     -10.381 -19.705 -10.325  0.00  0.00      C2   H
ATOM   2958  HD3 LYS A 312      -8.737 -18.449 -11.772  0.00  0.00      C2   H
ATOM   2959  HD2 LYS A 312      -8.293 -19.954 -11.017  0.00  0.00      C2   H
ATOM   2960  HE3 LYS A 312      -6.726 -18.717  -9.323  0.00  0.00      C2   H
ATOM   2961  HE2 LYS A 312      -7.296 -17.180 -10.159  0.00  0.00      C2   H
ATOM   2962  HZ1 LYS A 312      -6.045 -18.179 -12.053  0.00  0.00      C2   H
ATOM   2963  HZ2 LYS A 312      -5.200 -17.836 -10.771  0.00  0.00      C2   H
ATOM   2964  HZ3 LYS A 312      -5.610 -19.361 -11.015  0.00  0.00      C2   H
ATOM   2965  N   ARG A 313      -9.827 -17.292  -5.908  0.00  0.00      C2   N
ATOM   2966  CA  ARG A 313      -9.719 -16.950  -4.535  0.00  0.00      C2   C
ATOM   2967  C   ARG A 313     -11.090 -16.308  -4.087  0.00  0.00      C2   C
ATOM   2968  O   ARG A 313     -11.161 -15.116  -3.754  0.00  0.00      C2   O
ATOM   2969  CB  ARG A 313      -8.427 -16.124  -4.269  0.00  0.00      C2   C
ATOM   2970  CG  ARG A 313      -7.141 -16.872  -4.573  0.00  0.00      C2   C
ATOM   2971  CD  ARG A 313      -5.914 -15.943  -4.353  0.00  0.00      C2   C
ATOM   2972  NE  ARG A 313      -5.602 -15.567  -2.993  0.00  0.00      C2   N
ATOM   2973  CZ  ARG A 313      -5.330 -14.411  -2.416  0.00  0.00      C2   C
ATOM   2974  NH1 ARG A 313      -5.332 -13.229  -3.156  0.00  0.00      C2   N
ATOM   2975  NH2 ARG A 313      -4.988 -14.400  -1.150  0.00  0.00      C2   N
ATOM   2976  H   ARG A 313      -9.549 -16.541  -6.523  0.00  0.00      C2   H
ATOM   2977  HA  ARG A 313      -9.598 -17.835  -3.910  0.00  0.00      C2   H
ATOM   2978  HB3 ARG A 313      -8.340 -15.807  -3.230  0.00  0.00      C2   H
ATOM   2979  HB2 ARG A 313      -8.502 -15.212  -4.860  0.00  0.00      C2   H
ATOM   2980  HG3 ARG A 313      -7.179 -17.131  -5.631  0.00  0.00      C2   H
ATOM   2981  HG2 ARG A 313      -7.102 -17.791  -3.988  0.00  0.00      C2   H
ATOM   2982  HD3 ARG A 313      -5.942 -15.037  -4.959  0.00  0.00      C2   H
ATOM   2983  HD2 ARG A 313      -5.117 -16.546  -4.788  0.00  0.00      C2   H
ATOM   2984  HE  ARG A 313      -5.459 -16.364  -2.390  0.00  0.00      C2   H
ATOM   2985 HH12 ARG A 313      -5.232 -12.282  -2.820  0.00  0.00      C2   H
ATOM   2986 HH11 ARG A 313      -5.574 -13.170  -4.135  0.00  0.00      C2   H
ATOM   2987 HH22 ARG A 313      -4.743 -13.520  -0.719  0.00  0.00      C2   H
ATOM   2988 HH21 ARG A 313      -4.866 -15.188  -0.531  0.00  0.00      C2   H
ATOM   2989  N   LYS A 314     -12.112 -17.147  -3.987  0.00  0.00      C2   N
ATOM   2990  CA  LYS A 314     -13.532 -16.853  -3.519  0.00  0.00      C2   C
ATOM   2991  C   LYS A 314     -13.596 -16.208  -2.089  0.00  0.00      C2   C
ATOM   2992  O   LYS A 314     -14.458 -15.387  -1.931  0.00  0.00      C2   O
ATOM   2993  CB  LYS A 314     -14.274 -18.191  -3.651  0.00  0.00      C2   C
ATOM   2994  CG  LYS A 314     -14.554 -18.506  -5.092  0.00  0.00      C2   C
ATOM   2995  CD  LYS A 314     -15.561 -19.674  -5.346  0.00  0.00      C2   C
ATOM   2996  CE  LYS A 314     -15.344 -20.438  -6.620  0.00  0.00      C2   C
ATOM   2997  NZ  LYS A 314     -15.569 -19.597  -7.777  0.00  0.00      C2   N
ATOM   2998  H   LYS A 314     -11.765 -18.069  -4.210  0.00  0.00      C2   H
ATOM   2999  HA  LYS A 314     -14.093 -16.143  -4.126  0.00  0.00      C2   H
ATOM   3000  HB3 LYS A 314     -15.206 -18.114  -3.091  0.00  0.00      C2   H
ATOM   3001  HB2 LYS A 314     -13.700 -19.034  -3.267  0.00  0.00      C2   H
ATOM   3002  HG3 LYS A 314     -13.595 -18.875  -5.456  0.00  0.00      C2   H
ATOM   3003  HG2 LYS A 314     -14.728 -17.664  -5.762  0.00  0.00      C2   H
ATOM   3004  HD3 LYS A 314     -16.519 -19.176  -5.497  0.00  0.00      C2   H
ATOM   3005  HD2 LYS A 314     -15.664 -20.366  -4.509  0.00  0.00      C2   H
ATOM   3006  HE3 LYS A 314     -15.970 -21.328  -6.691  0.00  0.00      C2   H
ATOM   3007  HE2 LYS A 314     -14.339 -20.859  -6.624  0.00  0.00      C2   H
ATOM   3008  HZ1 LYS A 314     -15.378 -20.144  -8.604  0.00  0.00      C2   H
ATOM   3009  HZ2 LYS A 314     -16.506 -19.222  -7.757  0.00  0.00      C2   H
ATOM   3010  HZ3 LYS A 314     -14.954 -18.813  -7.945  0.00  0.00      C2   H
ATOM   3011  N   ASP A 315     -12.750 -16.653  -1.134  0.00  0.00      C2   N
ATOM   3012  CA  ASP A 315     -12.730 -16.204   0.218  0.00  0.00      C2   C
ATOM   3013  C   ASP A 315     -12.065 -14.832   0.436  0.00  0.00      C2   C
ATOM   3014  O   ASP A 315     -12.175 -14.335   1.577  0.00  0.00      C2   O
ATOM   3015  CB  ASP A 315     -11.923 -17.158   1.196  0.00  0.00      C2   C
ATOM   3016  CG  ASP A 315     -10.476 -17.561   0.866  0.00  0.00      C2   C
ATOM   3017  OD1 ASP A 315      -9.941 -17.372  -0.242  0.00  0.00      C2   O
ATOM   3018  OD2 ASP A 315      -9.855 -18.196   1.771  0.00  0.00      C2   O
ATOM   3019  H   ASP A 315     -11.992 -17.289  -1.337  0.00  0.00      C2   H
ATOM   3020  HA  ASP A 315     -13.724 -16.019   0.625  0.00  0.00      C2   H
ATOM   3021  HB3 ASP A 315     -12.479 -18.096   1.230  0.00  0.00      C2   H
ATOM   3022  HB2 ASP A 315     -12.027 -16.798   2.219  0.00  0.00      C2   H
ATOM   3023  N   THR A 316     -11.270 -14.335  -0.504  0.00  0.00      C2   N
ATOM   3024  CA  THR A 316     -10.477 -13.178  -0.442  0.00  0.00      C2   C
ATOM   3025  C   THR A 316     -10.895 -12.095  -1.383  0.00  0.00      C2   C
ATOM   3026  O   THR A 316     -10.642 -10.895  -1.190  0.00  0.00      C2   O
ATOM   3027  CB  THR A 316      -9.010 -13.651  -0.584  0.00  0.00      C2   C
ATOM   3028  OG1 THR A 316      -8.581 -14.456   0.518  0.00  0.00      C2   O
ATOM   3029  CG2 THR A 316      -7.963 -12.572  -0.886  0.00  0.00      C2   C
ATOM   3030  H   THR A 316     -11.181 -14.942  -1.306  0.00  0.00      C2   H
ATOM   3031  HA  THR A 316     -10.539 -12.751   0.559  0.00  0.00      C2   H
ATOM   3032  HB  THR A 316      -8.806 -14.262  -1.464  0.00  0.00      C2   H
ATOM   3033  HG1 THR A 316      -9.103 -15.260   0.560  0.00  0.00      C2   H
ATOM   3034 HG21 THR A 316      -8.242 -11.887  -1.687  0.00  0.00      C2   H
ATOM   3035 HG22 THR A 316      -7.781 -11.999   0.023  0.00  0.00      C2   H
ATOM   3036 HG23 THR A 316      -6.971 -12.917  -1.176  0.00  0.00      C2   H
ATOM   3037  N   LYS A 317     -11.701 -12.511  -2.331  0.00  0.00      C2   N
ATOM   3038  CA  LYS A 317     -12.333 -11.567  -3.217  0.00  0.00      C2   C
ATOM   3039  C   LYS A 317     -13.667 -12.067  -3.769  0.00  0.00      C2   C
ATOM   3040  O   LYS A 317     -13.946 -13.311  -3.847  0.00  0.00      C2   O
ATOM   3041  CB  LYS A 317     -11.416 -11.056  -4.306  0.00  0.00      C2   C
ATOM   3042  CG  LYS A 317     -10.772 -12.171  -5.180  0.00  0.00      C2   C
ATOM   3043  CD  LYS A 317     -10.217 -11.642  -6.487  0.00  0.00      C2   C
ATOM   3044  CE  LYS A 317      -9.397 -12.743  -7.195  0.00  0.00      C2   C
ATOM   3045  NZ  LYS A 317      -8.861 -12.375  -8.520  0.00  0.00      C2   N
ATOM   3046  H   LYS A 317     -12.014 -13.468  -2.415  0.00  0.00      C2   H
ATOM   3047  HA  LYS A 317     -12.710 -10.678  -2.710  0.00  0.00      C2   H
ATOM   3048  HB3 LYS A 317     -10.566 -10.489  -3.925  0.00  0.00      C2   H
ATOM   3049  HB2 LYS A 317     -12.017 -10.321  -4.841  0.00  0.00      C2   H
ATOM   3050  HG3 LYS A 317     -11.425 -12.985  -5.495  0.00  0.00      C2   H
ATOM   3051  HG2 LYS A 317      -9.958 -12.630  -4.619  0.00  0.00      C2   H
ATOM   3052  HD3 LYS A 317      -9.627 -10.739  -6.327  0.00  0.00      C2   H
ATOM   3053  HD2 LYS A 317     -11.009 -11.347  -7.175  0.00  0.00      C2   H
ATOM   3054  HE3 LYS A 317     -10.002 -13.648  -7.241  0.00  0.00      C2   H
ATOM   3055  HE2 LYS A 317      -8.550 -13.036  -6.576  0.00  0.00      C2   H
ATOM   3056  HZ1 LYS A 317      -9.537 -12.640  -9.222  0.00  0.00      C2   H
ATOM   3057  HZ2 LYS A 317      -8.568 -11.416  -8.396  0.00  0.00      C2   H
ATOM   3058  HZ3 LYS A 317      -8.040 -12.941  -8.679  0.00  0.00      C2   H
ATOM   3059  N   GLU A 318     -14.541 -11.075  -4.117  0.00  0.00      C2   N
ATOM   3060  CA  GLU A 318     -15.946 -11.226  -4.583  0.00  0.00      C2   C
ATOM   3061  C   GLU A 318     -16.312 -10.685  -5.987  0.00  0.00      C2   C
ATOM   3062  O   GLU A 318     -15.748  -9.698  -6.412  0.00  0.00      C2   O
ATOM   3063  CB  GLU A 318     -16.906 -10.685  -3.426  0.00  0.00      C2   C
ATOM   3064  CG  GLU A 318     -17.061 -11.638  -2.219  0.00  0.00      C2   C
ATOM   3065  CD  GLU A 318     -17.470 -11.021  -0.904  0.00  0.00      C2   C
ATOM   3066  OE1 GLU A 318     -16.607 -10.349  -0.193  0.00  0.00      C2   O
ATOM   3067  OE2 GLU A 318     -18.660 -11.161  -0.488  0.00  0.00      C2   O
ATOM   3068  H   GLU A 318     -14.166 -10.138  -4.122  0.00  0.00      C2   H
ATOM   3069  HA  GLU A 318     -15.962 -12.314  -4.652  0.00  0.00      C2   H
ATOM   3070  HB3 GLU A 318     -17.813 -10.324  -3.910  0.00  0.00      C2   H
ATOM   3071  HB2 GLU A 318     -16.476  -9.780  -2.997  0.00  0.00      C2   H
ATOM   3072  HG3 GLU A 318     -16.076 -12.029  -1.964  0.00  0.00      C2   H
ATOM   3073  HG2 GLU A 318     -17.695 -12.480  -2.495  0.00  0.00      C2   H
ATOM   3074  N   ILE A 319     -17.375 -11.285  -6.588  0.00  0.00      C2   N
ATOM   3075  CA  ILE A 319     -17.885 -10.819  -7.869  0.00  0.00      C2   C
ATOM   3076  C   ILE A 319     -19.418 -10.676  -7.692  0.00  0.00      C2   C
ATOM   3077  O   ILE A 319     -20.185 -11.642  -7.550  0.00  0.00      C2   O
ATOM   3078  CB  ILE A 319     -17.651 -11.742  -9.066  0.00  0.00      C2   C
ATOM   3079  CG1 ILE A 319     -18.259 -11.110 -10.337  0.00  0.00      C2   C
ATOM   3080  CG2 ILE A 319     -17.928 -13.186  -8.873  0.00  0.00      C2   C
ATOM   3081  CD1 ILE A 319     -17.733 -11.850 -11.588  0.00  0.00      C2   C
ATOM   3082  H   ILE A 319     -17.955 -11.970  -6.126  0.00  0.00      C2   H
ATOM   3083  HA  ILE A 319     -17.493  -9.814  -8.025  0.00  0.00      C2   H
ATOM   3084  HB  ILE A 319     -16.565 -11.668  -9.111  0.00  0.00      C2   H
ATOM   3085 HG13 ILE A 319     -17.862 -10.098 -10.400  0.00  0.00      C2   H
ATOM   3086 HG12 ILE A 319     -19.344 -11.113 -10.443  0.00  0.00      C2   H
ATOM   3087 HG21 ILE A 319     -17.394 -13.503  -7.977  0.00  0.00      C2   H
ATOM   3088 HG22 ILE A 319     -18.995 -13.401  -8.805  0.00  0.00      C2   H
ATOM   3089 HG23 ILE A 319     -17.656 -13.792  -9.737  0.00  0.00      C2   H
ATOM   3090 HD11 ILE A 319     -17.638 -11.204 -12.461  0.00  0.00      C2   H
ATOM   3091 HD12 ILE A 319     -16.843 -12.447 -11.386  0.00  0.00      C2   H
ATOM   3092 HD13 ILE A 319     -18.525 -12.578 -11.761  0.00  0.00      C2   H
ATOM   3093  N   TYR A 320     -19.872  -9.422  -7.681  0.00  0.00      C2   N
ATOM   3094  CA  TYR A 320     -21.256  -9.064  -7.463  0.00  0.00      C2   C
ATOM   3095  C   TYR A 320     -21.942  -8.935  -8.871  0.00  0.00      C2   C
ATOM   3096  O   TYR A 320     -21.668  -7.942  -9.549  0.00  0.00      C2   O
ATOM   3097  CB  TYR A 320     -21.141  -7.685  -6.731  0.00  0.00      C2   C
ATOM   3098  CG  TYR A 320     -20.401  -7.557  -5.451  0.00  0.00      C2   C
ATOM   3099  CD1 TYR A 320     -21.089  -8.085  -4.298  0.00  0.00      C2   C
ATOM   3100  CD2 TYR A 320     -19.190  -6.879  -5.341  0.00  0.00      C2   C
ATOM   3101  CE1 TYR A 320     -20.496  -8.064  -3.027  0.00  0.00      C2   C
ATOM   3102  CE2 TYR A 320     -18.633  -6.773  -4.064  0.00  0.00      C2   C
ATOM   3103  CZ  TYR A 320     -19.282  -7.295  -2.922  0.00  0.00      C2   C
ATOM   3104  OH  TYR A 320     -18.575  -7.266  -1.797  0.00  0.00      C2   O
ATOM   3105  H   TYR A 320     -19.276  -8.688  -8.036  0.00  0.00      C2   H
ATOM   3106  HA  TYR A 320     -21.698  -9.795  -6.786  0.00  0.00      C2   H
ATOM   3107  HB3 TYR A 320     -22.144  -7.336  -6.487  0.00  0.00      C2   H
ATOM   3108  HB2 TYR A 320     -20.612  -7.033  -7.425  0.00  0.00      C2   H
ATOM   3109  HD1 TYR A 320     -22.050  -8.544  -4.476  0.00  0.00      C2   H
ATOM   3110  HD2 TYR A 320     -18.706  -6.390  -6.173  0.00  0.00      C2   H
ATOM   3111  HE1 TYR A 320     -20.876  -8.560  -2.147  0.00  0.00      C2   H
ATOM   3112  HE2 TYR A 320     -17.714  -6.207  -4.109  0.00  0.00      C2   H
ATOM   3113  HH  TYR A 320     -19.188  -7.336  -1.062  0.00  0.00      C2   H
ATOM   3114  N   THR A 321     -22.548 -10.001  -9.317  0.00  0.00      C2   N
ATOM   3115  CA  THR A 321     -23.155 -10.203 -10.622  0.00  0.00      C2   C
ATOM   3116  C   THR A 321     -24.487  -9.411 -10.708  0.00  0.00      C2   C
ATOM   3117  O   THR A 321     -25.295  -9.656  -9.806  0.00  0.00      C2   O
ATOM   3118  CB  THR A 321     -23.366 -11.737 -10.865  0.00  0.00      C2   C
ATOM   3119  OG1 THR A 321     -24.241 -12.334  -9.934  0.00  0.00      C2   O
ATOM   3120  CG2 THR A 321     -22.062 -12.356 -10.854  0.00  0.00      C2   C
ATOM   3121  H   THR A 321     -22.705 -10.836  -8.771  0.00  0.00      C2   H
ATOM   3122  HA  THR A 321     -22.471  -9.882 -11.407  0.00  0.00      C2   H
ATOM   3123  HB  THR A 321     -23.717 -11.914 -11.882  0.00  0.00      C2   H
ATOM   3124  HG1 THR A 321     -24.947 -11.723  -9.714  0.00  0.00      C2   H
ATOM   3125 HG21 THR A 321     -21.778 -12.602  -9.831  0.00  0.00      C2   H
ATOM   3126 HG22 THR A 321     -22.129 -13.201 -11.539  0.00  0.00      C2   H
ATOM   3127 HG23 THR A 321     -21.279 -11.624 -11.052  0.00  0.00      C2   H
ATOM   3128  N   HIE A 322     -24.788  -8.641 -11.735  0.00  0.00      C2   N
ATOM   3129  CA  HIE A 322     -26.071  -7.951 -11.981  0.00  0.00      C2   C
ATOM   3130  C   HIE A 322     -26.375  -7.829 -13.513  0.00  0.00      C2   C
ATOM   3131  O   HIE A 322     -25.527  -7.523 -14.290  0.00  0.00      C2   O
ATOM   3132  CB  HIE A 322     -26.097  -6.559 -11.334  0.00  0.00      C2   C
ATOM   3133  CG  HIE A 322     -27.287  -5.717 -11.426  0.00  0.00      C2   C
ATOM   3134  ND1 HIE A 322     -28.464  -5.987 -10.599  0.00  0.00      C2   N
ATOM   3135  CD2 HIE A 322     -27.470  -4.503 -12.092  0.00  0.00      C2   C
ATOM   3136  CE1 HIE A 322     -29.335  -5.061 -11.022  0.00  0.00      C2   C
ATOM   3137  NE2 HIE A 322     -28.817  -4.180 -11.924  0.00  0.00      C2   N
ATOM   3138  H   HIE A 322     -24.146  -8.464 -12.495  0.00  0.00      C2   H
ATOM   3139  HA  HIE A 322     -26.916  -8.466 -11.524  0.00  0.00      C2   H
ATOM   3140  HB3 HIE A 322     -25.358  -5.995 -11.903  0.00  0.00      C2   H
ATOM   3141  HB2 HIE A 322     -25.874  -6.621 -10.269  0.00  0.00      C2   H
ATOM   3142  HD2 HIE A 322     -26.829  -4.058 -12.839  0.00  0.00      C2   H
ATOM   3143  HE1 HIE A 322     -30.362  -4.995 -10.693  0.00  0.00      C2   H
ATOM   3144  HE2 HIE A 322     -29.355  -3.439 -12.351  0.00  0.00      C2   H
ATOM   3145  N   PHE A 323     -27.672  -8.002 -13.790  0.00  0.00      C2   N
ATOM   3146  CA  PHE A 323     -28.329  -7.708 -15.026  0.00  0.00      C2   C
ATOM   3147  C   PHE A 323     -28.735  -6.235 -14.986  0.00  0.00      C2   C
ATOM   3148  O   PHE A 323     -29.797  -5.858 -14.486  0.00  0.00      C2   O
ATOM   3149  CB  PHE A 323     -29.622  -8.602 -15.144  0.00  0.00      C2   C
ATOM   3150  CG  PHE A 323     -29.449 -10.075 -15.336  0.00  0.00      C2   C
ATOM   3151  CD1 PHE A 323     -29.279 -10.504 -16.681  0.00  0.00      C2   C
ATOM   3152  CD2 PHE A 323     -29.271 -10.989 -14.260  0.00  0.00      C2   C
ATOM   3153  CE1 PHE A 323     -28.903 -11.806 -16.933  0.00  0.00      C2   C
ATOM   3154  CE2 PHE A 323     -28.941 -12.279 -14.580  0.00  0.00      C2   C
ATOM   3155  CZ  PHE A 323     -28.653 -12.701 -15.884  0.00  0.00      C2   C
ATOM   3156  H   PHE A 323     -28.302  -8.347 -13.080  0.00  0.00      C2   H
ATOM   3157  HA  PHE A 323     -27.697  -7.770 -15.912  0.00  0.00      C2   H
ATOM   3158  HB3 PHE A 323     -30.098  -8.217 -16.045  0.00  0.00      C2   H
ATOM   3159  HB2 PHE A 323     -30.254  -8.503 -14.261  0.00  0.00      C2   H
ATOM   3160  HD1 PHE A 323     -29.528  -9.822 -17.481  0.00  0.00      C2   H
ATOM   3161  HD2 PHE A 323     -29.102 -10.670 -13.241  0.00  0.00      C2   H
ATOM   3162  HE1 PHE A 323     -28.842 -12.188 -17.941  0.00  0.00      C2   H
ATOM   3163  HE2 PHE A 323     -28.721 -13.063 -13.871  0.00  0.00      C2   H
ATOM   3164  HZ  PHE A 323     -28.301 -13.692 -16.129  0.00  0.00      C2   H
ATOM   3165  N   THR A 324     -27.976  -5.418 -15.701  0.00  0.00      C2   N
ATOM   3166  CA  THR A 324     -28.191  -3.941 -15.934  0.00  0.00      C2   C
ATOM   3167  C   THR A 324     -29.638  -3.467 -16.250  0.00  0.00      C2   C
ATOM   3168  O   THR A 324     -30.153  -3.647 -17.340  0.00  0.00      C2   O
ATOM   3169  CB  THR A 324     -27.309  -3.444 -17.081  0.00  0.00      C2   C
ATOM   3170  OG1 THR A 324     -26.031  -4.001 -16.956  0.00  0.00      C2   O
ATOM   3171  CG2 THR A 324     -27.280  -1.888 -17.226  0.00  0.00      C2   C
ATOM   3172  H   THR A 324     -27.257  -5.736 -16.336  0.00  0.00      C2   H
ATOM   3173  HA  THR A 324     -27.884  -3.458 -15.006  0.00  0.00      C2   H
ATOM   3174  HB  THR A 324     -27.546  -3.935 -18.025  0.00  0.00      C2   H
ATOM   3175  HG1 THR A 324     -25.635  -3.872 -17.821  0.00  0.00      C2   H
ATOM   3176 HG21 THR A 324     -26.717  -1.642 -18.126  0.00  0.00      C2   H
ATOM   3177 HG22 THR A 324     -28.265  -1.453 -17.399  0.00  0.00      C2   H
ATOM   3178 HG23 THR A 324     -26.919  -1.375 -16.334  0.00  0.00      C2   H
ATOM   3179  N   CYS A 325     -30.254  -2.691 -15.305  0.00  0.00      C2   N
ATOM   3180  CA  CYS A 325     -31.669  -2.444 -15.233  0.00  0.00      C2   C
ATOM   3181  C   CYS A 325     -31.903  -1.221 -16.112  0.00  0.00      C2   C
ATOM   3182  O   CYS A 325     -31.102  -0.279 -16.235  0.00  0.00      C2   O
ATOM   3183  CB  CYS A 325     -32.182  -2.191 -13.794  0.00  0.00      C2   C
ATOM   3184  SG  CYS A 325     -32.079  -3.637 -12.650  0.00  0.00      C2   S
ATOM   3185  H   CYS A 325     -29.712  -2.536 -14.467  0.00  0.00      C2   H
ATOM   3186  HA  CYS A 325     -32.139  -3.278 -15.754  0.00  0.00      C2   H
ATOM   3187  HB3 CYS A 325     -33.166  -1.726 -13.737  0.00  0.00      C2   H
ATOM   3188  HB2 CYS A 325     -31.538  -1.482 -13.273  0.00  0.00      C2   H
ATOM   3189  HG  CYS A 325     -33.355  -4.028 -12.719  0.00  0.00      C2   H
ATOM   3190  N   ALA A 326     -33.113  -1.142 -16.734  0.00  0.00      C2   N
ATOM   3191  CA  ALA A 326     -33.656   0.117 -17.191  0.00  0.00      C2   C
ATOM   3192  C   ALA A 326     -34.481   0.834 -16.088  0.00  0.00      C2   C
ATOM   3193  O   ALA A 326     -34.742   2.056 -16.182  0.00  0.00      C2   O
ATOM   3194  CB  ALA A 326     -34.712  -0.259 -18.198  0.00  0.00      C2   C
ATOM   3195  H   ALA A 326     -33.836  -1.804 -16.493  0.00  0.00      C2   H
ATOM   3196  HA  ALA A 326     -32.886   0.781 -17.582  0.00  0.00      C2   H
ATOM   3197  HB1 ALA A 326     -35.262  -1.150 -17.896  0.00  0.00      C2   H
ATOM   3198  HB2 ALA A 326     -35.362   0.573 -18.469  0.00  0.00      C2   H
ATOM   3199  HB3 ALA A 326     -34.154  -0.575 -19.080  0.00  0.00      C2   H
ATOM   3200  N   THR A 327     -34.940   0.035 -15.093  0.00  0.00      C2   N
ATOM   3201  CA  THR A 327     -35.698   0.637 -13.963  0.00  0.00      C2   C
ATOM   3202  C   THR A 327     -34.779   1.479 -13.072  0.00  0.00      C2   C
ATOM   3203  O   THR A 327     -33.658   1.033 -12.757  0.00  0.00      C2   O
ATOM   3204  CB  THR A 327     -36.209  -0.441 -13.018  0.00  0.00      C2   C
ATOM   3205  OG1 THR A 327     -37.207  -1.168 -13.781  0.00  0.00      C2   O
ATOM   3206  CG2 THR A 327     -36.977  -0.023 -11.747  0.00  0.00      C2   C
ATOM   3207  H   THR A 327     -35.016  -0.956 -15.272  0.00  0.00      C2   H
ATOM   3208  HA  THR A 327     -36.513   1.188 -14.432  0.00  0.00      C2   H
ATOM   3209  HB  THR A 327     -35.486  -1.167 -12.646  0.00  0.00      C2   H
ATOM   3210  HG1 THR A 327     -36.844  -1.862 -14.337  0.00  0.00      C2   H
ATOM   3211 HG21 THR A 327     -37.609  -0.864 -11.462  0.00  0.00      C2   H
ATOM   3212 HG22 THR A 327     -36.347   0.363 -10.946  0.00  0.00      C2   H
ATOM   3213 HG23 THR A 327     -37.609   0.808 -12.060  0.00  0.00      C2   H
ATOM   3214  N   ASP A 328     -35.187   2.748 -12.803  0.00  0.00      C2   N
ATOM   3215  CA  ASP A 328     -34.505   3.726 -11.970  0.00  0.00      C2   C
ATOM   3216  C   ASP A 328     -34.068   3.159 -10.606  0.00  0.00      C2   C
ATOM   3217  O   ASP A 328     -34.766   2.332 -10.050  0.00  0.00      C2   O
ATOM   3218  CB  ASP A 328     -35.297   5.040 -11.995  0.00  0.00      C2   C
ATOM   3219  CG  ASP A 328     -34.594   6.285 -11.447  0.00  0.00      C2   C
ATOM   3220  OD1 ASP A 328     -35.261   7.312 -11.293  0.00  0.00      C2   O
ATOM   3221  OD2 ASP A 328     -33.352   6.167 -11.353  0.00  0.00      C2   O
ATOM   3222  H   ASP A 328     -35.984   3.058 -13.340  0.00  0.00      C2   H
ATOM   3223  HA  ASP A 328     -33.548   3.859 -12.475  0.00  0.00      C2   H
ATOM   3224  HB3 ASP A 328     -36.224   4.842 -11.456  0.00  0.00      C2   H
ATOM   3225  HB2 ASP A 328     -35.653   5.200 -13.013  0.00  0.00      C2   H
ATOM   3226  N   THR A 329     -32.943   3.626 -10.120  0.00  0.00      C2   N
ATOM   3227  CA  THR A 329     -32.215   3.393  -8.892  0.00  0.00      C2   C
ATOM   3228  C   THR A 329     -31.567   1.984  -8.770  0.00  0.00      C2   C
ATOM   3229  O   THR A 329     -30.419   1.944  -8.288  0.00  0.00      C2   O
ATOM   3230  CB  THR A 329     -32.959   3.654  -7.566  0.00  0.00      C2   C
ATOM   3231  OG1 THR A 329     -33.877   4.771  -7.760  0.00  0.00      C2   O
ATOM   3232  CG2 THR A 329     -32.095   3.801  -6.320  0.00  0.00      C2   C
ATOM   3233  H   THR A 329     -32.446   4.232 -10.757  0.00  0.00      C2   H
ATOM   3234  HA  THR A 329     -31.395   4.108  -8.956  0.00  0.00      C2   H
ATOM   3235  HB  THR A 329     -33.572   2.771  -7.385  0.00  0.00      C2   H
ATOM   3236  HG1 THR A 329     -33.212   5.406  -8.035  0.00  0.00      C2   H
ATOM   3237 HG21 THR A 329     -31.724   2.831  -5.989  0.00  0.00      C2   H
ATOM   3238 HG22 THR A 329     -31.246   4.485  -6.329  0.00  0.00      C2   H
ATOM   3239 HG23 THR A 329     -32.809   4.095  -5.551  0.00  0.00      C2   H
ATOM   3240  N   LYS A 330     -32.213   0.921  -9.266  0.00  0.00      C2   N
ATOM   3241  CA  LYS A 330     -31.765  -0.420  -9.093  0.00  0.00      C2   C
ATOM   3242  C   LYS A 330     -30.235  -0.662  -9.385  0.00  0.00      C2   C
ATOM   3243  O   LYS A 330     -29.617  -1.401  -8.618  0.00  0.00      C2   O
ATOM   3244  CB  LYS A 330     -32.590  -1.534  -9.819  0.00  0.00      C2   C
ATOM   3245  CG  LYS A 330     -34.028  -1.484  -9.287  0.00  0.00      C2   C
ATOM   3246  CD  LYS A 330     -35.020  -2.570  -9.836  0.00  0.00      C2   C
ATOM   3247  CE  LYS A 330     -34.899  -3.899  -9.083  0.00  0.00      C2   C
ATOM   3248  NZ  LYS A 330     -35.762  -4.898  -9.750  0.00  0.00      C2   N
ATOM   3249  H   LYS A 330     -33.087   1.184  -9.698  0.00  0.00      C2   H
ATOM   3250  HA  LYS A 330     -31.926  -0.553  -8.023  0.00  0.00      C2   H
ATOM   3251  HB3 LYS A 330     -32.188  -2.521  -9.593  0.00  0.00      C2   H
ATOM   3252  HB2 LYS A 330     -32.699  -1.450 -10.901  0.00  0.00      C2   H
ATOM   3253  HG3 LYS A 330     -34.384  -0.475  -9.494  0.00  0.00      C2   H
ATOM   3254  HG2 LYS A 330     -33.974  -1.485  -8.198  0.00  0.00      C2   H
ATOM   3255  HD3 LYS A 330     -34.738  -2.671 -10.883  0.00  0.00      C2   H
ATOM   3256  HD2 LYS A 330     -35.975  -2.043  -9.839  0.00  0.00      C2   H
ATOM   3257  HE3 LYS A 330     -35.118  -3.793  -8.021  0.00  0.00      C2   H
ATOM   3258  HE2 LYS A 330     -33.962  -4.419  -9.283  0.00  0.00      C2   H
ATOM   3259  HZ1 LYS A 330     -36.755  -4.718  -9.706  0.00  0.00      C2   H
ATOM   3260  HZ2 LYS A 330     -35.498  -4.922 -10.724  0.00  0.00      C2   H
ATOM   3261  HZ3 LYS A 330     -35.651  -5.824  -9.362  0.00  0.00      C2   H
ATOM   3262  N   ASN A 331     -29.658  -0.057 -10.435  0.00  0.00      C2   N
ATOM   3263  CA  ASN A 331     -28.193  -0.162 -10.747  0.00  0.00      C2   C
ATOM   3264  C   ASN A 331     -27.272   0.538  -9.638  0.00  0.00      C2   C
ATOM   3265  O   ASN A 331     -26.268  -0.086  -9.222  0.00  0.00      C2   O
ATOM   3266  CB  ASN A 331     -27.839   0.366 -12.168  0.00  0.00      C2   C
ATOM   3267  CG  ASN A 331     -28.654  -0.371 -13.317  0.00  0.00      C2   C
ATOM   3268  OD1 ASN A 331     -28.877  -1.590 -13.281  0.00  0.00      C2   O
ATOM   3269  ND2 ASN A 331     -29.231   0.321 -14.287  0.00  0.00      C2   N
ATOM   3270  H   ASN A 331     -30.156   0.658 -10.945  0.00  0.00      C2   H
ATOM   3271  HA  ASN A 331     -27.977  -1.225 -10.637  0.00  0.00      C2   H
ATOM   3272  HB3 ASN A 331     -26.785   0.237 -12.414  0.00  0.00      C2   H
ATOM   3273  HB2 ASN A 331     -28.106   1.420 -12.242  0.00  0.00      C2   H
ATOM   3274 HD22 ASN A 331     -29.821  -0.060 -15.013  0.00  0.00      C2   H
ATOM   3275 HD21 ASN A 331     -29.266   1.323 -14.165  0.00  0.00      C2   H
ATOM   3276  N   VAL A 332     -27.664   1.777  -9.244  0.00  0.00      C2   N
ATOM   3277  CA  VAL A 332     -26.864   2.636  -8.383  0.00  0.00      C2   C
ATOM   3278  C   VAL A 332     -26.842   2.154  -6.920  0.00  0.00      C2   C
ATOM   3279  O   VAL A 332     -25.780   2.225  -6.278  0.00  0.00      C2   O
ATOM   3280  CB  VAL A 332     -27.252   4.148  -8.352  0.00  0.00      C2   C
ATOM   3281  CG1 VAL A 332     -26.787   4.862  -9.534  0.00  0.00      C2   C
ATOM   3282  CG2 VAL A 332     -28.730   4.388  -8.090  0.00  0.00      C2   C
ATOM   3283  H   VAL A 332     -28.452   2.308  -9.585  0.00  0.00      C2   H
ATOM   3284  HA  VAL A 332     -25.804   2.593  -8.636  0.00  0.00      C2   H
ATOM   3285  HB  VAL A 332     -26.817   4.752  -7.555  0.00  0.00      C2   H
ATOM   3286 HG11 VAL A 332     -27.372   5.780  -9.588  0.00  0.00      C2   H
ATOM   3287 HG12 VAL A 332     -25.739   5.136  -9.415  0.00  0.00      C2   H
ATOM   3288 HG13 VAL A 332     -26.921   4.297 -10.457  0.00  0.00      C2   H
ATOM   3289 HG21 VAL A 332     -28.924   5.408  -7.761  0.00  0.00      C2   H
ATOM   3290 HG22 VAL A 332     -29.270   4.171  -9.011  0.00  0.00      C2   H
ATOM   3291 HG23 VAL A 332     -29.149   3.759  -7.305  0.00  0.00      C2   H
ATOM   3292  N   GLN A 333     -27.934   1.474  -6.448  0.00  0.00      C2   N
ATOM   3293  CA  GLN A 333     -28.030   0.803  -5.176  0.00  0.00      C2   C
ATOM   3294  C   GLN A 333     -27.155  -0.502  -5.203  0.00  0.00      C2   C
ATOM   3295  O   GLN A 333     -26.447  -0.689  -4.187  0.00  0.00      C2   O
ATOM   3296  CB  GLN A 333     -29.483   0.476  -4.750  0.00  0.00      C2   C
ATOM   3297  CG  GLN A 333     -29.709   0.023  -3.292  0.00  0.00      C2   C
ATOM   3298  CD  GLN A 333     -29.016   0.863  -2.214  0.00  0.00      C2   C
ATOM   3299  OE1 GLN A 333     -28.985   2.099  -2.257  0.00  0.00      C2   O
ATOM   3300  NE2 GLN A 333     -28.436   0.245  -1.209  0.00  0.00      C2   N
ATOM   3301  H   GLN A 333     -28.837   1.639  -6.867  0.00  0.00      C2   H
ATOM   3302  HA  GLN A 333     -27.688   1.483  -4.396  0.00  0.00      C2   H
ATOM   3303  HB3 GLN A 333     -29.989  -0.212  -5.427  0.00  0.00      C2   H
ATOM   3304  HB2 GLN A 333     -30.136   1.298  -5.043  0.00  0.00      C2   H
ATOM   3305  HG3 GLN A 333     -29.378  -0.989  -3.061  0.00  0.00      C2   H
ATOM   3306  HG2 GLN A 333     -30.785   0.061  -3.119  0.00  0.00      C2   H
ATOM   3307 HE22 GLN A 333     -27.947   0.686  -0.443  0.00  0.00      C2   H
ATOM   3308 HE21 GLN A 333     -28.414  -0.764  -1.242  0.00  0.00      C2   H
ATOM   3309  N   PHE A 334     -27.157  -1.235  -6.362  0.00  0.00      C2   N
ATOM   3310  CA  PHE A 334     -26.195  -2.372  -6.546  0.00  0.00      C2   C
ATOM   3311  C   PHE A 334     -24.727  -1.958  -6.390  0.00  0.00      C2   C
ATOM   3312  O   PHE A 334     -24.049  -2.456  -5.485  0.00  0.00      C2   O
ATOM   3313  CB  PHE A 334     -26.634  -3.104  -7.805  0.00  0.00      C2   C
ATOM   3314  CG  PHE A 334     -25.631  -4.002  -8.550  0.00  0.00      C2   C
ATOM   3315  CD1 PHE A 334     -24.952  -5.106  -8.029  0.00  0.00      C2   C
ATOM   3316  CD2 PHE A 334     -25.112  -3.413  -9.768  0.00  0.00      C2   C
ATOM   3317  CE1 PHE A 334     -23.839  -5.652  -8.657  0.00  0.00      C2   C
ATOM   3318  CE2 PHE A 334     -23.910  -3.986 -10.381  0.00  0.00      C2   C
ATOM   3319  CZ  PHE A 334     -23.364  -5.175  -9.846  0.00  0.00      C2   C
ATOM   3320  H   PHE A 334     -27.787  -1.024  -7.122  0.00  0.00      C2   H
ATOM   3321  HA  PHE A 334     -26.475  -3.069  -5.756  0.00  0.00      C2   H
ATOM   3322  HB3 PHE A 334     -27.056  -2.417  -8.539  0.00  0.00      C2   H
ATOM   3323  HB2 PHE A 334     -27.413  -3.799  -7.493  0.00  0.00      C2   H
ATOM   3324  HD1 PHE A 334     -25.252  -5.545  -7.089  0.00  0.00      C2   H
ATOM   3325  HD2 PHE A 334     -25.591  -2.565 -10.233  0.00  0.00      C2   H
ATOM   3326  HE1 PHE A 334     -23.353  -6.478  -8.159  0.00  0.00      C2   H
ATOM   3327  HE2 PHE A 334     -23.425  -3.598 -11.264  0.00  0.00      C2   H
ATOM   3328  HZ  PHE A 334     -22.490  -5.616 -10.302  0.00  0.00      C2   H
ATOM   3329  N   VAL A 335     -24.327  -0.896  -7.111  0.00  0.00      C2   N
ATOM   3330  CA  VAL A 335     -23.002  -0.315  -7.096  0.00  0.00      C2   C
ATOM   3331  C   VAL A 335     -22.593   0.226  -5.692  0.00  0.00      C2   C
ATOM   3332  O   VAL A 335     -21.560  -0.169  -5.138  0.00  0.00      C2   O
ATOM   3333  CB  VAL A 335     -22.766   0.749  -8.238  0.00  0.00      C2   C
ATOM   3334  CG1 VAL A 335     -21.517   1.652  -8.155  0.00  0.00      C2   C
ATOM   3335  CG2 VAL A 335     -22.741   0.098  -9.629  0.00  0.00      C2   C
ATOM   3336  H   VAL A 335     -24.914  -0.548  -7.856  0.00  0.00      C2   H
ATOM   3337  HA  VAL A 335     -22.321  -1.162  -7.181  0.00  0.00      C2   H
ATOM   3338  HB  VAL A 335     -23.515   1.532  -8.124  0.00  0.00      C2   H
ATOM   3339 HG11 VAL A 335     -20.577   1.104  -8.097  0.00  0.00      C2   H
ATOM   3340 HG12 VAL A 335     -21.494   2.449  -8.898  0.00  0.00      C2   H
ATOM   3341 HG13 VAL A 335     -21.570   2.200  -7.213  0.00  0.00      C2   H
ATOM   3342 HG21 VAL A 335     -22.085   0.681 -10.275  0.00  0.00      C2   H
ATOM   3343 HG22 VAL A 335     -22.377  -0.927  -9.556  0.00  0.00      C2   H
ATOM   3344 HG23 VAL A 335     -23.717   0.129 -10.114  0.00  0.00      C2   H
ATOM   3345  N   PHE A 336     -23.536   1.074  -5.142  0.00  0.00      C2   N
ATOM   3346  CA  PHE A 336     -23.472   1.569  -3.815  0.00  0.00      C2   C
ATOM   3347  C   PHE A 336     -23.397   0.485  -2.681  0.00  0.00      C2   C
ATOM   3348  O   PHE A 336     -22.569   0.633  -1.772  0.00  0.00      C2   O
ATOM   3349  CB  PHE A 336     -24.644   2.559  -3.553  0.00  0.00      C2   C
ATOM   3350  CG  PHE A 336     -24.682   3.220  -2.192  0.00  0.00      C2   C
ATOM   3351  CD1 PHE A 336     -25.182   2.646  -0.992  0.00  0.00      C2   C
ATOM   3352  CD2 PHE A 336     -23.839   4.387  -2.112  0.00  0.00      C2   C
ATOM   3353  CE1 PHE A 336     -24.928   3.239   0.206  0.00  0.00      C2   C
ATOM   3354  CE2 PHE A 336     -23.702   5.001  -0.903  0.00  0.00      C2   C
ATOM   3355  CZ  PHE A 336     -24.160   4.401   0.265  0.00  0.00      C2   C
ATOM   3356  H   PHE A 336     -24.342   1.362  -5.678  0.00  0.00      C2   H
ATOM   3357  HA  PHE A 336     -22.558   2.154  -3.915  0.00  0.00      C2   H
ATOM   3358  HB3 PHE A 336     -25.530   1.937  -3.679  0.00  0.00      C2   H
ATOM   3359  HB2 PHE A 336     -24.645   3.252  -4.394  0.00  0.00      C2   H
ATOM   3360  HD1 PHE A 336     -25.765   1.738  -1.047  0.00  0.00      C2   H
ATOM   3361  HD2 PHE A 336     -23.444   4.709  -3.064  0.00  0.00      C2   H
ATOM   3362  HE1 PHE A 336     -25.237   2.688   1.082  0.00  0.00      C2   H
ATOM   3363  HE2 PHE A 336     -23.203   5.958  -0.898  0.00  0.00      C2   H
ATOM   3364  HZ  PHE A 336     -23.864   4.871   1.191  0.00  0.00      C2   H
ATOM   3365  N   ASP A 337     -24.177  -0.617  -2.736  0.00  0.00      C2   N
ATOM   3366  CA  ASP A 337     -24.133  -1.627  -1.728  0.00  0.00      C2   C
ATOM   3367  C   ASP A 337     -22.790  -2.403  -1.827  0.00  0.00      C2   C
ATOM   3368  O   ASP A 337     -22.238  -2.864  -0.860  0.00  0.00      C2   O
ATOM   3369  CB  ASP A 337     -25.297  -2.687  -1.684  0.00  0.00      C2   C
ATOM   3370  CG  ASP A 337     -26.620  -2.276  -1.095  0.00  0.00      C2   C
ATOM   3371  OD1 ASP A 337     -27.616  -2.922  -1.347  0.00  0.00      C2   O
ATOM   3372  OD2 ASP A 337     -26.527  -1.543  -0.104  0.00  0.00      C2   O
ATOM   3373  H   ASP A 337     -24.888  -0.540  -3.449  0.00  0.00      C2   H
ATOM   3374  HA  ASP A 337     -24.151  -1.229  -0.714  0.00  0.00      C2   H
ATOM   3375  HB3 ASP A 337     -24.970  -3.539  -1.087  0.00  0.00      C2   H
ATOM   3376  HB2 ASP A 337     -25.572  -3.051  -2.674  0.00  0.00      C2   H
ATOM   3377  N   ALA A 338     -22.268  -2.526  -3.129  0.00  0.00      C2   N
ATOM   3378  CA  ALA A 338     -21.047  -3.314  -3.377  0.00  0.00      C2   C
ATOM   3379  C   ALA A 338     -19.837  -2.338  -2.892  0.00  0.00      C2   C
ATOM   3380  O   ALA A 338     -18.890  -2.775  -2.193  0.00  0.00      C2   O
ATOM   3381  CB  ALA A 338     -20.883  -3.772  -4.853  0.00  0.00      C2   C
ATOM   3382  H   ALA A 338     -22.785  -2.256  -3.954  0.00  0.00      C2   H
ATOM   3383  HA  ALA A 338     -20.978  -4.105  -2.630  0.00  0.00      C2   H
ATOM   3384  HB1 ALA A 338     -21.657  -4.435  -5.239  0.00  0.00      C2   H
ATOM   3385  HB2 ALA A 338     -21.013  -2.965  -5.573  0.00  0.00      C2   H
ATOM   3386  HB3 ALA A 338     -19.936  -4.285  -5.023  0.00  0.00      C2   H
ATOM   3387  N   VAL A 339     -19.735  -1.070  -3.337  0.00  0.00      C2   N
ATOM   3388  CA  VAL A 339     -18.584  -0.195  -2.986  0.00  0.00      C2   C
ATOM   3389  C   VAL A 339     -18.598   0.022  -1.452  0.00  0.00      C2   C
ATOM   3390  O   VAL A 339     -17.484   0.238  -0.967  0.00  0.00      C2   O
ATOM   3391  CB  VAL A 339     -18.813   1.138  -3.822  0.00  0.00      C2   C
ATOM   3392  CG1 VAL A 339     -18.066   2.367  -3.341  0.00  0.00      C2   C
ATOM   3393  CG2 VAL A 339     -18.583   1.037  -5.345  0.00  0.00      C2   C
ATOM   3394  H   VAL A 339     -20.359  -0.764  -4.069  0.00  0.00      C2   H
ATOM   3395  HA  VAL A 339     -17.612  -0.547  -3.329  0.00  0.00      C2   H
ATOM   3396  HB  VAL A 339     -19.837   1.428  -3.588  0.00  0.00      C2   H
ATOM   3397 HG11 VAL A 339     -16.999   2.226  -3.512  0.00  0.00      C2   H
ATOM   3398 HG12 VAL A 339     -18.346   3.233  -3.942  0.00  0.00      C2   H
ATOM   3399 HG13 VAL A 339     -18.212   2.711  -2.318  0.00  0.00      C2   H
ATOM   3400 HG21 VAL A 339     -17.577   1.281  -5.688  0.00  0.00      C2   H
ATOM   3401 HG22 VAL A 339     -18.625   0.068  -5.843  0.00  0.00      C2   H
ATOM   3402 HG23 VAL A 339     -19.302   1.731  -5.779  0.00  0.00      C2   H
ATOM   3403  N   THR A 340     -19.700  -0.051  -0.770  0.00  0.00      C2   N
ATOM   3404  CA  THR A 340     -19.679   0.000   0.715  0.00  0.00      C2   C
ATOM   3405  C   THR A 340     -19.280  -1.354   1.279  0.00  0.00      C2   C
ATOM   3406  O   THR A 340     -18.462  -1.345   2.166  0.00  0.00      C2   O
ATOM   3407  CB  THR A 340     -21.016   0.407   1.345  0.00  0.00      C2   C
ATOM   3408  OG1 THR A 340     -22.164  -0.186   0.756  0.00  0.00      C2   O
ATOM   3409  CG2 THR A 340     -21.326   1.865   1.195  0.00  0.00      C2   C
ATOM   3410  H   THR A 340     -20.529  -0.210  -1.324  0.00  0.00      C2   H
ATOM   3411  HA  THR A 340     -18.876   0.652   1.059  0.00  0.00      C2   H
ATOM   3412  HB  THR A 340     -21.038   0.202   2.415  0.00  0.00      C2   H
ATOM   3413  HG1 THR A 340     -22.191   0.308  -0.067  0.00  0.00      C2   H
ATOM   3414 HG21 THR A 340     -22.302   2.178   1.564  0.00  0.00      C2   H
ATOM   3415 HG22 THR A 340     -20.577   2.445   1.734  0.00  0.00      C2   H
ATOM   3416 HG23 THR A 340     -21.359   2.334   0.211  0.00  0.00      C2   H
ATOM   3417  N   ASP A 341     -19.752  -2.471   0.663  0.00  0.00      C2   N
ATOM   3418  CA  ASP A 341     -19.492  -3.816   1.282  0.00  0.00      C2   C
ATOM   3419  C   ASP A 341     -17.947  -4.144   1.300  0.00  0.00      C2   C
ATOM   3420  O   ASP A 341     -17.321  -4.383   2.375  0.00  0.00      C2   O
ATOM   3421  CB  ASP A 341     -20.322  -4.985   0.588  0.00  0.00      C2   C
ATOM   3422  CG  ASP A 341     -19.985  -6.369   1.049  0.00  0.00      C2   C
ATOM   3423  OD1 ASP A 341     -20.084  -6.565   2.270  0.00  0.00      C2   O
ATOM   3424  OD2 ASP A 341     -19.882  -7.296   0.226  0.00  0.00      C2   O
ATOM   3425  H   ASP A 341     -20.531  -2.458   0.021  0.00  0.00      C2   H
ATOM   3426  HA  ASP A 341     -19.721  -3.774   2.347  0.00  0.00      C2   H
ATOM   3427  HB3 ASP A 341     -20.206  -4.896  -0.492  0.00  0.00      C2   H
ATOM   3428  HB2 ASP A 341     -21.400  -4.860   0.692  0.00  0.00      C2   H
ATOM   3429  N   VAL A 342     -17.279  -3.811   0.163  0.00  0.00      C2   N
ATOM   3430  CA  VAL A 342     -15.895  -3.576  -0.075  0.00  0.00      C2   C
ATOM   3431  C   VAL A 342     -15.102  -2.703   0.968  0.00  0.00      C2   C
ATOM   3432  O   VAL A 342     -14.041  -3.113   1.413  0.00  0.00      C2   O
ATOM   3433  CB  VAL A 342     -15.725  -2.973  -1.473  0.00  0.00      C2   C
ATOM   3434  CG1 VAL A 342     -14.460  -2.141  -1.773  0.00  0.00      C2   C
ATOM   3435  CG2 VAL A 342     -15.876  -4.086  -2.572  0.00  0.00      C2   C
ATOM   3436  H   VAL A 342     -17.815  -3.423  -0.600  0.00  0.00      C2   H
ATOM   3437  HA  VAL A 342     -15.427  -4.560  -0.109  0.00  0.00      C2   H
ATOM   3438  HB  VAL A 342     -16.591  -2.330  -1.627  0.00  0.00      C2   H
ATOM   3439 HG11 VAL A 342     -14.425  -2.100  -2.862  0.00  0.00      C2   H
ATOM   3440 HG12 VAL A 342     -14.488  -1.120  -1.393  0.00  0.00      C2   H
ATOM   3441 HG13 VAL A 342     -13.489  -2.610  -1.610  0.00  0.00      C2   H
ATOM   3442 HG21 VAL A 342     -14.927  -4.617  -2.657  0.00  0.00      C2   H
ATOM   3443 HG22 VAL A 342     -16.720  -4.753  -2.395  0.00  0.00      C2   H
ATOM   3444 HG23 VAL A 342     -16.165  -3.629  -3.518  0.00  0.00      C2   H
ATOM   3445  N   ILE A 343     -15.637  -1.513   1.271  0.00  0.00      C2   N
ATOM   3446  CA  ILE A 343     -15.026  -0.649   2.313  0.00  0.00      C2   C
ATOM   3447  C   ILE A 343     -15.154  -1.156   3.681  0.00  0.00      C2   C
ATOM   3448  O   ILE A 343     -14.166  -1.188   4.390  0.00  0.00      C2   O
ATOM   3449  CB  ILE A 343     -15.645   0.788   2.250  0.00  0.00      C2   C
ATOM   3450  CG1 ILE A 343     -15.167   1.399   0.966  0.00  0.00      C2   C
ATOM   3451  CG2 ILE A 343     -15.301   1.736   3.499  0.00  0.00      C2   C
ATOM   3452  CD1 ILE A 343     -15.943   2.556   0.434  0.00  0.00      C2   C
ATOM   3453  H   ILE A 343     -16.567  -1.292   0.947  0.00  0.00      C2   H
ATOM   3454  HA  ILE A 343     -13.986  -0.471   2.040  0.00  0.00      C2   H
ATOM   3455  HB  ILE A 343     -16.725   0.694   2.138  0.00  0.00      C2   H
ATOM   3456 HG13 ILE A 343     -15.204   0.678   0.149  0.00  0.00      C2   H
ATOM   3457 HG12 ILE A 343     -14.130   1.733   1.003  0.00  0.00      C2   H
ATOM   3458 HG21 ILE A 343     -15.816   1.368   4.387  0.00  0.00      C2   H
ATOM   3459 HG22 ILE A 343     -14.230   1.879   3.647  0.00  0.00      C2   H
ATOM   3460 HG23 ILE A 343     -15.667   2.755   3.375  0.00  0.00      C2   H
ATOM   3461 HD11 ILE A 343     -15.696   2.654  -0.623  0.00  0.00      C2   H
ATOM   3462 HD12 ILE A 343     -17.030   2.560   0.515  0.00  0.00      C2   H
ATOM   3463 HD13 ILE A 343     -15.685   3.460   0.987  0.00  0.00      C2   H
ATOM   3464  N   ILE A 344     -16.346  -1.716   4.079  0.00  0.00      C2   N
ATOM   3465  CA  ILE A 344     -16.507  -2.289   5.413  0.00  0.00      C2   C
ATOM   3466  C   ILE A 344     -15.627  -3.589   5.594  0.00  0.00      C2   C
ATOM   3467  O   ILE A 344     -14.948  -3.773   6.629  0.00  0.00      C2   O
ATOM   3468  CB  ILE A 344     -18.011  -2.512   5.670  0.00  0.00      C2   C
ATOM   3469  CG1 ILE A 344     -18.758  -1.124   5.570  0.00  0.00      C2   C
ATOM   3470  CG2 ILE A 344     -18.223  -3.125   7.037  0.00  0.00      C2   C
ATOM   3471  CD1 ILE A 344     -20.180  -1.196   4.833  0.00  0.00      C2   C
ATOM   3472  H   ILE A 344     -17.155  -1.688   3.476  0.00  0.00      C2   H
ATOM   3473  HA  ILE A 344     -16.101  -1.680   6.221  0.00  0.00      C2   H
ATOM   3474  HB  ILE A 344     -18.497  -3.213   4.991  0.00  0.00      C2   H
ATOM   3475 HG13 ILE A 344     -18.258  -0.322   5.028  0.00  0.00      C2   H
ATOM   3476 HG12 ILE A 344     -18.823  -0.669   6.559  0.00  0.00      C2   H
ATOM   3477 HG21 ILE A 344     -17.979  -4.176   6.884  0.00  0.00      C2   H
ATOM   3478 HG22 ILE A 344     -17.672  -2.752   7.900  0.00  0.00      C2   H
ATOM   3479 HG23 ILE A 344     -19.304  -3.042   7.150  0.00  0.00      C2   H
ATOM   3480 HD11 ILE A 344     -20.491  -0.227   4.442  0.00  0.00      C2   H
ATOM   3481 HD12 ILE A 344     -20.461  -2.005   4.159  0.00  0.00      C2   H
ATOM   3482 HD13 ILE A 344     -20.965  -1.348   5.574  0.00  0.00      C2   H
ATOM   3483  N   LYS A 345     -15.489  -4.383   4.525  0.00  0.00      C2   N
ATOM   3484  CA  LYS A 345     -14.599  -5.559   4.436  0.00  0.00      C2   C
ATOM   3485  C   LYS A 345     -13.102  -5.038   4.460  0.00  0.00      C2   C
ATOM   3486  O   LYS A 345     -12.261  -5.735   4.980  0.00  0.00      C2   O
ATOM   3487  CB  LYS A 345     -14.850  -6.479   3.248  0.00  0.00      C2   C
ATOM   3488  CG  LYS A 345     -16.036  -7.388   3.483  0.00  0.00      C2   C
ATOM   3489  CD  LYS A 345     -16.791  -7.855   2.226  0.00  0.00      C2   C
ATOM   3490  CE  LYS A 345     -17.897  -8.779   2.665  0.00  0.00      C2   C
ATOM   3491  NZ  LYS A 345     -18.718  -9.263   1.524  0.00  0.00      C2   N
ATOM   3492  H   LYS A 345     -16.012  -4.153   3.692  0.00  0.00      C2   H
ATOM   3493  HA  LYS A 345     -14.761  -6.079   5.380  0.00  0.00      C2   H
ATOM   3494  HB3 LYS A 345     -13.978  -7.107   3.064  0.00  0.00      C2   H
ATOM   3495  HB2 LYS A 345     -14.981  -5.865   2.357  0.00  0.00      C2   H
ATOM   3496  HG3 LYS A 345     -16.740  -6.785   4.056  0.00  0.00      C2   H
ATOM   3497  HG2 LYS A 345     -15.775  -8.251   4.096  0.00  0.00      C2   H
ATOM   3498  HD3 LYS A 345     -16.160  -8.245   1.428  0.00  0.00      C2   H
ATOM   3499  HD2 LYS A 345     -17.343  -7.030   1.776  0.00  0.00      C2   H
ATOM   3500  HE3 LYS A 345     -18.562  -8.347   3.413  0.00  0.00      C2   H
ATOM   3501  HE2 LYS A 345     -17.389  -9.629   3.121  0.00  0.00      C2   H
ATOM   3502  HZ1 LYS A 345     -19.503  -9.871   1.706  0.00  0.00      C2   H
ATOM   3503  HZ2 LYS A 345     -19.154  -8.473   1.070  0.00  0.00      C2   H
ATOM   3504  HZ3 LYS A 345     -18.198  -9.729   0.793  0.00  0.00      C2   H
ATOM   3505  N   ASN A 346     -12.744  -3.893   3.860  0.00  0.00      C2   N
ATOM   3506  CA  ASN A 346     -11.371  -3.285   3.966  0.00  0.00      C2   C
ATOM   3507  C   ASN A 346     -11.105  -2.633   5.317  0.00  0.00      C2   C
ATOM   3508  O   ASN A 346      -9.976  -2.684   5.755  0.00  0.00      C2   O
ATOM   3509  CB  ASN A 346     -11.247  -2.332   2.797  0.00  0.00      C2   C
ATOM   3510  CG  ASN A 346     -11.002  -2.910   1.409  0.00  0.00      C2   C
ATOM   3511  OD1 ASN A 346     -10.473  -4.028   1.322  0.00  0.00      C2   O
ATOM   3512  ND2 ASN A 346     -11.475  -2.241   0.442  0.00  0.00      C2   N
ATOM   3513  H   ASN A 346     -13.435  -3.295   3.430  0.00  0.00      C2   H
ATOM   3514  HA  ASN A 346     -10.668  -4.086   3.739  0.00  0.00      C2   H
ATOM   3515  HB3 ASN A 346     -10.369  -1.704   2.946  0.00  0.00      C2   H
ATOM   3516  HB2 ASN A 346     -12.120  -1.680   2.762  0.00  0.00      C2   H
ATOM   3517 HD22 ASN A 346     -11.264  -2.394  -0.534  0.00  0.00      C2   H
ATOM   3518 HD21 ASN A 346     -11.845  -1.334   0.686  0.00  0.00      C2   H
ATOM   3519  N   ASN A 347     -12.053  -1.969   5.892  0.00  0.00      C2   N
ATOM   3520  CA  ASN A 347     -12.009  -1.506   7.307  0.00  0.00      C2   C
ATOM   3521  C   ASN A 347     -11.825  -2.724   8.235  0.00  0.00      C2   C
ATOM   3522  O   ASN A 347     -10.991  -2.611   9.140  0.00  0.00      C2   O
ATOM   3523  CB  ASN A 347     -13.216  -0.745   7.779  0.00  0.00      C2   C
ATOM   3524  CG  ASN A 347     -13.493   0.516   6.997  0.00  0.00      C2   C
ATOM   3525  OD1 ASN A 347     -12.723   1.143   6.205  0.00  0.00      C2   O
ATOM   3526  ND2 ASN A 347     -14.691   1.032   7.208  0.00  0.00      C2   N
ATOM   3527  H   ASN A 347     -12.765  -1.689   5.232  0.00  0.00      C2   H
ATOM   3528  HA  ASN A 347     -11.049  -1.007   7.438  0.00  0.00      C2   H
ATOM   3529  HB3 ASN A 347     -13.163  -0.356   8.796  0.00  0.00      C2   H
ATOM   3530  HB2 ASN A 347     -14.059  -1.434   7.719  0.00  0.00      C2   H
ATOM   3531 HD22 ASN A 347     -14.886   1.861   6.665  0.00  0.00      C2   H
ATOM   3532 HD21 ASN A 347     -15.323   0.596   7.864  0.00  0.00      C2   H
ATOM   3533  N   LEU A 348     -12.599  -3.808   7.995  0.00  0.00      C2   N
ATOM   3534  CA  LEU A 348     -12.678  -4.879   8.949  0.00  0.00      C2   C
ATOM   3535  C   LEU A 348     -11.429  -5.779   8.815  0.00  0.00      C2   C
ATOM   3536  O   LEU A 348     -10.886  -6.222   9.854  0.00  0.00      C2   O
ATOM   3537  CB  LEU A 348     -14.016  -5.643   8.842  0.00  0.00      C2   C
ATOM   3538  CG  LEU A 348     -15.283  -5.152   9.544  0.00  0.00      C2   C
ATOM   3539  CD1 LEU A 348     -16.576  -5.881   9.082  0.00  0.00      C2   C
ATOM   3540  CD2 LEU A 348     -15.114  -4.973  11.140  0.00  0.00      C2   C
ATOM   3541  H   LEU A 348     -13.385  -3.735   7.365  0.00  0.00      C2   H
ATOM   3542  HA  LEU A 348     -12.657  -4.466   9.958  0.00  0.00      C2   H
ATOM   3543  HB3 LEU A 348     -13.866  -6.545   9.437  0.00  0.00      C2   H
ATOM   3544  HB2 LEU A 348     -14.169  -5.960   7.810  0.00  0.00      C2   H
ATOM   3545  HG  LEU A 348     -15.447  -4.171   9.099  0.00  0.00      C2   H
ATOM   3546 HD11 LEU A 348     -16.603  -5.907   7.993  0.00  0.00      C2   H
ATOM   3547 HD12 LEU A 348     -16.669  -6.921   9.393  0.00  0.00      C2   H
ATOM   3548 HD13 LEU A 348     -17.450  -5.320   9.414  0.00  0.00      C2   H
ATOM   3549 HD21 LEU A 348     -14.100  -5.262  11.415  0.00  0.00      C2   H
ATOM   3550 HD22 LEU A 348     -15.091  -3.897  11.318  0.00  0.00      C2   H
ATOM   3551 HD23 LEU A 348     -15.892  -5.404  11.769  0.00  0.00      C2   H
ATOM   3552  N   LYS A 349     -10.835  -5.898   7.592  0.00  0.00      C2   N
ATOM   3553  CA  LYS A 349      -9.453  -6.364   7.271  0.00  0.00      C2   C
ATOM   3554  C   LYS A 349      -8.445  -5.498   7.997  0.00  0.00      C2   C
ATOM   3555  O   LYS A 349      -7.541  -6.056   8.631  0.00  0.00      C2   O
ATOM   3556  CB  LYS A 349      -9.200  -6.423   5.770  0.00  0.00      C2   C
ATOM   3557  CG  LYS A 349      -7.848  -7.015   5.315  0.00  0.00      C2   C
ATOM   3558  CD  LYS A 349      -6.651  -6.100   5.202  0.00  0.00      C2   C
ATOM   3559  CE  LYS A 349      -5.435  -6.846   4.751  0.00  0.00      C2   C
ATOM   3560  NZ  LYS A 349      -4.115  -6.184   5.019  0.00  0.00      C2   N
ATOM   3561  H   LYS A 349     -11.250  -5.379   6.832  0.00  0.00      C2   H
ATOM   3562  HA  LYS A 349      -9.297  -7.350   7.707  0.00  0.00      C2   H
ATOM   3563  HB3 LYS A 349      -9.312  -5.472   5.249  0.00  0.00      C2   H
ATOM   3564  HB2 LYS A 349     -10.064  -6.997   5.438  0.00  0.00      C2   H
ATOM   3565  HG3 LYS A 349      -8.086  -7.428   4.334  0.00  0.00      C2   H
ATOM   3566  HG2 LYS A 349      -7.585  -7.862   5.950  0.00  0.00      C2   H
ATOM   3567  HD3 LYS A 349      -6.404  -5.843   6.233  0.00  0.00      C2   H
ATOM   3568  HD2 LYS A 349      -6.915  -5.250   4.574  0.00  0.00      C2   H
ATOM   3569  HE3 LYS A 349      -5.440  -7.045   3.679  0.00  0.00      C2   H
ATOM   3570  HE2 LYS A 349      -5.470  -7.878   5.102  0.00  0.00      C2   H
ATOM   3571  HZ1 LYS A 349      -4.197  -5.192   5.190  0.00  0.00      C2   H
ATOM   3572  HZ2 LYS A 349      -3.555  -6.555   5.773  0.00  0.00      C2   H
ATOM   3573  HZ3 LYS A 349      -3.561  -6.356   4.192  0.00  0.00      C2   H
ATOM   3574  N   ASP A 350      -8.560  -4.163   8.077  0.00  0.00      C2   N
ATOM   3575  CA  ASP A 350      -7.702  -3.306   8.884  0.00  0.00      C2   C
ATOM   3576  C   ASP A 350      -7.729  -3.555  10.352  0.00  0.00      C2   C
ATOM   3577  O   ASP A 350      -6.680  -3.563  11.013  0.00  0.00      C2   O
ATOM   3578  CB  ASP A 350      -7.721  -1.821   8.565  0.00  0.00      C2   C
ATOM   3579  CG  ASP A 350      -7.003  -1.460   7.254  0.00  0.00      C2   C
ATOM   3580  OD1 ASP A 350      -7.275  -0.324   6.829  0.00  0.00      C2   O
ATOM   3581  OD2 ASP A 350      -6.107  -2.223   6.773  0.00  0.00      C2   O
ATOM   3582  H   ASP A 350      -9.400  -3.734   7.714  0.00  0.00      C2   H
ATOM   3583  HA  ASP A 350      -6.717  -3.643   8.560  0.00  0.00      C2   H
ATOM   3584  HB3 ASP A 350      -7.284  -1.231   9.372  0.00  0.00      C2   H
ATOM   3585  HB2 ASP A 350      -8.773  -1.586   8.403  0.00  0.00      C2   H
ATOM   3586  N   CYS A 351      -8.871  -3.780  10.961  0.00  0.00      C2   N
ATOM   3587  CA  CYS A 351      -9.089  -4.217  12.328  0.00  0.00      C2   C
ATOM   3588  C   CYS A 351      -8.355  -5.560  12.549  0.00  0.00      C2   C
ATOM   3589  O   CYS A 351      -8.129  -5.849  13.712  0.00  0.00      C2   O
ATOM   3590  CB  CYS A 351     -10.565  -4.317  12.723  0.00  0.00      C2   C
ATOM   3591  SG  CYS A 351     -11.499  -2.855  12.394  0.00  0.00      C2   S
ATOM   3592  H   CYS A 351      -9.721  -3.592  10.449  0.00  0.00      C2   H
ATOM   3593  HA  CYS A 351      -8.617  -3.463  12.958  0.00  0.00      C2   H
ATOM   3594  HB3 CYS A 351     -10.770  -4.583  13.760  0.00  0.00      C2   H
ATOM   3595  HB2 CYS A 351     -11.014  -5.130  12.154  0.00  0.00      C2   H
ATOM   3596  HG  CYS A 351     -10.607  -2.029  12.948  0.00  0.00      C2   H
ATOM   3597  N   GLY A 352      -7.994  -6.378  11.522  0.00  0.00      C2   N
ATOM   3598  CA  GLY A 352      -7.545  -7.784  11.896  0.00  0.00      C2   C
ATOM   3599  C   GLY A 352      -8.665  -8.851  11.809  0.00  0.00      C2   C
ATOM   3600  O   GLY A 352      -8.382 -10.045  11.897  0.00  0.00      C2   O
ATOM   3601  H   GLY A 352      -7.999  -6.113  10.548  0.00  0.00      C2   H
ATOM   3602  HA3 GLY A 352      -6.958  -7.863  12.812  0.00  0.00      C2   H
ATOM   3603  HA2 GLY A 352      -6.832  -8.217  11.194  0.00  0.00      C2   H
ATOM   3604  N   LEU A 353      -9.894  -8.368  11.605  0.00  0.00      C2   N
ATOM   3605  CA  LEU A 353     -11.140  -9.081  11.658  0.00  0.00      C2   C
ATOM   3606  C   LEU A 353     -11.521  -9.907  10.405  0.00  0.00      C2   C
ATOM   3607  O   LEU A 353     -12.101 -11.017  10.585  0.00  0.00      C2   O
ATOM   3608  CB  LEU A 353     -12.309  -8.117  12.207  0.00  0.00      C2   C
ATOM   3609  CG  LEU A 353     -13.571  -8.743  12.707  0.00  0.00      C2   C
ATOM   3610  CD1 LEU A 353     -13.241  -9.848  13.750  0.00  0.00      C2   C
ATOM   3611  CD2 LEU A 353     -14.665  -7.792  13.246  0.00  0.00      C2   C
ATOM   3612  H   LEU A 353     -10.135  -7.387  11.607  0.00  0.00      C2   H
ATOM   3613  HA  LEU A 353     -11.050  -9.856  12.419  0.00  0.00      C2   H
ATOM   3614  HB3 LEU A 353     -12.515  -7.468  11.356  0.00  0.00      C2   H
ATOM   3615  HB2 LEU A 353     -11.854  -7.482  12.967  0.00  0.00      C2   H
ATOM   3616  HG  LEU A 353     -13.965  -9.360  11.899  0.00  0.00      C2   H
ATOM   3617 HD11 LEU A 353     -12.332  -9.530  14.260  0.00  0.00      C2   H
ATOM   3618 HD12 LEU A 353     -14.066 -10.009  14.445  0.00  0.00      C2   H
ATOM   3619 HD13 LEU A 353     -13.000 -10.829  13.341  0.00  0.00      C2   H
ATOM   3620 HD21 LEU A 353     -14.411  -6.770  13.526  0.00  0.00      C2   H
ATOM   3621 HD22 LEU A 353     -15.485  -7.807  12.528  0.00  0.00      C2   H
ATOM   3622 HD23 LEU A 353     -15.070  -8.187  14.177  0.00  0.00      C2   H
ATOM   3623  N   PHE A 354     -11.185  -9.375   9.200  0.00  0.00      C2   N
ATOM   3624  CA  PHE A 354     -11.013 -10.185   8.003  0.00  0.00      C2   C
ATOM   3625  C   PHE A 354      -9.499 -10.455   7.806  0.00  0.00      C2   C
ATOM   3626  O   PHE A 354      -8.647  -9.623   8.161  0.00  0.00      C2   O
ATOM   3627  CB  PHE A 354     -11.545  -9.407   6.788  0.00  0.00      C2   C
ATOM   3628  CG  PHE A 354     -13.118  -9.552   6.463  0.00  0.00      C2   C
ATOM   3629  CD1 PHE A 354     -13.411 -10.177   5.270  0.00  0.00      C2   C
ATOM   3630  CD2 PHE A 354     -14.106  -9.036   7.314  0.00  0.00      C2   C
ATOM   3631  CE1 PHE A 354     -14.743 -10.501   5.053  0.00  0.00      C2   C
ATOM   3632  CE2 PHE A 354     -15.454  -9.255   6.965  0.00  0.00      C2   C
ATOM   3633  CZ  PHE A 354     -15.772 -10.183   5.933  0.00  0.00      C2   C
ATOM   3634  H   PHE A 354     -10.785  -8.451   9.115  0.00  0.00      C2   H
ATOM   3635  HA  PHE A 354     -11.488 -11.163   8.087  0.00  0.00      C2   H
ATOM   3636  HB3 PHE A 354     -11.039  -9.731   5.878  0.00  0.00      C2   H
ATOM   3637  HB2 PHE A 354     -11.423  -8.326   6.866  0.00  0.00      C2   H
ATOM   3638  HD1 PHE A 354     -12.584 -10.314   4.590  0.00  0.00      C2   H
ATOM   3639  HD2 PHE A 354     -13.874  -8.505   8.225  0.00  0.00      C2   H
ATOM   3640  HE1 PHE A 354     -15.076 -11.031   4.173  0.00  0.00      C2   H
ATOM   3641  HE2 PHE A 354     -16.272  -8.799   7.504  0.00  0.00      C2   H
ATOM   3642  HZ  PHE A 354     -16.815 -10.435   5.805  0.00  0.00      C2   H
ATOM   3643  N   NMA A 354      -9.083 -11.491   7.088  0.00  0.00      C2   N
ATOM   3644  CA  NMA A 354     -10.036 -12.505   6.508  0.00  0.00      C2   C
ATOM   3645  H   NMA A 354      -8.142 -11.638   6.751  0.00  0.00      C2   H
ATOM   3646  1HA NMA A 354      -9.525 -13.189   5.829  0.00  0.00      C2   H
ATOM   3647  2HA NMA A 354     -10.404 -13.130   7.321  0.00  0.00      C2   H
ATOM   3648  3HA NMA A 354     -10.817 -11.965   5.972  0.00  0.00      C2   H
ATOM   3649  CH3 ACE B   1       5.089  -3.161 -51.914  0.00  0.00      C2   C
ATOM   3650  C   ACE B   1       6.512  -3.337 -52.475  0.00  0.00      C2   C
ATOM   3651  O   ACE B   1       7.432  -3.310 -51.706  0.00  0.00      C2   O
ATOM   3652  1H  ACE B   1       5.146  -2.286 -51.267  0.00  0.00      C2   H
ATOM   3653  2H  ACE B   1       4.251  -3.028 -52.599  0.00  0.00      C2   H
ATOM   3654  3H  ACE B   1       4.746  -3.871 -51.161  0.00  0.00      C2   H
ATOM   3655  N   SER B   2       6.612  -3.333 -53.748  0.00  0.00      C2   N
ATOM   3656  CA  SER B   2       7.809  -3.500 -54.546  0.00  0.00      C2   C
ATOM   3657  C   SER B   2       8.774  -2.300 -54.317  0.00  0.00      C2   C
ATOM   3658  O   SER B   2      10.040  -2.479 -54.329  0.00  0.00      C2   O
ATOM   3659  CB  SER B   2       7.403  -3.608 -56.065  0.00  0.00      C2   C
ATOM   3660  OG  SER B   2       6.639  -4.756 -56.403  0.00  0.00      C2   O
ATOM   3661  H2  SER B   2       5.757  -3.251 -54.280  0.00  0.00      C2   H
ATOM   3662  HA  SER B   2       8.266  -4.413 -54.164  0.00  0.00      C2   H
ATOM   3663  HB3 SER B   2       8.279  -3.535 -56.710  0.00  0.00      C2   H
ATOM   3664  HB2 SER B   2       6.884  -2.731 -56.451  0.00  0.00      C2   H
ATOM   3665  HG  SER B   2       5.698  -4.607 -56.283  0.00  0.00      C2   H
ATOM   3666  N   GLU B   3       8.205  -1.104 -54.052  0.00  0.00      C2   N
ATOM   3667  CA  GLU B   3       9.025   0.083 -53.715  0.00  0.00      C2   C
ATOM   3668  C   GLU B   3       9.647   0.029 -52.289  0.00  0.00      C2   C
ATOM   3669  O   GLU B   3      10.856   0.406 -52.071  0.00  0.00      C2   O
ATOM   3670  CB  GLU B   3       8.142   1.351 -53.783  0.00  0.00      C2   C
ATOM   3671  CG  GLU B   3       7.624   1.572 -55.246  0.00  0.00      C2   C
ATOM   3672  CD  GLU B   3       6.618   2.704 -55.414  0.00  0.00      C2   C
ATOM   3673  OE1 GLU B   3       5.462   2.365 -55.723  0.00  0.00      C2   O
ATOM   3674  OE2 GLU B   3       6.949   3.863 -55.153  0.00  0.00      C2   O
ATOM   3675  H   GLU B   3       7.201  -1.044 -54.141  0.00  0.00      C2   H
ATOM   3676  HA  GLU B   3       9.830   0.215 -54.437  0.00  0.00      C2   H
ATOM   3677  HB3 GLU B   3       8.683   2.229 -53.430  0.00  0.00      C2   H
ATOM   3678  HB2 GLU B   3       7.345   1.356 -53.039  0.00  0.00      C2   H
ATOM   3679  HG3 GLU B   3       7.186   0.633 -55.583  0.00  0.00      C2   H
ATOM   3680  HG2 GLU B   3       8.490   1.864 -55.841  0.00  0.00      C2   H
ATOM   3681  N   LEU B   4       8.896  -0.600 -51.333  0.00  0.00      C2   N
ATOM   3682  CA  LEU B   4       9.264  -0.787 -49.965  0.00  0.00      C2   C
ATOM   3683  C   LEU B   4      10.264  -1.999 -49.804  0.00  0.00      C2   C
ATOM   3684  O   LEU B   4      11.027  -2.028 -48.844  0.00  0.00      C2   O
ATOM   3685  CB  LEU B   4       7.877  -0.990 -49.220  0.00  0.00      C2   C
ATOM   3686  CG  LEU B   4       7.444   0.320 -48.518  0.00  0.00      C2   C
ATOM   3687  CD1 LEU B   4       5.962   0.314 -48.034  0.00  0.00      C2   C
ATOM   3688  CD2 LEU B   4       8.312   0.833 -47.355  0.00  0.00      C2   C
ATOM   3689  H   LEU B   4       8.033  -1.034 -51.626  0.00  0.00      C2   H
ATOM   3690  HA  LEU B   4       9.686   0.155 -49.613  0.00  0.00      C2   H
ATOM   3691  HB3 LEU B   4       7.913  -1.676 -48.374  0.00  0.00      C2   H
ATOM   3692  HB2 LEU B   4       7.080  -1.381 -49.852  0.00  0.00      C2   H
ATOM   3693  HG  LEU B   4       7.420   1.077 -49.301  0.00  0.00      C2   H
ATOM   3694 HD11 LEU B   4       5.442  -0.507 -48.528  0.00  0.00      C2   H
ATOM   3695 HD12 LEU B   4       5.916   0.142 -46.959  0.00  0.00      C2   H
ATOM   3696 HD13 LEU B   4       5.545   1.290 -48.282  0.00  0.00      C2   H
ATOM   3697 HD21 LEU B   4       9.141   0.136 -47.231  0.00  0.00      C2   H
ATOM   3698 HD22 LEU B   4       8.820   1.762 -47.617  0.00  0.00      C2   H
ATOM   3699 HD23 LEU B   4       7.686   0.954 -46.471  0.00  0.00      C2   H
ATOM   3700  N   ASP B   5      10.108  -2.997 -50.716  0.00  0.00      C2   N
ATOM   3701  CA  ASP B   5      11.135  -4.014 -50.936  0.00  0.00      C2   C
ATOM   3702  C   ASP B   5      12.557  -3.525 -51.233  0.00  0.00      C2   C
ATOM   3703  O   ASP B   5      13.547  -4.033 -50.663  0.00  0.00      C2   O
ATOM   3704  CB  ASP B   5      10.758  -5.079 -51.912  0.00  0.00      C2   C
ATOM   3705  CG  ASP B   5       9.522  -5.959 -51.644  0.00  0.00      C2   C
ATOM   3706  OD1 ASP B   5       9.245  -6.697 -52.606  0.00  0.00      C2   O
ATOM   3707  OD2 ASP B   5       9.012  -6.150 -50.512  0.00  0.00      C2   O
ATOM   3708  H   ASP B   5       9.408  -2.841 -51.427  0.00  0.00      C2   H
ATOM   3709  HA  ASP B   5      11.135  -4.532 -49.977  0.00  0.00      C2   H
ATOM   3710  HB3 ASP B   5      11.673  -5.645 -52.085  0.00  0.00      C2   H
ATOM   3711  HB2 ASP B   5      10.573  -4.611 -52.879  0.00  0.00      C2   H
ATOM   3712  N   GLN B   6      12.634  -2.524 -52.091  0.00  0.00      C2   N
ATOM   3713  CA  GLN B   6      13.890  -1.755 -52.418  0.00  0.00      C2   C
ATOM   3714  C   GLN B   6      14.438  -1.071 -51.204  0.00  0.00      C2   C
ATOM   3715  O   GLN B   6      15.666  -1.273 -51.022  0.00  0.00      C2   O
ATOM   3716  CB  GLN B   6      13.607  -0.905 -53.641  0.00  0.00      C2   C
ATOM   3717  CG  GLN B   6      13.760  -1.835 -54.935  0.00  0.00      C2   C
ATOM   3718  CD  GLN B   6      13.671  -0.970 -56.162  0.00  0.00      C2   C
ATOM   3719  OE1 GLN B   6      12.924  -0.026 -56.245  0.00  0.00      C2   O
ATOM   3720  NE2 GLN B   6      14.368  -1.423 -57.245  0.00  0.00      C2   N
ATOM   3721  H   GLN B   6      11.737  -2.149 -52.364  0.00  0.00      C2   H
ATOM   3722  HA  GLN B   6      14.636  -2.517 -52.643  0.00  0.00      C2   H
ATOM   3723  HB3 GLN B   6      14.262  -0.049 -53.802  0.00  0.00      C2   H
ATOM   3724  HB2 GLN B   6      12.562  -0.602 -53.579  0.00  0.00      C2   H
ATOM   3725  HG3 GLN B   6      13.162  -2.743 -54.870  0.00  0.00      C2   H
ATOM   3726  HG2 GLN B   6      14.805  -2.143 -54.972  0.00  0.00      C2   H
ATOM   3727 HE22 GLN B   6      14.393  -0.834 -58.066  0.00  0.00      C2   H
ATOM   3728 HE21 GLN B   6      14.975  -2.229 -57.201  0.00  0.00      C2   H
ATOM   3729  N   LEU B   7      13.691  -0.232 -50.493  0.00  0.00      C2   N
ATOM   3730  CA  LEU B   7      14.161   0.452 -49.282  0.00  0.00      C2   C
ATOM   3731  C   LEU B   7      14.479  -0.436 -48.056  0.00  0.00      C2   C
ATOM   3732  O   LEU B   7      15.369  -0.200 -47.281  0.00  0.00      C2   O
ATOM   3733  CB  LEU B   7      13.042   1.465 -48.868  0.00  0.00      C2   C
ATOM   3734  CG  LEU B   7      12.904   2.693 -49.784  0.00  0.00      C2   C
ATOM   3735  CD1 LEU B   7      11.478   3.194 -49.561  0.00  0.00      C2   C
ATOM   3736  CD2 LEU B   7      13.939   3.854 -49.700  0.00  0.00      C2   C
ATOM   3737  H   LEU B   7      12.694  -0.241 -50.656  0.00  0.00      C2   H
ATOM   3738  HA  LEU B   7      15.084   1.005 -49.456  0.00  0.00      C2   H
ATOM   3739  HB3 LEU B   7      13.351   1.717 -47.853  0.00  0.00      C2   H
ATOM   3740  HB2 LEU B   7      12.107   0.907 -48.806  0.00  0.00      C2   H
ATOM   3741  HG  LEU B   7      12.927   2.321 -50.809  0.00  0.00      C2   H
ATOM   3742 HD11 LEU B   7      11.515   4.140 -49.021  0.00  0.00      C2   H
ATOM   3743 HD12 LEU B   7      10.971   3.464 -50.487  0.00  0.00      C2   H
ATOM   3744 HD13 LEU B   7      10.796   2.492 -49.082  0.00  0.00      C2   H
ATOM   3745 HD21 LEU B   7      14.147   4.033 -48.645  0.00  0.00      C2   H
ATOM   3746 HD22 LEU B   7      14.862   3.749 -50.271  0.00  0.00      C2   H
ATOM   3747 HD23 LEU B   7      13.458   4.750 -50.092  0.00  0.00      C2   H
ATOM   3748  N   ARG B   8      13.718  -1.537 -47.929  0.00  0.00      C2   N
ATOM   3749  CA  ARG B   8      13.995  -2.639 -46.948  0.00  0.00      C2   C
ATOM   3750  C   ARG B   8      15.348  -3.349 -47.260  0.00  0.00      C2   C
ATOM   3751  O   ARG B   8      15.919  -3.830 -46.299  0.00  0.00      C2   O
ATOM   3752  CB  ARG B   8      12.749  -3.511 -46.658  0.00  0.00      C2   C
ATOM   3753  CG  ARG B   8      12.882  -4.555 -45.468  0.00  0.00      C2   C
ATOM   3754  CD  ARG B   8      11.731  -5.562 -45.466  0.00  0.00      C2   C
ATOM   3755  NE  ARG B   8      11.510  -6.311 -46.758  0.00  0.00      C2   N
ATOM   3756  CZ  ARG B   8      10.577  -6.201 -47.724  0.00  0.00      C2   C
ATOM   3757  NH1 ARG B   8       9.698  -5.170 -47.618  0.00  0.00      C2   N
ATOM   3758  NH2 ARG B   8      10.600  -7.075 -48.659  0.00  0.00      C2   N
ATOM   3759  H   ARG B   8      12.866  -1.612 -48.467  0.00  0.00      C2   H
ATOM   3760  HA  ARG B   8      14.165  -2.185 -45.972  0.00  0.00      C2   H
ATOM   3761  HB3 ARG B   8      12.500  -3.966 -47.616  0.00  0.00      C2   H
ATOM   3762  HB2 ARG B   8      11.832  -2.952 -46.469  0.00  0.00      C2   H
ATOM   3763  HG3 ARG B   8      12.806  -3.897 -44.602  0.00  0.00      C2   H
ATOM   3764  HG2 ARG B   8      13.846  -5.062 -45.433  0.00  0.00      C2   H
ATOM   3765  HD3 ARG B   8      10.849  -5.197 -44.940  0.00  0.00      C2   H
ATOM   3766  HD2 ARG B   8      12.042  -6.447 -44.912  0.00  0.00      C2   H
ATOM   3767  HE  ARG B   8      12.348  -6.851 -46.914  0.00  0.00      C2   H
ATOM   3768 HH12 ARG B   8       8.998  -5.097 -48.342  0.00  0.00      C2   H
ATOM   3769 HH11 ARG B   8       9.728  -4.437 -46.924  0.00  0.00      C2   H
ATOM   3770 HH22 ARG B   8      10.012  -6.964 -49.472  0.00  0.00      C2   H
ATOM   3771 HH21 ARG B   8      11.137  -7.928 -48.585  0.00  0.00      C2   H
ATOM   3772  N   GLN B   9      15.761  -3.328 -48.499  0.00  0.00      C2   N
ATOM   3773  CA  GLN B   9      17.095  -3.786 -48.865  0.00  0.00      C2   C
ATOM   3774  C   GLN B   9      18.141  -2.786 -48.479  0.00  0.00      C2   C
ATOM   3775  O   GLN B   9      19.017  -3.180 -47.712  0.00  0.00      C2   O
ATOM   3776  CB  GLN B   9      17.021  -4.362 -50.316  0.00  0.00      C2   C
ATOM   3777  CG  GLN B   9      18.301  -4.788 -50.985  0.00  0.00      C2   C
ATOM   3778  CD  GLN B   9      18.840  -6.096 -50.378  0.00  0.00      C2   C
ATOM   3779  OE1 GLN B   9      18.064  -7.025 -50.124  0.00  0.00      C2   O
ATOM   3780  NE2 GLN B   9      20.152  -6.177 -50.035  0.00  0.00      C2   N
ATOM   3781  H   GLN B   9      15.249  -3.023 -49.314  0.00  0.00      C2   H
ATOM   3782  HA  GLN B   9      17.345  -4.668 -48.276  0.00  0.00      C2   H
ATOM   3783  HB3 GLN B   9      16.481  -3.730 -51.021  0.00  0.00      C2   H
ATOM   3784  HB2 GLN B   9      16.330  -5.204 -50.342  0.00  0.00      C2   H
ATOM   3785  HG3 GLN B   9      18.976  -3.945 -51.131  0.00  0.00      C2   H
ATOM   3786  HG2 GLN B   9      17.958  -5.124 -51.964  0.00  0.00      C2   H
ATOM   3787 HE22 GLN B   9      20.531  -7.018 -49.622  0.00  0.00      C2   H
ATOM   3788 HE21 GLN B   9      20.858  -5.675 -50.553  0.00  0.00      C2   H
ATOM   3789  N   GLU B  10      17.993  -1.508 -48.760  0.00  0.00      C2   N
ATOM   3790  CA  GLU B  10      18.802  -0.414 -48.196  0.00  0.00      C2   C
ATOM   3791  C   GLU B  10      18.851  -0.452 -46.601  0.00  0.00      C2   C
ATOM   3792  O   GLU B  10      19.936  -0.220 -46.076  0.00  0.00      C2   O
ATOM   3793  CB  GLU B  10      18.269   0.957 -48.544  0.00  0.00      C2   C
ATOM   3794  CG  GLU B  10      18.326   1.315 -50.018  0.00  0.00      C2   C
ATOM   3795  CD  GLU B  10      19.686   1.128 -50.615  0.00  0.00      C2   C
ATOM   3796  OE1 GLU B  10      20.683   1.593 -49.981  0.00  0.00      C2   O
ATOM   3797  OE2 GLU B  10      19.734   0.475 -51.683  0.00  0.00      C2   O
ATOM   3798  H   GLU B  10      17.289  -1.264 -49.443  0.00  0.00      C2   H
ATOM   3799  HA  GLU B  10      19.779  -0.646 -48.621  0.00  0.00      C2   H
ATOM   3800  HB3 GLU B  10      18.800   1.772 -48.053  0.00  0.00      C2   H
ATOM   3801  HB2 GLU B  10      17.254   1.006 -48.148  0.00  0.00      C2   H
ATOM   3802  HG3 GLU B  10      17.981   2.325 -50.237  0.00  0.00      C2   H
ATOM   3803  HG2 GLU B  10      17.593   0.710 -50.553  0.00  0.00      C2   H
ATOM   3804  N   ALA B  11      17.762  -0.770 -45.845  0.00  0.00      C2   N
ATOM   3805  CA  ALA B  11      17.745  -0.873 -44.406  0.00  0.00      C2   C
ATOM   3806  C   ALA B  11      18.312  -2.186 -43.841  0.00  0.00      C2   C
ATOM   3807  O   ALA B  11      19.054  -2.160 -42.840  0.00  0.00      C2   O
ATOM   3808  CB  ALA B  11      16.347  -0.534 -43.799  0.00  0.00      C2   C
ATOM   3809  H   ALA B  11      16.946  -1.044 -46.374  0.00  0.00      C2   H
ATOM   3810  HA  ALA B  11      18.325   0.005 -44.120  0.00  0.00      C2   H
ATOM   3811  HB1 ALA B  11      16.246   0.551 -43.831  0.00  0.00      C2   H
ATOM   3812  HB2 ALA B  11      15.414  -0.961 -44.168  0.00  0.00      C2   H
ATOM   3813  HB3 ALA B  11      16.274  -0.806 -42.746  0.00  0.00      C2   H
ATOM   3814  N   GLU B  12      18.180  -3.262 -44.570  0.00  0.00      C2   N
ATOM   3815  CA  GLU B  12      18.929  -4.503 -44.421  0.00  0.00      C2   C
ATOM   3816  C   GLU B  12      20.498  -4.283 -44.335  0.00  0.00      C2   C
ATOM   3817  O   GLU B  12      21.106  -4.735 -43.409  0.00  0.00      C2   O
ATOM   3818  CB  GLU B  12      18.552  -5.567 -45.574  0.00  0.00      C2   C
ATOM   3819  CG  GLU B  12      19.348  -6.894 -45.360  0.00  0.00      C2   C
ATOM   3820  CD  GLU B  12      19.013  -8.063 -46.324  0.00  0.00      C2   C
ATOM   3821  OE1 GLU B  12      17.851  -8.513 -46.495  0.00  0.00      C2   O
ATOM   3822  OE2 GLU B  12      19.934  -8.671 -46.894  0.00  0.00      C2   O
ATOM   3823  H   GLU B  12      17.393  -3.276 -45.202  0.00  0.00      C2   H
ATOM   3824  HA  GLU B  12      18.710  -4.944 -43.449  0.00  0.00      C2   H
ATOM   3825  HB3 GLU B  12      18.838  -5.151 -46.540  0.00  0.00      C2   H
ATOM   3826  HB2 GLU B  12      17.475  -5.727 -45.529  0.00  0.00      C2   H
ATOM   3827  HG3 GLU B  12      19.140  -7.248 -44.351  0.00  0.00      C2   H
ATOM   3828  HG2 GLU B  12      20.425  -6.728 -45.395  0.00  0.00      C2   H
ATOM   3829  N   GLN B  13      21.025  -3.699 -45.442  0.00  0.00      C2   N
ATOM   3830  CA  GLN B  13      22.437  -3.633 -45.568  0.00  0.00      C2   C
ATOM   3831  C   GLN B  13      23.038  -2.532 -44.656  0.00  0.00      C2   C
ATOM   3832  O   GLN B  13      24.167  -2.673 -44.201  0.00  0.00      C2   O
ATOM   3833  CB  GLN B  13      22.824  -3.466 -46.983  0.00  0.00      C2   C
ATOM   3834  CG  GLN B  13      22.305  -2.112 -47.607  0.00  0.00      C2   C
ATOM   3835  CD  GLN B  13      22.698  -1.941 -49.087  0.00  0.00      C2   C
ATOM   3836  OE1 GLN B  13      22.763  -2.842 -49.995  0.00  0.00      C2   O
ATOM   3837  NE2 GLN B  13      22.815  -0.664 -49.386  0.00  0.00      C2   N
ATOM   3838  H   GLN B  13      20.440  -3.424 -46.218  0.00  0.00      C2   H
ATOM   3839  HA  GLN B  13      22.875  -4.623 -45.445  0.00  0.00      C2   H
ATOM   3840  HB3 GLN B  13      22.452  -4.343 -47.512  0.00  0.00      C2   H
ATOM   3841  HB2 GLN B  13      23.904  -3.611 -47.017  0.00  0.00      C2   H
ATOM   3842  HG3 GLN B  13      22.565  -1.258 -46.982  0.00  0.00      C2   H
ATOM   3843  HG2 GLN B  13      21.219  -2.178 -47.674  0.00  0.00      C2   H
ATOM   3844 HE22 GLN B  13      22.701  -0.407 -50.355  0.00  0.00      C2   H
ATOM   3845 HE21 GLN B  13      22.759   0.097 -48.725  0.00  0.00      C2   H
ATOM   3846  N   LEU B  14      22.172  -1.589 -44.168  0.00  0.00      C2   N
ATOM   3847  CA  LEU B  14      22.618  -0.574 -43.187  0.00  0.00      C2   C
ATOM   3848  C   LEU B  14      22.605  -1.180 -41.743  0.00  0.00      C2   C
ATOM   3849  O   LEU B  14      23.490  -0.973 -40.983  0.00  0.00      C2   O
ATOM   3850  CB  LEU B  14      21.684   0.645 -43.326  0.00  0.00      C2   C
ATOM   3851  CG  LEU B  14      22.397   1.762 -44.147  0.00  0.00      C2   C
ATOM   3852  CD1 LEU B  14      21.428   2.698 -44.852  0.00  0.00      C2   C
ATOM   3853  CD2 LEU B  14      23.300   2.630 -43.283  0.00  0.00      C2   C
ATOM   3854  H   LEU B  14      21.259  -1.535 -44.598  0.00  0.00      C2   H
ATOM   3855  HA  LEU B  14      23.665  -0.331 -43.367  0.00  0.00      C2   H
ATOM   3856  HB3 LEU B  14      21.491   1.066 -42.338  0.00  0.00      C2   H
ATOM   3857  HB2 LEU B  14      20.708   0.364 -43.723  0.00  0.00      C2   H
ATOM   3858  HG  LEU B  14      22.854   1.296 -45.020  0.00  0.00      C2   H
ATOM   3859 HD11 LEU B  14      21.810   3.414 -45.579  0.00  0.00      C2   H
ATOM   3860 HD12 LEU B  14      20.792   2.125 -45.526  0.00  0.00      C2   H
ATOM   3861 HD13 LEU B  14      20.792   3.254 -44.163  0.00  0.00      C2   H
ATOM   3862 HD21 LEU B  14      22.922   3.629 -43.067  0.00  0.00      C2   H
ATOM   3863 HD22 LEU B  14      23.510   2.152 -42.326  0.00  0.00      C2   H
ATOM   3864 HD23 LEU B  14      24.211   2.800 -43.855  0.00  0.00      C2   H
ATOM   3865  N   LYS B  15      21.596  -1.961 -41.331  0.00  0.00      C2   N
ATOM   3866  CA  LYS B  15      21.585  -2.874 -40.203  0.00  0.00      C2   C
ATOM   3867  C   LYS B  15      22.809  -3.882 -40.183  0.00  0.00      C2   C
ATOM   3868  O   LYS B  15      23.543  -3.896 -39.196  0.00  0.00      C2   O
ATOM   3869  CB  LYS B  15      20.253  -3.701 -40.078  0.00  0.00      C2   C
ATOM   3870  CG  LYS B  15      19.009  -2.828 -39.595  0.00  0.00      C2   C
ATOM   3871  CD  LYS B  15      17.714  -3.645 -39.448  0.00  0.00      C2   C
ATOM   3872  CE  LYS B  15      17.101  -3.916 -40.864  0.00  0.00      C2   C
ATOM   3873  NZ  LYS B  15      15.792  -4.596 -40.695  0.00  0.00      C2   N
ATOM   3874  H   LYS B  15      20.763  -1.932 -41.902  0.00  0.00      C2   H
ATOM   3875  HA  LYS B  15      21.641  -2.188 -39.357  0.00  0.00      C2   H
ATOM   3876  HB3 LYS B  15      20.404  -4.485 -39.335  0.00  0.00      C2   H
ATOM   3877  HB2 LYS B  15      20.122  -4.186 -41.046  0.00  0.00      C2   H
ATOM   3878  HG3 LYS B  15      18.941  -1.904 -40.170  0.00  0.00      C2   H
ATOM   3879  HG2 LYS B  15      19.302  -2.459 -38.612  0.00  0.00      C2   H
ATOM   3880  HD3 LYS B  15      16.984  -3.156 -38.803  0.00  0.00      C2   H
ATOM   3881  HD2 LYS B  15      17.976  -4.571 -38.936  0.00  0.00      C2   H
ATOM   3882  HE3 LYS B  15      17.835  -4.472 -41.447  0.00  0.00      C2   H
ATOM   3883  HE2 LYS B  15      16.844  -3.045 -41.466  0.00  0.00      C2   H
ATOM   3884  HZ1 LYS B  15      15.301  -4.050 -40.001  0.00  0.00      C2   H
ATOM   3885  HZ2 LYS B  15      15.218  -4.663 -41.523  0.00  0.00      C2   H
ATOM   3886  HZ3 LYS B  15      15.884  -5.507 -40.269  0.00  0.00      C2   H
ATOM   3887  N   ASN B  16      23.137  -4.618 -41.245  0.00  0.00      C2   N
ATOM   3888  CA  ASN B  16      24.419  -5.321 -41.431  0.00  0.00      C2   C
ATOM   3889  C   ASN B  16      25.667  -4.377 -41.286  0.00  0.00      C2   C
ATOM   3890  O   ASN B  16      26.730  -4.874 -40.947  0.00  0.00      C2   O
ATOM   3891  CB  ASN B  16      24.528  -5.880 -42.861  0.00  0.00      C2   C
ATOM   3892  CG  ASN B  16      23.744  -7.147 -42.981  0.00  0.00      C2   C
ATOM   3893  OD1 ASN B  16      23.133  -7.582 -41.994  0.00  0.00      C2   O
ATOM   3894  ND2 ASN B  16      23.702  -7.760 -44.201  0.00  0.00      C2   N
ATOM   3895  H   ASN B  16      22.451  -4.514 -41.980  0.00  0.00      C2   H
ATOM   3896  HA  ASN B  16      24.366  -6.124 -40.695  0.00  0.00      C2   H
ATOM   3897  HB3 ASN B  16      25.554  -6.141 -43.122  0.00  0.00      C2   H
ATOM   3898  HB2 ASN B  16      24.128  -5.209 -43.621  0.00  0.00      C2   H
ATOM   3899 HD22 ASN B  16      23.085  -8.520 -44.453  0.00  0.00      C2   H
ATOM   3900 HD21 ASN B  16      24.170  -7.275 -44.953  0.00  0.00      C2   H
ATOM   3901  N   GLN B  17      25.586  -3.089 -41.722  0.00  0.00      C2   N
ATOM   3902  CA  GLN B  17      26.673  -2.087 -41.519  0.00  0.00      C2   C
ATOM   3903  C   GLN B  17      26.835  -1.724 -40.058  0.00  0.00      C2   C
ATOM   3904  O   GLN B  17      27.894  -1.986 -39.452  0.00  0.00      C2   O
ATOM   3905  CB  GLN B  17      26.492  -0.893 -42.579  0.00  0.00      C2   C
ATOM   3906  CG  GLN B  17      27.571   0.139 -42.589  0.00  0.00      C2   C
ATOM   3907  CD  GLN B  17      28.894  -0.339 -43.156  0.00  0.00      C2   C
ATOM   3908  OE1 GLN B  17      29.138  -1.505 -43.393  0.00  0.00      C2   O
ATOM   3909  NE2 GLN B  17      29.835   0.633 -43.338  0.00  0.00      C2   N
ATOM   3910  H   GLN B  17      24.858  -2.882 -42.390  0.00  0.00      C2   H
ATOM   3911  HA  GLN B  17      27.581  -2.657 -41.717  0.00  0.00      C2   H
ATOM   3912  HB3 GLN B  17      25.518  -0.409 -42.505  0.00  0.00      C2   H
ATOM   3913  HB2 GLN B  17      26.271  -1.247 -43.585  0.00  0.00      C2   H
ATOM   3914  HG3 GLN B  17      27.475   0.533 -41.577  0.00  0.00      C2   H
ATOM   3915  HG2 GLN B  17      27.248   0.940 -43.254  0.00  0.00      C2   H
ATOM   3916 HE22 GLN B  17      30.662   0.420 -43.878  0.00  0.00      C2   H
ATOM   3917 HE21 GLN B  17      29.597   1.596 -43.148  0.00  0.00      C2   H
ATOM   3918  N   ILE B  18      25.671  -1.362 -39.424  0.00  0.00      C2   N
ATOM   3919  CA  ILE B  18      25.502  -0.960 -38.024  0.00  0.00      C2   C
ATOM   3920  C   ILE B  18      26.036  -2.071 -37.006  0.00  0.00      C2   C
ATOM   3921  O   ILE B  18      26.842  -1.794 -36.186  0.00  0.00      C2   O
ATOM   3922  CB  ILE B  18      24.003  -0.499 -37.697  0.00  0.00      C2   C
ATOM   3923  CG1 ILE B  18      23.726   0.852 -38.351  0.00  0.00      C2   C
ATOM   3924  CG2 ILE B  18      23.573  -0.621 -36.226  0.00  0.00      C2   C
ATOM   3925  CD1 ILE B  18      22.310   1.103 -38.708  0.00  0.00      C2   C
ATOM   3926  H   ILE B  18      24.810  -1.252 -39.941  0.00  0.00      C2   H
ATOM   3927  HA  ILE B  18      26.153  -0.086 -37.986  0.00  0.00      C2   H
ATOM   3928  HB  ILE B  18      23.347  -1.136 -38.290  0.00  0.00      C2   H
ATOM   3929 HG13 ILE B  18      24.306   1.072 -39.247  0.00  0.00      C2   H
ATOM   3930 HG12 ILE B  18      23.960   1.590 -37.583  0.00  0.00      C2   H
ATOM   3931 HG21 ILE B  18      24.226  -0.185 -35.470  0.00  0.00      C2   H
ATOM   3932 HG22 ILE B  18      22.580  -0.171 -36.211  0.00  0.00      C2   H
ATOM   3933 HG23 ILE B  18      23.322  -1.644 -35.947  0.00  0.00      C2   H
ATOM   3934 HD11 ILE B  18      21.728   1.534 -37.894  0.00  0.00      C2   H
ATOM   3935 HD12 ILE B  18      22.195   1.749 -39.579  0.00  0.00      C2   H
ATOM   3936 HD13 ILE B  18      21.799   0.207 -39.061  0.00  0.00      C2   H
ATOM   3937  N   ARG B  19      25.759  -3.340 -37.342  0.00  0.00      C2   N
ATOM   3938  CA  ARG B  19      26.283  -4.601 -36.758  0.00  0.00      C2   C
ATOM   3939  C   ARG B  19      27.810  -4.625 -36.785  0.00  0.00      C2   C
ATOM   3940  O   ARG B  19      28.436  -4.958 -35.811  0.00  0.00      C2   O
ATOM   3941  CB  ARG B  19      25.565  -5.948 -37.244  0.00  0.00      C2   C
ATOM   3942  CG  ARG B  19      26.186  -7.298 -36.824  0.00  0.00      C2   C
ATOM   3943  CD  ARG B  19      25.832  -8.416 -37.828  0.00  0.00      C2   C
ATOM   3944  NE  ARG B  19      26.531  -8.136 -39.118  0.00  0.00      C2   N
ATOM   3945  CZ  ARG B  19      26.228  -8.767 -40.291  0.00  0.00      C2   C
ATOM   3946  NH1 ARG B  19      25.118  -9.528 -40.444  0.00  0.00      C2   N
ATOM   3947  NH2 ARG B  19      26.999  -8.440 -41.347  0.00  0.00      C2   N
ATOM   3948  H   ARG B  19      25.137  -3.552 -38.108  0.00  0.00      C2   H
ATOM   3949  HA  ARG B  19      26.083  -4.624 -35.687  0.00  0.00      C2   H
ATOM   3950  HB3 ARG B  19      25.569  -5.942 -38.334  0.00  0.00      C2   H
ATOM   3951  HB2 ARG B  19      24.566  -5.994 -36.811  0.00  0.00      C2   H
ATOM   3952  HG3 ARG B  19      26.013  -7.471 -35.762  0.00  0.00      C2   H
ATOM   3953  HG2 ARG B  19      27.274  -7.245 -36.816  0.00  0.00      C2   H
ATOM   3954  HD3 ARG B  19      24.749  -8.445 -37.945  0.00  0.00      C2   H
ATOM   3955  HD2 ARG B  19      26.074  -9.390 -37.401  0.00  0.00      C2   H
ATOM   3956  HE  ARG B  19      27.389  -7.605 -39.080  0.00  0.00      C2   H
ATOM   3957 HH12 ARG B  19      24.747  -9.733 -41.360  0.00  0.00      C2   H
ATOM   3958 HH11 ARG B  19      24.549  -9.692 -39.625  0.00  0.00      C2   H
ATOM   3959 HH22 ARG B  19      27.029  -8.989 -42.195  0.00  0.00      C2   H
ATOM   3960 HH21 ARG B  19      27.783  -7.805 -41.370  0.00  0.00      C2   H
ATOM   3961  N   ASP B  20      28.410  -4.524 -37.978  0.00  0.00      C2   N
ATOM   3962  CA  ASP B  20      29.828  -4.734 -38.150  0.00  0.00      C2   C
ATOM   3963  C   ASP B  20      30.656  -3.504 -37.718  0.00  0.00      C2   C
ATOM   3964  O   ASP B  20      31.774  -3.701 -37.395  0.00  0.00      C2   O
ATOM   3965  CB  ASP B  20      30.120  -5.231 -39.557  0.00  0.00      C2   C
ATOM   3966  CG  ASP B  20      29.485  -6.662 -39.849  0.00  0.00      C2   C
ATOM   3967  OD1 ASP B  20      29.018  -7.389 -38.976  0.00  0.00      C2   O
ATOM   3968  OD2 ASP B  20      29.404  -7.144 -41.011  0.00  0.00      C2   O
ATOM   3969  H   ASP B  20      27.883  -4.201 -38.776  0.00  0.00      C2   H
ATOM   3970  HA  ASP B  20      30.145  -5.477 -37.418  0.00  0.00      C2   H
ATOM   3971  HB3 ASP B  20      31.197  -5.308 -39.704  0.00  0.00      C2   H
ATOM   3972  HB2 ASP B  20      29.600  -4.684 -40.344  0.00  0.00      C2   H
ATOM   3973  N   ALA B  21      30.083  -2.271 -37.893  0.00  0.00      C2   N
ATOM   3974  CA  ALA B  21      30.763  -1.019 -37.667  0.00  0.00      C2   C
ATOM   3975  C   ALA B  21      30.855  -0.719 -36.108  0.00  0.00      C2   C
ATOM   3976  O   ALA B  21      31.777  -0.092 -35.655  0.00  0.00      C2   O
ATOM   3977  CB  ALA B  21      29.991   0.132 -38.367  0.00  0.00      C2   C
ATOM   3978  H   ALA B  21      29.183  -2.308 -38.349  0.00  0.00      C2   H
ATOM   3979  HA  ALA B  21      31.735  -1.128 -38.147  0.00  0.00      C2   H
ATOM   3980  HB1 ALA B  21      29.734  -0.098 -39.401  0.00  0.00      C2   H
ATOM   3981  HB2 ALA B  21      29.090   0.469 -37.855  0.00  0.00      C2   H
ATOM   3982  HB3 ALA B  21      30.691   0.967 -38.357  0.00  0.00      C2   H
ATOM   3983  N   ARG B  22      29.871  -1.225 -35.358  0.00  0.00      C2   N
ATOM   3984  CA  ARG B  22      29.880  -1.281 -33.903  0.00  0.00      C2   C
ATOM   3985  C   ARG B  22      31.127  -1.995 -33.282  0.00  0.00      C2   C
ATOM   3986  O   ARG B  22      31.445  -1.659 -32.164  0.00  0.00      C2   O
ATOM   3987  CB  ARG B  22      28.585  -1.953 -33.557  0.00  0.00      C2   C
ATOM   3988  CG  ARG B  22      28.429  -2.300 -32.019  0.00  0.00      C2   C
ATOM   3989  CD  ARG B  22      26.970  -2.365 -31.425  0.00  0.00      C2   C
ATOM   3990  NE  ARG B  22      26.257  -3.410 -32.125  0.00  0.00      C2   N
ATOM   3991  CZ  ARG B  22      25.145  -3.221 -32.827  0.00  0.00      C2   C
ATOM   3992  NH1 ARG B  22      24.515  -2.067 -33.097  0.00  0.00      C2   N
ATOM   3993  NH2 ARG B  22      24.664  -4.292 -33.410  0.00  0.00      C2   N
ATOM   3994  H   ARG B  22      29.198  -1.838 -35.796  0.00  0.00      C2   H
ATOM   3995  HA  ARG B  22      29.841  -0.300 -33.429  0.00  0.00      C2   H
ATOM   3996  HB3 ARG B  22      28.618  -2.904 -34.087  0.00  0.00      C2   H
ATOM   3997  HB2 ARG B  22      27.654  -1.434 -33.789  0.00  0.00      C2   H
ATOM   3998  HG3 ARG B  22      28.867  -1.399 -31.588  0.00  0.00      C2   H
ATOM   3999  HG2 ARG B  22      29.161  -3.082 -31.816  0.00  0.00      C2   H
ATOM   4000  HD3 ARG B  22      26.435  -1.417 -31.486  0.00  0.00      C2   H
ATOM   4001  HD2 ARG B  22      27.132  -2.620 -30.378  0.00  0.00      C2   H
ATOM   4002  HE  ARG B  22      26.675  -4.320 -31.992  0.00  0.00      C2   H
ATOM   4003 HH12 ARG B  22      23.584  -2.038 -33.488  0.00  0.00      C2   H
ATOM   4004 HH11 ARG B  22      24.819  -1.132 -32.865  0.00  0.00      C2   H
ATOM   4005 HH22 ARG B  22      23.768  -4.349 -33.873  0.00  0.00      C2   H
ATOM   4006 HH21 ARG B  22      25.198  -5.147 -33.345  0.00  0.00      C2   H
ATOM   4007  N   LYS B  23      31.838  -2.831 -34.040  0.00  0.00      C2   N
ATOM   4008  CA  LYS B  23      33.131  -3.407 -33.689  0.00  0.00      C2   C
ATOM   4009  C   LYS B  23      34.156  -2.410 -33.322  0.00  0.00      C2   C
ATOM   4010  O   LYS B  23      34.896  -2.577 -32.359  0.00  0.00      C2   O
ATOM   4011  CB  LYS B  23      33.559  -4.470 -34.734  0.00  0.00      C2   C
ATOM   4012  CG  LYS B  23      32.770  -5.785 -34.692  0.00  0.00      C2   C
ATOM   4013  CD  LYS B  23      33.113  -6.638 -35.870  0.00  0.00      C2   C
ATOM   4014  CE  LYS B  23      34.285  -7.574 -35.695  0.00  0.00      C2   C
ATOM   4015  NZ  LYS B  23      34.560  -8.476 -36.870  0.00  0.00      C2   N
ATOM   4016  H   LYS B  23      31.540  -3.039 -34.982  0.00  0.00      C2   H
ATOM   4017  HA  LYS B  23      33.004  -3.881 -32.716  0.00  0.00      C2   H
ATOM   4018  HB3 LYS B  23      34.584  -4.672 -34.422  0.00  0.00      C2   H
ATOM   4019  HB2 LYS B  23      33.604  -4.020 -35.726  0.00  0.00      C2   H
ATOM   4020  HG3 LYS B  23      31.711  -5.567 -34.556  0.00  0.00      C2   H
ATOM   4021  HG2 LYS B  23      33.048  -6.261 -33.751  0.00  0.00      C2   H
ATOM   4022  HD3 LYS B  23      33.315  -6.157 -36.827  0.00  0.00      C2   H
ATOM   4023  HD2 LYS B  23      32.232  -7.232 -36.110  0.00  0.00      C2   H
ATOM   4024  HE3 LYS B  23      33.892  -8.168 -34.870  0.00  0.00      C2   H
ATOM   4025  HE2 LYS B  23      35.215  -7.139 -35.331  0.00  0.00      C2   H
ATOM   4026  HZ1 LYS B  23      33.740  -8.967 -37.197  0.00  0.00      C2   H
ATOM   4027  HZ2 LYS B  23      34.916  -8.020 -37.698  0.00  0.00      C2   H
ATOM   4028  HZ3 LYS B  23      35.167  -9.152 -36.428  0.00  0.00      C2   H
ATOM   4029  N   ALA B  24      34.174  -1.286 -34.076  0.00  0.00      C2   N
ATOM   4030  CA  ALA B  24      35.139  -0.264 -33.915  0.00  0.00      C2   C
ATOM   4031  C   ALA B  24      35.263   0.487 -32.562  0.00  0.00      C2   C
ATOM   4032  O   ALA B  24      36.025   1.524 -32.498  0.00  0.00      C2   O
ATOM   4033  CB  ALA B  24      34.908   0.729 -35.045  0.00  0.00      C2   C
ATOM   4034  H   ALA B  24      33.383  -1.205 -34.699  0.00  0.00      C2   H
ATOM   4035  HA  ALA B  24      36.118  -0.731 -34.021  0.00  0.00      C2   H
ATOM   4036  HB1 ALA B  24      35.796   1.329 -35.247  0.00  0.00      C2   H
ATOM   4037  HB2 ALA B  24      34.736   0.157 -35.957  0.00  0.00      C2   H
ATOM   4038  HB3 ALA B  24      34.072   1.400 -34.847  0.00  0.00      C2   H
ATOM   4039  N   CYS B  25      34.420   0.064 -31.514  0.00  0.00      C2   N
ATOM   4040  CA  CYS B  25      34.481   0.636 -30.142  0.00  0.00      C2   C
ATOM   4041  C   CYS B  25      35.319  -0.199 -29.153  0.00  0.00      C2   C
ATOM   4042  O   CYS B  25      35.630   0.333 -28.079  0.00  0.00      C2   O
ATOM   4043  CB  CYS B  25      33.059   0.874 -29.657  0.00  0.00      C2   C
ATOM   4044  SG  CYS B  25      32.379   2.151 -30.605  0.00  0.00      C2   S
ATOM   4045  H   CYS B  25      33.846  -0.742 -31.715  0.00  0.00      C2   H
ATOM   4046  HA  CYS B  25      35.082   1.540 -30.241  0.00  0.00      C2   H
ATOM   4047  HB3 CYS B  25      33.178   1.111 -28.600  0.00  0.00      C2   H
ATOM   4048  HB2 CYS B  25      32.448  -0.029 -29.632  0.00  0.00      C2   H
ATOM   4049  HG  CYS B  25      33.072   1.950 -31.729  0.00  0.00      C2   H
ATOM   4050  N   ALA B  26      35.639  -1.527 -29.373  0.00  0.00      C2   N
ATOM   4051  CA  ALA B  26      36.432  -2.452 -28.520  0.00  0.00      C2   C
ATOM   4052  C   ALA B  26      37.901  -2.064 -28.533  0.00  0.00      C2   C
ATOM   4053  O   ALA B  26      38.391  -1.794 -29.656  0.00  0.00      C2   O
ATOM   4054  CB  ALA B  26      36.282  -3.889 -29.115  0.00  0.00      C2   C
ATOM   4055  H   ALA B  26      35.229  -1.894 -30.221  0.00  0.00      C2   H
ATOM   4056  HA  ALA B  26      36.084  -2.504 -27.488  0.00  0.00      C2   H
ATOM   4057  HB1 ALA B  26      36.896  -4.592 -28.552  0.00  0.00      C2   H
ATOM   4058  HB2 ALA B  26      35.253  -4.244 -29.051  0.00  0.00      C2   H
ATOM   4059  HB3 ALA B  26      36.605  -3.858 -30.156  0.00  0.00      C2   H
ATOM   4060  N   ASP B  27      38.569  -2.152 -27.381  0.00  0.00      C2   N
ATOM   4061  CA  ASP B  27      40.014  -1.841 -27.257  0.00  0.00      C2   C
ATOM   4062  C   ASP B  27      40.516  -2.332 -25.873  0.00  0.00      C2   C
ATOM   4063  O   ASP B  27      41.591  -2.996 -25.777  0.00  0.00      C2   O
ATOM   4064  CB  ASP B  27      40.403  -0.418 -27.565  0.00  0.00      C2   C
ATOM   4065  CG  ASP B  27      41.839  -0.041 -27.512  0.00  0.00      C2   C
ATOM   4066  OD1 ASP B  27      42.531  -0.793 -28.249  0.00  0.00      C2   O
ATOM   4067  OD2 ASP B  27      42.307   0.943 -26.913  0.00  0.00      C2   O
ATOM   4068  H   ASP B  27      38.121  -2.440 -26.523  0.00  0.00      C2   H
ATOM   4069  HA  ASP B  27      40.530  -2.520 -27.936  0.00  0.00      C2   H
ATOM   4070  HB3 ASP B  27      39.992   0.186 -26.756  0.00  0.00      C2   H
ATOM   4071  HB2 ASP B  27      40.113  -0.079 -28.559  0.00  0.00      C2   H
ATOM   4072  N   ALA B  28      39.702  -2.100 -24.833  0.00  0.00      C2   N
ATOM   4073  CA  ALA B  28      39.910  -2.392 -23.397  0.00  0.00      C2   C
ATOM   4074  C   ALA B  28      38.859  -1.539 -22.670  0.00  0.00      C2   C
ATOM   4075  O   ALA B  28      38.909  -0.282 -22.710  0.00  0.00      C2   O
ATOM   4076  CB  ALA B  28      41.337  -2.115 -22.878  0.00  0.00      C2   C
ATOM   4077  H   ALA B  28      38.908  -1.509 -25.033  0.00  0.00      C2   H
ATOM   4078  HA  ALA B  28      39.585  -3.432 -23.345  0.00  0.00      C2   H
ATOM   4079  HB1 ALA B  28      41.540  -1.044 -22.887  0.00  0.00      C2   H
ATOM   4080  HB2 ALA B  28      41.640  -2.344 -21.856  0.00  0.00      C2   H
ATOM   4081  HB3 ALA B  28      42.010  -2.639 -23.557  0.00  0.00      C2   H
ATOM   4082  N   THR B  29      37.919  -2.188 -22.024  0.00  0.00      C2   N
ATOM   4083  CA  THR B  29      36.920  -1.539 -21.096  0.00  0.00      C2   C
ATOM   4084  C   THR B  29      37.556  -0.933 -19.767  0.00  0.00      C2   C
ATOM   4085  O   THR B  29      38.702  -1.279 -19.444  0.00  0.00      C2   O
ATOM   4086  CB  THR B  29      35.813  -2.598 -20.808  0.00  0.00      C2   C
ATOM   4087  OG1 THR B  29      36.423  -3.900 -20.489  0.00  0.00      C2   O
ATOM   4088  CG2 THR B  29      34.731  -2.677 -21.963  0.00  0.00      C2   C
ATOM   4089  H   THR B  29      37.996  -3.186 -21.889  0.00  0.00      C2   H
ATOM   4090  HA  THR B  29      36.472  -0.673 -21.584  0.00  0.00      C2   H
ATOM   4091  HB  THR B  29      35.216  -2.282 -19.952  0.00  0.00      C2   H
ATOM   4092  HG1 THR B  29      36.889  -3.846 -19.652  0.00  0.00      C2   H
ATOM   4093 HG21 THR B  29      33.953  -3.427 -21.825  0.00  0.00      C2   H
ATOM   4094 HG22 THR B  29      34.333  -1.663 -22.006  0.00  0.00      C2   H
ATOM   4095 HG23 THR B  29      35.264  -2.943 -22.875  0.00  0.00      C2   H
ATOM   4096  N   LEU B  30      36.770  -0.101 -19.053  0.00  0.00      C2   N
ATOM   4097  CA  LEU B  30      37.105   0.585 -17.793  0.00  0.00      C2   C
ATOM   4098  C   LEU B  30      37.766  -0.351 -16.811  0.00  0.00      C2   C
ATOM   4099  O   LEU B  30      38.718  -0.002 -16.178  0.00  0.00      C2   O
ATOM   4100  CB  LEU B  30      35.902   1.441 -17.289  0.00  0.00      C2   C
ATOM   4101  CG  LEU B  30      36.068   2.583 -16.313  0.00  0.00      C2   C
ATOM   4102  CD1 LEU B  30      37.190   3.636 -16.578  0.00  0.00      C2   C
ATOM   4103  CD2 LEU B  30      34.652   3.271 -16.082  0.00  0.00      C2   C
ATOM   4104  H   LEU B  30      35.894   0.192 -19.462  0.00  0.00      C2   H
ATOM   4105  HA  LEU B  30      37.901   1.241 -18.146  0.00  0.00      C2   H
ATOM   4106  HB3 LEU B  30      35.204   0.658 -16.992  0.00  0.00      C2   H
ATOM   4107  HB2 LEU B  30      35.438   1.909 -18.157  0.00  0.00      C2   H
ATOM   4108  HG  LEU B  30      36.425   2.154 -15.377  0.00  0.00      C2   H
ATOM   4109 HD11 LEU B  30      38.113   3.468 -16.024  0.00  0.00      C2   H
ATOM   4110 HD12 LEU B  30      37.450   3.771 -17.628  0.00  0.00      C2   H
ATOM   4111 HD13 LEU B  30      36.894   4.649 -16.307  0.00  0.00      C2   H
ATOM   4112 HD21 LEU B  30      33.870   2.709 -16.594  0.00  0.00      C2   H
ATOM   4113 HD22 LEU B  30      34.381   3.274 -15.026  0.00  0.00      C2   H
ATOM   4114 HD23 LEU B  30      34.590   4.273 -16.505  0.00  0.00      C2   H
ATOM   4115  N   SER B  31      37.305  -1.581 -16.734  0.00  0.00      C2   N
ATOM   4116  CA  SER B  31      37.762  -2.713 -15.860  0.00  0.00      C2   C
ATOM   4117  C   SER B  31      39.306  -2.965 -15.955  0.00  0.00      C2   C
ATOM   4118  O   SER B  31      40.032  -3.165 -15.001  0.00  0.00      C2   O
ATOM   4119  CB  SER B  31      36.844  -3.946 -16.173  0.00  0.00      C2   C
ATOM   4120  OG  SER B  31      36.965  -4.236 -17.560  0.00  0.00      C2   O
ATOM   4121  H   SER B  31      36.620  -1.958 -17.373  0.00  0.00      C2   H
ATOM   4122  HA  SER B  31      37.595  -2.324 -14.856  0.00  0.00      C2   H
ATOM   4123  HB3 SER B  31      35.785  -3.839 -15.939  0.00  0.00      C2   H
ATOM   4124  HB2 SER B  31      37.100  -4.812 -15.563  0.00  0.00      C2   H
ATOM   4125  HG  SER B  31      36.517  -5.075 -17.694  0.00  0.00      C2   H
ATOM   4126  N   GLN B  32      39.715  -2.977 -17.231  0.00  0.00      C2   N
ATOM   4127  CA  GLN B  32      41.128  -3.130 -17.581  0.00  0.00      C2   C
ATOM   4128  C   GLN B  32      41.865  -1.830 -17.225  0.00  0.00      C2   C
ATOM   4129  O   GLN B  32      42.766  -1.944 -16.378  0.00  0.00      C2   O
ATOM   4130  CB  GLN B  32      41.291  -3.518 -19.079  0.00  0.00      C2   C
ATOM   4131  CG  GLN B  32      41.005  -4.977 -19.363  0.00  0.00      C2   C
ATOM   4132  CD  GLN B  32      40.505  -5.291 -20.714  0.00  0.00      C2   C
ATOM   4133  OE1 GLN B  32      39.325  -4.975 -20.909  0.00  0.00      C2   O
ATOM   4134  NE2 GLN B  32      41.319  -5.822 -21.604  0.00  0.00      C2   N
ATOM   4135  H   GLN B  32      39.053  -2.753 -17.960  0.00  0.00      C2   H
ATOM   4136  HA  GLN B  32      41.578  -3.906 -16.961  0.00  0.00      C2   H
ATOM   4137  HB3 GLN B  32      42.314  -3.369 -19.424  0.00  0.00      C2   H
ATOM   4138  HB2 GLN B  32      40.786  -2.881 -19.805  0.00  0.00      C2   H
ATOM   4139  HG3 GLN B  32      40.300  -5.414 -18.655  0.00  0.00      C2   H
ATOM   4140  HG2 GLN B  32      41.970  -5.433 -19.142  0.00  0.00      C2   H
ATOM   4141 HE22 GLN B  32      41.018  -6.016 -22.549  0.00  0.00      C2   H
ATOM   4142 HE21 GLN B  32      42.322  -5.731 -21.530  0.00  0.00      C2   H
ATOM   4143  N   ILE B  33      41.603  -0.702 -17.913  0.00  0.00      C2   N
ATOM   4144  CA  ILE B  33      42.504   0.432 -17.905  0.00  0.00      C2   C
ATOM   4145  C   ILE B  33      42.661   1.102 -16.573  0.00  0.00      C2   C
ATOM   4146  O   ILE B  33      43.610   1.910 -16.422  0.00  0.00      C2   O
ATOM   4147  CB  ILE B  33      42.108   1.498 -18.935  0.00  0.00      C2   C
ATOM   4148  CG1 ILE B  33      40.643   2.004 -18.647  0.00  0.00      C2   C
ATOM   4149  CG2 ILE B  33      42.222   0.867 -20.318  0.00  0.00      C2   C
ATOM   4150  CD1 ILE B  33      40.261   3.251 -19.444  0.00  0.00      C2   C
ATOM   4151  H   ILE B  33      40.755  -0.600 -18.452  0.00  0.00      C2   H
ATOM   4152  HA  ILE B  33      43.505   0.052 -18.106  0.00  0.00      C2   H
ATOM   4153  HB  ILE B  33      42.955   2.185 -18.916  0.00  0.00      C2   H
ATOM   4154 HG13 ILE B  33      40.397   2.178 -17.599  0.00  0.00      C2   H
ATOM   4155 HG12 ILE B  33      39.944   1.279 -19.064  0.00  0.00      C2   H
ATOM   4156 HG21 ILE B  33      41.400   0.179 -20.519  0.00  0.00      C2   H
ATOM   4157 HG22 ILE B  33      42.178   1.661 -21.063  0.00  0.00      C2   H
ATOM   4158 HG23 ILE B  33      43.109   0.239 -20.391  0.00  0.00      C2   H
ATOM   4159 HD11 ILE B  33      39.368   3.004 -20.017  0.00  0.00      C2   H
ATOM   4160 HD12 ILE B  33      40.132   4.186 -18.898  0.00  0.00      C2   H
ATOM   4161 HD13 ILE B  33      41.135   3.419 -20.074  0.00  0.00      C2   H
ATOM   4162  N   THR B  34      41.974   0.803 -15.548  0.00  0.00      C2   N
ATOM   4163  CA  THR B  34      42.131   1.414 -14.250  0.00  0.00      C2   C
ATOM   4164  C   THR B  34      43.138   0.614 -13.337  0.00  0.00      C2   C
ATOM   4165  O   THR B  34      43.570   1.221 -12.377  0.00  0.00      C2   O
ATOM   4166  CB  THR B  34      40.767   1.339 -13.568  0.00  0.00      C2   C
ATOM   4167  OG1 THR B  34      40.102   0.061 -13.658  0.00  0.00      C2   O
ATOM   4168  CG2 THR B  34      39.816   2.425 -14.239  0.00  0.00      C2   C
ATOM   4169  H   THR B  34      41.243   0.118 -15.672  0.00  0.00      C2   H
ATOM   4170  HA  THR B  34      42.389   2.471 -14.320  0.00  0.00      C2   H
ATOM   4171  HB  THR B  34      40.868   1.596 -12.514  0.00  0.00      C2   H
ATOM   4172  HG1 THR B  34      39.354   0.048 -14.259  0.00  0.00      C2   H
ATOM   4173 HG21 THR B  34      38.805   2.555 -13.852  0.00  0.00      C2   H
ATOM   4174 HG22 THR B  34      40.341   3.379 -14.287  0.00  0.00      C2   H
ATOM   4175 HG23 THR B  34      39.671   2.210 -15.297  0.00  0.00      C2   H
ATOM   4176  N   ASN B  35      43.518  -0.547 -13.834  0.00  0.00      C2   N
ATOM   4177  CA  ASN B  35      44.797  -1.333 -13.574  0.00  0.00      C2   C
ATOM   4178  C   ASN B  35      44.984  -1.598 -12.073  0.00  0.00      C2   C
ATOM   4179  O   ASN B  35      46.094  -1.259 -11.649  0.00  0.00      C2   O
ATOM   4180  CB  ASN B  35      46.044  -0.606 -14.122  0.00  0.00      C2   C
ATOM   4181  CG  ASN B  35      46.275  -0.670 -15.603  0.00  0.00      C2   C
ATOM   4182  OD1 ASN B  35      46.135  -1.705 -16.224  0.00  0.00      C2   O
ATOM   4183  ND2 ASN B  35      46.742   0.452 -16.189  0.00  0.00      C2   N
ATOM   4184  H   ASN B  35      43.094  -0.828 -14.706  0.00  0.00      C2   H
ATOM   4185  HA  ASN B  35      44.700  -2.292 -14.082  0.00  0.00      C2   H
ATOM   4186  HB3 ASN B  35      46.984  -1.001 -13.737  0.00  0.00      C2   H
ATOM   4187  HB2 ASN B  35      46.062   0.388 -13.675  0.00  0.00      C2   H
ATOM   4188 HD22 ASN B  35      47.034   0.490 -17.156  0.00  0.00      C2   H
ATOM   4189 HD21 ASN B  35      46.814   1.325 -15.687  0.00  0.00      C2   H
ATOM   4190  N   ASN B  36      44.039  -2.267 -11.346  0.00  0.00      C2   N
ATOM   4191  CA  ASN B  36      44.061  -2.503  -9.870  0.00  0.00      C2   C
ATOM   4192  C   ASN B  36      44.003  -1.126  -9.111  0.00  0.00      C2   C
ATOM   4193  O   ASN B  36      44.954  -0.718  -8.470  0.00  0.00      C2   O
ATOM   4194  CB  ASN B  36      45.261  -3.416  -9.334  0.00  0.00      C2   C
ATOM   4195  CG  ASN B  36      45.461  -4.829  -9.886  0.00  0.00      C2   C
ATOM   4196  OD1 ASN B  36      44.714  -5.404 -10.611  0.00  0.00      C2   O
ATOM   4197  ND2 ASN B  36      46.582  -5.451  -9.573  0.00  0.00      C2   N
ATOM   4198  H   ASN B  36      43.324  -2.768 -11.854  0.00  0.00      C2   H
ATOM   4199  HA  ASN B  36      43.112  -2.958  -9.586  0.00  0.00      C2   H
ATOM   4200  HB3 ASN B  36      45.120  -3.480  -8.255  0.00  0.00      C2   H
ATOM   4201  HB2 ASN B  36      46.082  -2.754  -9.606  0.00  0.00      C2   H
ATOM   4202 HD22 ASN B  36      46.773  -6.375  -9.934  0.00  0.00      C2   H
ATOM   4203 HD21 ASN B  36      47.253  -5.139  -8.886  0.00  0.00      C2   H
ATOM   4204  N   ILE B  37      42.910  -0.371  -9.378  0.00  0.00      C2   N
ATOM   4205  CA  ILE B  37      42.579   0.869  -8.666  0.00  0.00      C2   C
ATOM   4206  C   ILE B  37      42.060   0.592  -7.228  0.00  0.00      C2   C
ATOM   4207  O   ILE B  37      41.480  -0.447  -7.002  0.00  0.00      C2   O
ATOM   4208  CB  ILE B  37      41.577   1.718  -9.458  0.00  0.00      C2   C
ATOM   4209  CG1 ILE B  37      41.432   3.252  -9.039  0.00  0.00      C2   C
ATOM   4210  CG2 ILE B  37      40.180   1.104  -9.465  0.00  0.00      C2   C
ATOM   4211  CD1 ILE B  37      40.502   4.052 -10.014  0.00  0.00      C2   C
ATOM   4212  H   ILE B  37      42.282  -0.726 -10.085  0.00  0.00      C2   H
ATOM   4213  HA  ILE B  37      43.422   1.524  -8.445  0.00  0.00      C2   H
ATOM   4214  HB  ILE B  37      42.002   1.772 -10.460  0.00  0.00      C2   H
ATOM   4215 HG13 ILE B  37      42.460   3.611  -9.085  0.00  0.00      C2   H
ATOM   4216 HG12 ILE B  37      41.011   3.439  -8.052  0.00  0.00      C2   H
ATOM   4217 HG21 ILE B  37      40.174   0.028  -9.293  0.00  0.00      C2   H
ATOM   4218 HG22 ILE B  37      39.581   1.558  -8.675  0.00  0.00      C2   H
ATOM   4219 HG23 ILE B  37      39.716   1.272 -10.437  0.00  0.00      C2   H
ATOM   4220 HD11 ILE B  37      39.751   3.375 -10.421  0.00  0.00      C2   H
ATOM   4221 HD12 ILE B  37      40.032   4.908  -9.530  0.00  0.00      C2   H
ATOM   4222 HD13 ILE B  37      41.144   4.453 -10.798  0.00  0.00      C2   H
ATOM   4223  N   ASP B  38      42.226   1.554  -6.323  0.00  0.00      C2   N
ATOM   4224  CA  ASP B  38      41.663   1.495  -4.968  0.00  0.00      C2   C
ATOM   4225  C   ASP B  38      40.167   1.832  -5.074  0.00  0.00      C2   C
ATOM   4226  O   ASP B  38      39.852   2.825  -5.717  0.00  0.00      C2   O
ATOM   4227  CB  ASP B  38      42.262   2.513  -3.938  0.00  0.00      C2   C
ATOM   4228  CG  ASP B  38      43.742   2.557  -3.929  0.00  0.00      C2   C
ATOM   4229  OD1 ASP B  38      44.358   3.622  -3.797  0.00  0.00      C2   O
ATOM   4230  OD2 ASP B  38      44.268   1.433  -3.958  0.00  0.00      C2   O
ATOM   4231  H   ASP B  38      42.542   2.478  -6.581  0.00  0.00      C2   H
ATOM   4232  HA  ASP B  38      41.898   0.485  -4.634  0.00  0.00      C2   H
ATOM   4233  HB3 ASP B  38      41.931   2.246  -2.934  0.00  0.00      C2   H
ATOM   4234  HB2 ASP B  38      41.816   3.486  -4.142  0.00  0.00      C2   H
ATOM   4235  N   PRO B  39      39.292   1.043  -4.344  0.00  0.00      C2   N
ATOM   4236  CA  PRO B  39      37.866   1.413  -4.114  0.00  0.00      C2   C
ATOM   4237  C   PRO B  39      37.689   2.847  -3.564  0.00  0.00      C2   C
ATOM   4238  O   PRO B  39      38.418   3.333  -2.766  0.00  0.00      C2   O
ATOM   4239  CB  PRO B  39      37.417   0.393  -3.063  0.00  0.00      C2   C
ATOM   4240  CG  PRO B  39      38.321  -0.785  -3.220  0.00  0.00      C2   C
ATOM   4241  CD  PRO B  39      39.642  -0.126  -3.590  0.00  0.00      C2   C
ATOM   4242  HA  PRO B  39      37.323   1.373  -5.058  0.00  0.00      C2   H
ATOM   4243  HB3 PRO B  39      36.369   0.096  -3.105  0.00  0.00      C2   H
ATOM   4244  HB2 PRO B  39      37.596   0.930  -2.132  0.00  0.00      C2   H
ATOM   4245  HG3 PRO B  39      37.983  -1.216  -4.162  0.00  0.00      C2   H
ATOM   4246  HG2 PRO B  39      38.345  -1.471  -2.373  0.00  0.00      C2   H
ATOM   4247  HD2 PRO B  39      40.381   0.122  -2.829  0.00  0.00      C2   H
ATOM   4248  HD3 PRO B  39      40.176  -0.815  -4.244  0.00  0.00      C2   H
ATOM   4249  N   VAL B  40      36.506   3.460  -3.831  0.00  0.00      C2   N
ATOM   4250  CA  VAL B  40      35.991   4.758  -3.304  0.00  0.00      C2   C
ATOM   4251  C   VAL B  40      35.714   4.883  -1.808  0.00  0.00      C2   C
ATOM   4252  O   VAL B  40      35.712   6.013  -1.233  0.00  0.00      C2   O
ATOM   4253  CB  VAL B  40      34.693   5.032  -4.037  0.00  0.00      C2   C
ATOM   4254  CG1 VAL B  40      33.478   4.148  -3.571  0.00  0.00      C2   C
ATOM   4255  CG2 VAL B  40      34.183   6.460  -4.021  0.00  0.00      C2   C
ATOM   4256  H   VAL B  40      35.938   2.973  -4.509  0.00  0.00      C2   H
ATOM   4257  HA  VAL B  40      36.685   5.575  -3.502  0.00  0.00      C2   H
ATOM   4258  HB  VAL B  40      34.894   4.764  -5.075  0.00  0.00      C2   H
ATOM   4259 HG11 VAL B  40      33.000   4.581  -2.692  0.00  0.00      C2   H
ATOM   4260 HG12 VAL B  40      32.683   4.032  -4.307  0.00  0.00      C2   H
ATOM   4261 HG13 VAL B  40      33.821   3.143  -3.324  0.00  0.00      C2   H
ATOM   4262 HG21 VAL B  40      33.927   6.593  -2.969  0.00  0.00      C2   H
ATOM   4263 HG22 VAL B  40      34.989   7.129  -4.321  0.00  0.00      C2   H
ATOM   4264 HG23 VAL B  40      33.259   6.598  -4.583  0.00  0.00      C2   H
ATOM   4265  N   GLY B  41      35.655   3.694  -1.174  0.00  0.00      C2   N
ATOM   4266  CA  GLY B  41      35.458   3.523   0.232  0.00  0.00      C2   C
ATOM   4267  C   GLY B  41      34.071   2.971   0.461  0.00  0.00      C2   C
ATOM   4268  O   GLY B  41      33.286   2.861  -0.552  0.00  0.00      C2   O
ATOM   4269  H   GLY B  41      35.736   2.868  -1.750  0.00  0.00      C2   H
ATOM   4270  HA3 GLY B  41      35.614   4.450   0.783  0.00  0.00      C2   H
ATOM   4271  HA2 GLY B  41      36.210   2.873   0.678  0.00  0.00      C2   H
ATOM   4272  N   ARG B  42      33.726   2.677   1.749  0.00  0.00      C2   N
ATOM   4273  CA  ARG B  42      32.372   2.155   2.198  0.00  0.00      C2   C
ATOM   4274  C   ARG B  42      31.514   3.449   2.349  0.00  0.00      C2   C
ATOM   4275  O   ARG B  42      32.055   4.446   2.858  0.00  0.00      C2   O
ATOM   4276  CB  ARG B  42      32.536   1.351   3.585  0.00  0.00      C2   C
ATOM   4277  CG  ARG B  42      33.519   0.116   3.612  0.00  0.00      C2   C
ATOM   4278  CD  ARG B  42      33.517  -0.529   5.072  0.00  0.00      C2   C
ATOM   4279  NE  ARG B  42      32.255  -1.247   5.393  0.00  0.00      C2   N
ATOM   4280  CZ  ARG B  42      31.756  -1.275   6.588  0.00  0.00      C2   C
ATOM   4281  NH1 ARG B  42      32.290  -0.731   7.717  0.00  0.00      C2   N
ATOM   4282  NH2 ARG B  42      30.576  -1.953   6.695  0.00  0.00      C2   N
ATOM   4283  H   ARG B  42      34.461   2.884   2.410  0.00  0.00      C2   H
ATOM   4284  HA  ARG B  42      31.797   1.457   1.589  0.00  0.00      C2   H
ATOM   4285  HB3 ARG B  42      31.487   1.097   3.736  0.00  0.00      C2   H
ATOM   4286  HB2 ARG B  42      32.723   2.047   4.403  0.00  0.00      C2   H
ATOM   4287  HG3 ARG B  42      34.551   0.233   3.283  0.00  0.00      C2   H
ATOM   4288  HG2 ARG B  42      33.055  -0.523   2.861  0.00  0.00      C2   H
ATOM   4289  HD3 ARG B  42      33.478   0.324   5.750  0.00  0.00      C2   H
ATOM   4290  HD2 ARG B  42      34.419  -1.056   5.382  0.00  0.00      C2   H
ATOM   4291  HE  ARG B  42      31.799  -1.471   4.520  0.00  0.00      C2   H
ATOM   4292 HH12 ARG B  42      31.690  -0.852   8.521  0.00  0.00      C2   H
ATOM   4293 HH11 ARG B  42      33.198  -0.294   7.787  0.00  0.00      C2   H
ATOM   4294 HH22 ARG B  42      30.117  -2.243   7.547  0.00  0.00      C2   H
ATOM   4295 HH21 ARG B  42      30.220  -2.472   5.905  0.00  0.00      C2   H
ATOM   4296  N   ILE B  43      30.201   3.369   2.076  0.00  0.00      C2   N
ATOM   4297  CA  ILE B  43      29.171   4.407   2.409  0.00  0.00      C2   C
ATOM   4298  C   ILE B  43      28.058   3.656   3.225  0.00  0.00      C2   C
ATOM   4299  O   ILE B  43      27.564   2.652   2.779  0.00  0.00      C2   O
ATOM   4300  CB  ILE B  43      28.574   5.158   1.231  0.00  0.00      C2   C
ATOM   4301  CG1 ILE B  43      27.555   6.315   1.555  0.00  0.00      C2   C
ATOM   4302  CG2 ILE B  43      28.043   4.192   0.145  0.00  0.00      C2   C
ATOM   4303  CD1 ILE B  43      27.490   7.285   0.470  0.00  0.00      C2   C
ATOM   4304  H   ILE B  43      29.762   2.523   1.743  0.00  0.00      C2   H
ATOM   4305  HA  ILE B  43      29.605   5.163   3.063  0.00  0.00      C2   H
ATOM   4306  HB  ILE B  43      29.490   5.677   0.948  0.00  0.00      C2   H
ATOM   4307 HG13 ILE B  43      27.908   6.813   2.458  0.00  0.00      C2   H
ATOM   4308 HG12 ILE B  43      26.583   5.849   1.717  0.00  0.00      C2   H
ATOM   4309 HG21 ILE B  43      28.720   3.426  -0.234  0.00  0.00      C2   H
ATOM   4310 HG22 ILE B  43      27.159   3.623   0.432  0.00  0.00      C2   H
ATOM   4311 HG23 ILE B  43      27.763   4.717  -0.768  0.00  0.00      C2   H
ATOM   4312 HD11 ILE B  43      26.745   6.959  -0.256  0.00  0.00      C2   H
ATOM   4313 HD12 ILE B  43      27.095   8.229   0.846  0.00  0.00      C2   H
ATOM   4314 HD13 ILE B  43      28.458   7.488   0.012  0.00  0.00      C2   H
ATOM   4315  N   GLN B  44      27.741   4.222   4.411  0.00  0.00      C2   N
ATOM   4316  CA  GLN B  44      26.549   3.854   5.178  0.00  0.00      C2   C
ATOM   4317  C   GLN B  44      25.464   4.920   4.912  0.00  0.00      C2   C
ATOM   4318  O   GLN B  44      25.593   6.118   5.262  0.00  0.00      C2   O
ATOM   4319  CB  GLN B  44      26.882   3.874   6.592  0.00  0.00      C2   C
ATOM   4320  CG  GLN B  44      28.185   3.120   7.066  0.00  0.00      C2   C
ATOM   4321  CD  GLN B  44      28.260   1.634   6.806  0.00  0.00      C2   C
ATOM   4322  OE1 GLN B  44      27.305   0.974   6.443  0.00  0.00      C2   O
ATOM   4323  NE2 GLN B  44      29.440   1.016   6.715  0.00  0.00      C2   N
ATOM   4324  H   GLN B  44      28.311   4.936   4.841  0.00  0.00      C2   H
ATOM   4325  HA  GLN B  44      26.155   2.868   4.930  0.00  0.00      C2   H
ATOM   4326  HB3 GLN B  44      26.030   3.435   7.111  0.00  0.00      C2   H
ATOM   4327  HB2 GLN B  44      26.923   4.883   7.002  0.00  0.00      C2   H
ATOM   4328  HG3 GLN B  44      28.174   3.163   8.155  0.00  0.00      C2   H
ATOM   4329  HG2 GLN B  44      29.098   3.626   6.754  0.00  0.00      C2   H
ATOM   4330 HE22 GLN B  44      29.522   0.033   6.500  0.00  0.00      C2   H
ATOM   4331 HE21 GLN B  44      30.262   1.533   6.994  0.00  0.00      C2   H
ATOM   4332  N   MET B  45      24.364   4.576   4.279  0.00  0.00      C2   N
ATOM   4333  CA  MET B  45      23.348   5.535   3.890  0.00  0.00      C2   C
ATOM   4334  C   MET B  45      22.382   5.645   5.068  0.00  0.00      C2   C
ATOM   4335  O   MET B  45      21.999   4.585   5.574  0.00  0.00      C2   O
ATOM   4336  CB  MET B  45      22.531   5.110   2.642  0.00  0.00      C2   C
ATOM   4337  CG  MET B  45      23.145   5.052   1.235  0.00  0.00      C2   C
ATOM   4338  SD  MET B  45      23.728   6.668   0.597  0.00  0.00      C2   S
ATOM   4339  CE  MET B  45      22.365   7.238  -0.460  0.00  0.00      C2   C
ATOM   4340  H   MET B  45      24.216   3.583   4.163  0.00  0.00      C2   H
ATOM   4341  HA  MET B  45      23.824   6.416   3.459  0.00  0.00      C2   H
ATOM   4342  HB3 MET B  45      21.576   5.634   2.608  0.00  0.00      C2   H
ATOM   4343  HB2 MET B  45      22.252   4.080   2.864  0.00  0.00      C2   H
ATOM   4344  HG3 MET B  45      22.610   4.610   0.394  0.00  0.00      C2   H
ATOM   4345  HG2 MET B  45      24.032   4.418   1.241  0.00  0.00      C2   H
ATOM   4346  HE1 MET B  45      22.512   8.288  -0.713  0.00  0.00      C2   H
ATOM   4347  HE2 MET B  45      22.208   6.609  -1.336  0.00  0.00      C2   H
ATOM   4348  HE3 MET B  45      21.432   7.099   0.086  0.00  0.00      C2   H
ATOM   4349  N   ARG B  46      22.041   6.881   5.396  0.00  0.00      C2   N
ATOM   4350  CA  ARG B  46      21.321   7.285   6.569  0.00  0.00      C2   C
ATOM   4351  C   ARG B  46      20.273   8.379   6.268  0.00  0.00      C2   C
ATOM   4352  O   ARG B  46      20.553   9.274   5.488  0.00  0.00      C2   O
ATOM   4353  CB  ARG B  46      22.382   7.648   7.604  0.00  0.00      C2   C
ATOM   4354  CG  ARG B  46      23.002   6.525   8.396  0.00  0.00      C2   C
ATOM   4355  CD  ARG B  46      24.127   6.927   9.282  0.00  0.00      C2   C
ATOM   4356  NE  ARG B  46      24.492   5.887  10.151  0.00  0.00      C2   N
ATOM   4357  CZ  ARG B  46      25.197   5.981  11.282  0.00  0.00      C2   C
ATOM   4358  NH1 ARG B  46      25.493   7.151  11.808  0.00  0.00      C2   N
ATOM   4359  NH2 ARG B  46      25.584   4.872  11.955  0.00  0.00      C2   N
ATOM   4360  H   ARG B  46      22.306   7.704   4.875  0.00  0.00      C2   H
ATOM   4361  HA  ARG B  46      20.810   6.388   6.920  0.00  0.00      C2   H
ATOM   4362  HB3 ARG B  46      21.896   8.340   8.291  0.00  0.00      C2   H
ATOM   4363  HB2 ARG B  46      23.188   8.208   7.128  0.00  0.00      C2   H
ATOM   4364  HG3 ARG B  46      23.412   5.794   7.699  0.00  0.00      C2   H
ATOM   4365  HG2 ARG B  46      22.211   5.986   8.918  0.00  0.00      C2   H
ATOM   4366  HD3 ARG B  46      23.848   7.796   9.878  0.00  0.00      C2   H
ATOM   4367  HD2 ARG B  46      25.069   7.097   8.759  0.00  0.00      C2   H
ATOM   4368  HE  ARG B  46      24.344   4.964   9.769  0.00  0.00      C2   H
ATOM   4369 HH12 ARG B  46      25.914   7.283  12.716  0.00  0.00      C2   H
ATOM   4370 HH11 ARG B  46      25.310   8.056  11.398  0.00  0.00      C2   H
ATOM   4371 HH22 ARG B  46      25.971   4.960  12.884  0.00  0.00      C2   H
ATOM   4372 HH21 ARG B  46      25.370   3.922  11.689  0.00  0.00      C2   H
ATOM   4373  N   THR B  47      19.143   8.286   6.838  0.00  0.00      C2   N
ATOM   4374  CA  THR B  47      17.919   9.104   6.626  0.00  0.00      C2   C
ATOM   4375  C   THR B  47      18.224  10.565   6.905  0.00  0.00      C2   C
ATOM   4376  O   THR B  47      19.045  10.779   7.841  0.00  0.00      C2   O
ATOM   4377  CB  THR B  47      16.666   8.642   7.464  0.00  0.00      C2   C
ATOM   4378  OG1 THR B  47      16.532   7.215   7.238  0.00  0.00      C2   O
ATOM   4379  CG2 THR B  47      15.324   9.374   7.273  0.00  0.00      C2   C
ATOM   4380  H   THR B  47      19.120   7.586   7.565  0.00  0.00      C2   H
ATOM   4381  HA  THR B  47      17.589   8.884   5.611  0.00  0.00      C2   H
ATOM   4382  HB  THR B  47      16.858   8.759   8.531  0.00  0.00      C2   H
ATOM   4383  HG1 THR B  47      17.344   6.877   7.623  0.00  0.00      C2   H
ATOM   4384 HG21 THR B  47      15.068   9.500   6.221  0.00  0.00      C2   H
ATOM   4385 HG22 THR B  47      14.455   8.801   7.596  0.00  0.00      C2   H
ATOM   4386 HG23 THR B  47      15.228  10.386   7.667  0.00  0.00      C2   H
ATOM   4387  N   ARG B  48      17.595  11.573   6.319  0.00  0.00      C2   N
ATOM   4388  CA  ARG B  48      17.564  12.988   6.744  0.00  0.00      C2   C
ATOM   4389  C   ARG B  48      16.243  13.169   7.524  0.00  0.00      C2   C
ATOM   4390  O   ARG B  48      16.236  13.021   8.715  0.00  0.00      C2   O
ATOM   4391  CB  ARG B  48      17.749  13.847   5.422  0.00  0.00      C2   C
ATOM   4392  CG  ARG B  48      17.462  15.410   5.496  0.00  0.00      C2   C
ATOM   4393  CD  ARG B  48      18.504  16.142   6.234  0.00  0.00      C2   C
ATOM   4394  NE  ARG B  48      18.317  16.147   7.692  0.00  0.00      C2   N
ATOM   4395  CZ  ARG B  48      17.339  16.763   8.353  0.00  0.00      C2   C
ATOM   4396  NH1 ARG B  48      16.496  17.626   7.730  0.00  0.00      C2   N
ATOM   4397  NH2 ARG B  48      17.207  16.536   9.737  0.00  0.00      C2   N
ATOM   4398  H   ARG B  48      16.961  11.382   5.556  0.00  0.00      C2   H
ATOM   4399  HA  ARG B  48      18.393  13.271   7.394  0.00  0.00      C2   H
ATOM   4400  HB3 ARG B  48      17.113  13.500   4.608  0.00  0.00      C2   H
ATOM   4401  HB2 ARG B  48      18.757  13.612   5.082  0.00  0.00      C2   H
ATOM   4402  HG3 ARG B  48      16.442  15.494   5.871  0.00  0.00      C2   H
ATOM   4403  HG2 ARG B  48      17.420  15.752   4.462  0.00  0.00      C2   H
ATOM   4404  HD3 ARG B  48      18.510  17.161   5.846  0.00  0.00      C2   H
ATOM   4405  HD2 ARG B  48      19.504  15.762   6.024  0.00  0.00      C2   H
ATOM   4406  HE  ARG B  48      18.999  15.549   8.137  0.00  0.00      C2   H
ATOM   4407 HH12 ARG B  48      15.844  18.250   8.182  0.00  0.00      C2   H
ATOM   4408 HH11 ARG B  48      16.789  17.920   6.809  0.00  0.00      C2   H
ATOM   4409 HH22 ARG B  48      16.430  16.918  10.256  0.00  0.00      C2   H
ATOM   4410 HH21 ARG B  48      17.850  15.960  10.262  0.00  0.00      C2   H
ATOM   4411  N   ARG B  49      15.186  13.534   6.823  0.00  0.00      C2   N
ATOM   4412  CA  ARG B  49      13.842  13.313   7.304  0.00  0.00      C2   C
ATOM   4413  C   ARG B  49      12.992  12.579   6.238  0.00  0.00      C2   C
ATOM   4414  O   ARG B  49      13.325  12.615   5.057  0.00  0.00      C2   O
ATOM   4415  CB  ARG B  49      13.156  14.543   7.892  0.00  0.00      C2   C
ATOM   4416  CG  ARG B  49      13.911  15.138   9.043  0.00  0.00      C2   C
ATOM   4417  CD  ARG B  49      13.614  14.278  10.269  0.00  0.00      C2   C
ATOM   4418  NE  ARG B  49      14.169  14.781  11.562  0.00  0.00      C2   N
ATOM   4419  CZ  ARG B  49      15.429  14.706  11.993  0.00  0.00      C2   C
ATOM   4420  NH1 ARG B  49      16.320  13.991  11.283  0.00  0.00      C2   N
ATOM   4421  NH2 ARG B  49      15.849  15.217  13.080  0.00  0.00      C2   N
ATOM   4422  H   ARG B  49      15.218  13.549   5.814  0.00  0.00      C2   H
ATOM   4423  HA  ARG B  49      13.846  12.572   8.104  0.00  0.00      C2   H
ATOM   4424  HB3 ARG B  49      12.154  14.330   8.264  0.00  0.00      C2   H
ATOM   4425  HB2 ARG B  49      13.071  15.189   7.018  0.00  0.00      C2   H
ATOM   4426  HG3 ARG B  49      13.528  16.140   9.238  0.00  0.00      C2   H
ATOM   4427  HG2 ARG B  49      14.997  15.223   8.994  0.00  0.00      C2   H
ATOM   4428  HD3 ARG B  49      13.844  13.227  10.091  0.00  0.00      C2   H
ATOM   4429  HD2 ARG B  49      12.560  14.307  10.544  0.00  0.00      C2   H
ATOM   4430  HE  ARG B  49      13.611  15.460  12.059  0.00  0.00      C2   H
ATOM   4431 HH12 ARG B  49      17.284  14.187  11.512  0.00  0.00      C2   H
ATOM   4432 HH11 ARG B  49      16.075  13.545  10.411  0.00  0.00      C2   H
ATOM   4433 HH22 ARG B  49      16.831  15.069  13.264  0.00  0.00      C2   H
ATOM   4434 HH21 ARG B  49      15.359  15.713  13.811  0.00  0.00      C2   H
ATOM   4435  N   THR B  50      11.973  11.779   6.631  0.00  0.00      C2   N
ATOM   4436  CA  THR B  50      10.895  11.215   5.814  0.00  0.00      C2   C
ATOM   4437  C   THR B  50       9.849  12.300   5.621  0.00  0.00      C2   C
ATOM   4438  O   THR B  50       9.555  12.994   6.576  0.00  0.00      C2   O
ATOM   4439  CB  THR B  50      10.341   9.942   6.422  0.00  0.00      C2   C
ATOM   4440  OG1 THR B  50      11.406   9.124   6.764  0.00  0.00      C2   O
ATOM   4441  CG2 THR B  50       9.280   9.192   5.589  0.00  0.00      C2   C
ATOM   4442  H   THR B  50      11.831  11.609   7.617  0.00  0.00      C2   H
ATOM   4443  HA  THR B  50      11.232  10.777   4.875  0.00  0.00      C2   H
ATOM   4444  HB  THR B  50       9.908  10.221   7.382  0.00  0.00      C2   H
ATOM   4445  HG1 THR B  50      12.037   9.557   7.343  0.00  0.00      C2   H
ATOM   4446 HG21 THR B  50       8.547   9.928   5.258  0.00  0.00      C2   H
ATOM   4447 HG22 THR B  50       9.684   8.741   4.682  0.00  0.00      C2   H
ATOM   4448 HG23 THR B  50       8.721   8.437   6.142  0.00  0.00      C2   H
ATOM   4449  N   LEU B  51       9.208  12.463   4.444  0.00  0.00      C2   N
ATOM   4450  CA  LEU B  51       8.173  13.435   4.083  0.00  0.00      C2   C
ATOM   4451  C   LEU B  51       6.817  12.652   3.987  0.00  0.00      C2   C
ATOM   4452  O   LEU B  51       6.709  11.752   3.137  0.00  0.00      C2   O
ATOM   4453  CB  LEU B  51       8.497  14.179   2.805  0.00  0.00      C2   C
ATOM   4454  CG  LEU B  51       9.841  14.996   2.842  0.00  0.00      C2   C
ATOM   4455  CD1 LEU B  51      10.200  15.411   1.377  0.00  0.00      C2   C
ATOM   4456  CD2 LEU B  51       9.847  16.230   3.836  0.00  0.00      C2   C
ATOM   4457  H   LEU B  51       9.550  11.908   3.672  0.00  0.00      C2   H
ATOM   4458  HA  LEU B  51       8.054  14.170   4.880  0.00  0.00      C2   H
ATOM   4459  HB3 LEU B  51       7.668  14.846   2.570  0.00  0.00      C2   H
ATOM   4460  HB2 LEU B  51       8.555  13.521   1.938  0.00  0.00      C2   H
ATOM   4461  HG  LEU B  51      10.596  14.293   3.194  0.00  0.00      C2   H
ATOM   4462 HD11 LEU B  51      11.077  16.053   1.301  0.00  0.00      C2   H
ATOM   4463 HD12 LEU B  51      10.467  14.486   0.866  0.00  0.00      C2   H
ATOM   4464 HD13 LEU B  51       9.338  15.786   0.825  0.00  0.00      C2   H
ATOM   4465 HD21 LEU B  51       8.895  16.351   4.353  0.00  0.00      C2   H
ATOM   4466 HD22 LEU B  51      10.701  16.258   4.514  0.00  0.00      C2   H
ATOM   4467 HD23 LEU B  51      10.005  17.063   3.151  0.00  0.00      C2   H
ATOM   4468  N   ARG B  52       5.875  13.003   4.848  0.00  0.00      C2   N
ATOM   4469  CA  ARG B  52       4.727  12.264   5.319  0.00  0.00      C2   C
ATOM   4470  C   ARG B  52       3.315  12.779   4.779  0.00  0.00      C2   C
ATOM   4471  O   ARG B  52       2.315  12.567   5.395  0.00  0.00      C2   O
ATOM   4472  CB  ARG B  52       4.672  12.136   6.883  0.00  0.00      C2   C
ATOM   4473  CG  ARG B  52       5.976  11.687   7.514  0.00  0.00      C2   C
ATOM   4474  CD  ARG B  52       5.874  11.593   9.008  0.00  0.00      C2   C
ATOM   4475  NE  ARG B  52       5.076  10.419   9.450  0.00  0.00      C2   N
ATOM   4476  CZ  ARG B  52       5.523   9.278   9.885  0.00  0.00      C2   C
ATOM   4477  NH1 ARG B  52       6.811   9.045   9.928  0.00  0.00      C2   N
ATOM   4478  NH2 ARG B  52       4.675   8.305  10.223  0.00  0.00      C2   N
ATOM   4479  H   ARG B  52       6.101  13.807   5.416  0.00  0.00      C2   H
ATOM   4480  HA  ARG B  52       4.807  11.267   4.886  0.00  0.00      C2   H
ATOM   4481  HB3 ARG B  52       3.761  11.570   7.078  0.00  0.00      C2   H
ATOM   4482  HB2 ARG B  52       4.550  13.121   7.333  0.00  0.00      C2   H
ATOM   4483  HG3 ARG B  52       6.854  12.275   7.248  0.00  0.00      C2   H
ATOM   4484  HG2 ARG B  52       6.230  10.692   7.147  0.00  0.00      C2   H
ATOM   4485  HD3 ARG B  52       5.336  12.499   9.284  0.00  0.00      C2   H
ATOM   4486  HD2 ARG B  52       6.875  11.674   9.429  0.00  0.00      C2   H
ATOM   4487  HE  ARG B  52       4.093  10.569   9.271  0.00  0.00      C2   H
ATOM   4488 HH12 ARG B  52       6.993   8.253  10.527  0.00  0.00      C2   H
ATOM   4489 HH11 ARG B  52       7.504   9.755   9.737  0.00  0.00      C2   H
ATOM   4490 HH22 ARG B  52       4.951   7.362  10.459  0.00  0.00      C2   H
ATOM   4491 HH21 ARG B  52       3.676   8.432  10.148  0.00  0.00      C2   H
ATOM   4492  N   GLY B  53       3.376  13.638   3.729  0.00  0.00      C2   N
ATOM   4493  CA  GLY B  53       2.192  14.420   3.337  0.00  0.00      C2   C
ATOM   4494  C   GLY B  53       1.413  13.744   2.193  0.00  0.00      C2   C
ATOM   4495  O   GLY B  53       0.252  13.967   2.109  0.00  0.00      C2   O
ATOM   4496  H   GLY B  53       4.206  13.891   3.212  0.00  0.00      C2   H
ATOM   4497  HA3 GLY B  53       2.330  15.461   3.042  0.00  0.00      C2   H
ATOM   4498  HA2 GLY B  53       1.546  14.594   4.197  0.00  0.00      C2   H
ATOM   4499  N   HIS B  54       2.098  12.992   1.287  0.00  0.00      C2   N
ATOM   4500  CA  HIS B  54       1.384  12.353   0.119  0.00  0.00      C2   C
ATOM   4501  C   HIS B  54       0.364  11.271   0.533  0.00  0.00      C2   C
ATOM   4502  O   HIS B  54       0.799  10.364   1.285  0.00  0.00      C2   O
ATOM   4503  CB  HIS B  54       2.367  11.818  -0.961  0.00  0.00      C2   C
ATOM   4504  CG  HIS B  54       3.043  12.926  -1.669  0.00  0.00      C2   C
ATOM   4505  ND1 HIS B  54       2.509  13.657  -2.661  0.00  0.00      C2   N
ATOM   4506  CD2 HIS B  54       4.310  13.448  -1.519  0.00  0.00      C2   C
ATOM   4507  CE1 HIS B  54       3.402  14.603  -3.042  0.00  0.00      C2   C
ATOM   4508  NE2 HIS B  54       4.530  14.578  -2.330  0.00  0.00      C2   N
ATOM   4509  H   HIS B  54       3.032  12.674   1.504  0.00  0.00      C2   H
ATOM   4510  HA  HIS B  54       0.735  13.080  -0.370  0.00  0.00      C2   H
ATOM   4511  HB3 HIS B  54       1.895  11.193  -1.719  0.00  0.00      C2   H
ATOM   4512  HB2 HIS B  54       3.268  11.334  -0.583  0.00  0.00      C2   H
ATOM   4513  HD1 HIS B  54       1.599  13.545  -3.086  0.00  0.00      C2   H
ATOM   4514  HD2 HIS B  54       5.147  13.082  -0.943  0.00  0.00      C2   H
ATOM   4515  HE1 HIS B  54       3.245  15.368  -3.788  0.00  0.00      C2   H
ATOM   4516  N   LEU B  55      -0.896  11.302   0.007  0.00  0.00      C2   N
ATOM   4517  CA  LEU B  55      -1.786  10.167   0.343  0.00  0.00      C2   C
ATOM   4518  C   LEU B  55      -1.623   8.911  -0.554  0.00  0.00      C2   C
ATOM   4519  O   LEU B  55      -2.048   7.842  -0.133  0.00  0.00      C2   O
ATOM   4520  CB  LEU B  55      -3.249  10.657   0.206  0.00  0.00      C2   C
ATOM   4521  CG  LEU B  55      -3.523  11.667   1.339  0.00  0.00      C2   C
ATOM   4522  CD1 LEU B  55      -4.779  12.587   1.042  0.00  0.00      C2   C
ATOM   4523  CD2 LEU B  55      -3.671  11.028   2.767  0.00  0.00      C2   C
ATOM   4524  H   LEU B  55      -1.010  11.915  -0.788  0.00  0.00      C2   H
ATOM   4525  HA  LEU B  55      -1.572   9.814   1.352  0.00  0.00      C2   H
ATOM   4526  HB3 LEU B  55      -4.029   9.896   0.242  0.00  0.00      C2   H
ATOM   4527  HB2 LEU B  55      -3.385  11.279  -0.679  0.00  0.00      C2   H
ATOM   4528  HG  LEU B  55      -2.684  12.359   1.419  0.00  0.00      C2   H
ATOM   4529 HD11 LEU B  55      -5.725  12.283   1.490  0.00  0.00      C2   H
ATOM   4530 HD12 LEU B  55      -4.680  13.618   1.384  0.00  0.00      C2   H
ATOM   4531 HD13 LEU B  55      -4.970  12.569  -0.031  0.00  0.00      C2   H
ATOM   4532 HD21 LEU B  55      -3.807   9.947   2.768  0.00  0.00      C2   H
ATOM   4533 HD22 LEU B  55      -2.826  11.207   3.433  0.00  0.00      C2   H
ATOM   4534 HD23 LEU B  55      -4.531  11.447   3.289  0.00  0.00      C2   H
ATOM   4535  N   ALA B  56      -0.941   9.003  -1.709  0.00  0.00      C2   N
ATOM   4536  CA  ALA B  56      -0.712   7.761  -2.478  0.00  0.00      C2   C
ATOM   4537  C   ALA B  56       0.800   7.731  -2.847  0.00  0.00      C2   C
ATOM   4538  O   ALA B  56       1.483   8.719  -2.572  0.00  0.00      C2   O
ATOM   4539  CB  ALA B  56      -1.589   7.793  -3.747  0.00  0.00      C2   C
ATOM   4540  H   ALA B  56      -0.676   9.887  -2.120  0.00  0.00      C2   H
ATOM   4541  HA  ALA B  56      -0.973   6.813  -2.008  0.00  0.00      C2   H
ATOM   4542  HB1 ALA B  56      -1.749   8.764  -4.217  0.00  0.00      C2   H
ATOM   4543  HB2 ALA B  56      -1.223   7.215  -4.595  0.00  0.00      C2   H
ATOM   4544  HB3 ALA B  56      -2.524   7.265  -3.560  0.00  0.00      C2   H
ATOM   4545  N   LYS B  57       1.148   6.633  -3.506  0.00  0.00      C2   N
ATOM   4546  CA  LYS B  57       2.476   6.413  -4.126  0.00  0.00      C2   C
ATOM   4547  C   LYS B  57       3.031   7.674  -4.890  0.00  0.00      C2   C
ATOM   4548  O   LYS B  57       2.325   8.282  -5.689  0.00  0.00      C2   O
ATOM   4549  CB  LYS B  57       2.467   5.156  -5.039  0.00  0.00      C2   C
ATOM   4550  CG  LYS B  57       1.345   5.074  -6.120  0.00  0.00      C2   C
ATOM   4551  CD  LYS B  57       1.502   3.780  -6.993  0.00  0.00      C2   C
ATOM   4552  CE  LYS B  57       0.419   3.551  -8.031  0.00  0.00      C2   C
ATOM   4553  NZ  LYS B  57      -0.911   3.199  -7.444  0.00  0.00      C2   N
ATOM   4554  H   LYS B  57       0.428   5.942  -3.662  0.00  0.00      C2   H
ATOM   4555  HA  LYS B  57       3.141   6.313  -3.269  0.00  0.00      C2   H
ATOM   4556  HB3 LYS B  57       2.368   4.277  -4.402  0.00  0.00      C2   H
ATOM   4557  HB2 LYS B  57       3.432   5.168  -5.545  0.00  0.00      C2   H
ATOM   4558  HG3 LYS B  57       1.339   5.957  -6.758  0.00  0.00      C2   H
ATOM   4559  HG2 LYS B  57       0.339   5.124  -5.703  0.00  0.00      C2   H
ATOM   4560  HD3 LYS B  57       1.563   2.950  -6.289  0.00  0.00      C2   H
ATOM   4561  HD2 LYS B  57       2.417   3.804  -7.585  0.00  0.00      C2   H
ATOM   4562  HE3 LYS B  57       0.681   2.675  -8.624  0.00  0.00      C2   H
ATOM   4563  HE2 LYS B  57       0.443   4.487  -8.589  0.00  0.00      C2   H
ATOM   4564  HZ1 LYS B  57      -1.318   3.981  -6.951  0.00  0.00      C2   H
ATOM   4565  HZ2 LYS B  57      -1.620   2.877  -8.086  0.00  0.00      C2   H
ATOM   4566  HZ3 LYS B  57      -0.842   2.447  -6.772  0.00  0.00      C2   H
ATOM   4567  N   ILE B  58       4.234   8.147  -4.516  0.00  0.00      C2   N
ATOM   4568  CA  ILE B  58       5.048   9.033  -5.346  0.00  0.00      C2   C
ATOM   4569  C   ILE B  58       5.469   8.219  -6.620  0.00  0.00      C2   C
ATOM   4570  O   ILE B  58       6.286   7.283  -6.510  0.00  0.00      C2   O
ATOM   4571  CB  ILE B  58       6.359   9.564  -4.592  0.00  0.00      C2   C
ATOM   4572  CG1 ILE B  58       5.984  10.523  -3.479  0.00  0.00      C2   C
ATOM   4573  CG2 ILE B  58       7.301  10.255  -5.590  0.00  0.00      C2   C
ATOM   4574  CD1 ILE B  58       5.257   9.920  -2.281  0.00  0.00      C2   C
ATOM   4575  H   ILE B  58       4.849   7.709  -3.845  0.00  0.00      C2   H
ATOM   4576  HA  ILE B  58       4.365   9.855  -5.559  0.00  0.00      C2   H
ATOM   4577  HB  ILE B  58       6.879   8.740  -4.103  0.00  0.00      C2   H
ATOM   4578 HG13 ILE B  58       5.336  11.306  -3.873  0.00  0.00      C2   H
ATOM   4579 HG12 ILE B  58       6.887  11.022  -3.128  0.00  0.00      C2   H
ATOM   4580 HG21 ILE B  58       7.857   9.572  -6.233  0.00  0.00      C2   H
ATOM   4581 HG22 ILE B  58       6.710  10.916  -6.223  0.00  0.00      C2   H
ATOM   4582 HG23 ILE B  58       8.012  10.968  -5.171  0.00  0.00      C2   H
ATOM   4583 HD11 ILE B  58       5.643   8.957  -1.946  0.00  0.00      C2   H
ATOM   4584 HD12 ILE B  58       5.343  10.477  -1.348  0.00  0.00      C2   H
ATOM   4585 HD13 ILE B  58       4.178   9.839  -2.411  0.00  0.00      C2   H
ATOM   4586  N   TYR B  59       4.921   8.575  -7.780  0.00  0.00      C2   N
ATOM   4587  CA  TYR B  59       5.297   7.804  -8.977  0.00  0.00      C2   C
ATOM   4588  C   TYR B  59       6.380   8.444  -9.762  0.00  0.00      C2   C
ATOM   4589  O   TYR B  59       7.075   7.732 -10.479  0.00  0.00      C2   O
ATOM   4590  CB  TYR B  59       4.051   7.540  -9.828  0.00  0.00      C2   C
ATOM   4591  CG  TYR B  59       4.272   6.475 -10.888  0.00  0.00      C2   C
ATOM   4592  CD1 TYR B  59       4.694   6.903 -12.203  0.00  0.00      C2   C
ATOM   4593  CD2 TYR B  59       4.074   5.151 -10.557  0.00  0.00      C2   C
ATOM   4594  CE1 TYR B  59       4.855   6.018 -13.261  0.00  0.00      C2   C
ATOM   4595  CE2 TYR B  59       4.409   4.186 -11.597  0.00  0.00      C2   C
ATOM   4596  CZ  TYR B  59       4.737   4.621 -12.902  0.00  0.00      C2   C
ATOM   4597  OH  TYR B  59       5.134   3.799 -13.896  0.00  0.00      C2   O
ATOM   4598  H   TYR B  59       4.280   9.354  -7.837  0.00  0.00      C2   H
ATOM   4599  HA  TYR B  59       5.803   6.896  -8.650  0.00  0.00      C2   H
ATOM   4600  HB3 TYR B  59       3.966   8.498 -10.341  0.00  0.00      C2   H
ATOM   4601  HB2 TYR B  59       3.297   7.302  -9.078  0.00  0.00      C2   H
ATOM   4602  HD1 TYR B  59       4.799   7.971 -12.328  0.00  0.00      C2   H
ATOM   4603  HD2 TYR B  59       3.785   4.819  -9.571  0.00  0.00      C2   H
ATOM   4604  HE1 TYR B  59       5.031   6.262 -14.298  0.00  0.00      C2   H
ATOM   4605  HE2 TYR B  59       4.431   3.127 -11.386  0.00  0.00      C2   H
ATOM   4606  HH  TYR B  59       5.395   4.154 -14.749  0.00  0.00      C2   H
ATOM   4607  N   ALA B  60       6.495   9.794  -9.599  0.00  0.00      C2   N
ATOM   4608  CA  ALA B  60       7.604  10.572 -10.217  0.00  0.00      C2   C
ATOM   4609  C   ALA B  60       8.061  11.659  -9.293  0.00  0.00      C2   C
ATOM   4610  O   ALA B  60       7.306  12.053  -8.323  0.00  0.00      C2   O
ATOM   4611  CB  ALA B  60       7.033  11.234 -11.535  0.00  0.00      C2   C
ATOM   4612  H   ALA B  60       5.769  10.284  -9.096  0.00  0.00      C2   H
ATOM   4613  HA  ALA B  60       8.460  10.009 -10.589  0.00  0.00      C2   H
ATOM   4614  HB1 ALA B  60       6.933  10.514 -12.347  0.00  0.00      C2   H
ATOM   4615  HB2 ALA B  60       6.041  11.668 -11.413  0.00  0.00      C2   H
ATOM   4616  HB3 ALA B  60       7.678  12.011 -11.947  0.00  0.00      C2   H
ATOM   4617  N   MET B  61       9.315  12.122  -9.493  0.00  0.00      C2   N
ATOM   4618  CA  MET B  61      10.018  13.156  -8.767  0.00  0.00      C2   C
ATOM   4619  C   MET B  61      11.094  13.765  -9.663  0.00  0.00      C2   C
ATOM   4620  O   MET B  61      11.725  13.014 -10.450  0.00  0.00      C2   O
ATOM   4621  CB  MET B  61      10.598  12.519  -7.485  0.00  0.00      C2   C
ATOM   4622  CG  MET B  61      11.812  13.346  -6.866  0.00  0.00      C2   C
ATOM   4623  SD  MET B  61      12.673  12.580  -5.429  0.00  0.00      C2   S
ATOM   4624  CE  MET B  61      13.497  11.361  -6.359  0.00  0.00      C2   C
ATOM   4625  H   MET B  61       9.914  11.962 -10.291  0.00  0.00      C2   H
ATOM   4626  HA  MET B  61       9.305  13.946  -8.528  0.00  0.00      C2   H
ATOM   4627  HB3 MET B  61      10.914  11.524  -7.799  0.00  0.00      C2   H
ATOM   4628  HB2 MET B  61       9.832  12.344  -6.730  0.00  0.00      C2   H
ATOM   4629  HG3 MET B  61      11.382  14.303  -6.572  0.00  0.00      C2   H
ATOM   4630  HG2 MET B  61      12.584  13.514  -7.617  0.00  0.00      C2   H
ATOM   4631  HE1 MET B  61      14.168  10.724  -5.783  0.00  0.00      C2   H
ATOM   4632  HE2 MET B  61      12.792  10.760  -6.934  0.00  0.00      C2   H
ATOM   4633  HE3 MET B  61      14.141  11.777  -7.134  0.00  0.00      C2   H
ATOM   4634  N   HIE B  62      11.358  15.047  -9.491  0.00  0.00      C2   N
ATOM   4635  CA  HIE B  62      12.461  15.757 -10.008  0.00  0.00      C2   C
ATOM   4636  C   HIE B  62      12.847  16.791  -8.913  0.00  0.00      C2   C
ATOM   4637  O   HIE B  62      11.964  17.509  -8.468  0.00  0.00      C2   O
ATOM   4638  CB  HIE B  62      12.083  16.409 -11.376  0.00  0.00      C2   C
ATOM   4639  CG  HIE B  62      13.180  17.195 -12.079  0.00  0.00      C2   C
ATOM   4640  ND1 HIE B  62      12.905  18.290 -12.919  0.00  0.00      C2   N
ATOM   4641  CD2 HIE B  62      14.547  16.948 -12.349  0.00  0.00      C2   C
ATOM   4642  CE1 HIE B  62      13.994  18.615 -13.562  0.00  0.00      C2   C
ATOM   4643  NE2 HIE B  62      15.067  17.989 -13.127  0.00  0.00      C2   N
ATOM   4644  H   HIE B  62      10.801  15.522  -8.795  0.00  0.00      C2   H
ATOM   4645  HA  HIE B  62      13.225  14.997 -10.171  0.00  0.00      C2   H
ATOM   4646  HB3 HIE B  62      11.268  17.103 -11.175  0.00  0.00      C2   H
ATOM   4647  HB2 HIE B  62      11.858  15.602 -12.073  0.00  0.00      C2   H
ATOM   4648  HD2 HIE B  62      15.186  16.221 -11.871  0.00  0.00      C2   H
ATOM   4649  HE1 HIE B  62      13.951  19.321 -14.378  0.00  0.00      C2   H
ATOM   4650  HE2 HIE B  62      16.036  18.135 -13.371  0.00  0.00      C2   H
ATOM   4651  N   TRP B  63      14.155  16.945  -8.628  0.00  0.00      C2   N
ATOM   4652  CA  TRP B  63      14.664  18.008  -7.833  0.00  0.00      C2   C
ATOM   4653  C   TRP B  63      14.865  19.350  -8.591  0.00  0.00      C2   C
ATOM   4654  O   TRP B  63      15.138  19.381  -9.761  0.00  0.00      C2   O
ATOM   4655  CB  TRP B  63      16.062  17.555  -7.363  0.00  0.00      C2   C
ATOM   4656  CG  TRP B  63      16.069  16.364  -6.345  0.00  0.00      C2   C
ATOM   4657  CD1 TRP B  63      15.965  15.042  -6.662  0.00  0.00      C2   C
ATOM   4658  CD2 TRP B  63      16.267  16.452  -4.936  0.00  0.00      C2   C
ATOM   4659  NE1 TRP B  63      16.164  14.333  -5.485  0.00  0.00      C2   N
ATOM   4660  CE2 TRP B  63      16.424  15.143  -4.384  0.00  0.00      C2   C
ATOM   4661  CE3 TRP B  63      16.347  17.508  -4.037  0.00  0.00      C2   C
ATOM   4662  CZ2 TRP B  63      16.714  14.958  -3.002  0.00  0.00      C2   C
ATOM   4663  CZ3 TRP B  63      16.694  17.359  -2.686  0.00  0.00      C2   C
ATOM   4664  CH2 TRP B  63      16.856  16.093  -2.155  0.00  0.00      C2   C
ATOM   4665  H   TRP B  63      14.759  16.235  -9.018  0.00  0.00      C2   H
ATOM   4666  HA  TRP B  63      14.009  18.079  -6.964  0.00  0.00      C2   H
ATOM   4667  HB3 TRP B  63      16.599  18.350  -6.846  0.00  0.00      C2   H
ATOM   4668  HB2 TRP B  63      16.626  17.368  -8.276  0.00  0.00      C2   H
ATOM   4669  HD1 TRP B  63      15.810  14.729  -7.685  0.00  0.00      C2   H
ATOM   4670  HE1 TRP B  63      16.100  13.326  -5.435  0.00  0.00      C2   H
ATOM   4671  HE3 TRP B  63      16.032  18.435  -4.492  0.00  0.00      C2   H
ATOM   4672  HZ2 TRP B  63      16.799  13.931  -2.679  0.00  0.00      C2   H
ATOM   4673  HZ3 TRP B  63      16.752  18.275  -2.117  0.00  0.00      C2   H
ATOM   4674  HH2 TRP B  63      17.065  16.068  -1.096  0.00  0.00      C2   H
ATOM   4675  N   GLY B  64      14.770  20.516  -7.852  0.00  0.00      C2   N
ATOM   4676  CA  GLY B  64      14.975  21.903  -8.406  0.00  0.00      C2   C
ATOM   4677  C   GLY B  64      16.511  22.095  -8.614  0.00  0.00      C2   C
ATOM   4678  O   GLY B  64      17.301  21.392  -7.967  0.00  0.00      C2   O
ATOM   4679  H   GLY B  64      14.539  20.439  -6.872  0.00  0.00      C2   H
ATOM   4680  HA3 GLY B  64      14.521  22.613  -7.714  0.00  0.00      C2   H
ATOM   4681  HA2 GLY B  64      14.449  21.903  -9.360  0.00  0.00      C2   H
ATOM   4682  N   THR B  65      16.879  22.872  -9.626  0.00  0.00      C2   N
ATOM   4683  CA  THR B  65      18.242  23.186 -10.053  0.00  0.00      C2   C
ATOM   4684  C   THR B  65      19.014  23.920  -8.914  0.00  0.00      C2   C
ATOM   4685  O   THR B  65      20.262  23.724  -8.784  0.00  0.00      C2   O
ATOM   4686  CB  THR B  65      18.196  24.075 -11.411  0.00  0.00      C2   C
ATOM   4687  OG1 THR B  65      17.471  25.324 -11.174  0.00  0.00      C2   O
ATOM   4688  CG2 THR B  65      17.578  23.257 -12.480  0.00  0.00      C2   C
ATOM   4689  H   THR B  65      16.238  23.410 -10.192  0.00  0.00      C2   H
ATOM   4690  HA  THR B  65      18.767  22.242 -10.195  0.00  0.00      C2   H
ATOM   4691  HB  THR B  65      19.205  24.394 -11.672  0.00  0.00      C2   H
ATOM   4692  HG1 THR B  65      18.149  25.879 -10.782  0.00  0.00      C2   H
ATOM   4693 HG21 THR B  65      18.226  22.421 -12.743  0.00  0.00      C2   H
ATOM   4694 HG22 THR B  65      16.574  22.837 -12.413  0.00  0.00      C2   H
ATOM   4695 HG23 THR B  65      17.605  23.674 -13.487  0.00  0.00      C2   H
ATOM   4696  N   ASP B  66      18.350  24.663  -8.076  0.00  0.00      C2   N
ATOM   4697  CA  ASP B  66      18.796  25.289  -6.836  0.00  0.00      C2   C
ATOM   4698  C   ASP B  66      19.278  24.283  -5.752  0.00  0.00      C2   C
ATOM   4699  O   ASP B  66      19.887  24.646  -4.765  0.00  0.00      C2   O
ATOM   4700  CB  ASP B  66      17.655  26.207  -6.220  0.00  0.00      C2   C
ATOM   4701  CG  ASP B  66      16.360  25.551  -5.736  0.00  0.00      C2   C
ATOM   4702  OD1 ASP B  66      15.447  26.241  -5.267  0.00  0.00      C2   O
ATOM   4703  OD2 ASP B  66      16.269  24.334  -5.864  0.00  0.00      C2   O
ATOM   4704  H   ASP B  66      17.343  24.687  -8.003  0.00  0.00      C2   H
ATOM   4705  HA  ASP B  66      19.623  25.967  -7.048  0.00  0.00      C2   H
ATOM   4706  HB3 ASP B  66      17.344  26.967  -6.937  0.00  0.00      C2   H
ATOM   4707  HB2 ASP B  66      18.084  26.859  -5.460  0.00  0.00      C2   H
ATOM   4708  N   SER B  67      18.941  22.996  -5.951  0.00  0.00      C2   N
ATOM   4709  CA  SER B  67      19.218  21.928  -5.051  0.00  0.00      C2   C
ATOM   4710  C   SER B  67      18.494  21.947  -3.650  0.00  0.00      C2   C
ATOM   4711  O   SER B  67      19.002  21.321  -2.755  0.00  0.00      C2   O
ATOM   4712  CB  SER B  67      20.733  21.808  -4.829  0.00  0.00      C2   C
ATOM   4713  OG  SER B  67      21.264  21.386  -6.056  0.00  0.00      C2   O
ATOM   4714  H   SER B  67      18.445  22.733  -6.792  0.00  0.00      C2   H
ATOM   4715  HA  SER B  67      18.947  20.996  -5.547  0.00  0.00      C2   H
ATOM   4716  HB3 SER B  67      20.901  21.044  -4.069  0.00  0.00      C2   H
ATOM   4717  HB2 SER B  67      21.234  22.683  -4.415  0.00  0.00      C2   H
ATOM   4718  HG  SER B  67      21.265  22.180  -6.596  0.00  0.00      C2   H
ATOM   4719  N   ARG B  68      17.325  22.595  -3.578  0.00  0.00      C2   N
ATOM   4720  CA  ARG B  68      16.508  22.822  -2.500  0.00  0.00      C2   C
ATOM   4721  C   ARG B  68      15.040  22.425  -2.797  0.00  0.00      C2   C
ATOM   4722  O   ARG B  68      14.411  21.876  -1.916  0.00  0.00      C2   O
ATOM   4723  CB  ARG B  68      16.708  24.262  -2.041  0.00  0.00      C2   C
ATOM   4724  CG  ARG B  68      15.921  24.556  -0.780  0.00  0.00      C2   C
ATOM   4725  CD  ARG B  68      16.332  25.870  -0.115  0.00  0.00      C2   C
ATOM   4726  NE  ARG B  68      15.483  26.254   0.982  0.00  0.00      C2   N
ATOM   4727  CZ  ARG B  68      15.576  27.446   1.615  0.00  0.00      C2   C
ATOM   4728  NH1 ARG B  68      16.524  28.427   1.370  0.00  0.00      C2   N
ATOM   4729  NH2 ARG B  68      14.662  27.596   2.525  0.00  0.00      C2   N
ATOM   4730  H   ARG B  68      17.244  23.146  -4.420  0.00  0.00      C2   H
ATOM   4731  HA  ARG B  68      16.734  22.161  -1.663  0.00  0.00      C2   H
ATOM   4732  HB3 ARG B  68      16.266  24.887  -2.817  0.00  0.00      C2   H
ATOM   4733  HB2 ARG B  68      17.772  24.493  -2.100  0.00  0.00      C2   H
ATOM   4734  HG3 ARG B  68      16.374  23.815  -0.121  0.00  0.00      C2   H
ATOM   4735  HG2 ARG B  68      14.848  24.377  -0.854  0.00  0.00      C2   H
ATOM   4736  HD3 ARG B  68      16.543  26.715  -0.770  0.00  0.00      C2   H
ATOM   4737  HD2 ARG B  68      17.262  25.624   0.398  0.00  0.00      C2   H
ATOM   4738  HE  ARG B  68      14.846  25.542   1.312  0.00  0.00      C2   H
ATOM   4739 HH12 ARG B  68      16.528  29.409   1.607  0.00  0.00      C2   H
ATOM   4740 HH11 ARG B  68      17.319  28.223   0.781  0.00  0.00      C2   H
ATOM   4741 HH22 ARG B  68      14.483  28.394   3.117  0.00  0.00      C2   H
ATOM   4742 HH21 ARG B  68      13.840  27.033   2.360  0.00  0.00      C2   H
ATOM   4743  N   LEU B  69      14.461  22.862  -3.897  0.00  0.00      C2   N
ATOM   4744  CA  LEU B  69      13.008  22.548  -4.148  0.00  0.00      C2   C
ATOM   4745  C   LEU B  69      12.888  21.076  -4.639  0.00  0.00      C2   C
ATOM   4746  O   LEU B  69      13.681  20.692  -5.495  0.00  0.00      C2   O
ATOM   4747  CB  LEU B  69      12.536  23.479  -5.210  0.00  0.00      C2   C
ATOM   4748  CG  LEU B  69      11.008  23.453  -5.453  0.00  0.00      C2   C
ATOM   4749  CD1 LEU B  69      10.471  24.942  -5.452  0.00  0.00      C2   C
ATOM   4750  CD2 LEU B  69      10.716  22.700  -6.785  0.00  0.00      C2   C
ATOM   4751  H   LEU B  69      15.032  23.233  -4.643  0.00  0.00      C2   H
ATOM   4752  HA  LEU B  69      12.410  22.662  -3.244  0.00  0.00      C2   H
ATOM   4753  HB3 LEU B  69      13.082  23.442  -6.153  0.00  0.00      C2   H
ATOM   4754  HB2 LEU B  69      12.857  24.476  -4.909  0.00  0.00      C2   H
ATOM   4755  HG  LEU B  69      10.559  22.903  -4.626  0.00  0.00      C2   H
ATOM   4756 HD11 LEU B  69       9.425  24.858  -5.156  0.00  0.00      C2   H
ATOM   4757 HD12 LEU B  69      10.982  25.620  -4.769  0.00  0.00      C2   H
ATOM   4758 HD13 LEU B  69      10.451  25.387  -6.447  0.00  0.00      C2   H
ATOM   4759 HD21 LEU B  69      11.392  21.872  -7.001  0.00  0.00      C2   H
ATOM   4760 HD22 LEU B  69       9.759  22.208  -6.612  0.00  0.00      C2   H
ATOM   4761 HD23 LEU B  69      10.613  23.466  -7.553  0.00  0.00      C2   H
ATOM   4762  N   LEU B  70      12.029  20.299  -4.001  0.00  0.00      C2   N
ATOM   4763  CA  LEU B  70      11.638  19.030  -4.406  0.00  0.00      C2   C
ATOM   4764  C   LEU B  70      10.273  19.060  -5.042  0.00  0.00      C2   C
ATOM   4765  O   LEU B  70       9.361  19.539  -4.423  0.00  0.00      C2   O
ATOM   4766  CB  LEU B  70      11.644  18.085  -3.181  0.00  0.00      C2   C
ATOM   4767  CG  LEU B  70      12.580  16.879  -3.055  0.00  0.00      C2   C
ATOM   4768  CD1 LEU B  70      12.549  16.113  -1.710  0.00  0.00      C2   C
ATOM   4769  CD2 LEU B  70      12.483  15.818  -4.175  0.00  0.00      C2   C
ATOM   4770  H   LEU B  70      11.269  20.662  -3.443  0.00  0.00      C2   H
ATOM   4771  HA  LEU B  70      12.350  18.585  -5.101  0.00  0.00      C2   H
ATOM   4772  HB3 LEU B  70      10.660  17.662  -2.974  0.00  0.00      C2   H
ATOM   4773  HB2 LEU B  70      11.750  18.652  -2.256  0.00  0.00      C2   H
ATOM   4774  HG  LEU B  70      13.561  17.342  -3.158  0.00  0.00      C2   H
ATOM   4775 HD11 LEU B  70      12.425  15.032  -1.779  0.00  0.00      C2   H
ATOM   4776 HD12 LEU B  70      13.487  16.257  -1.175  0.00  0.00      C2   H
ATOM   4777 HD13 LEU B  70      11.718  16.490  -1.114  0.00  0.00      C2   H
ATOM   4778 HD21 LEU B  70      13.169  16.043  -4.991  0.00  0.00      C2   H
ATOM   4779 HD22 LEU B  70      12.860  14.844  -3.863  0.00  0.00      C2   H
ATOM   4780 HD23 LEU B  70      11.552  15.757  -4.738  0.00  0.00      C2   H
ATOM   4781  N   VAL B  71      10.155  18.608  -6.257  0.00  0.00      C2   N
ATOM   4782  CA  VAL B  71       8.869  18.417  -6.865  0.00  0.00      C2   C
ATOM   4783  C   VAL B  71       8.614  16.932  -6.709  0.00  0.00      C2   C
ATOM   4784  O   VAL B  71       9.436  16.146  -7.232  0.00  0.00      C2   O
ATOM   4785  CB  VAL B  71       9.072  18.720  -8.415  0.00  0.00      C2   C
ATOM   4786  CG1 VAL B  71       7.809  18.332  -9.185  0.00  0.00      C2   C
ATOM   4787  CG2 VAL B  71       9.461  20.189  -8.807  0.00  0.00      C2   C
ATOM   4788  H   VAL B  71      10.901  18.148  -6.759  0.00  0.00      C2   H
ATOM   4789  HA  VAL B  71       8.101  19.006  -6.364  0.00  0.00      C2   H
ATOM   4790  HB  VAL B  71       9.876  18.218  -8.953  0.00  0.00      C2   H
ATOM   4791 HG11 VAL B  71       8.131  18.355 -10.227  0.00  0.00      C2   H
ATOM   4792 HG12 VAL B  71       7.388  17.352  -8.960  0.00  0.00      C2   H
ATOM   4793 HG13 VAL B  71       7.020  19.068  -9.030  0.00  0.00      C2   H
ATOM   4794 HG21 VAL B  71       8.653  20.712  -8.296  0.00  0.00      C2   H
ATOM   4795 HG22 VAL B  71      10.402  20.471  -8.336  0.00  0.00      C2   H
ATOM   4796 HG23 VAL B  71       9.369  20.319  -9.886  0.00  0.00      C2   H
ATOM   4797  N   SER B  72       7.459  16.535  -6.132  0.00  0.00      C2   N
ATOM   4798  CA  SER B  72       7.062  15.154  -5.970  0.00  0.00      C2   C
ATOM   4799  C   SER B  72       5.549  15.136  -6.407  0.00  0.00      C2   C
ATOM   4800  O   SER B  72       4.747  15.893  -5.901  0.00  0.00      C2   O
ATOM   4801  CB  SER B  72       7.369  14.649  -4.579  0.00  0.00      C2   C
ATOM   4802  OG  SER B  72       6.715  13.447  -4.309  0.00  0.00      C2   O
ATOM   4803  H   SER B  72       6.803  17.154  -5.678  0.00  0.00      C2   H
ATOM   4804  HA  SER B  72       7.624  14.558  -6.689  0.00  0.00      C2   H
ATOM   4805  HB3 SER B  72       7.239  15.342  -3.748  0.00  0.00      C2   H
ATOM   4806  HB2 SER B  72       8.443  14.463  -4.579  0.00  0.00      C2   H
ATOM   4807  HG  SER B  72       5.916  13.528  -3.784  0.00  0.00      C2   H
ATOM   4808  N   ALA B  73       5.284  14.139  -7.232  0.00  0.00      C2   N
ATOM   4809  CA  ALA B  73       3.980  13.856  -7.807  0.00  0.00      C2   C
ATOM   4810  C   ALA B  73       3.405  12.444  -7.486  0.00  0.00      C2   C
ATOM   4811  O   ALA B  73       3.918  11.436  -8.015  0.00  0.00      C2   O
ATOM   4812  CB  ALA B  73       4.105  14.139  -9.288  0.00  0.00      C2   C
ATOM   4813  H   ALA B  73       6.071  13.541  -7.438  0.00  0.00      C2   H
ATOM   4814  HA  ALA B  73       3.344  14.634  -7.387  0.00  0.00      C2   H
ATOM   4815  HB1 ALA B  73       3.143  14.345  -9.758  0.00  0.00      C2   H
ATOM   4816  HB2 ALA B  73       4.704  15.020  -9.518  0.00  0.00      C2   H
ATOM   4817  HB3 ALA B  73       4.483  13.273  -9.832  0.00  0.00      C2   H
ATOM   4818  N   SER B  74       2.291  12.464  -6.734  0.00  0.00      C2   N
ATOM   4819  CA  SER B  74       1.517  11.290  -6.231  0.00  0.00      C2   C
ATOM   4820  C   SER B  74       0.282  10.914  -7.114  0.00  0.00      C2   C
ATOM   4821  O   SER B  74      -0.435  11.844  -7.499  0.00  0.00      C2   O
ATOM   4822  CB  SER B  74       1.195  11.339  -4.693  0.00  0.00      C2   C
ATOM   4823  OG  SER B  74       0.472  12.440  -4.269  0.00  0.00      C2   O
ATOM   4824  H   SER B  74       1.848  13.354  -6.556  0.00  0.00      C2   H
ATOM   4825  HA  SER B  74       2.191  10.458  -6.435  0.00  0.00      C2   H
ATOM   4826  HB3 SER B  74       2.133  11.221  -4.152  0.00  0.00      C2   H
ATOM   4827  HB2 SER B  74       0.599  10.458  -4.454  0.00  0.00      C2   H
ATOM   4828  HG  SER B  74      -0.363  12.477  -4.740  0.00  0.00      C2   H
ATOM   4829  N   GLN B  75       0.136   9.620  -7.404  0.00  0.00      C2   N
ATOM   4830  CA  GLN B  75      -0.928   9.093  -8.229  0.00  0.00      C2   C
ATOM   4831  C   GLN B  75      -2.243   8.862  -7.484  0.00  0.00      C2   C
ATOM   4832  O   GLN B  75      -3.005   7.996  -7.811  0.00  0.00      C2   O
ATOM   4833  CB  GLN B  75      -0.369   7.807  -8.882  0.00  0.00      C2   C
ATOM   4834  CG  GLN B  75       0.316   7.962 -10.234  0.00  0.00      C2   C
ATOM   4835  CD  GLN B  75       0.418   6.660 -11.071  0.00  0.00      C2   C
ATOM   4836  OE1 GLN B  75       0.069   5.524 -10.660  0.00  0.00      C2   O
ATOM   4837  NE2 GLN B  75       0.883   6.781 -12.287  0.00  0.00      C2   N
ATOM   4838  H   GLN B  75       0.506   8.865  -6.844  0.00  0.00      C2   H
ATOM   4839  HA  GLN B  75      -1.255   9.824  -8.968  0.00  0.00      C2   H
ATOM   4840  HB3 GLN B  75      -1.237   7.198  -9.134  0.00  0.00      C2   H
ATOM   4841  HB2 GLN B  75       0.172   7.114  -8.238  0.00  0.00      C2   H
ATOM   4842  HG3 GLN B  75       1.363   8.262 -10.203  0.00  0.00      C2   H
ATOM   4843  HG2 GLN B  75      -0.163   8.748 -10.819  0.00  0.00      C2   H
ATOM   4844 HE22 GLN B  75       1.020   5.949 -12.842  0.00  0.00      C2   H
ATOM   4845 HE21 GLN B  75       1.243   7.639 -12.681  0.00  0.00      C2   H
ATOM   4846  N   ASP B  76      -2.540   9.816  -6.615  0.00  0.00      C2   N
ATOM   4847  CA  ASP B  76      -3.923  10.165  -6.307  0.00  0.00      C2   C
ATOM   4848  C   ASP B  76      -4.389  11.389  -7.115  0.00  0.00      C2   C
ATOM   4849  O   ASP B  76      -5.580  11.714  -7.174  0.00  0.00      C2   O
ATOM   4850  CB  ASP B  76      -4.137  10.504  -4.740  0.00  0.00      C2   C
ATOM   4851  CG  ASP B  76      -3.314  11.735  -4.229  0.00  0.00      C2   C
ATOM   4852  OD1 ASP B  76      -2.214  11.965  -4.737  0.00  0.00      C2   O
ATOM   4853  OD2 ASP B  76      -3.817  12.464  -3.337  0.00  0.00      C2   O
ATOM   4854  H   ASP B  76      -1.972  10.607  -6.349  0.00  0.00      C2   H
ATOM   4855  HA  ASP B  76      -4.660   9.410  -6.579  0.00  0.00      C2   H
ATOM   4856  HB3 ASP B  76      -3.993   9.559  -4.218  0.00  0.00      C2   H
ATOM   4857  HB2 ASP B  76      -5.178  10.781  -4.571  0.00  0.00      C2   H
ATOM   4858  N   GLY B  77      -3.410  12.012  -7.828  0.00  0.00      C2   N
ATOM   4859  CA  GLY B  77      -3.530  13.302  -8.510  0.00  0.00      C2   C
ATOM   4860  C   GLY B  77      -3.178  14.488  -7.608  0.00  0.00      C2   C
ATOM   4861  O   GLY B  77      -3.870  15.512  -7.801  0.00  0.00      C2   O
ATOM   4862  H   GLY B  77      -2.476  11.634  -7.753  0.00  0.00      C2   H
ATOM   4863  HA3 GLY B  77      -4.541  13.470  -8.881  0.00  0.00      C2   H
ATOM   4864  HA2 GLY B  77      -2.903  13.536  -9.370  0.00  0.00      C2   H
ATOM   4865  N   LYS B  78      -2.274  14.393  -6.671  0.00  0.00      C2   N
ATOM   4866  CA  LYS B  78      -1.741  15.492  -5.885  0.00  0.00      C2   C
ATOM   4867  C   LYS B  78      -0.262  15.640  -6.282  0.00  0.00      C2   C
ATOM   4868  O   LYS B  78       0.580  14.728  -6.056  0.00  0.00      C2   O
ATOM   4869  CB  LYS B  78      -1.881  15.247  -4.356  0.00  0.00      C2   C
ATOM   4870  CG  LYS B  78      -1.424  16.382  -3.412  0.00  0.00      C2   C
ATOM   4871  CD  LYS B  78      -2.279  17.606  -3.393  0.00  0.00      C2   C
ATOM   4872  CE  LYS B  78      -2.608  18.088  -1.928  0.00  0.00      C2   C
ATOM   4873  NZ  LYS B  78      -3.320  17.050  -1.167  0.00  0.00      C2   N
ATOM   4874  H   LYS B  78      -1.792  13.512  -6.558  0.00  0.00      C2   H
ATOM   4875  HA  LYS B  78      -2.261  16.436  -6.050  0.00  0.00      C2   H
ATOM   4876  HB3 LYS B  78      -1.243  14.369  -4.255  0.00  0.00      C2   H
ATOM   4877  HB2 LYS B  78      -2.902  14.902  -4.195  0.00  0.00      C2   H
ATOM   4878  HG3 LYS B  78      -0.404  16.748  -3.527  0.00  0.00      C2   H
ATOM   4879  HG2 LYS B  78      -1.388  15.935  -2.418  0.00  0.00      C2   H
ATOM   4880  HD3 LYS B  78      -3.247  17.444  -3.866  0.00  0.00      C2   H
ATOM   4881  HD2 LYS B  78      -1.879  18.371  -4.058  0.00  0.00      C2   H
ATOM   4882  HE3 LYS B  78      -3.274  18.950  -1.967  0.00  0.00      C2   H
ATOM   4883  HE2 LYS B  78      -1.631  18.399  -1.559  0.00  0.00      C2   H
ATOM   4884  HZ1 LYS B  78      -2.641  16.503  -0.656  0.00  0.00      C2   H
ATOM   4885  HZ2 LYS B  78      -3.970  17.471  -0.520  0.00  0.00      C2   H
ATOM   4886  HZ3 LYS B  78      -4.053  16.546  -1.644  0.00  0.00      C2   H
ATOM   4887  N   LEU B  79       0.165  16.847  -6.699  0.00  0.00      C2   N
ATOM   4888  CA  LEU B  79       1.539  17.280  -6.646  0.00  0.00      C2   C
ATOM   4889  C   LEU B  79       1.657  18.192  -5.386  0.00  0.00      C2   C
ATOM   4890  O   LEU B  79       0.922  19.151  -5.083  0.00  0.00      C2   O
ATOM   4891  CB  LEU B  79       1.747  18.080  -7.954  0.00  0.00      C2   C
ATOM   4892  CG  LEU B  79       3.010  18.846  -8.136  0.00  0.00      C2   C
ATOM   4893  CD1 LEU B  79       4.254  17.864  -8.471  0.00  0.00      C2   C
ATOM   4894  CD2 LEU B  79       2.793  19.846  -9.250  0.00  0.00      C2   C
ATOM   4895  H   LEU B  79      -0.490  17.614  -6.643  0.00  0.00      C2   H
ATOM   4896  HA  LEU B  79       2.228  16.459  -6.448  0.00  0.00      C2   H
ATOM   4897  HB3 LEU B  79       0.969  18.822  -8.132  0.00  0.00      C2   H
ATOM   4898  HB2 LEU B  79       1.518  17.486  -8.839  0.00  0.00      C2   H
ATOM   4899  HG  LEU B  79       3.355  19.377  -7.248  0.00  0.00      C2   H
ATOM   4900 HD11 LEU B  79       5.102  17.990  -7.798  0.00  0.00      C2   H
ATOM   4901 HD12 LEU B  79       3.871  16.844  -8.472  0.00  0.00      C2   H
ATOM   4902 HD13 LEU B  79       4.633  17.905  -9.492  0.00  0.00      C2   H
ATOM   4903 HD21 LEU B  79       2.069  19.439  -9.956  0.00  0.00      C2   H
ATOM   4904 HD22 LEU B  79       2.444  20.806  -8.871  0.00  0.00      C2   H
ATOM   4905 HD23 LEU B  79       3.735  20.124  -9.723  0.00  0.00      C2   H
ATOM   4906  N   ILE B  80       2.703  17.868  -4.627  0.00  0.00      C2   N
ATOM   4907  CA  ILE B  80       3.156  18.782  -3.529  0.00  0.00      C2   C
ATOM   4908  C   ILE B  80       4.527  19.251  -4.067  0.00  0.00      C2   C
ATOM   4909  O   ILE B  80       5.314  18.514  -4.614  0.00  0.00      C2   O
ATOM   4910  CB  ILE B  80       3.269  18.078  -2.167  0.00  0.00      C2   C
ATOM   4911  CG1 ILE B  80       1.837  17.733  -1.683  0.00  0.00      C2   C
ATOM   4912  CG2 ILE B  80       3.831  19.008  -1.010  0.00  0.00      C2   C
ATOM   4913  CD1 ILE B  80       1.814  16.813  -0.403  0.00  0.00      C2   C
ATOM   4914  H   ILE B  80       3.354  17.130  -4.854  0.00  0.00      C2   H
ATOM   4915  HA  ILE B  80       2.551  19.687  -3.473  0.00  0.00      C2   H
ATOM   4916  HB  ILE B  80       3.765  17.109  -2.201  0.00  0.00      C2   H
ATOM   4917 HG13 ILE B  80       1.335  17.157  -2.460  0.00  0.00      C2   H
ATOM   4918 HG12 ILE B  80       1.198  18.606  -1.544  0.00  0.00      C2   H
ATOM   4919 HG21 ILE B  80       4.886  19.197  -1.208  0.00  0.00      C2   H
ATOM   4920 HG22 ILE B  80       3.389  19.993  -1.162  0.00  0.00      C2   H
ATOM   4921 HG23 ILE B  80       3.709  18.710   0.031  0.00  0.00      C2   H
ATOM   4922 HD11 ILE B  80       1.243  17.373   0.336  0.00  0.00      C2   H
ATOM   4923 HD12 ILE B  80       1.368  15.866  -0.709  0.00  0.00      C2   H
ATOM   4924 HD13 ILE B  80       2.779  16.493  -0.009  0.00  0.00      C2   H
ATOM   4925  N   ILE B  81       4.775  20.512  -3.704  0.00  0.00      C2   N
ATOM   4926  CA  ILE B  81       6.106  21.219  -3.917  0.00  0.00      C2   C
ATOM   4927  C   ILE B  81       6.748  21.256  -2.475  0.00  0.00      C2   C
ATOM   4928  O   ILE B  81       6.149  21.924  -1.652  0.00  0.00      C2   O
ATOM   4929  CB  ILE B  81       5.853  22.696  -4.369  0.00  0.00      C2   C
ATOM   4930  CG1 ILE B  81       4.995  22.836  -5.581  0.00  0.00      C2   C
ATOM   4931  CG2 ILE B  81       7.226  23.487  -4.548  0.00  0.00      C2   C
ATOM   4932  CD1 ILE B  81       5.492  22.012  -6.827  0.00  0.00      C2   C
ATOM   4933  H   ILE B  81       4.162  21.021  -3.083  0.00  0.00      C2   H
ATOM   4934  HA  ILE B  81       6.729  20.698  -4.644  0.00  0.00      C2   H
ATOM   4935  HB  ILE B  81       5.339  23.182  -3.539  0.00  0.00      C2   H
ATOM   4936 HG13 ILE B  81       4.976  23.901  -5.812  0.00  0.00      C2   H
ATOM   4937 HG12 ILE B  81       3.940  22.690  -5.351  0.00  0.00      C2   H
ATOM   4938 HG21 ILE B  81       7.825  22.924  -5.264  0.00  0.00      C2   H
ATOM   4939 HG22 ILE B  81       7.081  24.481  -4.970  0.00  0.00      C2   H
ATOM   4940 HG23 ILE B  81       7.896  23.624  -3.700  0.00  0.00      C2   H
ATOM   4941 HD11 ILE B  81       6.538  22.024  -7.133  0.00  0.00      C2   H
ATOM   4942 HD12 ILE B  81       5.117  20.999  -6.680  0.00  0.00      C2   H
ATOM   4943 HD13 ILE B  81       5.021  22.309  -7.764  0.00  0.00      C2   H
ATOM   4944  N   TRP B  82       7.951  20.709  -2.233  0.00  0.00      C2   N
ATOM   4945  CA  TRP B  82       8.645  20.670  -0.913  0.00  0.00      C2   C
ATOM   4946  C   TRP B  82       9.883  21.594  -0.976  0.00  0.00      C2   C
ATOM   4947  O   TRP B  82      10.654  21.518  -1.957  0.00  0.00      C2   O
ATOM   4948  CB  TRP B  82       9.005  19.180  -0.422  0.00  0.00      C2   C
ATOM   4949  CG  TRP B  82       7.880  18.182  -0.249  0.00  0.00      C2   C
ATOM   4950  CD1 TRP B  82       7.348  17.501  -1.277  0.00  0.00      C2   C
ATOM   4951  CD2 TRP B  82       7.219  17.690   0.957  0.00  0.00      C2   C
ATOM   4952  NE1 TRP B  82       6.453  16.587  -0.728  0.00  0.00      C2   N
ATOM   4953  CE2 TRP B  82       6.243  16.762   0.576  0.00  0.00      C2   C
ATOM   4954  CE3 TRP B  82       7.350  17.887   2.386  0.00  0.00      C2   C
ATOM   4955  CZ2 TRP B  82       5.343  16.125   1.501  0.00  0.00      C2   C
ATOM   4956  CZ3 TRP B  82       6.507  17.280   3.313  0.00  0.00      C2   C
ATOM   4957  CH2 TRP B  82       5.461  16.400   2.850  0.00  0.00      C2   C
ATOM   4958  H   TRP B  82       8.397  20.228  -3.001  0.00  0.00      C2   H
ATOM   4959  HA  TRP B  82       7.957  21.151  -0.218  0.00  0.00      C2   H
ATOM   4960  HB3 TRP B  82       9.537  19.149   0.529  0.00  0.00      C2   H
ATOM   4961  HB2 TRP B  82       9.645  18.665  -1.139  0.00  0.00      C2   H
ATOM   4962  HD1 TRP B  82       7.660  17.638  -2.301  0.00  0.00      C2   H
ATOM   4963  HE1 TRP B  82       5.888  16.017  -1.340  0.00  0.00      C2   H
ATOM   4964  HE3 TRP B  82       8.143  18.554   2.689  0.00  0.00      C2   H
ATOM   4965  HZ2 TRP B  82       4.694  15.482   0.925  0.00  0.00      C2   H
ATOM   4966  HZ3 TRP B  82       6.681  17.511   4.354  0.00  0.00      C2   H
ATOM   4967  HH2 TRP B  82       4.758  15.944   3.531  0.00  0.00      C2   H
ATOM   4968  N   ASP B  83      10.212  22.352   0.029  0.00  0.00      C2   N
ATOM   4969  CA  ASP B  83      11.514  22.965   0.378  0.00  0.00      C2   C
ATOM   4970  C   ASP B  83      12.149  21.830   1.230  0.00  0.00      C2   C
ATOM   4971  O   ASP B  83      11.634  21.466   2.273  0.00  0.00      C2   O
ATOM   4972  CB  ASP B  83      11.361  24.309   1.077  0.00  0.00      C2   C
ATOM   4973  CG  ASP B  83      12.688  24.938   1.509  0.00  0.00      C2   C
ATOM   4974  OD1 ASP B  83      12.650  26.194   1.684  0.00  0.00      C2   O
ATOM   4975  OD2 ASP B  83      13.757  24.266   1.511  0.00  0.00      C2   O
ATOM   4976  H   ASP B  83       9.540  22.383   0.782  0.00  0.00      C2   H
ATOM   4977  HA  ASP B  83      12.173  23.202  -0.457  0.00  0.00      C2   H
ATOM   4978  HB3 ASP B  83      10.709  24.248   1.949  0.00  0.00      C2   H
ATOM   4979  HB2 ASP B  83      10.891  25.025   0.402  0.00  0.00      C2   H
ATOM   4980  N   SER B  84      13.278  21.267   0.780  0.00  0.00      C2   N
ATOM   4981  CA  SER B  84      13.883  20.079   1.416  0.00  0.00      C2   C
ATOM   4982  C   SER B  84      14.881  20.396   2.549  0.00  0.00      C2   C
ATOM   4983  O   SER B  84      15.128  19.445   3.291  0.00  0.00      C2   O
ATOM   4984  CB  SER B  84      14.537  19.242   0.274  0.00  0.00      C2   C
ATOM   4985  OG  SER B  84      15.619  19.909  -0.341  0.00  0.00      C2   O
ATOM   4986  H   SER B  84      13.485  21.364  -0.204  0.00  0.00      C2   H
ATOM   4987  HA  SER B  84      13.074  19.442   1.772  0.00  0.00      C2   H
ATOM   4988  HB3 SER B  84      13.805  19.010  -0.499  0.00  0.00      C2   H
ATOM   4989  HB2 SER B  84      14.788  18.272   0.703  0.00  0.00      C2   H
ATOM   4990  HG  SER B  84      15.292  20.498  -1.025  0.00  0.00      C2   H
ATOM   4991  N   TYR B  85      15.211  21.677   2.853  0.00  0.00      C2   N
ATOM   4992  CA  TYR B  85      15.914  22.212   4.016  0.00  0.00      C2   C
ATOM   4993  C   TYR B  85      14.951  22.425   5.131  0.00  0.00      C2   C
ATOM   4994  O   TYR B  85      15.232  22.059   6.260  0.00  0.00      C2   O
ATOM   4995  CB  TYR B  85      16.507  23.649   3.717  0.00  0.00      C2   C
ATOM   4996  CG  TYR B  85      17.704  23.852   2.821  0.00  0.00      C2   C
ATOM   4997  CD1 TYR B  85      18.415  25.094   2.837  0.00  0.00      C2   C
ATOM   4998  CD2 TYR B  85      18.176  22.842   1.945  0.00  0.00      C2   C
ATOM   4999  CE1 TYR B  85      19.429  25.345   1.858  0.00  0.00      C2   C
ATOM   5000  CE2 TYR B  85      19.221  23.134   0.992  0.00  0.00      C2   C
ATOM   5001  CZ  TYR B  85      19.741  24.391   0.868  0.00  0.00      C2   C
ATOM   5002  OH  TYR B  85      20.723  24.514  -0.035  0.00  0.00      C2   O
ATOM   5003  H   TYR B  85      14.900  22.404   2.225  0.00  0.00      C2   H
ATOM   5004  HA  TYR B  85      16.754  21.553   4.233  0.00  0.00      C2   H
ATOM   5005  HB3 TYR B  85      16.990  23.975   4.639  0.00  0.00      C2   H
ATOM   5006  HB2 TYR B  85      15.722  24.303   3.338  0.00  0.00      C2   H
ATOM   5007  HD1 TYR B  85      17.952  25.841   3.465  0.00  0.00      C2   H
ATOM   5008  HD2 TYR B  85      17.653  21.903   2.040  0.00  0.00      C2   H
ATOM   5009  HE1 TYR B  85      19.997  26.261   1.795  0.00  0.00      C2   H
ATOM   5010  HE2 TYR B  85      19.637  22.327   0.407  0.00  0.00      C2   H
ATOM   5011  HH  TYR B  85      20.983  23.634  -0.317  0.00  0.00      C2   H
ATOM   5012  N   THR B  86      13.664  22.823   4.918  0.00  0.00      C2   N
ATOM   5013  CA  THR B  86      12.686  23.027   5.984  0.00  0.00      C2   C
ATOM   5014  C   THR B  86      11.727  21.856   6.205  0.00  0.00      C2   C
ATOM   5015  O   THR B  86      11.110  21.835   7.287  0.00  0.00      C2   O
ATOM   5016  CB  THR B  86      11.905  24.306   5.659  0.00  0.00      C2   C
ATOM   5017  OG1 THR B  86      11.147  24.149   4.492  0.00  0.00      C2   O
ATOM   5018  CG2 THR B  86      12.730  25.546   5.549  0.00  0.00      C2   C
ATOM   5019  H   THR B  86      13.335  22.963   3.973  0.00  0.00      C2   H
ATOM   5020  HA  THR B  86      13.110  23.284   6.955  0.00  0.00      C2   H
ATOM   5021  HB  THR B  86      11.237  24.482   6.502  0.00  0.00      C2   H
ATOM   5022  HG1 THR B  86      10.666  24.948   4.265  0.00  0.00      C2   H
ATOM   5023 HG21 THR B  86      13.247  25.948   6.421  0.00  0.00      C2   H
ATOM   5024 HG22 THR B  86      13.570  25.330   4.889  0.00  0.00      C2   H
ATOM   5025 HG23 THR B  86      12.233  26.392   5.073  0.00  0.00      C2   H
ATOM   5026  N   THR B  87      11.533  21.016   5.171  0.00  0.00      C2   N
ATOM   5027  CA  THR B  87      10.503  20.104   4.967  0.00  0.00      C2   C
ATOM   5028  C   THR B  87       9.095  20.845   4.738  0.00  0.00      C2   C
ATOM   5029  O   THR B  87       7.994  20.194   4.891  0.00  0.00      C2   O
ATOM   5030  CB  THR B  87      10.383  18.965   6.003  0.00  0.00      C2   C
ATOM   5031  OG1 THR B  87       9.718  19.404   7.178  0.00  0.00      C2   O
ATOM   5032  CG2 THR B  87      11.742  18.240   6.298  0.00  0.00      C2   C
ATOM   5033  H   THR B  87      12.064  21.255   4.346  0.00  0.00      C2   H
ATOM   5034  HA  THR B  87      10.761  19.624   4.022  0.00  0.00      C2   H
ATOM   5035  HB  THR B  87       9.671  18.280   5.544  0.00  0.00      C2   H
ATOM   5036  HG1 THR B  87      10.205  20.208   7.372  0.00  0.00      C2   H
ATOM   5037 HG21 THR B  87      11.566  17.351   6.904  0.00  0.00      C2   H
ATOM   5038 HG22 THR B  87      12.218  17.908   5.376  0.00  0.00      C2   H
ATOM   5039 HG23 THR B  87      12.382  18.928   6.851  0.00  0.00      C2   H
ATOM   5040  N   ASN B  88       9.059  22.138   4.403  0.00  0.00      C2   N
ATOM   5041  CA  ASN B  88       7.792  22.943   4.183  0.00  0.00      C2   C
ATOM   5042  C   ASN B  88       7.146  22.510   2.893  0.00  0.00      C2   C
ATOM   5043  O   ASN B  88       7.762  22.515   1.838  0.00  0.00      C2   O
ATOM   5044  CB  ASN B  88       7.981  24.450   4.130  0.00  0.00      C2   C
ATOM   5045  CG  ASN B  88       8.269  25.094   5.514  0.00  0.00      C2   C
ATOM   5046  OD1 ASN B  88       7.979  24.496   6.528  0.00  0.00      C2   O
ATOM   5047  ND2 ASN B  88       8.908  26.268   5.599  0.00  0.00      C2   N
ATOM   5048  H   ASN B  88       9.876  22.681   4.161  0.00  0.00      C2   H
ATOM   5049  HA  ASN B  88       7.065  22.728   4.966  0.00  0.00      C2   H
ATOM   5050  HB3 ASN B  88       7.067  24.877   3.719  0.00  0.00      C2   H
ATOM   5051  HB2 ASN B  88       8.696  24.757   3.367  0.00  0.00      C2   H
ATOM   5052 HD22 ASN B  88       9.353  26.679   6.408  0.00  0.00      C2   H
ATOM   5053 HD21 ASN B  88       9.164  26.744   4.746  0.00  0.00      C2   H
ATOM   5054  N   LYS B  89       5.825  22.225   2.997  0.00  0.00      C2   N
ATOM   5055  CA  LYS B  89       4.882  22.038   1.889  0.00  0.00      C2   C
ATOM   5056  C   LYS B  89       4.556  23.379   1.281  0.00  0.00      C2   C
ATOM   5057  O   LYS B  89       3.463  23.948   1.411  0.00  0.00      C2   O
ATOM   5058  CB  LYS B  89       3.668  21.163   2.252  0.00  0.00      C2   C
ATOM   5059  CG  LYS B  89       3.816  19.724   2.895  0.00  0.00      C2   C
ATOM   5060  CD  LYS B  89       4.372  19.590   4.345  0.00  0.00      C2   C
ATOM   5061  CE  LYS B  89       3.587  20.284   5.434  0.00  0.00      C2   C
ATOM   5062  NZ  LYS B  89       3.911  19.675   6.769  0.00  0.00      C2   N
[truncated: 790,242 more chars]
