# Supplementary material for: Structural basis of THC analog activity at the Cannabinoid 1 receptor
Source: Nat Commun. 2025 Jan 8;16:486. doi: 10.1038/s41467-024-55808-4 (PMC11711184; doi:10.1038/s41467-024-55808-4)
Supplement: Supplementary file 6 — Source Data [file 41467_2024_55808_MOESM6_ESM.zip › MD_sim_coordinates/9b_JWH133_end_1000ns.pdb]

CRYST1  101.552  112.489  139.540  90.00  90.00  90.00 P 1           1
ATOM      1  CH3 ACE A   2     -14.929  37.761  16.991  0.00  0.00      C2   C
ATOM      2  C   ACE A   2     -13.902  37.567  15.916  0.00  0.00      C2   C
ATOM      3  O   ACE A   2     -13.607  36.467  15.469  0.00  0.00      C2   O
ATOM      4  1H  ACE A   2     -15.929  37.732  16.558  0.00  0.00      C2   H
ATOM      5  2H  ACE A   2     -14.718  36.951  17.689  0.00  0.00      C2   H
ATOM      6  3H  ACE A   2     -14.786  38.758  17.409  0.00  0.00      C2   H
ATOM      7  N   CYS A   3     -13.439  38.743  15.399  0.00  0.00      C2   N
ATOM      8  CA  CYS A   3     -12.421  38.789  14.308  0.00  0.00      C2   C
ATOM      9  C   CYS A   3     -12.812  38.106  12.968  0.00  0.00      C2   C
ATOM     10  O   CYS A   3     -12.212  37.075  12.677  0.00  0.00      C2   O
ATOM     11  CB  CYS A   3     -10.993  38.341  14.858  0.00  0.00      C2   C
ATOM     12  SG  CYS A   3     -10.475  39.699  15.936  0.00  0.00      C2   S
ATOM     13  H2  CYS A   3     -13.681  39.658  15.751  0.00  0.00      C2   H
ATOM     14  HA  CYS A   3     -12.274  39.846  14.085  0.00  0.00      C2   H
ATOM     15  HB3 CYS A   3     -10.273  38.369  14.040  0.00  0.00      C2   H
ATOM     16  HB2 CYS A   3     -11.033  37.394  15.397  0.00  0.00      C2   H
ATOM     17  HG  CYS A   3     -10.524  40.646  14.995  0.00  0.00      C2   H
ATOM     18  N   THR A   4     -13.748  38.783  12.212  0.00  0.00      C2   N
ATOM     19  CA  THR A   4     -14.312  38.329  10.977  0.00  0.00      C2   C
ATOM     20  C   THR A   4     -13.220  37.998   9.889  0.00  0.00      C2   C
ATOM     21  O   THR A   4     -12.186  38.654   9.923  0.00  0.00      C2   O
ATOM     22  CB  THR A   4     -15.222  39.418  10.370  0.00  0.00      C2   C
ATOM     23  OG1 THR A   4     -14.717  40.708  10.285  0.00  0.00      C2   O
ATOM     24  CG2 THR A   4     -16.618  39.509  11.022  0.00  0.00      C2   C
ATOM     25  H   THR A   4     -14.181  39.587  12.644  0.00  0.00      C2   H
ATOM     26  HA  THR A   4     -14.824  37.378  11.128  0.00  0.00      C2   H
ATOM     27  HB  THR A   4     -15.447  39.092   9.355  0.00  0.00      C2   H
ATOM     28  HG1 THR A   4     -14.475  40.977  11.174  0.00  0.00      C2   H
ATOM     29 HG21 THR A   4     -17.130  38.560  10.865  0.00  0.00      C2   H
ATOM     30 HG22 THR A   4     -16.619  39.722  12.091  0.00  0.00      C2   H
ATOM     31 HG23 THR A   4     -17.262  40.247  10.543  0.00  0.00      C2   H
ATOM     32  N   LEU A   5     -13.393  36.823   9.201  0.00  0.00      C2   N
ATOM     33  CA  LEU A   5     -12.481  36.426   8.136  0.00  0.00      C2   C
ATOM     34  C   LEU A   5     -13.044  37.021   6.821  0.00  0.00      C2   C
ATOM     35  O   LEU A   5     -14.218  36.913   6.535  0.00  0.00      C2   O
ATOM     36  CB  LEU A   5     -12.323  34.945   8.118  0.00  0.00      C2   C
ATOM     37  CG  LEU A   5     -11.220  34.411   7.109  0.00  0.00      C2   C
ATOM     38  CD1 LEU A   5      -9.810  34.408   7.698  0.00  0.00      C2   C
ATOM     39  CD2 LEU A   5     -11.667  33.092   6.598  0.00  0.00      C2   C
ATOM     40  H   LEU A   5     -14.203  36.306   9.512  0.00  0.00      C2   H
ATOM     41  HA  LEU A   5     -11.515  36.920   8.243  0.00  0.00      C2   H
ATOM     42  HB3 LEU A   5     -13.296  34.461   8.029  0.00  0.00      C2   H
ATOM     43  HB2 LEU A   5     -12.056  34.612   9.121  0.00  0.00      C2   H
ATOM     44  HG  LEU A   5     -11.126  35.032   6.218  0.00  0.00      C2   H
ATOM     45 HD11 LEU A   5      -9.050  34.483   6.921  0.00  0.00      C2   H
ATOM     46 HD12 LEU A   5      -9.587  35.198   8.415  0.00  0.00      C2   H
ATOM     47 HD13 LEU A   5      -9.603  33.472   8.217  0.00  0.00      C2   H
ATOM     48 HD21 LEU A   5     -12.534  32.666   7.103  0.00  0.00      C2   H
ATOM     49 HD22 LEU A   5     -11.869  33.082   5.527  0.00  0.00      C2   H
ATOM     50 HD23 LEU A   5     -10.886  32.345   6.741  0.00  0.00      C2   H
ATOM     51  N   SER A   6     -12.148  37.529   5.914  0.00  0.00      C2   N
ATOM     52  CA  SER A   6     -12.437  38.110   4.627  0.00  0.00      C2   C
ATOM     53  C   SER A   6     -13.211  37.186   3.761  0.00  0.00      C2   C
ATOM     54  O   SER A   6     -12.886  36.005   3.694  0.00  0.00      C2   O
ATOM     55  CB  SER A   6     -11.105  38.639   3.977  0.00  0.00      C2   C
ATOM     56  OG  SER A   6     -10.378  39.273   4.974  0.00  0.00      C2   O
ATOM     57  H   SER A   6     -11.170  37.548   6.166  0.00  0.00      C2   H
ATOM     58  HA  SER A   6     -13.074  38.980   4.788  0.00  0.00      C2   H
ATOM     59  HB3 SER A   6     -11.185  39.467   3.273  0.00  0.00      C2   H
ATOM     60  HB2 SER A   6     -10.543  37.795   3.577  0.00  0.00      C2   H
ATOM     61  HG  SER A   6     -10.013  40.004   4.471  0.00  0.00      C2   H
ATOM     62  N   ALA A   7     -14.304  37.675   3.036  0.00  0.00      C2   N
ATOM     63  CA  ALA A   7     -15.420  36.855   2.375  0.00  0.00      C2   C
ATOM     64  C   ALA A   7     -14.986  35.947   1.246  0.00  0.00      C2   C
ATOM     65  O   ALA A   7     -15.667  35.005   1.098  0.00  0.00      C2   O
ATOM     66  CB  ALA A   7     -16.351  37.882   1.759  0.00  0.00      C2   C
ATOM     67  H   ALA A   7     -14.400  38.681   3.050  0.00  0.00      C2   H
ATOM     68  HA  ALA A   7     -16.061  36.276   3.039  0.00  0.00      C2   H
ATOM     69  HB1 ALA A   7     -16.826  38.424   2.576  0.00  0.00      C2   H
ATOM     70  HB2 ALA A   7     -15.907  38.590   1.060  0.00  0.00      C2   H
ATOM     71  HB3 ALA A   7     -17.089  37.331   1.176  0.00  0.00      C2   H
ATOM     72  N   GLU A   8     -13.850  36.235   0.612  0.00  0.00      C2   N
ATOM     73  CA  GLU A   8     -13.281  35.363  -0.430  0.00  0.00      C2   C
ATOM     74  C   GLU A   8     -12.366  34.309   0.189  0.00  0.00      C2   C
ATOM     75  O   GLU A   8     -12.394  33.170  -0.219  0.00  0.00      C2   O
ATOM     76  CB  GLU A   8     -12.619  36.179  -1.532  0.00  0.00      C2   C
ATOM     77  CG  GLU A   8     -12.211  35.417  -2.829  0.00  0.00      C2   C
ATOM     78  CD  GLU A   8     -11.403  36.321  -3.718  0.00  0.00      C2   C
ATOM     79  OE1 GLU A   8     -10.290  36.623  -3.332  0.00  0.00      C2   O
ATOM     80  OE2 GLU A   8     -11.967  36.735  -4.762  0.00  0.00      C2   O
ATOM     81  H   GLU A   8     -13.456  37.101   0.948  0.00  0.00      C2   H
ATOM     82  HA  GLU A   8     -14.064  34.849  -0.987  0.00  0.00      C2   H
ATOM     83  HB3 GLU A   8     -11.853  36.750  -1.008  0.00  0.00      C2   H
ATOM     84  HB2 GLU A   8     -13.303  36.976  -1.824  0.00  0.00      C2   H
ATOM     85  HG3 GLU A   8     -13.087  35.059  -3.369  0.00  0.00      C2   H
ATOM     86  HG2 GLU A   8     -11.585  34.574  -2.537  0.00  0.00      C2   H
ATOM     87  N   ASP A   9     -11.647  34.715   1.252  0.00  0.00      C2   N
ATOM     88  CA  ASP A   9     -10.985  33.776   2.113  0.00  0.00      C2   C
ATOM     89  C   ASP A   9     -12.060  32.887   2.736  0.00  0.00      C2   C
ATOM     90  O   ASP A   9     -11.860  31.683   2.904  0.00  0.00      C2   O
ATOM     91  CB  ASP A   9     -10.058  34.396   3.242  0.00  0.00      C2   C
ATOM     92  CG  ASP A   9      -8.721  34.903   2.876  0.00  0.00      C2   C
ATOM     93  OD1 ASP A   9      -8.565  35.269   1.736  0.00  0.00      C2   O
ATOM     94  OD2 ASP A   9      -7.854  34.923   3.744  0.00  0.00      C2   O
ATOM     95  H   ASP A   9     -11.885  35.555   1.760  0.00  0.00      C2   H
ATOM     96  HA  ASP A   9     -10.416  33.125   1.449  0.00  0.00      C2   H
ATOM     97  HB3 ASP A   9      -9.985  33.677   4.058  0.00  0.00      C2   H
ATOM     98  HB2 ASP A   9     -10.625  35.145   3.794  0.00  0.00      C2   H
ATOM     99  N   LYS A  10     -13.156  33.434   3.245  0.00  0.00      C2   N
ATOM    100  CA  LYS A  10     -14.151  32.802   4.125  0.00  0.00      C2   C
ATOM    101  C   LYS A  10     -14.974  31.778   3.296  0.00  0.00      C2   C
ATOM    102  O   LYS A  10     -15.241  30.704   3.848  0.00  0.00      C2   O
ATOM    103  CB  LYS A  10     -15.046  33.791   4.885  0.00  0.00      C2   C
ATOM    104  CG  LYS A  10     -16.303  33.169   5.673  0.00  0.00      C2   C
ATOM    105  CD  LYS A  10     -15.939  32.271   6.814  0.00  0.00      C2   C
ATOM    106  CE  LYS A  10     -17.068  31.998   7.786  0.00  0.00      C2   C
ATOM    107  NZ  LYS A  10     -16.779  31.130   8.977  0.00  0.00      C2   N
ATOM    108  H   LYS A  10     -13.069  34.437   3.167  0.00  0.00      C2   H
ATOM    109  HA  LYS A  10     -13.745  32.167   4.912  0.00  0.00      C2   H
ATOM    110  HB3 LYS A  10     -15.362  34.443   4.072  0.00  0.00      C2   H
ATOM    111  HB2 LYS A  10     -14.413  34.291   5.618  0.00  0.00      C2   H
ATOM    112  HG3 LYS A  10     -17.037  32.789   4.963  0.00  0.00      C2   H
ATOM    113  HG2 LYS A  10     -16.851  34.006   6.106  0.00  0.00      C2   H
ATOM    114  HD3 LYS A  10     -15.142  32.793   7.342  0.00  0.00      C2   H
ATOM    115  HD2 LYS A  10     -15.540  31.376   6.336  0.00  0.00      C2   H
ATOM    116  HE3 LYS A  10     -17.919  31.589   7.241  0.00  0.00      C2   H
ATOM    117  HE2 LYS A  10     -17.454  32.919   8.222  0.00  0.00      C2   H
ATOM    118  HZ1 LYS A  10     -17.602  30.814   9.471  0.00  0.00      C2   H
ATOM    119  HZ2 LYS A  10     -16.469  30.261   8.566  0.00  0.00      C2   H
ATOM    120  HZ3 LYS A  10     -16.041  31.475   9.575  0.00  0.00      C2   H
ATOM    121  N   ALA A  11     -15.241  32.084   2.017  0.00  0.00      C2   N
ATOM    122  CA  ALA A  11     -15.959  31.124   1.120  0.00  0.00      C2   C
ATOM    123  C   ALA A  11     -15.072  29.922   0.935  0.00  0.00      C2   C
ATOM    124  O   ALA A  11     -15.590  28.801   0.934  0.00  0.00      C2   O
ATOM    125  CB  ALA A  11     -16.195  31.853  -0.194  0.00  0.00      C2   C
ATOM    126  H   ALA A  11     -15.040  33.018   1.691  0.00  0.00      C2   H
ATOM    127  HA  ALA A  11     -16.896  30.844   1.602  0.00  0.00      C2   H
ATOM    128  HB1 ALA A  11     -16.541  31.231  -1.020  0.00  0.00      C2   H
ATOM    129  HB2 ALA A  11     -16.981  32.601  -0.095  0.00  0.00      C2   H
ATOM    130  HB3 ALA A  11     -15.273  32.310  -0.554  0.00  0.00      C2   H
ATOM    131  N   ALA A  12     -13.791  30.123   0.908  0.00  0.00      C2   N
ATOM    132  CA  ALA A  12     -12.798  29.025   0.780  0.00  0.00      C2   C
ATOM    133  C   ALA A  12     -12.699  28.174   2.086  0.00  0.00      C2   C
ATOM    134  O   ALA A  12     -12.673  26.945   1.988  0.00  0.00      C2   O
ATOM    135  CB  ALA A  12     -11.387  29.539   0.367  0.00  0.00      C2   C
ATOM    136  H   ALA A  12     -13.437  31.067   0.974  0.00  0.00      C2   H
ATOM    137  HA  ALA A  12     -13.117  28.365  -0.026  0.00  0.00      C2   H
ATOM    138  HB1 ALA A  12     -11.584  30.456  -0.187  0.00  0.00      C2   H
ATOM    139  HB2 ALA A  12     -10.717  29.619   1.224  0.00  0.00      C2   H
ATOM    140  HB3 ALA A  12     -10.875  28.865  -0.319  0.00  0.00      C2   H
ATOM    141  N   VAL A  13     -12.748  28.800   3.253  0.00  0.00      C2   N
ATOM    142  CA  VAL A  13     -12.742  28.150   4.604  0.00  0.00      C2   C
ATOM    143  C   VAL A  13     -13.924  27.175   4.807  0.00  0.00      C2   C
ATOM    144  O   VAL A  13     -13.645  26.101   5.326  0.00  0.00      C2   O
ATOM    145  CB  VAL A  13     -12.626  29.158   5.727  0.00  0.00      C2   C
ATOM    146  CG1 VAL A  13     -13.391  28.815   7.004  0.00  0.00      C2   C
ATOM    147  CG2 VAL A  13     -11.113  29.443   5.998  0.00  0.00      C2   C
ATOM    148  H   VAL A  13     -13.102  29.745   3.214  0.00  0.00      C2   H
ATOM    149  HA  VAL A  13     -11.860  27.510   4.608  0.00  0.00      C2   H
ATOM    150  HB  VAL A  13     -12.987  30.128   5.384  0.00  0.00      C2   H
ATOM    151 HG11 VAL A  13     -14.480  28.804   6.966  0.00  0.00      C2   H
ATOM    152 HG12 VAL A  13     -13.041  27.857   7.387  0.00  0.00      C2   H
ATOM    153 HG13 VAL A  13     -13.229  29.613   7.729  0.00  0.00      C2   H
ATOM    154 HG21 VAL A  13     -11.132  30.046   6.906  0.00  0.00      C2   H
ATOM    155 HG22 VAL A  13     -10.591  28.501   6.165  0.00  0.00      C2   H
ATOM    156 HG23 VAL A  13     -10.606  30.024   5.228  0.00  0.00      C2   H
ATOM    157  N   GLU A  14     -15.132  27.601   4.435  0.00  0.00      C2   N
ATOM    158  CA  GLU A  14     -16.286  26.776   4.704  0.00  0.00      C2   C
ATOM    159  C   GLU A  14     -16.628  25.717   3.631  0.00  0.00      C2   C
ATOM    160  O   GLU A  14     -17.261  24.689   4.011  0.00  0.00      C2   O
ATOM    161  CB  GLU A  14     -17.456  27.675   5.034  0.00  0.00      C2   C
ATOM    162  CG  GLU A  14     -17.248  28.681   6.171  0.00  0.00      C2   C
ATOM    163  CD  GLU A  14     -17.225  28.025   7.563  0.00  0.00      C2   C
ATOM    164  OE1 GLU A  14     -17.809  26.931   7.753  0.00  0.00      C2   O
ATOM    165  OE2 GLU A  14     -16.578  28.617   8.465  0.00  0.00      C2   O
ATOM    166  H   GLU A  14     -15.317  28.515   4.046  0.00  0.00      C2   H
ATOM    167  HA  GLU A  14     -16.082  26.246   5.635  0.00  0.00      C2   H
ATOM    168  HB3 GLU A  14     -18.266  26.974   5.235  0.00  0.00      C2   H
ATOM    169  HB2 GLU A  14     -17.730  28.166   4.100  0.00  0.00      C2   H
ATOM    170  HG3 GLU A  14     -18.148  29.292   6.244  0.00  0.00      C2   H
ATOM    171  HG2 GLU A  14     -16.472  29.417   5.965  0.00  0.00      C2   H
ATOM    172  N   ARG A  15     -16.068  25.849   2.430  0.00  0.00      C2   N
ATOM    173  CA  ARG A  15     -15.889  24.789   1.475  0.00  0.00      C2   C
ATOM    174  C   ARG A  15     -14.794  23.817   1.868  0.00  0.00      C2   C
ATOM    175  O   ARG A  15     -14.919  22.663   1.565  0.00  0.00      C2   O
ATOM    176  CB  ARG A  15     -15.715  25.512   0.155  0.00  0.00      C2   C
ATOM    177  CG  ARG A  15     -15.957  24.669  -1.135  0.00  0.00      C2   C
ATOM    178  CD  ARG A  15     -15.451  25.485  -2.408  0.00  0.00      C2   C
ATOM    179  NE  ARG A  15     -16.198  26.741  -2.536  0.00  0.00      C2   N
ATOM    180  CZ  ARG A  15     -15.839  27.816  -3.268  0.00  0.00      C2   C
ATOM    181  NH1 ARG A  15     -14.759  27.716  -4.014  0.00  0.00      C2   N
ATOM    182  NH2 ARG A  15     -16.659  28.890  -3.372  0.00  0.00      C2   N
ATOM    183  H   ARG A  15     -15.397  26.601   2.360  0.00  0.00      C2   H
ATOM    184  HA  ARG A  15     -16.848  24.272   1.471  0.00  0.00      C2   H
ATOM    185  HB3 ARG A  15     -14.727  25.966   0.075  0.00  0.00      C2   H
ATOM    186  HB2 ARG A  15     -16.340  26.403   0.092  0.00  0.00      C2   H
ATOM    187  HG3 ARG A  15     -17.020  24.468  -1.273  0.00  0.00      C2   H
ATOM    188  HG2 ARG A  15     -15.340  23.774  -1.049  0.00  0.00      C2   H
ATOM    189  HD3 ARG A  15     -15.419  25.041  -3.403  0.00  0.00      C2   H
ATOM    190  HD2 ARG A  15     -14.441  25.712  -2.069  0.00  0.00      C2   H
ATOM    191  HE  ARG A  15     -17.194  26.654  -2.391  0.00  0.00      C2   H
ATOM    192 HH12 ARG A  15     -14.366  28.425  -4.617  0.00  0.00      C2   H
ATOM    193 HH11 ARG A  15     -14.154  26.926  -3.843  0.00  0.00      C2   H
ATOM    194 HH22 ARG A  15     -16.532  29.641  -4.035  0.00  0.00      C2   H
ATOM    195 HH21 ARG A  15     -17.539  28.997  -2.888  0.00  0.00      C2   H
ATOM    196  N   SER A  16     -13.659  24.291   2.461  0.00  0.00      C2   N
ATOM    197  CA  SER A  16     -12.538  23.451   2.760  0.00  0.00      C2   C
ATOM    198  C   SER A  16     -12.973  22.432   3.830  0.00  0.00      C2   C
ATOM    199  O   SER A  16     -12.730  21.238   3.614  0.00  0.00      C2   O
ATOM    200  CB  SER A  16     -11.314  24.284   3.227  0.00  0.00      C2   C
ATOM    201  OG  SER A  16     -10.192  23.388   3.443  0.00  0.00      C2   O
ATOM    202  H   SER A  16     -13.581  25.286   2.614  0.00  0.00      C2   H
ATOM    203  HA  SER A  16     -12.244  22.951   1.837  0.00  0.00      C2   H
ATOM    204  HB3 SER A  16     -11.506  24.799   4.168  0.00  0.00      C2   H
ATOM    205  HB2 SER A  16     -11.019  24.899   2.376  0.00  0.00      C2   H
ATOM    206  HG  SER A  16     -10.278  22.935   4.285  0.00  0.00      C2   H
ATOM    207  N   LYS A  17     -13.679  22.885   4.869  0.00  0.00      C2   N
ATOM    208  CA  LYS A  17     -14.231  22.057   5.907  0.00  0.00      C2   C
ATOM    209  C   LYS A  17     -15.252  20.966   5.443  0.00  0.00      C2   C
ATOM    210  O   LYS A  17     -15.197  19.809   5.843  0.00  0.00      C2   O
ATOM    211  CB  LYS A  17     -14.889  23.022   6.900  0.00  0.00      C2   C
ATOM    212  CG  LYS A  17     -13.782  23.518   7.886  0.00  0.00      C2   C
ATOM    213  CD  LYS A  17     -14.248  24.378   9.081  0.00  0.00      C2   C
ATOM    214  CE  LYS A  17     -15.330  25.344   8.726  0.00  0.00      C2   C
ATOM    215  NZ  LYS A  17     -15.439  26.537   9.592  0.00  0.00      C2   N
ATOM    216  H   LYS A  17     -13.943  23.859   4.847  0.00  0.00      C2   H
ATOM    217  HA  LYS A  17     -13.392  21.598   6.429  0.00  0.00      C2   H
ATOM    218  HB3 LYS A  17     -15.782  22.588   7.350  0.00  0.00      C2   H
ATOM    219  HB2 LYS A  17     -15.323  23.869   6.367  0.00  0.00      C2   H
ATOM    220  HG3 LYS A  17     -13.185  24.175   7.254  0.00  0.00      C2   H
ATOM    221  HG2 LYS A  17     -13.199  22.720   8.346  0.00  0.00      C2   H
ATOM    222  HD3 LYS A  17     -13.459  25.008   9.492  0.00  0.00      C2   H
ATOM    223  HD2 LYS A  17     -14.571  23.744   9.907  0.00  0.00      C2   H
ATOM    224  HE3 LYS A  17     -16.267  24.791   8.653  0.00  0.00      C2   H
ATOM    225  HE2 LYS A  17     -15.095  25.750   7.742  0.00  0.00      C2   H
ATOM    226  HZ1 LYS A  17     -16.011  27.261   9.183  0.00  0.00      C2   H
ATOM    227  HZ2 LYS A  17     -15.854  26.291  10.479  0.00  0.00      C2   H
ATOM    228  HZ3 LYS A  17     -14.475  26.786   9.768  0.00  0.00      C2   H
ATOM    229  N   MET A  18     -16.197  21.377   4.524  0.00  0.00      C2   N
ATOM    230  CA  MET A  18     -17.274  20.520   4.018  0.00  0.00      C2   C
ATOM    231  C   MET A  18     -16.720  19.324   3.272  0.00  0.00      C2   C
ATOM    232  O   MET A  18     -17.347  18.319   3.417  0.00  0.00      C2   O
ATOM    233  CB  MET A  18     -18.405  21.331   3.244  0.00  0.00      C2   C
ATOM    234  CG  MET A  18     -18.256  21.885   1.860  0.00  0.00      C2   C
ATOM    235  SD  MET A  18     -18.696  20.715   0.536  0.00  0.00      C2   S
ATOM    236  CE  MET A  18     -18.287  21.715  -0.906  0.00  0.00      C2   C
ATOM    237  H   MET A  18     -16.287  22.349   4.262  0.00  0.00      C2   H
ATOM    238  HA  MET A  18     -17.766  20.167   4.924  0.00  0.00      C2   H
ATOM    239  HB3 MET A  18     -18.684  22.140   3.920  0.00  0.00      C2   H
ATOM    240  HB2 MET A  18     -19.285  20.689   3.270  0.00  0.00      C2   H
ATOM    241  HG3 MET A  18     -17.260  22.282   1.666  0.00  0.00      C2   H
ATOM    242  HG2 MET A  18     -18.887  22.774   1.882  0.00  0.00      C2   H
ATOM    243  HE1 MET A  18     -18.884  22.627  -0.890  0.00  0.00      C2   H
ATOM    244  HE2 MET A  18     -17.211  21.886  -0.870  0.00  0.00      C2   H
ATOM    245  HE3 MET A  18     -18.446  21.112  -1.799  0.00  0.00      C2   H
ATOM    246  N   ILE A  19     -15.647  19.501   2.497  0.00  0.00      C2   N
ATOM    247  CA  ILE A  19     -14.853  18.467   1.863  0.00  0.00      C2   C
ATOM    248  C   ILE A  19     -14.044  17.584   2.828  0.00  0.00      C2   C
ATOM    249  O   ILE A  19     -13.892  16.362   2.507  0.00  0.00      C2   O
ATOM    250  CB  ILE A  19     -13.915  19.018   0.711  0.00  0.00      C2   C
ATOM    251  CG1 ILE A  19     -14.759  19.878  -0.213  0.00  0.00      C2   C
ATOM    252  CG2 ILE A  19     -13.092  17.998  -0.034  0.00  0.00      C2   C
ATOM    253  CD1 ILE A  19     -13.924  20.871  -1.143  0.00  0.00      C2   C
ATOM    254  H   ILE A  19     -15.265  20.435   2.439  0.00  0.00      C2   H
ATOM    255  HA  ILE A  19     -15.608  17.923   1.294  0.00  0.00      C2   H
ATOM    256  HB  ILE A  19     -13.219  19.725   1.161  0.00  0.00      C2   H
ATOM    257 HG13 ILE A  19     -15.571  20.448   0.238  0.00  0.00      C2   H
ATOM    258 HG12 ILE A  19     -15.188  19.239  -0.985  0.00  0.00      C2   H
ATOM    259 HG21 ILE A  19     -13.737  17.267  -0.521  0.00  0.00      C2   H
ATOM    260 HG22 ILE A  19     -12.525  18.372  -0.887  0.00  0.00      C2   H
ATOM    261 HG23 ILE A  19     -12.355  17.484   0.583  0.00  0.00      C2   H
ATOM    262 HD11 ILE A  19     -13.700  21.695  -0.466  0.00  0.00      C2   H
ATOM    263 HD12 ILE A  19     -13.056  20.312  -1.491  0.00  0.00      C2   H
ATOM    264 HD13 ILE A  19     -14.413  21.356  -1.988  0.00  0.00      C2   H
ATOM    265  N   ASP A  20     -13.599  18.159   3.946  0.00  0.00      C2   N
ATOM    266  CA  ASP A  20     -13.277  17.359   5.150  0.00  0.00      C2   C
ATOM    267  C   ASP A  20     -14.444  16.414   5.657  0.00  0.00      C2   C
ATOM    268  O   ASP A  20     -14.302  15.181   5.539  0.00  0.00      C2   O
ATOM    269  CB  ASP A  20     -12.564  17.980   6.381  0.00  0.00      C2   C
ATOM    270  CG  ASP A  20     -11.427  18.837   6.080  0.00  0.00      C2   C
ATOM    271  OD1 ASP A  20     -10.635  18.446   5.270  0.00  0.00      C2   O
ATOM    272  OD2 ASP A  20     -11.347  19.875   6.752  0.00  0.00      C2   O
ATOM    273  H   ASP A  20     -13.811  19.143   4.031  0.00  0.00      C2   H
ATOM    274  HA  ASP A  20     -12.454  16.724   4.825  0.00  0.00      C2   H
ATOM    275  HB3 ASP A  20     -12.059  17.169   6.905  0.00  0.00      C2   H
ATOM    276  HB2 ASP A  20     -13.272  18.456   7.060  0.00  0.00      C2   H
ATOM    277  N   ARG A  21     -15.540  17.056   6.024  0.00  0.00      C2   N
ATOM    278  CA  ARG A  21     -16.717  16.338   6.527  0.00  0.00      C2   C
ATOM    279  C   ARG A  21     -17.246  15.314   5.522  0.00  0.00      C2   C
ATOM    280  O   ARG A  21     -17.638  14.251   5.959  0.00  0.00      C2   O
ATOM    281  CB  ARG A  21     -17.940  17.258   6.807  0.00  0.00      C2   C
ATOM    282  CG  ARG A  21     -17.678  18.264   7.906  0.00  0.00      C2   C
ATOM    283  CD  ARG A  21     -17.824  17.643   9.324  0.00  0.00      C2   C
ATOM    284  NE  ARG A  21     -19.197  17.326   9.694  0.00  0.00      C2   N
ATOM    285  CZ  ARG A  21     -19.621  16.808  10.862  0.00  0.00      C2   C
ATOM    286  NH1 ARG A  21     -18.843  16.879  11.898  0.00  0.00      C2   N
ATOM    287  NH2 ARG A  21     -20.838  16.300  10.972  0.00  0.00      C2   N
ATOM    288  H   ARG A  21     -15.472  18.061   5.945  0.00  0.00      C2   H
ATOM    289  HA  ARG A  21     -16.423  15.828   7.445  0.00  0.00      C2   H
ATOM    290  HB3 ARG A  21     -18.793  16.682   7.166  0.00  0.00      C2   H
ATOM    291  HB2 ARG A  21     -18.304  17.856   5.972  0.00  0.00      C2   H
ATOM    292  HG3 ARG A  21     -18.509  18.969   7.889  0.00  0.00      C2   H
ATOM    293  HG2 ARG A  21     -16.740  18.800   7.759  0.00  0.00      C2   H
ATOM    294  HD3 ARG A  21     -17.117  17.932  10.100  0.00  0.00      C2   H
ATOM    295  HD2 ARG A  21     -17.457  16.621   9.232  0.00  0.00      C2   H
ATOM    296  HE  ARG A  21     -19.848  17.637   8.987  0.00  0.00      C2   H
ATOM    297 HH12 ARG A  21     -19.174  16.778  12.846  0.00  0.00      C2   H
ATOM    298 HH11 ARG A  21     -17.994  17.420  11.810  0.00  0.00      C2   H
ATOM    299 HH22 ARG A  21     -21.218  15.858  11.797  0.00  0.00      C2   H
ATOM    300 HH21 ARG A  21     -21.369  16.179  10.121  0.00  0.00      C2   H
ATOM    301  N   ASN A  22     -17.178  15.641   4.203  0.00  0.00      C2   N
ATOM    302  CA  ASN A  22     -17.717  14.740   3.180  0.00  0.00      C2   C
ATOM    303  C   ASN A  22     -16.889  13.554   2.964  0.00  0.00      C2   C
ATOM    304  O   ASN A  22     -17.430  12.531   2.603  0.00  0.00      C2   O
ATOM    305  CB  ASN A  22     -18.056  15.423   1.837  0.00  0.00      C2   C
ATOM    306  CG  ASN A  22     -19.404  16.207   1.932  0.00  0.00      C2   C
ATOM    307  OD1 ASN A  22     -20.241  16.102   2.858  0.00  0.00      C2   O
ATOM    308  ND2 ASN A  22     -19.663  17.031   0.878  0.00  0.00      C2   N
ATOM    309  H   ASN A  22     -16.939  16.614   4.079  0.00  0.00      C2   H
ATOM    310  HA  ASN A  22     -18.627  14.393   3.670  0.00  0.00      C2   H
ATOM    311  HB3 ASN A  22     -18.232  14.639   1.100  0.00  0.00      C2   H
ATOM    312  HB2 ASN A  22     -17.252  16.000   1.381  0.00  0.00      C2   H
ATOM    313 HD22 ASN A  22     -20.485  17.608   0.989  0.00  0.00      C2   H
ATOM    314 HD21 ASN A  22     -18.930  17.275   0.227  0.00  0.00      C2   H
ATOM    315  N   LEU A  23     -15.563  13.706   3.255  0.00  0.00      C2   N
ATOM    316  CA  LEU A  23     -14.636  12.621   3.328  0.00  0.00      C2   C
ATOM    317  C   LEU A  23     -15.108  11.363   4.225  0.00  0.00      C2   C
ATOM    318  O   LEU A  23     -14.542  10.309   4.052  0.00  0.00      C2   O
ATOM    319  CB  LEU A  23     -13.182  13.124   3.641  0.00  0.00      C2   C
ATOM    320  CG  LEU A  23     -12.028  12.251   3.324  0.00  0.00      C2   C
ATOM    321  CD1 LEU A  23     -11.945  11.803   1.856  0.00  0.00      C2   C
ATOM    322  CD2 LEU A  23     -10.678  12.872   3.749  0.00  0.00      C2   C
ATOM    323  H   LEU A  23     -15.281  14.585   3.663  0.00  0.00      C2   H
ATOM    324  HA  LEU A  23     -14.673  12.205   2.321  0.00  0.00      C2   H
ATOM    325  HB3 LEU A  23     -13.130  13.310   4.713  0.00  0.00      C2   H
ATOM    326  HB2 LEU A  23     -12.891  13.981   3.033  0.00  0.00      C2   H
ATOM    327  HG  LEU A  23     -12.148  11.360   3.940  0.00  0.00      C2   H
ATOM    328 HD11 LEU A  23     -12.029  10.717   1.906  0.00  0.00      C2   H
ATOM    329 HD12 LEU A  23     -12.561  12.373   1.160  0.00  0.00      C2   H
ATOM    330 HD13 LEU A  23     -10.941  12.033   1.499  0.00  0.00      C2   H
ATOM    331 HD21 LEU A  23     -10.845  13.738   4.389  0.00  0.00      C2   H
ATOM    332 HD22 LEU A  23     -10.052  12.277   4.414  0.00  0.00      C2   H
ATOM    333 HD23 LEU A  23     -10.062  13.264   2.939  0.00  0.00      C2   H
ATOM    334  N   ARG A  24     -16.115  11.470   5.081  0.00  0.00      C2   N
ATOM    335  CA  ARG A  24     -16.659  10.359   5.827  0.00  0.00      C2   C
ATOM    336  C   ARG A  24     -17.655   9.495   4.978  0.00  0.00      C2   C
ATOM    337  O   ARG A  24     -17.915   8.305   5.234  0.00  0.00      C2   O
ATOM    338  CB  ARG A  24     -17.433  10.981   7.031  0.00  0.00      C2   C
ATOM    339  CG  ARG A  24     -17.817   9.952   8.136  0.00  0.00      C2   C
ATOM    340  CD  ARG A  24     -19.174  10.339   8.743  0.00  0.00      C2   C
ATOM    341  NE  ARG A  24     -20.183   9.954   7.846  0.00  0.00      C2   N
ATOM    342  CZ  ARG A  24     -20.585   8.685   7.590  0.00  0.00      C2   C
ATOM    343  NH1 ARG A  24     -20.065   7.550   8.199  0.00  0.00      C2   N
ATOM    344  NH2 ARG A  24     -21.577   8.476   6.724  0.00  0.00      C2   N
ATOM    345  H   ARG A  24     -16.561  12.375   5.031  0.00  0.00      C2   H
ATOM    346  HA  ARG A  24     -15.822   9.728   6.126  0.00  0.00      C2   H
ATOM    347  HB3 ARG A  24     -18.364  11.363   6.613  0.00  0.00      C2   H
ATOM    348  HB2 ARG A  24     -16.941  11.765   7.607  0.00  0.00      C2   H
ATOM    349  HG3 ARG A  24     -17.054   9.775   8.894  0.00  0.00      C2   H
ATOM    350  HG2 ARG A  24     -18.058   9.009   7.645  0.00  0.00      C2   H
ATOM    351  HD3 ARG A  24     -19.131  11.428   8.765  0.00  0.00      C2   H
ATOM    352  HD2 ARG A  24     -19.260   9.989   9.772  0.00  0.00      C2   H
ATOM    353  HE  ARG A  24     -20.657  10.637   7.272  0.00  0.00      C2   H
ATOM    354 HH12 ARG A  24     -20.400   6.638   7.922  0.00  0.00      C2   H
ATOM    355 HH11 ARG A  24     -19.410   7.552   8.968  0.00  0.00      C2   H
ATOM    356 HH22 ARG A  24     -21.891   7.543   6.500  0.00  0.00      C2   H
ATOM    357 HH21 ARG A  24     -22.028   9.235   6.232  0.00  0.00      C2   H
ATOM    358  N   GLU A  25     -18.333  10.176   4.051  0.00  0.00      C2   N
ATOM    359  CA  GLU A  25     -19.342   9.651   3.188  0.00  0.00      C2   C
ATOM    360  C   GLU A  25     -18.585   8.861   2.089  0.00  0.00      C2   C
ATOM    361  O   GLU A  25     -19.048   7.755   1.715  0.00  0.00      C2   O
ATOM    362  CB  GLU A  25     -20.204  10.787   2.674  0.00  0.00      C2   C
ATOM    363  CG  GLU A  25     -20.782  11.803   3.649  0.00  0.00      C2   C
ATOM    364  CD  GLU A  25     -21.477  11.168   4.895  0.00  0.00      C2   C
ATOM    365  OE1 GLU A  25     -21.159  11.526   6.004  0.00  0.00      C2   O
ATOM    366  OE2 GLU A  25     -22.465  10.456   4.765  0.00  0.00      C2   O
ATOM    367  H   GLU A  25     -17.971  11.069   3.749  0.00  0.00      C2   H
ATOM    368  HA  GLU A  25     -19.957   8.930   3.726  0.00  0.00      C2   H
ATOM    369  HB3 GLU A  25     -21.042  10.301   2.175  0.00  0.00      C2   H
ATOM    370  HB2 GLU A  25     -19.657  11.344   1.912  0.00  0.00      C2   H
ATOM    371  HG3 GLU A  25     -21.498  12.513   3.235  0.00  0.00      C2   H
ATOM    372  HG2 GLU A  25     -20.012  12.479   4.023  0.00  0.00      C2   H
ATOM    373  N   ASP A  26     -17.591   9.536   1.524  0.00  0.00      C2   N
ATOM    374  CA  ASP A  26     -16.698   9.002   0.521  0.00  0.00      C2   C
ATOM    375  C   ASP A  26     -16.190   7.532   0.814  0.00  0.00      C2   C
ATOM    376  O   ASP A  26     -16.461   6.692  -0.041  0.00  0.00      C2   O
ATOM    377  CB  ASP A  26     -15.482   9.973   0.245  0.00  0.00      C2   C
ATOM    378  CG  ASP A  26     -15.748  11.384  -0.324  0.00  0.00      C2   C
ATOM    379  OD1 ASP A  26     -16.528  11.410  -1.328  0.00  0.00      C2   O
ATOM    380  OD2 ASP A  26     -14.865  12.280  -0.152  0.00  0.00      C2   O
ATOM    381  H   ASP A  26     -17.338  10.460   1.843  0.00  0.00      C2   H
ATOM    382  HA  ASP A  26     -17.292   8.833  -0.377  0.00  0.00      C2   H
ATOM    383  HB3 ASP A  26     -14.688   9.533  -0.358  0.00  0.00      C2   H
ATOM    384  HB2 ASP A  26     -15.063  10.157   1.234  0.00  0.00      C2   H
ATOM    385  N   GLY A  27     -15.513   7.420   1.909  0.00  0.00      C2   N
ATOM    386  CA  GLY A  27     -15.055   6.111   2.329  0.00  0.00      C2   C
ATOM    387  C   GLY A  27     -16.079   5.183   2.880  0.00  0.00      C2   C
ATOM    388  O   GLY A  27     -15.746   4.033   3.256  0.00  0.00      C2   O
ATOM    389  H   GLY A  27     -15.441   8.225   2.514  0.00  0.00      C2   H
ATOM    390  HA3 GLY A  27     -14.370   6.136   3.177  0.00  0.00      C2   H
ATOM    391  HA2 GLY A  27     -14.550   5.795   1.417  0.00  0.00      C2   H
ATOM    392  N   GLU A  28     -17.320   5.611   3.009  0.00  0.00      C2   N
ATOM    393  CA  GLU A  28     -18.449   4.745   3.409  0.00  0.00      C2   C
ATOM    394  C   GLU A  28     -18.895   3.871   2.219  0.00  0.00      C2   C
ATOM    395  O   GLU A  28     -18.902   2.614   2.304  0.00  0.00      C2   O
ATOM    396  CB  GLU A  28     -19.545   5.485   4.187  0.00  0.00      C2   C
ATOM    397  CG  GLU A  28     -20.693   4.637   4.587  0.00  0.00      C2   C
ATOM    398  CD  GLU A  28     -21.517   5.330   5.628  0.00  0.00      C2   C
ATOM    399  OE1 GLU A  28     -22.430   6.177   5.233  0.00  0.00      C2   O
ATOM    400  OE2 GLU A  28     -21.164   5.271   6.847  0.00  0.00      C2   O
ATOM    401  H   GLU A  28     -17.613   6.383   2.428  0.00  0.00      C2   H
ATOM    402  HA  GLU A  28     -17.958   4.084   4.123  0.00  0.00      C2   H
ATOM    403  HB3 GLU A  28     -19.911   6.408   3.738  0.00  0.00      C2   H
ATOM    404  HB2 GLU A  28     -19.172   5.923   5.112  0.00  0.00      C2   H
ATOM    405  HG3 GLU A  28     -20.223   3.698   4.878  0.00  0.00      C2   H
ATOM    406  HG2 GLU A  28     -21.409   4.411   3.797  0.00  0.00      C2   H
ATOM    407  N   LYS A  29     -19.217   4.672   1.168  0.00  0.00      C2   N
ATOM    408  CA  LYS A  29     -19.790   4.174  -0.064  0.00  0.00      C2   C
ATOM    409  C   LYS A  29     -18.916   3.219  -0.840  0.00  0.00      C2   C
ATOM    410  O   LYS A  29     -19.434   2.230  -1.439  0.00  0.00      C2   O
ATOM    411  CB  LYS A  29     -20.132   5.396  -0.955  0.00  0.00      C2   C
ATOM    412  CG  LYS A  29     -21.333   6.161  -0.345  0.00  0.00      C2   C
ATOM    413  CD  LYS A  29     -21.795   7.403  -1.166  0.00  0.00      C2   C
ATOM    414  CE  LYS A  29     -20.731   8.472  -1.146  0.00  0.00      C2   C
ATOM    415  NZ  LYS A  29     -21.272   9.634  -1.800  0.00  0.00      C2   N
ATOM    416  H   LYS A  29     -19.183   5.669   1.324  0.00  0.00      C2   H
ATOM    417  HA  LYS A  29     -20.722   3.629   0.083  0.00  0.00      C2   H
ATOM    418  HB3 LYS A  29     -20.606   5.278  -1.930  0.00  0.00      C2   H
ATOM    419  HB2 LYS A  29     -19.267   6.023  -1.170  0.00  0.00      C2   H
ATOM    420  HG3 LYS A  29     -21.007   6.422   0.661  0.00  0.00      C2   H
ATOM    421  HG2 LYS A  29     -22.209   5.514  -0.386  0.00  0.00      C2   H
ATOM    422  HD3 LYS A  29     -22.696   7.879  -0.778  0.00  0.00      C2   H
ATOM    423  HD2 LYS A  29     -22.116   7.170  -2.181  0.00  0.00      C2   H
ATOM    424  HE3 LYS A  29     -19.765   8.197  -1.569  0.00  0.00      C2   H
ATOM    425  HE2 LYS A  29     -20.471   8.737  -0.121  0.00  0.00      C2   H
ATOM    426  HZ1 LYS A  29     -21.390   9.521  -2.797  0.00  0.00      C2   H
ATOM    427  HZ2 LYS A  29     -22.169   9.951  -1.462  0.00  0.00      C2   H
ATOM    428  HZ3 LYS A  29     -20.606  10.382  -1.671  0.00  0.00      C2   H
ATOM    429  N   ALA A  30     -17.626   3.497  -0.747  0.00  0.00      C2   N
ATOM    430  CA  ALA A  30     -16.559   2.731  -1.302  0.00  0.00      C2   C
ATOM    431  C   ALA A  30     -16.203   1.425  -0.515  0.00  0.00      C2   C
ATOM    432  O   ALA A  30     -15.433   0.630  -1.021  0.00  0.00      C2   O
ATOM    433  CB  ALA A  30     -15.350   3.638  -1.446  0.00  0.00      C2   C
ATOM    434  H   ALA A  30     -17.418   4.355  -0.257  0.00  0.00      C2   H
ATOM    435  HA  ALA A  30     -16.953   2.458  -2.281  0.00  0.00      C2   H
ATOM    436  HB1 ALA A  30     -15.508   4.638  -1.851  0.00  0.00      C2   H
ATOM    437  HB2 ALA A  30     -14.760   3.703  -0.533  0.00  0.00      C2   H
ATOM    438  HB3 ALA A  30     -14.689   3.152  -2.163  0.00  0.00      C2   H
ATOM    439  N   ALA A  31     -16.829   1.166   0.614  0.00  0.00      C2   N
ATOM    440  CA  ALA A  31     -16.606  -0.084   1.348  0.00  0.00      C2   C
ATOM    441  C   ALA A  31     -17.311  -1.302   0.814  0.00  0.00      C2   C
ATOM    442  O   ALA A  31     -16.949  -2.439   1.159  0.00  0.00      C2   O
ATOM    443  CB  ALA A  31     -16.937   0.239   2.854  0.00  0.00      C2   C
ATOM    444  H   ALA A  31     -17.493   1.774   1.071  0.00  0.00      C2   H
ATOM    445  HA  ALA A  31     -15.533  -0.267   1.291  0.00  0.00      C2   H
ATOM    446  HB1 ALA A  31     -16.521  -0.456   3.583  0.00  0.00      C2   H
ATOM    447  HB2 ALA A  31     -16.552   1.202   3.191  0.00  0.00      C2   H
ATOM    448  HB3 ALA A  31     -18.022   0.161   2.921  0.00  0.00      C2   H
ATOM    449  N   ARG A  32     -18.438  -1.028   0.084  0.00  0.00      C2   N
ATOM    450  CA  ARG A  32     -19.368  -1.999  -0.567  0.00  0.00      C2   C
ATOM    451  C   ARG A  32     -18.848  -2.618  -1.861  0.00  0.00      C2   C
ATOM    452  O   ARG A  32     -19.192  -3.699  -2.207  0.00  0.00      C2   O
ATOM    453  CB  ARG A  32     -20.780  -1.441  -0.799  0.00  0.00      C2   C
ATOM    454  CG  ARG A  32     -21.950  -2.391  -1.274  0.00  0.00      C2   C
ATOM    455  CD  ARG A  32     -23.156  -1.633  -1.856  0.00  0.00      C2   C
ATOM    456  NE  ARG A  32     -23.668  -0.699  -0.832  0.00  0.00      C2   N
ATOM    457  CZ  ARG A  32     -24.807   0.025  -0.961  0.00  0.00      C2   C
ATOM    458  NH1 ARG A  32     -25.618  -0.127  -2.082  0.00  0.00      C2   N
ATOM    459  NH2 ARG A  32     -25.221   0.784   0.057  0.00  0.00      C2   N
ATOM    460  H   ARG A  32     -18.548  -0.059  -0.181  0.00  0.00      C2   H
ATOM    461  HA  ARG A  32     -19.392  -2.851   0.113  0.00  0.00      C2   H
ATOM    462  HB3 ARG A  32     -20.571  -0.631  -1.499  0.00  0.00      C2   H
ATOM    463  HB2 ARG A  32     -20.962  -0.822   0.079  0.00  0.00      C2   H
ATOM    464  HG3 ARG A  32     -22.098  -3.016  -0.393  0.00  0.00      C2   H
ATOM    465  HG2 ARG A  32     -21.601  -3.051  -2.068  0.00  0.00      C2   H
ATOM    466  HD3 ARG A  32     -23.914  -2.400  -2.014  0.00  0.00      C2   H
ATOM    467  HD2 ARG A  32     -22.950  -1.089  -2.778  0.00  0.00      C2   H
ATOM    468  HE  ARG A  32     -23.156  -0.625   0.036  0.00  0.00      C2   H
ATOM    469 HH12 ARG A  32     -26.605   0.080  -2.029  0.00  0.00      C2   H
ATOM    470 HH11 ARG A  32     -25.303  -0.595  -2.920  0.00  0.00      C2   H
ATOM    471 HH22 ARG A  32     -26.043   1.364   0.143  0.00  0.00      C2   H
ATOM    472 HH21 ARG A  32     -24.688   0.750   0.915  0.00  0.00      C2   H
ATOM    473  N   GLU A  33     -17.951  -1.917  -2.462  0.00  0.00      C2   N
ATOM    474  CA  GLU A  33     -17.201  -2.315  -3.653  0.00  0.00      C2   C
ATOM    475  C   GLU A  33     -16.026  -3.196  -3.161  0.00  0.00      C2   C
ATOM    476  O   GLU A  33     -15.391  -2.901  -2.177  0.00  0.00      C2   O
ATOM    477  CB  GLU A  33     -16.596  -1.071  -4.342  0.00  0.00      C2   C
ATOM    478  CG  GLU A  33     -17.535   0.049  -4.687  0.00  0.00      C2   C
ATOM    479  CD  GLU A  33     -16.830   1.126  -5.451  0.00  0.00      C2   C
ATOM    480  OE1 GLU A  33     -17.489   2.032  -6.007  0.00  0.00      C2   O
ATOM    481  OE2 GLU A  33     -15.588   1.071  -5.579  0.00  0.00      C2   O
ATOM    482  H   GLU A  33     -17.746  -1.046  -1.994  0.00  0.00      C2   H
ATOM    483  HA  GLU A  33     -17.876  -2.848  -4.322  0.00  0.00      C2   H
ATOM    484  HB3 GLU A  33     -16.007  -1.316  -5.226  0.00  0.00      C2   H
ATOM    485  HB2 GLU A  33     -15.881  -0.786  -3.570  0.00  0.00      C2   H
ATOM    486  HG3 GLU A  33     -18.013   0.545  -3.843  0.00  0.00      C2   H
ATOM    487  HG2 GLU A  33     -18.353  -0.290  -5.323  0.00  0.00      C2   H
ATOM    488  N   VAL A  34     -15.551  -4.140  -4.017  0.00  0.00      C2   N
ATOM    489  CA  VAL A  34     -14.207  -4.648  -4.183  0.00  0.00      C2   C
ATOM    490  C   VAL A  34     -13.664  -4.565  -5.658  0.00  0.00      C2   C
ATOM    491  O   VAL A  34     -14.379  -4.846  -6.607  0.00  0.00      C2   O
ATOM    492  CB  VAL A  34     -13.989  -6.045  -3.586  0.00  0.00      C2   C
ATOM    493  CG1 VAL A  34     -14.218  -6.146  -2.102  0.00  0.00      C2   C
ATOM    494  CG2 VAL A  34     -14.803  -7.148  -4.209  0.00  0.00      C2   C
ATOM    495  H   VAL A  34     -16.164  -4.309  -4.801  0.00  0.00      C2   H
ATOM    496  HA  VAL A  34     -13.593  -3.924  -3.646  0.00  0.00      C2   H
ATOM    497  HB  VAL A  34     -12.977  -6.390  -3.797  0.00  0.00      C2   H
ATOM    498 HG11 VAL A  34     -15.295  -6.119  -1.933  0.00  0.00      C2   H
ATOM    499 HG12 VAL A  34     -13.812  -7.115  -1.811  0.00  0.00      C2   H
ATOM    500 HG13 VAL A  34     -13.842  -5.255  -1.599  0.00  0.00      C2   H
ATOM    501 HG21 VAL A  34     -14.222  -8.069  -4.234  0.00  0.00      C2   H
ATOM    502 HG22 VAL A  34     -15.773  -7.427  -3.797  0.00  0.00      C2   H
ATOM    503 HG23 VAL A  34     -14.983  -6.926  -5.261  0.00  0.00      C2   H
ATOM    504  N   LYS A  35     -12.395  -4.574  -5.772  0.00  0.00      C2   N
ATOM    505  CA  LYS A  35     -11.745  -4.721  -7.084  0.00  0.00      C2   C
ATOM    506  C   LYS A  35     -11.244  -6.149  -7.280  0.00  0.00      C2   C
ATOM    507  O   LYS A  35     -10.434  -6.651  -6.500  0.00  0.00      C2   O
ATOM    508  CB  LYS A  35     -10.661  -3.725  -7.295  0.00  0.00      C2   C
ATOM    509  CG  LYS A  35     -11.141  -2.268  -7.097  0.00  0.00      C2   C
ATOM    510  CD  LYS A  35     -10.327  -1.080  -7.509  0.00  0.00      C2   C
ATOM    511  CE  LYS A  35     -10.835   0.295  -7.099  0.00  0.00      C2   C
ATOM    512  NZ  LYS A  35     -10.952   0.363  -5.621  0.00  0.00      C2   N
ATOM    513  H   LYS A  35     -11.839  -4.554  -4.928  0.00  0.00      C2   H
ATOM    514  HA  LYS A  35     -12.390  -4.485  -7.931  0.00  0.00      C2   H
ATOM    515  HB3 LYS A  35     -10.399  -3.722  -8.353  0.00  0.00      C2   H
ATOM    516  HB2 LYS A  35      -9.767  -3.932  -6.705  0.00  0.00      C2   H
ATOM    517  HG3 LYS A  35     -11.189  -2.075  -6.026  0.00  0.00      C2   H
ATOM    518  HG2 LYS A  35     -12.189  -2.025  -7.269  0.00  0.00      C2   H
ATOM    519  HD3 LYS A  35     -10.284  -1.061  -8.598  0.00  0.00      C2   H
ATOM    520  HD2 LYS A  35      -9.316  -1.232  -7.133  0.00  0.00      C2   H
ATOM    521  HE3 LYS A  35     -11.841   0.617  -7.368  0.00  0.00      C2   H
ATOM    522  HE2 LYS A  35     -10.084   1.008  -7.441  0.00  0.00      C2   H
ATOM    523  HZ1 LYS A  35     -11.288   1.290  -5.407  0.00  0.00      C2   H
ATOM    524  HZ2 LYS A  35     -11.534  -0.326  -5.166  0.00  0.00      C2   H
ATOM    525  HZ3 LYS A  35     -10.035   0.345  -5.199  0.00  0.00      C2   H
ATOM    526  N   LEU A  36     -11.627  -6.743  -8.422  0.00  0.00      C2   N
ATOM    527  CA  LEU A  36     -10.888  -7.737  -9.155  0.00  0.00      C2   C
ATOM    528  C   LEU A  36     -10.559  -7.149 -10.539  0.00  0.00      C2   C
ATOM    529  O   LEU A  36     -11.287  -6.315 -11.119  0.00  0.00      C2   O
ATOM    530  CB  LEU A  36     -11.695  -9.051  -9.278  0.00  0.00      C2   C
ATOM    531  CG  LEU A  36     -12.055  -9.631  -7.882  0.00  0.00      C2   C
ATOM    532  CD1 LEU A  36     -13.324  -9.043  -7.237  0.00  0.00      C2   C
ATOM    533  CD2 LEU A  36     -12.278 -11.213  -8.070  0.00  0.00      C2   C
ATOM    534  H   LEU A  36     -12.333  -6.250  -8.951  0.00  0.00      C2   H
ATOM    535  HA  LEU A  36      -9.920  -7.863  -8.671  0.00  0.00      C2   H
ATOM    536  HB3 LEU A  36     -10.974  -9.742  -9.716  0.00  0.00      C2   H
ATOM    537  HB2 LEU A  36     -12.557  -9.040  -9.945  0.00  0.00      C2   H
ATOM    538  HG  LEU A  36     -11.222  -9.505  -7.190  0.00  0.00      C2   H
ATOM    539 HD11 LEU A  36     -13.926  -8.594  -8.026  0.00  0.00      C2   H
ATOM    540 HD12 LEU A  36     -13.905  -9.726  -6.616  0.00  0.00      C2   H
ATOM    541 HD13 LEU A  36     -13.086  -8.317  -6.459  0.00  0.00      C2   H
ATOM    542 HD21 LEU A  36     -11.550 -11.682  -8.732  0.00  0.00      C2   H
ATOM    543 HD22 LEU A  36     -12.401 -11.883  -7.219  0.00  0.00      C2   H
ATOM    544 HD23 LEU A  36     -13.295 -11.266  -8.457  0.00  0.00      C2   H
ATOM    545  N   LEU A  37      -9.534  -7.782 -11.080  0.00  0.00      C2   N
ATOM    546  CA  LEU A  37      -9.159  -7.643 -12.463  0.00  0.00      C2   C
ATOM    547  C   LEU A  37      -9.694  -8.856 -13.323  0.00  0.00      C2   C
ATOM    548  O   LEU A  37      -9.752  -9.940 -12.763  0.00  0.00      C2   O
ATOM    549  CB  LEU A  37      -7.643  -7.592 -12.685  0.00  0.00      C2   C
ATOM    550  CG  LEU A  37      -6.971  -6.293 -12.267  0.00  0.00      C2   C
ATOM    551  CD1 LEU A  37      -5.482  -6.439 -12.384  0.00  0.00      C2   C
ATOM    552  CD2 LEU A  37      -7.558  -5.001 -12.956  0.00  0.00      C2   C
ATOM    553  H   LEU A  37      -9.224  -8.582 -10.545  0.00  0.00      C2   H
ATOM    554  HA  LEU A  37      -9.622  -6.765 -12.913  0.00  0.00      C2   H
ATOM    555  HB3 LEU A  37      -7.410  -7.536 -13.748  0.00  0.00      C2   H
ATOM    556  HB2 LEU A  37      -7.175  -8.511 -12.333  0.00  0.00      C2   H
ATOM    557  HG  LEU A  37      -7.142  -6.235 -11.192  0.00  0.00      C2   H
ATOM    558 HD11 LEU A  37      -4.982  -5.477 -12.270  0.00  0.00      C2   H
ATOM    559 HD12 LEU A  37      -4.941  -6.969 -11.600  0.00  0.00      C2   H
ATOM    560 HD13 LEU A  37      -5.189  -6.835 -13.356  0.00  0.00      C2   H
ATOM    561 HD21 LEU A  37      -8.464  -5.081 -13.557  0.00  0.00      C2   H
ATOM    562 HD22 LEU A  37      -7.852  -4.354 -12.130  0.00  0.00      C2   H
ATOM    563 HD23 LEU A  37      -6.649  -4.654 -13.447  0.00  0.00      C2   H
ATOM    564  N   LEU A  38     -10.199  -8.606 -14.548  0.00  0.00      C2   N
ATOM    565  CA  LEU A  38     -10.733  -9.554 -15.496  0.00  0.00      C2   C
ATOM    566  C   LEU A  38      -9.754  -9.583 -16.693  0.00  0.00      C2   C
ATOM    567  O   LEU A  38      -9.731  -8.694 -17.537  0.00  0.00      C2   O
ATOM    568  CB  LEU A  38     -12.172  -9.123 -15.854  0.00  0.00      C2   C
ATOM    569  CG  LEU A  38     -12.869 -10.121 -16.929  0.00  0.00      C2   C
ATOM    570  CD1 LEU A  38     -13.002 -11.636 -16.493  0.00  0.00      C2   C
ATOM    571  CD2 LEU A  38     -14.202  -9.538 -17.403  0.00  0.00      C2   C
ATOM    572  H   LEU A  38     -10.003  -7.725 -15.001  0.00  0.00      C2   H
ATOM    573  HA  LEU A  38     -10.730 -10.551 -15.056  0.00  0.00      C2   H
ATOM    574  HB3 LEU A  38     -12.134  -8.137 -16.316  0.00  0.00      C2   H
ATOM    575  HB2 LEU A  38     -12.706  -9.186 -14.906  0.00  0.00      C2   H
ATOM    576  HG  LEU A  38     -12.225 -10.177 -17.807  0.00  0.00      C2   H
ATOM    577 HD11 LEU A  38     -12.440 -12.234 -17.211  0.00  0.00      C2   H
ATOM    578 HD12 LEU A  38     -12.716 -11.726 -15.446  0.00  0.00      C2   H
ATOM    579 HD13 LEU A  38     -14.033 -11.989 -16.514  0.00  0.00      C2   H
ATOM    580 HD21 LEU A  38     -14.499  -8.591 -16.953  0.00  0.00      C2   H
ATOM    581 HD22 LEU A  38     -14.280  -9.349 -18.473  0.00  0.00      C2   H
ATOM    582 HD23 LEU A  38     -14.977 -10.218 -17.048  0.00  0.00      C2   H
ATOM    583  N   LEU A  39      -8.752 -10.495 -16.655  0.00  0.00      C2   N
ATOM    584  CA  LEU A  39      -7.612 -10.460 -17.602  0.00  0.00      C2   C
ATOM    585  C   LEU A  39      -7.571 -11.718 -18.506  0.00  0.00      C2   C
ATOM    586  O   LEU A  39      -8.171 -12.804 -18.148  0.00  0.00      C2   O
ATOM    587  CB  LEU A  39      -6.302 -10.350 -16.717  0.00  0.00      C2   C
ATOM    588  CG  LEU A  39      -6.058  -9.129 -15.826  0.00  0.00      C2   C
ATOM    589  CD1 LEU A  39      -4.770  -9.254 -14.971  0.00  0.00      C2   C
ATOM    590  CD2 LEU A  39      -5.966  -7.880 -16.737  0.00  0.00      C2   C
ATOM    591  H   LEU A  39      -8.822 -11.352 -16.125  0.00  0.00      C2   H
ATOM    592  HA  LEU A  39      -7.710  -9.634 -18.307  0.00  0.00      C2   H
ATOM    593  HB3 LEU A  39      -5.444 -10.498 -17.372  0.00  0.00      C2   H
ATOM    594  HB2 LEU A  39      -6.464 -11.111 -15.954  0.00  0.00      C2   H
ATOM    595  HG  LEU A  39      -6.944  -8.935 -15.221  0.00  0.00      C2   H
ATOM    596 HD11 LEU A  39      -5.061  -9.378 -13.928  0.00  0.00      C2   H
ATOM    597 HD12 LEU A  39      -4.168 -10.138 -15.183  0.00  0.00      C2   H
ATOM    598 HD13 LEU A  39      -4.074  -8.420 -15.068  0.00  0.00      C2   H
ATOM    599 HD21 LEU A  39      -6.462  -6.990 -16.348  0.00  0.00      C2   H
ATOM    600 HD22 LEU A  39      -4.905  -7.660 -16.854  0.00  0.00      C2   H
ATOM    601 HD23 LEU A  39      -6.539  -8.141 -17.627  0.00  0.00      C2   H
ATOM    602  N   GLY A  40      -6.937 -11.632 -19.673  0.00  0.00      C2   N
ATOM    603  CA  GLY A  40      -6.630 -12.710 -20.579  0.00  0.00      C2   C
ATOM    604  C   GLY A  40      -6.233 -12.115 -21.945  0.00  0.00      C2   C
ATOM    605  O   GLY A  40      -6.416 -10.925 -22.248  0.00  0.00      C2   O
ATOM    606  H   GLY A  40      -6.640 -10.748 -20.061  0.00  0.00      C2   H
ATOM    607  HA3 GLY A  40      -7.547 -13.218 -20.876  0.00  0.00      C2   H
ATOM    608  HA2 GLY A  40      -5.980 -13.527 -20.265  0.00  0.00      C2   H
ATOM    609  N   ALA A  41      -5.705 -12.912 -22.874  0.00  0.00      C2   N
ATOM    610  CA  ALA A  41      -5.395 -12.750 -24.297  0.00  0.00      C2   C
ATOM    611  C   ALA A  41      -6.663 -12.528 -25.057  0.00  0.00      C2   C
ATOM    612  O   ALA A  41      -7.810 -12.656 -24.516  0.00  0.00      C2   O
ATOM    613  CB  ALA A  41      -4.737 -14.091 -24.726  0.00  0.00      C2   C
ATOM    614  H   ALA A  41      -5.615 -13.881 -22.602  0.00  0.00      C2   H
ATOM    615  HA  ALA A  41      -4.754 -11.868 -24.285  0.00  0.00      C2   H
ATOM    616  HB1 ALA A  41      -3.897 -14.302 -24.064  0.00  0.00      C2   H
ATOM    617  HB2 ALA A  41      -5.400 -14.940 -24.554  0.00  0.00      C2   H
ATOM    618  HB3 ALA A  41      -4.478 -14.078 -25.784  0.00  0.00      C2   H
ATOM    619  N   GLY A  42      -6.562 -12.316 -26.361  0.00  0.00      C2   N
ATOM    620  CA  GLY A  42      -7.632 -12.216 -27.370  0.00  0.00      C2   C
ATOM    621  C   GLY A  42      -8.034 -13.660 -27.734  0.00  0.00      C2   C
ATOM    622  O   GLY A  42      -7.173 -14.510 -28.031  0.00  0.00      C2   O
ATOM    623  H   GLY A  42      -5.584 -12.329 -26.614  0.00  0.00      C2   H
ATOM    624  HA3 GLY A  42      -7.134 -11.687 -28.182  0.00  0.00      C2   H
ATOM    625  HA2 GLY A  42      -8.435 -11.507 -27.167  0.00  0.00      C2   H
ATOM    626  N   GLU A  43      -9.363 -13.834 -27.875  0.00  0.00      C2   N
ATOM    627  CA  GLU A  43     -10.030 -15.104 -28.031  0.00  0.00      C2   C
ATOM    628  C   GLU A  43      -9.962 -16.038 -26.803  0.00  0.00      C2   C
ATOM    629  O   GLU A  43     -10.262 -17.205 -26.974  0.00  0.00      C2   O
ATOM    630  CB  GLU A  43      -9.657 -16.016 -29.222  0.00  0.00      C2   C
ATOM    631  CG  GLU A  43     -10.201 -15.467 -30.538  0.00  0.00      C2   C
ATOM    632  CD  GLU A  43     -11.730 -15.583 -30.551  0.00  0.00      C2   C
ATOM    633  OE1 GLU A  43     -12.212 -16.693 -30.257  0.00  0.00      C2   O
ATOM    634  OE2 GLU A  43     -12.416 -14.517 -30.712  0.00  0.00      C2   O
ATOM    635  H   GLU A  43      -9.921 -13.004 -27.729  0.00  0.00      C2   H
ATOM    636  HA  GLU A  43     -11.104 -14.932 -28.107  0.00  0.00      C2   H
ATOM    637  HB3 GLU A  43     -10.010 -17.038 -29.083  0.00  0.00      C2   H
ATOM    638  HB2 GLU A  43      -8.590 -16.240 -29.259  0.00  0.00      C2   H
ATOM    639  HG3 GLU A  43      -9.759 -16.075 -31.328  0.00  0.00      C2   H
ATOM    640  HG2 GLU A  43      -9.830 -14.454 -30.696  0.00  0.00      C2   H
ATOM    641  N   SER A  44      -9.475 -15.544 -25.610  0.00  0.00      C2   N
ATOM    642  CA  SER A  44      -9.483 -16.274 -24.403  0.00  0.00      C2   C
ATOM    643  C   SER A  44     -10.917 -16.617 -23.914  0.00  0.00      C2   C
ATOM    644  O   SER A  44     -11.056 -17.446 -22.967  0.00  0.00      C2   O
ATOM    645  CB  SER A  44      -8.732 -15.529 -23.268  0.00  0.00      C2   C
ATOM    646  OG  SER A  44      -9.377 -14.250 -23.138  0.00  0.00      C2   O
ATOM    647  H   SER A  44      -9.138 -14.593 -25.583  0.00  0.00      C2   H
ATOM    648  HA  SER A  44      -9.064 -17.266 -24.569  0.00  0.00      C2   H
ATOM    649  HB3 SER A  44      -7.692 -15.458 -23.584  0.00  0.00      C2   H
ATOM    650  HB2 SER A  44      -8.765 -16.221 -22.427  0.00  0.00      C2   H
ATOM    651  HG  SER A  44      -8.880 -13.581 -23.615  0.00  0.00      C2   H
ATOM    652  N   GLY A  45     -11.940 -15.922 -24.484  0.00  0.00      C2   N
ATOM    653  CA  GLY A  45     -13.291 -15.975 -23.985  0.00  0.00      C2   C
ATOM    654  C   GLY A  45     -13.442 -14.930 -22.898  0.00  0.00      C2   C
ATOM    655  O   GLY A  45     -14.355 -15.083 -22.136  0.00  0.00      C2   O
ATOM    656  H   GLY A  45     -11.704 -15.131 -25.067  0.00  0.00      C2   H
ATOM    657  HA3 GLY A  45     -13.394 -17.006 -23.646  0.00  0.00      C2   H
ATOM    658  HA2 GLY A  45     -13.883 -15.823 -24.887  0.00  0.00      C2   H
ATOM    659  N   LYS A  46     -12.585 -13.850 -22.818  0.00  0.00      C2   N
ATOM    660  CA  LYS A  46     -12.723 -12.703 -21.849  0.00  0.00      C2   C
ATOM    661  C   LYS A  46     -13.964 -11.810 -21.957  0.00  0.00      C2   C
ATOM    662  O   LYS A  46     -14.307 -11.058 -21.090  0.00  0.00      C2   O
ATOM    663  CB  LYS A  46     -11.376 -11.984 -21.941  0.00  0.00      C2   C
ATOM    664  CG  LYS A  46     -11.300 -10.670 -21.160  0.00  0.00      C2   C
ATOM    665  CD  LYS A  46      -9.846 -10.161 -20.774  0.00  0.00      C2   C
ATOM    666  CE  LYS A  46      -9.076  -9.456 -21.848  0.00  0.00      C2   C
ATOM    667  NZ  LYS A  46      -9.770  -8.262 -22.485  0.00  0.00      C2   N
ATOM    668  H   LYS A  46     -12.108 -13.628 -23.680  0.00  0.00      C2   H
ATOM    669  HA  LYS A  46     -12.838 -13.192 -20.881  0.00  0.00      C2   H
ATOM    670  HB3 LYS A  46     -11.046 -11.757 -22.955  0.00  0.00      C2   H
ATOM    671  HB2 LYS A  46     -10.601 -12.606 -21.492  0.00  0.00      C2   H
ATOM    672  HG3 LYS A  46     -11.840 -10.830 -20.226  0.00  0.00      C2   H
ATOM    673  HG2 LYS A  46     -11.906  -9.881 -21.604  0.00  0.00      C2   H
ATOM    674  HD3 LYS A  46      -9.355 -11.071 -20.431  0.00  0.00      C2   H
ATOM    675  HD2 LYS A  46      -9.973  -9.602 -19.846  0.00  0.00      C2   H
ATOM    676  HE3 LYS A  46      -8.753 -10.138 -22.635  0.00  0.00      C2   H
ATOM    677  HE2 LYS A  46      -8.061  -9.160 -21.583  0.00  0.00      C2   H
ATOM    678  HZ1 LYS A  46     -10.318  -7.897 -21.720  0.00  0.00      C2   H
ATOM    679  HZ2 LYS A  46      -9.178  -7.496 -22.773  0.00  0.00      C2   H
ATOM    680  HZ3 LYS A  46     -10.309  -8.622 -23.260  0.00  0.00      C2   H
ATOM    681  N   SER A  47     -14.531 -11.994 -23.176  0.00  0.00      C2   N
ATOM    682  CA  SER A  47     -15.757 -11.291 -23.549  0.00  0.00      C2   C
ATOM    683  C   SER A  47     -16.976 -12.116 -23.065  0.00  0.00      C2   C
ATOM    684  O   SER A  47     -17.991 -11.598 -22.635  0.00  0.00      C2   O
ATOM    685  CB  SER A  47     -15.745 -11.030 -25.076  0.00  0.00      C2   C
ATOM    686  OG  SER A  47     -15.756 -12.231 -25.778  0.00  0.00      C2   O
ATOM    687  H   SER A  47     -14.050 -12.538 -23.878  0.00  0.00      C2   H
ATOM    688  HA  SER A  47     -15.941 -10.338 -23.053  0.00  0.00      C2   H
ATOM    689  HB3 SER A  47     -14.911 -10.431 -25.442  0.00  0.00      C2   H
ATOM    690  HB2 SER A  47     -16.625 -10.422 -25.287  0.00  0.00      C2   H
ATOM    691  HG  SER A  47     -14.888 -12.371 -26.162  0.00  0.00      C2   H
ATOM    692  N   THR A  48     -16.869 -13.418 -23.246  0.00  0.00      C2   N
ATOM    693  CA  THR A  48     -17.902 -14.414 -23.035  0.00  0.00      C2   C
ATOM    694  C   THR A  48     -18.100 -14.940 -21.575  0.00  0.00      C2   C
ATOM    695  O   THR A  48     -19.267 -15.236 -21.199  0.00  0.00      C2   O
ATOM    696  CB  THR A  48     -17.712 -15.646 -23.998  0.00  0.00      C2   C
ATOM    697  OG1 THR A  48     -16.386 -16.170 -23.901  0.00  0.00      C2   O
ATOM    698  CG2 THR A  48     -18.044 -15.198 -25.416  0.00  0.00      C2   C
ATOM    699  H   THR A  48     -16.014 -13.822 -23.599  0.00  0.00      C2   H
ATOM    700  HA  THR A  48     -18.886 -13.990 -23.236  0.00  0.00      C2   H
ATOM    701  HB  THR A  48     -18.387 -16.482 -23.812  0.00  0.00      C2   H
ATOM    702  HG1 THR A  48     -16.445 -16.839 -23.215  0.00  0.00      C2   H
ATOM    703 HG21 THR A  48     -19.115 -15.004 -25.463  0.00  0.00      C2   H
ATOM    704 HG22 THR A  48     -17.610 -14.250 -25.734  0.00  0.00      C2   H
ATOM    705 HG23 THR A  48     -17.786 -15.950 -26.163  0.00  0.00      C2   H
ATOM    706  N   ILE A  49     -17.027 -14.894 -20.763  0.00  0.00      C2   N
ATOM    707  CA  ILE A  49     -17.011 -15.347 -19.364  0.00  0.00      C2   C
ATOM    708  C   ILE A  49     -18.085 -14.624 -18.427  0.00  0.00      C2   C
ATOM    709  O   ILE A  49     -18.683 -15.301 -17.590  0.00  0.00      C2   O
ATOM    710  CB  ILE A  49     -15.516 -15.214 -18.812  0.00  0.00      C2   C
ATOM    711  CG1 ILE A  49     -15.296 -16.157 -17.606  0.00  0.00      C2   C
ATOM    712  CG2 ILE A  49     -15.010 -13.825 -18.551  0.00  0.00      C2   C
ATOM    713  CD1 ILE A  49     -15.680 -15.537 -16.215  0.00  0.00      C2   C
ATOM    714  H   ILE A  49     -16.217 -14.731 -21.344  0.00  0.00      C2   H
ATOM    715  HA  ILE A  49     -17.420 -16.357 -19.339  0.00  0.00      C2   H
ATOM    716  HB  ILE A  49     -14.815 -15.386 -19.628  0.00  0.00      C2   H
ATOM    717 HG13 ILE A  49     -14.284 -16.543 -17.484  0.00  0.00      C2   H
ATOM    718 HG12 ILE A  49     -15.879 -17.078 -17.650  0.00  0.00      C2   H
ATOM    719 HG21 ILE A  49     -14.034 -13.839 -18.066  0.00  0.00      C2   H
ATOM    720 HG22 ILE A  49     -14.912 -13.372 -19.537  0.00  0.00      C2   H
ATOM    721 HG23 ILE A  49     -15.775 -13.351 -17.936  0.00  0.00      C2   H
ATOM    722 HD11 ILE A  49     -16.432 -16.219 -15.818  0.00  0.00      C2   H
ATOM    723 HD12 ILE A  49     -14.935 -15.359 -15.439  0.00  0.00      C2   H
ATOM    724 HD13 ILE A  49     -16.260 -14.643 -16.446  0.00  0.00      C2   H
ATOM    725  N   VAL A  50     -18.373 -13.266 -18.732  0.00  0.00      C2   N
ATOM    726  CA  VAL A  50     -19.297 -12.465 -17.980  0.00  0.00      C2   C
ATOM    727  C   VAL A  50     -20.730 -12.925 -18.393  0.00  0.00      C2   C
ATOM    728  O   VAL A  50     -21.627 -12.888 -17.566  0.00  0.00      C2   O
ATOM    729  CB  VAL A  50     -19.078 -10.987 -18.436  0.00  0.00      C2   C
ATOM    730  CG1 VAL A  50     -20.039 -10.013 -17.842  0.00  0.00      C2   C
ATOM    731  CG2 VAL A  50     -17.622 -10.474 -18.262  0.00  0.00      C2   C
ATOM    732  H   VAL A  50     -17.837 -12.810 -19.456  0.00  0.00      C2   H
ATOM    733  HA  VAL A  50     -19.135 -12.492 -16.903  0.00  0.00      C2   H
ATOM    734  HB  VAL A  50     -19.233 -10.938 -19.514  0.00  0.00      C2   H
ATOM    735 HG11 VAL A  50     -20.081  -9.994 -16.753  0.00  0.00      C2   H
ATOM    736 HG12 VAL A  50     -19.736  -9.007 -18.134  0.00  0.00      C2   H
ATOM    737 HG13 VAL A  50     -21.040 -10.184 -18.238  0.00  0.00      C2   H
ATOM    738 HG21 VAL A  50     -17.581  -9.458 -18.654  0.00  0.00      C2   H
ATOM    739 HG22 VAL A  50     -17.349 -10.328 -17.217  0.00  0.00      C2   H
ATOM    740 HG23 VAL A  50     -16.803 -10.974 -18.779  0.00  0.00      C2   H
ATOM    741  N   LYS A  51     -21.091 -13.361 -19.613  0.00  0.00      C2   N
ATOM    742  CA  LYS A  51     -22.402 -13.915 -19.972  0.00  0.00      C2   C
ATOM    743  C   LYS A  51     -22.614 -15.385 -19.419  0.00  0.00      C2   C
ATOM    744  O   LYS A  51     -23.723 -15.854 -19.357  0.00  0.00      C2   O
ATOM    745  CB  LYS A  51     -22.546 -13.835 -21.513  0.00  0.00      C2   C
ATOM    746  CG  LYS A  51     -22.377 -12.429 -22.177  0.00  0.00      C2   C
ATOM    747  CD  LYS A  51     -22.253 -12.540 -23.728  0.00  0.00      C2   C
ATOM    748  CE  LYS A  51     -22.276 -11.194 -24.504  0.00  0.00      C2   C
ATOM    749  NZ  LYS A  51     -21.032 -10.715 -25.091  0.00  0.00      C2   N
ATOM    750  H   LYS A  51     -20.348 -13.567 -20.266  0.00  0.00      C2   H
ATOM    751  HA  LYS A  51     -23.168 -13.303 -19.496  0.00  0.00      C2   H
ATOM    752  HB3 LYS A  51     -23.547 -14.154 -21.804  0.00  0.00      C2   H
ATOM    753  HB2 LYS A  51     -22.048 -14.633 -22.064  0.00  0.00      C2   H
ATOM    754  HG3 LYS A  51     -21.519 -11.886 -21.781  0.00  0.00      C2   H
ATOM    755  HG2 LYS A  51     -23.280 -11.837 -22.023  0.00  0.00      C2   H
ATOM    756  HD3 LYS A  51     -22.967 -13.256 -24.136  0.00  0.00      C2   H
ATOM    757  HD2 LYS A  51     -21.317 -13.092 -23.808  0.00  0.00      C2   H
ATOM    758  HE3 LYS A  51     -22.644 -10.323 -23.962  0.00  0.00      C2   H
ATOM    759  HE2 LYS A  51     -22.875 -11.410 -25.389  0.00  0.00      C2   H
ATOM    760  HZ1 LYS A  51     -20.619 -11.547 -25.488  0.00  0.00      C2   H
ATOM    761  HZ2 LYS A  51     -21.042 -10.057 -25.856  0.00  0.00      C2   H
ATOM    762  HZ3 LYS A  51     -20.429 -10.461 -24.322  0.00  0.00      C2   H
ATOM    763  N   GLN A  52     -21.482 -16.009 -19.067  0.00  0.00      C2   N
ATOM    764  CA  GLN A  52     -21.513 -17.303 -18.305  0.00  0.00      C2   C
ATOM    765  C   GLN A  52     -21.562 -17.154 -16.780  0.00  0.00      C2   C
ATOM    766  O   GLN A  52     -21.544 -18.157 -16.110  0.00  0.00      C2   O
ATOM    767  CB  GLN A  52     -20.306 -18.100 -18.759  0.00  0.00      C2   C
ATOM    768  CG  GLN A  52     -20.122 -18.330 -20.291  0.00  0.00      C2   C
ATOM    769  CD  GLN A  52     -21.009 -19.499 -20.714  0.00  0.00      C2   C
ATOM    770  OE1 GLN A  52     -22.142 -19.672 -20.346  0.00  0.00      C2   O
ATOM    771  NE2 GLN A  52     -20.508 -20.270 -21.702  0.00  0.00      C2   N
ATOM    772  H   GLN A  52     -20.572 -15.606 -19.238  0.00  0.00      C2   H
ATOM    773  HA  GLN A  52     -22.418 -17.802 -18.652  0.00  0.00      C2   H
ATOM    774  HB3 GLN A  52     -20.218 -19.073 -18.275  0.00  0.00      C2   H
ATOM    775  HB2 GLN A  52     -19.382 -17.600 -18.469  0.00  0.00      C2   H
ATOM    776  HG3 GLN A  52     -19.090 -18.576 -20.539  0.00  0.00      C2   H
ATOM    777  HG2 GLN A  52     -20.460 -17.519 -20.936  0.00  0.00      C2   H
ATOM    778 HE22 GLN A  52     -21.135 -20.946 -22.115  0.00  0.00      C2   H
ATOM    779 HE21 GLN A  52     -19.598 -20.054 -22.083  0.00  0.00      C2   H
ATOM    780  N   MET A  53     -21.693 -15.903 -16.367  0.00  0.00      C2   N
ATOM    781  CA  MET A  53     -22.077 -15.588 -15.018  0.00  0.00      C2   C
ATOM    782  C   MET A  53     -23.403 -14.746 -15.072  0.00  0.00      C2   C
ATOM    783  O   MET A  53     -23.766 -14.214 -14.046  0.00  0.00      C2   O
ATOM    784  CB  MET A  53     -20.887 -14.867 -14.358  0.00  0.00      C2   C
ATOM    785  CG  MET A  53     -19.669 -15.729 -13.935  0.00  0.00      C2   C
ATOM    786  SD  MET A  53     -18.649 -15.176 -12.567  0.00  0.00      C2   S
ATOM    787  CE  MET A  53     -18.047 -13.572 -13.261  0.00  0.00      C2   C
ATOM    788  H   MET A  53     -21.586 -15.202 -17.086  0.00  0.00      C2   H
ATOM    789  HA  MET A  53     -22.311 -16.501 -14.472  0.00  0.00      C2   H
ATOM    790  HB3 MET A  53     -21.201 -14.383 -13.433  0.00  0.00      C2   H
ATOM    791  HB2 MET A  53     -20.416 -14.037 -14.885  0.00  0.00      C2   H
ATOM    792  HG3 MET A  53     -18.993 -15.959 -14.759  0.00  0.00      C2   H
ATOM    793  HG2 MET A  53     -20.108 -16.703 -13.724  0.00  0.00      C2   H
ATOM    794  HE1 MET A  53     -17.296 -13.102 -12.625  0.00  0.00      C2   H
ATOM    795  HE2 MET A  53     -17.645 -13.651 -14.271  0.00  0.00      C2   H
ATOM    796  HE3 MET A  53     -18.917 -12.921 -13.335  0.00  0.00      C2   H
ATOM    797  N   LYS A  54     -23.939 -14.591 -16.307  0.00  0.00      C2   N
ATOM    798  CA  LYS A  54     -25.221 -13.920 -16.687  0.00  0.00      C2   C
ATOM    799  C   LYS A  54     -25.355 -12.455 -16.210  0.00  0.00      C2   C
ATOM    800  O   LYS A  54     -26.356 -12.070 -15.730  0.00  0.00      C2   O
ATOM    801  CB  LYS A  54     -26.492 -14.737 -16.388  0.00  0.00      C2   C
ATOM    802  CG  LYS A  54     -26.706 -16.050 -17.244  0.00  0.00      C2   C
ATOM    803  CD  LYS A  54     -27.215 -15.800 -18.653  0.00  0.00      C2   C
ATOM    804  CE  LYS A  54     -27.180 -17.115 -19.499  0.00  0.00      C2   C
ATOM    805  NZ  LYS A  54     -27.913 -18.249 -18.898  0.00  0.00      C2   N
ATOM    806  H   LYS A  54     -23.456 -14.904 -17.137  0.00  0.00      C2   H
ATOM    807  HA  LYS A  54     -25.210 -13.855 -17.775  0.00  0.00      C2   H
ATOM    808  HB3 LYS A  54     -27.316 -14.081 -16.669  0.00  0.00      C2   H
ATOM    809  HB2 LYS A  54     -26.612 -14.976 -15.331  0.00  0.00      C2   H
ATOM    810  HG3 LYS A  54     -27.366 -16.699 -16.669  0.00  0.00      C2   H
ATOM    811  HG2 LYS A  54     -25.805 -16.660 -17.312  0.00  0.00      C2   H
ATOM    812  HD3 LYS A  54     -26.519 -15.170 -19.208  0.00  0.00      C2   H
ATOM    813  HD2 LYS A  54     -28.216 -15.370 -18.656  0.00  0.00      C2   H
ATOM    814  HE3 LYS A  54     -26.129 -17.343 -19.676  0.00  0.00      C2   H
ATOM    815  HE2 LYS A  54     -27.624 -17.056 -20.493  0.00  0.00      C2   H
ATOM    816  HZ1 LYS A  54     -28.842 -18.000 -18.588  0.00  0.00      C2   H
ATOM    817  HZ2 LYS A  54     -28.057 -19.006 -19.551  0.00  0.00      C2   H
ATOM    818  HZ3 LYS A  54     -27.573 -18.633 -18.027  0.00  0.00      C2   H
ATOM    819  N   NMA A  54     -24.201 -11.817 -16.170  0.00  0.00      C2   N
ATOM    820  CA  NMA A  54     -23.917 -10.524 -15.685  0.00  0.00      C2   C
ATOM    821  H   NMA A  54     -23.386 -12.305 -16.513  0.00  0.00      C2   H
ATOM    822  1HA NMA A  54     -24.578  -9.717 -16.001  0.00  0.00      C2   H
ATOM    823  2HA NMA A  54     -24.012 -10.501 -14.600  0.00  0.00      C2   H
ATOM    824  3HA NMA A  54     -22.931 -10.314 -16.099  0.00  0.00      C2   H
ATOM    825  CH3 ACE A 180     -13.171  -0.295 -30.919  0.00  0.00      C2   C
ATOM    826  C   ACE A 180     -13.525  -0.326 -29.418  0.00  0.00      C2   C
ATOM    827  O   ACE A 180     -14.652   0.116 -29.109  0.00  0.00      C2   O
ATOM    828  1H  ACE A 180     -12.939  -1.280 -31.323  0.00  0.00      C2   H
ATOM    829  2H  ACE A 180     -13.962  -0.059 -31.631  0.00  0.00      C2   H
ATOM    830  3H  ACE A 180     -12.477   0.455 -31.299  0.00  0.00      C2   H
ATOM    831  N   THR A 181     -12.718  -0.952 -28.569  0.00  0.00      C2   N
ATOM    832  CA  THR A 181     -12.769  -0.921 -27.090  0.00  0.00      C2   C
ATOM    833  C   THR A 181     -12.555   0.457 -26.484  0.00  0.00      C2   C
ATOM    834  O   THR A 181     -11.513   1.061 -26.670  0.00  0.00      C2   O
ATOM    835  CB  THR A 181     -11.692  -1.859 -26.514  0.00  0.00      C2   C
ATOM    836  OG1 THR A 181     -11.640  -3.123 -27.178  0.00  0.00      C2   O
ATOM    837  CG2 THR A 181     -11.746  -2.125 -25.021  0.00  0.00      C2   C
ATOM    838  H1  THR A 181     -11.910  -1.450 -28.913  0.00  0.00      C2   H
ATOM    839  HA  THR A 181     -13.716  -1.363 -26.780  0.00  0.00      C2   H
ATOM    840  HB  THR A 181     -10.713  -1.451 -26.765  0.00  0.00      C2   H
ATOM    841  HG1 THR A 181     -11.435  -2.949 -28.099  0.00  0.00      C2   H
ATOM    842 HG21 THR A 181     -12.464  -2.922 -24.827  0.00  0.00      C2   H
ATOM    843 HG22 THR A 181     -10.810  -2.602 -24.731  0.00  0.00      C2   H
ATOM    844 HG23 THR A 181     -11.794  -1.264 -24.355  0.00  0.00      C2   H
ATOM    845  N   THR A 182     -13.635   0.946 -25.814  0.00  0.00      C2   N
ATOM    846  CA  THR A 182     -13.800   2.269 -25.275  0.00  0.00      C2   C
ATOM    847  C   THR A 182     -13.149   2.549 -23.891  0.00  0.00      C2   C
ATOM    848  O   THR A 182     -13.731   3.278 -23.093  0.00  0.00      C2   O
ATOM    849  CB  THR A 182     -15.333   2.551 -25.154  0.00  0.00      C2   C
ATOM    850  OG1 THR A 182     -16.030   1.580 -24.422  0.00  0.00      C2   O
ATOM    851  CG2 THR A 182     -16.108   2.438 -26.469  0.00  0.00      C2   C
ATOM    852  H   THR A 182     -14.487   0.405 -25.770  0.00  0.00      C2   H
ATOM    853  HA  THR A 182     -13.475   3.032 -25.982  0.00  0.00      C2   H
ATOM    854  HB  THR A 182     -15.527   3.589 -24.885  0.00  0.00      C2   H
ATOM    855  HG1 THR A 182     -15.800   1.828 -23.523  0.00  0.00      C2   H
ATOM    856 HG21 THR A 182     -16.128   1.421 -26.860  0.00  0.00      C2   H
ATOM    857 HG22 THR A 182     -17.121   2.765 -26.236  0.00  0.00      C2   H
ATOM    858 HG23 THR A 182     -15.711   3.117 -27.224  0.00  0.00      C2   H
ATOM    859  N   GLY A 183     -11.959   1.866 -23.645  0.00  0.00      C2   N
ATOM    860  CA  GLY A 183     -11.185   1.990 -22.421  0.00  0.00      C2   C
ATOM    861  C   GLY A 183     -11.662   0.969 -21.429  0.00  0.00      C2   C
ATOM    862  O   GLY A 183     -11.980  -0.160 -21.765  0.00  0.00      C2   O
ATOM    863  H   GLY A 183     -11.577   1.306 -24.394  0.00  0.00      C2   H
ATOM    864  HA3 GLY A 183     -11.216   3.011 -22.039  0.00  0.00      C2   H
ATOM    865  HA2 GLY A 183     -10.159   1.844 -22.758  0.00  0.00      C2   H
ATOM    866  N   ILE A 184     -11.584   1.268 -20.106  0.00  0.00      C2   N
ATOM    867  CA  ILE A 184     -12.019   0.457 -19.021  0.00  0.00      C2   C
ATOM    868  C   ILE A 184     -13.522   0.229 -19.041  0.00  0.00      C2   C
ATOM    869  O   ILE A 184     -14.277   1.085 -19.447  0.00  0.00      C2   O
ATOM    870  CB  ILE A 184     -11.532   1.184 -17.720  0.00  0.00      C2   C
ATOM    871  CG1 ILE A 184     -11.225   0.216 -16.574  0.00  0.00      C2   C
ATOM    872  CG2 ILE A 184     -12.475   2.284 -17.122  0.00  0.00      C2   C
ATOM    873  CD1 ILE A 184     -10.593   0.974 -15.412  0.00  0.00      C2   C
ATOM    874  H   ILE A 184     -11.444   2.201 -19.743  0.00  0.00      C2   H
ATOM    875  HA  ILE A 184     -11.501  -0.490 -19.176  0.00  0.00      C2   H
ATOM    876  HB  ILE A 184     -10.597   1.723 -17.872  0.00  0.00      C2   H
ATOM    877 HG13 ILE A 184     -10.501  -0.550 -16.852  0.00  0.00      C2   H
ATOM    878 HG12 ILE A 184     -12.139  -0.321 -16.323  0.00  0.00      C2   H
ATOM    879 HG21 ILE A 184     -12.767   2.955 -17.930  0.00  0.00      C2   H
ATOM    880 HG22 ILE A 184     -13.367   1.770 -16.765  0.00  0.00      C2   H
ATOM    881 HG23 ILE A 184     -12.033   2.876 -16.321  0.00  0.00      C2   H
ATOM    882 HD11 ILE A 184      -9.937   1.814 -15.639  0.00  0.00      C2   H
ATOM    883 HD12 ILE A 184     -11.420   1.443 -14.879  0.00  0.00      C2   H
ATOM    884 HD13 ILE A 184     -10.016   0.281 -14.801  0.00  0.00      C2   H
ATOM    885  N   VAL A 185     -13.916  -0.853 -18.331  0.00  0.00      C2   N
ATOM    886  CA  VAL A 185     -15.278  -1.007 -17.875  0.00  0.00      C2   C
ATOM    887  C   VAL A 185     -15.175  -1.638 -16.477  0.00  0.00      C2   C
ATOM    888  O   VAL A 185     -14.285  -2.444 -16.274  0.00  0.00      C2   O
ATOM    889  CB  VAL A 185     -16.029  -1.917 -18.950  0.00  0.00      C2   C
ATOM    890  CG1 VAL A 185     -15.307  -3.184 -19.288  0.00  0.00      C2   C
ATOM    891  CG2 VAL A 185     -17.575  -2.016 -18.577  0.00  0.00      C2   C
ATOM    892  H   VAL A 185     -13.276  -1.565 -18.009  0.00  0.00      C2   H
ATOM    893  HA  VAL A 185     -15.724  -0.033 -17.672  0.00  0.00      C2   H
ATOM    894  HB  VAL A 185     -16.143  -1.313 -19.851  0.00  0.00      C2   H
ATOM    895 HG11 VAL A 185     -14.411  -2.911 -19.847  0.00  0.00      C2   H
ATOM    896 HG12 VAL A 185     -15.069  -3.736 -18.379  0.00  0.00      C2   H
ATOM    897 HG13 VAL A 185     -15.949  -3.850 -19.863  0.00  0.00      C2   H
ATOM    898 HG21 VAL A 185     -17.741  -2.710 -17.753  0.00  0.00      C2   H
ATOM    899 HG22 VAL A 185     -18.078  -1.051 -18.510  0.00  0.00      C2   H
ATOM    900 HG23 VAL A 185     -18.056  -2.598 -19.363  0.00  0.00      C2   H
ATOM    901  N   GLU A 186     -16.078  -1.269 -15.534  0.00  0.00      C2   N
ATOM    902  CA  GLU A 186     -15.913  -1.755 -14.170  0.00  0.00      C2   C
ATOM    903  C   GLU A 186     -16.584  -3.178 -13.942  0.00  0.00      C2   C
ATOM    904  O   GLU A 186     -16.121  -3.982 -13.161  0.00  0.00      C2   O
ATOM    905  CB  GLU A 186     -16.564  -0.854 -13.057  0.00  0.00      C2   C
ATOM    906  CG  GLU A 186     -15.947   0.542 -12.945  0.00  0.00      C2   C
ATOM    907  CD  GLU A 186     -16.846   1.451 -12.124  0.00  0.00      C2   C
ATOM    908  OE1 GLU A 186     -18.087   1.533 -12.322  0.00  0.00      C2   O
ATOM    909  OE2 GLU A 186     -16.307   2.197 -11.290  0.00  0.00      C2   O
ATOM    910  H   GLU A 186     -16.653  -0.474 -15.773  0.00  0.00      C2   H
ATOM    911  HA  GLU A 186     -14.864  -1.755 -13.873  0.00  0.00      C2   H
ATOM    912  HB3 GLU A 186     -16.585  -1.352 -12.088  0.00  0.00      C2   H
ATOM    913  HB2 GLU A 186     -17.557  -0.746 -13.493  0.00  0.00      C2   H
ATOM    914  HG3 GLU A 186     -15.789   0.937 -13.949  0.00  0.00      C2   H
ATOM    915  HG2 GLU A 186     -14.938   0.534 -12.533  0.00  0.00      C2   H
ATOM    916  N   THR A 187     -17.684  -3.410 -14.665  0.00  0.00      C2   N
ATOM    917  CA  THR A 187     -18.447  -4.672 -14.681  0.00  0.00      C2   C
ATOM    918  C   THR A 187     -18.861  -5.127 -13.291  0.00  0.00      C2   C
ATOM    919  O   THR A 187     -18.347  -6.105 -12.783  0.00  0.00      C2   O
ATOM    920  CB  THR A 187     -17.710  -5.878 -15.384  0.00  0.00      C2   C
ATOM    921  OG1 THR A 187     -17.162  -5.413 -16.658  0.00  0.00      C2   O
ATOM    922  CG2 THR A 187     -18.513  -7.183 -15.622  0.00  0.00      C2   C
ATOM    923  H   THR A 187     -18.079  -2.628 -15.168  0.00  0.00      C2   H
ATOM    924  HA  THR A 187     -19.311  -4.360 -15.268  0.00  0.00      C2   H
ATOM    925  HB  THR A 187     -16.851  -6.226 -14.809  0.00  0.00      C2   H
ATOM    926  HG1 THR A 187     -16.248  -5.308 -16.383  0.00  0.00      C2   H
ATOM    927 HG21 THR A 187     -17.905  -7.869 -16.211  0.00  0.00      C2   H
ATOM    928 HG22 THR A 187     -18.915  -7.601 -14.699  0.00  0.00      C2   H
ATOM    929 HG23 THR A 187     -19.374  -6.846 -16.200  0.00  0.00      C2   H
ATOM    930  N   HIE A 188     -19.766  -4.373 -12.668  0.00  0.00      C2   N
ATOM    931  CA  HIE A 188     -20.207  -4.504 -11.292  0.00  0.00      C2   C
ATOM    932  C   HIE A 188     -21.162  -5.714 -11.017  0.00  0.00      C2   C
ATOM    933  O   HIE A 188     -22.357  -5.581 -11.065  0.00  0.00      C2   O
ATOM    934  CB  HIE A 188     -20.779  -3.047 -10.867  0.00  0.00      C2   C
ATOM    935  CG  HIE A 188     -20.744  -2.689  -9.407  0.00  0.00      C2   C
ATOM    936  ND1 HIE A 188     -19.551  -2.919  -8.701  0.00  0.00      C2   N
ATOM    937  CD2 HIE A 188     -21.689  -2.068  -8.599  0.00  0.00      C2   C
ATOM    938  CE1 HIE A 188     -19.834  -2.371  -7.475  0.00  0.00      C2   C
ATOM    939  NE2 HIE A 188     -21.092  -1.881  -7.410  0.00  0.00      C2   N
ATOM    940  H   HIE A 188     -20.272  -3.570 -13.015  0.00  0.00      C2   H
ATOM    941  HA  HIE A 188     -19.328  -4.681 -10.671  0.00  0.00      C2   H
ATOM    942  HB3 HIE A 188     -21.774  -3.004 -11.309  0.00  0.00      C2   H
ATOM    943  HB2 HIE A 188     -20.189  -2.286 -11.378  0.00  0.00      C2   H
ATOM    944  HD2 HIE A 188     -22.696  -1.779  -8.859  0.00  0.00      C2   H
ATOM    945  HE1 HIE A 188     -19.201  -2.369  -6.600  0.00  0.00      C2   H
ATOM    946  HE2 HIE A 188     -21.564  -1.420  -6.646  0.00  0.00      C2   H
ATOM    947  N   PHE A 189     -20.685  -6.848 -10.662  0.00  0.00      C2   N
ATOM    948  CA  PHE A 189     -21.462  -7.962 -10.174  0.00  0.00      C2   C
ATOM    949  C   PHE A 189     -21.969  -7.735  -8.694  0.00  0.00      C2   C
ATOM    950  O   PHE A 189     -21.208  -7.735  -7.728  0.00  0.00      C2   O
ATOM    951  CB  PHE A 189     -20.720  -9.344 -10.214  0.00  0.00      C2   C
ATOM    952  CG  PHE A 189     -20.726 -10.045 -11.540  0.00  0.00      C2   C
ATOM    953  CD1 PHE A 189     -21.903 -10.825 -11.916  0.00  0.00      C2   C
ATOM    954  CD2 PHE A 189     -19.752  -9.822 -12.502  0.00  0.00      C2   C
ATOM    955  CE1 PHE A 189     -21.996 -11.385 -13.192  0.00  0.00      C2   C
ATOM    956  CE2 PHE A 189     -19.837 -10.478 -13.752  0.00  0.00      C2   C
ATOM    957  CZ  PHE A 189     -20.974 -11.192 -14.148  0.00  0.00      C2   C
ATOM    958  H   PHE A 189     -19.675  -6.880 -10.644  0.00  0.00      C2   H
ATOM    959  HA  PHE A 189     -22.190  -8.009 -10.984  0.00  0.00      C2   H
ATOM    960  HB3 PHE A 189     -21.320 -10.012  -9.597  0.00  0.00      C2   H
ATOM    961  HB2 PHE A 189     -19.703  -9.369  -9.821  0.00  0.00      C2   H
ATOM    962  HD1 PHE A 189     -22.749 -10.924 -11.252  0.00  0.00      C2   H
ATOM    963  HD2 PHE A 189     -18.955  -9.127 -12.283  0.00  0.00      C2   H
ATOM    964  HE1 PHE A 189     -22.763 -12.094 -13.469  0.00  0.00      C2   H
ATOM    965  HE2 PHE A 189     -19.024 -10.385 -14.457  0.00  0.00      C2   H
ATOM    966  HZ  PHE A 189     -21.092 -11.684 -15.102  0.00  0.00      C2   H
ATOM    967  N   THR A 190     -23.218  -7.465  -8.573  0.00  0.00      C2   N
ATOM    968  CA  THR A 190     -24.077  -7.170  -7.462  0.00  0.00      C2   C
ATOM    969  C   THR A 190     -24.279  -8.315  -6.489  0.00  0.00      C2   C
ATOM    970  O   THR A 190     -25.366  -8.681  -6.073  0.00  0.00      C2   O
ATOM    971  CB  THR A 190     -25.401  -6.532  -7.862  0.00  0.00      C2   C
ATOM    972  OG1 THR A 190     -26.078  -7.453  -8.730  0.00  0.00      C2   O
ATOM    973  CG2 THR A 190     -25.219  -5.170  -8.576  0.00  0.00      C2   C
ATOM    974  H   THR A 190     -23.764  -7.452  -9.422  0.00  0.00      C2   H
ATOM    975  HA  THR A 190     -23.539  -6.500  -6.791  0.00  0.00      C2   H
ATOM    976  HB  THR A 190     -26.004  -6.333  -6.975  0.00  0.00      C2   H
ATOM    977  HG1 THR A 190     -26.783  -6.958  -9.154  0.00  0.00      C2   H
ATOM    978 HG21 THR A 190     -26.156  -4.639  -8.747  0.00  0.00      C2   H
ATOM    979 HG22 THR A 190     -24.667  -4.446  -7.976  0.00  0.00      C2   H
ATOM    980 HG23 THR A 190     -24.745  -5.256  -9.553  0.00  0.00      C2   H
ATOM    981  N   PHE A 191     -23.194  -8.980  -6.059  0.00  0.00      C2   N
ATOM    982  CA  PHE A 191     -23.142 -10.073  -5.133  0.00  0.00      C2   C
ATOM    983  C   PHE A 191     -23.604  -9.718  -3.707  0.00  0.00      C2   C
ATOM    984  O   PHE A 191     -23.605  -8.527  -3.397  0.00  0.00      C2   O
ATOM    985  CB  PHE A 191     -21.771 -10.675  -5.222  0.00  0.00      C2   C
ATOM    986  CG  PHE A 191     -21.509 -11.514  -6.531  0.00  0.00      C2   C
ATOM    987  CD1 PHE A 191     -20.258 -11.326  -7.219  0.00  0.00      C2   C
ATOM    988  CD2 PHE A 191     -22.421 -12.487  -7.048  0.00  0.00      C2   C
ATOM    989  CE1 PHE A 191     -19.973 -11.948  -8.457  0.00  0.00      C2   C
ATOM    990  CE2 PHE A 191     -22.144 -13.028  -8.311  0.00  0.00      C2   C
ATOM    991  CZ  PHE A 191     -20.895 -12.834  -8.991  0.00  0.00      C2   C
ATOM    992  H   PHE A 191     -22.280  -8.706  -6.391  0.00  0.00      C2   H
ATOM    993  HA  PHE A 191     -23.877 -10.795  -5.487  0.00  0.00      C2   H
ATOM    994  HB3 PHE A 191     -21.619 -11.382  -4.406  0.00  0.00      C2   H
ATOM    995  HB2 PHE A 191     -20.909 -10.038  -5.026  0.00  0.00      C2   H
ATOM    996  HD1 PHE A 191     -19.497 -10.618  -6.928  0.00  0.00      C2   H
ATOM    997  HD2 PHE A 191     -23.339 -12.712  -6.525  0.00  0.00      C2   H
ATOM    998  HE1 PHE A 191     -19.038 -11.876  -8.993  0.00  0.00      C2   H
ATOM    999  HE2 PHE A 191     -22.987 -13.597  -8.674  0.00  0.00      C2   H
ATOM   1000  HZ  PHE A 191     -20.628 -13.351  -9.901  0.00  0.00      C2   H
ATOM   1001  N   LYS A 192     -23.988 -10.716  -2.900  0.00  0.00      C2   N
ATOM   1002  CA  LYS A 192     -24.094 -10.780  -1.455  0.00  0.00      C2   C
ATOM   1003  C   LYS A 192     -22.922 -10.158  -0.693  0.00  0.00      C2   C
ATOM   1004  O   LYS A 192     -21.737 -10.478  -1.038  0.00  0.00      C2   O
ATOM   1005  CB  LYS A 192     -24.460 -12.219  -0.967  0.00  0.00      C2   C
ATOM   1006  CG  LYS A 192     -24.548 -12.339   0.580  0.00  0.00      C2   C
ATOM   1007  CD  LYS A 192     -24.903 -13.756   1.074  0.00  0.00      C2   C
ATOM   1008  CE  LYS A 192     -24.908 -13.784   2.618  0.00  0.00      C2   C
ATOM   1009  NZ  LYS A 192     -25.433 -15.087   3.103  0.00  0.00      C2   N
ATOM   1010  H   LYS A 192     -24.230 -11.606  -3.313  0.00  0.00      C2   H
ATOM   1011  HA  LYS A 192     -24.997 -10.189  -1.296  0.00  0.00      C2   H
ATOM   1012  HB3 LYS A 192     -23.666 -12.926  -1.210  0.00  0.00      C2   H
ATOM   1013  HB2 LYS A 192     -25.370 -12.667  -1.364  0.00  0.00      C2   H
ATOM   1014  HG3 LYS A 192     -25.289 -11.657   0.999  0.00  0.00      C2   H
ATOM   1015  HG2 LYS A 192     -23.610 -11.906   0.928  0.00  0.00      C2   H
ATOM   1016  HD3 LYS A 192     -24.207 -14.484   0.657  0.00  0.00      C2   H
ATOM   1017  HD2 LYS A 192     -25.837 -14.123   0.649  0.00  0.00      C2   H
ATOM   1018  HE3 LYS A 192     -25.505 -13.034   3.138  0.00  0.00      C2   H
ATOM   1019  HE2 LYS A 192     -23.923 -13.711   3.079  0.00  0.00      C2   H
ATOM   1020  HZ1 LYS A 192     -24.792 -15.867   3.069  0.00  0.00      C2   H
ATOM   1021  HZ2 LYS A 192     -25.672 -15.033   4.083  0.00  0.00      C2   H
ATOM   1022  HZ3 LYS A 192     -26.211 -15.389   2.535  0.00  0.00      C2   H
ATOM   1023  N   ASP A 193     -23.157  -9.214   0.204  0.00  0.00      C2   N
ATOM   1024  CA  ASP A 193     -22.199  -8.730   1.270  0.00  0.00      C2   C
ATOM   1025  C   ASP A 193     -21.160  -7.766   0.789  0.00  0.00      C2   C
ATOM   1026  O   ASP A 193     -20.875  -6.817   1.544  0.00  0.00      C2   O
ATOM   1027  CB  ASP A 193     -21.595  -9.796   2.224  0.00  0.00      C2   C
ATOM   1028  CG  ASP A 193     -22.627 -10.484   3.071  0.00  0.00      C2   C
ATOM   1029  OD1 ASP A 193     -23.717  -9.938   3.253  0.00  0.00      C2   O
ATOM   1030  OD2 ASP A 193     -22.193 -11.533   3.664  0.00  0.00      C2   O
ATOM   1031  H   ASP A 193     -24.085  -8.932   0.485  0.00  0.00      C2   H
ATOM   1032  HA  ASP A 193     -22.908  -8.092   1.798  0.00  0.00      C2   H
ATOM   1033  HB3 ASP A 193     -20.700  -9.408   2.710  0.00  0.00      C2   H
ATOM   1034  HB2 ASP A 193     -21.159 -10.540   1.557  0.00  0.00      C2   H
ATOM   1035  N   LEU A 194     -20.557  -8.051  -0.404  0.00  0.00      C2   N
ATOM   1036  CA  LEU A 194     -19.747  -7.135  -1.205  0.00  0.00      C2   C
ATOM   1037  C   LEU A 194     -20.210  -7.242  -2.674  0.00  0.00      C2   C
ATOM   1038  O   LEU A 194     -20.442  -8.317  -3.170  0.00  0.00      C2   O
ATOM   1039  CB  LEU A 194     -18.282  -7.478  -1.168  0.00  0.00      C2   C
ATOM   1040  CG  LEU A 194     -17.618  -7.230   0.187  0.00  0.00      C2   C
ATOM   1041  CD1 LEU A 194     -16.316  -8.025   0.277  0.00  0.00      C2   C
ATOM   1042  CD2 LEU A 194     -17.323  -5.741   0.443  0.00  0.00      C2   C
ATOM   1043  H   LEU A 194     -20.840  -8.832  -0.978  0.00  0.00      C2   H
ATOM   1044  HA  LEU A 194     -20.013  -6.163  -0.790  0.00  0.00      C2   H
ATOM   1045  HB3 LEU A 194     -17.717  -6.992  -1.963  0.00  0.00      C2   H
ATOM   1046  HB2 LEU A 194     -18.120  -8.506  -1.494  0.00  0.00      C2   H
ATOM   1047  HG  LEU A 194     -18.256  -7.603   0.988  0.00  0.00      C2   H
ATOM   1048 HD11 LEU A 194     -15.432  -7.395   0.379  0.00  0.00      C2   H
ATOM   1049 HD12 LEU A 194     -16.341  -8.673   1.153  0.00  0.00      C2   H
ATOM   1050 HD13 LEU A 194     -16.101  -8.661  -0.581  0.00  0.00      C2   H
ATOM   1051 HD21 LEU A 194     -17.746  -5.381   1.380  0.00  0.00      C2   H
ATOM   1052 HD22 LEU A 194     -16.265  -5.479   0.434  0.00  0.00      C2   H
ATOM   1053 HD23 LEU A 194     -17.757  -5.111  -0.334  0.00  0.00      C2   H
ATOM   1054  N   HIS A 195     -20.196  -6.077  -3.387  0.00  0.00      C2   N
ATOM   1055  CA  HIS A 195     -20.364  -5.950  -4.789  0.00  0.00      C2   C
ATOM   1056  C   HIS A 195     -18.992  -5.977  -5.487  0.00  0.00      C2   C
ATOM   1057  O   HIS A 195     -18.076  -5.200  -5.148  0.00  0.00      C2   O
ATOM   1058  CB  HIS A 195     -21.145  -4.689  -5.112  0.00  0.00      C2   C
ATOM   1059  CG  HIS A 195     -22.646  -4.576  -4.915  0.00  0.00      C2   C
ATOM   1060  ND1 HIS A 195     -23.377  -5.498  -4.220  0.00  0.00      C2   N
ATOM   1061  CD2 HIS A 195     -23.581  -3.733  -5.427  0.00  0.00      C2   C
ATOM   1062  CE1 HIS A 195     -24.648  -5.176  -4.290  0.00  0.00      C2   C
ATOM   1063  NE2 HIS A 195     -24.876  -4.143  -5.046  0.00  0.00      C2   N
ATOM   1064  H   HIS A 195     -19.780  -5.219  -3.052  0.00  0.00      C2   H
ATOM   1065  HA  HIS A 195     -21.023  -6.734  -5.162  0.00  0.00      C2   H
ATOM   1066  HB3 HIS A 195     -21.030  -4.647  -6.195  0.00  0.00      C2   H
ATOM   1067  HB2 HIS A 195     -20.649  -3.767  -4.810  0.00  0.00      C2   H
ATOM   1068  HD2 HIS A 195     -23.459  -2.877  -6.074  0.00  0.00      C2   H
ATOM   1069  HE1 HIS A 195     -25.458  -5.688  -3.792  0.00  0.00      C2   H
ATOM   1070  HD1 HIS A 195     -22.957  -6.257  -3.703  0.00  0.00      C2   H
ATOM   1071  N   PHE A 196     -18.827  -6.907  -6.462  0.00  0.00      C2   N
ATOM   1072  CA  PHE A 196     -17.554  -7.145  -7.171  0.00  0.00      C2   C
ATOM   1073  C   PHE A 196     -17.483  -6.483  -8.591  0.00  0.00      C2   C
ATOM   1074  O   PHE A 196     -18.188  -6.947  -9.477  0.00  0.00      C2   O
ATOM   1075  CB  PHE A 196     -17.324  -8.719  -7.305  0.00  0.00      C2   C
ATOM   1076  CG  PHE A 196     -17.135  -9.610  -6.057  0.00  0.00      C2   C
ATOM   1077  CD1 PHE A 196     -16.502 -10.803  -6.262  0.00  0.00      C2   C
ATOM   1078  CD2 PHE A 196     -17.970  -9.434  -4.897  0.00  0.00      C2   C
ATOM   1079  CE1 PHE A 196     -16.593 -11.891  -5.335  0.00  0.00      C2   C
ATOM   1080  CE2 PHE A 196     -17.987 -10.597  -4.053  0.00  0.00      C2   C
ATOM   1081  CZ  PHE A 196     -17.346 -11.825  -4.218  0.00  0.00      C2   C
ATOM   1082  H   PHE A 196     -19.696  -7.345  -6.734  0.00  0.00      C2   H
ATOM   1083  HA  PHE A 196     -16.761  -6.801  -6.507  0.00  0.00      C2   H
ATOM   1084  HB3 PHE A 196     -16.476  -8.903  -7.965  0.00  0.00      C2   H
ATOM   1085  HB2 PHE A 196     -18.070  -9.188  -7.946  0.00  0.00      C2   H
ATOM   1086  HD1 PHE A 196     -15.945 -10.959  -7.174  0.00  0.00      C2   H
ATOM   1087  HD2 PHE A 196     -18.483  -8.514  -4.661  0.00  0.00      C2   H
ATOM   1088  HE1 PHE A 196     -16.186 -12.814  -5.720  0.00  0.00      C2   H
ATOM   1089  HE2 PHE A 196     -18.615 -10.472  -3.183  0.00  0.00      C2   H
ATOM   1090  HZ  PHE A 196     -17.471 -12.581  -3.457  0.00  0.00      C2   H
ATOM   1091  N   LYS A 197     -16.579  -5.443  -8.652  0.00  0.00      C2   N
ATOM   1092  CA  LYS A 197     -15.946  -5.009  -9.923  0.00  0.00      C2   C
ATOM   1093  C   LYS A 197     -15.014  -6.019 -10.511  0.00  0.00      C2   C
ATOM   1094  O   LYS A 197     -14.222  -6.550  -9.758  0.00  0.00      C2   O
ATOM   1095  CB  LYS A 197     -15.274  -3.597  -9.712  0.00  0.00      C2   C
ATOM   1096  CG  LYS A 197     -16.252  -2.464  -9.299  0.00  0.00      C2   C
ATOM   1097  CD  LYS A 197     -15.711  -1.042  -9.100  0.00  0.00      C2   C
ATOM   1098  CE  LYS A 197     -16.860  -0.055  -8.767  0.00  0.00      C2   C
ATOM   1099  NZ  LYS A 197     -16.585   1.405  -8.851  0.00  0.00      C2   N
ATOM   1100  H   LYS A 197     -16.047  -5.326  -7.802  0.00  0.00      C2   H
ATOM   1101  HA  LYS A 197     -16.759  -4.837 -10.629  0.00  0.00      C2   H
ATOM   1102  HB3 LYS A 197     -14.789  -3.397 -10.668  0.00  0.00      C2   H
ATOM   1103  HB2 LYS A 197     -14.455  -3.646  -8.995  0.00  0.00      C2   H
ATOM   1104  HG3 LYS A 197     -16.596  -2.785  -8.316  0.00  0.00      C2   H
ATOM   1105  HG2 LYS A 197     -17.146  -2.489  -9.922  0.00  0.00      C2   H
ATOM   1106  HD3 LYS A 197     -15.314  -0.640 -10.032  0.00  0.00      C2   H
ATOM   1107  HD2 LYS A 197     -14.936  -1.057  -8.333  0.00  0.00      C2   H
ATOM   1108  HE3 LYS A 197     -17.310  -0.237  -7.791  0.00  0.00      C2   H
ATOM   1109  HE2 LYS A 197     -17.701  -0.270  -9.426  0.00  0.00      C2   H
ATOM   1110  HZ1 LYS A 197     -16.559   1.825  -9.769  0.00  0.00      C2   H
ATOM   1111  HZ2 LYS A 197     -17.225   2.028  -8.380  0.00  0.00      C2   H
ATOM   1112  HZ3 LYS A 197     -15.685   1.491  -8.399  0.00  0.00      C2   H
ATOM   1113  N   MET A 198     -15.095  -6.141 -11.830  0.00  0.00      C2   N
ATOM   1114  CA  MET A 198     -14.247  -7.051 -12.580  0.00  0.00      C2   C
ATOM   1115  C   MET A 198     -13.678  -6.449 -13.804  0.00  0.00      C2   C
ATOM   1116  O   MET A 198     -14.149  -6.557 -14.966  0.00  0.00      C2   O
ATOM   1117  CB  MET A 198     -15.103  -8.372 -12.852  0.00  0.00      C2   C
ATOM   1118  CG  MET A 198     -15.335  -9.180 -11.646  0.00  0.00      C2   C
ATOM   1119  SD  MET A 198     -16.251 -10.696 -11.860  0.00  0.00      C2   S
ATOM   1120  CE  MET A 198     -16.302 -11.253 -10.147  0.00  0.00      C2   C
ATOM   1121  H   MET A 198     -15.807  -5.594 -12.294  0.00  0.00      C2   H
ATOM   1122  HA  MET A 198     -13.459  -7.474 -11.956  0.00  0.00      C2   H
ATOM   1123  HB3 MET A 198     -14.692  -8.978 -13.660  0.00  0.00      C2   H
ATOM   1124  HB2 MET A 198     -16.061  -8.033 -13.247  0.00  0.00      C2   H
ATOM   1125  HG3 MET A 198     -15.761  -8.570 -10.849  0.00  0.00      C2   H
ATOM   1126  HG2 MET A 198     -14.373  -9.368 -11.169  0.00  0.00      C2   H
ATOM   1127  HE1 MET A 198     -17.118 -10.588  -9.865  0.00  0.00      C2   H
ATOM   1128  HE2 MET A 198     -16.755 -12.241 -10.061  0.00  0.00      C2   H
ATOM   1129  HE3 MET A 198     -15.410 -11.109  -9.538  0.00  0.00      C2   H
ATOM   1130  N   PHE A 199     -12.663  -5.600 -13.565  0.00  0.00      C2   N
ATOM   1131  CA  PHE A 199     -12.005  -4.686 -14.455  0.00  0.00      C2   C
ATOM   1132  C   PHE A 199     -11.227  -5.351 -15.578  0.00  0.00      C2   C
ATOM   1133  O   PHE A 199     -10.096  -5.766 -15.349  0.00  0.00      C2   O
ATOM   1134  CB  PHE A 199     -11.074  -3.828 -13.592  0.00  0.00      C2   C
ATOM   1135  CG  PHE A 199     -11.779  -2.906 -12.632  0.00  0.00      C2   C
ATOM   1136  CD1 PHE A 199     -11.949  -3.157 -11.237  0.00  0.00      C2   C
ATOM   1137  CD2 PHE A 199     -12.318  -1.740 -13.156  0.00  0.00      C2   C
ATOM   1138  CE1 PHE A 199     -12.341  -2.114 -10.450  0.00  0.00      C2   C
ATOM   1139  CE2 PHE A 199     -12.633  -0.673 -12.276  0.00  0.00      C2   C
ATOM   1140  CZ  PHE A 199     -12.699  -0.875 -10.899  0.00  0.00      C2   C
ATOM   1141  H   PHE A 199     -12.245  -5.548 -12.648  0.00  0.00      C2   H
ATOM   1142  HA  PHE A 199     -12.823  -4.037 -14.768  0.00  0.00      C2   H
ATOM   1143  HB3 PHE A 199     -10.518  -3.107 -14.191  0.00  0.00      C2   H
ATOM   1144  HB2 PHE A 199     -10.324  -4.386 -13.031  0.00  0.00      C2   H
ATOM   1145  HD1 PHE A 199     -11.670  -4.029 -10.663  0.00  0.00      C2   H
ATOM   1146  HD2 PHE A 199     -12.375  -1.704 -14.234  0.00  0.00      C2   H
ATOM   1147  HE1 PHE A 199     -12.484  -2.378  -9.413  0.00  0.00      C2   H
ATOM   1148  HE2 PHE A 199     -12.906   0.280 -12.704  0.00  0.00      C2   H
ATOM   1149  HZ  PHE A 199     -12.950  -0.014 -10.297  0.00  0.00      C2   H
ATOM   1150  N   ASP A 200     -11.891  -5.403 -16.741  0.00  0.00      C2   N
ATOM   1151  CA  ASP A 200     -11.319  -5.520 -18.030  0.00  0.00      C2   C
ATOM   1152  C   ASP A 200     -10.893  -4.187 -18.648  0.00  0.00      C2   C
ATOM   1153  O   ASP A 200     -11.686  -3.474 -19.302  0.00  0.00      C2   O
ATOM   1154  CB  ASP A 200     -12.305  -6.219 -19.000  0.00  0.00      C2   C
ATOM   1155  CG  ASP A 200     -11.627  -6.709 -20.259  0.00  0.00      C2   C
ATOM   1156  OD1 ASP A 200     -10.371  -6.687 -20.416  0.00  0.00      C2   O
ATOM   1157  OD2 ASP A 200     -12.310  -7.000 -21.309  0.00  0.00      C2   O
ATOM   1158  H   ASP A 200     -12.830  -5.041 -16.662  0.00  0.00      C2   H
ATOM   1159  HA  ASP A 200     -10.474  -6.201 -17.930  0.00  0.00      C2   H
ATOM   1160  HB3 ASP A 200     -13.023  -5.486 -19.366  0.00  0.00      C2   H
ATOM   1161  HB2 ASP A 200     -12.799  -7.063 -18.520  0.00  0.00      C2   H
ATOM   1162  N   VAL A 201      -9.656  -3.840 -18.393  0.00  0.00      C2   N
ATOM   1163  CA  VAL A 201      -8.953  -2.654 -18.880  0.00  0.00      C2   C
ATOM   1164  C   VAL A 201      -8.129  -3.165 -20.064  0.00  0.00      C2   C
ATOM   1165  O   VAL A 201      -6.941  -3.441 -19.974  0.00  0.00      C2   O
ATOM   1166  CB  VAL A 201      -7.988  -2.186 -17.695  0.00  0.00      C2   C
ATOM   1167  CG1 VAL A 201      -7.175  -3.339 -17.029  0.00  0.00      C2   C
ATOM   1168  CG2 VAL A 201      -7.211  -0.989 -18.124  0.00  0.00      C2   C
ATOM   1169  H   VAL A 201      -9.069  -4.528 -17.942  0.00  0.00      C2   H
ATOM   1170  HA  VAL A 201      -9.616  -1.845 -19.188  0.00  0.00      C2   H
ATOM   1171  HB  VAL A 201      -8.620  -1.756 -16.917  0.00  0.00      C2   H
ATOM   1172 HG11 VAL A 201      -6.465  -2.899 -16.329  0.00  0.00      C2   H
ATOM   1173 HG12 VAL A 201      -7.877  -3.888 -16.402  0.00  0.00      C2   H
ATOM   1174 HG13 VAL A 201      -6.681  -4.019 -17.723  0.00  0.00      C2   H
ATOM   1175 HG21 VAL A 201      -7.896  -0.241 -18.523  0.00  0.00      C2   H
ATOM   1176 HG22 VAL A 201      -6.720  -0.565 -17.248  0.00  0.00      C2   H
ATOM   1177 HG23 VAL A 201      -6.426  -1.216 -18.846  0.00  0.00      C2   H
ATOM   1178  N   GLY A 202      -8.831  -3.347 -21.185  0.00  0.00      C2   N
ATOM   1179  CA  GLY A 202      -8.219  -3.441 -22.516  0.00  0.00      C2   C
ATOM   1180  C   GLY A 202      -8.329  -2.035 -23.134  0.00  0.00      C2   C
ATOM   1181  O   GLY A 202      -8.621  -1.067 -22.450  0.00  0.00      C2   O
ATOM   1182  H   GLY A 202      -9.829  -3.193 -21.167  0.00  0.00      C2   H
ATOM   1183  HA3 GLY A 202      -8.740  -4.247 -23.032  0.00  0.00      C2   H
ATOM   1184  HA2 GLY A 202      -7.227  -3.888 -22.455  0.00  0.00      C2   H
ATOM   1185  N   GLY A 203      -8.104  -1.993 -24.465  0.00  0.00      C2   N
ATOM   1186  CA  GLY A 203      -8.248  -0.736 -25.291  0.00  0.00      C2   C
ATOM   1187  C   GLY A 203      -7.228   0.366 -24.998  0.00  0.00      C2   C
ATOM   1188  O   GLY A 203      -7.311   1.473 -25.606  0.00  0.00      C2   O
ATOM   1189  H   GLY A 203      -7.821  -2.861 -24.896  0.00  0.00      C2   H
ATOM   1190  HA  GLY A 203      -8.231  -1.084 -26.324  0.00  0.00      C2   H
ATOM   1191  HA3 GLY A 203      -9.249  -0.350 -25.100  0.00  0.00      C2   H
ATOM   1192  N   GLN A 204      -6.248   0.166 -24.050  0.00  0.00      C2   N
ATOM   1193  CA  GLN A 204      -5.426   1.205 -23.499  0.00  0.00      C2   C
ATOM   1194  C   GLN A 204      -4.443   1.694 -24.619  0.00  0.00      C2   C
ATOM   1195  O   GLN A 204      -3.968   2.809 -24.740  0.00  0.00      C2   O
ATOM   1196  CB  GLN A 204      -4.816   0.847 -22.112  0.00  0.00      C2   C
ATOM   1197  CG  GLN A 204      -5.787   0.441 -20.940  0.00  0.00      C2   C
ATOM   1198  CD  GLN A 204      -6.755   1.657 -20.783  0.00  0.00      C2   C
ATOM   1199  OE1 GLN A 204      -6.291   2.772 -20.563  0.00  0.00      C2   O
ATOM   1200  NE2 GLN A 204      -8.038   1.418 -20.912  0.00  0.00      C2   N
ATOM   1201  H   GLN A 204      -6.164  -0.717 -23.567  0.00  0.00      C2   H
ATOM   1202  HA  GLN A 204      -6.048   2.081 -23.313  0.00  0.00      C2   H
ATOM   1203  HB3 GLN A 204      -4.208   1.577 -21.578  0.00  0.00      C2   H
ATOM   1204  HB2 GLN A 204      -4.163  -0.012 -22.263  0.00  0.00      C2   H
ATOM   1205  HG3 GLN A 204      -5.108   0.246 -20.110  0.00  0.00      C2   H
ATOM   1206  HG2 GLN A 204      -6.307  -0.507 -21.084  0.00  0.00      C2   H
ATOM   1207 HE22 GLN A 204      -8.716   2.151 -20.759  0.00  0.00      C2   H
ATOM   1208 HE21 GLN A 204      -8.367   0.475 -21.062  0.00  0.00      C2   H
ATOM   1209  N   ARG A 205      -4.144   0.788 -25.579  0.00  0.00      C2   N
ATOM   1210  CA  ARG A 205      -3.264   1.071 -26.669  0.00  0.00      C2   C
ATOM   1211  C   ARG A 205      -1.744   1.273 -26.255  0.00  0.00      C2   C
ATOM   1212  O   ARG A 205      -0.940   1.721 -27.066  0.00  0.00      C2   O
ATOM   1213  CB  ARG A 205      -3.661   2.081 -27.779  0.00  0.00      C2   C
ATOM   1214  CG  ARG A 205      -5.098   1.775 -28.121  0.00  0.00      C2   C
ATOM   1215  CD  ARG A 205      -5.534   2.401 -29.438  0.00  0.00      C2   C
ATOM   1216  NE  ARG A 205      -5.097   1.641 -30.563  0.00  0.00      C2   N
ATOM   1217  CZ  ARG A 205      -5.224   1.791 -31.856  0.00  0.00      C2   C
ATOM   1218  NH1 ARG A 205      -5.956   2.766 -32.403  0.00  0.00      C2   N
ATOM   1219  NH2 ARG A 205      -4.778   0.831 -32.678  0.00  0.00      C2   N
ATOM   1220  H   ARG A 205      -4.568  -0.128 -25.587  0.00  0.00      C2   H
ATOM   1221  HA  ARG A 205      -3.171   0.071 -27.093  0.00  0.00      C2   H
ATOM   1222  HB3 ARG A 205      -3.039   2.007 -28.671  0.00  0.00      C2   H
ATOM   1223  HB2 ARG A 205      -3.496   3.067 -27.344  0.00  0.00      C2   H
ATOM   1224  HG3 ARG A 205      -5.745   1.992 -27.271  0.00  0.00      C2   H
ATOM   1225  HG2 ARG A 205      -5.145   0.710 -28.348  0.00  0.00      C2   H
ATOM   1226  HD3 ARG A 205      -5.118   3.378 -29.684  0.00  0.00      C2   H
ATOM   1227  HD2 ARG A 205      -6.618   2.518 -29.412  0.00  0.00      C2   H
ATOM   1228  HE  ARG A 205      -4.532   0.865 -30.248  0.00  0.00      C2   H
ATOM   1229 HH12 ARG A 205      -6.162   2.856 -33.387  0.00  0.00      C2   H
ATOM   1230 HH11 ARG A 205      -6.324   3.419 -31.726  0.00  0.00      C2   H
ATOM   1231 HH22 ARG A 205      -5.000   0.734 -33.658  0.00  0.00      C2   H
ATOM   1232 HH21 ARG A 205      -4.188   0.054 -32.417  0.00  0.00      C2   H
ATOM   1233  N   SER A 206      -1.189   0.829 -25.110  0.00  0.00      C2   N
ATOM   1234  CA  SER A 206       0.206   0.914 -24.716  0.00  0.00      C2   C
ATOM   1235  C   SER A 206       0.477  -0.166 -23.685  0.00  0.00      C2   C
ATOM   1236  O   SER A 206      -0.483  -0.690 -23.075  0.00  0.00      C2   O
ATOM   1237  CB  SER A 206       0.501   2.397 -24.302  0.00  0.00      C2   C
ATOM   1238  OG  SER A 206       1.932   2.572 -24.348  0.00  0.00      C2   O
ATOM   1239  H   SER A 206      -1.721   0.194 -24.532  0.00  0.00      C2   H
ATOM   1240  HA  SER A 206       0.898   0.645 -25.514  0.00  0.00      C2   H
ATOM   1241  HB3 SER A 206       0.120   2.539 -23.291  0.00  0.00      C2   H
ATOM   1242  HB2 SER A 206       0.056   3.136 -24.967  0.00  0.00      C2   H
ATOM   1243  HG  SER A 206       2.216   3.293 -24.915  0.00  0.00      C2   H
ATOM   1244  N   GLU A 207       1.785  -0.465 -23.447  0.00  0.00      C2   N
ATOM   1245  CA  GLU A 207       2.216  -1.605 -22.623  0.00  0.00      C2   C
ATOM   1246  C   GLU A 207       1.660  -1.631 -21.148  0.00  0.00      C2   C
ATOM   1247  O   GLU A 207       1.562  -0.513 -20.620  0.00  0.00      C2   O
ATOM   1248  CB  GLU A 207       3.791  -1.678 -22.692  0.00  0.00      C2   C
ATOM   1249  CG  GLU A 207       4.391  -1.656 -24.109  0.00  0.00      C2   C
ATOM   1250  CD  GLU A 207       4.823  -0.313 -24.580  0.00  0.00      C2   C
ATOM   1251  OE1 GLU A 207       4.110   0.731 -24.612  0.00  0.00      C2   O
ATOM   1252  OE2 GLU A 207       6.035  -0.187 -24.851  0.00  0.00      C2   O
ATOM   1253  H   GLU A 207       2.437   0.068 -24.003  0.00  0.00      C2   H
ATOM   1254  HA  GLU A 207       1.889  -2.516 -23.125  0.00  0.00      C2   H
ATOM   1255  HB3 GLU A 207       4.112  -2.602 -22.211  0.00  0.00      C2   H
ATOM   1256  HB2 GLU A 207       4.308  -0.927 -22.094  0.00  0.00      C2   H
ATOM   1257  HG3 GLU A 207       3.767  -2.236 -24.789  0.00  0.00      C2   H
ATOM   1258  HG2 GLU A 207       5.261  -2.312 -24.083  0.00  0.00      C2   H
ATOM   1259  N   ARG A 208       1.371  -2.785 -20.611  0.00  0.00      C2   N
ATOM   1260  CA  ARG A 208       0.784  -3.095 -19.329  0.00  0.00      C2   C
ATOM   1261  C   ARG A 208       1.487  -2.441 -18.118  0.00  0.00      C2   C
ATOM   1262  O   ARG A 208       0.825  -1.902 -17.212  0.00  0.00      C2   O
ATOM   1263  CB  ARG A 208       0.671  -4.652 -19.071  0.00  0.00      C2   C
ATOM   1264  CG  ARG A 208      -0.195  -5.434 -20.041  0.00  0.00      C2   C
ATOM   1265  CD  ARG A 208      -0.517  -6.895 -19.694  0.00  0.00      C2   C
ATOM   1266  NE  ARG A 208       0.789  -7.598 -19.757  0.00  0.00      C2   N
ATOM   1267  CZ  ARG A 208       1.457  -7.956 -20.869  0.00  0.00      C2   C
ATOM   1268  NH1 ARG A 208       0.920  -7.778 -22.075  0.00  0.00      C2   N
ATOM   1269  NH2 ARG A 208       2.637  -8.514 -20.841  0.00  0.00      C2   N
ATOM   1270  H   ARG A 208       1.600  -3.651 -21.078  0.00  0.00      C2   H
ATOM   1271  HA  ARG A 208      -0.231  -2.703 -19.254  0.00  0.00      C2   H
ATOM   1272  HB3 ARG A 208       0.236  -4.947 -18.116  0.00  0.00      C2   H
ATOM   1273  HB2 ARG A 208       1.726  -4.914 -19.152  0.00  0.00      C2   H
ATOM   1274  HG3 ARG A 208       0.133  -5.407 -21.080  0.00  0.00      C2   H
ATOM   1275  HG2 ARG A 208      -1.169  -4.945 -20.048  0.00  0.00      C2   H
ATOM   1276  HD3 ARG A 208      -1.291  -7.337 -20.321  0.00  0.00      C2   H
ATOM   1277  HD2 ARG A 208      -0.830  -6.951 -18.652  0.00  0.00      C2   H
ATOM   1278  HE  ARG A 208       1.253  -7.792 -18.881  0.00  0.00      C2   H
ATOM   1279 HH12 ARG A 208       1.335  -8.211 -22.888  0.00  0.00      C2   H
ATOM   1280 HH11 ARG A 208       0.038  -7.302 -22.201  0.00  0.00      C2   H
ATOM   1281 HH22 ARG A 208       3.174  -8.692 -21.678  0.00  0.00      C2   H
ATOM   1282 HH21 ARG A 208       3.190  -8.671 -20.011  0.00  0.00      C2   H
ATOM   1283  N   LYS A 209       2.818  -2.356 -18.108  0.00  0.00      C2   N
ATOM   1284  CA  LYS A 209       3.652  -1.612 -17.198  0.00  0.00      C2   C
ATOM   1285  C   LYS A 209       3.329  -0.124 -16.915  0.00  0.00      C2   C
ATOM   1286  O   LYS A 209       3.752   0.467 -15.901  0.00  0.00      C2   O
ATOM   1287  CB  LYS A 209       5.156  -1.811 -17.550  0.00  0.00      C2   C
ATOM   1288  CG  LYS A 209       5.646  -1.081 -18.861  0.00  0.00      C2   C
ATOM   1289  CD  LYS A 209       7.155  -0.675 -18.979  0.00  0.00      C2   C
ATOM   1290  CE  LYS A 209       7.608  -0.156 -20.292  0.00  0.00      C2   C
ATOM   1291  NZ  LYS A 209       9.026   0.162 -20.225  0.00  0.00      C2   N
ATOM   1292  H   LYS A 209       3.327  -2.833 -18.838  0.00  0.00      C2   H
ATOM   1293  HA  LYS A 209       3.434  -2.122 -16.260  0.00  0.00      C2   H
ATOM   1294  HB3 LYS A 209       5.476  -2.853 -17.519  0.00  0.00      C2   H
ATOM   1295  HB2 LYS A 209       5.717  -1.334 -16.747  0.00  0.00      C2   H
ATOM   1296  HG3 LYS A 209       5.168  -0.109 -18.985  0.00  0.00      C2   H
ATOM   1297  HG2 LYS A 209       5.497  -1.752 -19.707  0.00  0.00      C2   H
ATOM   1298  HD3 LYS A 209       7.796  -1.493 -18.652  0.00  0.00      C2   H
ATOM   1299  HD2 LYS A 209       7.180   0.122 -18.236  0.00  0.00      C2   H
ATOM   1300  HE3 LYS A 209       6.903   0.494 -20.810  0.00  0.00      C2   H
ATOM   1301  HE2 LYS A 209       7.418  -1.035 -20.907  0.00  0.00      C2   H
ATOM   1302  HZ1 LYS A 209       9.648  -0.596 -19.980  0.00  0.00      C2   H
ATOM   1303  HZ2 LYS A 209       9.403   0.445 -21.118  0.00  0.00      C2   H
ATOM   1304  HZ3 LYS A 209       9.176   0.970 -19.639  0.00  0.00      C2   H
ATOM   1305  N   LYS A 210       2.586   0.511 -17.787  0.00  0.00      C2   N
ATOM   1306  CA  LYS A 210       2.317   1.959 -17.652  0.00  0.00      C2   C
ATOM   1307  C   LYS A 210       0.911   2.173 -17.000  0.00  0.00      C2   C
ATOM   1308  O   LYS A 210       0.548   3.317 -16.727  0.00  0.00      C2   O
ATOM   1309  CB  LYS A 210       2.246   2.578 -19.041  0.00  0.00      C2   C
ATOM   1310  CG  LYS A 210       3.438   2.313 -19.962  0.00  0.00      C2   C
ATOM   1311  CD  LYS A 210       3.415   3.095 -21.274  0.00  0.00      C2   C
ATOM   1312  CE  LYS A 210       4.741   2.929 -21.936  0.00  0.00      C2   C
ATOM   1313  NZ  LYS A 210       4.576   3.008 -23.414  0.00  0.00      C2   N
ATOM   1314  H   LYS A 210       2.130   0.185 -18.628  0.00  0.00      C2   H
ATOM   1315  HA  LYS A 210       2.866   2.557 -16.924  0.00  0.00      C2   H
ATOM   1316  HB3 LYS A 210       2.194   3.653 -18.872  0.00  0.00      C2   H
ATOM   1317  HB2 LYS A 210       1.378   2.327 -19.651  0.00  0.00      C2   H
ATOM   1318  HG3 LYS A 210       3.477   1.251 -20.205  0.00  0.00      C2   H
ATOM   1319  HG2 LYS A 210       4.414   2.474 -19.504  0.00  0.00      C2   H
ATOM   1320  HD3 LYS A 210       3.125   4.128 -21.082  0.00  0.00      C2   H
ATOM   1321  HD2 LYS A 210       2.634   2.497 -21.743  0.00  0.00      C2   H
ATOM   1322  HE3 LYS A 210       5.128   1.946 -21.669  0.00  0.00      C2   H
ATOM   1323  HE2 LYS A 210       5.475   3.649 -21.573  0.00  0.00      C2   H
ATOM   1324  HZ1 LYS A 210       3.994   3.668 -23.908  0.00  0.00      C2   H
ATOM   1325  HZ2 LYS A 210       5.456   2.968 -23.908  0.00  0.00      C2   H
ATOM   1326  HZ3 LYS A 210       4.209   2.105 -23.681  0.00  0.00      C2   H
ATOM   1327  N   TRP A 211       0.099   1.193 -16.919  0.00  0.00      C2   N
ATOM   1328  CA  TRP A 211      -1.281   1.393 -16.389  0.00  0.00      C2   C
ATOM   1329  C   TRP A 211      -1.701   0.283 -15.357  0.00  0.00      C2   C
ATOM   1330  O   TRP A 211      -2.446   0.678 -14.511  0.00  0.00      C2   O
ATOM   1331  CB  TRP A 211      -2.299   1.583 -17.565  0.00  0.00      C2   C
ATOM   1332  CG  TRP A 211      -2.204   0.618 -18.685  0.00  0.00      C2   C
ATOM   1333  CD1 TRP A 211      -1.600   0.762 -19.879  0.00  0.00      C2   C
ATOM   1334  CD2 TRP A 211      -2.799  -0.733 -18.760  0.00  0.00      C2   C
ATOM   1335  NE1 TRP A 211      -1.662  -0.392 -20.607  0.00  0.00      C2   N
ATOM   1336  CE2 TRP A 211      -2.396  -1.403 -19.999  0.00  0.00      C2   C
ATOM   1337  CE3 TRP A 211      -3.567  -1.478 -17.840  0.00  0.00      C2   C
ATOM   1338  CZ2 TRP A 211      -2.763  -2.716 -20.373  0.00  0.00      C2   C
ATOM   1339  CZ3 TRP A 211      -3.909  -2.841 -18.224  0.00  0.00      C2   C
ATOM   1340  CH2 TRP A 211      -3.527  -3.482 -19.442  0.00  0.00      C2   C
ATOM   1341  H   TRP A 211       0.436   0.389 -17.428  0.00  0.00      C2   H
ATOM   1342  HA  TRP A 211      -1.439   2.383 -15.961  0.00  0.00      C2   H
ATOM   1343  HB3 TRP A 211      -2.235   2.619 -17.899  0.00  0.00      C2   H
ATOM   1344  HB2 TRP A 211      -3.310   1.737 -17.190  0.00  0.00      C2   H
ATOM   1345  HD1 TRP A 211      -1.282   1.715 -20.275  0.00  0.00      C2   H
ATOM   1346  HE1 TRP A 211      -1.071  -0.508 -21.418  0.00  0.00      C2   H
ATOM   1347  HE3 TRP A 211      -3.891  -1.073 -16.893  0.00  0.00      C2   H
ATOM   1348  HZ2 TRP A 211      -2.702  -3.138 -21.365  0.00  0.00      C2   H
ATOM   1349  HZ3 TRP A 211      -4.531  -3.342 -17.498  0.00  0.00      C2   H
ATOM   1350  HH2 TRP A 211      -3.807  -4.516 -19.583  0.00  0.00      C2   H
ATOM   1351  N   ILE A 212      -1.120  -0.949 -15.345  0.00  0.00      C2   N
ATOM   1352  CA  ILE A 212      -1.493  -2.054 -14.453  0.00  0.00      C2   C
ATOM   1353  C   ILE A 212      -1.170  -1.693 -12.948  0.00  0.00      C2   C
ATOM   1354  O   ILE A 212      -1.711  -2.370 -12.089  0.00  0.00      C2   O
ATOM   1355  CB  ILE A 212      -0.821  -3.334 -14.929  0.00  0.00      C2   C
ATOM   1356  CG1 ILE A 212      -1.477  -4.566 -14.309  0.00  0.00      C2   C
ATOM   1357  CG2 ILE A 212       0.659  -3.351 -14.589  0.00  0.00      C2   C
ATOM   1358  CD1 ILE A 212      -2.993  -4.813 -14.609  0.00  0.00      C2   C
ATOM   1359  H   ILE A 212      -0.324  -1.092 -15.951  0.00  0.00      C2   H
ATOM   1360  HA  ILE A 212      -2.567  -2.166 -14.599  0.00  0.00      C2   H
ATOM   1361  HB  ILE A 212      -1.011  -3.507 -15.988  0.00  0.00      C2   H
ATOM   1362 HG13 ILE A 212      -1.111  -4.599 -13.283  0.00  0.00      C2   H
ATOM   1363 HG12 ILE A 212      -0.852  -5.383 -14.672  0.00  0.00      C2   H
ATOM   1364 HG21 ILE A 212       1.021  -2.362 -14.871  0.00  0.00      C2   H
ATOM   1365 HG22 ILE A 212       0.709  -3.424 -13.502  0.00  0.00      C2   H
ATOM   1366 HG23 ILE A 212       1.233  -4.183 -14.995  0.00  0.00      C2   H
ATOM   1367 HD11 ILE A 212      -3.267  -5.864 -14.511  0.00  0.00      C2   H
ATOM   1368 HD12 ILE A 212      -3.651  -4.316 -13.896  0.00  0.00      C2   H
ATOM   1369 HD13 ILE A 212      -3.308  -4.471 -15.595  0.00  0.00      C2   H
ATOM   1370  N   HIE A 213      -0.276  -0.728 -12.772  0.00  0.00      C2   N
ATOM   1371  CA  HIE A 213       0.275  -0.349 -11.493  0.00  0.00      C2   C
ATOM   1372  C   HIE A 213      -0.714   0.377 -10.575  0.00  0.00      C2   C
ATOM   1373  O   HIE A 213      -0.539   0.277  -9.343  0.00  0.00      C2   O
ATOM   1374  CB  HIE A 213       1.613   0.355 -11.571  0.00  0.00      C2   C
ATOM   1375  CG  HIE A 213       1.734   1.638 -12.298  0.00  0.00      C2   C
ATOM   1376  ND1 HIE A 213       0.727   2.667 -12.274  0.00  0.00      C2   N
ATOM   1377  CD2 HIE A 213       2.837   2.185 -12.979  0.00  0.00      C2   C
ATOM   1378  CE1 HIE A 213       1.294   3.606 -13.014  0.00  0.00      C2   C
ATOM   1379  NE2 HIE A 213       2.527   3.435 -13.401  0.00  0.00      C2   N
ATOM   1380  H   HIE A 213       0.069  -0.283 -13.610  0.00  0.00      C2   H
ATOM   1381  HA  HIE A 213       0.567  -1.274 -10.996  0.00  0.00      C2   H
ATOM   1382  HB3 HIE A 213       2.416  -0.249 -11.993  0.00  0.00      C2   H
ATOM   1383  HB2 HIE A 213       1.951   0.730 -10.606  0.00  0.00      C2   H
ATOM   1384  HD2 HIE A 213       3.746   1.643 -13.193  0.00  0.00      C2   H
ATOM   1385  HE1 HIE A 213       0.749   4.463 -13.381  0.00  0.00      C2   H
ATOM   1386  HE2 HIE A 213       2.949   3.938 -14.168  0.00  0.00      C2   H
ATOM   1387  N   CYS A 214      -1.746   0.868 -11.226  0.00  0.00      C2   N
ATOM   1388  CA  CYS A 214      -2.964   1.495 -10.748  0.00  0.00      C2   C
ATOM   1389  C   CYS A 214      -3.880   0.490 -10.034  0.00  0.00      C2   C
ATOM   1390  O   CYS A 214      -4.639   0.908  -9.104  0.00  0.00      C2   O
ATOM   1391  CB  CYS A 214      -3.829   2.116 -11.897  0.00  0.00      C2   C
ATOM   1392  SG  CYS A 214      -2.657   3.255 -12.855  0.00  0.00      C2   S
ATOM   1393  H   CYS A 214      -1.549   0.920 -12.215  0.00  0.00      C2   H
ATOM   1394  HA  CYS A 214      -2.809   2.405 -10.168  0.00  0.00      C2   H
ATOM   1395  HB3 CYS A 214      -4.755   2.589 -11.569  0.00  0.00      C2   H
ATOM   1396  HB2 CYS A 214      -4.074   1.260 -12.525  0.00  0.00      C2   H
ATOM   1397  HG  CYS A 214      -2.653   2.491 -13.951  0.00  0.00      C2   H
ATOM   1398  N   PHE A 215      -3.787  -0.845 -10.371  0.00  0.00      C2   N
ATOM   1399  CA  PHE A 215      -4.682  -1.917  -9.958  0.00  0.00      C2   C
ATOM   1400  C   PHE A 215      -3.975  -2.839  -8.997  0.00  0.00      C2   C
ATOM   1401  O   PHE A 215      -4.314  -4.031  -9.008  0.00  0.00      C2   O
ATOM   1402  CB  PHE A 215      -5.264  -2.633 -11.182  0.00  0.00      C2   C
ATOM   1403  CG  PHE A 215      -6.025  -1.751 -12.158  0.00  0.00      C2   C
ATOM   1404  CD1 PHE A 215      -5.363  -1.295 -13.282  0.00  0.00      C2   C
ATOM   1405  CD2 PHE A 215      -7.288  -1.304 -11.892  0.00  0.00      C2   C
ATOM   1406  CE1 PHE A 215      -6.016  -0.536 -14.229  0.00  0.00      C2   C
ATOM   1407  CE2 PHE A 215      -7.971  -0.586 -12.857  0.00  0.00      C2   C
ATOM   1408  CZ  PHE A 215      -7.312  -0.210 -14.026  0.00  0.00      C2   C
ATOM   1409  H   PHE A 215      -3.274  -1.189 -11.170  0.00  0.00      C2   H
ATOM   1410  HA  PHE A 215      -5.478  -1.420  -9.402  0.00  0.00      C2   H
ATOM   1411  HB3 PHE A 215      -5.847  -3.488 -10.839  0.00  0.00      C2   H
ATOM   1412  HB2 PHE A 215      -4.410  -3.083 -11.690  0.00  0.00      C2   H
ATOM   1413  HD1 PHE A 215      -4.396  -1.714 -13.519  0.00  0.00      C2   H
ATOM   1414  HD2 PHE A 215      -7.774  -1.475 -10.943  0.00  0.00      C2   H
ATOM   1415  HE1 PHE A 215      -5.410  -0.250 -15.076  0.00  0.00      C2   H
ATOM   1416  HE2 PHE A 215      -8.969  -0.267 -12.595  0.00  0.00      C2   H
ATOM   1417  HZ  PHE A 215      -7.818   0.355 -14.795  0.00  0.00      C2   H
ATOM   1418  N   GLU A 216      -3.024  -2.245  -8.299  0.00  0.00      C2   N
ATOM   1419  CA  GLU A 216      -2.302  -2.871  -7.185  0.00  0.00      C2   C
ATOM   1420  C   GLU A 216      -3.181  -2.849  -5.957  0.00  0.00      C2   C
ATOM   1421  O   GLU A 216      -3.735  -1.830  -5.552  0.00  0.00      C2   O
ATOM   1422  CB  GLU A 216      -0.992  -2.061  -7.026  0.00  0.00      C2   C
ATOM   1423  CG  GLU A 216      -0.001  -2.421  -5.906  0.00  0.00      C2   C
ATOM   1424  CD  GLU A 216      -0.444  -2.000  -4.483  0.00  0.00      C2   C
ATOM   1425  OE1 GLU A 216      -0.854  -0.849  -4.201  0.00  0.00      C2   O
ATOM   1426  OE2 GLU A 216      -0.306  -2.872  -3.581  0.00  0.00      C2   O
ATOM   1427  H   GLU A 216      -2.880  -1.263  -8.490  0.00  0.00      C2   H
ATOM   1428  HA  GLU A 216      -1.996  -3.881  -7.457  0.00  0.00      C2   H
ATOM   1429  HB3 GLU A 216      -1.235  -1.001  -6.951  0.00  0.00      C2   H
ATOM   1430  HB2 GLU A 216      -0.423  -2.142  -7.952  0.00  0.00      C2   H
ATOM   1431  HG3 GLU A 216       1.006  -2.063  -6.119  0.00  0.00      C2   H
ATOM   1432  HG2 GLU A 216       0.103  -3.503  -5.974  0.00  0.00      C2   H
ATOM   1433  N   GLY A 217      -3.366  -4.046  -5.398  0.00  0.00      C2   N
ATOM   1434  CA  GLY A 217      -4.030  -4.214  -4.141  0.00  0.00      C2   C
ATOM   1435  C   GLY A 217      -5.560  -4.463  -4.292  0.00  0.00      C2   C
ATOM   1436  O   GLY A 217      -6.381  -4.179  -3.388  0.00  0.00      C2   O
ATOM   1437  H   GLY A 217      -2.910  -4.866  -5.773  0.00  0.00      C2   H
ATOM   1438  HA3 GLY A 217      -3.917  -3.353  -3.483  0.00  0.00      C2   H
ATOM   1439  HA2 GLY A 217      -3.578  -5.005  -3.542  0.00  0.00      C2   H
ATOM   1440  N   VAL A 218      -5.891  -4.882  -5.512  0.00  0.00      C2   N
ATOM   1441  CA  VAL A 218      -7.117  -5.624  -5.871  0.00  0.00      C2   C
ATOM   1442  C   VAL A 218      -7.121  -6.976  -5.074  0.00  0.00      C2   C
ATOM   1443  O   VAL A 218      -6.044  -7.489  -4.726  0.00  0.00      C2   O
ATOM   1444  CB  VAL A 218      -7.119  -5.968  -7.396  0.00  0.00      C2   C
ATOM   1445  CG1 VAL A 218      -7.366  -4.623  -8.173  0.00  0.00      C2   C
ATOM   1446  CG2 VAL A 218      -5.897  -6.811  -7.817  0.00  0.00      C2   C
ATOM   1447  H   VAL A 218      -5.134  -5.064  -6.154  0.00  0.00      C2   H
ATOM   1448  HA  VAL A 218      -8.091  -5.177  -5.668  0.00  0.00      C2   H
ATOM   1449  HB  VAL A 218      -7.940  -6.673  -7.532  0.00  0.00      C2   H
ATOM   1450 HG11 VAL A 218      -6.771  -3.774  -7.837  0.00  0.00      C2   H
ATOM   1451 HG12 VAL A 218      -7.090  -4.726  -9.223  0.00  0.00      C2   H
ATOM   1452 HG13 VAL A 218      -8.429  -4.382  -8.195  0.00  0.00      C2   H
ATOM   1453 HG21 VAL A 218      -5.881  -6.841  -8.907  0.00  0.00      C2   H
ATOM   1454 HG22 VAL A 218      -4.955  -6.355  -7.514  0.00  0.00      C2   H
ATOM   1455 HG23 VAL A 218      -6.001  -7.824  -7.430  0.00  0.00      C2   H
ATOM   1456  N   THR A 219      -8.353  -7.412  -4.754  0.00  0.00      C2   N
ATOM   1457  CA  THR A 219      -8.641  -8.663  -4.043  0.00  0.00      C2   C
ATOM   1458  C   THR A 219      -8.106  -9.965  -4.763  0.00  0.00      C2   C
ATOM   1459  O   THR A 219      -7.757 -10.966  -4.094  0.00  0.00      C2   O
ATOM   1460  CB  THR A 219     -10.154  -8.866  -3.958  0.00  0.00      C2   C
ATOM   1461  OG1 THR A 219     -10.756  -7.637  -3.765  0.00  0.00      C2   O
ATOM   1462  CG2 THR A 219     -10.666  -9.751  -2.790  0.00  0.00      C2   C
ATOM   1463  H   THR A 219      -9.144  -6.809  -4.932  0.00  0.00      C2   H
ATOM   1464  HA  THR A 219      -8.178  -8.545  -3.064  0.00  0.00      C2   H
ATOM   1465  HB  THR A 219     -10.578  -9.305  -4.861  0.00  0.00      C2   H
ATOM   1466  HG1 THR A 219     -10.972  -7.308  -4.641  0.00  0.00      C2   H
ATOM   1467 HG21 THR A 219     -11.747  -9.679  -2.675  0.00  0.00      C2   H
ATOM   1468 HG22 THR A 219     -10.388 -10.797  -2.922  0.00  0.00      C2   H
ATOM   1469 HG23 THR A 219     -10.387  -9.340  -1.820  0.00  0.00      C2   H
ATOM   1470  N   ALA A 220      -8.163  -9.999  -6.123  0.00  0.00      C2   N
ATOM   1471  CA  ALA A 220      -7.858 -11.109  -6.960  0.00  0.00      C2   C
ATOM   1472  C   ALA A 220      -7.883 -10.660  -8.430  0.00  0.00      C2   C
ATOM   1473  O   ALA A 220      -8.539  -9.671  -8.773  0.00  0.00      C2   O
ATOM   1474  CB  ALA A 220      -8.828 -12.272  -6.685  0.00  0.00      C2   C
ATOM   1475  H   ALA A 220      -8.513  -9.135  -6.512  0.00  0.00      C2   H
ATOM   1476  HA  ALA A 220      -6.848 -11.446  -6.726  0.00  0.00      C2   H
ATOM   1477  HB1 ALA A 220      -8.664 -12.703  -5.697  0.00  0.00      C2   H
ATOM   1478  HB2 ALA A 220      -9.885 -12.002  -6.686  0.00  0.00      C2   H
ATOM   1479  HB3 ALA A 220      -8.645 -13.074  -7.400  0.00  0.00      C2   H
ATOM   1480  N   ILE A 221      -7.196 -11.462  -9.230  0.00  0.00      C2   N
ATOM   1481  CA  ILE A 221      -7.213 -11.494 -10.706  0.00  0.00      C2   C
ATOM   1482  C   ILE A 221      -8.064 -12.680 -11.187  0.00  0.00      C2   C
ATOM   1483  O   ILE A 221      -7.916 -13.746 -10.614  0.00  0.00      C2   O
ATOM   1484  CB  ILE A 221      -5.733 -11.638 -11.246  0.00  0.00      C2   C
ATOM   1485  CG1 ILE A 221      -4.918 -10.260 -10.971  0.00  0.00      C2   C
ATOM   1486  CG2 ILE A 221      -5.507 -12.129 -12.731  0.00  0.00      C2   C
ATOM   1487  CD1 ILE A 221      -3.412 -10.390 -10.818  0.00  0.00      C2   C
ATOM   1488  H   ILE A 221      -6.796 -12.317  -8.872  0.00  0.00      C2   H
ATOM   1489  HA  ILE A 221      -7.571 -10.572 -11.164  0.00  0.00      C2   H
ATOM   1490  HB  ILE A 221      -5.245 -12.364 -10.596  0.00  0.00      C2   H
ATOM   1491 HG13 ILE A 221      -5.301  -9.584 -10.206  0.00  0.00      C2   H
ATOM   1492 HG12 ILE A 221      -5.157  -9.652 -11.844  0.00  0.00      C2   H
ATOM   1493 HG21 ILE A 221      -5.679 -13.200 -12.839  0.00  0.00      C2   H
ATOM   1494 HG22 ILE A 221      -6.107 -11.612 -13.479  0.00  0.00      C2   H
ATOM   1495 HG23 ILE A 221      -4.436 -12.039 -12.910  0.00  0.00      C2   H
ATOM   1496 HD11 ILE A 221      -3.060 -11.414 -10.692  0.00  0.00      C2   H
ATOM   1497 HD12 ILE A 221      -2.847 -10.009 -11.669  0.00  0.00      C2   H
ATOM   1498 HD13 ILE A 221      -3.054  -9.938  -9.893  0.00  0.00      C2   H
ATOM   1499  N   ILE A 222      -8.877 -12.475 -12.228  0.00  0.00      C2   N
ATOM   1500  CA  ILE A 222      -9.423 -13.546 -13.094  0.00  0.00      C2   C
ATOM   1501  C   ILE A 222      -8.550 -13.637 -14.355  0.00  0.00      C2   C
ATOM   1502  O   ILE A 222      -8.173 -12.611 -14.877  0.00  0.00      C2   O
ATOM   1503  CB  ILE A 222     -10.928 -13.344 -13.512  0.00  0.00      C2   C
ATOM   1504  CG1 ILE A 222     -11.863 -13.254 -12.269  0.00  0.00      C2   C
ATOM   1505  CG2 ILE A 222     -11.486 -14.457 -14.446  0.00  0.00      C2   C
ATOM   1506  CD1 ILE A 222     -13.332 -13.182 -12.626  0.00  0.00      C2   C
ATOM   1507  H   ILE A 222      -8.936 -11.518 -12.546  0.00  0.00      C2   H
ATOM   1508  HA  ILE A 222      -9.471 -14.457 -12.499  0.00  0.00      C2   H
ATOM   1509  HB  ILE A 222     -11.092 -12.415 -14.059  0.00  0.00      C2   H
ATOM   1510 HG13 ILE A 222     -11.561 -12.439 -11.611  0.00  0.00      C2   H
ATOM   1511 HG12 ILE A 222     -11.851 -14.168 -11.674  0.00  0.00      C2   H
ATOM   1512 HG21 ILE A 222     -11.512 -15.425 -13.946  0.00  0.00      C2   H
ATOM   1513 HG22 ILE A 222     -12.495 -14.189 -14.758  0.00  0.00      C2   H
ATOM   1514 HG23 ILE A 222     -10.825 -14.563 -15.306  0.00  0.00      C2   H
ATOM   1515 HD11 ILE A 222     -13.769 -14.148 -12.882  0.00  0.00      C2   H
ATOM   1516 HD12 ILE A 222     -13.982 -12.773 -11.853  0.00  0.00      C2   H
ATOM   1517 HD13 ILE A 222     -13.545 -12.581 -13.510  0.00  0.00      C2   H
ATOM   1518  N   PHE A 223      -8.217 -14.830 -14.713  0.00  0.00      C2   N
ATOM   1519  CA  PHE A 223      -7.357 -15.140 -15.796  0.00  0.00      C2   C
ATOM   1520  C   PHE A 223      -8.178 -16.099 -16.696  0.00  0.00      C2   C
ATOM   1521  O   PHE A 223      -8.316 -17.243 -16.261  0.00  0.00      C2   O
ATOM   1522  CB  PHE A 223      -6.038 -15.649 -15.282  0.00  0.00      C2   C
ATOM   1523  CG  PHE A 223      -5.082 -15.435 -16.431  0.00  0.00      C2   C
ATOM   1524  CD1 PHE A 223      -5.082 -16.267 -17.571  0.00  0.00      C2   C
ATOM   1525  CD2 PHE A 223      -4.118 -14.365 -16.330  0.00  0.00      C2   C
ATOM   1526  CE1 PHE A 223      -4.266 -15.966 -18.670  0.00  0.00      C2   C
ATOM   1527  CE2 PHE A 223      -3.251 -14.176 -17.445  0.00  0.00      C2   C
ATOM   1528  CZ  PHE A 223      -3.357 -14.940 -18.613  0.00  0.00      C2   C
ATOM   1529  H   PHE A 223      -8.549 -15.631 -14.195  0.00  0.00      C2   H
ATOM   1530  HA  PHE A 223      -7.215 -14.236 -16.388  0.00  0.00      C2   H
ATOM   1531  HB3 PHE A 223      -6.090 -16.737 -15.235  0.00  0.00      C2   H
ATOM   1532  HB2 PHE A 223      -5.795 -15.206 -14.316  0.00  0.00      C2   H
ATOM   1533  HD1 PHE A 223      -5.799 -17.071 -17.649  0.00  0.00      C2   H
ATOM   1534  HD2 PHE A 223      -4.047 -13.747 -15.448  0.00  0.00      C2   H
ATOM   1535  HE1 PHE A 223      -4.205 -16.565 -19.566  0.00  0.00      C2   H
ATOM   1536  HE2 PHE A 223      -2.570 -13.339 -17.406  0.00  0.00      C2   H
ATOM   1537  HZ  PHE A 223      -2.778 -14.767 -19.508  0.00  0.00      C2   H
ATOM   1538  N   CYS A 224      -8.625 -15.648 -17.891  0.00  0.00      C2   N
ATOM   1539  CA  CYS A 224      -9.293 -16.407 -18.968  0.00  0.00      C2   C
ATOM   1540  C   CYS A 224      -8.257 -17.041 -19.823  0.00  0.00      C2   C
ATOM   1541  O   CYS A 224      -7.179 -16.486 -20.028  0.00  0.00      C2   O
ATOM   1542  CB  CYS A 224     -10.107 -15.357 -19.771  0.00  0.00      C2   C
ATOM   1543  SG  CYS A 224     -11.429 -14.538 -18.828  0.00  0.00      C2   S
ATOM   1544  H   CYS A 224      -8.367 -14.677 -17.988  0.00  0.00      C2   H
ATOM   1545  HA  CYS A 224     -10.028 -17.129 -18.613  0.00  0.00      C2   H
ATOM   1546  HB3 CYS A 224     -10.642 -15.963 -20.502  0.00  0.00      C2   H
ATOM   1547  HB2 CYS A 224      -9.517 -14.658 -20.363  0.00  0.00      C2   H
ATOM   1548  HG  CYS A 224     -10.772 -13.721 -18.000  0.00  0.00      C2   H
ATOM   1549  N   VAL A 225      -8.563 -18.284 -20.267  0.00  0.00      C2   N
ATOM   1550  CA  VAL A 225      -7.663 -19.082 -21.197  0.00  0.00      C2   C
ATOM   1551  C   VAL A 225      -8.510 -20.008 -22.049  0.00  0.00      C2   C
ATOM   1552  O   VAL A 225      -9.376 -20.642 -21.495  0.00  0.00      C2   O
ATOM   1553  CB  VAL A 225      -6.557 -19.904 -20.362  0.00  0.00      C2   C
ATOM   1554  CG1 VAL A 225      -6.118 -21.194 -21.038  0.00  0.00      C2   C
ATOM   1555  CG2 VAL A 225      -5.306 -19.174 -20.024  0.00  0.00      C2   C
ATOM   1556  H   VAL A 225      -9.440 -18.675 -19.952  0.00  0.00      C2   H
ATOM   1557  HA  VAL A 225      -7.068 -18.344 -21.735  0.00  0.00      C2   H
ATOM   1558  HB  VAL A 225      -6.950 -20.157 -19.377  0.00  0.00      C2   H
ATOM   1559 HG11 VAL A 225      -5.788 -20.924 -22.041  0.00  0.00      C2   H
ATOM   1560 HG12 VAL A 225      -5.348 -21.712 -20.467  0.00  0.00      C2   H
ATOM   1561 HG13 VAL A 225      -6.964 -21.849 -21.245  0.00  0.00      C2   H
ATOM   1562 HG21 VAL A 225      -4.654 -19.834 -19.453  0.00  0.00      C2   H
ATOM   1563 HG22 VAL A 225      -4.718 -18.788 -20.857  0.00  0.00      C2   H
ATOM   1564 HG23 VAL A 225      -5.523 -18.288 -19.427  0.00  0.00      C2   H
ATOM   1565  N   ALA A 226      -8.268 -19.991 -23.327  0.00  0.00      C2   N
ATOM   1566  CA  ALA A 226      -8.695 -20.970 -24.356  0.00  0.00      C2   C
ATOM   1567  C   ALA A 226      -7.977 -22.289 -24.250  0.00  0.00      C2   C
ATOM   1568  O   ALA A 226      -6.773 -22.362 -24.530  0.00  0.00      C2   O
ATOM   1569  CB  ALA A 226      -8.571 -20.264 -25.740  0.00  0.00      C2   C
ATOM   1570  H   ALA A 226      -7.620 -19.266 -23.602  0.00  0.00      C2   H
ATOM   1571  HA  ALA A 226      -9.737 -21.207 -24.143  0.00  0.00      C2   H
ATOM   1572  HB1 ALA A 226      -7.585 -19.819 -25.870  0.00  0.00      C2   H
ATOM   1573  HB2 ALA A 226      -8.801 -20.961 -26.546  0.00  0.00      C2   H
ATOM   1574  HB3 ALA A 226      -9.323 -19.475 -25.770  0.00  0.00      C2   H
ATOM   1575  N   LEU A 227      -8.736 -23.336 -23.973  0.00  0.00      C2   N
ATOM   1576  CA  LEU A 227      -8.231 -24.679 -24.058  0.00  0.00      C2   C
ATOM   1577  C   LEU A 227      -7.967 -25.203 -25.517  0.00  0.00      C2   C
ATOM   1578  O   LEU A 227      -7.189 -26.143 -25.672  0.00  0.00      C2   O
ATOM   1579  CB  LEU A 227      -9.087 -25.604 -23.261  0.00  0.00      C2   C
ATOM   1580  CG  LEU A 227      -9.072 -25.263 -21.746  0.00  0.00      C2   C
ATOM   1581  CD1 LEU A 227     -10.226 -26.096 -21.127  0.00  0.00      C2   C
ATOM   1582  CD2 LEU A 227      -7.724 -25.696 -21.193  0.00  0.00      C2   C
ATOM   1583  H   LEU A 227      -9.704 -23.260 -23.697  0.00  0.00      C2   H
ATOM   1584  HA  LEU A 227      -7.233 -24.764 -23.629  0.00  0.00      C2   H
ATOM   1585  HB3 LEU A 227      -8.787 -26.596 -23.599  0.00  0.00      C2   H
ATOM   1586  HB2 LEU A 227     -10.120 -25.453 -23.576  0.00  0.00      C2   H
ATOM   1587  HG  LEU A 227      -9.217 -24.189 -21.636  0.00  0.00      C2   H
ATOM   1588 HD11 LEU A 227      -9.977 -26.593 -20.189  0.00  0.00      C2   H
ATOM   1589 HD12 LEU A 227     -11.121 -25.503 -20.937  0.00  0.00      C2   H
ATOM   1590 HD13 LEU A 227     -10.578 -26.854 -21.827  0.00  0.00      C2   H
ATOM   1591 HD21 LEU A 227      -7.096 -26.192 -21.934  0.00  0.00      C2   H
ATOM   1592 HD22 LEU A 227      -7.267 -24.849 -20.682  0.00  0.00      C2   H
ATOM   1593 HD23 LEU A 227      -7.959 -26.392 -20.387  0.00  0.00      C2   H
ATOM   1594  N   SER A 228      -8.627 -24.617 -26.505  0.00  0.00      C2   N
ATOM   1595  CA  SER A 228      -8.503 -25.043 -27.884  0.00  0.00      C2   C
ATOM   1596  C   SER A 228      -7.185 -24.628 -28.528  0.00  0.00      C2   C
ATOM   1597  O   SER A 228      -6.802 -25.259 -29.497  0.00  0.00      C2   O
ATOM   1598  CB  SER A 228      -9.724 -24.574 -28.661  0.00  0.00      C2   C
ATOM   1599  OG  SER A 228      -9.863 -23.131 -28.555  0.00  0.00      C2   O
ATOM   1600  H   SER A 228      -9.395 -23.995 -26.298  0.00  0.00      C2   H
ATOM   1601  HA  SER A 228      -8.377 -26.125 -27.936  0.00  0.00      C2   H
ATOM   1602  HB3 SER A 228     -10.721 -24.871 -28.337  0.00  0.00      C2   H
ATOM   1603  HB2 SER A 228      -9.695 -24.637 -29.749  0.00  0.00      C2   H
ATOM   1604  HG  SER A 228      -9.115 -22.774 -29.040  0.00  0.00      C2   H
ATOM   1605  N   ASP A 229      -6.473 -23.618 -27.955  0.00  0.00      C2   N
ATOM   1606  CA  ASP A 229      -5.208 -23.032 -28.470  0.00  0.00      C2   C
ATOM   1607  C   ASP A 229      -3.954 -23.955 -28.510  0.00  0.00      C2   C
ATOM   1608  O   ASP A 229      -2.834 -23.475 -28.588  0.00  0.00      C2   O
ATOM   1609  CB  ASP A 229      -4.784 -21.585 -27.993  0.00  0.00      C2   C
ATOM   1610  CG  ASP A 229      -5.756 -20.461 -28.315  0.00  0.00      C2   C
ATOM   1611  OD1 ASP A 229      -6.577 -20.510 -29.261  0.00  0.00      C2   O
ATOM   1612  OD2 ASP A 229      -5.669 -19.422 -27.674  0.00  0.00      C2   O
ATOM   1613  H   ASP A 229      -6.856 -23.092 -27.182  0.00  0.00      C2   H
ATOM   1614  HA  ASP A 229      -5.382 -22.937 -29.542  0.00  0.00      C2   H
ATOM   1615  HB3 ASP A 229      -3.744 -21.299 -28.149  0.00  0.00      C2   H
ATOM   1616  HB2 ASP A 229      -4.860 -21.597 -26.905  0.00  0.00      C2   H
ATOM   1617  N   TYR A 230      -4.123 -25.302 -28.420  0.00  0.00      C2   N
ATOM   1618  CA  TYR A 230      -3.043 -26.259 -28.549  0.00  0.00      C2   C
ATOM   1619  C   TYR A 230      -2.415 -26.316 -30.014  0.00  0.00      C2   C
ATOM   1620  O   TYR A 230      -1.522 -27.159 -30.161  0.00  0.00      C2   O
ATOM   1621  CB  TYR A 230      -3.451 -27.616 -27.843  0.00  0.00      C2   C
ATOM   1622  CG  TYR A 230      -4.393 -28.470 -28.667  0.00  0.00      C2   C
ATOM   1623  CD1 TYR A 230      -5.779 -28.176 -28.605  0.00  0.00      C2   C
ATOM   1624  CD2 TYR A 230      -3.939 -29.541 -29.435  0.00  0.00      C2   C
ATOM   1625  CE1 TYR A 230      -6.630 -28.856 -29.491  0.00  0.00      C2   C
ATOM   1626  CE2 TYR A 230      -4.798 -30.358 -30.216  0.00  0.00      C2   C
ATOM   1627  CZ  TYR A 230      -6.140 -30.008 -30.216  0.00  0.00      C2   C
ATOM   1628  OH  TYR A 230      -6.955 -30.706 -31.023  0.00  0.00      C2   O
ATOM   1629  H   TYR A 230      -5.070 -25.654 -28.443  0.00  0.00      C2   H
ATOM   1630  HA  TYR A 230      -2.197 -25.843 -28.002  0.00  0.00      C2   H
ATOM   1631  HB3 TYR A 230      -3.742 -27.400 -26.815  0.00  0.00      C2   H
ATOM   1632  HB2 TYR A 230      -2.509 -28.117 -27.623  0.00  0.00      C2   H
ATOM   1633  HD1 TYR A 230      -6.134 -27.425 -27.914  0.00  0.00      C2   H
ATOM   1634  HD2 TYR A 230      -2.885 -29.764 -29.366  0.00  0.00      C2   H
ATOM   1635  HE1 TYR A 230      -7.642 -28.484 -29.557  0.00  0.00      C2   H
ATOM   1636  HE2 TYR A 230      -4.372 -31.093 -30.884  0.00  0.00      C2   H
ATOM   1637  HH  TYR A 230      -6.562 -31.509 -31.373  0.00  0.00      C2   H
ATOM   1638  N   ASP A 231      -3.035 -25.598 -30.976  0.00  0.00      C2   N
ATOM   1639  CA  ASP A 231      -2.745 -25.608 -32.408  0.00  0.00      C2   C
ATOM   1640  C   ASP A 231      -1.334 -24.980 -32.623  0.00  0.00      C2   C
ATOM   1641  O   ASP A 231      -1.117 -23.879 -32.029  0.00  0.00      C2   O
ATOM   1642  CB  ASP A 231      -3.675 -24.906 -33.400  0.00  0.00      C2   C
ATOM   1643  CG  ASP A 231      -5.067 -25.473 -33.664  0.00  0.00      C2   C
ATOM   1644  OD1 ASP A 231      -5.954 -24.698 -34.033  0.00  0.00      C2   O
ATOM   1645  OD2 ASP A 231      -5.160 -26.755 -33.895  0.00  0.00      C2   O
ATOM   1646  H   ASP A 231      -3.821 -25.001 -30.763  0.00  0.00      C2   H
ATOM   1647  HA  ASP A 231      -2.770 -26.639 -32.761  0.00  0.00      C2   H
ATOM   1648  HB3 ASP A 231      -3.222 -24.927 -34.391  0.00  0.00      C2   H
ATOM   1649  HB2 ASP A 231      -3.760 -23.865 -33.088  0.00  0.00      C2   H
ATOM   1650  N   LEU A 232      -0.485 -25.647 -33.385  0.00  0.00      C2   N
ATOM   1651  CA  LEU A 232       0.731 -25.121 -33.965  0.00  0.00      C2   C
ATOM   1652  C   LEU A 232       0.523 -23.755 -34.592  0.00  0.00      C2   C
ATOM   1653  O   LEU A 232      -0.552 -23.485 -35.157  0.00  0.00      C2   O
ATOM   1654  CB  LEU A 232       1.448 -25.971 -34.982  0.00  0.00      C2   C
ATOM   1655  CG  LEU A 232       1.950 -27.302 -34.411  0.00  0.00      C2   C
ATOM   1656  CD1 LEU A 232       2.130 -28.274 -35.656  0.00  0.00      C2   C
ATOM   1657  CD2 LEU A 232       3.278 -27.100 -33.563  0.00  0.00      C2   C
ATOM   1658  H   LEU A 232      -0.830 -26.423 -33.932  0.00  0.00      C2   H
ATOM   1659  HA  LEU A 232       1.394 -24.873 -33.136  0.00  0.00      C2   H
ATOM   1660  HB3 LEU A 232       2.270 -25.455 -35.476  0.00  0.00      C2   H
ATOM   1661  HB2 LEU A 232       0.637 -26.105 -35.697  0.00  0.00      C2   H
ATOM   1662  HG  LEU A 232       1.180 -27.664 -33.730  0.00  0.00      C2   H
ATOM   1663 HD11 LEU A 232       1.191 -28.751 -35.936  0.00  0.00      C2   H
ATOM   1664 HD12 LEU A 232       2.688 -27.728 -36.417  0.00  0.00      C2   H
ATOM   1665 HD13 LEU A 232       2.754 -29.130 -35.398  0.00  0.00      C2   H
ATOM   1666 HD21 LEU A 232       4.148 -27.262 -34.200  0.00  0.00      C2   H
ATOM   1667 HD22 LEU A 232       3.469 -26.129 -33.105  0.00  0.00      C2   H
ATOM   1668 HD23 LEU A 232       3.353 -27.749 -32.691  0.00  0.00      C2   H
ATOM   1669  N   VAL A 233       1.530 -22.863 -34.418  0.00  0.00      C2   N
ATOM   1670  CA  VAL A 233       1.552 -21.539 -35.006  0.00  0.00      C2   C
ATOM   1671  C   VAL A 233       2.313 -21.562 -36.311  0.00  0.00      C2   C
ATOM   1672  O   VAL A 233       3.156 -22.441 -36.463  0.00  0.00      C2   O
ATOM   1673  CB  VAL A 233       2.231 -20.575 -34.007  0.00  0.00      C2   C
ATOM   1674  CG1 VAL A 233       1.421 -20.296 -32.742  0.00  0.00      C2   C
ATOM   1675  CG2 VAL A 233       3.731 -20.996 -33.605  0.00  0.00      C2   C
ATOM   1676  H   VAL A 233       2.342 -23.050 -33.848  0.00  0.00      C2   H
ATOM   1677  HA  VAL A 233       0.556 -21.209 -35.300  0.00  0.00      C2   H
ATOM   1678  HB  VAL A 233       2.261 -19.645 -34.575  0.00  0.00      C2   H
ATOM   1679 HG11 VAL A 233       1.965 -19.556 -32.156  0.00  0.00      C2   H
ATOM   1680 HG12 VAL A 233       0.369 -20.037 -32.867  0.00  0.00      C2   H
ATOM   1681 HG13 VAL A 233       1.328 -21.234 -32.195  0.00  0.00      C2   H
ATOM   1682 HG21 VAL A 233       4.290 -20.267 -33.018  0.00  0.00      C2   H
ATOM   1683 HG22 VAL A 233       3.771 -21.892 -32.985  0.00  0.00      C2   H
ATOM   1684 HG23 VAL A 233       4.336 -21.190 -34.491  0.00  0.00      C2   H
ATOM   1685  N   LEU A 234       2.170 -20.540 -37.161  0.00  0.00      C2   N
ATOM   1686  CA  LEU A 234       2.924 -20.368 -38.395  0.00  0.00      C2   C
ATOM   1687  C   LEU A 234       4.432 -20.062 -38.245  0.00  0.00      C2   C
ATOM   1688  O   LEU A 234       5.269 -20.255 -39.161  0.00  0.00      C2   O
ATOM   1689  CB  LEU A 234       2.114 -19.341 -39.272  0.00  0.00      C2   C
ATOM   1690  CG  LEU A 234       0.850 -19.932 -39.952  0.00  0.00      C2   C
ATOM   1691  CD1 LEU A 234       1.082 -21.214 -40.731  0.00  0.00      C2   C
ATOM   1692  CD2 LEU A 234      -0.393 -20.108 -39.040  0.00  0.00      C2   C
ATOM   1693  H   LEU A 234       1.712 -19.725 -36.778  0.00  0.00      C2   H
ATOM   1694  HA  LEU A 234       2.969 -21.352 -38.863  0.00  0.00      C2   H
ATOM   1695  HB3 LEU A 234       2.801 -18.891 -39.988  0.00  0.00      C2   H
ATOM   1696  HB2 LEU A 234       1.706 -18.463 -38.771  0.00  0.00      C2   H
ATOM   1697  HG  LEU A 234       0.676 -19.109 -40.645  0.00  0.00      C2   H
ATOM   1698 HD11 LEU A 234       2.098 -21.606 -40.779  0.00  0.00      C2   H
ATOM   1699 HD12 LEU A 234       0.546 -22.075 -40.333  0.00  0.00      C2   H
ATOM   1700 HD13 LEU A 234       0.608 -21.049 -41.699  0.00  0.00      C2   H
ATOM   1701 HD21 LEU A 234      -0.595 -21.135 -38.734  0.00  0.00      C2   H
ATOM   1702 HD22 LEU A 234      -0.379 -19.682 -38.037  0.00  0.00      C2   H
ATOM   1703 HD23 LEU A 234      -1.291 -19.647 -39.452  0.00  0.00      C2   H
ATOM   1704  N   ALA A 235       4.884 -19.700 -37.008  0.00  0.00      C2   N
ATOM   1705  CA  ALA A 235       6.259 -19.550 -36.529  0.00  0.00      C2   C
ATOM   1706  C   ALA A 235       7.044 -18.413 -37.131  0.00  0.00      C2   C
ATOM   1707  O   ALA A 235       8.250 -18.497 -37.225  0.00  0.00      C2   O
ATOM   1708  CB  ALA A 235       6.930 -20.855 -36.467  0.00  0.00      C2   C
ATOM   1709  H   ALA A 235       4.200 -19.393 -36.332  0.00  0.00      C2   H
ATOM   1710  HA  ALA A 235       6.220 -19.268 -35.476  0.00  0.00      C2   H
ATOM   1711  HB1 ALA A 235       7.222 -21.391 -37.370  0.00  0.00      C2   H
ATOM   1712  HB2 ALA A 235       7.752 -20.781 -35.755  0.00  0.00      C2   H
ATOM   1713  HB3 ALA A 235       6.232 -21.552 -36.001  0.00  0.00      C2   H
ATOM   1714  N   GLU A 236       6.355 -17.349 -37.561  0.00  0.00      C2   N
ATOM   1715  CA  GLU A 236       7.035 -16.091 -38.026  0.00  0.00      C2   C
ATOM   1716  C   GLU A 236       7.290 -15.221 -36.841  0.00  0.00      C2   C
ATOM   1717  O   GLU A 236       6.399 -14.456 -36.488  0.00  0.00      C2   O
ATOM   1718  CB  GLU A 236       6.161 -15.526 -39.176  0.00  0.00      C2   C
ATOM   1719  CG  GLU A 236       6.173 -16.413 -40.455  0.00  0.00      C2   C
ATOM   1720  CD  GLU A 236       5.477 -15.828 -41.597  0.00  0.00      C2   C
ATOM   1721  OE1 GLU A 236       5.309 -16.598 -42.557  0.00  0.00      C2   O
ATOM   1722  OE2 GLU A 236       4.872 -14.763 -41.458  0.00  0.00      C2   O
ATOM   1723  H   GLU A 236       5.385 -17.441 -37.294  0.00  0.00      C2   H
ATOM   1724  HA  GLU A 236       7.895 -16.421 -38.609  0.00  0.00      C2   H
ATOM   1725  HB3 GLU A 236       6.543 -14.509 -39.269  0.00  0.00      C2   H
ATOM   1726  HB2 GLU A 236       5.133 -15.302 -38.892  0.00  0.00      C2   H
ATOM   1727  HG3 GLU A 236       5.662 -17.360 -40.281  0.00  0.00      C2   H
ATOM   1728  HG2 GLU A 236       7.188 -16.671 -40.759  0.00  0.00      C2   H
ATOM   1729  N   ASP A 237       8.462 -15.423 -36.197  0.00  0.00      C2   N
ATOM   1730  CA  ASP A 237       8.928 -14.793 -34.940  0.00  0.00      C2   C
ATOM   1731  C   ASP A 237       8.092 -15.202 -33.698  0.00  0.00      C2   C
ATOM   1732  O   ASP A 237       7.866 -14.344 -32.830  0.00  0.00      C2   O
ATOM   1733  CB  ASP A 237       9.193 -13.262 -35.114  0.00  0.00      C2   C
ATOM   1734  CG  ASP A 237       9.892 -12.815 -36.363  0.00  0.00      C2   C
ATOM   1735  OD1 ASP A 237       9.808 -11.568 -36.729  0.00  0.00      C2   O
ATOM   1736  OD2 ASP A 237      10.726 -13.545 -36.919  0.00  0.00      C2   O
ATOM   1737  H   ASP A 237       8.954 -16.165 -36.673  0.00  0.00      C2   H
ATOM   1738  HA  ASP A 237       9.936 -15.123 -34.689  0.00  0.00      C2   H
ATOM   1739  HB3 ASP A 237       9.736 -12.898 -34.242  0.00  0.00      C2   H
ATOM   1740  HB2 ASP A 237       8.253 -12.711 -35.087  0.00  0.00      C2   H
ATOM   1741  N   GLU A 238       7.722 -16.465 -33.683  0.00  0.00      C2   N
ATOM   1742  CA  GLU A 238       7.094 -17.225 -32.625  0.00  0.00      C2   C
ATOM   1743  C   GLU A 238       7.612 -18.644 -32.834  0.00  0.00      C2   C
ATOM   1744  O   GLU A 238       8.267 -18.947 -33.802  0.00  0.00      C2   O
ATOM   1745  CB  GLU A 238       5.542 -17.148 -32.745  0.00  0.00      C2   C
ATOM   1746  CG  GLU A 238       5.012 -15.807 -32.302  0.00  0.00      C2   C
ATOM   1747  CD  GLU A 238       3.523 -15.719 -32.439  0.00  0.00      C2   C
ATOM   1748  OE1 GLU A 238       2.921 -16.102 -33.480  0.00  0.00      C2   O
ATOM   1749  OE2 GLU A 238       2.807 -15.334 -31.505  0.00  0.00      C2   O
ATOM   1750  H   GLU A 238       7.789 -16.992 -34.542  0.00  0.00      C2   H
ATOM   1751  HA  GLU A 238       7.361 -16.846 -31.639  0.00  0.00      C2   H
ATOM   1752  HB3 GLU A 238       5.034 -17.860 -32.094  0.00  0.00      C2   H
ATOM   1753  HB2 GLU A 238       5.324 -17.403 -33.782  0.00  0.00      C2   H
ATOM   1754  HG3 GLU A 238       5.461 -15.000 -32.880  0.00  0.00      C2   H
ATOM   1755  HG2 GLU A 238       5.389 -15.617 -31.297  0.00  0.00      C2   H
ATOM   1756  N   GLU A 239       7.115 -19.493 -31.929  0.00  0.00      C2   N
ATOM   1757  CA  GLU A 239       7.480 -20.857 -31.929  0.00  0.00      C2   C
ATOM   1758  C   GLU A 239       6.372 -21.628 -31.128  0.00  0.00      C2   C
ATOM   1759  O   GLU A 239       5.440 -21.007 -30.630  0.00  0.00      C2   O
ATOM   1760  CB  GLU A 239       8.931 -20.950 -31.385  0.00  0.00      C2   C
ATOM   1761  CG  GLU A 239       9.288 -20.640 -29.930  0.00  0.00      C2   C
ATOM   1762  CD  GLU A 239      10.761 -20.658 -29.665  0.00  0.00      C2   C
ATOM   1763  OE1 GLU A 239      11.340 -19.571 -29.843  0.00  0.00      C2   O
ATOM   1764  OE2 GLU A 239      11.251 -21.595 -29.023  0.00  0.00      C2   O
ATOM   1765  H   GLU A 239       6.389 -19.212 -31.286  0.00  0.00      C2   H
ATOM   1766  HA  GLU A 239       7.493 -21.219 -32.957  0.00  0.00      C2   H
ATOM   1767  HB3 GLU A 239       9.501 -20.281 -32.029  0.00  0.00      C2   H
ATOM   1768  HB2 GLU A 239       9.357 -21.892 -31.729  0.00  0.00      C2   H
ATOM   1769  HG3 GLU A 239       8.838 -21.450 -29.355  0.00  0.00      C2   H
ATOM   1770  HG2 GLU A 239       8.894 -19.711 -29.520  0.00  0.00      C2   H
ATOM   1771  N   MET A 240       6.560 -22.909 -30.962  0.00  0.00      C2   N
ATOM   1772  CA  MET A 240       5.692 -23.763 -30.141  0.00  0.00      C2   C
ATOM   1773  C   MET A 240       4.212 -23.835 -30.644  0.00  0.00      C2   C
ATOM   1774  O   MET A 240       4.030 -23.848 -31.892  0.00  0.00      C2   O
ATOM   1775  CB  MET A 240       5.911 -23.631 -28.631  0.00  0.00      C2   C
ATOM   1776  CG  MET A 240       7.203 -24.167 -28.085  0.00  0.00      C2   C
ATOM   1777  SD  MET A 240       7.202 -24.396 -26.281  0.00  0.00      C2   S
ATOM   1778  CE  MET A 240       8.872 -25.123 -25.955  0.00  0.00      C2   C
ATOM   1779  H   MET A 240       7.310 -23.364 -31.462  0.00  0.00      C2   H
ATOM   1780  HA  MET A 240       5.971 -24.776 -30.431  0.00  0.00      C2   H
ATOM   1781  HB3 MET A 240       5.149 -24.180 -28.077  0.00  0.00      C2   H
ATOM   1782  HB2 MET A 240       5.779 -22.581 -28.370  0.00  0.00      C2   H
ATOM   1783  HG3 MET A 240       7.880 -23.333 -28.266  0.00  0.00      C2   H
ATOM   1784  HG2 MET A 240       7.656 -25.062 -28.513  0.00  0.00      C2   H
ATOM   1785  HE1 MET A 240       9.625 -24.634 -26.573  0.00  0.00      C2   H
ATOM   1786  HE2 MET A 240       9.054 -25.057 -24.882  0.00  0.00      C2   H
ATOM   1787  HE3 MET A 240       8.794 -26.150 -26.311  0.00  0.00      C2   H
ATOM   1788  N   ASN A 241       3.209 -23.799 -29.733  0.00  0.00      C2   N
ATOM   1789  CA  ASN A 241       1.725 -23.938 -29.892  0.00  0.00      C2   C
ATOM   1790  C   ASN A 241       1.100 -22.551 -29.572  0.00  0.00      C2   C
ATOM   1791  O   ASN A 241       1.791 -21.753 -28.916  0.00  0.00      C2   O
ATOM   1792  CB  ASN A 241       1.174 -25.046 -28.905  0.00  0.00      C2   C
ATOM   1793  CG  ASN A 241       1.905 -26.339 -28.978  0.00  0.00      C2   C
ATOM   1794  OD1 ASN A 241       2.970 -26.536 -28.477  0.00  0.00      C2   O
ATOM   1795  ND2 ASN A 241       1.281 -27.252 -29.681  0.00  0.00      C2   N
ATOM   1796  H   ASN A 241       3.459 -23.674 -28.762  0.00  0.00      C2   H
ATOM   1797  HA  ASN A 241       1.398 -24.158 -30.909  0.00  0.00      C2   H
ATOM   1798  HB3 ASN A 241       0.093 -25.168 -28.968  0.00  0.00      C2   H
ATOM   1799  HB2 ASN A 241       1.482 -24.765 -27.898  0.00  0.00      C2   H
ATOM   1800 HD22 ASN A 241       1.790 -28.111 -29.835  0.00  0.00      C2   H
ATOM   1801 HD21 ASN A 241       0.353 -27.141 -30.063  0.00  0.00      C2   H
ATOM   1802  N   ARG A 242      -0.125 -22.173 -30.012  0.00  0.00      C2   N
ATOM   1803  CA  ARG A 242      -0.754 -20.841 -29.787  0.00  0.00      C2   C
ATOM   1804  C   ARG A 242      -0.980 -20.474 -28.314  0.00  0.00      C2   C
ATOM   1805  O   ARG A 242      -0.709 -19.336 -27.970  0.00  0.00      C2   O
ATOM   1806  CB  ARG A 242      -1.900 -20.680 -30.797  0.00  0.00      C2   C
ATOM   1807  CG  ARG A 242      -2.702 -19.386 -30.707  0.00  0.00      C2   C
ATOM   1808  CD  ARG A 242      -1.972 -18.014 -30.768  0.00  0.00      C2   C
ATOM   1809  NE  ARG A 242      -1.080 -17.978 -31.961  0.00  0.00      C2   N
ATOM   1810  CZ  ARG A 242       0.044 -17.192 -32.142  0.00  0.00      C2   C
ATOM   1811  NH1 ARG A 242       0.534 -16.471 -31.168  0.00  0.00      C2   N
ATOM   1812  NH2 ARG A 242       0.672 -17.313 -33.267  0.00  0.00      C2   N
ATOM   1813  H   ARG A 242      -0.705 -22.776 -30.578  0.00  0.00      C2   H
ATOM   1814  HA  ARG A 242      -0.001 -20.158 -30.180  0.00  0.00      C2   H
ATOM   1815  HB3 ARG A 242      -2.636 -21.446 -30.554  0.00  0.00      C2   H
ATOM   1816  HB2 ARG A 242      -1.496 -20.739 -31.808  0.00  0.00      C2   H
ATOM   1817  HG3 ARG A 242      -3.319 -19.332 -29.810  0.00  0.00      C2   H
ATOM   1818  HG2 ARG A 242      -3.524 -19.496 -31.415  0.00  0.00      C2   H
ATOM   1819  HD3 ARG A 242      -1.419 -17.723 -29.875  0.00  0.00      C2   H
ATOM   1820  HD2 ARG A 242      -2.645 -17.163 -30.870  0.00  0.00      C2   H
ATOM   1821  HE  ARG A 242      -1.502 -18.325 -32.811  0.00  0.00      C2   H
ATOM   1822 HH12 ARG A 242       1.393 -15.945 -31.249  0.00  0.00      C2   H
ATOM   1823 HH11 ARG A 242      -0.169 -16.133 -30.526  0.00  0.00      C2   H
ATOM   1824 HH22 ARG A 242       1.576 -16.874 -33.368  0.00  0.00      C2   H
ATOM   1825 HH21 ARG A 242       0.430 -17.987 -33.980  0.00  0.00      C2   H
ATOM   1826  N   MET A 243      -1.262 -21.485 -27.479  0.00  0.00      C2   N
ATOM   1827  CA  MET A 243      -1.470 -21.350 -26.016  0.00  0.00      C2   C
ATOM   1828  C   MET A 243      -0.339 -20.655 -25.249  0.00  0.00      C2   C
ATOM   1829  O   MET A 243      -0.621 -19.903 -24.271  0.00  0.00      C2   O
ATOM   1830  CB  MET A 243      -1.849 -22.706 -25.416  0.00  0.00      C2   C
ATOM   1831  CG  MET A 243      -0.796 -23.850 -25.326  0.00  0.00      C2   C
ATOM   1832  SD  MET A 243      -1.416 -25.463 -24.733  0.00  0.00      C2   S
ATOM   1833  CE  MET A 243       0.241 -26.185 -24.476  0.00  0.00      C2   C
ATOM   1834  H   MET A 243      -1.522 -22.338 -27.953  0.00  0.00      C2   H
ATOM   1835  HA  MET A 243      -2.300 -20.644 -26.026  0.00  0.00      C2   H
ATOM   1836  HB3 MET A 243      -2.825 -23.052 -25.757  0.00  0.00      C2   H
ATOM   1837  HB2 MET A 243      -2.110 -22.475 -24.383  0.00  0.00      C2   H
ATOM   1838  HG3 MET A 243       0.080 -23.584 -24.735  0.00  0.00      C2   H
ATOM   1839  HG2 MET A 243      -0.456 -24.053 -26.342  0.00  0.00      C2   H
ATOM   1840  HE1 MET A 243       0.743 -26.444 -25.408  0.00  0.00      C2   H
ATOM   1841  HE2 MET A 243       0.772 -25.648 -23.691  0.00  0.00      C2   H
ATOM   1842  HE3 MET A 243       0.075 -27.179 -24.060  0.00  0.00      C2   H
ATOM   1843  N   HIE A 244       0.896 -20.907 -25.763  0.00  0.00      C2   N
ATOM   1844  CA  HIE A 244       2.177 -20.285 -25.362  0.00  0.00      C2   C
ATOM   1845  C   HIE A 244       2.154 -18.811 -25.395  0.00  0.00      C2   C
ATOM   1846  O   HIE A 244       2.846 -18.237 -24.545  0.00  0.00      C2   O
ATOM   1847  CB  HIE A 244       3.461 -20.978 -25.982  0.00  0.00      C2   C
ATOM   1848  CG  HIE A 244       3.488 -22.413 -25.601  0.00  0.00      C2   C
ATOM   1849  ND1 HIE A 244       2.842 -23.446 -26.276  0.00  0.00      C2   N
ATOM   1850  CD2 HIE A 244       4.232 -22.946 -24.556  0.00  0.00      C2   C
ATOM   1851  CE1 HIE A 244       3.335 -24.524 -25.728  0.00  0.00      C2   C
ATOM   1852  NE2 HIE A 244       4.114 -24.318 -24.672  0.00  0.00      C2   N
ATOM   1853  H   HIE A 244       0.937 -21.294 -26.695  0.00  0.00      C2   H
ATOM   1854  HA  HIE A 244       2.257 -20.376 -24.279  0.00  0.00      C2   H
ATOM   1855  HB3 HIE A 244       4.319 -20.355 -25.731  0.00  0.00      C2   H
ATOM   1856  HB2 HIE A 244       3.387 -21.021 -27.069  0.00  0.00      C2   H
ATOM   1857  HD2 HIE A 244       4.860 -22.603 -23.747  0.00  0.00      C2   H
ATOM   1858  HE1 HIE A 244       3.105 -25.503 -26.122  0.00  0.00      C2   H
ATOM   1859  HE2 HIE A 244       4.354 -25.013 -23.979  0.00  0.00      C2   H
ATOM   1860  N   GLU A 245       1.412 -18.159 -26.351  0.00  0.00      C2   N
ATOM   1861  CA  GLU A 245       1.111 -16.687 -26.261  0.00  0.00      C2   C
ATOM   1862  C   GLU A 245       0.524 -16.252 -24.904  0.00  0.00      C2   C
ATOM   1863  O   GLU A 245       1.015 -15.321 -24.228  0.00  0.00      C2   O
ATOM   1864  CB  GLU A 245       0.286 -16.181 -27.414  0.00  0.00      C2   C
ATOM   1865  CG  GLU A 245      -0.040 -14.687 -27.493  0.00  0.00      C2   C
ATOM   1866  CD  GLU A 245      -0.491 -14.373 -28.936  0.00  0.00      C2   C
ATOM   1867  OE1 GLU A 245      -1.355 -15.115 -29.478  0.00  0.00      C2   O
ATOM   1868  OE2 GLU A 245      -0.049 -13.346 -29.480  0.00  0.00      C2   O
ATOM   1869  H   GLU A 245       0.813 -18.712 -26.946  0.00  0.00      C2   H
ATOM   1870  HA  GLU A 245       2.128 -16.296 -26.289  0.00  0.00      C2   H
ATOM   1871  HB3 GLU A 245      -0.616 -16.792 -27.436  0.00  0.00      C2   H
ATOM   1872  HB2 GLU A 245       0.745 -16.479 -28.357  0.00  0.00      C2   H
ATOM   1873  HG3 GLU A 245       0.809 -14.045 -27.259  0.00  0.00      C2   H
ATOM   1874  HG2 GLU A 245      -0.768 -14.276 -26.794  0.00  0.00      C2   H
ATOM   1875  N   SER A 246      -0.564 -16.911 -24.525  0.00  0.00      C2   N
ATOM   1876  CA  SER A 246      -1.156 -16.779 -23.224  0.00  0.00      C2   C
ATOM   1877  C   SER A 246      -0.200 -17.163 -22.107  0.00  0.00      C2   C
ATOM   1878  O   SER A 246      -0.176 -16.384 -21.097  0.00  0.00      C2   O
ATOM   1879  CB  SER A 246      -2.423 -17.601 -23.075  0.00  0.00      C2   C
ATOM   1880  OG  SER A 246      -3.488 -17.085 -23.821  0.00  0.00      C2   O
ATOM   1881  H   SER A 246      -1.114 -17.553 -25.079  0.00  0.00      C2   H
ATOM   1882  HA  SER A 246      -1.321 -15.722 -23.016  0.00  0.00      C2   H
ATOM   1883  HB3 SER A 246      -2.700 -17.575 -22.021  0.00  0.00      C2   H
ATOM   1884  HB2 SER A 246      -2.501 -18.660 -23.320  0.00  0.00      C2   H
ATOM   1885  HG  SER A 246      -3.511 -17.403 -24.727  0.00  0.00      C2   H
ATOM   1886  N   MET A 247       0.587 -18.173 -22.169  0.00  0.00      C2   N
ATOM   1887  CA  MET A 247       1.598 -18.597 -21.179  0.00  0.00      C2   C
ATOM   1888  C   MET A 247       2.671 -17.458 -20.925  0.00  0.00      C2   C
ATOM   1889  O   MET A 247       2.799 -17.103 -19.741  0.00  0.00      C2   O
ATOM   1890  CB  MET A 247       2.274 -19.978 -21.501  0.00  0.00      C2   C
ATOM   1891  CG  MET A 247       1.189 -21.094 -21.439  0.00  0.00      C2   C
ATOM   1892  SD  MET A 247       1.572 -22.688 -22.156  0.00  0.00      C2   S
ATOM   1893  CE  MET A 247      -0.120 -23.386 -21.802  0.00  0.00      C2   C
ATOM   1894  H   MET A 247       0.544 -18.705 -23.026  0.00  0.00      C2   H
ATOM   1895  HA  MET A 247       1.030 -18.704 -20.255  0.00  0.00      C2   H
ATOM   1896  HB3 MET A 247       2.999 -20.192 -20.716  0.00  0.00      C2   H
ATOM   1897  HB2 MET A 247       2.907 -19.859 -22.380  0.00  0.00      C2   H
ATOM   1898  HG3 MET A 247       0.341 -20.797 -22.056  0.00  0.00      C2   H
ATOM   1899  HG2 MET A 247       0.789 -21.255 -20.438  0.00  0.00      C2   H
ATOM   1900  HE1 MET A 247      -0.994 -22.980 -22.313  0.00  0.00      C2   H
ATOM   1901  HE2 MET A 247      -0.013 -24.430 -22.096  0.00  0.00      C2   H
ATOM   1902  HE3 MET A 247      -0.372 -23.412 -20.742  0.00  0.00      C2   H
ATOM   1903  N   LYS A 248       3.338 -16.899 -21.957  0.00  0.00      C2   N
ATOM   1904  CA  LYS A 248       3.990 -15.597 -21.802  0.00  0.00      C2   C
ATOM   1905  C   LYS A 248       3.202 -14.468 -21.140  0.00  0.00      C2   C
ATOM   1906  O   LYS A 248       3.864 -13.697 -20.444  0.00  0.00      C2   O
ATOM   1907  CB  LYS A 248       4.573 -15.050 -23.132  0.00  0.00      C2   C
ATOM   1908  CG  LYS A 248       5.764 -15.954 -23.589  0.00  0.00      C2   C
ATOM   1909  CD  LYS A 248       6.274 -15.570 -25.027  0.00  0.00      C2   C
ATOM   1910  CE  LYS A 248       5.530 -16.380 -26.056  0.00  0.00      C2   C
ATOM   1911  NZ  LYS A 248       5.954 -15.857 -27.438  0.00  0.00      C2   N
ATOM   1912  H   LYS A 248       3.331 -17.218 -22.916  0.00  0.00      C2   H
ATOM   1913  HA  LYS A 248       4.805 -15.741 -21.092  0.00  0.00      C2   H
ATOM   1914  HB3 LYS A 248       4.886 -14.006 -23.102  0.00  0.00      C2   H
ATOM   1915  HB2 LYS A 248       3.844 -15.097 -23.941  0.00  0.00      C2   H
ATOM   1916  HG3 LYS A 248       5.649 -17.026 -23.429  0.00  0.00      C2   H
ATOM   1917  HG2 LYS A 248       6.572 -15.778 -22.878  0.00  0.00      C2   H
ATOM   1918  HD3 LYS A 248       7.341 -15.755 -25.155  0.00  0.00      C2   H
ATOM   1919  HD2 LYS A 248       6.313 -14.502 -25.238  0.00  0.00      C2   H
ATOM   1920  HE3 LYS A 248       4.462 -16.191 -25.952  0.00  0.00      C2   H
ATOM   1921  HE2 LYS A 248       5.638 -17.460 -26.164  0.00  0.00      C2   H
ATOM   1922  HZ1 LYS A 248       5.216 -16.239 -28.013  0.00  0.00      C2   H
ATOM   1923  HZ2 LYS A 248       5.812 -14.858 -27.498  0.00  0.00      C2   H
ATOM   1924  HZ3 LYS A 248       6.884 -16.162 -27.686  0.00  0.00      C2   H
ATOM   1925  N   LEU A 249       1.832 -14.361 -21.195  0.00  0.00      C2   N
ATOM   1926  CA  LEU A 249       1.063 -13.189 -20.667  0.00  0.00      C2   C
ATOM   1927  C   LEU A 249       0.902 -13.350 -19.150  0.00  0.00      C2   C
ATOM   1928  O   LEU A 249       0.980 -12.382 -18.431  0.00  0.00      C2   O
ATOM   1929  CB  LEU A 249      -0.215 -13.154 -21.422  0.00  0.00      C2   C
ATOM   1930  CG  LEU A 249      -1.229 -12.075 -21.015  0.00  0.00      C2   C
ATOM   1931  CD1 LEU A 249      -0.726 -10.661 -21.395  0.00  0.00      C2   C
ATOM   1932  CD2 LEU A 249      -2.653 -12.273 -21.544  0.00  0.00      C2   C
ATOM   1933  H   LEU A 249       1.289 -15.082 -21.647  0.00  0.00      C2   H
ATOM   1934  HA  LEU A 249       1.652 -12.314 -20.943  0.00  0.00      C2   H
ATOM   1935  HB3 LEU A 249      -0.694 -14.133 -21.419  0.00  0.00      C2   H
ATOM   1936  HB2 LEU A 249       0.029 -12.931 -22.461  0.00  0.00      C2   H
ATOM   1937  HG  LEU A 249      -1.299 -12.118 -19.928  0.00  0.00      C2   H
ATOM   1938 HD11 LEU A 249      -1.564  -9.972 -21.291  0.00  0.00      C2   H
ATOM   1939 HD12 LEU A 249       0.027 -10.290 -20.701  0.00  0.00      C2   H
ATOM   1940 HD13 LEU A 249      -0.295 -10.581 -22.393  0.00  0.00      C2   H
ATOM   1941 HD21 LEU A 249      -3.274 -12.998 -21.018  0.00  0.00      C2   H
ATOM   1942 HD22 LEU A 249      -3.291 -11.390 -21.587  0.00  0.00      C2   H
ATOM   1943 HD23 LEU A 249      -2.548 -12.617 -22.573  0.00  0.00      C2   H
ATOM   1944  N   PHE A 250       0.631 -14.555 -18.765  0.00  0.00      C2   N
ATOM   1945  CA  PHE A 250       0.477 -15.098 -17.423  0.00  0.00      C2   C
ATOM   1946  C   PHE A 250       1.779 -14.911 -16.613  0.00  0.00      C2   C
ATOM   1947  O   PHE A 250       1.730 -14.715 -15.401  0.00  0.00      C2   O
ATOM   1948  CB  PHE A 250      -0.219 -16.469 -17.317  0.00  0.00      C2   C
ATOM   1949  CG  PHE A 250      -0.361 -17.148 -16.002  0.00  0.00      C2   C
ATOM   1950  CD1 PHE A 250       0.719 -17.544 -15.173  0.00  0.00      C2   C
ATOM   1951  CD2 PHE A 250      -1.609 -17.294 -15.391  0.00  0.00      C2   C
ATOM   1952  CE1 PHE A 250       0.539 -18.036 -13.836  0.00  0.00      C2   C
ATOM   1953  CE2 PHE A 250      -1.814 -17.852 -14.175  0.00  0.00      C2   C
ATOM   1954  CZ  PHE A 250      -0.718 -18.123 -13.374  0.00  0.00      C2   C
ATOM   1955  H   PHE A 250       0.449 -15.167 -19.547  0.00  0.00      C2   H
ATOM   1956  HA  PHE A 250      -0.158 -14.371 -16.917  0.00  0.00      C2   H
ATOM   1957  HB3 PHE A 250       0.473 -17.142 -17.823  0.00  0.00      C2   H
ATOM   1958  HB2 PHE A 250      -1.127 -16.589 -17.908  0.00  0.00      C2   H
ATOM   1959  HD1 PHE A 250       1.732 -17.483 -15.542  0.00  0.00      C2   H
ATOM   1960  HD2 PHE A 250      -2.418 -16.942 -16.014  0.00  0.00      C2   H
ATOM   1961  HE1 PHE A 250       1.374 -17.914 -13.162  0.00  0.00      C2   H
ATOM   1962  HE2 PHE A 250      -2.839 -17.926 -13.840  0.00  0.00      C2   H
ATOM   1963  HZ  PHE A 250      -0.855 -18.309 -12.319  0.00  0.00      C2   H
ATOM   1964  N   ASP A 251       2.910 -15.131 -17.257  0.00  0.00      C2   N
ATOM   1965  CA  ASP A 251       4.259 -14.900 -16.607  0.00  0.00      C2   C
ATOM   1966  C   ASP A 251       4.315 -13.388 -16.329  0.00  0.00      C2   C
ATOM   1967  O   ASP A 251       4.559 -12.949 -15.185  0.00  0.00      C2   O
ATOM   1968  CB  ASP A 251       5.355 -15.315 -17.522  0.00  0.00      C2   C
ATOM   1969  CG  ASP A 251       6.712 -15.178 -16.892  0.00  0.00      C2   C
ATOM   1970  OD1 ASP A 251       7.700 -15.218 -17.661  0.00  0.00      C2   O
ATOM   1971  OD2 ASP A 251       6.847 -15.209 -15.660  0.00  0.00      C2   O
ATOM   1972  H   ASP A 251       2.891 -15.340 -18.245  0.00  0.00      C2   H
ATOM   1973  HA  ASP A 251       4.224 -15.383 -15.631  0.00  0.00      C2   H
ATOM   1974  HB3 ASP A 251       5.370 -14.874 -18.519  0.00  0.00      C2   H
ATOM   1975  HB2 ASP A 251       5.216 -16.390 -17.640  0.00  0.00      C2   H
ATOM   1976  N   SER A 252       4.146 -12.606 -17.485  0.00  0.00      C2   N
ATOM   1977  CA  SER A 252       4.296 -11.157 -17.556  0.00  0.00      C2   C
ATOM   1978  C   SER A 252       3.483 -10.443 -16.508  0.00  0.00      C2   C
ATOM   1979  O   SER A 252       4.004  -9.600 -15.758  0.00  0.00      C2   O
ATOM   1980  CB  SER A 252       4.137 -10.692 -19.004  0.00  0.00      C2   C
ATOM   1981  OG  SER A 252       4.546  -9.391 -19.089  0.00  0.00      C2   O
ATOM   1982  H   SER A 252       3.922 -13.046 -18.366  0.00  0.00      C2   H
ATOM   1983  HA  SER A 252       5.346 -10.936 -17.365  0.00  0.00      C2   H
ATOM   1984  HB3 SER A 252       3.069 -10.694 -19.219  0.00  0.00      C2   H
ATOM   1985  HB2 SER A 252       4.813 -11.337 -19.565  0.00  0.00      C2   H
ATOM   1986  HG  SER A 252       5.498  -9.516 -19.101  0.00  0.00      C2   H
ATOM   1987  N   ILE A 253       2.183 -10.828 -16.465  0.00  0.00      C2   N
ATOM   1988  CA  ILE A 253       1.261 -10.345 -15.483  0.00  0.00      C2   C
ATOM   1989  C   ILE A 253       1.474 -11.021 -14.086  0.00  0.00      C2   C
ATOM   1990  O   ILE A 253       1.723 -10.278 -13.167  0.00  0.00      C2   O
ATOM   1991  CB  ILE A 253      -0.244 -10.563 -15.843  0.00  0.00      C2   C
ATOM   1992  CG1 ILE A 253      -0.563  -9.887 -17.249  0.00  0.00      C2   C
ATOM   1993  CG2 ILE A 253      -1.180 -10.217 -14.631  0.00  0.00      C2   C
ATOM   1994  CD1 ILE A 253      -2.006 -10.309 -17.837  0.00  0.00      C2   C
ATOM   1995  H   ILE A 253       1.831 -11.483 -17.149  0.00  0.00      C2   H
ATOM   1996  HA  ILE A 253       1.488  -9.302 -15.260  0.00  0.00      C2   H
ATOM   1997  HB  ILE A 253      -0.468 -11.606 -16.070  0.00  0.00      C2   H
ATOM   1998 HG13 ILE A 253       0.221 -10.101 -17.975  0.00  0.00      C2   H
ATOM   1999 HG12 ILE A 253      -0.347  -8.826 -17.128  0.00  0.00      C2   H
ATOM   2000 HG21 ILE A 253      -1.274  -9.144 -14.461  0.00  0.00      C2   H
ATOM   2001 HG22 ILE A 253      -2.055 -10.703 -15.063  0.00  0.00      C2   H
ATOM   2002 HG23 ILE A 253      -0.943 -10.705 -13.685  0.00  0.00      C2   H
ATOM   2003 HD11 ILE A 253      -2.211  -9.727 -18.736  0.00  0.00      C2   H
ATOM   2004 HD12 ILE A 253      -1.912 -11.368 -18.078  0.00  0.00      C2   H
ATOM   2005 HD13 ILE A 253      -2.812 -10.073 -17.142  0.00  0.00      C2   H
ATOM   2006  N   CYS A 254       1.375 -12.379 -13.895  0.00  0.00      C2   N
ATOM   2007  CA  CYS A 254       1.193 -13.000 -12.578  0.00  0.00      C2   C
ATOM   2008  C   CYS A 254       2.469 -12.977 -11.640  0.00  0.00      C2   C
ATOM   2009  O   CYS A 254       2.409 -12.886 -10.430  0.00  0.00      C2   O
ATOM   2010  CB  CYS A 254       0.566 -14.436 -12.543  0.00  0.00      C2   C
ATOM   2011  SG  CYS A 254      -0.943 -14.319 -13.459  0.00  0.00      C2   S
ATOM   2012  H   CYS A 254       1.241 -13.014 -14.669  0.00  0.00      C2   H
ATOM   2013  HA  CYS A 254       0.508 -12.350 -12.034  0.00  0.00      C2   H
ATOM   2014  HB3 CYS A 254       0.327 -14.715 -11.517  0.00  0.00      C2   H
ATOM   2015  HB2 CYS A 254       1.167 -15.226 -12.994  0.00  0.00      C2   H
ATOM   2016  HG  CYS A 254      -0.832 -15.576 -13.897  0.00  0.00      C2   H
ATOM   2017  N   ASN A 255       3.654 -12.991 -12.294  0.00  0.00      C2   N
ATOM   2018  CA  ASN A 255       4.935 -12.972 -11.560  0.00  0.00      C2   C
ATOM   2019  C   ASN A 255       5.511 -11.536 -11.277  0.00  0.00      C2   C
ATOM   2020  O   ASN A 255       6.753 -11.302 -11.217  0.00  0.00      C2   O
ATOM   2021  CB  ASN A 255       5.992 -13.885 -12.155  0.00  0.00      C2   C
ATOM   2022  CG  ASN A 255       5.535 -15.363 -12.228  0.00  0.00      C2   C
ATOM   2023  OD1 ASN A 255       5.058 -15.880 -11.273  0.00  0.00      C2   O
ATOM   2024  ND2 ASN A 255       5.779 -16.097 -13.366  0.00  0.00      C2   N
ATOM   2025  H   ASN A 255       3.718 -12.904 -13.298  0.00  0.00      C2   H
ATOM   2026  HA  ASN A 255       4.700 -13.257 -10.535  0.00  0.00      C2   H
ATOM   2027  HB3 ASN A 255       6.903 -13.828 -11.561  0.00  0.00      C2   H
ATOM   2028  HB2 ASN A 255       6.236 -13.486 -13.140  0.00  0.00      C2   H
ATOM   2029 HD22 ASN A 255       5.365 -16.991 -13.587  0.00  0.00      C2   H
ATOM   2030 HD21 ASN A 255       6.180 -15.682 -14.195  0.00  0.00      C2   H
ATOM   2031  N   ASN A 256       4.624 -10.568 -11.284  0.00  0.00      C2   N
ATOM   2032  CA  ASN A 256       5.059  -9.083 -11.281  0.00  0.00      C2   C
ATOM   2033  C   ASN A 256       5.015  -8.721  -9.805  0.00  0.00      C2   C
ATOM   2034  O   ASN A 256       4.128  -9.143  -8.967  0.00  0.00      C2   O
ATOM   2035  CB  ASN A 256       3.994  -8.325 -12.114  0.00  0.00      C2   C
ATOM   2036  CG  ASN A 256       4.318  -6.874 -12.237  0.00  0.00      C2   C
ATOM   2037  OD1 ASN A 256       4.140  -6.150 -11.292  0.00  0.00      C2   O
ATOM   2038  ND2 ASN A 256       4.830  -6.480 -13.359  0.00  0.00      C2   N
ATOM   2039  H   ASN A 256       3.637 -10.781 -11.321  0.00  0.00      C2   H
ATOM   2040  HA  ASN A 256       6.067  -8.822 -11.604  0.00  0.00      C2   H
ATOM   2041  HB3 ASN A 256       3.052  -8.472 -11.586  0.00  0.00      C2   H
ATOM   2042  HB2 ASN A 256       3.927  -8.705 -13.134  0.00  0.00      C2   H
ATOM   2043 HD22 ASN A 256       5.188  -5.535 -13.342  0.00  0.00      C2   H
ATOM   2044 HD21 ASN A 256       4.699  -6.991 -14.221  0.00  0.00      C2   H
ATOM   2045  N   LYS A 257       5.915  -7.758  -9.361  0.00  0.00      C2   N
ATOM   2046  CA  LYS A 257       6.027  -6.980  -8.165  0.00  0.00      C2   C
ATOM   2047  C   LYS A 257       4.681  -6.484  -7.566  0.00  0.00      C2   C
ATOM   2048  O   LYS A 257       4.425  -6.671  -6.373  0.00  0.00      C2   O
ATOM   2049  CB  LYS A 257       7.087  -5.885  -8.311  0.00  0.00      C2   C
ATOM   2050  CG  LYS A 257       6.838  -4.706  -9.188  0.00  0.00      C2   C
ATOM   2051  CD  LYS A 257       8.004  -3.825  -9.426  0.00  0.00      C2   C
ATOM   2052  CE  LYS A 257       7.714  -2.388  -9.833  0.00  0.00      C2   C
ATOM   2053  NZ  LYS A 257       8.962  -1.638 -10.183  0.00  0.00      C2   N
ATOM   2054  H   LYS A 257       6.643  -7.606 -10.046  0.00  0.00      C2   H
ATOM   2055  HA  LYS A 257       6.368  -7.704  -7.424  0.00  0.00      C2   H
ATOM   2056  HB3 LYS A 257       7.967  -6.236  -8.851  0.00  0.00      C2   H
ATOM   2057  HB2 LYS A 257       7.233  -5.506  -7.300  0.00  0.00      C2   H
ATOM   2058  HG3 LYS A 257       6.149  -4.032  -8.681  0.00  0.00      C2   H
ATOM   2059  HG2 LYS A 257       6.385  -5.037 -10.123  0.00  0.00      C2   H
ATOM   2060  HD3 LYS A 257       8.672  -4.188 -10.206  0.00  0.00      C2   H
ATOM   2061  HD2 LYS A 257       8.542  -3.750  -8.480  0.00  0.00      C2   H
ATOM   2062  HE3 LYS A 257       7.070  -1.864  -9.127  0.00  0.00      C2   H
ATOM   2063  HE2 LYS A 257       6.984  -2.338 -10.641  0.00  0.00      C2   H
ATOM   2064  HZ1 LYS A 257       9.257  -1.996 -11.081  0.00  0.00      C2   H
ATOM   2065  HZ2 LYS A 257       8.792  -0.664 -10.386  0.00  0.00      C2   H
ATOM   2066  HZ3 LYS A 257       9.696  -1.686  -9.491  0.00  0.00      C2   H
ATOM   2067  N   TRP A 258       3.796  -5.975  -8.451  0.00  0.00      C2   N
ATOM   2068  CA  TRP A 258       2.499  -5.302  -8.045  0.00  0.00      C2   C
ATOM   2069  C   TRP A 258       1.443  -6.352  -7.559  0.00  0.00      C2   C
ATOM   2070  O   TRP A 258       0.371  -5.994  -6.989  0.00  0.00      C2   O
ATOM   2071  CB  TRP A 258       1.986  -4.361  -9.179  0.00  0.00      C2   C
ATOM   2072  CG  TRP A 258       2.895  -3.243  -9.636  0.00  0.00      C2   C
ATOM   2073  CD1 TRP A 258       3.279  -3.137 -10.899  0.00  0.00      C2   C
ATOM   2074  CD2 TRP A 258       3.596  -2.245  -8.929  0.00  0.00      C2   C
ATOM   2075  NE1 TRP A 258       3.987  -1.996 -11.078  0.00  0.00      C2   N
ATOM   2076  CE2 TRP A 258       4.223  -1.341  -9.892  0.00  0.00      C2   C
ATOM   2077  CE3 TRP A 258       3.798  -1.906  -7.600  0.00  0.00      C2   C
ATOM   2078  CZ2 TRP A 258       5.049  -0.324  -9.521  0.00  0.00      C2   C
ATOM   2079  CZ3 TRP A 258       4.573  -0.802  -7.189  0.00  0.00      C2   C
ATOM   2080  CH2 TRP A 258       5.251  -0.097  -8.116  0.00  0.00      C2   C
ATOM   2081  H   TRP A 258       4.107  -6.063  -9.408  0.00  0.00      C2   H
ATOM   2082  HA  TRP A 258       2.639  -4.609  -7.215  0.00  0.00      C2   H
ATOM   2083  HB3 TRP A 258       1.134  -3.841  -8.741  0.00  0.00      C2   H
ATOM   2084  HB2 TRP A 258       1.605  -5.032  -9.948  0.00  0.00      C2   H
ATOM   2085  HD1 TRP A 258       2.903  -3.761 -11.696  0.00  0.00      C2   H
ATOM   2086  HE1 TRP A 258       4.337  -1.752 -11.993  0.00  0.00      C2   H
ATOM   2087  HE3 TRP A 258       3.285  -2.424  -6.803  0.00  0.00      C2   H
ATOM   2088  HZ2 TRP A 258       5.703   0.201 -10.201  0.00  0.00      C2   H
ATOM   2089  HZ3 TRP A 258       4.559  -0.585  -6.131  0.00  0.00      C2   H
ATOM   2090  HH2 TRP A 258       5.839   0.710  -7.705  0.00  0.00      C2   H
ATOM   2091  N   PHE A 259       1.686  -7.649  -7.788  0.00  0.00      C2   N
ATOM   2092  CA  PHE A 259       0.750  -8.805  -7.676  0.00  0.00      C2   C
ATOM   2093  C   PHE A 259       1.524  -9.934  -7.009  0.00  0.00      C2   C
ATOM   2094  O   PHE A 259       1.479 -11.069  -7.444  0.00  0.00      C2   O
ATOM   2095  CB  PHE A 259       0.057  -9.172  -8.982  0.00  0.00      C2   C
ATOM   2096  CG  PHE A 259      -0.619  -8.132  -9.739  0.00  0.00      C2   C
ATOM   2097  CD1 PHE A 259      -1.833  -7.547  -9.292  0.00  0.00      C2   C
ATOM   2098  CD2 PHE A 259       0.045  -7.622 -10.856  0.00  0.00      C2   C
ATOM   2099  CE1 PHE A 259      -2.280  -6.439 -10.014  0.00  0.00      C2   C
ATOM   2100  CE2 PHE A 259      -0.399  -6.445 -11.428  0.00  0.00      C2   C
ATOM   2101  CZ  PHE A 259      -1.551  -5.850 -11.028  0.00  0.00      C2   C
ATOM   2102  H   PHE A 259       2.598  -7.899  -8.143  0.00  0.00      C2   H
ATOM   2103  HA  PHE A 259      -0.046  -8.622  -6.954  0.00  0.00      C2   H
ATOM   2104  HB3 PHE A 259      -0.707  -9.925  -8.788  0.00  0.00      C2   H
ATOM   2105  HB2 PHE A 259       0.856  -9.643  -9.556  0.00  0.00      C2   H
ATOM   2106  HD1 PHE A 259      -2.397  -7.848  -8.421  0.00  0.00      C2   H
ATOM   2107  HD2 PHE A 259       0.900  -8.110 -11.300  0.00  0.00      C2   H
ATOM   2108  HE1 PHE A 259      -3.180  -5.914  -9.728  0.00  0.00      C2   H
ATOM   2109  HE2 PHE A 259       0.203  -5.883 -12.126  0.00  0.00      C2   H
ATOM   2110  HZ  PHE A 259      -1.920  -4.899 -11.383  0.00  0.00      C2   H
ATOM   2111  N   THR A 260       2.340  -9.543  -6.007  0.00  0.00      C2   N
ATOM   2112  CA  THR A 260       3.047 -10.526  -5.224  0.00  0.00      C2   C
ATOM   2113  C   THR A 260       1.963 -11.324  -4.383  0.00  0.00      C2   C
ATOM   2114  O   THR A 260       1.851 -12.501  -4.621  0.00  0.00      C2   O
ATOM   2115  CB  THR A 260       3.946  -9.826  -4.120  0.00  0.00      C2   C
ATOM   2116  OG1 THR A 260       4.836  -8.945  -4.747  0.00  0.00      C2   O
ATOM   2117  CG2 THR A 260       4.664 -10.682  -3.122  0.00  0.00      C2   C
ATOM   2118  H   THR A 260       2.084  -8.616  -5.699  0.00  0.00      C2   H
ATOM   2119  HA  THR A 260       3.692 -11.218  -5.765  0.00  0.00      C2   H
ATOM   2120  HB  THR A 260       3.319  -9.142  -3.548  0.00  0.00      C2   H
ATOM   2121  HG1 THR A 260       4.269  -8.398  -5.296  0.00  0.00      C2   H
ATOM   2122 HG21 THR A 260       4.054 -11.083  -2.313  0.00  0.00      C2   H
ATOM   2123 HG22 THR A 260       5.128 -11.508  -3.661  0.00  0.00      C2   H
ATOM   2124 HG23 THR A 260       5.462 -10.085  -2.679  0.00  0.00      C2   H
ATOM   2125  N   ASP A 261       1.016 -10.655  -3.656  0.00  0.00      C2   N
ATOM   2126  CA  ASP A 261       0.047 -11.336  -2.744  0.00  0.00      C2   C
ATOM   2127  C   ASP A 261      -1.196 -11.834  -3.486  0.00  0.00      C2   C
ATOM   2128  O   ASP A 261      -1.911 -12.671  -2.972  0.00  0.00      C2   O
ATOM   2129  CB  ASP A 261      -0.590 -10.540  -1.563  0.00  0.00      C2   C
ATOM   2130  CG  ASP A 261       0.197  -9.276  -1.066  0.00  0.00      C2   C
ATOM   2131  OD1 ASP A 261       1.192  -8.786  -1.550  0.00  0.00      C2   O
ATOM   2132  OD2 ASP A 261      -0.424  -8.685  -0.082  0.00  0.00      C2   O
ATOM   2133  H   ASP A 261       1.156  -9.657  -3.587  0.00  0.00      C2   H
ATOM   2134  HA  ASP A 261       0.529 -12.227  -2.341  0.00  0.00      C2   H
ATOM   2135  HB3 ASP A 261      -0.567 -11.228  -0.718  0.00  0.00      C2   H
ATOM   2136  HB2 ASP A 261      -1.653 -10.301  -1.603  0.00  0.00      C2   H
ATOM   2137  N   THR A 262      -1.501 -11.200  -4.611  0.00  0.00      C2   N
ATOM   2138  CA  THR A 262      -2.797 -11.317  -5.363  0.00  0.00      C2   C
ATOM   2139  C   THR A 262      -3.071 -12.675  -5.969  0.00  0.00      C2   C
ATOM   2140  O   THR A 262      -2.532 -12.979  -7.000  0.00  0.00      C2   O
ATOM   2141  CB  THR A 262      -2.894 -10.228  -6.439  0.00  0.00      C2   C
ATOM   2142  OG1 THR A 262      -2.601  -9.019  -5.850  0.00  0.00      C2   O
ATOM   2143  CG2 THR A 262      -4.354 -10.093  -7.156  0.00  0.00      C2   C
ATOM   2144  H   THR A 262      -1.034 -10.311  -4.720  0.00  0.00      C2   H
ATOM   2145  HA  THR A 262      -3.611 -11.098  -4.672  0.00  0.00      C2   H
ATOM   2146  HB  THR A 262      -2.111 -10.313  -7.192  0.00  0.00      C2   H
ATOM   2147  HG1 THR A 262      -3.002  -9.080  -4.980  0.00  0.00      C2   H
ATOM   2148 HG21 THR A 262      -5.224 -10.072  -6.499  0.00  0.00      C2   H
ATOM   2149 HG22 THR A 262      -4.263  -9.112  -7.622  0.00  0.00      C2   H
ATOM   2150 HG23 THR A 262      -4.458 -10.832  -7.950  0.00  0.00      C2   H
ATOM   2151  N   SER A 263      -4.096 -13.378  -5.321  0.00  0.00      C2   N
ATOM   2152  CA  SER A 263      -4.656 -14.659  -5.794  0.00  0.00      C2   C
ATOM   2153  C   SER A 263      -5.204 -14.687  -7.252  0.00  0.00      C2   C
ATOM   2154  O   SER A 263      -5.660 -13.652  -7.742  0.00  0.00      C2   O
ATOM   2155  CB  SER A 263      -5.792 -14.928  -4.820  0.00  0.00      C2   C
ATOM   2156  OG  SER A 263      -5.403 -14.654  -3.492  0.00  0.00      C2   O
ATOM   2157  H   SER A 263      -4.610 -12.819  -4.656  0.00  0.00      C2   H
ATOM   2158  HA  SER A 263      -3.853 -15.394  -5.728  0.00  0.00      C2   H
ATOM   2159  HB3 SER A 263      -6.159 -15.945  -4.960  0.00  0.00      C2   H
ATOM   2160  HB2 SER A 263      -6.660 -14.285  -4.970  0.00  0.00      C2   H
ATOM   2161  HG  SER A 263      -5.437 -13.710  -3.323  0.00  0.00      C2   H
ATOM   2162  N   ILE A 264      -5.025 -15.857  -7.896  0.00  0.00      C2   N
ATOM   2163  CA  ILE A 264      -5.320 -15.948  -9.378  0.00  0.00      C2   C
ATOM   2164  C   ILE A 264      -6.484 -16.904  -9.548  0.00  0.00      C2   C
ATOM   2165  O   ILE A 264      -6.349 -18.065  -9.229  0.00  0.00      C2   O
ATOM   2166  CB  ILE A 264      -3.955 -16.446  -9.957  0.00  0.00      C2   C
ATOM   2167  CG1 ILE A 264      -2.641 -15.797  -9.601  0.00  0.00      C2   C
ATOM   2168  CG2 ILE A 264      -4.117 -16.545 -11.513  0.00  0.00      C2   C
ATOM   2169  CD1 ILE A 264      -2.580 -14.327  -9.880  0.00  0.00      C2   C
ATOM   2170  H   ILE A 264      -4.917 -16.726  -7.392  0.00  0.00      C2   H
ATOM   2171  HA  ILE A 264      -5.523 -14.968  -9.809  0.00  0.00      C2   H
ATOM   2172  HB  ILE A 264      -3.895 -17.490  -9.647  0.00  0.00      C2   H
ATOM   2173 HG13 ILE A 264      -1.831 -16.282 -10.145  0.00  0.00      C2   H
ATOM   2174 HG12 ILE A 264      -2.380 -15.872  -8.545  0.00  0.00      C2   H
ATOM   2175 HG21 ILE A 264      -5.079 -17.017 -11.712  0.00  0.00      C2   H
ATOM   2176 HG22 ILE A 264      -4.069 -15.548 -11.951  0.00  0.00      C2   H
ATOM   2177 HG23 ILE A 264      -3.345 -17.188 -11.935  0.00  0.00      C2   H
ATOM   2178 HD11 ILE A 264      -3.458 -13.806  -9.498  0.00  0.00      C2   H
ATOM   2179 HD12 ILE A 264      -1.743 -13.936  -9.303  0.00  0.00      C2   H
ATOM   2180 HD13 ILE A 264      -2.434 -14.052 -10.925  0.00  0.00      C2   H
ATOM   2181  N   ILE A 265      -7.568 -16.426 -10.154  0.00  0.00      C2   N
ATOM   2182  CA  ILE A 265      -8.640 -17.260 -10.516  0.00  0.00      C2   C
ATOM   2183  C   ILE A 265      -8.457 -17.621 -11.980  0.00  0.00      C2   C
ATOM   2184  O   ILE A 265      -8.690 -16.768 -12.829  0.00  0.00      C2   O
ATOM   2185  CB  ILE A 265     -10.025 -16.562 -10.097  0.00  0.00      C2   C
ATOM   2186  CG1 ILE A 265     -10.190 -16.523  -8.585  0.00  0.00      C2   C
ATOM   2187  CG2 ILE A 265     -11.324 -17.155 -10.809  0.00  0.00      C2   C
ATOM   2188  CD1 ILE A 265     -11.082 -15.380  -8.238  0.00  0.00      C2   C
ATOM   2189  H   ILE A 265      -7.673 -15.478 -10.488  0.00  0.00      C2   H
ATOM   2190  HA  ILE A 265      -8.562 -18.150  -9.892  0.00  0.00      C2   H
ATOM   2191  HB  ILE A 265      -9.897 -15.541 -10.459  0.00  0.00      C2   H
ATOM   2192 HG13 ILE A 265      -9.264 -16.301  -8.055  0.00  0.00      C2   H
ATOM   2193 HG12 ILE A 265     -10.640 -17.431  -8.185  0.00  0.00      C2   H
ATOM   2194 HG21 ILE A 265     -12.191 -16.659 -10.374  0.00  0.00      C2   H
ATOM   2195 HG22 ILE A 265     -11.317 -17.150 -11.899  0.00  0.00      C2   H
ATOM   2196 HG23 ILE A 265     -11.481 -18.169 -10.443  0.00  0.00      C2   H
ATOM   2197 HD11 ILE A 265     -10.828 -14.397  -8.635  0.00  0.00      C2   H
ATOM   2198 HD12 ILE A 265     -12.129 -15.450  -8.532  0.00  0.00      C2   H
ATOM   2199 HD13 ILE A 265     -11.187 -15.366  -7.153  0.00  0.00      C2   H
ATOM   2200  N   LEU A 266      -7.959 -18.796 -12.312  0.00  0.00      C2   N
ATOM   2201  CA  LEU A 266      -7.761 -19.223 -13.654  0.00  0.00      C2   C
ATOM   2202  C   LEU A 266      -9.008 -19.958 -14.179  0.00  0.00      C2   C
ATOM   2203  O   LEU A 266      -9.242 -21.126 -13.817  0.00  0.00      C2   O
ATOM   2204  CB  LEU A 266      -6.440 -20.031 -13.656  0.00  0.00      C2   C
ATOM   2205  CG  LEU A 266      -6.112 -20.660 -15.091  0.00  0.00      C2   C
ATOM   2206  CD1 LEU A 266      -5.386 -19.569 -15.912  0.00  0.00      C2   C
ATOM   2207  CD2 LEU A 266      -5.223 -21.922 -14.825  0.00  0.00      C2   C
ATOM   2208  H   LEU A 266      -7.719 -19.435 -11.567  0.00  0.00      C2   H
ATOM   2209  HA  LEU A 266      -7.568 -18.397 -14.338  0.00  0.00      C2   H
ATOM   2210  HB3 LEU A 266      -6.488 -20.860 -12.949  0.00  0.00      C2   H
ATOM   2211  HB2 LEU A 266      -5.615 -19.449 -13.246  0.00  0.00      C2   H
ATOM   2212  HG  LEU A 266      -7.044 -20.852 -15.623  0.00  0.00      C2   H
ATOM   2213 HD11 LEU A 266      -4.807 -18.989 -15.194  0.00  0.00      C2   H
ATOM   2214 HD12 LEU A 266      -4.673 -19.979 -16.628  0.00  0.00      C2   H
ATOM   2215 HD13 LEU A 266      -5.985 -18.836 -16.453  0.00  0.00      C2   H
ATOM   2216 HD21 LEU A 266      -5.779 -22.763 -14.410  0.00  0.00      C2   H
ATOM   2217 HD22 LEU A 266      -4.705 -22.117 -15.764  0.00  0.00      C2   H
ATOM   2218 HD23 LEU A 266      -4.540 -21.487 -14.096  0.00  0.00      C2   H
ATOM   2219  N   PHE A 267      -9.691 -19.341 -15.107  0.00  0.00      C2   N
ATOM   2220  CA  PHE A 267     -10.892 -19.805 -15.800  0.00  0.00      C2   C
ATOM   2221  C   PHE A 267     -10.590 -20.383 -17.216  0.00  0.00      C2   C
ATOM   2222  O   PHE A 267     -10.302 -19.562 -18.105  0.00  0.00      C2   O
ATOM   2223  CB  PHE A 267     -11.945 -18.612 -16.031  0.00  0.00      C2   C
ATOM   2224  CG  PHE A 267     -13.091 -18.606 -15.062  0.00  0.00      C2   C
ATOM   2225  CD1 PHE A 267     -12.870 -18.616 -13.705  0.00  0.00      C2   C
ATOM   2226  CD2 PHE A 267     -14.399 -18.627 -15.522  0.00  0.00      C2   C
ATOM   2227  CE1 PHE A 267     -13.894 -18.696 -12.844  0.00  0.00      C2   C
ATOM   2228  CE2 PHE A 267     -15.436 -18.608 -14.608  0.00  0.00      C2   C
ATOM   2229  CZ  PHE A 267     -15.201 -18.645 -13.280  0.00  0.00      C2   C
ATOM   2230  H   PHE A 267      -9.199 -18.571 -15.537  0.00  0.00      C2   H
ATOM   2231  HA  PHE A 267     -11.362 -20.569 -15.180  0.00  0.00      C2   H
ATOM   2232  HB3 PHE A 267     -12.333 -18.721 -17.043  0.00  0.00      C2   H
ATOM   2233  HB2 PHE A 267     -11.499 -17.642 -16.248  0.00  0.00      C2   H
ATOM   2234  HD1 PHE A 267     -11.834 -18.715 -13.417  0.00  0.00      C2   H
ATOM   2235  HD2 PHE A 267     -14.545 -18.581 -16.591  0.00  0.00      C2   H
ATOM   2236  HE1 PHE A 267     -13.621 -18.673 -11.799  0.00  0.00      C2   H
ATOM   2237  HE2 PHE A 267     -16.444 -18.575 -14.996  0.00  0.00      C2   H
ATOM   2238  HZ  PHE A 267     -15.988 -18.642 -12.541  0.00  0.00      C2   H
ATOM   2239  N   LEU A 268     -10.643 -21.675 -17.354  0.00  0.00      C2   N
ATOM   2240  CA  LEU A 268     -10.270 -22.355 -18.578  0.00  0.00      C2   C
ATOM   2241  C   LEU A 268     -11.488 -22.556 -19.505  0.00  0.00      C2   C
ATOM   2242  O   LEU A 268     -12.339 -23.380 -19.236  0.00  0.00      C2   O
ATOM   2243  CB  LEU A 268      -9.614 -23.677 -18.176  0.00  0.00      C2   C
ATOM   2244  CG  LEU A 268      -8.328 -23.386 -17.349  0.00  0.00      C2   C
ATOM   2245  CD1 LEU A 268      -7.681 -24.605 -16.725  0.00  0.00      C2   C
ATOM   2246  CD2 LEU A 268      -7.250 -22.500 -18.127  0.00  0.00      C2   C
ATOM   2247  H   LEU A 268     -10.721 -22.166 -16.475  0.00  0.00      C2   H
ATOM   2248  HA  LEU A 268      -9.451 -21.890 -19.126  0.00  0.00      C2   H
ATOM   2249  HB3 LEU A 268      -9.393 -24.210 -19.101  0.00  0.00      C2   H
ATOM   2250  HB2 LEU A 268     -10.247 -24.319 -17.562  0.00  0.00      C2   H
ATOM   2251  HG  LEU A 268      -8.583 -22.768 -16.488  0.00  0.00      C2   H
ATOM   2252 HD11 LEU A 268      -8.108 -24.811 -15.744  0.00  0.00      C2   H
ATOM   2253 HD12 LEU A 268      -7.922 -25.352 -17.481  0.00  0.00      C2   H
ATOM   2254 HD13 LEU A 268      -6.618 -24.478 -16.518  0.00  0.00      C2   H
ATOM   2255 HD21 LEU A 268      -7.425 -22.556 -19.202  0.00  0.00      C2   H
ATOM   2256 HD22 LEU A 268      -7.299 -21.498 -17.702  0.00  0.00      C2   H
ATOM   2257 HD23 LEU A 268      -6.190 -22.695 -17.960  0.00  0.00      C2   H
ATOM   2258  N   ASN A 269     -11.582 -21.597 -20.466  0.00  0.00      C2   N
ATOM   2259  CA  ASN A 269     -12.758 -21.478 -21.385  0.00  0.00      C2   C
ATOM   2260  C   ASN A 269     -12.466 -22.418 -22.580  0.00  0.00      C2   C
ATOM   2261  O   ASN A 269     -11.348 -22.902 -22.804  0.00  0.00      C2   O
ATOM   2262  CB  ASN A 269     -12.863 -19.979 -21.916  0.00  0.00      C2   C
ATOM   2263  CG  ASN A 269     -13.304 -19.025 -20.779  0.00  0.00      C2   C
ATOM   2264  OD1 ASN A 269     -14.356 -19.255 -20.130  0.00  0.00      C2   O
ATOM   2265  ND2 ASN A 269     -12.664 -17.924 -20.561  0.00  0.00      C2   N
ATOM   2266  H   ASN A 269     -10.764 -21.094 -20.778  0.00  0.00      C2   H
ATOM   2267  HA  ASN A 269     -13.609 -21.882 -20.837  0.00  0.00      C2   H
ATOM   2268  HB3 ASN A 269     -13.527 -19.875 -22.774  0.00  0.00      C2   H
ATOM   2269  HB2 ASN A 269     -11.854 -19.732 -22.247  0.00  0.00      C2   H
ATOM   2270 HD22 ASN A 269     -12.917 -17.333 -19.782  0.00  0.00      C2   H
ATOM   2271 HD21 ASN A 269     -11.940 -17.644 -21.207  0.00  0.00      C2   H
ATOM   2272  N   LYS A 270     -13.459 -22.549 -23.396  0.00  0.00      C2   N
ATOM   2273  CA  LYS A 270     -13.407 -23.206 -24.655  0.00  0.00      C2   C
ATOM   2274  C   LYS A 270     -13.039 -24.680 -24.637  0.00  0.00      C2   C
ATOM   2275  O   LYS A 270     -12.259 -25.262 -25.478  0.00  0.00      C2   O
ATOM   2276  CB  LYS A 270     -12.529 -22.378 -25.567  0.00  0.00      C2   C
ATOM   2277  CG  LYS A 270     -12.931 -20.903 -26.158  0.00  0.00      C2   C
ATOM   2278  CD  LYS A 270     -12.143 -20.570 -27.461  0.00  0.00      C2   C
ATOM   2279  CE  LYS A 270     -12.614 -19.191 -28.077  0.00  0.00      C2   C
ATOM   2280  NZ  LYS A 270     -11.660 -18.972 -29.217  0.00  0.00      C2   N
ATOM   2281  H   LYS A 270     -14.392 -22.301 -23.100  0.00  0.00      C2   H
ATOM   2282  HA  LYS A 270     -14.440 -23.098 -24.986  0.00  0.00      C2   H
ATOM   2283  HB3 LYS A 270     -12.493 -23.017 -26.449  0.00  0.00      C2   H
ATOM   2284  HB2 LYS A 270     -11.468 -22.321 -25.323  0.00  0.00      C2   H
ATOM   2285  HG3 LYS A 270     -12.667 -20.217 -25.353  0.00  0.00      C2   H
ATOM   2286  HG2 LYS A 270     -14.016 -20.841 -26.238  0.00  0.00      C2   H
ATOM   2287  HD3 LYS A 270     -12.251 -21.349 -28.215  0.00  0.00      C2   H
ATOM   2288  HD2 LYS A 270     -11.061 -20.514 -27.348  0.00  0.00      C2   H
ATOM   2289  HE3 LYS A 270     -12.536 -18.366 -27.369  0.00  0.00      C2   H
ATOM   2290  HE2 LYS A 270     -13.590 -19.267 -28.556  0.00  0.00      C2   H
ATOM   2291  HZ1 LYS A 270     -11.929 -19.555 -29.997  0.00  0.00      C2   H
ATOM   2292  HZ2 LYS A 270     -11.788 -18.033 -29.566  0.00  0.00      C2   H
ATOM   2293  HZ3 LYS A 270     -10.675 -18.937 -28.996  0.00  0.00      C2   H
ATOM   2294  N   LYS A 271     -13.554 -25.389 -23.643  0.00  0.00      C2   N
ATOM   2295  CA  LYS A 271     -13.434 -26.824 -23.459  0.00  0.00      C2   C
ATOM   2296  C   LYS A 271     -14.261 -27.662 -24.578  0.00  0.00      C2   C
ATOM   2297  O   LYS A 271     -13.649 -28.523 -25.243  0.00  0.00      C2   O
ATOM   2298  CB  LYS A 271     -13.813 -27.101 -22.033  0.00  0.00      C2   C
ATOM   2299  CG  LYS A 271     -13.570 -28.563 -21.540  0.00  0.00      C2   C
ATOM   2300  CD  LYS A 271     -14.747 -29.483 -21.618  0.00  0.00      C2   C
ATOM   2301  CE  LYS A 271     -14.484 -30.907 -21.031  0.00  0.00      C2   C
ATOM   2302  NZ  LYS A 271     -15.601 -31.871 -21.099  0.00  0.00      C2   N
ATOM   2303  H   LYS A 271     -14.219 -24.935 -23.033  0.00  0.00      C2   H
ATOM   2304  HA  LYS A 271     -12.392 -27.090 -23.636  0.00  0.00      C2   H
ATOM   2305  HB3 LYS A 271     -14.803 -26.698 -21.822  0.00  0.00      C2   H
ATOM   2306  HB2 LYS A 271     -13.189 -26.461 -21.410  0.00  0.00      C2   H
ATOM   2307  HG3 LYS A 271     -13.334 -28.489 -20.478  0.00  0.00      C2   H
ATOM   2308  HG2 LYS A 271     -12.744 -28.976 -22.118  0.00  0.00      C2   H
ATOM   2309  HD3 LYS A 271     -14.925 -29.489 -22.694  0.00  0.00      C2   H
ATOM   2310  HD2 LYS A 271     -15.630 -29.080 -21.122  0.00  0.00      C2   H
ATOM   2311  HE3 LYS A 271     -14.165 -31.016 -19.995  0.00  0.00      C2   H
ATOM   2312  HE2 LYS A 271     -13.652 -31.349 -21.579  0.00  0.00      C2   H
ATOM   2313  HZ1 LYS A 271     -16.284 -31.640 -20.392  0.00  0.00      C2   H
ATOM   2314  HZ2 LYS A 271     -16.066 -31.768 -21.990  0.00  0.00      C2   H
ATOM   2315  HZ3 LYS A 271     -15.347 -32.817 -20.855  0.00  0.00      C2   H
ATOM   2316  N   ASP A 272     -15.588 -27.343 -24.809  0.00  0.00      C2   N
ATOM   2317  CA  ASP A 272     -16.433 -27.871 -25.861  0.00  0.00      C2   C
ATOM   2318  C   ASP A 272     -15.829 -27.663 -27.321  0.00  0.00      C2   C
ATOM   2319  O   ASP A 272     -15.857 -28.497 -28.251  0.00  0.00      C2   O
ATOM   2320  CB  ASP A 272     -17.851 -27.240 -26.017  0.00  0.00      C2   C
ATOM   2321  CG  ASP A 272     -18.175 -25.788 -25.578  0.00  0.00      C2   C
ATOM   2322  OD1 ASP A 272     -19.366 -25.363 -25.693  0.00  0.00      C2   O
ATOM   2323  OD2 ASP A 272     -17.244 -25.095 -25.154  0.00  0.00      C2   O
ATOM   2324  H   ASP A 272     -16.162 -26.818 -24.165  0.00  0.00      C2   H
ATOM   2325  HA  ASP A 272     -16.565 -28.929 -25.634  0.00  0.00      C2   H
ATOM   2326  HB3 ASP A 272     -18.623 -27.797 -25.486  0.00  0.00      C2   H
ATOM   2327  HB2 ASP A 272     -18.158 -27.214 -27.063  0.00  0.00      C2   H
ATOM   2328  N   LEU A 273     -15.292 -26.436 -27.448  0.00  0.00      C2   N
ATOM   2329  CA  LEU A 273     -14.563 -25.982 -28.650  0.00  0.00      C2   C
ATOM   2330  C   LEU A 273     -13.164 -26.682 -28.814  0.00  0.00      C2   C
ATOM   2331  O   LEU A 273     -12.616 -26.869 -29.877  0.00  0.00      C2   O
ATOM   2332  CB  LEU A 273     -14.336 -24.430 -28.627  0.00  0.00      C2   C
ATOM   2333  CG  LEU A 273     -15.665 -23.677 -28.458  0.00  0.00      C2   C
ATOM   2334  CD1 LEU A 273     -15.484 -22.184 -28.823  0.00  0.00      C2   C
ATOM   2335  CD2 LEU A 273     -16.944 -24.252 -29.216  0.00  0.00      C2   C
ATOM   2336  H   LEU A 273     -15.473 -25.785 -26.697  0.00  0.00      C2   H
ATOM   2337  HA  LEU A 273     -15.209 -26.339 -29.452  0.00  0.00      C2   H
ATOM   2338  HB3 LEU A 273     -13.842 -24.135 -29.553  0.00  0.00      C2   H
ATOM   2339  HB2 LEU A 273     -13.593 -24.213 -27.859  0.00  0.00      C2   H
ATOM   2340  HG  LEU A 273     -15.908 -23.666 -27.395  0.00  0.00      C2   H
ATOM   2341 HD11 LEU A 273     -14.631 -21.941 -29.456  0.00  0.00      C2   H
ATOM   2342 HD12 LEU A 273     -16.348 -21.731 -29.309  0.00  0.00      C2   H
ATOM   2343 HD13 LEU A 273     -15.446 -21.635 -27.882  0.00  0.00      C2   H
ATOM   2344 HD21 LEU A 273     -16.902 -25.285 -29.559  0.00  0.00      C2   H
ATOM   2345 HD22 LEU A 273     -17.836 -24.196 -28.591  0.00  0.00      C2   H
ATOM   2346 HD23 LEU A 273     -17.172 -23.646 -30.093  0.00  0.00      C2   H
ATOM   2347  N   PHE A 274     -12.557 -27.132 -27.676  0.00  0.00      C2   N
ATOM   2348  CA  PHE A 274     -11.421 -28.052 -27.643  0.00  0.00      C2   C
ATOM   2349  C   PHE A 274     -11.910 -29.455 -28.104  0.00  0.00      C2   C
ATOM   2350  O   PHE A 274     -11.268 -30.157 -28.882  0.00  0.00      C2   O
ATOM   2351  CB  PHE A 274     -10.640 -27.812 -26.348  0.00  0.00      C2   C
ATOM   2352  CG  PHE A 274      -9.664 -28.904 -25.911  0.00  0.00      C2   C
ATOM   2353  CD1 PHE A 274      -8.430 -29.021 -26.533  0.00  0.00      C2   C
ATOM   2354  CD2 PHE A 274     -10.034 -29.966 -25.086  0.00  0.00      C2   C
ATOM   2355  CE1 PHE A 274      -7.435 -29.929 -26.054  0.00  0.00      C2   C
ATOM   2356  CE2 PHE A 274      -9.130 -30.913 -24.661  0.00  0.00      C2   C
ATOM   2357  CZ  PHE A 274      -7.770 -30.836 -25.043  0.00  0.00      C2   C
ATOM   2358  H   PHE A 274     -12.936 -27.157 -26.741  0.00  0.00      C2   H
ATOM   2359  HA  PHE A 274     -10.781 -27.761 -28.475  0.00  0.00      C2   H
ATOM   2360  HB3 PHE A 274     -11.423 -27.877 -25.593  0.00  0.00      C2   H
ATOM   2361  HB2 PHE A 274     -10.277 -26.799 -26.175  0.00  0.00      C2   H
ATOM   2362  HD1 PHE A 274      -8.117 -28.333 -27.304  0.00  0.00      C2   H
ATOM   2363  HD2 PHE A 274     -11.055 -29.918 -24.737  0.00  0.00      C2   H
ATOM   2364  HE1 PHE A 274      -6.531 -29.968 -26.643  0.00  0.00      C2   H
ATOM   2365  HE2 PHE A 274      -9.454 -31.687 -23.981  0.00  0.00      C2   H
ATOM   2366  HZ  PHE A 274      -7.009 -31.546 -24.754  0.00  0.00      C2   H
ATOM   2367  N   GLU A 275     -13.018 -29.915 -27.505  0.00  0.00      C2   N
ATOM   2368  CA  GLU A 275     -13.664 -31.234 -27.668  0.00  0.00      C2   C
ATOM   2369  C   GLU A 275     -13.900 -31.661 -29.154  0.00  0.00      C2   C
ATOM   2370  O   GLU A 275     -13.753 -32.819 -29.485  0.00  0.00      C2   O
ATOM   2371  CB  GLU A 275     -14.951 -31.290 -26.852  0.00  0.00      C2   C
ATOM   2372  CG  GLU A 275     -14.805 -31.865 -25.454  0.00  0.00      C2   C
ATOM   2373  CD  GLU A 275     -16.089 -32.000 -24.639  0.00  0.00      C2   C
ATOM   2374  OE1 GLU A 275     -16.024 -32.530 -23.469  0.00  0.00      C2   O
ATOM   2375  OE2 GLU A 275     -17.178 -31.784 -25.199  0.00  0.00      C2   O
ATOM   2376  H   GLU A 275     -13.474 -29.216 -26.936  0.00  0.00      C2   H
ATOM   2377  HA  GLU A 275     -13.050 -32.029 -27.245  0.00  0.00      C2   H
ATOM   2378  HB3 GLU A 275     -15.658 -31.882 -27.434  0.00  0.00      C2   H
ATOM   2379  HB2 GLU A 275     -15.519 -30.360 -26.857  0.00  0.00      C2   H
ATOM   2380  HG3 GLU A 275     -14.217 -31.096 -24.954  0.00  0.00      C2   H
ATOM   2381  HG2 GLU A 275     -14.380 -32.868 -25.505  0.00  0.00      C2   H
ATOM   2382  N   GLU A 276     -14.222 -30.697 -30.042  0.00  0.00      C2   N
ATOM   2383  CA  GLU A 276     -14.306 -31.007 -31.451  0.00  0.00      C2   C
ATOM   2384  C   GLU A 276     -13.031 -31.152 -32.182  0.00  0.00      C2   C
ATOM   2385  O   GLU A 276     -12.982 -32.056 -32.987  0.00  0.00      C2   O
ATOM   2386  CB  GLU A 276     -15.301 -29.976 -32.091  0.00  0.00      C2   C
ATOM   2387  CG  GLU A 276     -15.030 -28.515 -31.735  0.00  0.00      C2   C
ATOM   2388  CD  GLU A 276     -15.672 -27.558 -32.690  0.00  0.00      C2   C
ATOM   2389  OE1 GLU A 276     -14.906 -27.031 -33.534  0.00  0.00      C2   O
ATOM   2390  OE2 GLU A 276     -16.914 -27.487 -32.739  0.00  0.00      C2   O
ATOM   2391  H   GLU A 276     -14.513 -29.767 -29.776  0.00  0.00      C2   H
ATOM   2392  HA  GLU A 276     -14.911 -31.914 -31.474  0.00  0.00      C2   H
ATOM   2393  HB3 GLU A 276     -16.322 -30.142 -31.748  0.00  0.00      C2   H
ATOM   2394  HB2 GLU A 276     -15.335 -30.239 -33.148  0.00  0.00      C2   H
ATOM   2395  HG3 GLU A 276     -13.955 -28.379 -31.850  0.00  0.00      C2   H
ATOM   2396  HG2 GLU A 276     -15.271 -28.351 -30.685  0.00  0.00      C2   H
ATOM   2397  N   LYS A 277     -12.008 -30.416 -31.809  0.00  0.00      C2   N
ATOM   2398  CA  LYS A 277     -10.598 -30.471 -32.266  0.00  0.00      C2   C
ATOM   2399  C   LYS A 277      -9.907 -31.782 -31.905  0.00  0.00      C2   C
ATOM   2400  O   LYS A 277      -9.308 -32.455 -32.701  0.00  0.00      C2   O
ATOM   2401  CB  LYS A 277      -9.841 -29.177 -31.919  0.00  0.00      C2   C
ATOM   2402  CG  LYS A 277     -10.201 -27.928 -32.764  0.00  0.00      C2   C
ATOM   2403  CD  LYS A 277      -9.629 -26.600 -32.297  0.00  0.00      C2   C
ATOM   2404  CE  LYS A 277      -8.205 -26.400 -32.699  0.00  0.00      C2   C
ATOM   2405  NZ  LYS A 277      -7.979 -26.274 -34.198  0.00  0.00      C2   N
ATOM   2406  H   LYS A 277     -12.097 -29.646 -31.162  0.00  0.00      C2   H
ATOM   2407  HA  LYS A 277     -10.712 -30.468 -33.350  0.00  0.00      C2   H
ATOM   2408  HB3 LYS A 277      -8.801 -29.404 -32.150  0.00  0.00      C2   H
ATOM   2409  HB2 LYS A 277      -9.861 -28.952 -30.853  0.00  0.00      C2   H
ATOM   2410  HG3 LYS A 277     -11.278 -27.775 -32.829  0.00  0.00      C2   H
ATOM   2411  HG2 LYS A 277      -9.996 -28.077 -33.824  0.00  0.00      C2   H
ATOM   2412  HD3 LYS A 277      -9.717 -26.566 -31.211  0.00  0.00      C2   H
ATOM   2413  HD2 LYS A 277     -10.268 -25.771 -32.600  0.00  0.00      C2   H
ATOM   2414  HE3 LYS A 277      -7.536 -27.207 -32.400  0.00  0.00      C2   H
ATOM   2415  HE2 LYS A 277      -7.816 -25.451 -32.328  0.00  0.00      C2   H
ATOM   2416  HZ1 LYS A 277      -8.560 -25.507 -34.504  0.00  0.00      C2   H
ATOM   2417  HZ2 LYS A 277      -6.987 -26.080 -34.188  0.00  0.00      C2   H
ATOM   2418  HZ3 LYS A 277      -8.214 -27.104 -34.723  0.00  0.00      C2   H
ATOM   2419  N   ILE A 278      -9.883 -32.173 -30.657  0.00  0.00      C2   N
ATOM   2420  CA  ILE A 278      -9.060 -33.295 -30.046  0.00  0.00      C2   C
ATOM   2421  C   ILE A 278      -9.474 -34.665 -30.606  0.00  0.00      C2   C
ATOM   2422  O   ILE A 278      -8.587 -35.452 -30.903  0.00  0.00      C2   O
ATOM   2423  CB  ILE A 278      -9.212 -33.323 -28.514  0.00  0.00      C2   C
ATOM   2424  CG1 ILE A 278      -8.256 -34.353 -27.806  0.00  0.00      C2   C
ATOM   2425  CG2 ILE A 278     -10.667 -33.358 -28.006  0.00  0.00      C2   C
ATOM   2426  CD1 ILE A 278      -7.893 -33.966 -26.394  0.00  0.00      C2   C
ATOM   2427  H   ILE A 278     -10.457 -31.660 -30.003  0.00  0.00      C2   H
ATOM   2428  HA  ILE A 278      -8.042 -33.182 -30.419  0.00  0.00      C2   H
ATOM   2429  HB  ILE A 278      -8.884 -32.312 -28.271  0.00  0.00      C2   H
ATOM   2430 HG13 ILE A 278      -7.297 -34.376 -28.325  0.00  0.00      C2   H
ATOM   2431 HG12 ILE A 278      -8.630 -35.375 -27.751  0.00  0.00      C2   H
ATOM   2432 HG21 ILE A 278     -10.729 -33.125 -26.943  0.00  0.00      C2   H
ATOM   2433 HG22 ILE A 278     -11.122 -32.531 -28.549  0.00  0.00      C2   H
ATOM   2434 HG23 ILE A 278     -11.015 -34.381 -28.153  0.00  0.00      C2   H
ATOM   2435 HD11 ILE A 278      -8.594 -33.347 -25.835  0.00  0.00      C2   H
ATOM   2436 HD12 ILE A 278      -7.834 -34.905 -25.844  0.00  0.00      C2   H
ATOM   2437 HD13 ILE A 278      -6.883 -33.560 -26.336  0.00  0.00      C2   H
ATOM   2438  N   LYS A 279     -10.775 -34.794 -30.990  0.00  0.00      C2   N
ATOM   2439  CA  LYS A 279     -11.339 -35.901 -31.794  0.00  0.00      C2   C
ATOM   2440  C   LYS A 279     -10.676 -36.044 -33.139  0.00  0.00      C2   C
ATOM   2441  O   LYS A 279     -10.445 -37.183 -33.560  0.00  0.00      C2   O
ATOM   2442  CB  LYS A 279     -12.914 -35.718 -31.895  0.00  0.00      C2   C
ATOM   2443  CG  LYS A 279     -13.465 -35.877 -30.493  0.00  0.00      C2   C
ATOM   2444  CD  LYS A 279     -14.983 -35.448 -30.488  0.00  0.00      C2   C
ATOM   2445  CE  LYS A 279     -15.476 -35.451 -29.058  0.00  0.00      C2   C
ATOM   2446  NZ  LYS A 279     -16.961 -35.233 -29.021  0.00  0.00      C2   N
ATOM   2447  H   LYS A 279     -11.415 -34.053 -30.744  0.00  0.00      C2   H
ATOM   2448  HA  LYS A 279     -11.145 -36.799 -31.207  0.00  0.00      C2   H
ATOM   2449  HB3 LYS A 279     -13.351 -36.512 -32.501  0.00  0.00      C2   H
ATOM   2450  HB2 LYS A 279     -13.217 -34.754 -32.302  0.00  0.00      C2   H
ATOM   2451  HG3 LYS A 279     -12.948 -35.248 -29.768  0.00  0.00      C2   H
ATOM   2452  HG2 LYS A 279     -13.339 -36.897 -30.130  0.00  0.00      C2   H
ATOM   2453  HD3 LYS A 279     -15.574 -36.004 -31.215  0.00  0.00      C2   H
ATOM   2454  HD2 LYS A 279     -15.128 -34.434 -30.860  0.00  0.00      C2   H
ATOM   2455  HE3 LYS A 279     -14.900 -34.698 -28.521  0.00  0.00      C2   H
ATOM   2456  HE2 LYS A 279     -15.142 -36.360 -28.558  0.00  0.00      C2   H
ATOM   2457  HZ1 LYS A 279     -17.209 -34.948 -28.084  0.00  0.00      C2   H
ATOM   2458  HZ2 LYS A 279     -17.207 -34.500 -29.670  0.00  0.00      C2   H
ATOM   2459  HZ3 LYS A 279     -17.449 -36.081 -29.273  0.00  0.00      C2   H
ATOM   2460  N   LYS A 280     -10.255 -34.938 -33.786  0.00  0.00      C2   N
ATOM   2461  CA  LYS A 280      -9.639 -35.036 -35.170  0.00  0.00      C2   C
ATOM   2462  C   LYS A 280      -8.124 -34.688 -35.230  0.00  0.00      C2   C
ATOM   2463  O   LYS A 280      -7.427 -35.320 -36.059  0.00  0.00      C2   O
ATOM   2464  CB  LYS A 280     -10.419 -34.148 -36.143  0.00  0.00      C2   C
ATOM   2465  CG  LYS A 280     -10.492 -32.657 -35.746  0.00  0.00      C2   C
ATOM   2466  CD  LYS A 280     -11.141 -31.838 -36.905  0.00  0.00      C2   C
ATOM   2467  CE  LYS A 280     -11.379 -30.368 -36.400  0.00  0.00      C2   C
ATOM   2468  NZ  LYS A 280     -11.901 -29.573 -37.458  0.00  0.00      C2   N
ATOM   2469  H   LYS A 280     -10.196 -34.019 -33.372  0.00  0.00      C2   H
ATOM   2470  HA  LYS A 280      -9.593 -36.071 -35.511  0.00  0.00      C2   H
ATOM   2471  HB3 LYS A 280     -11.407 -34.582 -36.299  0.00  0.00      C2   H
ATOM   2472  HB2 LYS A 280      -9.946 -34.244 -37.120  0.00  0.00      C2   H
ATOM   2473  HG3 LYS A 280      -9.456 -32.374 -35.562  0.00  0.00      C2   H
ATOM   2474  HG2 LYS A 280     -10.980 -32.566 -34.776  0.00  0.00      C2   H
ATOM   2475  HD3 LYS A 280     -12.127 -32.224 -37.164  0.00  0.00      C2   H
ATOM   2476  HD2 LYS A 280     -10.358 -31.870 -37.662  0.00  0.00      C2   H
ATOM   2477  HE3 LYS A 280     -10.457 -29.857 -36.122  0.00  0.00      C2   H
ATOM   2478  HE2 LYS A 280     -12.038 -30.285 -35.535  0.00  0.00      C2   H
ATOM   2479  HZ1 LYS A 280     -12.759 -29.880 -37.893  0.00  0.00      C2   H
ATOM   2480  HZ2 LYS A 280     -11.972 -28.583 -37.267  0.00  0.00      C2   H
ATOM   2481  HZ3 LYS A 280     -11.188 -29.600 -38.173  0.00  0.00      C2   H
ATOM   2482  N   SER A 281      -7.625 -33.861 -34.309  0.00  0.00      C2   N
ATOM   2483  CA  SER A 281      -6.215 -33.568 -34.236  0.00  0.00      C2   C
ATOM   2484  C   SER A 281      -5.832 -33.785 -32.720  0.00  0.00      C2   C
ATOM   2485  O   SER A 281      -6.070 -32.918 -31.894  0.00  0.00      C2   O
ATOM   2486  CB  SER A 281      -6.066 -32.105 -34.790  0.00  0.00      C2   C
ATOM   2487  OG  SER A 281      -4.702 -31.626 -34.949  0.00  0.00      C2   O
ATOM   2488  H   SER A 281      -8.210 -33.296 -33.710  0.00  0.00      C2   H
ATOM   2489  HA  SER A 281      -5.572 -34.066 -34.962  0.00  0.00      C2   H
ATOM   2490  HB3 SER A 281      -6.698 -31.526 -34.117  0.00  0.00      C2   H
ATOM   2491  HB2 SER A 281      -6.562 -32.080 -35.759  0.00  0.00      C2   H
ATOM   2492  HG  SER A 281      -4.511 -31.057 -34.200  0.00  0.00      C2   H
ATOM   2493  N   PRO A 282      -5.263 -34.980 -32.506  0.00  0.00      C2   N
ATOM   2494  CA  PRO A 282      -4.739 -35.433 -31.160  0.00  0.00      C2   C
ATOM   2495  C   PRO A 282      -3.783 -34.435 -30.521  0.00  0.00      C2   C
ATOM   2496  O   PRO A 282      -2.942 -33.866 -31.260  0.00  0.00      C2   O
ATOM   2497  CB  PRO A 282      -3.994 -36.744 -31.557  0.00  0.00      C2   C
ATOM   2498  CG  PRO A 282      -4.883 -37.318 -32.638  0.00  0.00      C2   C
ATOM   2499  CD  PRO A 282      -5.148 -36.094 -33.480  0.00  0.00      C2   C
ATOM   2500  HA  PRO A 282      -5.570 -35.820 -30.569  0.00  0.00      C2   H
ATOM   2501  HB3 PRO A 282      -3.853 -37.454 -30.743  0.00  0.00      C2   H
ATOM   2502  HB2 PRO A 282      -2.980 -36.435 -31.813  0.00  0.00      C2   H
ATOM   2503  HG3 PRO A 282      -5.831 -37.699 -32.257  0.00  0.00      C2   H
ATOM   2504  HG2 PRO A 282      -4.513 -38.046 -33.359  0.00  0.00      C2   H
ATOM   2505  HD2 PRO A 282      -4.398 -35.991 -34.265  0.00  0.00      C2   H
ATOM   2506  HD3 PRO A 282      -6.079 -36.265 -34.021  0.00  0.00      C2   H
ATOM   2507  N   LEU A 283      -3.885 -34.324 -29.212  0.00  0.00      C2   N
ATOM   2508  CA  LEU A 283      -3.094 -33.391 -28.399  0.00  0.00      C2   C
ATOM   2509  C   LEU A 283      -1.660 -33.773 -28.434  0.00  0.00      C2   C
ATOM   2510  O   LEU A 283      -0.832 -32.908 -28.397  0.00  0.00      C2   O
ATOM   2511  CB  LEU A 283      -3.657 -33.270 -26.982  0.00  0.00      C2   C
ATOM   2512  CG  LEU A 283      -2.923 -32.285 -25.934  0.00  0.00      C2   C
ATOM   2513  CD1 LEU A 283      -3.123 -30.834 -26.343  0.00  0.00      C2   C
ATOM   2514  CD2 LEU A 283      -3.599 -32.436 -24.567  0.00  0.00      C2   C
ATOM   2515  H   LEU A 283      -4.593 -34.875 -28.748  0.00  0.00      C2   H
ATOM   2516  HA  LEU A 283      -3.113 -32.425 -28.903  0.00  0.00      C2   H
ATOM   2517  HB3 LEU A 283      -3.689 -34.319 -26.686  0.00  0.00      C2   H
ATOM   2518  HB2 LEU A 283      -4.672 -32.946 -27.208  0.00  0.00      C2   H
ATOM   2519  HG  LEU A 283      -1.895 -32.634 -25.845  0.00  0.00      C2   H
ATOM   2520 HD11 LEU A 283      -2.355 -30.512 -27.047  0.00  0.00      C2   H
ATOM   2521 HD12 LEU A 283      -4.038 -30.699 -26.920  0.00  0.00      C2   H
ATOM   2522 HD13 LEU A 283      -3.172 -30.168 -25.482  0.00  0.00      C2   H
ATOM   2523 HD21 LEU A 283      -3.603 -33.439 -24.140  0.00  0.00      C2   H
ATOM   2524 HD22 LEU A 283      -3.173 -31.844 -23.757  0.00  0.00      C2   H
ATOM   2525 HD23 LEU A 283      -4.612 -32.041 -24.642  0.00  0.00      C2   H
ATOM   2526  N   THR A 284      -1.403 -35.101 -28.426  0.00  0.00      C2   N
ATOM   2527  CA  THR A 284      -0.086 -35.758 -28.464  0.00  0.00      C2   C
ATOM   2528  C   THR A 284       0.706 -35.275 -29.676  0.00  0.00      C2   C
ATOM   2529  O   THR A 284       1.880 -34.969 -29.587  0.00  0.00      C2   O
ATOM   2530  CB  THR A 284      -0.283 -37.308 -28.586  0.00  0.00      C2   C
ATOM   2531  OG1 THR A 284      -1.231 -37.462 -29.648  0.00  0.00      C2   O
ATOM   2532  CG2 THR A 284      -0.891 -38.027 -27.344  0.00  0.00      C2   C
ATOM   2533  H   THR A 284      -2.214 -35.693 -28.534  0.00  0.00      C2   H
ATOM   2534  HA  THR A 284       0.549 -35.527 -27.608  0.00  0.00      C2   H
ATOM   2535  HB  THR A 284       0.606 -37.850 -28.909  0.00  0.00      C2   H
ATOM   2536  HG1 THR A 284      -1.293 -38.413 -29.771  0.00  0.00      C2   H
ATOM   2537 HG21 THR A 284      -1.021 -39.102 -27.472  0.00  0.00      C2   H
ATOM   2538 HG22 THR A 284      -0.322 -37.920 -26.421  0.00  0.00      C2   H
ATOM   2539 HG23 THR A 284      -1.823 -37.601 -26.975  0.00  0.00      C2   H
ATOM   2540  N   ILE A 285       0.053 -35.237 -30.891  0.00  0.00      C2   N
ATOM   2541  CA  ILE A 285       0.665 -34.925 -32.207  0.00  0.00      C2   C
ATOM   2542  C   ILE A 285       1.152 -33.457 -32.163  0.00  0.00      C2   C
ATOM   2543  O   ILE A 285       2.245 -33.179 -32.588  0.00  0.00      C2   O
ATOM   2544  CB  ILE A 285      -0.235 -35.275 -33.391  0.00  0.00      C2   C
ATOM   2545  CG1 ILE A 285      -0.585 -36.775 -33.563  0.00  0.00      C2   C
ATOM   2546  CG2 ILE A 285       0.198 -34.653 -34.665  0.00  0.00      C2   C
ATOM   2547  CD1 ILE A 285      -1.699 -37.077 -34.566  0.00  0.00      C2   C
ATOM   2548  H   ILE A 285      -0.933 -35.453 -30.922  0.00  0.00      C2   H
ATOM   2549  HA  ILE A 285       1.616 -35.458 -32.223  0.00  0.00      C2   H
ATOM   2550  HB  ILE A 285      -1.191 -34.780 -33.224  0.00  0.00      C2   H
ATOM   2551 HG13 ILE A 285      -0.805 -37.285 -32.625  0.00  0.00      C2   H
ATOM   2552 HG12 ILE A 285       0.255 -37.346 -33.957  0.00  0.00      C2   H
ATOM   2553 HG21 ILE A 285       0.605 -33.643 -34.601  0.00  0.00      C2   H
ATOM   2554 HG22 ILE A 285       1.103 -35.160 -34.999  0.00  0.00      C2   H
ATOM   2555 HG23 ILE A 285      -0.549 -34.693 -35.457  0.00  0.00      C2   H
ATOM   2556 HD11 ILE A 285      -2.618 -37.441 -34.107  0.00  0.00      C2   H
ATOM   2557 HD12 ILE A 285      -2.125 -36.221 -35.092  0.00  0.00      C2   H
ATOM   2558 HD13 ILE A 285      -1.333 -37.851 -35.241  0.00  0.00      C2   H
ATOM   2559  N   CYS A 286       0.262 -32.593 -31.722  0.00  0.00      C2   N
ATOM   2560  CA  CYS A 286       0.514 -31.145 -31.669  0.00  0.00      C2   C
ATOM   2561  C   CYS A 286       1.509 -30.790 -30.574  0.00  0.00      C2   C
ATOM   2562  O   CYS A 286       2.155 -29.822 -30.836  0.00  0.00      C2   O
ATOM   2563  CB  CYS A 286      -0.868 -30.473 -31.359  0.00  0.00      C2   C
ATOM   2564  SG  CYS A 286      -1.953 -30.584 -32.815  0.00  0.00      C2   S
ATOM   2565  H   CYS A 286      -0.562 -32.906 -31.228  0.00  0.00      C2   H
ATOM   2566  HA  CYS A 286       0.960 -30.836 -32.615  0.00  0.00      C2   H
ATOM   2567  HB3 CYS A 286      -0.851 -29.500 -30.867  0.00  0.00      C2   H
ATOM   2568  HB2 CYS A 286      -1.481 -31.070 -30.685  0.00  0.00      C2   H
ATOM   2569  HG  CYS A 286      -1.896 -31.918 -32.836  0.00  0.00      C2   H
ATOM   2570  N   TYR A 287       1.510 -31.497 -29.445  0.00  0.00      C2   N
ATOM   2571  CA  TYR A 287       2.241 -31.047 -28.326  0.00  0.00      C2   C
ATOM   2572  C   TYR A 287       2.891 -32.311 -27.707  0.00  0.00      C2   C
ATOM   2573  O   TYR A 287       2.119 -33.019 -27.079  0.00  0.00      C2   O
ATOM   2574  CB  TYR A 287       1.175 -30.439 -27.295  0.00  0.00      C2   C
ATOM   2575  CG  TYR A 287       1.683 -29.757 -26.038  0.00  0.00      C2   C
ATOM   2576  CD1 TYR A 287       2.936 -29.047 -26.015  0.00  0.00      C2   C
ATOM   2577  CD2 TYR A 287       0.900 -29.844 -24.780  0.00  0.00      C2   C
ATOM   2578  CE1 TYR A 287       3.461 -28.525 -24.779  0.00  0.00      C2   C
ATOM   2579  CE2 TYR A 287       1.471 -29.351 -23.578  0.00  0.00      C2   C
ATOM   2580  CZ  TYR A 287       2.689 -28.702 -23.575  0.00  0.00      C2   C
ATOM   2581  OH  TYR A 287       3.170 -28.193 -22.443  0.00  0.00      C2   O
ATOM   2582  H   TYR A 287       0.871 -32.273 -29.344  0.00  0.00      C2   H
ATOM   2583  HA  TYR A 287       2.940 -30.244 -28.562  0.00  0.00      C2   H
ATOM   2584  HB3 TYR A 287       0.293 -31.075 -27.214  0.00  0.00      C2   H
ATOM   2585  HB2 TYR A 287       0.755 -29.546 -27.758  0.00  0.00      C2   H
ATOM   2586  HD1 TYR A 287       3.574 -29.205 -26.873  0.00  0.00      C2   H
ATOM   2587  HD2 TYR A 287      -0.064 -30.330 -24.763  0.00  0.00      C2   H
ATOM   2588  HE1 TYR A 287       4.404 -28.001 -24.735  0.00  0.00      C2   H
ATOM   2589  HE2 TYR A 287       0.950 -29.584 -22.660  0.00  0.00      C2   H
ATOM   2590  HH  TYR A 287       4.113 -28.041 -22.539  0.00  0.00      C2   H
ATOM   2591  N   PRO A 288       4.222 -32.579 -27.872  0.00  0.00      C2   N
ATOM   2592  CA  PRO A 288       4.792 -33.863 -27.405  0.00  0.00      C2   C
ATOM   2593  C   PRO A 288       5.220 -33.938 -25.905  0.00  0.00      C2   C
ATOM   2594  O   PRO A 288       5.757 -34.964 -25.480  0.00  0.00      C2   O
ATOM   2595  CB  PRO A 288       6.057 -34.015 -28.249  0.00  0.00      C2   C
ATOM   2596  CG  PRO A 288       6.463 -32.591 -28.491  0.00  0.00      C2   C
ATOM   2597  CD  PRO A 288       5.191 -31.725 -28.565  0.00  0.00      C2   C
ATOM   2598  HA  PRO A 288       4.063 -34.669 -27.492  0.00  0.00      C2   H
ATOM   2599  HB3 PRO A 288       5.678 -34.499 -29.149  0.00  0.00      C2   H
ATOM   2600  HB2 PRO A 288       6.800 -34.698 -27.835  0.00  0.00      C2   H
ATOM   2601  HG3 PRO A 288       7.081 -32.545 -29.388  0.00  0.00      C2   H
ATOM   2602  HG2 PRO A 288       7.107 -32.264 -27.674  0.00  0.00      C2   H
ATOM   2603  HD2 PRO A 288       5.282 -30.886 -27.875  0.00  0.00      C2   H
ATOM   2604  HD3 PRO A 288       4.915 -31.511 -29.598  0.00  0.00      C2   H
ATOM   2605  N   GLU A 289       4.964 -32.892 -25.136  0.00  0.00      C2   N
ATOM   2606  CA  GLU A 289       5.048 -32.932 -23.666  0.00  0.00      C2   C
ATOM   2607  C   GLU A 289       3.922 -33.786 -23.033  0.00  0.00      C2   C
ATOM   2608  O   GLU A 289       4.035 -34.326 -21.964  0.00  0.00      C2   O
ATOM   2609  CB  GLU A 289       4.998 -31.601 -23.010  0.00  0.00      C2   C
ATOM   2610  CG  GLU A 289       6.185 -30.723 -23.369  0.00  0.00      C2   C
ATOM   2611  CD  GLU A 289       6.180 -29.474 -22.492  0.00  0.00      C2   C
ATOM   2612  OE1 GLU A 289       6.274 -29.536 -21.260  0.00  0.00      C2   O
ATOM   2613  OE2 GLU A 289       6.187 -28.343 -23.014  0.00  0.00      C2   O
ATOM   2614  H   GLU A 289       4.548 -32.109 -25.620  0.00  0.00      C2   H
ATOM   2615  HA  GLU A 289       6.011 -33.330 -23.345  0.00  0.00      C2   H
ATOM   2616  HB3 GLU A 289       4.975 -31.862 -21.951  0.00  0.00      C2   H
ATOM   2617  HB2 GLU A 289       4.070 -31.071 -23.222  0.00  0.00      C2   H
ATOM   2618  HG3 GLU A 289       5.947 -30.421 -24.389  0.00  0.00      C2   H
ATOM   2619  HG2 GLU A 289       7.183 -31.158 -23.316  0.00  0.00      C2   H
ATOM   2620  N   TYR A 290       2.864 -33.934 -23.876  0.00  0.00      C2   N
ATOM   2621  CA  TYR A 290       1.755 -34.825 -23.627  0.00  0.00      C2   C
ATOM   2622  C   TYR A 290       1.891 -36.224 -24.232  0.00  0.00      C2   C
ATOM   2623  O   TYR A 290       2.274 -36.227 -25.386  0.00  0.00      C2   O
ATOM   2624  CB  TYR A 290       0.427 -34.138 -24.072  0.00  0.00      C2   C
ATOM   2625  CG  TYR A 290      -0.830 -34.969 -23.691  0.00  0.00      C2   C
ATOM   2626  CD1 TYR A 290      -1.281 -35.068 -22.369  0.00  0.00      C2   C
ATOM   2627  CD2 TYR A 290      -1.635 -35.652 -24.653  0.00  0.00      C2   C
ATOM   2628  CE1 TYR A 290      -2.408 -35.801 -21.915  0.00  0.00      C2   C
ATOM   2629  CE2 TYR A 290      -2.703 -36.435 -24.248  0.00  0.00      C2   C
ATOM   2630  CZ  TYR A 290      -3.066 -36.547 -22.882  0.00  0.00      C2   C
ATOM   2631  OH  TYR A 290      -4.264 -37.160 -22.588  0.00  0.00      C2   O
ATOM   2632  H   TYR A 290       2.963 -33.559 -24.808  0.00  0.00      C2   H
ATOM   2633  HA  TYR A 290       1.535 -34.939 -22.565  0.00  0.00      C2   H
ATOM   2634  HB3 TYR A 290       0.413 -34.018 -25.155  0.00  0.00      C2   H
ATOM   2635  HB2 TYR A 290       0.453 -33.084 -23.795  0.00  0.00      C2   H
ATOM   2636  HD1 TYR A 290      -0.747 -34.503 -21.620  0.00  0.00      C2   H
ATOM   2637  HD2 TYR A 290      -1.352 -35.507 -25.685  0.00  0.00      C2   H
ATOM   2638  HE1 TYR A 290      -2.714 -35.569 -20.906  0.00  0.00      C2   H
ATOM   2639  HE2 TYR A 290      -3.414 -36.741 -25.001  0.00  0.00      C2   H
ATOM   2640  HH  TYR A 290      -4.273 -37.266 -21.634  0.00  0.00      C2   H
ATOM   2641  N   ALA A 291       1.694 -37.238 -23.422  0.00  0.00      C2   N
ATOM   2642  CA  ALA A 291       1.823 -38.593 -23.847  0.00  0.00      C2   C
ATOM   2643  C   ALA A 291       0.874 -39.494 -23.139  0.00  0.00      C2   C
ATOM   2644  O   ALA A 291       1.270 -40.429 -22.478  0.00  0.00      C2   O
ATOM   2645  CB  ALA A 291       3.318 -39.076 -23.735  0.00  0.00      C2   C
ATOM   2646  H   ALA A 291       1.688 -37.090 -22.423  0.00  0.00      C2   H
ATOM   2647  HA  ALA A 291       1.493 -38.784 -24.868  0.00  0.00      C2   H
ATOM   2648  HB1 ALA A 291       3.930 -38.756 -24.579  0.00  0.00      C2   H
ATOM   2649  HB2 ALA A 291       3.779 -38.578 -22.882  0.00  0.00      C2   H
ATOM   2650  HB3 ALA A 291       3.399 -40.161 -23.673  0.00  0.00      C2   H
ATOM   2651  N   GLY A 292      -0.377 -39.058 -23.040  0.00  0.00      C2   N
ATOM   2652  CA  GLY A 292      -1.494 -39.731 -22.486  0.00  0.00      C2   C
ATOM   2653  C   GLY A 292      -2.439 -40.160 -23.576  0.00  0.00      C2   C
ATOM   2654  O   GLY A 292      -2.273 -40.041 -24.814  0.00  0.00      C2   O
ATOM   2655  H   GLY A 292      -0.678 -38.305 -23.642  0.00  0.00      C2   H
ATOM   2656  HA3 GLY A 292      -2.018 -38.983 -21.891  0.00  0.00      C2   H
ATOM   2657  HA2 GLY A 292      -1.161 -40.554 -21.855  0.00  0.00      C2   H
ATOM   2658  N   SER A 293      -3.528 -40.677 -23.017  0.00  0.00      C2   N
ATOM   2659  CA  SER A 293      -4.662 -41.263 -23.693  0.00  0.00      C2   C
ATOM   2660  C   SER A 293      -5.466 -40.313 -24.578  0.00  0.00      C2   C
ATOM   2661  O   SER A 293      -6.328 -40.751 -25.319  0.00  0.00      C2   O
ATOM   2662  CB  SER A 293      -5.539 -42.005 -22.652  0.00  0.00      C2   C
ATOM   2663  OG  SER A 293      -6.144 -41.125 -21.676  0.00  0.00      C2   O
ATOM   2664  H   SER A 293      -3.544 -40.725 -22.008  0.00  0.00      C2   H
ATOM   2665  HA  SER A 293      -4.201 -41.930 -24.420  0.00  0.00      C2   H
ATOM   2666  HB3 SER A 293      -4.920 -42.739 -22.135  0.00  0.00      C2   H
ATOM   2667  HB2 SER A 293      -6.342 -42.543 -23.157  0.00  0.00      C2   H
ATOM   2668  HG  SER A 293      -5.447 -40.819 -21.092  0.00  0.00      C2   H
ATOM   2669  N   ASN A 294      -5.222 -38.950 -24.578  0.00  0.00      C2   N
ATOM   2670  CA  ASN A 294      -5.954 -37.909 -25.324  0.00  0.00      C2   C
ATOM   2671  C   ASN A 294      -7.371 -37.950 -24.712  0.00  0.00      C2   C
ATOM   2672  O   ASN A 294      -8.387 -37.931 -25.398  0.00  0.00      C2   O
ATOM   2673  CB  ASN A 294      -5.969 -38.087 -26.876  0.00  0.00      C2   C
ATOM   2674  CG  ASN A 294      -4.674 -37.796 -27.605  0.00  0.00      C2   C
ATOM   2675  OD1 ASN A 294      -4.094 -36.693 -27.522  0.00  0.00      C2   O
ATOM   2676  ND2 ASN A 294      -4.306 -38.668 -28.432  0.00  0.00      C2   N
ATOM   2677  H   ASN A 294      -4.518 -38.650 -23.919  0.00  0.00      C2   H
ATOM   2678  HA  ASN A 294      -5.561 -36.933 -25.039  0.00  0.00      C2   H
ATOM   2679  HB3 ASN A 294      -6.712 -37.393 -27.271  0.00  0.00      C2   H
ATOM   2680  HB2 ASN A 294      -6.306 -39.099 -27.098  0.00  0.00      C2   H
ATOM   2681 HD22 ASN A 294      -3.610 -38.453 -29.132  0.00  0.00      C2   H
ATOM   2682 HD21 ASN A 294      -4.826 -39.534 -28.452  0.00  0.00      C2   H
ATOM   2683  N   THR A 295      -7.529 -38.129 -23.384  0.00  0.00      C2   N
ATOM   2684  CA  THR A 295      -8.815 -38.116 -22.675  0.00  0.00      C2   C
ATOM   2685  C   THR A 295      -9.181 -36.707 -22.292  0.00  0.00      C2   C
ATOM   2686  O   THR A 295      -8.427 -36.037 -21.557  0.00  0.00      C2   O
ATOM   2687  CB  THR A 295      -8.866 -39.011 -21.397  0.00  0.00      C2   C
ATOM   2688  OG1 THR A 295      -8.666 -40.281 -21.869  0.00  0.00      C2   O
ATOM   2689  CG2 THR A 295     -10.117 -38.941 -20.434  0.00  0.00      C2   C
ATOM   2690  H   THR A 295      -6.743 -38.212 -22.756  0.00  0.00      C2   H
ATOM   2691  HA  THR A 295      -9.567 -38.481 -23.374  0.00  0.00      C2   H
ATOM   2692  HB  THR A 295      -8.006 -38.778 -20.768  0.00  0.00      C2   H
ATOM   2693  HG1 THR A 295      -7.783 -40.496 -22.177  0.00  0.00      C2   H
ATOM   2694 HG21 THR A 295     -10.308 -37.973 -19.972  0.00  0.00      C2   H
ATOM   2695 HG22 THR A 295     -10.988 -39.153 -21.054  0.00  0.00      C2   H
ATOM   2696 HG23 THR A 295     -10.065 -39.663 -19.619  0.00  0.00      C2   H
ATOM   2697  N   TYR A 296     -10.295 -36.196 -22.817  0.00  0.00      C2   N
ATOM   2698  CA  TYR A 296     -10.626 -34.787 -23.019  0.00  0.00      C2   C
ATOM   2699  C   TYR A 296     -10.392 -33.884 -21.780  0.00  0.00      C2   C
ATOM   2700  O   TYR A 296      -9.538 -32.956 -21.835  0.00  0.00      C2   O
ATOM   2701  CB  TYR A 296     -12.068 -34.698 -23.671  0.00  0.00      C2   C
ATOM   2702  CG  TYR A 296     -12.291 -35.661 -24.863  0.00  0.00      C2   C
ATOM   2703  CD1 TYR A 296     -13.503 -36.276 -25.162  0.00  0.00      C2   C
ATOM   2704  CD2 TYR A 296     -11.207 -35.918 -25.767  0.00  0.00      C2   C
ATOM   2705  CE1 TYR A 296     -13.606 -37.276 -26.217  0.00  0.00      C2   C
ATOM   2706  CE2 TYR A 296     -11.264 -36.899 -26.793  0.00  0.00      C2   C
ATOM   2707  CZ  TYR A 296     -12.457 -37.522 -27.024  0.00  0.00      C2   C
ATOM   2708  OH  TYR A 296     -12.411 -38.364 -28.125  0.00  0.00      C2   O
ATOM   2709  H   TYR A 296     -10.898 -36.795 -23.364  0.00  0.00      C2   H
ATOM   2710  HA  TYR A 296      -9.929 -34.473 -23.796  0.00  0.00      C2   H
ATOM   2711  HB3 TYR A 296     -12.226 -33.643 -23.895  0.00  0.00      C2   H
ATOM   2712  HB2 TYR A 296     -12.769 -34.898 -22.861  0.00  0.00      C2   H
ATOM   2713  HD1 TYR A 296     -14.430 -36.100 -24.636  0.00  0.00      C2   H
ATOM   2714  HD2 TYR A 296     -10.247 -35.449 -25.611  0.00  0.00      C2   H
ATOM   2715  HE1 TYR A 296     -14.470 -37.889 -26.429  0.00  0.00      C2   H
ATOM   2716  HE2 TYR A 296     -10.327 -37.173 -27.255  0.00  0.00      C2   H
ATOM   2717  HH  TYR A 296     -13.229 -38.757 -28.437  0.00  0.00      C2   H
ATOM   2718  N   GLU A 297     -10.979 -34.255 -20.681  0.00  0.00      C2   N
ATOM   2719  CA  GLU A 297     -10.806 -33.546 -19.386  0.00  0.00      C2   C
ATOM   2720  C   GLU A 297      -9.391 -33.565 -18.825  0.00  0.00      C2   C
ATOM   2721  O   GLU A 297      -8.987 -32.552 -18.234  0.00  0.00      C2   O
ATOM   2722  CB  GLU A 297     -11.753 -34.108 -18.332  0.00  0.00      C2   C
ATOM   2723  CG  GLU A 297     -13.259 -33.836 -18.722  0.00  0.00      C2   C
ATOM   2724  CD  GLU A 297     -13.878 -34.781 -19.686  0.00  0.00      C2   C
ATOM   2725  OE1 GLU A 297     -13.266 -35.773 -20.130  0.00  0.00      C2   O
ATOM   2726  OE2 GLU A 297     -14.909 -34.296 -20.276  0.00  0.00      C2   O
ATOM   2727  H   GLU A 297     -11.555 -35.080 -20.591  0.00  0.00      C2   H
ATOM   2728  HA  GLU A 297     -11.026 -32.507 -19.632  0.00  0.00      C2   H
ATOM   2729  HB3 GLU A 297     -11.575 -33.644 -17.362  0.00  0.00      C2   H
ATOM   2730  HB2 GLU A 297     -11.533 -35.157 -18.132  0.00  0.00      C2   H
ATOM   2731  HG3 GLU A 297     -13.319 -32.808 -19.080  0.00  0.00      C2   H
ATOM   2732  HG2 GLU A 297     -13.915 -33.828 -17.852  0.00  0.00      C2   H
ATOM   2733  N   GLU A 298      -8.740 -34.730 -18.945  0.00  0.00      C2   N
ATOM   2734  CA  GLU A 298      -7.416 -35.057 -18.452  0.00  0.00      C2   C
ATOM   2735  C   GLU A 298      -6.351 -34.418 -19.329  0.00  0.00      C2   C
ATOM   2736  O   GLU A 298      -5.457 -33.834 -18.740  0.00  0.00      C2   O
ATOM   2737  CB  GLU A 298      -7.149 -36.587 -18.289  0.00  0.00      C2   C
ATOM   2738  CG  GLU A 298      -8.147 -37.497 -17.558  0.00  0.00      C2   C
ATOM   2739  CD  GLU A 298      -8.496 -36.957 -16.131  0.00  0.00      C2   C
ATOM   2740  OE1 GLU A 298      -7.542 -37.117 -15.301  0.00  0.00      C2   O
ATOM   2741  OE2 GLU A 298      -9.666 -36.595 -15.828  0.00  0.00      C2   O
ATOM   2742  H   GLU A 298      -9.235 -35.486 -19.395  0.00  0.00      C2   H
ATOM   2743  HA  GLU A 298      -7.342 -34.543 -17.494  0.00  0.00      C2   H
ATOM   2744  HB3 GLU A 298      -6.149 -36.611 -17.855  0.00  0.00      C2   H
ATOM   2745  HB2 GLU A 298      -6.866 -36.894 -19.296  0.00  0.00      C2   H
ATOM   2746  HG3 GLU A 298      -7.639 -38.425 -17.296  0.00  0.00      C2   H
ATOM   2747  HG2 GLU A 298      -9.010 -37.721 -18.185  0.00  0.00      C2   H
ATOM   2748  N   ALA A 299      -6.603 -34.494 -20.640  0.00  0.00      C2   N
ATOM   2749  CA  ALA A 299      -5.860 -33.774 -21.684  0.00  0.00      C2   C
ATOM   2750  C   ALA A 299      -6.077 -32.266 -21.528  0.00  0.00      C2   C
ATOM   2751  O   ALA A 299      -5.121 -31.577 -21.810  0.00  0.00      C2   O
ATOM   2752  CB  ALA A 299      -6.362 -34.233 -23.023  0.00  0.00      C2   C
ATOM   2753  H   ALA A 299      -7.373 -35.058 -20.971  0.00  0.00      C2   H
ATOM   2754  HA  ALA A 299      -4.793 -33.992 -21.642  0.00  0.00      C2   H
ATOM   2755  HB1 ALA A 299      -7.360 -33.908 -23.317  0.00  0.00      C2   H
ATOM   2756  HB2 ALA A 299      -5.791 -33.789 -23.838  0.00  0.00      C2   H
ATOM   2757  HB3 ALA A 299      -6.367 -35.308 -23.206  0.00  0.00      C2   H
ATOM   2758  N   ALA A 300      -7.186 -31.779 -20.896  0.00  0.00      C2   N
ATOM   2759  CA  ALA A 300      -7.323 -30.353 -20.583  0.00  0.00      C2   C
ATOM   2760  C   ALA A 300      -6.633 -29.982 -19.200  0.00  0.00      C2   C
ATOM   2761  O   ALA A 300      -6.019 -28.909 -19.073  0.00  0.00      C2   O
ATOM   2762  CB  ALA A 300      -8.784 -30.036 -20.570  0.00  0.00      C2   C
ATOM   2763  H   ALA A 300      -7.926 -32.455 -20.767  0.00  0.00      C2   H
ATOM   2764  HA  ALA A 300      -6.950 -29.827 -21.461  0.00  0.00      C2   H
ATOM   2765  HB1 ALA A 300      -8.948 -29.015 -20.226  0.00  0.00      C2   H
ATOM   2766  HB2 ALA A 300      -9.190 -30.106 -21.579  0.00  0.00      C2   H
ATOM   2767  HB3 ALA A 300      -9.254 -30.811 -19.964  0.00  0.00      C2   H
ATOM   2768  N   ALA A 301      -6.644 -30.925 -18.229  0.00  0.00      C2   N
ATOM   2769  CA  ALA A 301      -5.844 -30.738 -17.046  0.00  0.00      C2   C
ATOM   2770  C   ALA A 301      -4.358 -30.714 -17.136  0.00  0.00      C2   C
ATOM   2771  O   ALA A 301      -3.651 -30.482 -16.109  0.00  0.00      C2   O
ATOM   2772  CB  ALA A 301      -6.185 -31.876 -15.965  0.00  0.00      C2   C
ATOM   2773  H   ALA A 301      -7.320 -31.676 -18.221  0.00  0.00      C2   H
ATOM   2774  HA  ALA A 301      -6.130 -29.780 -16.611  0.00  0.00      C2   H
ATOM   2775  HB1 ALA A 301      -5.837 -32.866 -16.260  0.00  0.00      C2   H
ATOM   2776  HB2 ALA A 301      -5.700 -31.750 -14.997  0.00  0.00      C2   H
ATOM   2777  HB3 ALA A 301      -7.236 -32.139 -15.846  0.00  0.00      C2   H
ATOM   2778  N   TYR A 302      -3.783 -30.967 -18.378  0.00  0.00      C2   N
ATOM   2779  CA  TYR A 302      -2.376 -30.806 -18.758  0.00  0.00      C2   C
ATOM   2780  C   TYR A 302      -2.162 -29.367 -19.197  0.00  0.00      C2   C
ATOM   2781  O   TYR A 302      -1.354 -28.643 -18.679  0.00  0.00      C2   O
ATOM   2782  CB  TYR A 302      -2.069 -31.872 -19.809  0.00  0.00      C2   C
ATOM   2783  CG  TYR A 302      -0.563 -32.148 -19.798  0.00  0.00      C2   C
ATOM   2784  CD1 TYR A 302      -0.105 -33.338 -19.192  0.00  0.00      C2   C
ATOM   2785  CD2 TYR A 302       0.368 -31.254 -20.431  0.00  0.00      C2   C
ATOM   2786  CE1 TYR A 302       1.224 -33.673 -19.289  0.00  0.00      C2   C
ATOM   2787  CE2 TYR A 302       1.731 -31.574 -20.456  0.00  0.00      C2   C
ATOM   2788  CZ  TYR A 302       2.173 -32.724 -19.777  0.00  0.00      C2   C
ATOM   2789  OH  TYR A 302       3.468 -33.081 -19.523  0.00  0.00      C2   O
ATOM   2790  H   TYR A 302      -4.453 -31.160 -19.109  0.00  0.00      C2   H
ATOM   2791  HA  TYR A 302      -1.739 -31.027 -17.901  0.00  0.00      C2   H
ATOM   2792  HB3 TYR A 302      -2.431 -31.510 -20.771  0.00  0.00      C2   H
ATOM   2793  HB2 TYR A 302      -2.708 -32.748 -19.697  0.00  0.00      C2   H
ATOM   2794  HD1 TYR A 302      -0.746 -34.086 -18.750  0.00  0.00      C2   H
ATOM   2795  HD2 TYR A 302       0.240 -30.332 -20.979  0.00  0.00      C2   H
ATOM   2796  HE1 TYR A 302       1.552 -34.619 -18.885  0.00  0.00      C2   H
ATOM   2797  HE2 TYR A 302       2.383 -30.899 -20.991  0.00  0.00      C2   H
ATOM   2798  HH  TYR A 302       4.021 -32.297 -19.548  0.00  0.00      C2   H
ATOM   2799  N   ILE A 303      -3.039 -28.793 -20.039  0.00  0.00      C2   N
ATOM   2800  CA  ILE A 303      -3.031 -27.357 -20.432  0.00  0.00      C2   C
ATOM   2801  C   ILE A 303      -3.218 -26.469 -19.174  0.00  0.00      C2   C
ATOM   2802  O   ILE A 303      -2.690 -25.368 -19.125  0.00  0.00      C2   O
ATOM   2803  CB  ILE A 303      -4.128 -27.018 -21.498  0.00  0.00      C2   C
ATOM   2804  CG1 ILE A 303      -4.095 -28.076 -22.661  0.00  0.00      C2   C
ATOM   2805  CG2 ILE A 303      -4.053 -25.527 -22.092  0.00  0.00      C2   C
ATOM   2806  CD1 ILE A 303      -4.914 -27.730 -23.941  0.00  0.00      C2   C
ATOM   2807  H   ILE A 303      -3.631 -29.492 -20.465  0.00  0.00      C2   H
ATOM   2808  HA  ILE A 303      -2.006 -27.236 -20.783  0.00  0.00      C2   H
ATOM   2809  HB  ILE A 303      -5.130 -27.195 -21.108  0.00  0.00      C2   H
ATOM   2810 HG13 ILE A 303      -4.313 -29.046 -22.212  0.00  0.00      C2   H
ATOM   2811 HG12 ILE A 303      -3.042 -28.099 -22.941  0.00  0.00      C2   H
ATOM   2812 HG21 ILE A 303      -3.193 -25.333 -22.733  0.00  0.00      C2   H
ATOM   2813 HG22 ILE A 303      -4.924 -25.199 -22.658  0.00  0.00      C2   H
ATOM   2814 HG23 ILE A 303      -3.899 -24.760 -21.333  0.00  0.00      C2   H
ATOM   2815 HD11 ILE A 303      -5.926 -28.050 -23.694  0.00  0.00      C2   H
ATOM   2816 HD12 ILE A 303      -5.143 -26.678 -24.115  0.00  0.00      C2   H
ATOM   2817 HD13 ILE A 303      -4.556 -28.139 -24.886  0.00  0.00      C2   H
ATOM   2818  N   GLN A 304      -3.899 -26.945 -18.096  0.00  0.00      C2   N
ATOM   2819  CA  GLN A 304      -4.110 -26.214 -16.856  0.00  0.00      C2   C
ATOM   2820  C   GLN A 304      -2.790 -26.011 -16.107  0.00  0.00      C2   C
ATOM   2821  O   GLN A 304      -2.393 -24.936 -15.836  0.00  0.00      C2   O
ATOM   2822  CB  GLN A 304      -5.168 -27.097 -16.029  0.00  0.00      C2   C
ATOM   2823  CG  GLN A 304      -5.520 -26.531 -14.656  0.00  0.00      C2   C
ATOM   2824  CD  GLN A 304      -6.286 -27.600 -13.751  0.00  0.00      C2   C
ATOM   2825  OE1 GLN A 304      -7.299 -28.154 -14.014  0.00  0.00      C2   O
ATOM   2826  NE2 GLN A 304      -5.711 -27.889 -12.554  0.00  0.00      C2   N
ATOM   2827  H   GLN A 304      -4.377 -27.834 -18.121  0.00  0.00      C2   H
ATOM   2828  HA  GLN A 304      -4.574 -25.255 -17.090  0.00  0.00      C2   H
ATOM   2829  HB3 GLN A 304      -4.830 -28.128 -15.928  0.00  0.00      C2   H
ATOM   2830  HB2 GLN A 304      -6.091 -27.213 -16.598  0.00  0.00      C2   H
ATOM   2831  HG3 GLN A 304      -6.210 -25.694 -14.759  0.00  0.00      C2   H
ATOM   2832  HG2 GLN A 304      -4.726 -26.120 -14.032  0.00  0.00      C2   H
ATOM   2833 HE22 GLN A 304      -6.266 -28.376 -11.865  0.00  0.00      C2   H
ATOM   2834 HE21 GLN A 304      -4.881 -27.379 -12.287  0.00  0.00      C2   H
ATOM   2835  N   CYS A 305      -2.039 -27.146 -15.865  0.00  0.00      C2   N
ATOM   2836  CA  CYS A 305      -0.909 -27.211 -14.954  0.00  0.00      C2   C
ATOM   2837  C   CYS A 305       0.297 -26.364 -15.502  0.00  0.00      C2   C
ATOM   2838  O   CYS A 305       0.996 -25.750 -14.700  0.00  0.00      C2   O
ATOM   2839  CB  CYS A 305      -0.577 -28.597 -14.408  0.00  0.00      C2   C
ATOM   2840  SG  CYS A 305      -1.834 -29.298 -13.357  0.00  0.00      C2   S
ATOM   2841  H   CYS A 305      -2.385 -28.038 -16.191  0.00  0.00      C2   H
ATOM   2842  HA  CYS A 305      -1.261 -26.637 -14.097  0.00  0.00      C2   H
ATOM   2843  HB3 CYS A 305       0.221 -28.355 -13.706  0.00  0.00      C2   H
ATOM   2844  HB2 CYS A 305      -0.343 -29.186 -15.294  0.00  0.00      C2   H
ATOM   2845  HG  CYS A 305      -1.280 -28.778 -12.258  0.00  0.00      C2   H
ATOM   2846  N   GLN A 306       0.428 -26.218 -16.825  0.00  0.00      C2   N
ATOM   2847  CA  GLN A 306       1.445 -25.310 -17.424  0.00  0.00      C2   C
ATOM   2848  C   GLN A 306       1.311 -23.833 -17.014  0.00  0.00      C2   C
ATOM   2849  O   GLN A 306       2.328 -23.170 -16.822  0.00  0.00      C2   O
ATOM   2850  CB  GLN A 306       1.298 -25.341 -18.904  0.00  0.00      C2   C
ATOM   2851  CG  GLN A 306       1.579 -26.763 -19.462  0.00  0.00      C2   C
ATOM   2852  CD  GLN A 306       2.944 -27.421 -19.210  0.00  0.00      C2   C
ATOM   2853  OE1 GLN A 306       3.044 -28.401 -18.520  0.00  0.00      C2   O
ATOM   2854  NE2 GLN A 306       4.045 -26.783 -19.519  0.00  0.00      C2   N
ATOM   2855  H   GLN A 306      -0.233 -26.709 -17.409  0.00  0.00      C2   H
ATOM   2856  HA  GLN A 306       2.414 -25.659 -17.066  0.00  0.00      C2   H
ATOM   2857  HB3 GLN A 306       1.868 -24.566 -19.416  0.00  0.00      C2   H
ATOM   2858  HB2 GLN A 306       0.293 -25.034 -19.193  0.00  0.00      C2   H
ATOM   2859  HG3 GLN A 306       1.313 -26.861 -20.515  0.00  0.00      C2   H
ATOM   2860  HG2 GLN A 306       0.913 -27.469 -18.968  0.00  0.00      C2   H
ATOM   2861 HE22 GLN A 306       4.957 -26.996 -19.141  0.00  0.00      C2   H
ATOM   2862 HE21 GLN A 306       3.888 -25.809 -19.738  0.00  0.00      C2   H
ATOM   2863  N   PHE A 307       0.113 -23.365 -16.599  0.00  0.00      C2   N
ATOM   2864  CA  PHE A 307      -0.029 -22.097 -15.900  0.00  0.00      C2   C
ATOM   2865  C   PHE A 307       0.234 -22.159 -14.397  0.00  0.00      C2   C
ATOM   2866  O   PHE A 307       0.889 -21.279 -13.896  0.00  0.00      C2   O
ATOM   2867  CB  PHE A 307      -1.437 -21.413 -16.157  0.00  0.00      C2   C
ATOM   2868  CG  PHE A 307      -1.763 -21.164 -17.536  0.00  0.00      C2   C
ATOM   2869  CD1 PHE A 307      -2.246 -22.149 -18.471  0.00  0.00      C2   C
ATOM   2870  CD2 PHE A 307      -1.363 -19.926 -18.065  0.00  0.00      C2   C
ATOM   2871  CE1 PHE A 307      -2.380 -21.917 -19.876  0.00  0.00      C2   C
ATOM   2872  CE2 PHE A 307      -1.543 -19.650 -19.393  0.00  0.00      C2   C
ATOM   2873  CZ  PHE A 307      -2.054 -20.632 -20.318  0.00  0.00      C2   C
ATOM   2874  H   PHE A 307      -0.723 -23.931 -16.627  0.00  0.00      C2   H
ATOM   2875  HA  PHE A 307       0.684 -21.387 -16.319  0.00  0.00      C2   H
ATOM   2876  HB3 PHE A 307      -1.556 -20.483 -15.601  0.00  0.00      C2   H
ATOM   2877  HB2 PHE A 307      -2.186 -22.060 -15.701  0.00  0.00      C2   H
ATOM   2878  HD1 PHE A 307      -2.626 -23.079 -18.074  0.00  0.00      C2   H
ATOM   2879  HD2 PHE A 307      -0.749 -19.258 -17.480  0.00  0.00      C2   H
ATOM   2880  HE1 PHE A 307      -2.797 -22.570 -20.628  0.00  0.00      C2   H
ATOM   2881  HE2 PHE A 307      -1.187 -18.696 -19.754  0.00  0.00      C2   H
ATOM   2882  HZ  PHE A 307      -2.259 -20.408 -21.355  0.00  0.00      C2   H
ATOM   2883  N   GLU A 308      -0.226 -23.299 -13.740  0.00  0.00      C2   N
ATOM   2884  CA  GLU A 308       0.058 -23.523 -12.320  0.00  0.00      C2   C
ATOM   2885  C   GLU A 308       1.603 -23.534 -12.085  0.00  0.00      C2   C
ATOM   2886  O   GLU A 308       2.059 -23.006 -11.059  0.00  0.00      C2   O
ATOM   2887  CB  GLU A 308      -0.590 -24.804 -11.697  0.00  0.00      C2   C
ATOM   2888  CG  GLU A 308      -2.119 -24.807 -11.955  0.00  0.00      C2   C
ATOM   2889  CD  GLU A 308      -2.609 -26.031 -11.221  0.00  0.00      C2   C
ATOM   2890  OE1 GLU A 308      -2.365 -26.047 -10.037  0.00  0.00      C2   O
ATOM   2891  OE2 GLU A 308      -3.434 -26.783 -11.773  0.00  0.00      C2   O
ATOM   2892  H   GLU A 308      -0.762 -24.065 -14.123  0.00  0.00      C2   H
ATOM   2893  HA  GLU A 308      -0.367 -22.693 -11.754  0.00  0.00      C2   H
ATOM   2894  HB3 GLU A 308      -0.267 -24.778 -10.657  0.00  0.00      C2   H
ATOM   2895  HB2 GLU A 308      -0.154 -25.738 -12.054  0.00  0.00      C2   H
ATOM   2896  HG3 GLU A 308      -2.259 -24.806 -13.036  0.00  0.00      C2   H
ATOM   2897  HG2 GLU A 308      -2.616 -23.888 -11.645  0.00  0.00      C2   H
ATOM   2898  N   ASP A 309       2.427 -24.058 -13.012  0.00  0.00      C2   N
ATOM   2899  CA  ASP A 309       3.873 -24.092 -12.784  0.00  0.00      C2   C
ATOM   2900  C   ASP A 309       4.502 -22.749 -13.102  0.00  0.00      C2   C
ATOM   2901  O   ASP A 309       5.636 -22.594 -12.667  0.00  0.00      C2   O
ATOM   2902  CB  ASP A 309       4.693 -25.190 -13.515  0.00  0.00      C2   C
ATOM   2903  CG  ASP A 309       4.121 -26.522 -13.366  0.00  0.00      C2   C
ATOM   2904  OD1 ASP A 309       4.384 -27.345 -14.253  0.00  0.00      C2   O
ATOM   2905  OD2 ASP A 309       3.767 -26.857 -12.228  0.00  0.00      C2   O
ATOM   2906  H   ASP A 309       2.059 -24.562 -13.806  0.00  0.00      C2   H
ATOM   2907  HA  ASP A 309       4.077 -24.181 -11.717  0.00  0.00      C2   H
ATOM   2908  HB3 ASP A 309       5.725 -25.293 -13.178  0.00  0.00      C2   H
ATOM   2909  HB2 ASP A 309       4.758 -24.891 -14.561  0.00  0.00      C2   H
ATOM   2910  N   LEU A 310       3.758 -21.799 -13.722  0.00  0.00      C2   N
ATOM   2911  CA  LEU A 310       4.173 -20.377 -13.913  0.00  0.00      C2   C
ATOM   2912  C   LEU A 310       3.934 -19.515 -12.692  0.00  0.00      C2   C
ATOM   2913  O   LEU A 310       4.702 -18.587 -12.571  0.00  0.00      C2   O
ATOM   2914  CB  LEU A 310       3.475 -19.734 -15.167  0.00  0.00      C2   C
ATOM   2915  CG  LEU A 310       4.312 -20.097 -16.436  0.00  0.00      C2   C
ATOM   2916  CD1 LEU A 310       3.413 -20.361 -17.706  0.00  0.00      C2   C
ATOM   2917  CD2 LEU A 310       5.542 -19.105 -16.512  0.00  0.00      C2   C
ATOM   2918  H   LEU A 310       2.822 -22.090 -13.968  0.00  0.00      C2   H
ATOM   2919  HA  LEU A 310       5.208 -20.306 -14.244  0.00  0.00      C2   H
ATOM   2920  HB3 LEU A 310       3.433 -18.663 -14.965  0.00  0.00      C2   H
ATOM   2921  HB2 LEU A 310       2.424 -20.020 -15.209  0.00  0.00      C2   H
ATOM   2922  HG  LEU A 310       4.739 -21.078 -16.223  0.00  0.00      C2   H
ATOM   2923 HD11 LEU A 310       2.335 -20.506 -17.651  0.00  0.00      C2   H
ATOM   2924 HD12 LEU A 310       3.618 -19.489 -18.328  0.00  0.00      C2   H
ATOM   2925 HD13 LEU A 310       3.858 -21.166 -18.291  0.00  0.00      C2   H
ATOM   2926 HD21 LEU A 310       6.467 -19.579 -16.840  0.00  0.00      C2   H
ATOM   2927 HD22 LEU A 310       5.208 -18.345 -17.219  0.00  0.00      C2   H
ATOM   2928 HD23 LEU A 310       5.873 -18.581 -15.616  0.00  0.00      C2   H
ATOM   2929  N   ASN A 311       2.918 -19.858 -11.888  0.00  0.00      C2   N
ATOM   2930  CA  ASN A 311       2.651 -19.229 -10.584  0.00  0.00      C2   C
ATOM   2931  C   ASN A 311       3.619 -19.892  -9.556  0.00  0.00      C2   C
ATOM   2932  O   ASN A 311       3.321 -20.863  -8.874  0.00  0.00      C2   O
ATOM   2933  CB  ASN A 311       1.119 -19.350 -10.255  0.00  0.00      C2   C
ATOM   2934  CG  ASN A 311       0.610 -18.264  -9.345  0.00  0.00      C2   C
ATOM   2935  OD1 ASN A 311       0.738 -17.098  -9.737  0.00  0.00      C2   O
ATOM   2936  ND2 ASN A 311       0.069 -18.603  -8.176  0.00  0.00      C2   N
ATOM   2937  H   ASN A 311       2.203 -20.463 -12.267  0.00  0.00      C2   H
ATOM   2938  HA  ASN A 311       2.865 -18.160 -10.601  0.00  0.00      C2   H
ATOM   2939  HB3 ASN A 311       0.871 -20.299  -9.781  0.00  0.00      C2   H
ATOM   2940  HB2 ASN A 311       0.620 -19.267 -11.221  0.00  0.00      C2   H
ATOM   2941 HD22 ASN A 311      -0.186 -17.892  -7.505  0.00  0.00      C2   H
ATOM   2942 HD21 ASN A 311      -0.017 -19.562  -7.871  0.00  0.00      C2   H
ATOM   2943  N   LYS A 312       4.839 -19.368  -9.550  0.00  0.00      C2   N
ATOM   2944  CA  LYS A 312       6.004 -19.930  -8.754  0.00  0.00      C2   C
ATOM   2945  C   LYS A 312       5.693 -19.895  -7.286  0.00  0.00      C2   C
ATOM   2946  O   LYS A 312       5.926 -20.880  -6.581  0.00  0.00      C2   O
ATOM   2947  CB  LYS A 312       7.312 -19.158  -9.038  0.00  0.00      C2   C
ATOM   2948  CG  LYS A 312       7.802 -19.253 -10.554  0.00  0.00      C2   C
ATOM   2949  CD  LYS A 312       8.796 -18.187 -10.933  0.00  0.00      C2   C
ATOM   2950  CE  LYS A 312       9.487 -18.387 -12.262  0.00  0.00      C2   C
ATOM   2951  NZ  LYS A 312      10.397 -17.348 -12.726  0.00  0.00      C2   N
ATOM   2952  H   LYS A 312       5.083 -18.622 -10.185  0.00  0.00      C2   H
ATOM   2953  HA  LYS A 312       6.187 -20.946  -9.105  0.00  0.00      C2   H
ATOM   2954  HB3 LYS A 312       8.092 -19.529  -8.374  0.00  0.00      C2   H
ATOM   2955  HB2 LYS A 312       7.233 -18.085  -8.865  0.00  0.00      C2   H
ATOM   2956  HG3 LYS A 312       7.000 -19.308 -11.290  0.00  0.00      C2   H
ATOM   2957  HG2 LYS A 312       8.174 -20.257 -10.758  0.00  0.00      C2   H
ATOM   2958  HD3 LYS A 312       9.492 -18.190 -10.094  0.00  0.00      C2   H
ATOM   2959  HD2 LYS A 312       8.280 -17.226 -10.941  0.00  0.00      C2   H
ATOM   2960  HE3 LYS A 312       8.766 -18.552 -13.062  0.00  0.00      C2   H
ATOM   2961  HE2 LYS A 312      10.119 -19.271 -12.172  0.00  0.00      C2   H
ATOM   2962  HZ1 LYS A 312      10.882 -16.962 -11.928  0.00  0.00      C2   H
ATOM   2963  HZ2 LYS A 312      10.980 -17.673 -13.484  0.00  0.00      C2   H
ATOM   2964  HZ3 LYS A 312       9.878 -16.627 -13.205  0.00  0.00      C2   H
ATOM   2965  N   ARG A 313       5.218 -18.816  -6.778  0.00  0.00      C2   N
ATOM   2966  CA  ARG A 313       4.990 -18.560  -5.323  0.00  0.00      C2   C
ATOM   2967  C   ARG A 313       3.563 -18.818  -4.966  0.00  0.00      C2   C
ATOM   2968  O   ARG A 313       2.786 -17.884  -4.722  0.00  0.00      C2   O
ATOM   2969  CB  ARG A 313       5.491 -17.180  -4.972  0.00  0.00      C2   C
ATOM   2970  CG  ARG A 313       7.065 -17.065  -5.186  0.00  0.00      C2   C
ATOM   2971  CD  ARG A 313       7.842 -18.017  -4.251  0.00  0.00      C2   C
ATOM   2972  NE  ARG A 313       7.510 -17.794  -2.848  0.00  0.00      C2   N
ATOM   2973  CZ  ARG A 313       7.812 -16.630  -2.160  0.00  0.00      C2   C
ATOM   2974  NH1 ARG A 313       8.392 -15.565  -2.722  0.00  0.00      C2   N
ATOM   2975  NH2 ARG A 313       7.338 -16.504  -0.859  0.00  0.00      C2   N
ATOM   2976  H   ARG A 313       4.969 -18.036  -7.370  0.00  0.00      C2   H
ATOM   2977  HA  ARG A 313       5.553 -19.211  -4.654  0.00  0.00      C2   H
ATOM   2978  HB3 ARG A 313       5.331 -16.956  -3.918  0.00  0.00      C2   H
ATOM   2979  HB2 ARG A 313       5.043 -16.413  -5.604  0.00  0.00      C2   H
ATOM   2980  HG3 ARG A 313       7.314 -16.025  -4.977  0.00  0.00      C2   H
ATOM   2981  HG2 ARG A 313       7.483 -17.142  -6.190  0.00  0.00      C2   H
ATOM   2982  HD3 ARG A 313       8.897 -17.784  -4.394  0.00  0.00      C2   H
ATOM   2983  HD2 ARG A 313       7.706 -19.079  -4.453  0.00  0.00      C2   H
ATOM   2984  HE  ARG A 313       6.981 -18.469  -2.315  0.00  0.00      C2   H
ATOM   2985 HH12 ARG A 313       8.748 -14.822  -2.138  0.00  0.00      C2   H
ATOM   2986 HH11 ARG A 313       8.743 -15.521  -3.668  0.00  0.00      C2   H
ATOM   2987 HH22 ARG A 313       7.217 -15.645  -0.342  0.00  0.00      C2   H
ATOM   2988 HH21 ARG A 313       6.836 -17.294  -0.479  0.00  0.00      C2   H
ATOM   2989  N   LYS A 314       3.271 -20.123  -4.905  0.00  0.00      C2   N
ATOM   2990  CA  LYS A 314       2.045 -20.674  -4.342  0.00  0.00      C2   C
ATOM   2991  C   LYS A 314       1.775 -20.411  -2.881  0.00  0.00      C2   C
ATOM   2992  O   LYS A 314       0.641 -20.487  -2.496  0.00  0.00      C2   O
ATOM   2993  CB  LYS A 314       2.002 -22.266  -4.577  0.00  0.00      C2   C
ATOM   2994  CG  LYS A 314       1.727 -22.593  -6.070  0.00  0.00      C2   C
ATOM   2995  CD  LYS A 314       1.808 -24.096  -6.223  0.00  0.00      C2   C
ATOM   2996  CE  LYS A 314       1.833 -24.713  -7.652  0.00  0.00      C2   C
ATOM   2997  NZ  LYS A 314       2.954 -24.208  -8.532  0.00  0.00      C2   N
ATOM   2998  H   LYS A 314       4.026 -20.779  -5.048  0.00  0.00      C2   H
ATOM   2999  HA  LYS A 314       1.246 -20.216  -4.924  0.00  0.00      C2   H
ATOM   3000  HB3 LYS A 314       1.092 -22.695  -4.157  0.00  0.00      C2   H
ATOM   3001  HB2 LYS A 314       2.891 -22.778  -4.207  0.00  0.00      C2   H
ATOM   3002  HG3 LYS A 314       2.497 -22.112  -6.673  0.00  0.00      C2   H
ATOM   3003  HG2 LYS A 314       0.816 -22.228  -6.546  0.00  0.00      C2   H
ATOM   3004  HD3 LYS A 314       0.932 -24.424  -5.662  0.00  0.00      C2   H
ATOM   3005  HD2 LYS A 314       2.588 -24.630  -5.681  0.00  0.00      C2   H
ATOM   3006  HE3 LYS A 314       0.912 -24.633  -8.229  0.00  0.00      C2   H
ATOM   3007  HE2 LYS A 314       1.971 -25.784  -7.500  0.00  0.00      C2   H
ATOM   3008  HZ1 LYS A 314       3.815 -24.338  -8.020  0.00  0.00      C2   H
ATOM   3009  HZ2 LYS A 314       3.128 -24.923  -9.223  0.00  0.00      C2   H
ATOM   3010  HZ3 LYS A 314       2.882 -23.286  -8.939  0.00  0.00      C2   H
ATOM   3011  N   ASP A 315       2.825 -20.004  -2.224  0.00  0.00      C2   N
ATOM   3012  CA  ASP A 315       2.779 -19.430  -0.864  0.00  0.00      C2   C
ATOM   3013  C   ASP A 315       2.281 -17.963  -0.733  0.00  0.00      C2   C
ATOM   3014  O   ASP A 315       1.399 -17.751   0.087  0.00  0.00      C2   O
ATOM   3015  CB  ASP A 315       4.042 -19.634  -0.057  0.00  0.00      C2   C
ATOM   3016  CG  ASP A 315       5.324 -19.174  -0.626  0.00  0.00      C2   C
ATOM   3017  OD1 ASP A 315       5.426 -19.288  -1.892  0.00  0.00      C2   O
ATOM   3018  OD2 ASP A 315       6.309 -18.782   0.052  0.00  0.00      C2   O
ATOM   3019  H   ASP A 315       3.713 -19.902  -2.695  0.00  0.00      C2   H
ATOM   3020  HA  ASP A 315       2.076 -20.101  -0.372  0.00  0.00      C2   H
ATOM   3021  HB3 ASP A 315       4.155 -20.713   0.051  0.00  0.00      C2   H
ATOM   3022  HB2 ASP A 315       3.961 -19.233   0.953  0.00  0.00      C2   H
ATOM   3023  N   THR A 316       2.749 -17.027  -1.577  0.00  0.00      C2   N
ATOM   3024  CA  THR A 316       2.275 -15.634  -1.423  0.00  0.00      C2   C
ATOM   3025  C   THR A 316       0.816 -15.473  -2.089  0.00  0.00      C2   C
ATOM   3026  O   THR A 316      -0.054 -14.739  -1.612  0.00  0.00      C2   O
ATOM   3027  CB  THR A 316       3.361 -14.633  -1.979  0.00  0.00      C2   C
ATOM   3028  OG1 THR A 316       3.390 -14.844  -3.315  0.00  0.00      C2   O
ATOM   3029  CG2 THR A 316       4.795 -14.918  -1.471  0.00  0.00      C2   C
ATOM   3030  H   THR A 316       3.202 -17.277  -2.445  0.00  0.00      C2   H
ATOM   3031  HA  THR A 316       2.183 -15.274  -0.399  0.00  0.00      C2   H
ATOM   3032  HB  THR A 316       3.148 -13.582  -1.782  0.00  0.00      C2   H
ATOM   3033  HG1 THR A 316       2.560 -14.593  -3.726  0.00  0.00      C2   H
ATOM   3034 HG21 THR A 316       4.859 -14.612  -0.427  0.00  0.00      C2   H
ATOM   3035 HG22 THR A 316       4.952 -15.993  -1.559  0.00  0.00      C2   H
ATOM   3036 HG23 THR A 316       5.612 -14.380  -1.952  0.00  0.00      C2   H
ATOM   3037  N   LYS A 317       0.547 -16.209  -3.211  0.00  0.00      C2   N
ATOM   3038  CA  LYS A 317      -0.731 -16.258  -3.953  0.00  0.00      C2   C
ATOM   3039  C   LYS A 317      -1.121 -17.663  -4.498  0.00  0.00      C2   C
ATOM   3040  O   LYS A 317      -0.455 -18.300  -5.313  0.00  0.00      C2   O
ATOM   3041  CB  LYS A 317      -0.601 -15.314  -5.170  0.00  0.00      C2   C
ATOM   3042  CG  LYS A 317       0.725 -15.241  -5.831  0.00  0.00      C2   C
ATOM   3043  CD  LYS A 317       0.447 -14.797  -7.286  0.00  0.00      C2   C
ATOM   3044  CE  LYS A 317       1.772 -14.744  -8.092  0.00  0.00      C2   C
ATOM   3045  NZ  LYS A 317       2.621 -13.646  -7.630  0.00  0.00      C2   N
ATOM   3046  H   LYS A 317       1.229 -16.877  -3.541  0.00  0.00      C2   H
ATOM   3047  HA  LYS A 317      -1.574 -15.939  -3.339  0.00  0.00      C2   H
ATOM   3048  HB3 LYS A 317      -0.958 -14.327  -4.876  0.00  0.00      C2   H
ATOM   3049  HB2 LYS A 317      -1.413 -15.483  -5.878  0.00  0.00      C2   H
ATOM   3050  HG3 LYS A 317       1.224 -16.194  -6.008  0.00  0.00      C2   H
ATOM   3051  HG2 LYS A 317       1.481 -14.662  -5.300  0.00  0.00      C2   H
ATOM   3052  HD3 LYS A 317      -0.019 -13.812  -7.258  0.00  0.00      C2   H
ATOM   3053  HD2 LYS A 317      -0.251 -15.461  -7.796  0.00  0.00      C2   H
ATOM   3054  HE3 LYS A 317       1.468 -14.714  -9.138  0.00  0.00      C2   H
ATOM   3055  HE2 LYS A 317       2.353 -15.665  -8.033  0.00  0.00      C2   H
ATOM   3056  HZ1 LYS A 317       2.156 -12.750  -7.631  0.00  0.00      C2   H
ATOM   3057  HZ2 LYS A 317       2.977 -13.743  -6.690  0.00  0.00      C2   H
ATOM   3058  HZ3 LYS A 317       3.401 -13.552  -8.266  0.00  0.00      C2   H
ATOM   3059  N   GLU A 318      -2.266 -18.147  -4.019  0.00  0.00      C2   N
ATOM   3060  CA  GLU A 318      -2.866 -19.435  -4.438  0.00  0.00      C2   C
ATOM   3061  C   GLU A 318      -3.453 -19.210  -5.822  0.00  0.00      C2   C
ATOM   3062  O   GLU A 318      -3.858 -18.025  -6.146  0.00  0.00      C2   O
ATOM   3063  CB  GLU A 318      -4.001 -19.963  -3.489  0.00  0.00      C2   C
ATOM   3064  CG  GLU A 318      -3.461 -20.039  -2.005  0.00  0.00      C2   C
ATOM   3065  CD  GLU A 318      -4.311 -20.794  -1.020  0.00  0.00      C2   C
ATOM   3066  OE1 GLU A 318      -4.357 -22.031  -1.187  0.00  0.00      C2   O
ATOM   3067  OE2 GLU A 318      -4.885 -20.162  -0.132  0.00  0.00      C2   O
ATOM   3068  H   GLU A 318      -2.824 -17.628  -3.357  0.00  0.00      C2   H
ATOM   3069  HA  GLU A 318      -2.164 -20.261  -4.547  0.00  0.00      C2   H
ATOM   3070  HB3 GLU A 318      -4.319 -20.913  -3.917  0.00  0.00      C2   H
ATOM   3071  HB2 GLU A 318      -4.925 -19.390  -3.561  0.00  0.00      C2   H
ATOM   3072  HG3 GLU A 318      -3.374 -19.070  -1.513  0.00  0.00      C2   H
ATOM   3073  HG2 GLU A 318      -2.417 -20.353  -2.031  0.00  0.00      C2   H
ATOM   3074  N   ILE A 319      -3.564 -20.303  -6.617  0.00  0.00      C2   N
ATOM   3075  CA  ILE A 319      -4.162 -20.337  -7.936  0.00  0.00      C2   C
ATOM   3076  C   ILE A 319      -5.336 -21.243  -7.887  0.00  0.00      C2   C
ATOM   3077  O   ILE A 319      -5.255 -22.433  -7.588  0.00  0.00      C2   O
ATOM   3078  CB  ILE A 319      -3.112 -20.713  -9.156  0.00  0.00      C2   C
ATOM   3079  CG1 ILE A 319      -3.818 -20.491 -10.549  0.00  0.00      C2   C
ATOM   3080  CG2 ILE A 319      -2.388 -22.047  -9.042  0.00  0.00      C2   C
ATOM   3081  CD1 ILE A 319      -2.829 -20.726 -11.709  0.00  0.00      C2   C
ATOM   3082  H   ILE A 319      -3.384 -21.207  -6.204  0.00  0.00      C2   H
ATOM   3083  HA  ILE A 319      -4.526 -19.333  -8.156  0.00  0.00      C2   H
ATOM   3084  HB  ILE A 319      -2.360 -19.923  -9.138  0.00  0.00      C2   H
ATOM   3085 HG13 ILE A 319      -4.141 -19.450 -10.541  0.00  0.00      C2   H
ATOM   3086 HG12 ILE A 319      -4.661 -21.168 -10.689  0.00  0.00      C2   H
ATOM   3087 HG21 ILE A 319      -2.993 -22.953  -9.022  0.00  0.00      C2   H
ATOM   3088 HG22 ILE A 319      -1.624 -22.240  -9.796  0.00  0.00      C2   H
ATOM   3089 HG23 ILE A 319      -1.767 -22.065  -8.146  0.00  0.00      C2   H
ATOM   3090 HD11 ILE A 319      -2.634 -21.790 -11.841  0.00  0.00      C2   H
ATOM   3091 HD12 ILE A 319      -3.077 -20.310 -12.685  0.00  0.00      C2   H
ATOM   3092 HD13 ILE A 319      -1.869 -20.247 -11.511  0.00  0.00      C2   H
ATOM   3093  N   TYR A 320      -6.517 -20.617  -8.060  0.00  0.00      C2   N
ATOM   3094  CA  TYR A 320      -7.781 -21.314  -8.111  0.00  0.00      C2   C
ATOM   3095  C   TYR A 320      -8.090 -21.550  -9.578  0.00  0.00      C2   C
ATOM   3096  O   TYR A 320      -8.061 -20.591 -10.337  0.00  0.00      C2   O
ATOM   3097  CB  TYR A 320      -8.859 -20.500  -7.227  0.00  0.00      C2   C
ATOM   3098  CG  TYR A 320      -8.573 -20.066  -5.813  0.00  0.00      C2   C
ATOM   3099  CD1 TYR A 320      -8.993 -20.924  -4.830  0.00  0.00      C2   C
ATOM   3100  CD2 TYR A 320      -7.717 -19.018  -5.450  0.00  0.00      C2   C
ATOM   3101  CE1 TYR A 320      -8.892 -20.563  -3.438  0.00  0.00      C2   C
ATOM   3102  CE2 TYR A 320      -7.626 -18.609  -4.114  0.00  0.00      C2   C
ATOM   3103  CZ  TYR A 320      -8.222 -19.375  -3.115  0.00  0.00      C2   C
ATOM   3104  OH  TYR A 320      -8.024 -19.154  -1.776  0.00  0.00      C2   O
ATOM   3105  H   TYR A 320      -6.465 -19.659  -8.375  0.00  0.00      C2   H
ATOM   3106  HA  TYR A 320      -7.678 -22.273  -7.602  0.00  0.00      C2   H
ATOM   3107  HB3 TYR A 320      -9.812 -21.030  -7.229  0.00  0.00      C2   H
ATOM   3108  HB2 TYR A 320      -8.951 -19.564  -7.778  0.00  0.00      C2   H
ATOM   3109  HD1 TYR A 320      -9.465 -21.828  -5.186  0.00  0.00      C2   H
ATOM   3110  HD2 TYR A 320      -7.288 -18.406  -6.230  0.00  0.00      C2   H
ATOM   3111  HE1 TYR A 320      -9.106 -21.284  -2.662  0.00  0.00      C2   H
ATOM   3112  HE2 TYR A 320      -7.198 -17.659  -3.832  0.00  0.00      C2   H
ATOM   3113  HH  TYR A 320      -8.329 -19.832  -1.169  0.00  0.00      C2   H
ATOM   3114  N   THR A 321      -8.198 -22.797  -9.958  0.00  0.00      C2   N
ATOM   3115  CA  THR A 321      -8.251 -23.306 -11.306  0.00  0.00      C2   C
ATOM   3116  C   THR A 321      -9.668 -23.778 -11.478  0.00  0.00      C2   C
ATOM   3117  O   THR A 321     -10.088 -24.603 -10.676  0.00  0.00      C2   O
ATOM   3118  CB  THR A 321      -7.217 -24.506 -11.425  0.00  0.00      C2   C
ATOM   3119  OG1 THR A 321      -7.464 -25.459 -10.370  0.00  0.00      C2   O
ATOM   3120  CG2 THR A 321      -5.779 -24.082 -11.452  0.00  0.00      C2   C
ATOM   3121  H   THR A 321      -8.070 -23.505  -9.249  0.00  0.00      C2   H
ATOM   3122  HA  THR A 321      -8.031 -22.477 -11.978  0.00  0.00      C2   H
ATOM   3123  HB  THR A 321      -7.415 -24.869 -12.434  0.00  0.00      C2   H
ATOM   3124  HG1 THR A 321      -8.397 -25.363 -10.166  0.00  0.00      C2   H
ATOM   3125 HG21 THR A 321      -5.498 -23.684 -10.477  0.00  0.00      C2   H
ATOM   3126 HG22 THR A 321      -5.094 -24.837 -11.838  0.00  0.00      C2   H
ATOM   3127 HG23 THR A 321      -5.675 -23.204 -12.090  0.00  0.00      C2   H
ATOM   3128  N   HIE A 322     -10.215 -23.577 -12.656  0.00  0.00      C2   N
ATOM   3129  CA  HIE A 322     -11.615 -23.976 -13.014  0.00  0.00      C2   C
ATOM   3130  C   HIE A 322     -11.709 -24.223 -14.539  0.00  0.00      C2   C
ATOM   3131  O   HIE A 322     -11.086 -23.458 -15.279  0.00  0.00      C2   O
ATOM   3132  CB  HIE A 322     -12.595 -22.846 -12.636  0.00  0.00      C2   C
ATOM   3133  CG  HIE A 322     -14.058 -23.053 -12.921  0.00  0.00      C2   C
ATOM   3134  ND1 HIE A 322     -14.784 -24.126 -12.383  0.00  0.00      C2   N
ATOM   3135  CD2 HIE A 322     -14.931 -22.223 -13.591  0.00  0.00      C2   C
ATOM   3136  CE1 HIE A 322     -16.100 -23.775 -12.634  0.00  0.00      C2   C
ATOM   3137  NE2 HIE A 322     -16.222 -22.637 -13.253  0.00  0.00      C2   N
ATOM   3138  H   HIE A 322      -9.786 -23.048 -13.401  0.00  0.00      C2   H
ATOM   3139  HA  HIE A 322     -11.913 -24.908 -12.533  0.00  0.00      C2   H
ATOM   3140  HB3 HIE A 322     -12.406 -21.942 -13.216  0.00  0.00      C2   H
ATOM   3141  HB2 HIE A 322     -12.538 -22.475 -11.613  0.00  0.00      C2   H
ATOM   3142  HD2 HIE A 322     -14.568 -21.295 -14.008  0.00  0.00      C2   H
ATOM   3143  HE1 HIE A 322     -16.971 -24.326 -12.308  0.00  0.00      C2   H
ATOM   3144  HE2 HIE A 322     -17.091 -22.180 -13.494  0.00  0.00      C2   H
ATOM   3145  N   PHE A 323     -12.648 -25.098 -14.916  0.00  0.00      C2   N
ATOM   3146  CA  PHE A 323     -13.160 -25.199 -16.221  0.00  0.00      C2   C
ATOM   3147  C   PHE A 323     -14.552 -24.594 -16.276  0.00  0.00      C2   C
ATOM   3148  O   PHE A 323     -15.415 -24.910 -15.450  0.00  0.00      C2   O
ATOM   3149  CB  PHE A 323     -13.413 -26.728 -16.604  0.00  0.00      C2   C
ATOM   3150  CG  PHE A 323     -12.210 -27.657 -16.642  0.00  0.00      C2   C
ATOM   3151  CD1 PHE A 323     -12.262 -28.958 -16.169  0.00  0.00      C2   C
ATOM   3152  CD2 PHE A 323     -11.054 -27.238 -17.357  0.00  0.00      C2   C
ATOM   3153  CE1 PHE A 323     -11.161 -29.798 -16.407  0.00  0.00      C2   C
ATOM   3154  CE2 PHE A 323     -10.039 -28.057 -17.536  0.00  0.00      C2   C
ATOM   3155  CZ  PHE A 323     -10.002 -29.351 -17.013  0.00  0.00      C2   C
ATOM   3156  H   PHE A 323     -13.126 -25.718 -14.277  0.00  0.00      C2   H
ATOM   3157  HA  PHE A 323     -12.517 -24.673 -16.926  0.00  0.00      C2   H
ATOM   3158  HB3 PHE A 323     -13.919 -26.673 -17.568  0.00  0.00      C2   H
ATOM   3159  HB2 PHE A 323     -14.118 -27.315 -16.016  0.00  0.00      C2   H
ATOM   3160  HD1 PHE A 323     -13.065 -29.444 -15.634  0.00  0.00      C2   H
ATOM   3161  HD2 PHE A 323     -11.041 -26.256 -17.807  0.00  0.00      C2   H
ATOM   3162  HE1 PHE A 323     -11.194 -30.761 -15.919  0.00  0.00      C2   H
ATOM   3163  HE2 PHE A 323      -9.260 -27.644 -18.158  0.00  0.00      C2   H
ATOM   3164  HZ  PHE A 323      -9.144 -30.007 -17.004  0.00  0.00      C2   H
ATOM   3165  N   THR A 324     -14.741 -23.569 -17.126  0.00  0.00      C2   N
ATOM   3166  CA  THR A 324     -15.986 -22.796 -17.335  0.00  0.00      C2   C
ATOM   3167  C   THR A 324     -17.233 -23.630 -17.654  0.00  0.00      C2   C
ATOM   3168  O   THR A 324     -17.326 -24.115 -18.727  0.00  0.00      C2   O
ATOM   3169  CB  THR A 324     -15.720 -21.769 -18.440  0.00  0.00      C2   C
ATOM   3170  OG1 THR A 324     -14.688 -20.965 -18.060  0.00  0.00      C2   O
ATOM   3171  CG2 THR A 324     -16.900 -20.845 -18.877  0.00  0.00      C2   C
ATOM   3172  H   THR A 324     -14.049 -23.468 -17.854  0.00  0.00      C2   H
ATOM   3173  HA  THR A 324     -16.348 -22.267 -16.453  0.00  0.00      C2   H
ATOM   3174  HB  THR A 324     -15.347 -22.299 -19.317  0.00  0.00      C2   H
ATOM   3175  HG1 THR A 324     -14.454 -20.281 -18.691  0.00  0.00      C2   H
ATOM   3176 HG21 THR A 324     -16.605 -20.203 -19.707  0.00  0.00      C2   H
ATOM   3177 HG22 THR A 324     -17.735 -21.468 -19.195  0.00  0.00      C2   H
ATOM   3178 HG23 THR A 324     -17.160 -20.223 -18.020  0.00  0.00      C2   H
ATOM   3179  N   CYS A 325     -18.154 -23.609 -16.737  0.00  0.00      C2   N
ATOM   3180  CA  CYS A 325     -19.535 -24.188 -16.931  0.00  0.00      C2   C
ATOM   3181  C   CYS A 325     -20.247 -23.273 -17.939  0.00  0.00      C2   C
ATOM   3182  O   CYS A 325     -20.063 -22.001 -17.948  0.00  0.00      C2   O
ATOM   3183  CB  CYS A 325     -20.387 -24.169 -15.731  0.00  0.00      C2   C
ATOM   3184  SG  CYS A 325     -19.564 -25.331 -14.614  0.00  0.00      C2   S
ATOM   3185  H   CYS A 325     -17.960 -23.159 -15.855  0.00  0.00      C2   H
ATOM   3186  HA  CYS A 325     -19.511 -25.123 -17.492  0.00  0.00      C2   H
ATOM   3187  HB3 CYS A 325     -21.404 -24.501 -15.938  0.00  0.00      C2   H
ATOM   3188  HB2 CYS A 325     -20.347 -23.140 -15.374  0.00  0.00      C2   H
ATOM   3189  HG  CYS A 325     -19.881 -26.332 -15.441  0.00  0.00      C2   H
ATOM   3190  N   ALA A 326     -21.147 -23.906 -18.643  0.00  0.00      C2   N
ATOM   3191  CA  ALA A 326     -22.197 -23.402 -19.421  0.00  0.00      C2   C
ATOM   3192  C   ALA A 326     -23.552 -23.248 -18.624  0.00  0.00      C2   C
ATOM   3193  O   ALA A 326     -24.266 -22.258 -18.829  0.00  0.00      C2   O
ATOM   3194  CB  ALA A 326     -22.314 -24.185 -20.755  0.00  0.00      C2   C
ATOM   3195  H   ALA A 326     -21.248 -24.910 -18.610  0.00  0.00      C2   H
ATOM   3196  HA  ALA A 326     -21.876 -22.422 -19.774  0.00  0.00      C2   H
ATOM   3197  HB1 ALA A 326     -23.101 -23.867 -21.440  0.00  0.00      C2   H
ATOM   3198  HB2 ALA A 326     -21.370 -24.096 -21.293  0.00  0.00      C2   H
ATOM   3199  HB3 ALA A 326     -22.473 -25.258 -20.644  0.00  0.00      C2   H
ATOM   3200  N   THR A 327     -23.848 -24.201 -17.697  0.00  0.00      C2   N
ATOM   3201  CA  THR A 327     -25.018 -24.324 -16.893  0.00  0.00      C2   C
ATOM   3202  C   THR A 327     -24.790 -23.202 -15.819  0.00  0.00      C2   C
ATOM   3203  O   THR A 327     -23.648 -22.893 -15.474  0.00  0.00      C2   O
ATOM   3204  CB  THR A 327     -24.937 -25.684 -16.214  0.00  0.00      C2   C
ATOM   3205  OG1 THR A 327     -24.905 -26.562 -17.303  0.00  0.00      C2   O
ATOM   3206  CG2 THR A 327     -26.147 -25.867 -15.258  0.00  0.00      C2   C
ATOM   3207  H   THR A 327     -23.067 -24.817 -17.523  0.00  0.00      C2   H
ATOM   3208  HA  THR A 327     -25.972 -24.275 -17.418  0.00  0.00      C2   H
ATOM   3209  HB  THR A 327     -24.006 -25.805 -15.659  0.00  0.00      C2   H
ATOM   3210  HG1 THR A 327     -24.002 -26.516 -17.626  0.00  0.00      C2   H
ATOM   3211 HG21 THR A 327     -26.985 -25.479 -15.837  0.00  0.00      C2   H
ATOM   3212 HG22 THR A 327     -26.389 -26.878 -14.929  0.00  0.00      C2   H
ATOM   3213 HG23 THR A 327     -26.137 -25.259 -14.354  0.00  0.00      C2   H
ATOM   3214  N   ASP A 328     -25.909 -22.619 -15.386  0.00  0.00      C2   N
ATOM   3215  CA  ASP A 328     -25.868 -21.403 -14.558  0.00  0.00      C2   C
ATOM   3216  C   ASP A 328     -25.607 -21.805 -13.107  0.00  0.00      C2   C
ATOM   3217  O   ASP A 328     -25.587 -23.020 -12.807  0.00  0.00      C2   O
ATOM   3218  CB  ASP A 328     -27.184 -20.538 -14.702  0.00  0.00      C2   C
ATOM   3219  CG  ASP A 328     -27.498 -20.166 -16.205  0.00  0.00      C2   C
ATOM   3220  OD1 ASP A 328     -28.694 -20.011 -16.605  0.00  0.00      C2   O
ATOM   3221  OD2 ASP A 328     -26.553 -19.844 -16.907  0.00  0.00      C2   O
ATOM   3222  H   ASP A 328     -26.820 -23.024 -15.548  0.00  0.00      C2   H
ATOM   3223  HA  ASP A 328     -25.045 -20.780 -14.909  0.00  0.00      C2   H
ATOM   3224  HB3 ASP A 328     -27.136 -19.632 -14.097  0.00  0.00      C2   H
ATOM   3225  HB2 ASP A 328     -28.037 -21.063 -14.271  0.00  0.00      C2   H
ATOM   3226  N   THR A 329     -25.401 -20.830 -12.184  0.00  0.00      C2   N
ATOM   3227  CA  THR A 329     -25.015 -20.871 -10.762  0.00  0.00      C2   C
ATOM   3228  C   THR A 329     -23.575 -21.376 -10.431  0.00  0.00      C2   C
ATOM   3229  O   THR A 329     -22.966 -20.985  -9.414  0.00  0.00      C2   O
ATOM   3230  CB  THR A 329     -26.022 -21.710  -9.924  0.00  0.00      C2   C
ATOM   3231  OG1 THR A 329     -27.281 -21.105 -10.052  0.00  0.00      C2   O
ATOM   3232  CG2 THR A 329     -25.670 -21.848  -8.426  0.00  0.00      C2   C
ATOM   3233  H   THR A 329     -25.574 -19.856 -12.388  0.00  0.00      C2   H
ATOM   3234  HA  THR A 329     -25.146 -19.910 -10.263  0.00  0.00      C2   H
ATOM   3235  HB  THR A 329     -26.125 -22.712 -10.340  0.00  0.00      C2   H
ATOM   3236  HG1 THR A 329     -27.844 -21.757  -9.628  0.00  0.00      C2   H
ATOM   3237 HG21 THR A 329     -25.266 -20.911  -8.041  0.00  0.00      C2   H
ATOM   3238 HG22 THR A 329     -26.642 -22.000  -7.957  0.00  0.00      C2   H
ATOM   3239 HG23 THR A 329     -24.996 -22.642  -8.103  0.00  0.00      C2   H
ATOM   3240  N   LYS A 330     -22.916 -22.103 -11.324  0.00  0.00      C2   N
ATOM   3241  CA  LYS A 330     -21.692 -22.872 -11.084  0.00  0.00      C2   C
ATOM   3242  C   LYS A 330     -20.476 -21.973 -10.945  0.00  0.00      C2   C
ATOM   3243  O   LYS A 330     -19.615 -22.311 -10.119  0.00  0.00      C2   O
ATOM   3244  CB  LYS A 330     -21.559 -23.752 -12.316  0.00  0.00      C2   C
ATOM   3245  CG  LYS A 330     -22.649 -24.920 -12.354  0.00  0.00      C2   C
ATOM   3246  CD  LYS A 330     -22.618 -25.966 -11.211  0.00  0.00      C2   C
ATOM   3247  CE  LYS A 330     -21.380 -26.821 -11.313  0.00  0.00      C2   C
ATOM   3248  NZ  LYS A 330     -21.333 -27.956 -10.371  0.00  0.00      C2   N
ATOM   3249  H   LYS A 330     -23.327 -22.313 -12.223  0.00  0.00      C2   H
ATOM   3250  HA  LYS A 330     -21.914 -23.490 -10.213  0.00  0.00      C2   H
ATOM   3251  HB3 LYS A 330     -20.661 -24.370 -12.316  0.00  0.00      C2   H
ATOM   3252  HB2 LYS A 330     -21.429 -23.174 -13.231  0.00  0.00      C2   H
ATOM   3253  HG3 LYS A 330     -22.476 -25.454 -13.288  0.00  0.00      C2   H
ATOM   3254  HG2 LYS A 330     -23.644 -24.475 -12.365  0.00  0.00      C2   H
ATOM   3255  HD3 LYS A 330     -23.501 -26.600 -11.292  0.00  0.00      C2   H
ATOM   3256  HD2 LYS A 330     -22.782 -25.491 -10.244  0.00  0.00      C2   H
ATOM   3257  HE3 LYS A 330     -20.479 -26.207 -11.320  0.00  0.00      C2   H
ATOM   3258  HE2 LYS A 330     -21.383 -27.303 -12.290  0.00  0.00      C2   H
ATOM   3259  HZ1 LYS A 330     -21.303 -27.589  -9.431  0.00  0.00      C2   H
ATOM   3260  HZ2 LYS A 330     -22.099 -28.609 -10.452  0.00  0.00      C2   H
ATOM   3261  HZ3 LYS A 330     -20.486 -28.500 -10.458  0.00  0.00      C2   H
ATOM   3262  N   ASN A 331     -20.483 -20.991 -11.845  0.00  0.00      C2   N
ATOM   3263  CA  ASN A 331     -19.382 -19.983 -12.048  0.00  0.00      C2   C
ATOM   3264  C   ASN A 331     -19.518 -18.908 -11.033  0.00  0.00      C2   C
ATOM   3265  O   ASN A 331     -18.541 -18.644 -10.303  0.00  0.00      C2   O
ATOM   3266  CB  ASN A 331     -19.347 -19.380 -13.487  0.00  0.00      C2   C
ATOM   3267  CG  ASN A 331     -19.074 -20.339 -14.695  0.00  0.00      C2   C
ATOM   3268  OD1 ASN A 331     -18.352 -21.310 -14.493  0.00  0.00      C2   O
ATOM   3269  ND2 ASN A 331     -19.553 -20.077 -15.871  0.00  0.00      C2   N
ATOM   3270  H   ASN A 331     -21.299 -20.911 -12.436  0.00  0.00      C2   H
ATOM   3271  HA  ASN A 331     -18.443 -20.479 -11.801  0.00  0.00      C2   H
ATOM   3272  HB3 ASN A 331     -18.555 -18.634 -13.423  0.00  0.00      C2   H
ATOM   3273  HB2 ASN A 331     -20.257 -18.823 -13.711  0.00  0.00      C2   H
ATOM   3274 HD22 ASN A 331     -19.571 -20.851 -16.520  0.00  0.00      C2   H
ATOM   3275 HD21 ASN A 331     -20.252 -19.352 -15.935  0.00  0.00      C2   H
ATOM   3276  N   VAL A 332     -20.693 -18.251 -10.937  0.00  0.00      C2   N
ATOM   3277  CA  VAL A 332     -20.901 -17.053 -10.060  0.00  0.00      C2   C
ATOM   3278  C   VAL A 332     -20.621 -17.398  -8.577  0.00  0.00      C2   C
ATOM   3279  O   VAL A 332     -20.293 -16.507  -7.760  0.00  0.00      C2   O
ATOM   3280  CB  VAL A 332     -22.298 -16.352 -10.118  0.00  0.00      C2   C
ATOM   3281  CG1 VAL A 332     -22.572 -15.682 -11.533  0.00  0.00      C2   C
ATOM   3282  CG2 VAL A 332     -23.452 -17.182  -9.595  0.00  0.00      C2   C
ATOM   3283  H   VAL A 332     -21.484 -18.574 -11.475  0.00  0.00      C2   H
ATOM   3284  HA  VAL A 332     -20.126 -16.309 -10.245  0.00  0.00      C2   H
ATOM   3285  HB  VAL A 332     -22.300 -15.514  -9.422  0.00  0.00      C2   H
ATOM   3286 HG11 VAL A 332     -22.116 -16.246 -12.346  0.00  0.00      C2   H
ATOM   3287 HG12 VAL A 332     -23.636 -15.519 -11.707  0.00  0.00      C2   H
ATOM   3288 HG13 VAL A 332     -22.127 -14.689 -11.479  0.00  0.00      C2   H
ATOM   3289 HG21 VAL A 332     -23.387 -17.224  -8.508  0.00  0.00      C2   H
ATOM   3290 HG22 VAL A 332     -24.358 -16.759 -10.029  0.00  0.00      C2   H
ATOM   3291 HG23 VAL A 332     -23.489 -18.163 -10.069  0.00  0.00      C2   H
ATOM   3292  N   GLN A 333     -20.742 -18.667  -8.214  0.00  0.00      C2   N
ATOM   3293  CA  GLN A 333     -20.471 -19.117  -6.870  0.00  0.00      C2   C
ATOM   3294  C   GLN A 333     -19.021 -19.565  -6.640  0.00  0.00      C2   C
ATOM   3295  O   GLN A 333     -18.485 -19.254  -5.548  0.00  0.00      C2   O
ATOM   3296  CB  GLN A 333     -21.493 -20.207  -6.466  0.00  0.00      C2   C
ATOM   3297  CG  GLN A 333     -22.843 -19.616  -5.909  0.00  0.00      C2   C
ATOM   3298  CD  GLN A 333     -23.656 -20.749  -5.178  0.00  0.00      C2   C
ATOM   3299  OE1 GLN A 333     -23.990 -21.784  -5.759  0.00  0.00      C2   O
ATOM   3300  NE2 GLN A 333     -23.991 -20.484  -3.906  0.00  0.00      C2   N
ATOM   3301  H   GLN A 333     -21.235 -19.303  -8.824  0.00  0.00      C2   H
ATOM   3302  HA  GLN A 333     -20.591 -18.282  -6.179  0.00  0.00      C2   H
ATOM   3303  HB3 GLN A 333     -20.986 -20.878  -5.772  0.00  0.00      C2   H
ATOM   3304  HB2 GLN A 333     -21.768 -20.833  -7.315  0.00  0.00      C2   H
ATOM   3305  HG3 GLN A 333     -23.325 -19.304  -6.836  0.00  0.00      C2   H
ATOM   3306  HG2 GLN A 333     -22.677 -18.824  -5.179  0.00  0.00      C2   H
ATOM   3307 HE22 GLN A 333     -24.362 -21.207  -3.307  0.00  0.00      C2   H
ATOM   3308 HE21 GLN A 333     -23.682 -19.617  -3.489  0.00  0.00      C2   H
ATOM   3309  N   PHE A 334     -18.391 -20.156  -7.675  0.00  0.00      C2   N
ATOM   3310  CA  PHE A 334     -16.935 -20.551  -7.709  0.00  0.00      C2   C
ATOM   3311  C   PHE A 334     -16.018 -19.257  -7.443  0.00  0.00      C2   C
ATOM   3312  O   PHE A 334     -15.177 -19.305  -6.506  0.00  0.00      C2   O
ATOM   3313  CB  PHE A 334     -16.497 -21.258  -8.990  0.00  0.00      C2   C
ATOM   3314  CG  PHE A 334     -15.106 -21.848  -8.961  0.00  0.00      C2   C
ATOM   3315  CD1 PHE A 334     -14.983 -23.182  -8.510  0.00  0.00      C2   C
ATOM   3316  CD2 PHE A 334     -13.903 -21.132  -9.231  0.00  0.00      C2   C
ATOM   3317  CE1 PHE A 334     -13.760 -23.741  -8.241  0.00  0.00      C2   C
ATOM   3318  CE2 PHE A 334     -12.611 -21.739  -9.082  0.00  0.00      C2   C
ATOM   3319  CZ  PHE A 334     -12.612 -23.051  -8.543  0.00  0.00      C2   C
ATOM   3320  H   PHE A 334     -18.817 -20.224  -8.588  0.00  0.00      C2   H
ATOM   3321  HA  PHE A 334     -16.749 -21.223  -6.872  0.00  0.00      C2   H
ATOM   3322  HB3 PHE A 334     -16.365 -20.583  -9.835  0.00  0.00      C2   H
ATOM   3323  HB2 PHE A 334     -17.196 -21.991  -9.392  0.00  0.00      C2   H
ATOM   3324  HD1 PHE A 334     -15.798 -23.869  -8.341  0.00  0.00      C2   H
ATOM   3325  HD2 PHE A 334     -13.887 -20.139  -9.656  0.00  0.00      C2   H
ATOM   3326  HE1 PHE A 334     -13.536 -24.705  -7.810  0.00  0.00      C2   H
ATOM   3327  HE2 PHE A 334     -11.735 -21.152  -9.314  0.00  0.00      C2   H
ATOM   3328  HZ  PHE A 334     -11.658 -23.527  -8.369  0.00  0.00      C2   H
ATOM   3329  N   VAL A 335     -16.256 -18.190  -8.172  0.00  0.00      C2   N
ATOM   3330  CA  VAL A 335     -15.536 -16.881  -8.006  0.00  0.00      C2   C
ATOM   3331  C   VAL A 335     -15.752 -16.127  -6.671  0.00  0.00      C2   C
ATOM   3332  O   VAL A 335     -14.884 -15.387  -6.181  0.00  0.00      C2   O
ATOM   3333  CB  VAL A 335     -15.948 -15.842  -9.117  0.00  0.00      C2   C
ATOM   3334  CG1 VAL A 335     -15.570 -16.474 -10.474  0.00  0.00      C2   C
ATOM   3335  CG2 VAL A 335     -17.405 -15.331  -9.039  0.00  0.00      C2   C
ATOM   3336  H   VAL A 335     -16.827 -18.266  -9.001  0.00  0.00      C2   H
ATOM   3337  HA  VAL A 335     -14.450 -16.979  -8.008  0.00  0.00      C2   H
ATOM   3338  HB  VAL A 335     -15.405 -14.899  -9.054  0.00  0.00      C2   H
ATOM   3339 HG11 VAL A 335     -14.579 -16.928 -10.470  0.00  0.00      C2   H
ATOM   3340 HG12 VAL A 335     -16.306 -17.181 -10.856  0.00  0.00      C2   H
ATOM   3341 HG13 VAL A 335     -15.533 -15.620 -11.151  0.00  0.00      C2   H
ATOM   3342 HG21 VAL A 335     -18.151 -16.081  -9.301  0.00  0.00      C2   H
ATOM   3343 HG22 VAL A 335     -17.772 -14.847  -8.134  0.00  0.00      C2   H
ATOM   3344 HG23 VAL A 335     -17.502 -14.590  -9.832  0.00  0.00      C2   H
ATOM   3345  N   PHE A 336     -16.952 -16.368  -6.139  0.00  0.00      C2   N
ATOM   3346  CA  PHE A 336     -17.384 -15.829  -4.849  0.00  0.00      C2   C
ATOM   3347  C   PHE A 336     -16.784 -16.619  -3.635  0.00  0.00      C2   C
ATOM   3348  O   PHE A 336     -16.273 -16.002  -2.669  0.00  0.00      C2   O
ATOM   3349  CB  PHE A 336     -18.947 -15.744  -4.908  0.00  0.00      C2   C
ATOM   3350  CG  PHE A 336     -19.719 -15.159  -3.743  0.00  0.00      C2   C
ATOM   3351  CD1 PHE A 336     -19.994 -13.805  -3.722  0.00  0.00      C2   C
ATOM   3352  CD2 PHE A 336     -19.965 -15.948  -2.554  0.00  0.00      C2   C
ATOM   3353  CE1 PHE A 336     -20.599 -13.265  -2.560  0.00  0.00      C2   C
ATOM   3354  CE2 PHE A 336     -20.572 -15.395  -1.458  0.00  0.00      C2   C
ATOM   3355  CZ  PHE A 336     -20.872 -14.066  -1.493  0.00  0.00      C2   C
ATOM   3356  H   PHE A 336     -17.526 -16.959  -6.723  0.00  0.00      C2   H
ATOM   3357  HA  PHE A 336     -16.995 -14.819  -4.723  0.00  0.00      C2   H
ATOM   3358  HB3 PHE A 336     -19.322 -16.759  -5.045  0.00  0.00      C2   H
ATOM   3359  HB2 PHE A 336     -19.203 -15.159  -5.791  0.00  0.00      C2   H
ATOM   3360  HD1 PHE A 336     -19.814 -13.261  -4.637  0.00  0.00      C2   H
ATOM   3361  HD2 PHE A 336     -19.751 -17.006  -2.558  0.00  0.00      C2   H
ATOM   3362  HE1 PHE A 336     -20.980 -12.259  -2.467  0.00  0.00      C2   H
ATOM   3363  HE2 PHE A 336     -20.738 -15.944  -0.543  0.00  0.00      C2   H
ATOM   3364  HZ  PHE A 336     -21.442 -13.599  -0.703  0.00  0.00      C2   H
ATOM   3365  N   ASP A 337     -16.739 -17.987  -3.739  0.00  0.00      C2   N
ATOM   3366  CA  ASP A 337     -16.084 -18.825  -2.789  0.00  0.00      C2   C
ATOM   3367  C   ASP A 337     -14.553 -18.750  -2.940  0.00  0.00      C2   C
ATOM   3368  O   ASP A 337     -13.968 -18.792  -1.883  0.00  0.00      C2   O
ATOM   3369  CB  ASP A 337     -16.499 -20.344  -2.987  0.00  0.00      C2   C
ATOM   3370  CG  ASP A 337     -17.840 -20.744  -2.387  0.00  0.00      C2   C
ATOM   3371  OD1 ASP A 337     -18.373 -21.842  -2.688  0.00  0.00      C2   O
ATOM   3372  OD2 ASP A 337     -18.293 -20.122  -1.397  0.00  0.00      C2   O
ATOM   3373  H   ASP A 337     -17.209 -18.536  -4.445  0.00  0.00      C2   H
ATOM   3374  HA  ASP A 337     -16.511 -18.563  -1.821  0.00  0.00      C2   H
ATOM   3375  HB3 ASP A 337     -15.805 -21.043  -2.520  0.00  0.00      C2   H
ATOM   3376  HB2 ASP A 337     -16.464 -20.507  -4.064  0.00  0.00      C2   H
ATOM   3377  N   ALA A 338     -13.952 -18.557  -4.116  0.00  0.00      C2   N
ATOM   3378  CA  ALA A 338     -12.629 -18.105  -4.273  0.00  0.00      C2   C
ATOM   3379  C   ALA A 338     -12.245 -16.891  -3.360  0.00  0.00      C2   C
ATOM   3380  O   ALA A 338     -11.466 -17.065  -2.428  0.00  0.00      C2   O
ATOM   3381  CB  ALA A 338     -12.294 -17.810  -5.722  0.00  0.00      C2   C
ATOM   3382  H   ALA A 338     -14.410 -18.781  -4.988  0.00  0.00      C2   H
ATOM   3383  HA  ALA A 338     -11.994 -18.913  -3.909  0.00  0.00      C2   H
ATOM   3384  HB1 ALA A 338     -12.676 -16.836  -6.028  0.00  0.00      C2   H
ATOM   3385  HB2 ALA A 338     -11.219 -17.716  -5.872  0.00  0.00      C2   H
ATOM   3386  HB3 ALA A 338     -12.749 -18.650  -6.248  0.00  0.00      C2   H
ATOM   3387  N   VAL A 339     -12.938 -15.771  -3.637  0.00  0.00      C2   N
ATOM   3388  CA  VAL A 339     -12.858 -14.618  -2.709  0.00  0.00      C2   C
ATOM   3389  C   VAL A 339     -13.126 -14.897  -1.209  0.00  0.00      C2   C
ATOM   3390  O   VAL A 339     -12.438 -14.303  -0.386  0.00  0.00      C2   O
ATOM   3391  CB  VAL A 339     -13.632 -13.365  -3.406  0.00  0.00      C2   C
ATOM   3392  CG1 VAL A 339     -13.889 -12.171  -2.400  0.00  0.00      C2   C
ATOM   3393  CG2 VAL A 339     -12.901 -12.784  -4.611  0.00  0.00      C2   C
ATOM   3394  H   VAL A 339     -13.690 -15.846  -4.306  0.00  0.00      C2   H
ATOM   3395  HA  VAL A 339     -11.824 -14.274  -2.709  0.00  0.00      C2   H
ATOM   3396  HB  VAL A 339     -14.597 -13.619  -3.843  0.00  0.00      C2   H
ATOM   3397 HG11 VAL A 339     -14.558 -11.493  -2.930  0.00  0.00      C2   H
ATOM   3398 HG12 VAL A 339     -14.568 -12.486  -1.607  0.00  0.00      C2   H
ATOM   3399 HG13 VAL A 339     -12.998 -11.632  -2.079  0.00  0.00      C2   H
ATOM   3400 HG21 VAL A 339     -12.797 -13.442  -5.474  0.00  0.00      C2   H
ATOM   3401 HG22 VAL A 339     -13.405 -11.931  -5.065  0.00  0.00      C2   H
ATOM   3402 HG23 VAL A 339     -11.890 -12.524  -4.295  0.00  0.00      C2   H
ATOM   3403  N   THR A 340     -14.066 -15.730  -0.894  0.00  0.00      C2   N
ATOM   3404  CA  THR A 340     -14.421 -16.062   0.450  0.00  0.00      C2   C
ATOM   3405  C   THR A 340     -13.244 -16.774   1.214  0.00  0.00      C2   C
ATOM   3406  O   THR A 340     -12.978 -16.348   2.322  0.00  0.00      C2   O
ATOM   3407  CB  THR A 340     -15.746 -16.924   0.517  0.00  0.00      C2   C
ATOM   3408  OG1 THR A 340     -16.918 -16.310   0.145  0.00  0.00      C2   O
ATOM   3409  CG2 THR A 340     -16.013 -17.514   1.913  0.00  0.00      C2   C
ATOM   3410  H   THR A 340     -14.711 -16.005  -1.621  0.00  0.00      C2   H
ATOM   3411  HA  THR A 340     -14.684 -15.190   1.048  0.00  0.00      C2   H
ATOM   3412  HB  THR A 340     -15.641 -17.734  -0.205  0.00  0.00      C2   H
ATOM   3413  HG1 THR A 340     -16.815 -16.056  -0.775  0.00  0.00      C2   H
ATOM   3414 HG21 THR A 340     -17.007 -17.897   2.145  0.00  0.00      C2   H
ATOM   3415 HG22 THR A 340     -15.383 -18.400   1.992  0.00  0.00      C2   H
ATOM   3416 HG23 THR A 340     -15.726 -16.747   2.632  0.00  0.00      C2   H
ATOM   3417  N   ASP A 341     -12.543 -17.674   0.485  0.00  0.00      C2   N
ATOM   3418  CA  ASP A 341     -11.416 -18.374   1.069  0.00  0.00      C2   C
ATOM   3419  C   ASP A 341     -10.338 -17.334   1.200  0.00  0.00      C2   C
ATOM   3420  O   ASP A 341      -9.639 -17.433   2.244  0.00  0.00      C2   O
ATOM   3421  CB  ASP A 341     -10.917 -19.561   0.090  0.00  0.00      C2   C
ATOM   3422  CG  ASP A 341      -9.896 -20.526   0.674  0.00  0.00      C2   C
ATOM   3423  OD1 ASP A 341     -10.078 -20.986   1.818  0.00  0.00      C2   O
ATOM   3424  OD2 ASP A 341      -8.844 -20.795   0.037  0.00  0.00      C2   O
ATOM   3425  H   ASP A 341     -12.905 -18.053  -0.379  0.00  0.00      C2   H
ATOM   3426  HA  ASP A 341     -11.742 -18.750   2.039  0.00  0.00      C2   H
ATOM   3427  HB3 ASP A 341     -10.333 -19.102  -0.708  0.00  0.00      C2   H
ATOM   3428  HB2 ASP A 341     -11.706 -20.114  -0.420  0.00  0.00      C2   H
ATOM   3429  N   VAL A 342     -10.177 -16.411   0.223  0.00  0.00      C2   N
ATOM   3430  CA  VAL A 342      -9.039 -15.454   0.204  0.00  0.00      C2   C
ATOM   3431  C   VAL A 342      -9.221 -14.434   1.377  0.00  0.00      C2   C
ATOM   3432  O   VAL A 342      -8.260 -14.278   2.190  0.00  0.00      C2   O
ATOM   3433  CB  VAL A 342      -9.033 -14.672  -1.141  0.00  0.00      C2   C
ATOM   3434  CG1 VAL A 342      -8.522 -13.216  -1.172  0.00  0.00      C2   C
ATOM   3435  CG2 VAL A 342      -8.353 -15.547  -2.051  0.00  0.00      C2   C
ATOM   3436  H   VAL A 342     -10.653 -16.639  -0.638  0.00  0.00      C2   H
ATOM   3437  HA  VAL A 342      -8.108 -16.018   0.264  0.00  0.00      C2   H
ATOM   3438  HB  VAL A 342     -10.051 -14.494  -1.486  0.00  0.00      C2   H
ATOM   3439 HG11 VAL A 342      -7.437 -13.306  -1.122  0.00  0.00      C2   H
ATOM   3440 HG12 VAL A 342      -8.939 -12.761  -2.071  0.00  0.00      C2   H
ATOM   3441 HG13 VAL A 342      -8.845 -12.502  -0.414  0.00  0.00      C2   H
ATOM   3442 HG21 VAL A 342      -7.306 -15.502  -1.750  0.00  0.00      C2   H
ATOM   3443 HG22 VAL A 342      -8.759 -16.559  -2.039  0.00  0.00      C2   H
ATOM   3444 HG23 VAL A 342      -8.381 -15.097  -3.043  0.00  0.00      C2   H
ATOM   3445  N   ILE A 343     -10.459 -13.852   1.566  0.00  0.00      C2   N
ATOM   3446  CA  ILE A 343     -10.815 -12.940   2.637  0.00  0.00      C2   C
ATOM   3447  C   ILE A 343     -10.733 -13.644   4.016  0.00  0.00      C2   C
ATOM   3448  O   ILE A 343     -10.280 -12.921   4.958  0.00  0.00      C2   O
ATOM   3449  CB  ILE A 343     -12.100 -12.216   2.318  0.00  0.00      C2   C
ATOM   3450  CG1 ILE A 343     -11.765 -11.058   1.345  0.00  0.00      C2   C
ATOM   3451  CG2 ILE A 343     -12.824 -11.505   3.455  0.00  0.00      C2   C
ATOM   3452  CD1 ILE A 343     -12.959 -10.449   0.738  0.00  0.00      C2   C
ATOM   3453  H   ILE A 343     -11.176 -14.006   0.870  0.00  0.00      C2   H
ATOM   3454  HA  ILE A 343     -10.034 -12.185   2.727  0.00  0.00      C2   H
ATOM   3455  HB  ILE A 343     -12.810 -12.917   1.881  0.00  0.00      C2   H
ATOM   3456 HG13 ILE A 343     -11.130 -11.408   0.531  0.00  0.00      C2   H
ATOM   3457 HG12 ILE A 343     -11.226 -10.233   1.810  0.00  0.00      C2   H
ATOM   3458 HG21 ILE A 343     -12.262 -10.699   3.926  0.00  0.00      C2   H
ATOM   3459 HG22 ILE A 343     -13.840 -11.204   3.200  0.00  0.00      C2   H
ATOM   3460 HG23 ILE A 343     -13.030 -12.232   4.240  0.00  0.00      C2   H
ATOM   3461 HD11 ILE A 343     -13.280  -9.559   1.278  0.00  0.00      C2   H
ATOM   3462 HD12 ILE A 343     -12.857 -10.103  -0.291  0.00  0.00      C2   H
ATOM   3463 HD13 ILE A 343     -13.737 -11.209   0.803  0.00  0.00      C2   H
ATOM   3464  N   ILE A 344     -11.006 -14.942   4.118  0.00  0.00      C2   N
ATOM   3465  CA  ILE A 344     -10.989 -15.717   5.418  0.00  0.00      C2   C
ATOM   3466  C   ILE A 344      -9.485 -15.814   5.852  0.00  0.00      C2   C
ATOM   3467  O   ILE A 344      -9.150 -15.434   7.007  0.00  0.00      C2   O
ATOM   3468  CB  ILE A 344     -11.573 -17.111   5.176  0.00  0.00      C2   C
ATOM   3469  CG1 ILE A 344     -13.062 -17.075   5.543  0.00  0.00      C2   C
ATOM   3470  CG2 ILE A 344     -10.929 -18.301   5.871  0.00  0.00      C2   C
ATOM   3471  CD1 ILE A 344     -13.896 -18.221   4.903  0.00  0.00      C2   C
ATOM   3472  H   ILE A 344     -11.087 -15.416   3.230  0.00  0.00      C2   H
ATOM   3473  HA  ILE A 344     -11.451 -15.105   6.193  0.00  0.00      C2   H
ATOM   3474  HB  ILE A 344     -11.433 -17.241   4.103  0.00  0.00      C2   H
ATOM   3475 HG13 ILE A 344     -13.395 -16.088   5.223  0.00  0.00      C2   H
ATOM   3476 HG12 ILE A 344     -13.108 -17.123   6.631  0.00  0.00      C2   H
ATOM   3477 HG21 ILE A 344     -11.455 -19.243   5.709  0.00  0.00      C2   H
ATOM   3478 HG22 ILE A 344      -9.936 -18.508   5.474  0.00  0.00      C2   H
ATOM   3479 HG23 ILE A 344     -10.938 -18.316   6.961  0.00  0.00      C2   H
ATOM   3480 HD11 ILE A 344     -13.280 -18.508   4.051  0.00  0.00      C2   H
ATOM   3481 HD12 ILE A 344     -14.110 -19.058   5.567  0.00  0.00      C2   H
ATOM   3482 HD13 ILE A 344     -14.866 -17.935   4.496  0.00  0.00      C2   H
ATOM   3483  N   LYS A 345      -8.638 -16.210   4.940  0.00  0.00      C2   N
ATOM   3484  CA  LYS A 345      -7.193 -16.431   5.086  0.00  0.00      C2   C
ATOM   3485  C   LYS A 345      -6.449 -15.124   5.348  0.00  0.00      C2   C
ATOM   3486  O   LYS A 345      -5.449 -15.132   6.090  0.00  0.00      C2   O
ATOM   3487  CB  LYS A 345      -6.592 -17.261   3.923  0.00  0.00      C2   C
ATOM   3488  CG  LYS A 345      -7.078 -18.701   3.980  0.00  0.00      C2   C
ATOM   3489  CD  LYS A 345      -6.683 -19.457   2.651  0.00  0.00      C2   C
ATOM   3490  CE  LYS A 345      -6.871 -20.901   2.674  0.00  0.00      C2   C
ATOM   3491  NZ  LYS A 345      -6.738 -21.488   1.359  0.00  0.00      C2   N
ATOM   3492  H   LYS A 345      -9.086 -16.314   4.041  0.00  0.00      C2   H
ATOM   3493  HA  LYS A 345      -6.991 -17.055   5.957  0.00  0.00      C2   H
ATOM   3494  HB3 LYS A 345      -5.504 -17.236   3.993  0.00  0.00      C2   H
ATOM   3495  HB2 LYS A 345      -6.837 -16.799   2.967  0.00  0.00      C2   H
ATOM   3496  HG3 LYS A 345      -8.153 -18.761   4.151  0.00  0.00      C2   H
ATOM   3497  HG2 LYS A 345      -6.515 -19.064   4.840  0.00  0.00      C2   H
ATOM   3498  HD3 LYS A 345      -5.669 -19.184   2.358  0.00  0.00      C2   H
ATOM   3499  HD2 LYS A 345      -7.373 -19.071   1.901  0.00  0.00      C2   H
ATOM   3500  HE3 LYS A 345      -7.783 -21.186   3.198  0.00  0.00      C2   H
ATOM   3501  HE2 LYS A 345      -6.059 -21.278   3.296  0.00  0.00      C2   H
ATOM   3502  HZ1 LYS A 345      -5.933 -21.141   0.857  0.00  0.00      C2   H
ATOM   3503  HZ2 LYS A 345      -6.694 -22.482   1.533  0.00  0.00      C2   H
ATOM   3504  HZ3 LYS A 345      -7.592 -21.305   0.852  0.00  0.00      C2   H
ATOM   3505  N   ASN A 346      -6.904 -14.019   4.688  0.00  0.00      C2   N
ATOM   3506  CA  ASN A 346      -6.331 -12.705   4.661  0.00  0.00      C2   C
ATOM   3507  C   ASN A 346      -6.596 -12.063   6.084  0.00  0.00      C2   C
ATOM   3508  O   ASN A 346      -5.713 -11.403   6.604  0.00  0.00      C2   O
ATOM   3509  CB  ASN A 346      -6.701 -11.791   3.509  0.00  0.00      C2   C
ATOM   3510  CG  ASN A 346      -6.204 -12.047   2.114  0.00  0.00      C2   C
ATOM   3511  OD1 ASN A 346      -5.285 -12.855   1.912  0.00  0.00      C2   O
ATOM   3512  ND2 ASN A 346      -6.618 -11.276   1.093  0.00  0.00      C2   N
ATOM   3513  H   ASN A 346      -7.640 -14.114   4.003  0.00  0.00      C2   H
ATOM   3514  HA  ASN A 346      -5.263 -12.922   4.652  0.00  0.00      C2   H
ATOM   3515  HB3 ASN A 346      -6.421 -10.753   3.689  0.00  0.00      C2   H
ATOM   3516  HB2 ASN A 346      -7.774 -11.651   3.375  0.00  0.00      C2   H
ATOM   3517 HD22 ASN A 346      -6.198 -11.464   0.194  0.00  0.00      C2   H
ATOM   3518 HD21 ASN A 346      -7.375 -10.623   1.238  0.00  0.00      C2   H
ATOM   3519  N   ASN A 347      -7.757 -12.384   6.641  0.00  0.00      C2   N
ATOM   3520  CA  ASN A 347      -8.079 -12.076   8.011  0.00  0.00      C2   C
ATOM   3521  C   ASN A 347      -7.245 -12.872   8.984  0.00  0.00      C2   C
ATOM   3522  O   ASN A 347      -6.555 -12.315   9.849  0.00  0.00      C2   O
ATOM   3523  CB  ASN A 347      -9.627 -12.185   8.350  0.00  0.00      C2   C
ATOM   3524  CG  ASN A 347     -10.456 -11.024   7.841  0.00  0.00      C2   C
ATOM   3525  OD1 ASN A 347      -9.907  -9.887   7.677  0.00  0.00      C2   O
ATOM   3526  ND2 ASN A 347     -11.736 -11.157   7.546  0.00  0.00      C2   N
ATOM   3527  H   ASN A 347      -8.386 -13.006   6.153  0.00  0.00      C2   H
ATOM   3528  HA  ASN A 347      -7.825 -11.016   8.029  0.00  0.00      C2   H
ATOM   3529  HB3 ASN A 347      -9.852 -12.055   9.409  0.00  0.00      C2   H
ATOM   3530  HB2 ASN A 347      -9.980 -13.143   7.968  0.00  0.00      C2   H
ATOM   3531 HD22 ASN A 347     -12.318 -10.424   7.167  0.00  0.00      C2   H
ATOM   3532 HD21 ASN A 347     -12.043 -12.119   7.520  0.00  0.00      C2   H
ATOM   3533  N   LEU A 348      -7.134 -14.173   8.778  0.00  0.00      C2   N
ATOM   3534  CA  LEU A 348      -6.332 -15.099   9.536  0.00  0.00      C2   C
ATOM   3535  C   LEU A 348      -4.837 -14.781   9.584  0.00  0.00      C2   C
ATOM   3536  O   LEU A 348      -4.300 -14.749  10.719  0.00  0.00      C2   O
ATOM   3537  CB  LEU A 348      -6.468 -16.629   9.117  0.00  0.00      C2   C
ATOM   3538  CG  LEU A 348      -7.850 -17.267   9.398  0.00  0.00      C2   C
ATOM   3539  CD1 LEU A 348      -7.962 -18.635   8.658  0.00  0.00      C2   C
ATOM   3540  CD2 LEU A 348      -8.178 -17.384  10.900  0.00  0.00      C2   C
ATOM   3541  H   LEU A 348      -7.787 -14.585   8.127  0.00  0.00      C2   H
ATOM   3542  HA  LEU A 348      -6.705 -14.933  10.546  0.00  0.00      C2   H
ATOM   3543  HB3 LEU A 348      -5.725 -17.225   9.647  0.00  0.00      C2   H
ATOM   3544  HB2 LEU A 348      -6.101 -16.681   8.092  0.00  0.00      C2   H
ATOM   3545  HG  LEU A 348      -8.589 -16.605   8.948  0.00  0.00      C2   H
ATOM   3546 HD11 LEU A 348      -7.105 -18.998   8.090  0.00  0.00      C2   H
ATOM   3547 HD12 LEU A 348      -8.244 -19.372   9.409  0.00  0.00      C2   H
ATOM   3548 HD13 LEU A 348      -8.775 -18.650   7.932  0.00  0.00      C2   H
ATOM   3549 HD21 LEU A 348      -7.365 -17.765  11.518  0.00  0.00      C2   H
ATOM   3550 HD22 LEU A 348      -8.559 -16.452  11.317  0.00  0.00      C2   H
ATOM   3551 HD23 LEU A 348      -9.100 -17.961  10.972  0.00  0.00      C2   H
ATOM   3552  N   LYS A 349      -4.257 -14.446   8.440  0.00  0.00      C2   N
ATOM   3553  CA  LYS A 349      -2.879 -13.997   8.347  0.00  0.00      C2   C
ATOM   3554  C   LYS A 349      -2.562 -12.743   9.206  0.00  0.00      C2   C
ATOM   3555  O   LYS A 349      -1.712 -12.751  10.010  0.00  0.00      C2   O
ATOM   3556  CB  LYS A 349      -2.602 -13.680   6.843  0.00  0.00      C2   C
ATOM   3557  CG  LYS A 349      -2.188 -14.980   6.045  0.00  0.00      C2   C
ATOM   3558  CD  LYS A 349      -2.110 -14.841   4.431  0.00  0.00      C2   C
ATOM   3559  CE  LYS A 349      -2.149 -16.291   3.921  0.00  0.00      C2   C
ATOM   3560  NZ  LYS A 349      -2.270 -16.291   2.391  0.00  0.00      C2   N
ATOM   3561  H   LYS A 349      -4.778 -14.447   7.574  0.00  0.00      C2   H
ATOM   3562  HA  LYS A 349      -2.161 -14.751   8.668  0.00  0.00      C2   H
ATOM   3563  HB3 LYS A 349      -1.702 -13.069   6.908  0.00  0.00      C2   H
ATOM   3564  HB2 LYS A 349      -3.406 -13.094   6.398  0.00  0.00      C2   H
ATOM   3565  HG3 LYS A 349      -2.975 -15.658   6.374  0.00  0.00      C2   H
ATOM   3566  HG2 LYS A 349      -1.251 -15.402   6.410  0.00  0.00      C2   H
ATOM   3567  HD3 LYS A 349      -1.200 -14.272   4.239  0.00  0.00      C2   H
ATOM   3568  HD2 LYS A 349      -2.897 -14.218   4.007  0.00  0.00      C2   H
ATOM   3569  HE3 LYS A 349      -2.946 -16.830   4.434  0.00  0.00      C2   H
ATOM   3570  HE2 LYS A 349      -1.184 -16.767   4.096  0.00  0.00      C2   H
ATOM   3571  HZ1 LYS A 349      -1.521 -15.847   1.880  0.00  0.00      C2   H
ATOM   3572  HZ2 LYS A 349      -2.327 -17.275   2.172  0.00  0.00      C2   H
ATOM   3573  HZ3 LYS A 349      -3.164 -15.949   2.069  0.00  0.00      C2   H
ATOM   3574  N   ASP A 350      -3.440 -11.750   9.034  0.00  0.00      C2   N
ATOM   3575  CA  ASP A 350      -3.283 -10.413   9.679  0.00  0.00      C2   C
ATOM   3576  C   ASP A 350      -3.569 -10.559  11.228  0.00  0.00      C2   C
ATOM   3577  O   ASP A 350      -3.109  -9.699  11.983  0.00  0.00      C2   O
ATOM   3578  CB  ASP A 350      -4.070  -9.220   9.067  0.00  0.00      C2   C
ATOM   3579  CG  ASP A 350      -3.856  -7.865   9.753  0.00  0.00      C2   C
ATOM   3580  OD1 ASP A 350      -4.845  -7.058   9.977  0.00  0.00      C2   O
ATOM   3581  OD2 ASP A 350      -2.687  -7.540   9.995  0.00  0.00      C2   O
ATOM   3582  H   ASP A 350      -4.060 -11.819   8.240  0.00  0.00      C2   H
ATOM   3583  HA  ASP A 350      -2.243 -10.133   9.512  0.00  0.00      C2   H
ATOM   3584  HB3 ASP A 350      -5.127  -9.475   8.985  0.00  0.00      C2   H
ATOM   3585  HB2 ASP A 350      -3.635  -9.171   8.069  0.00  0.00      C2   H
ATOM   3586  N   CYS A 351      -4.206 -11.675  11.671  0.00  0.00      C2   N
ATOM   3587  CA  CYS A 351      -4.313 -11.955  13.078  0.00  0.00      C2   C
ATOM   3588  C   CYS A 351      -3.005 -12.516  13.621  0.00  0.00      C2   C
ATOM   3589  O   CYS A 351      -2.705 -12.507  14.783  0.00  0.00      C2   O
ATOM   3590  CB  CYS A 351      -5.638 -12.711  13.430  0.00  0.00      C2   C
ATOM   3591  SG  CYS A 351      -7.186 -11.873  12.929  0.00  0.00      C2   S
ATOM   3592  H   CYS A 351      -4.562 -12.336  10.995  0.00  0.00      C2   H
ATOM   3593  HA  CYS A 351      -4.422 -11.053  13.679  0.00  0.00      C2   H
ATOM   3594  HB3 CYS A 351      -5.590 -12.877  14.506  0.00  0.00      C2   H
ATOM   3595  HB2 CYS A 351      -5.646 -13.720  13.018  0.00  0.00      C2   H
ATOM   3596  HG  CYS A 351      -7.244 -12.144  11.623  0.00  0.00      C2   H
ATOM   3597  N   GLY A 352      -2.195 -13.111  12.756  0.00  0.00      C2   N
ATOM   3598  CA  GLY A 352      -1.047 -13.971  13.065  0.00  0.00      C2   C
ATOM   3599  C   GLY A 352      -1.384 -15.409  13.458  0.00  0.00      C2   C
ATOM   3600  O   GLY A 352      -0.574 -16.118  14.051  0.00  0.00      C2   O
ATOM   3601  H   GLY A 352      -2.353 -13.035  11.762  0.00  0.00      C2   H
ATOM   3602  HA3 GLY A 352      -0.377 -13.471  13.764  0.00  0.00      C2   H
ATOM   3603  HA2 GLY A 352      -0.484 -14.103  12.140  0.00  0.00      C2   H
ATOM   3604  N   LEU A 353      -2.640 -15.838  13.285  0.00  0.00      C2   N
ATOM   3605  CA  LEU A 353      -3.142 -17.100  13.669  0.00  0.00      C2   C
ATOM   3606  C   LEU A 353      -2.814 -18.147  12.546  0.00  0.00      C2   C
ATOM   3607  O   LEU A 353      -2.575 -19.338  12.848  0.00  0.00      C2   O
ATOM   3608  CB  LEU A 353      -4.699 -17.003  13.851  0.00  0.00      C2   C
ATOM   3609  CG  LEU A 353      -5.196 -16.162  14.960  0.00  0.00      C2   C
ATOM   3610  CD1 LEU A 353      -6.699 -15.866  15.002  0.00  0.00      C2   C
ATOM   3611  CD2 LEU A 353      -4.678 -16.736  16.370  0.00  0.00      C2   C
ATOM   3612  H   LEU A 353      -3.207 -15.276  12.667  0.00  0.00      C2   H
ATOM   3613  HA  LEU A 353      -2.672 -17.359  14.618  0.00  0.00      C2   H
ATOM   3614  HB3 LEU A 353      -5.211 -17.927  14.118  0.00  0.00      C2   H
ATOM   3615  HB2 LEU A 353      -5.106 -16.648  12.905  0.00  0.00      C2   H
ATOM   3616  HG  LEU A 353      -4.655 -15.262  14.671  0.00  0.00      C2   H
ATOM   3617 HD11 LEU A 353      -6.827 -14.861  15.402  0.00  0.00      C2   H
ATOM   3618 HD12 LEU A 353      -7.306 -16.082  14.123  0.00  0.00      C2   H
ATOM   3619 HD13 LEU A 353      -7.082 -16.551  15.759  0.00  0.00      C2   H
ATOM   3620 HD21 LEU A 353      -4.020 -17.604  16.344  0.00  0.00      C2   H
ATOM   3621 HD22 LEU A 353      -4.170 -16.023  17.019  0.00  0.00      C2   H
ATOM   3622 HD23 LEU A 353      -5.512 -17.093  16.975  0.00  0.00      C2   H
ATOM   3623  N   PHE A 354      -2.748 -17.732  11.255  0.00  0.00      C2   N
ATOM   3624  CA  PHE A 354      -2.489 -18.711  10.184  0.00  0.00      C2   C
ATOM   3625  C   PHE A 354      -1.025 -19.077  10.011  0.00  0.00      C2   C
ATOM   3626  O   PHE A 354      -0.131 -18.262  10.283  0.00  0.00      C2   O
ATOM   3627  CB  PHE A 354      -2.777 -17.951   8.840  0.00  0.00      C2   C
ATOM   3628  CG  PHE A 354      -2.824 -18.762   7.498  0.00  0.00      C2   C
ATOM   3629  CD1 PHE A 354      -3.952 -19.576   7.098  0.00  0.00      C2   C
ATOM   3630  CD2 PHE A 354      -1.729 -18.840   6.574  0.00  0.00      C2   C
ATOM   3631  CE1 PHE A 354      -4.047 -20.191   5.796  0.00  0.00      C2   C
ATOM   3632  CE2 PHE A 354      -1.813 -19.406   5.334  0.00  0.00      C2   C
ATOM   3633  CZ  PHE A 354      -2.995 -20.085   4.911  0.00  0.00      C2   C
ATOM   3634  H   PHE A 354      -3.102 -16.812  11.035  0.00  0.00      C2   H
ATOM   3635  HA  PHE A 354      -3.222 -19.513  10.269  0.00  0.00      C2   H
ATOM   3636  HB3 PHE A 354      -2.094 -17.138   8.594  0.00  0.00      C2   H
ATOM   3637  HB2 PHE A 354      -3.756 -17.485   8.728  0.00  0.00      C2   H
ATOM   3638  HD1 PHE A 354      -4.847 -19.627   7.699  0.00  0.00      C2   H
ATOM   3639  HD2 PHE A 354      -0.811 -18.297   6.747  0.00  0.00      C2   H
ATOM   3640  HE1 PHE A 354      -4.939 -20.721   5.493  0.00  0.00      C2   H
ATOM   3641  HE2 PHE A 354      -0.952 -19.333   4.686  0.00  0.00      C2   H
ATOM   3642  HZ  PHE A 354      -2.921 -20.481   3.909  0.00  0.00      C2   H
ATOM   3643  N   NMA A 354      -0.694 -20.271   9.553  0.00  0.00      C2   N
ATOM   3644  CA  NMA A 354      -1.613 -21.391   9.423  0.00  0.00      C2   C
ATOM   3645  H   NMA A 354       0.299 -20.443   9.490  0.00  0.00      C2   H
ATOM   3646  1HA NMA A 354      -2.691 -21.231   9.386  0.00  0.00      C2   H
ATOM   3647  2HA NMA A 354      -1.278 -21.913   8.528  0.00  0.00      C2   H
ATOM   3648  3HA NMA A 354      -1.618 -22.045  10.295  0.00  0.00      C2   H
ATOM   3649  CH3 ACE B   1       9.565   3.769 -50.325  0.00  0.00      C2   C
ATOM   3650  C   ACE B   1      10.396   4.992 -50.004  0.00  0.00      C2   C
ATOM   3651  O   ACE B   1      11.521   5.191 -50.451  0.00  0.00      C2   O
ATOM   3652  1H  ACE B   1       9.874   3.101 -51.129  0.00  0.00      C2   H
ATOM   3653  2H  ACE B   1       9.332   3.159 -49.452  0.00  0.00      C2   H
ATOM   3654  3H  ACE B   1       8.604   4.201 -50.605  0.00  0.00      C2   H
ATOM   3655  N   SER B   2       9.916   5.798 -49.025  0.00  0.00      C2   N
ATOM   3656  CA  SER B   2      10.622   6.848 -48.337  0.00  0.00      C2   C
ATOM   3657  C   SER B   2      11.246   6.487 -46.999  0.00  0.00      C2   C
ATOM   3658  O   SER B   2      12.018   7.287 -46.412  0.00  0.00      C2   O
ATOM   3659  CB  SER B   2       9.805   8.107 -48.247  0.00  0.00      C2   C
ATOM   3660  OG  SER B   2       8.598   7.985 -47.472  0.00  0.00      C2   O
ATOM   3661  H2  SER B   2       8.954   5.695 -48.733  0.00  0.00      C2   H
ATOM   3662  HA  SER B   2      11.488   7.118 -48.942  0.00  0.00      C2   H
ATOM   3663  HB3 SER B   2       9.571   8.411 -49.267  0.00  0.00      C2   H
ATOM   3664  HB2 SER B   2      10.394   8.890 -47.770  0.00  0.00      C2   H
ATOM   3665  HG  SER B   2       7.961   7.747 -48.149  0.00  0.00      C2   H
ATOM   3666  N   GLU B   3      10.873   5.351 -46.490  0.00  0.00      C2   N
ATOM   3667  CA  GLU B   3      11.482   4.721 -45.320  0.00  0.00      C2   C
ATOM   3668  C   GLU B   3      12.962   4.514 -45.458  0.00  0.00      C2   C
ATOM   3669  O   GLU B   3      13.363   3.830 -46.412  0.00  0.00      C2   O
ATOM   3670  CB  GLU B   3      10.764   3.389 -44.846  0.00  0.00      C2   C
ATOM   3671  CG  GLU B   3      10.586   2.289 -45.892  0.00  0.00      C2   C
ATOM   3672  CD  GLU B   3       9.389   2.445 -46.847  0.00  0.00      C2   C
ATOM   3673  OE1 GLU B   3       9.078   1.363 -47.356  0.00  0.00      C2   O
ATOM   3674  OE2 GLU B   3       8.814   3.516 -47.021  0.00  0.00      C2   O
ATOM   3675  H   GLU B   3      10.223   4.736 -46.959  0.00  0.00      C2   H
ATOM   3676  HA  GLU B   3      11.337   5.451 -44.524  0.00  0.00      C2   H
ATOM   3677  HB3 GLU B   3       9.862   3.834 -44.425  0.00  0.00      C2   H
ATOM   3678  HB2 GLU B   3      11.360   3.001 -44.020  0.00  0.00      C2   H
ATOM   3679  HG3 GLU B   3      10.732   1.325 -45.405  0.00  0.00      C2   H
ATOM   3680  HG2 GLU B   3      11.444   2.194 -46.559  0.00  0.00      C2   H
ATOM   3681  N   LEU B   4      13.728   5.016 -44.464  0.00  0.00      C2   N
ATOM   3682  CA  LEU B   4      15.092   4.692 -44.177  0.00  0.00      C2   C
ATOM   3683  C   LEU B   4      15.455   3.218 -43.887  0.00  0.00      C2   C
ATOM   3684  O   LEU B   4      16.549   2.755 -43.899  0.00  0.00      C2   O
ATOM   3685  CB  LEU B   4      15.466   5.567 -43.028  0.00  0.00      C2   C
ATOM   3686  CG  LEU B   4      16.944   5.530 -42.390  0.00  0.00      C2   C
ATOM   3687  CD1 LEU B   4      17.932   5.894 -43.517  0.00  0.00      C2   C
ATOM   3688  CD2 LEU B   4      17.171   6.483 -41.143  0.00  0.00      C2   C
ATOM   3689  H   LEU B   4      13.290   5.508 -43.699  0.00  0.00      C2   H
ATOM   3690  HA  LEU B   4      15.724   5.098 -44.967  0.00  0.00      C2   H
ATOM   3691  HB3 LEU B   4      14.769   5.430 -42.202  0.00  0.00      C2   H
ATOM   3692  HB2 LEU B   4      15.302   6.619 -43.265  0.00  0.00      C2   H
ATOM   3693  HG  LEU B   4      17.128   4.510 -42.051  0.00  0.00      C2   H
ATOM   3694 HD11 LEU B   4      17.435   6.596 -44.187  0.00  0.00      C2   H
ATOM   3695 HD12 LEU B   4      18.835   6.355 -43.116  0.00  0.00      C2   H
ATOM   3696 HD13 LEU B   4      18.251   5.095 -44.187  0.00  0.00      C2   H
ATOM   3697 HD21 LEU B   4      17.424   7.463 -41.547  0.00  0.00      C2   H
ATOM   3698 HD22 LEU B   4      16.350   6.552 -40.430  0.00  0.00      C2   H
ATOM   3699 HD23 LEU B   4      18.044   6.127 -40.596  0.00  0.00      C2   H
ATOM   3700  N   ASP B   5      14.401   2.391 -43.716  0.00  0.00      C2   N
ATOM   3701  CA  ASP B   5      14.367   0.985 -43.469  0.00  0.00      C2   C
ATOM   3702  C   ASP B   5      15.262   0.228 -44.474  0.00  0.00      C2   C
ATOM   3703  O   ASP B   5      15.825  -0.841 -44.173  0.00  0.00      C2   O
ATOM   3704  CB  ASP B   5      13.064   0.209 -43.446  0.00  0.00      C2   C
ATOM   3705  CG  ASP B   5      12.079   0.561 -42.324  0.00  0.00      C2   C
ATOM   3706  OD1 ASP B   5      10.921   0.113 -42.280  0.00  0.00      C2   O
ATOM   3707  OD2 ASP B   5      12.575   1.212 -41.333  0.00  0.00      C2   O
ATOM   3708  H   ASP B   5      13.466   2.772 -43.691  0.00  0.00      C2   H
ATOM   3709  HA  ASP B   5      14.724   0.864 -42.446  0.00  0.00      C2   H
ATOM   3710  HB3 ASP B   5      13.266  -0.858 -43.352  0.00  0.00      C2   H
ATOM   3711  HB2 ASP B   5      12.707   0.349 -44.466  0.00  0.00      C2   H
ATOM   3712  N   GLN B   6      15.234   0.629 -45.738  0.00  0.00      C2   N
ATOM   3713  CA  GLN B   6      16.008   0.003 -46.818  0.00  0.00      C2   C
ATOM   3714  C   GLN B   6      17.529   0.186 -46.655  0.00  0.00      C2   C
ATOM   3715  O   GLN B   6      18.309  -0.750 -46.951  0.00  0.00      C2   O
ATOM   3716  CB  GLN B   6      15.410   0.449 -48.195  0.00  0.00      C2   C
ATOM   3717  CG  GLN B   6      15.165   1.912 -48.606  0.00  0.00      C2   C
ATOM   3718  CD  GLN B   6      13.939   2.178 -49.589  0.00  0.00      C2   C
ATOM   3719  OE1 GLN B   6      13.863   1.631 -50.692  0.00  0.00      C2   O
ATOM   3720  NE2 GLN B   6      13.011   3.023 -49.224  0.00  0.00      C2   N
ATOM   3721  H   GLN B   6      14.796   1.518 -45.933  0.00  0.00      C2   H
ATOM   3722  HA  GLN B   6      15.981  -1.085 -46.768  0.00  0.00      C2   H
ATOM   3723  HB3 GLN B   6      14.487  -0.118 -48.316  0.00  0.00      C2   H
ATOM   3724  HB2 GLN B   6      15.988  -0.033 -48.983  0.00  0.00      C2   H
ATOM   3725  HG3 GLN B   6      16.071   2.298 -49.074  0.00  0.00      C2   H
ATOM   3726  HG2 GLN B   6      15.087   2.513 -47.699  0.00  0.00      C2   H
ATOM   3727 HE22 GLN B   6      12.429   3.398 -49.959  0.00  0.00      C2   H
ATOM   3728 HE21 GLN B   6      12.984   3.353 -48.269  0.00  0.00      C2   H
ATOM   3729  N   LEU B   7      17.946   1.340 -46.167  0.00  0.00      C2   N
ATOM   3730  CA  LEU B   7      19.396   1.652 -45.997  0.00  0.00      C2   C
ATOM   3731  C   LEU B   7      19.636   1.701 -44.477  0.00  0.00      C2   C
ATOM   3732  O   LEU B   7      20.462   2.449 -44.040  0.00  0.00      C2   O
ATOM   3733  CB  LEU B   7      19.672   3.016 -46.708  0.00  0.00      C2   C
ATOM   3734  CG  LEU B   7      19.548   3.004 -48.289  0.00  0.00      C2   C
ATOM   3735  CD1 LEU B   7      19.679   4.455 -48.808  0.00  0.00      C2   C
ATOM   3736  CD2 LEU B   7      20.487   1.927 -48.949  0.00  0.00      C2   C
ATOM   3737  H   LEU B   7      17.305   1.851 -45.576  0.00  0.00      C2   H
ATOM   3738  HA  LEU B   7      20.056   0.891 -46.414  0.00  0.00      C2   H
ATOM   3739  HB3 LEU B   7      20.713   3.341 -46.686  0.00  0.00      C2   H
ATOM   3740  HB2 LEU B   7      19.056   3.789 -46.248  0.00  0.00      C2   H
ATOM   3741  HG  LEU B   7      18.532   2.669 -48.498  0.00  0.00      C2   H
ATOM   3742 HD11 LEU B   7      19.409   5.106 -47.976  0.00  0.00      C2   H
ATOM   3743 HD12 LEU B   7      20.708   4.712 -49.058  0.00  0.00      C2   H
ATOM   3744 HD13 LEU B   7      18.981   4.597 -49.633  0.00  0.00      C2   H
ATOM   3745 HD21 LEU B   7      20.975   2.399 -49.802  0.00  0.00      C2   H
ATOM   3746 HD22 LEU B   7      21.255   1.438 -48.350  0.00  0.00      C2   H
ATOM   3747 HD23 LEU B   7      19.878   1.096 -49.306  0.00  0.00      C2   H
ATOM   3748  N   ARG B   8      18.879   0.874 -43.669  0.00  0.00      C2   N
ATOM   3749  CA  ARG B   8      19.140   0.760 -42.240  0.00  0.00      C2   C
ATOM   3750  C   ARG B   8      20.510   0.263 -41.891  0.00  0.00      C2   C
ATOM   3751  O   ARG B   8      21.039   0.766 -40.889  0.00  0.00      C2   O
ATOM   3752  CB  ARG B   8      18.021  -0.042 -41.618  0.00  0.00      C2   C
ATOM   3753  CG  ARG B   8      18.099  -0.276 -40.055  0.00  0.00      C2   C
ATOM   3754  CD  ARG B   8      17.785   0.959 -39.176  0.00  0.00      C2   C
ATOM   3755  NE  ARG B   8      17.932   0.646 -37.727  0.00  0.00      C2   N
ATOM   3756  CZ  ARG B   8      17.147   1.064 -36.753  0.00  0.00      C2   C
ATOM   3757  NH1 ARG B   8      16.191   1.921 -36.992  0.00  0.00      C2   N
ATOM   3758  NH2 ARG B   8      17.355   0.477 -35.537  0.00  0.00      C2   N
ATOM   3759  H   ARG B   8      18.052   0.424 -44.035  0.00  0.00      C2   H
ATOM   3760  HA  ARG B   8      19.039   1.771 -41.847  0.00  0.00      C2   H
ATOM   3761  HB3 ARG B   8      18.041  -1.023 -42.093  0.00  0.00      C2   H
ATOM   3762  HB2 ARG B   8      17.092   0.485 -41.836  0.00  0.00      C2   H
ATOM   3763  HG3 ARG B   8      18.918  -0.866 -39.641  0.00  0.00      C2   H
ATOM   3764  HG2 ARG B   8      17.267  -0.976 -39.984  0.00  0.00      C2   H
ATOM   3765  HD3 ARG B   8      16.711   1.075 -39.326  0.00  0.00      C2   H
ATOM   3766  HD2 ARG B   8      18.233   1.857 -39.601  0.00  0.00      C2   H
ATOM   3767  HE  ARG B   8      18.641  -0.034 -37.491  0.00  0.00      C2   H
ATOM   3768 HH12 ARG B   8      15.502   2.120 -36.281  0.00  0.00      C2   H
ATOM   3769 HH11 ARG B   8      15.923   2.259 -37.906  0.00  0.00      C2   H
ATOM   3770 HH22 ARG B   8      16.974   0.854 -34.680  0.00  0.00      C2   H
ATOM   3771 HH21 ARG B   8      18.183  -0.065 -35.335  0.00  0.00      C2   H
ATOM   3772  N   GLN B   9      21.092  -0.676 -42.651  0.00  0.00      C2   N
ATOM   3773  CA  GLN B   9      22.501  -1.012 -42.602  0.00  0.00      C2   C
ATOM   3774  C   GLN B   9      23.417   0.200 -42.798  0.00  0.00      C2   C
ATOM   3775  O   GLN B   9      24.410   0.336 -42.057  0.00  0.00      C2   O
ATOM   3776  CB  GLN B   9      22.867  -2.270 -43.550  0.00  0.00      C2   C
ATOM   3777  CG  GLN B   9      22.745  -2.056 -45.077  0.00  0.00      C2   C
ATOM   3778  CD  GLN B   9      21.318  -2.146 -45.626  0.00  0.00      C2   C
ATOM   3779  OE1 GLN B   9      20.357  -2.488 -44.932  0.00  0.00      C2   O
ATOM   3780  NE2 GLN B   9      21.045  -1.668 -46.872  0.00  0.00      C2   N
ATOM   3781  H   GLN B   9      20.588  -1.082 -43.426  0.00  0.00      C2   H
ATOM   3782  HA  GLN B   9      22.655  -1.317 -41.567  0.00  0.00      C2   H
ATOM   3783  HB3 GLN B   9      22.306  -3.093 -43.106  0.00  0.00      C2   H
ATOM   3784  HB2 GLN B   9      23.893  -2.626 -43.465  0.00  0.00      C2   H
ATOM   3785  HG3 GLN B   9      23.206  -2.934 -45.528  0.00  0.00      C2   H
ATOM   3786  HG2 GLN B   9      23.184  -1.160 -45.516  0.00  0.00      C2   H
ATOM   3787 HE22 GLN B   9      20.076  -1.448 -47.057  0.00  0.00      C2   H
ATOM   3788 HE21 GLN B   9      21.800  -1.386 -47.481  0.00  0.00      C2   H
ATOM   3789  N   GLU B  10      23.134   1.159 -43.680  0.00  0.00      C2   N
ATOM   3790  CA  GLU B  10      23.905   2.448 -43.906  0.00  0.00      C2   C
ATOM   3791  C   GLU B  10      23.653   3.386 -42.665  0.00  0.00      C2   C
ATOM   3792  O   GLU B  10      24.648   4.062 -42.322  0.00  0.00      C2   O
ATOM   3793  CB  GLU B  10      23.485   3.079 -45.247  0.00  0.00      C2   C
ATOM   3794  CG  GLU B  10      23.482   2.171 -46.458  0.00  0.00      C2   C
ATOM   3795  CD  GLU B  10      24.842   1.648 -46.903  0.00  0.00      C2   C
ATOM   3796  OE1 GLU B  10      25.914   2.089 -46.351  0.00  0.00      C2   O
ATOM   3797  OE2 GLU B  10      24.806   0.815 -47.841  0.00  0.00      C2   O
ATOM   3798  H   GLU B  10      22.254   1.125 -44.176  0.00  0.00      C2   H
ATOM   3799  HA  GLU B  10      24.966   2.199 -43.901  0.00  0.00      C2   H
ATOM   3800  HB3 GLU B  10      24.185   3.899 -45.404  0.00  0.00      C2   H
ATOM   3801  HB2 GLU B  10      22.520   3.580 -45.167  0.00  0.00      C2   H
ATOM   3802  HG3 GLU B  10      23.050   2.656 -47.333  0.00  0.00      C2   H
ATOM   3803  HG2 GLU B  10      22.878   1.268 -46.368  0.00  0.00      C2   H
ATOM   3804  N   ALA B  11      22.454   3.258 -42.009  0.00  0.00      C2   N
ATOM   3805  CA  ALA B  11      21.992   4.137 -40.936  0.00  0.00      C2   C
ATOM   3806  C   ALA B  11      22.569   3.857 -39.563  0.00  0.00      C2   C
ATOM   3807  O   ALA B  11      22.936   4.729 -38.779  0.00  0.00      C2   O
ATOM   3808  CB  ALA B  11      20.488   4.019 -40.854  0.00  0.00      C2   C
ATOM   3809  H   ALA B  11      21.833   2.547 -42.370  0.00  0.00      C2   H
ATOM   3810  HA  ALA B  11      22.268   5.157 -41.206  0.00  0.00      C2   H
ATOM   3811  HB1 ALA B  11      20.075   4.858 -40.294  0.00  0.00      C2   H
ATOM   3812  HB2 ALA B  11      19.950   4.100 -41.799  0.00  0.00      C2   H
ATOM   3813  HB3 ALA B  11      20.199   3.108 -40.331  0.00  0.00      C2   H
ATOM   3814  N   GLU B  12      22.628   2.490 -39.278  0.00  0.00      C2   N
ATOM   3815  CA  GLU B  12      23.161   1.825 -38.035  0.00  0.00      C2   C
ATOM   3816  C   GLU B  12      24.680   1.947 -37.970  0.00  0.00      C2   C
ATOM   3817  O   GLU B  12      25.291   1.805 -36.895  0.00  0.00      C2   O
ATOM   3818  CB  GLU B  12      22.794   0.317 -37.986  0.00  0.00      C2   C
ATOM   3819  CG  GLU B  12      21.332   0.015 -37.691  0.00  0.00      C2   C
ATOM   3820  CD  GLU B  12      20.963  -1.483 -37.734  0.00  0.00      C2   C
ATOM   3821  OE1 GLU B  12      21.682  -2.395 -38.233  0.00  0.00      C2   O
ATOM   3822  OE2 GLU B  12      19.883  -1.685 -37.159  0.00  0.00      C2   O
ATOM   3823  H   GLU B  12      22.153   1.917 -39.961  0.00  0.00      C2   H
ATOM   3824  HA  GLU B  12      22.855   2.229 -37.070  0.00  0.00      C2   H
ATOM   3825  HB3 GLU B  12      23.323  -0.104 -37.130  0.00  0.00      C2   H
ATOM   3826  HB2 GLU B  12      23.194  -0.174 -38.873  0.00  0.00      C2   H
ATOM   3827  HG3 GLU B  12      20.689   0.586 -38.361  0.00  0.00      C2   H
ATOM   3828  HG2 GLU B  12      21.161   0.442 -36.703  0.00  0.00      C2   H
ATOM   3829  N   GLN B  13      25.295   2.151 -39.133  0.00  0.00      C2   N
ATOM   3830  CA  GLN B  13      26.733   2.484 -39.240  0.00  0.00      C2   C
ATOM   3831  C   GLN B  13      27.027   3.890 -38.677  0.00  0.00      C2   C
ATOM   3832  O   GLN B  13      27.755   4.026 -37.672  0.00  0.00      C2   O
ATOM   3833  CB  GLN B  13      27.172   2.240 -40.650  0.00  0.00      C2   C
ATOM   3834  CG  GLN B  13      28.776   2.362 -40.883  0.00  0.00      C2   C
ATOM   3835  CD  GLN B  13      29.112   2.552 -42.304  0.00  0.00      C2   C
ATOM   3836  OE1 GLN B  13      28.259   2.572 -43.194  0.00  0.00      C2   O
ATOM   3837  NE2 GLN B  13      30.366   2.631 -42.641  0.00  0.00      C2   N
ATOM   3838  H   GLN B  13      24.729   2.265 -39.962  0.00  0.00      C2   H
ATOM   3839  HA  GLN B  13      27.358   1.806 -38.659  0.00  0.00      C2   H
ATOM   3840  HB3 GLN B  13      26.659   3.008 -41.229  0.00  0.00      C2   H
ATOM   3841  HB2 GLN B  13      26.931   1.301 -41.150  0.00  0.00      C2   H
ATOM   3842  HG3 GLN B  13      29.280   1.448 -40.571  0.00  0.00      C2   H
ATOM   3843  HG2 GLN B  13      29.137   3.191 -40.274  0.00  0.00      C2   H
ATOM   3844 HE22 GLN B  13      30.614   2.852 -43.595  0.00  0.00      C2   H
ATOM   3845 HE21 GLN B  13      31.046   2.881 -41.937  0.00  0.00      C2   H
ATOM   3846  N   LEU B  14      26.246   4.861 -39.117  0.00  0.00      C2   N
ATOM   3847  CA  LEU B  14      26.294   6.297 -38.755  0.00  0.00      C2   C
ATOM   3848  C   LEU B  14      25.874   6.605 -37.321  0.00  0.00      C2   C
ATOM   3849  O   LEU B  14      26.525   7.405 -36.644  0.00  0.00      C2   O
ATOM   3850  CB  LEU B  14      25.492   6.999 -39.772  0.00  0.00      C2   C
ATOM   3851  CG  LEU B  14      26.172   6.925 -41.148  0.00  0.00      C2   C
ATOM   3852  CD1 LEU B  14      25.205   7.305 -42.241  0.00  0.00      C2   C
ATOM   3853  CD2 LEU B  14      27.477   7.758 -41.223  0.00  0.00      C2   C
ATOM   3854  H   LEU B  14      25.470   4.711 -39.746  0.00  0.00      C2   H
ATOM   3855  HA  LEU B  14      27.267   6.788 -38.724  0.00  0.00      C2   H
ATOM   3856  HB3 LEU B  14      25.356   8.064 -39.584  0.00  0.00      C2   H
ATOM   3857  HB2 LEU B  14      24.472   6.628 -39.863  0.00  0.00      C2   H
ATOM   3858  HG  LEU B  14      26.300   5.868 -41.381  0.00  0.00      C2   H
ATOM   3859 HD11 LEU B  14      25.391   8.341 -42.525  0.00  0.00      C2   H
ATOM   3860 HD12 LEU B  14      25.432   6.717 -43.130  0.00  0.00      C2   H
ATOM   3861 HD13 LEU B  14      24.171   7.046 -42.011  0.00  0.00      C2   H
ATOM   3862 HD21 LEU B  14      28.110   8.029 -40.378  0.00  0.00      C2   H
ATOM   3863 HD22 LEU B  14      28.125   7.136 -41.840  0.00  0.00      C2   H
ATOM   3864 HD23 LEU B  14      27.482   8.678 -41.808  0.00  0.00      C2   H
ATOM   3865  N   LYS B  15      24.869   5.915 -36.739  0.00  0.00      C2   N
ATOM   3866  CA  LYS B  15      24.565   5.880 -35.303  0.00  0.00      C2   C
ATOM   3867  C   LYS B  15      25.758   5.384 -34.524  0.00  0.00      C2   C
ATOM   3868  O   LYS B  15      25.997   5.902 -33.421  0.00  0.00      C2   O
ATOM   3869  CB  LYS B  15      23.369   4.888 -35.056  0.00  0.00      C2   C
ATOM   3870  CG  LYS B  15      21.963   5.371 -35.571  0.00  0.00      C2   C
ATOM   3871  CD  LYS B  15      21.491   6.669 -34.908  0.00  0.00      C2   C
ATOM   3872  CE  LYS B  15      19.969   7.042 -35.142  0.00  0.00      C2   C
ATOM   3873  NZ  LYS B  15      19.413   8.073 -34.250  0.00  0.00      C2   N
ATOM   3874  H   LYS B  15      24.319   5.314 -37.335  0.00  0.00      C2   H
ATOM   3875  HA  LYS B  15      24.356   6.845 -34.841  0.00  0.00      C2   H
ATOM   3876  HB3 LYS B  15      23.276   4.672 -33.991  0.00  0.00      C2   H
ATOM   3877  HB2 LYS B  15      23.614   3.860 -35.325  0.00  0.00      C2   H
ATOM   3878  HG3 LYS B  15      21.244   4.621 -35.245  0.00  0.00      C2   H
ATOM   3879  HG2 LYS B  15      21.891   5.387 -36.659  0.00  0.00      C2   H
ATOM   3880  HD3 LYS B  15      22.086   7.462 -35.360  0.00  0.00      C2   H
ATOM   3881  HD2 LYS B  15      21.667   6.654 -33.832  0.00  0.00      C2   H
ATOM   3882  HE3 LYS B  15      19.434   6.097 -35.043  0.00  0.00      C2   H
ATOM   3883  HE2 LYS B  15      19.749   7.350 -36.164  0.00  0.00      C2   H
ATOM   3884  HZ1 LYS B  15      19.750   7.892 -33.315  0.00  0.00      C2   H
ATOM   3885  HZ2 LYS B  15      19.791   8.977 -34.495  0.00  0.00      C2   H
ATOM   3886  HZ3 LYS B  15      18.415   8.010 -34.390  0.00  0.00      C2   H
ATOM   3887  N   ASN B  16      26.558   4.400 -34.944  0.00  0.00      C2   N
ATOM   3888  CA  ASN B  16      27.811   4.184 -34.216  0.00  0.00      C2   C
ATOM   3889  C   ASN B  16      28.838   5.360 -34.317  0.00  0.00      C2   C
ATOM   3890  O   ASN B  16      29.381   5.814 -33.293  0.00  0.00      C2   O
ATOM   3891  CB  ASN B  16      28.587   2.925 -34.631  0.00  0.00      C2   C
ATOM   3892  CG  ASN B  16      27.827   1.643 -34.622  0.00  0.00      C2   C
ATOM   3893  OD1 ASN B  16      26.969   1.400 -33.796  0.00  0.00      C2   O
ATOM   3894  ND2 ASN B  16      28.332   0.665 -35.342  0.00  0.00      C2   N
ATOM   3895  H   ASN B  16      26.410   3.826 -35.761  0.00  0.00      C2   H
ATOM   3896  HA  ASN B  16      27.686   4.123 -33.135  0.00  0.00      C2   H
ATOM   3897  HB3 ASN B  16      29.433   2.730 -33.972  0.00  0.00      C2   H
ATOM   3898  HB2 ASN B  16      28.971   2.994 -35.649  0.00  0.00      C2   H
ATOM   3899 HD22 ASN B  16      27.947  -0.265 -35.268  0.00  0.00      C2   H
ATOM   3900 HD21 ASN B  16      29.134   0.766 -35.947  0.00  0.00      C2   H
ATOM   3901  N   GLN B  17      28.903   5.988 -35.571  0.00  0.00      C2   N
ATOM   3902  CA  GLN B  17      29.833   7.121 -35.767  0.00  0.00      C2   C
ATOM   3903  C   GLN B  17      29.409   8.319 -34.909  0.00  0.00      C2   C
ATOM   3904  O   GLN B  17      30.321   8.984 -34.359  0.00  0.00      C2   O
ATOM   3905  CB  GLN B  17      30.050   7.618 -37.143  0.00  0.00      C2   C
ATOM   3906  CG  GLN B  17      30.712   6.611 -38.086  0.00  0.00      C2   C
ATOM   3907  CD  GLN B  17      32.197   6.603 -37.830  0.00  0.00      C2   C
ATOM   3908  OE1 GLN B  17      32.876   7.546 -38.217  0.00  0.00      C2   O
ATOM   3909  NE2 GLN B  17      32.713   5.459 -37.369  0.00  0.00      C2   N
ATOM   3910  H   GLN B  17      28.279   5.663 -36.295  0.00  0.00      C2   H
ATOM   3911  HA  GLN B  17      30.868   7.022 -35.440  0.00  0.00      C2   H
ATOM   3912  HB3 GLN B  17      30.604   8.552 -37.235  0.00  0.00      C2   H
ATOM   3913  HB2 GLN B  17      29.112   7.992 -37.555  0.00  0.00      C2   H
ATOM   3914  HG3 GLN B  17      30.413   6.934 -39.083  0.00  0.00      C2   H
ATOM   3915  HG2 GLN B  17      30.275   5.613 -38.059  0.00  0.00      C2   H
ATOM   3916 HE22 GLN B  17      33.714   5.326 -37.372  0.00  0.00      C2   H
ATOM   3917 HE21 GLN B  17      32.214   4.800 -36.789  0.00  0.00      C2   H
ATOM   3918  N   ILE B  18      28.130   8.525 -34.624  0.00  0.00      C2   N
ATOM   3919  CA  ILE B  18      27.663   9.463 -33.609  0.00  0.00      C2   C
ATOM   3920  C   ILE B  18      28.240   9.189 -32.176  0.00  0.00      C2   C
ATOM   3921  O   ILE B  18      28.811  10.109 -31.597  0.00  0.00      C2   O
ATOM   3922  CB  ILE B  18      26.152   9.619 -33.745  0.00  0.00      C2   C
ATOM   3923  CG1 ILE B  18      25.829  10.524 -34.972  0.00  0.00      C2   C
ATOM   3924  CG2 ILE B  18      25.398  10.007 -32.487  0.00  0.00      C2   C
ATOM   3925  CD1 ILE B  18      24.577  10.182 -35.672  0.00  0.00      C2   C
ATOM   3926  H   ILE B  18      27.412   7.983 -35.083  0.00  0.00      C2   H
ATOM   3927  HA  ILE B  18      27.926  10.505 -33.791  0.00  0.00      C2   H
ATOM   3928  HB  ILE B  18      25.850   8.576 -33.839  0.00  0.00      C2   H
ATOM   3929 HG13 ILE B  18      26.611  10.499 -35.731  0.00  0.00      C2   H
ATOM   3930 HG12 ILE B  18      25.680  11.547 -34.628  0.00  0.00      C2   H
ATOM   3931 HG21 ILE B  18      25.548   9.283 -31.686  0.00  0.00      C2   H
ATOM   3932 HG22 ILE B  18      25.776  10.924 -32.036  0.00  0.00      C2   H
ATOM   3933 HG23 ILE B  18      24.334  10.042 -32.720  0.00  0.00      C2   H
ATOM   3934 HD11 ILE B  18      24.422   9.110 -35.795  0.00  0.00      C2   H
ATOM   3935 HD12 ILE B  18      23.744  10.683 -35.179  0.00  0.00      C2   H
ATOM   3936 HD13 ILE B  18      24.527  10.605 -36.676  0.00  0.00      C2   H
ATOM   3937  N   ARG B  19      28.343   7.912 -31.738  0.00  0.00      C2   N
ATOM   3938  CA  ARG B  19      28.952   7.503 -30.472  0.00  0.00      C2   C
ATOM   3939  C   ARG B  19      30.497   7.615 -30.586  0.00  0.00      C2   C
ATOM   3940  O   ARG B  19      31.034   8.296 -29.744  0.00  0.00      C2   O
ATOM   3941  CB  ARG B  19      28.501   6.078 -29.940  0.00  0.00      C2   C
ATOM   3942  CG  ARG B  19      26.995   5.839 -29.848  0.00  0.00      C2   C
ATOM   3943  CD  ARG B  19      26.648   4.547 -29.094  0.00  0.00      C2   C
ATOM   3944  NE  ARG B  19      25.199   4.479 -28.804  0.00  0.00      C2   N
ATOM   3945  CZ  ARG B  19      24.583   4.666 -27.701  0.00  0.00      C2   C
ATOM   3946  NH1 ARG B  19      25.064   5.048 -26.541  0.00  0.00      C2   N
ATOM   3947  NH2 ARG B  19      23.269   4.493 -27.620  0.00  0.00      C2   N
ATOM   3948  H   ARG B  19      28.170   7.140 -32.366  0.00  0.00      C2   H
ATOM   3949  HA  ARG B  19      28.613   8.252 -29.756  0.00  0.00      C2   H
ATOM   3950  HB3 ARG B  19      28.935   6.001 -28.943  0.00  0.00      C2   H
ATOM   3951  HB2 ARG B  19      28.895   5.297 -30.591  0.00  0.00      C2   H
ATOM   3952  HG3 ARG B  19      26.686   5.553 -30.854  0.00  0.00      C2   H
ATOM   3953  HG2 ARG B  19      26.532   6.746 -29.460  0.00  0.00      C2   H
ATOM   3954  HD3 ARG B  19      27.340   4.323 -28.282  0.00  0.00      C2   H
ATOM   3955  HD2 ARG B  19      26.824   3.714 -29.775  0.00  0.00      C2   H
ATOM   3956  HE  ARG B  19      24.668   4.313 -29.647  0.00  0.00      C2   H
ATOM   3957 HH12 ARG B  19      24.486   5.301 -25.753  0.00  0.00      C2   H
ATOM   3958 HH11 ARG B  19      26.030   5.341 -26.499  0.00  0.00      C2   H
ATOM   3959 HH22 ARG B  19      22.784   4.460 -26.735  0.00  0.00      C2   H
ATOM   3960 HH21 ARG B  19      22.664   4.230 -28.385  0.00  0.00      C2   H
ATOM   3961  N   ASP B  20      31.113   6.980 -31.541  0.00  0.00      C2   N
ATOM   3962  CA  ASP B  20      32.531   6.863 -31.728  0.00  0.00      C2   C
ATOM   3963  C   ASP B  20      33.310   8.218 -31.905  0.00  0.00      C2   C
ATOM   3964  O   ASP B  20      34.349   8.307 -31.278  0.00  0.00      C2   O
ATOM   3965  CB  ASP B  20      32.924   5.850 -32.762  0.00  0.00      C2   C
ATOM   3966  CG  ASP B  20      32.671   4.381 -32.531  0.00  0.00      C2   C
ATOM   3967  OD1 ASP B  20      32.182   3.997 -31.404  0.00  0.00      C2   O
ATOM   3968  OD2 ASP B  20      32.980   3.561 -33.436  0.00  0.00      C2   O
ATOM   3969  H   ASP B  20      30.601   6.363 -32.155  0.00  0.00      C2   H
ATOM   3970  HA  ASP B  20      32.891   6.439 -30.791  0.00  0.00      C2   H
ATOM   3971  HB3 ASP B  20      33.996   5.953 -32.928  0.00  0.00      C2   H
ATOM   3972  HB2 ASP B  20      32.370   6.144 -33.653  0.00  0.00      C2   H
ATOM   3973  N   ALA B  21      32.714   9.151 -32.695  0.00  0.00      C2   N
ATOM   3974  CA  ALA B  21      33.385  10.471 -32.952  0.00  0.00      C2   C
ATOM   3975  C   ALA B  21      33.463  11.358 -31.709  0.00  0.00      C2   C
ATOM   3976  O   ALA B  21      34.381  12.133 -31.451  0.00  0.00      C2   O
ATOM   3977  CB  ALA B  21      32.648  11.252 -34.058  0.00  0.00      C2   C
ATOM   3978  H   ALA B  21      31.750   9.037 -32.973  0.00  0.00      C2   H
ATOM   3979  HA  ALA B  21      34.367  10.165 -33.313  0.00  0.00      C2   H
ATOM   3980  HB1 ALA B  21      31.577  11.328 -33.873  0.00  0.00      C2   H
ATOM   3981  HB2 ALA B  21      32.899  12.313 -34.071  0.00  0.00      C2   H
ATOM   3982  HB3 ALA B  21      33.006  10.822 -34.994  0.00  0.00      C2   H
ATOM   3983  N   ARG B  22      32.562  11.093 -30.760  0.00  0.00      C2   N
ATOM   3984  CA  ARG B  22      32.709  11.600 -29.342  0.00  0.00      C2   C
ATOM   3985  C   ARG B  22      33.835  11.042 -28.461  0.00  0.00      C2   C
ATOM   3986  O   ARG B  22      33.922  11.272 -27.236  0.00  0.00      C2   O
ATOM   3987  CB  ARG B  22      31.314  11.258 -28.669  0.00  0.00      C2   C
ATOM   3988  CG  ARG B  22      30.194  12.151 -29.158  0.00  0.00      C2   C
ATOM   3989  CD  ARG B  22      28.930  12.192 -28.236  0.00  0.00      C2   C
ATOM   3990  NE  ARG B  22      29.284  12.837 -26.904  0.00  0.00      C2   N
ATOM   3991  CZ  ARG B  22      28.439  12.751 -25.884  0.00  0.00      C2   C
ATOM   3992  NH1 ARG B  22      27.139  12.383 -25.908  0.00  0.00      C2   N
ATOM   3993  NH2 ARG B  22      28.940  13.294 -24.736  0.00  0.00      C2   N
ATOM   3994  H   ARG B  22      31.926  10.325 -30.924  0.00  0.00      C2   H
ATOM   3995  HA  ARG B  22      32.836  12.679 -29.431  0.00  0.00      C2   H
ATOM   3996  HB3 ARG B  22      31.414  11.407 -27.594  0.00  0.00      C2   H
ATOM   3997  HB2 ARG B  22      30.986  10.219 -28.644  0.00  0.00      C2   H
ATOM   3998  HG3 ARG B  22      30.069  11.897 -30.211  0.00  0.00      C2   H
ATOM   3999  HG2 ARG B  22      30.534  13.186 -29.185  0.00  0.00      C2   H
ATOM   4000  HD3 ARG B  22      28.807  11.150 -27.943  0.00  0.00      C2   H
ATOM   4001  HD2 ARG B  22      28.044  12.516 -28.782  0.00  0.00      C2   H
ATOM   4002  HE  ARG B  22      30.147  13.360 -26.896  0.00  0.00      C2   H
ATOM   4003 HH12 ARG B  22      26.607  12.493 -25.057  0.00  0.00      C2   H
ATOM   4004 HH11 ARG B  22      26.554  12.082 -26.673  0.00  0.00      C2   H
ATOM   4005 HH22 ARG B  22      28.359  13.212 -23.914  0.00  0.00      C2   H
ATOM   4006 HH21 ARG B  22      29.881  13.635 -24.604  0.00  0.00      C2   H
ATOM   4007  N   LYS B  23      34.601  10.195 -29.097  0.00  0.00      C2   N
ATOM   4008  CA  LYS B  23      35.892   9.799 -28.577  0.00  0.00      C2   C
ATOM   4009  C   LYS B  23      37.005  10.885 -28.708  0.00  0.00      C2   C
ATOM   4010  O   LYS B  23      37.817  11.009 -27.849  0.00  0.00      C2   O
ATOM   4011  CB  LYS B  23      36.252   8.397 -29.002  0.00  0.00      C2   C
ATOM   4012  CG  LYS B  23      37.511   7.729 -28.287  0.00  0.00      C2   C
ATOM   4013  CD  LYS B  23      38.853   8.059 -28.960  0.00  0.00      C2   C
ATOM   4014  CE  LYS B  23      39.933   6.988 -28.554  0.00  0.00      C2   C
ATOM   4015  NZ  LYS B  23      40.342   7.120 -27.093  0.00  0.00      C2   N
ATOM   4016  H   LYS B  23      34.221   9.882 -29.979  0.00  0.00      C2   H
ATOM   4017  HA  LYS B  23      35.750   9.761 -27.497  0.00  0.00      C2   H
ATOM   4018  HB3 LYS B  23      36.353   8.341 -30.086  0.00  0.00      C2   H
ATOM   4019  HB2 LYS B  23      35.356   7.816 -28.784  0.00  0.00      C2   H
ATOM   4020  HG3 LYS B  23      37.272   6.673 -28.163  0.00  0.00      C2   H
ATOM   4021  HG2 LYS B  23      37.574   8.085 -27.259  0.00  0.00      C2   H
ATOM   4022  HD3 LYS B  23      39.210   9.012 -28.571  0.00  0.00      C2   H
ATOM   4023  HD2 LYS B  23      38.772   8.052 -30.047  0.00  0.00      C2   H
ATOM   4024  HE3 LYS B  23      40.810   7.226 -29.156  0.00  0.00      C2   H
ATOM   4025  HE2 LYS B  23      39.750   5.940 -28.792  0.00  0.00      C2   H
ATOM   4026  HZ1 LYS B  23      39.602   6.872 -26.452  0.00  0.00      C2   H
ATOM   4027  HZ2 LYS B  23      41.129   6.489 -27.031  0.00  0.00      C2   H
ATOM   4028  HZ3 LYS B  23      40.882   7.948 -26.883  0.00  0.00      C2   H
ATOM   4029  N   ALA B  24      36.895  11.764 -29.767  0.00  0.00      C2   N
ATOM   4030  CA  ALA B  24      37.741  12.987 -29.751  0.00  0.00      C2   C
ATOM   4031  C   ALA B  24      37.292  13.883 -28.566  0.00  0.00      C2   C
ATOM   4032  O   ALA B  24      36.091  14.160 -28.291  0.00  0.00      C2   O
ATOM   4033  CB  ALA B  24      37.494  13.763 -31.000  0.00  0.00      C2   C
ATOM   4034  H   ALA B  24      36.064  11.804 -30.340  0.00  0.00      C2   H
ATOM   4035  HA  ALA B  24      38.814  12.798 -29.723  0.00  0.00      C2   H
ATOM   4036  HB1 ALA B  24      36.481  13.670 -31.391  0.00  0.00      C2   H
ATOM   4037  HB2 ALA B  24      37.604  14.806 -30.704  0.00  0.00      C2   H
ATOM   4038  HB3 ALA B  24      38.166  13.494 -31.816  0.00  0.00      C2   H
ATOM   4039  N   CYS B  25      38.299  14.255 -27.750  0.00  0.00      C2   N
ATOM   4040  CA  CYS B  25      37.924  14.950 -26.484  0.00  0.00      C2   C
ATOM   4041  C   CYS B  25      38.425  16.372 -26.532  0.00  0.00      C2   C
ATOM   4042  O   CYS B  25      39.449  16.756 -27.158  0.00  0.00      C2   O
ATOM   4043  CB  CYS B  25      38.548  14.156 -25.328  0.00  0.00      C2   C
ATOM   4044  SG  CYS B  25      37.395  12.715 -25.093  0.00  0.00      C2   S
ATOM   4045  H   CYS B  25      39.272  14.023 -27.894  0.00  0.00      C2   H
ATOM   4046  HA  CYS B  25      36.892  14.947 -26.133  0.00  0.00      C2   H
ATOM   4047  HB3 CYS B  25      38.502  14.701 -24.386  0.00  0.00      C2   H
ATOM   4048  HB2 CYS B  25      39.527  13.798 -25.647  0.00  0.00      C2   H
ATOM   4049  HG  CYS B  25      37.810  12.110 -26.209  0.00  0.00      C2   H
ATOM   4050  N   ALA B  26      37.710  17.219 -25.756  0.00  0.00      C2   N
ATOM   4051  CA  ALA B  26      38.047  18.625 -25.597  0.00  0.00      C2   C
ATOM   4052  C   ALA B  26      38.489  18.815 -24.181  0.00  0.00      C2   C
ATOM   4053  O   ALA B  26      38.040  18.027 -23.285  0.00  0.00      C2   O
ATOM   4054  CB  ALA B  26      36.737  19.423 -25.923  0.00  0.00      C2   C
ATOM   4055  H   ALA B  26      36.991  16.942 -25.103  0.00  0.00      C2   H
ATOM   4056  HA  ALA B  26      38.855  18.956 -26.249  0.00  0.00      C2   H
ATOM   4057  HB1 ALA B  26      36.096  19.331 -25.046  0.00  0.00      C2   H
ATOM   4058  HB2 ALA B  26      36.971  20.467 -26.131  0.00  0.00      C2   H
ATOM   4059  HB3 ALA B  26      36.050  19.045 -26.679  0.00  0.00      C2   H
ATOM   4060  N   ASP B  27      39.304  19.826 -23.902  0.00  0.00      C2   N
ATOM   4061  CA  ASP B  27      39.600  20.474 -22.556  0.00  0.00      C2   C
ATOM   4062  C   ASP B  27      38.361  20.914 -21.876  0.00  0.00      C2   C
ATOM   4063  O   ASP B  27      37.518  21.561 -22.521  0.00  0.00      C2   O
ATOM   4064  CB  ASP B  27      40.567  21.680 -22.587  0.00  0.00      C2   C
ATOM   4065  CG  ASP B  27      41.972  21.415 -23.065  0.00  0.00      C2   C
ATOM   4066  OD1 ASP B  27      42.819  22.326 -22.869  0.00  0.00      C2   O
ATOM   4067  OD2 ASP B  27      42.452  20.303 -23.460  0.00  0.00      C2   O
ATOM   4068  H   ASP B  27      39.490  20.458 -24.668  0.00  0.00      C2   H
ATOM   4069  HA  ASP B  27      40.024  19.681 -21.939  0.00  0.00      C2   H
ATOM   4070  HB3 ASP B  27      40.535  22.220 -21.641  0.00  0.00      C2   H
ATOM   4071  HB2 ASP B  27      40.212  22.443 -23.280  0.00  0.00      C2   H
ATOM   4072  N   ALA B  28      38.312  20.704 -20.556  0.00  0.00      C2   N
ATOM   4073  CA  ALA B  28      37.302  21.319 -19.586  0.00  0.00      C2   C
ATOM   4074  C   ALA B  28      35.863  20.799 -19.845  0.00  0.00      C2   C
ATOM   4075  O   ALA B  28      34.877  21.539 -19.663  0.00  0.00      C2   O
ATOM   4076  CB  ALA B  28      37.539  22.857 -19.577  0.00  0.00      C2   C
ATOM   4077  H   ALA B  28      39.116  20.264 -20.131  0.00  0.00      C2   H
ATOM   4078  HA  ALA B  28      37.728  20.891 -18.679  0.00  0.00      C2   H
ATOM   4079  HB1 ALA B  28      37.150  23.410 -20.431  0.00  0.00      C2   H
ATOM   4080  HB2 ALA B  28      37.054  23.201 -18.663  0.00  0.00      C2   H
ATOM   4081  HB3 ALA B  28      38.592  23.126 -19.659  0.00  0.00      C2   H
ATOM   4082  N   THR B  29      35.728  19.544 -20.217  0.00  0.00      C2   N
ATOM   4083  CA  THR B  29      34.328  18.998 -20.291  0.00  0.00      C2   C
ATOM   4084  C   THR B  29      33.947  18.436 -18.896  0.00  0.00      C2   C
ATOM   4085  O   THR B  29      34.750  17.855 -18.214  0.00  0.00      C2   O
ATOM   4086  CB  THR B  29      34.212  17.815 -21.331  0.00  0.00      C2   C
ATOM   4087  OG1 THR B  29      34.914  18.361 -22.501  0.00  0.00      C2   O
ATOM   4088  CG2 THR B  29      32.769  17.516 -21.817  0.00  0.00      C2   C
ATOM   4089  H   THR B  29      36.559  18.995 -20.382  0.00  0.00      C2   H
ATOM   4090  HA  THR B  29      33.626  19.804 -20.503  0.00  0.00      C2   H
ATOM   4091  HB  THR B  29      34.735  16.921 -20.992  0.00  0.00      C2   H
ATOM   4092  HG1 THR B  29      35.755  18.654 -22.143  0.00  0.00      C2   H
ATOM   4093 HG21 THR B  29      32.329  18.360 -22.348  0.00  0.00      C2   H
ATOM   4094 HG22 THR B  29      32.919  16.673 -22.492  0.00  0.00      C2   H
ATOM   4095 HG23 THR B  29      32.176  17.309 -20.926  0.00  0.00      C2   H
ATOM   4096  N   LEU B  30      32.703  18.713 -18.599  0.00  0.00      C2   N
ATOM   4097  CA  LEU B  30      32.134  18.581 -17.257  0.00  0.00      C2   C
ATOM   4098  C   LEU B  30      32.102  17.249 -16.514  0.00  0.00      C2   C
ATOM   4099  O   LEU B  30      32.210  17.187 -15.288  0.00  0.00      C2   O
ATOM   4100  CB  LEU B  30      30.691  19.169 -17.348  0.00  0.00      C2   C
ATOM   4101  CG  LEU B  30      30.139  19.601 -15.975  0.00  0.00      C2   C
ATOM   4102  CD1 LEU B  30      31.075  20.623 -15.261  0.00  0.00      C2   C
ATOM   4103  CD2 LEU B  30      28.656  20.039 -15.999  0.00  0.00      C2   C
ATOM   4104  H   LEU B  30      32.234  19.190 -19.356  0.00  0.00      C2   H
ATOM   4105  HA  LEU B  30      32.786  19.157 -16.600  0.00  0.00      C2   H
ATOM   4106  HB3 LEU B  30      30.015  18.452 -17.814  0.00  0.00      C2   H
ATOM   4107  HB2 LEU B  30      30.789  20.126 -17.860  0.00  0.00      C2   H
ATOM   4108  HG  LEU B  30      30.325  18.694 -15.399  0.00  0.00      C2   H
ATOM   4109 HD11 LEU B  30      31.449  21.432 -15.889  0.00  0.00      C2   H
ATOM   4110 HD12 LEU B  30      30.745  20.985 -14.288  0.00  0.00      C2   H
ATOM   4111 HD13 LEU B  30      31.959  20.107 -14.886  0.00  0.00      C2   H
ATOM   4112 HD21 LEU B  30      28.703  21.123 -15.897  0.00  0.00      C2   H
ATOM   4113 HD22 LEU B  30      28.124  19.803 -16.920  0.00  0.00      C2   H
ATOM   4114 HD23 LEU B  30      28.048  19.583 -15.217  0.00  0.00      C2   H
ATOM   4115  N   SER B  31      31.944  16.172 -17.284  0.00  0.00      C2   N
ATOM   4116  CA  SER B  31      32.018  14.845 -16.750  0.00  0.00      C2   C
ATOM   4117  C   SER B  31      33.410  14.396 -16.366  0.00  0.00      C2   C
ATOM   4118  O   SER B  31      33.523  13.508 -15.546  0.00  0.00      C2   O
ATOM   4119  CB  SER B  31      31.410  13.987 -17.869  0.00  0.00      C2   C
ATOM   4120  OG  SER B  31      31.999  14.258 -19.163  0.00  0.00      C2   O
ATOM   4121  H   SER B  31      32.118  16.312 -18.269  0.00  0.00      C2   H
ATOM   4122  HA  SER B  31      31.261  14.683 -15.983  0.00  0.00      C2   H
ATOM   4123  HB3 SER B  31      30.347  13.746 -17.874  0.00  0.00      C2   H
ATOM   4124  HB2 SER B  31      31.656  12.932 -17.750  0.00  0.00      C2   H
ATOM   4125  HG  SER B  31      31.360  14.135 -19.869  0.00  0.00      C2   H
ATOM   4126  N   GLN B  32      34.433  14.793 -17.139  0.00  0.00      C2   N
ATOM   4127  CA  GLN B  32      35.852  14.566 -16.899  0.00  0.00      C2   C
ATOM   4128  C   GLN B  32      36.404  15.324 -15.687  0.00  0.00      C2   C
ATOM   4129  O   GLN B  32      36.912  14.608 -14.832  0.00  0.00      C2   O
ATOM   4130  CB  GLN B  32      36.687  14.760 -18.202  0.00  0.00      C2   C
ATOM   4131  CG  GLN B  32      36.264  13.934 -19.354  0.00  0.00      C2   C
ATOM   4132  CD  GLN B  32      37.229  13.908 -20.558  0.00  0.00      C2   C
ATOM   4133  OE1 GLN B  32      37.323  14.806 -21.359  0.00  0.00      C2   O
ATOM   4134  NE2 GLN B  32      37.977  12.812 -20.700  0.00  0.00      C2   N
ATOM   4135  H   GLN B  32      34.231  15.616 -17.687  0.00  0.00      C2   H
ATOM   4136  HA  GLN B  32      35.856  13.517 -16.601  0.00  0.00      C2   H
ATOM   4137  HB3 GLN B  32      37.718  14.531 -17.935  0.00  0.00      C2   H
ATOM   4138  HB2 GLN B  32      36.533  15.807 -18.463  0.00  0.00      C2   H
ATOM   4139  HG3 GLN B  32      35.214  14.045 -19.624  0.00  0.00      C2   H
ATOM   4140  HG2 GLN B  32      36.402  12.926 -18.962  0.00  0.00      C2   H
ATOM   4141 HE22 GLN B  32      38.701  12.806 -21.404  0.00  0.00      C2   H
ATOM   4142 HE21 GLN B  32      37.989  12.076 -20.008  0.00  0.00      C2   H
ATOM   4143  N   ILE B  33      36.239  16.697 -15.701  0.00  0.00      C2   N
ATOM   4144  CA  ILE B  33      36.962  17.539 -14.734  0.00  0.00      C2   C
ATOM   4145  C   ILE B  33      36.315  17.497 -13.359  0.00  0.00      C2   C
ATOM   4146  O   ILE B  33      36.608  18.335 -12.432  0.00  0.00      C2   O
ATOM   4147  CB  ILE B  33      36.996  18.972 -15.307  0.00  0.00      C2   C
ATOM   4148  CG1 ILE B  33      35.608  19.743 -15.436  0.00  0.00      C2   C
ATOM   4149  CG2 ILE B  33      37.833  18.893 -16.642  0.00  0.00      C2   C
ATOM   4150  CD1 ILE B  33      35.772  21.108 -16.279  0.00  0.00      C2   C
ATOM   4151  H   ILE B  33      35.702  17.214 -16.383  0.00  0.00      C2   H
ATOM   4152  HA  ILE B  33      37.976  17.145 -14.658  0.00  0.00      C2   H
ATOM   4153  HB  ILE B  33      37.627  19.433 -14.547  0.00  0.00      C2   H
ATOM   4154 HG13 ILE B  33      35.136  19.838 -14.458  0.00  0.00      C2   H
ATOM   4155 HG12 ILE B  33      34.895  19.161 -16.020  0.00  0.00      C2   H
ATOM   4156 HG21 ILE B  33      37.261  18.883 -17.570  0.00  0.00      C2   H
ATOM   4157 HG22 ILE B  33      38.571  19.694 -16.617  0.00  0.00      C2   H
ATOM   4158 HG23 ILE B  33      38.372  17.956 -16.786  0.00  0.00      C2   H
ATOM   4159 HD11 ILE B  33      36.592  21.186 -16.992  0.00  0.00      C2   H
ATOM   4160 HD12 ILE B  33      34.843  21.553 -16.634  0.00  0.00      C2   H
ATOM   4161 HD13 ILE B  33      36.104  21.885 -15.590  0.00  0.00      C2   H
ATOM   4162  N   THR B  34      35.467  16.478 -13.139  0.00  0.00      C2   N
ATOM   4163  CA  THR B  34      34.392  16.424 -12.112  0.00  0.00      C2   C
ATOM   4164  C   THR B  34      34.825  16.774 -10.612  0.00  0.00      C2   C
ATOM   4165  O   THR B  34      34.205  17.602  -9.940  0.00  0.00      C2   O
ATOM   4166  CB  THR B  34      33.428  15.185 -12.258  0.00  0.00      C2   C
ATOM   4167  OG1 THR B  34      32.259  15.250 -11.450  0.00  0.00      C2   O
ATOM   4168  CG2 THR B  34      34.186  13.812 -11.937  0.00  0.00      C2   C
ATOM   4169  H   THR B  34      35.317  15.909 -13.959  0.00  0.00      C2   H
ATOM   4170  HA  THR B  34      33.743  17.284 -12.278  0.00  0.00      C2   H
ATOM   4171  HB  THR B  34      32.968  15.105 -13.243  0.00  0.00      C2   H
ATOM   4172  HG1 THR B  34      31.742  16.037 -11.642  0.00  0.00      C2   H
ATOM   4173 HG21 THR B  34      35.000  13.563 -12.617  0.00  0.00      C2   H
ATOM   4174 HG22 THR B  34      34.520  13.729 -10.903  0.00  0.00      C2   H
ATOM   4175 HG23 THR B  34      33.542  12.937 -12.022  0.00  0.00      C2   H
ATOM   4176  N   ASN B  35      35.916  16.199 -10.149  0.00  0.00      C2   N
ATOM   4177  CA  ASN B  35      36.499  16.512  -8.847  0.00  0.00      C2   C
ATOM   4178  C   ASN B  35      36.785  18.031  -8.654  0.00  0.00      C2   C
ATOM   4179  O   ASN B  35      36.813  18.516  -7.532  0.00  0.00      C2   O
ATOM   4180  CB  ASN B  35      37.774  15.710  -8.611  0.00  0.00      C2   C
ATOM   4181  CG  ASN B  35      37.551  14.192  -8.418  0.00  0.00      C2   C
ATOM   4182  OD1 ASN B  35      36.463  13.665  -8.547  0.00  0.00      C2   O
ATOM   4183  ND2 ASN B  35      38.590  13.445  -8.079  0.00  0.00      C2   N
ATOM   4184  H   ASN B  35      36.543  15.766 -10.812  0.00  0.00      C2   H
ATOM   4185  HA  ASN B  35      35.851  16.161  -8.044  0.00  0.00      C2   H
ATOM   4186  HB3 ASN B  35      38.043  16.000  -7.596  0.00  0.00      C2   H
ATOM   4187  HB2 ASN B  35      38.600  16.034  -9.244  0.00  0.00      C2   H
ATOM   4188 HD22 ASN B  35      38.581  12.472  -7.811  0.00  0.00      C2   H
ATOM   4189 HD21 ASN B  35      39.460  13.958  -8.109  0.00  0.00      C2   H
ATOM   4190  N   ASN B  36      36.948  18.821  -9.692  0.00  0.00      C2   N
ATOM   4191  CA  ASN B  36      37.222  20.309  -9.671  0.00  0.00      C2   C
ATOM   4192  C   ASN B  36      36.012  21.087  -9.149  0.00  0.00      C2   C
ATOM   4193  O   ASN B  36      36.181  22.247  -8.664  0.00  0.00      C2   O
ATOM   4194  CB  ASN B  36      37.735  20.910 -10.955  0.00  0.00      C2   C
ATOM   4195  CG  ASN B  36      39.098  20.388 -11.430  0.00  0.00      C2   C
ATOM   4196  OD1 ASN B  36      39.788  19.590 -10.798  0.00  0.00      C2   O
ATOM   4197  ND2 ASN B  36      39.673  20.691 -12.587  0.00  0.00      C2   N
ATOM   4198  H   ASN B  36      36.866  18.246 -10.518  0.00  0.00      C2   H
ATOM   4199  HA  ASN B  36      38.035  20.468  -8.962  0.00  0.00      C2   H
ATOM   4200  HB3 ASN B  36      37.977  21.911 -10.599  0.00  0.00      C2   H
ATOM   4201  HB2 ASN B  36      36.863  21.030 -11.598  0.00  0.00      C2   H
ATOM   4202 HD22 ASN B  36      40.560  20.267 -12.821  0.00  0.00      C2   H
ATOM   4203 HD21 ASN B  36      39.247  21.340 -13.234  0.00  0.00      C2   H
ATOM   4204  N   ILE B  37      34.778  20.549  -9.119  0.00  0.00      C2   N
ATOM   4205  CA  ILE B  37      33.511  21.306  -8.689  0.00  0.00      C2   C
ATOM   4206  C   ILE B  37      33.406  21.235  -7.192  0.00  0.00      C2   C
ATOM   4207  O   ILE B  37      33.423  20.151  -6.574  0.00  0.00      C2   O
ATOM   4208  CB  ILE B  37      32.317  20.572  -9.309  0.00  0.00      C2   C
ATOM   4209  CG1 ILE B  37      32.304  20.227 -10.859  0.00  0.00      C2   C
ATOM   4210  CG2 ILE B  37      30.939  21.380  -9.062  0.00  0.00      C2   C
ATOM   4211  CD1 ILE B  37      32.386  21.562 -11.673  0.00  0.00      C2   C
ATOM   4212  H   ILE B  37      34.689  19.617  -9.496  0.00  0.00      C2   H
ATOM   4213  HA  ILE B  37      33.495  22.374  -8.906  0.00  0.00      C2   H
ATOM   4214  HB  ILE B  37      32.297  19.557  -8.912  0.00  0.00      C2   H
ATOM   4215 HG13 ILE B  37      31.397  19.746 -11.226  0.00  0.00      C2   H
ATOM   4216 HG12 ILE B  37      33.146  19.549 -10.994  0.00  0.00      C2   H
ATOM   4217 HG21 ILE B  37      30.715  21.445  -7.998  0.00  0.00      C2   H
ATOM   4218 HG22 ILE B  37      30.945  22.411  -9.417  0.00  0.00      C2   H
ATOM   4219 HG23 ILE B  37      30.105  20.843  -9.514  0.00  0.00      C2   H
ATOM   4220 HD11 ILE B  37      32.816  21.400 -12.661  0.00  0.00      C2   H
ATOM   4221 HD12 ILE B  37      31.410  22.012 -11.858  0.00  0.00      C2   H
ATOM   4222 HD13 ILE B  37      32.886  22.349 -11.108  0.00  0.00      C2   H
ATOM   4223  N   ASP B  38      33.206  22.362  -6.488  0.00  0.00      C2   N
ATOM   4224  CA  ASP B  38      32.929  22.366  -4.971  0.00  0.00      C2   C
ATOM   4225  C   ASP B  38      31.471  21.830  -4.651  0.00  0.00      C2   C
ATOM   4226  O   ASP B  38      30.513  22.279  -5.232  0.00  0.00      C2   O
ATOM   4227  CB  ASP B  38      32.969  23.799  -4.423  0.00  0.00      C2   C
ATOM   4228  CG  ASP B  38      34.211  24.721  -4.570  0.00  0.00      C2   C
ATOM   4229  OD1 ASP B  38      34.264  25.494  -5.602  0.00  0.00      C2   O
ATOM   4230  OD2 ASP B  38      34.930  24.923  -3.589  0.00  0.00      C2   O
ATOM   4231  H   ASP B  38      33.331  23.262  -6.929  0.00  0.00      C2   H
ATOM   4232  HA  ASP B  38      33.715  21.748  -4.536  0.00  0.00      C2   H
ATOM   4233  HB3 ASP B  38      32.790  23.828  -3.348  0.00  0.00      C2   H
ATOM   4234  HB2 ASP B  38      32.135  24.406  -4.775  0.00  0.00      C2   H
ATOM   4235  N   PRO B  39      31.358  20.800  -3.754  0.00  0.00      C2   N
ATOM   4236  CA  PRO B  39      30.015  20.144  -3.546  0.00  0.00      C2   C
ATOM   4237  C   PRO B  39      28.975  21.122  -2.944  0.00  0.00      C2   C
ATOM   4238  O   PRO B  39      29.405  22.069  -2.264  0.00  0.00      C2   O
ATOM   4239  CB  PRO B  39      30.396  18.845  -2.735  0.00  0.00      C2   C
ATOM   4240  CG  PRO B  39      31.675  19.224  -2.086  0.00  0.00      C2   C
ATOM   4241  CD  PRO B  39      32.429  19.980  -3.142  0.00  0.00      C2   C
ATOM   4242  HA  PRO B  39      29.578  19.894  -4.513  0.00  0.00      C2   H
ATOM   4243  HB3 PRO B  39      30.400  17.983  -3.401  0.00  0.00      C2   H
ATOM   4244  HB2 PRO B  39      29.538  18.543  -2.136  0.00  0.00      C2   H
ATOM   4245  HG3 PRO B  39      32.276  18.349  -1.837  0.00  0.00      C2   H
ATOM   4246  HG2 PRO B  39      31.459  19.740  -1.151  0.00  0.00      C2   H
ATOM   4247  HD2 PRO B  39      33.238  20.523  -2.653  0.00  0.00      C2   H
ATOM   4248  HD3 PRO B  39      32.948  19.316  -3.834  0.00  0.00      C2   H
ATOM   4249  N   VAL B  40      27.687  20.841  -3.034  0.00  0.00      C2   N
ATOM   4250  CA  VAL B  40      26.520  21.546  -2.351  0.00  0.00      C2   C
ATOM   4251  C   VAL B  40      25.761  20.547  -1.376  0.00  0.00      C2   C
ATOM   4252  O   VAL B  40      24.611  20.767  -1.128  0.00  0.00      C2   O
ATOM   4253  CB  VAL B  40      25.558  22.133  -3.438  0.00  0.00      C2   C
ATOM   4254  CG1 VAL B  40      26.112  23.320  -4.219  0.00  0.00      C2   C
ATOM   4255  CG2 VAL B  40      25.038  20.902  -4.384  0.00  0.00      C2   C
ATOM   4256  H   VAL B  40      27.501  19.989  -3.542  0.00  0.00      C2   H
ATOM   4257  HA  VAL B  40      26.934  22.397  -1.811  0.00  0.00      C2   H
ATOM   4258  HB  VAL B  40      24.660  22.456  -2.912  0.00  0.00      C2   H
ATOM   4259 HG11 VAL B  40      27.129  23.072  -4.524  0.00  0.00      C2   H
ATOM   4260 HG12 VAL B  40      25.537  23.518  -5.123  0.00  0.00      C2   H
ATOM   4261 HG13 VAL B  40      26.249  24.180  -3.564  0.00  0.00      C2   H
ATOM   4262 HG21 VAL B  40      24.049  21.009  -4.831  0.00  0.00      C2   H
ATOM   4263 HG22 VAL B  40      25.852  20.681  -5.074  0.00  0.00      C2   H
ATOM   4264 HG23 VAL B  40      24.958  20.005  -3.771  0.00  0.00      C2   H
ATOM   4265  N   GLY B  41      26.427  19.478  -0.905  0.00  0.00      C2   N
ATOM   4266  CA  GLY B  41      25.849  18.488  -0.008  0.00  0.00      C2   C
ATOM   4267  C   GLY B  41      25.279  19.083   1.267  0.00  0.00      C2   C
ATOM   4268  O   GLY B  41      25.670  20.137   1.730  0.00  0.00      C2   O
ATOM   4269  H   GLY B  41      27.337  19.284  -1.299  0.00  0.00      C2   H
ATOM   4270  HA3 GLY B  41      26.614  17.766   0.280  0.00  0.00      C2   H
ATOM   4271  HA2 GLY B  41      25.100  17.928  -0.567  0.00  0.00      C2   H
ATOM   4272  N   ARG B  42      24.299  18.423   1.901  0.00  0.00      C2   N
ATOM   4273  CA  ARG B  42      23.768  18.792   3.276  0.00  0.00      C2   C
ATOM   4274  C   ARG B  42      22.829  20.022   3.084  0.00  0.00      C2   C
ATOM   4275  O   ARG B  42      22.946  20.986   3.832  0.00  0.00      C2   O
ATOM   4276  CB  ARG B  42      24.836  18.908   4.359  0.00  0.00      C2   C
ATOM   4277  CG  ARG B  42      26.001  17.894   4.341  0.00  0.00      C2   C
ATOM   4278  CD  ARG B  42      26.847  17.875   5.617  0.00  0.00      C2   C
ATOM   4279  NE  ARG B  42      27.372  19.218   5.873  0.00  0.00      C2   N
ATOM   4280  CZ  ARG B  42      28.251  19.501   6.798  0.00  0.00      C2   C
ATOM   4281  NH1 ARG B  42      28.601  18.648   7.776  0.00  0.00      C2   N
ATOM   4282  NH2 ARG B  42      28.709  20.767   6.865  0.00  0.00      C2   N
ATOM   4283  H   ARG B  42      23.801  17.635   1.512  0.00  0.00      C2   H
ATOM   4284  HA  ARG B  42      23.087  17.977   3.519  0.00  0.00      C2   H
ATOM   4285  HB3 ARG B  42      24.372  18.937   5.345  0.00  0.00      C2   H
ATOM   4286  HB2 ARG B  42      25.331  19.878   4.313  0.00  0.00      C2   H
ATOM   4287  HG3 ARG B  42      26.654  18.300   3.569  0.00  0.00      C2   H
ATOM   4288  HG2 ARG B  42      25.780  16.869   4.042  0.00  0.00      C2   H
ATOM   4289  HD3 ARG B  42      27.550  17.043   5.626  0.00  0.00      C2   H
ATOM   4290  HD2 ARG B  42      26.241  17.842   6.522  0.00  0.00      C2   H
ATOM   4291  HE  ARG B  42      27.030  20.012   5.351  0.00  0.00      C2   H
ATOM   4292 HH12 ARG B  42      29.055  19.041   8.588  0.00  0.00      C2   H
ATOM   4293 HH11 ARG B  42      28.344  17.680   7.908  0.00  0.00      C2   H
ATOM   4294 HH22 ARG B  42      29.176  21.211   7.643  0.00  0.00      C2   H
ATOM   4295 HH21 ARG B  42      28.405  21.341   6.092  0.00  0.00      C2   H
ATOM   4296  N   ILE B  43      21.981  19.997   2.068  0.00  0.00      C2   N
ATOM   4297  CA  ILE B  43      20.962  21.016   1.687  0.00  0.00      C2   C
ATOM   4298  C   ILE B  43      20.127  21.254   2.967  0.00  0.00      C2   C
ATOM   4299  O   ILE B  43      19.926  20.348   3.807  0.00  0.00      C2   O
ATOM   4300  CB  ILE B  43      20.030  20.571   0.493  0.00  0.00      C2   C
ATOM   4301  CG1 ILE B  43      19.423  19.213   0.779  0.00  0.00      C2   C
ATOM   4302  CG2 ILE B  43      20.688  20.616  -0.930  0.00  0.00      C2   C
ATOM   4303  CD1 ILE B  43      18.503  18.807  -0.344  0.00  0.00      C2   C
ATOM   4304  H   ILE B  43      22.008  19.188   1.463  0.00  0.00      C2   H
ATOM   4305  HA  ILE B  43      21.387  21.952   1.325  0.00  0.00      C2   H
ATOM   4306  HB  ILE B  43      19.178  21.239   0.372  0.00  0.00      C2   H
ATOM   4307 HG13 ILE B  43      18.956  19.173   1.763  0.00  0.00      C2   H
ATOM   4308 HG12 ILE B  43      20.249  18.502   0.761  0.00  0.00      C2   H
ATOM   4309 HG21 ILE B  43      21.610  20.054  -1.080  0.00  0.00      C2   H
ATOM   4310 HG22 ILE B  43      19.892  20.511  -1.667  0.00  0.00      C2   H
ATOM   4311 HG23 ILE B  43      20.948  21.665  -1.063  0.00  0.00      C2   H
ATOM   4312 HD11 ILE B  43      17.891  19.637  -0.698  0.00  0.00      C2   H
ATOM   4313 HD12 ILE B  43      18.832  18.428  -1.312  0.00  0.00      C2   H
ATOM   4314 HD13 ILE B  43      17.763  18.083  -0.005  0.00  0.00      C2   H
ATOM   4315  N   GLN B  44      19.694  22.542   3.051  0.00  0.00      C2   N
ATOM   4316  CA  GLN B  44      19.107  23.144   4.261  0.00  0.00      C2   C
ATOM   4317  C   GLN B  44      17.566  23.214   4.153  0.00  0.00      C2   C
ATOM   4318  O   GLN B  44      16.980  24.275   4.500  0.00  0.00      C2   O
ATOM   4319  CB  GLN B  44      19.722  24.541   4.421  0.00  0.00      C2   C
ATOM   4320  CG  GLN B  44      21.277  24.530   4.553  0.00  0.00      C2   C
ATOM   4321  CD  GLN B  44      22.010  25.822   4.830  0.00  0.00      C2   C
ATOM   4322  OE1 GLN B  44      21.853  26.769   4.097  0.00  0.00      C2   O
ATOM   4323  NE2 GLN B  44      22.914  25.851   5.827  0.00  0.00      C2   N
ATOM   4324  H   GLN B  44      19.868  23.169   2.279  0.00  0.00      C2   H
ATOM   4325  HA  GLN B  44      19.353  22.485   5.094  0.00  0.00      C2   H
ATOM   4326  HB3 GLN B  44      19.274  25.029   5.287  0.00  0.00      C2   H
ATOM   4327  HB2 GLN B  44      19.496  25.157   3.551  0.00  0.00      C2   H
ATOM   4328  HG3 GLN B  44      21.746  24.165   3.639  0.00  0.00      C2   H
ATOM   4329  HG2 GLN B  44      21.514  23.887   5.401  0.00  0.00      C2   H
ATOM   4330 HE22 GLN B  44      23.303  26.751   6.073  0.00  0.00      C2   H
ATOM   4331 HE21 GLN B  44      23.103  25.057   6.421  0.00  0.00      C2   H
ATOM   4332  N   MET B  45      16.926  22.168   3.609  0.00  0.00      C2   N
ATOM   4333  CA  MET B  45      15.483  22.291   3.256  0.00  0.00      C2   C
ATOM   4334  C   MET B  45      14.754  21.547   4.302  0.00  0.00      C2   C
ATOM   4335  O   MET B  45      15.355  20.640   4.964  0.00  0.00      C2   O
ATOM   4336  CB  MET B  45      15.149  21.536   1.926  0.00  0.00      C2   C
ATOM   4337  CG  MET B  45      15.638  22.206   0.622  0.00  0.00      C2   C
ATOM   4338  SD  MET B  45      15.593  21.173  -0.882  0.00  0.00      C2   S
ATOM   4339  CE  MET B  45      13.756  20.957  -1.080  0.00  0.00      C2   C
ATOM   4340  H   MET B  45      17.381  21.273   3.501  0.00  0.00      C2   H
ATOM   4341  HA  MET B  45      15.151  23.307   3.043  0.00  0.00      C2   H
ATOM   4342  HB3 MET B  45      14.108  21.211   1.916  0.00  0.00      C2   H
ATOM   4343  HB2 MET B  45      15.742  20.622   1.905  0.00  0.00      C2   H
ATOM   4344  HG3 MET B  45      16.707  22.337   0.786  0.00  0.00      C2   H
ATOM   4345  HG2 MET B  45      15.013  23.024   0.261  0.00  0.00      C2   H
ATOM   4346  HE1 MET B  45      13.431  20.370  -0.220  0.00  0.00      C2   H
ATOM   4347  HE2 MET B  45      13.209  21.882  -0.897  0.00  0.00      C2   H
ATOM   4348  HE3 MET B  45      13.415  20.459  -1.988  0.00  0.00      C2   H
ATOM   4349  N   ARG B  46      13.521  21.888   4.578  0.00  0.00      C2   N
ATOM   4350  CA  ARG B  46      12.687  21.347   5.665  0.00  0.00      C2   C
ATOM   4351  C   ARG B  46      11.278  21.218   5.091  0.00  0.00      C2   C
ATOM   4352  O   ARG B  46      10.900  21.985   4.161  0.00  0.00      C2   O
ATOM   4353  CB  ARG B  46      12.602  22.473   6.804  0.00  0.00      C2   C
ATOM   4354  CG  ARG B  46      13.810  22.283   7.825  0.00  0.00      C2   C
ATOM   4355  CD  ARG B  46      13.907  23.376   8.850  0.00  0.00      C2   C
ATOM   4356  NE  ARG B  46      12.840  23.180   9.881  0.00  0.00      C2   N
ATOM   4357  CZ  ARG B  46      12.943  22.572  11.055  0.00  0.00      C2   C
ATOM   4358  NH1 ARG B  46      14.083  22.066  11.482  0.00  0.00      C2   N
ATOM   4359  NH2 ARG B  46      11.847  22.541  11.852  0.00  0.00      C2   N
ATOM   4360  H   ARG B  46      13.095  22.593   3.994  0.00  0.00      C2   H
ATOM   4361  HA  ARG B  46      13.051  20.367   5.974  0.00  0.00      C2   H
ATOM   4362  HB3 ARG B  46      11.748  22.463   7.482  0.00  0.00      C2   H
ATOM   4363  HB2 ARG B  46      12.737  23.444   6.328  0.00  0.00      C2   H
ATOM   4364  HG3 ARG B  46      14.788  22.145   7.363  0.00  0.00      C2   H
ATOM   4365  HG2 ARG B  46      13.652  21.366   8.392  0.00  0.00      C2   H
ATOM   4366  HD3 ARG B  46      13.548  24.289   8.375  0.00  0.00      C2   H
ATOM   4367  HD2 ARG B  46      14.932  23.584   9.157  0.00  0.00      C2   H
ATOM   4368  HE  ARG B  46      11.979  23.577   9.532  0.00  0.00      C2   H
ATOM   4369 HH12 ARG B  46      14.171  21.586  12.366  0.00  0.00      C2   H
ATOM   4370 HH11 ARG B  46      14.964  22.346  11.075  0.00  0.00      C2   H
ATOM   4371 HH22 ARG B  46      11.899  22.373  12.847  0.00  0.00      C2   H
ATOM   4372 HH21 ARG B  46      11.036  23.055  11.541  0.00  0.00      C2   H
ATOM   4373  N   THR B  47      10.576  20.226   5.675  0.00  0.00      C2   N
ATOM   4374  CA  THR B  47       9.211  19.780   5.258  0.00  0.00      C2   C
ATOM   4375  C   THR B  47       8.216  20.710   5.991  0.00  0.00      C2   C
ATOM   4376  O   THR B  47       8.042  20.507   7.176  0.00  0.00      C2   O
ATOM   4377  CB  THR B  47       8.962  18.256   5.638  0.00  0.00      C2   C
ATOM   4378  OG1 THR B  47      10.107  17.492   5.353  0.00  0.00      C2   O
ATOM   4379  CG2 THR B  47       7.718  17.640   4.980  0.00  0.00      C2   C
ATOM   4380  H   THR B  47      10.855  19.866   6.576  0.00  0.00      C2   H
ATOM   4381  HA  THR B  47       9.118  20.018   4.198  0.00  0.00      C2   H
ATOM   4382  HB  THR B  47       8.949  18.222   6.728  0.00  0.00      C2   H
ATOM   4383  HG1 THR B  47      10.281  17.469   4.409  0.00  0.00      C2   H
ATOM   4384 HG21 THR B  47       6.781  17.968   5.431  0.00  0.00      C2   H
ATOM   4385 HG22 THR B  47       7.750  17.939   3.933  0.00  0.00      C2   H
ATOM   4386 HG23 THR B  47       7.720  16.552   4.909  0.00  0.00      C2   H
ATOM   4387  N   ARG B  48       7.741  21.747   5.246  0.00  0.00      C2   N
ATOM   4388  CA  ARG B  48       6.865  22.795   5.854  0.00  0.00      C2   C
ATOM   4389  C   ARG B  48       5.416  22.354   6.152  0.00  0.00      C2   C
ATOM   4390  O   ARG B  48       4.897  22.525   7.259  0.00  0.00      C2   O
ATOM   4391  CB  ARG B  48       6.730  24.030   4.879  0.00  0.00      C2   C
ATOM   4392  CG  ARG B  48       8.116  24.505   4.497  0.00  0.00      C2   C
ATOM   4393  CD  ARG B  48       9.137  24.844   5.603  0.00  0.00      C2   C
ATOM   4394  NE  ARG B  48      10.483  25.164   5.102  0.00  0.00      C2   N
ATOM   4395  CZ  ARG B  48      11.539  25.596   5.799  0.00  0.00      C2   C
ATOM   4396  NH1 ARG B  48      11.570  25.634   7.107  0.00  0.00      C2   N
ATOM   4397  NH2 ARG B  48      12.640  25.960   5.186  0.00  0.00      C2   N
ATOM   4398  H   ARG B  48       7.808  21.765   4.239  0.00  0.00      C2   H
ATOM   4399  HA  ARG B  48       7.172  23.154   6.837  0.00  0.00      C2   H
ATOM   4400  HB3 ARG B  48       6.160  24.795   5.406  0.00  0.00      C2   H
ATOM   4401  HB2 ARG B  48       6.158  23.878   3.964  0.00  0.00      C2   H
ATOM   4402  HG3 ARG B  48       7.930  25.374   3.867  0.00  0.00      C2   H
ATOM   4403  HG2 ARG B  48       8.621  23.832   3.804  0.00  0.00      C2   H
ATOM   4404  HD3 ARG B  48       9.178  24.054   6.353  0.00  0.00      C2   H
ATOM   4405  HD2 ARG B  48       8.791  25.746   6.107  0.00  0.00      C2   H
ATOM   4406  HE  ARG B  48      10.419  25.395   4.121  0.00  0.00      C2   H
ATOM   4407 HH12 ARG B  48      12.381  26.027   7.561  0.00  0.00      C2   H
ATOM   4408 HH11 ARG B  48      10.937  25.098   7.684  0.00  0.00      C2   H
ATOM   4409 HH22 ARG B  48      13.460  26.383   5.596  0.00  0.00      C2   H
ATOM   4410 HH21 ARG B  48      12.713  25.904   4.180  0.00  0.00      C2   H
ATOM   4411  N   ARG B  49       4.777  21.623   5.165  0.00  0.00      C2   N
ATOM   4412  CA  ARG B  49       3.403  21.237   5.380  0.00  0.00      C2   C
ATOM   4413  C   ARG B  49       3.140  19.982   4.527  0.00  0.00      C2   C
ATOM   4414  O   ARG B  49       3.999  19.456   3.784  0.00  0.00      C2   O
ATOM   4415  CB  ARG B  49       2.332  22.412   5.050  0.00  0.00      C2   C
ATOM   4416  CG  ARG B  49       2.366  23.678   5.866  0.00  0.00      C2   C
ATOM   4417  CD  ARG B  49       1.904  23.550   7.335  0.00  0.00      C2   C
ATOM   4418  NE  ARG B  49       0.489  23.286   7.411  0.00  0.00      C2   N
ATOM   4419  CZ  ARG B  49      -0.588  24.075   7.659  0.00  0.00      C2   C
ATOM   4420  NH1 ARG B  49      -0.454  25.341   7.926  0.00  0.00      C2   N
ATOM   4421  NH2 ARG B  49      -1.730  23.465   7.698  0.00  0.00      C2   N
ATOM   4422  H   ARG B  49       5.309  21.208   4.413  0.00  0.00      C2   H
ATOM   4423  HA  ARG B  49       3.302  20.867   6.401  0.00  0.00      C2   H
ATOM   4424  HB3 ARG B  49       1.294  22.078   5.047  0.00  0.00      C2   H
ATOM   4425  HB2 ARG B  49       2.573  22.659   4.016  0.00  0.00      C2   H
ATOM   4426  HG3 ARG B  49       1.616  24.345   5.441  0.00  0.00      C2   H
ATOM   4427  HG2 ARG B  49       3.367  24.097   5.757  0.00  0.00      C2   H
ATOM   4428  HD3 ARG B  49       2.153  24.388   7.985  0.00  0.00      C2   H
ATOM   4429  HD2 ARG B  49       2.355  22.613   7.661  0.00  0.00      C2   H
ATOM   4430  HE  ARG B  49       0.287  22.325   7.174  0.00  0.00      C2   H
ATOM   4431 HH12 ARG B  49      -1.364  25.769   8.013  0.00  0.00      C2   H
ATOM   4432 HH11 ARG B  49       0.396  25.876   8.033  0.00  0.00      C2   H
ATOM   4433 HH22 ARG B  49      -2.566  23.755   8.185  0.00  0.00      C2   H
ATOM   4434 HH21 ARG B  49      -1.819  22.499   7.418  0.00  0.00      C2   H
ATOM   4435  N   THR B  50       1.959  19.468   4.759  0.00  0.00      C2   N
ATOM   4436  CA  THR B  50       1.391  18.208   4.280  0.00  0.00      C2   C
ATOM   4437  C   THR B  50      -0.139  18.419   4.009  0.00  0.00      C2   C
ATOM   4438  O   THR B  50      -0.890  18.677   4.956  0.00  0.00      C2   O
ATOM   4439  CB  THR B  50       1.504  17.030   5.376  0.00  0.00      C2   C
ATOM   4440  OG1 THR B  50       2.861  16.834   5.655  0.00  0.00      C2   O
ATOM   4441  CG2 THR B  50       1.051  15.653   4.906  0.00  0.00      C2   C
ATOM   4442  H   THR B  50       1.393  20.023   5.384  0.00  0.00      C2   H
ATOM   4443  HA  THR B  50       1.926  17.834   3.406  0.00  0.00      C2   H
ATOM   4444  HB  THR B  50       1.010  17.384   6.281  0.00  0.00      C2   H
ATOM   4445  HG1 THR B  50       3.245  17.705   5.779  0.00  0.00      C2   H
ATOM   4446 HG21 THR B  50       1.195  15.066   5.813  0.00  0.00      C2   H
ATOM   4447 HG22 THR B  50      -0.012  15.759   4.688  0.00  0.00      C2   H
ATOM   4448 HG23 THR B  50       1.579  15.180   4.078  0.00  0.00      C2   H
ATOM   4449  N   LEU B  51      -0.465  18.288   2.726  0.00  0.00      C2   N
ATOM   4450  CA  LEU B  51      -1.814  18.503   2.342  0.00  0.00      C2   C
ATOM   4451  C   LEU B  51      -2.558  17.090   2.367  0.00  0.00      C2   C
ATOM   4452  O   LEU B  51      -2.153  16.085   1.829  0.00  0.00      C2   O
ATOM   4453  CB  LEU B  51      -1.929  19.234   0.978  0.00  0.00      C2   C
ATOM   4454  CG  LEU B  51      -1.141  20.528   0.831  0.00  0.00      C2   C
ATOM   4455  CD1 LEU B  51      -1.177  20.856  -0.638  0.00  0.00      C2   C
ATOM   4456  CD2 LEU B  51      -1.786  21.546   1.737  0.00  0.00      C2   C
ATOM   4457  H   LEU B  51       0.197  17.880   2.081  0.00  0.00      C2   H
ATOM   4458  HA  LEU B  51      -2.294  19.119   3.103  0.00  0.00      C2   H
ATOM   4459  HB3 LEU B  51      -2.983  19.327   0.715  0.00  0.00      C2   H
ATOM   4460  HB2 LEU B  51      -1.562  18.515   0.246  0.00  0.00      C2   H
ATOM   4461  HG  LEU B  51      -0.072  20.427   1.020  0.00  0.00      C2   H
ATOM   4462 HD11 LEU B  51      -1.558  21.854  -0.855  0.00  0.00      C2   H
ATOM   4463 HD12 LEU B  51      -0.154  20.767  -1.005  0.00  0.00      C2   H
ATOM   4464 HD13 LEU B  51      -1.782  20.202  -1.266  0.00  0.00      C2   H
ATOM   4465 HD21 LEU B  51      -2.808  21.340   2.056  0.00  0.00      C2   H
ATOM   4466 HD22 LEU B  51      -1.169  21.530   2.636  0.00  0.00      C2   H
ATOM   4467 HD23 LEU B  51      -1.803  22.525   1.258  0.00  0.00      C2   H
ATOM   4468  N   ARG B  52      -3.705  17.064   3.124  0.00  0.00      C2   N
ATOM   4469  CA  ARG B  52      -4.314  15.839   3.718  0.00  0.00      C2   C
ATOM   4470  C   ARG B  52      -5.742  15.510   3.248  0.00  0.00      C2   C
ATOM   4471  O   ARG B  52      -6.594  15.360   4.066  0.00  0.00      C2   O
ATOM   4472  CB  ARG B  52      -4.208  15.862   5.321  0.00  0.00      C2   C
ATOM   4473  CG  ARG B  52      -2.892  16.277   6.012  0.00  0.00      C2   C
ATOM   4474  CD  ARG B  52      -2.918  16.218   7.549  0.00  0.00      C2   C
ATOM   4475  NE  ARG B  52      -1.608  16.465   8.174  0.00  0.00      C2   N
ATOM   4476  CZ  ARG B  52      -0.640  15.547   8.232  0.00  0.00      C2   C
ATOM   4477  NH1 ARG B  52      -0.867  14.241   8.092  0.00  0.00      C2   N
ATOM   4478  NH2 ARG B  52       0.579  15.913   8.448  0.00  0.00      C2   N
ATOM   4479  H   ARG B  52      -4.053  17.945   3.475  0.00  0.00      C2   H
ATOM   4480  HA  ARG B  52      -3.735  14.969   3.409  0.00  0.00      C2   H
ATOM   4481  HB3 ARG B  52      -4.523  14.862   5.619  0.00  0.00      C2   H
ATOM   4482  HB2 ARG B  52      -5.033  16.446   5.730  0.00  0.00      C2   H
ATOM   4483  HG3 ARG B  52      -2.735  17.311   5.705  0.00  0.00      C2   H
ATOM   4484  HG2 ARG B  52      -2.004  15.750   5.664  0.00  0.00      C2   H
ATOM   4485  HD3 ARG B  52      -3.480  15.357   7.913  0.00  0.00      C2   H
ATOM   4486  HD2 ARG B  52      -3.479  17.061   7.952  0.00  0.00      C2   H
ATOM   4487  HE  ARG B  52      -1.254  17.408   8.103  0.00  0.00      C2   H
ATOM   4488 HH12 ARG B  52      -0.151  13.539   8.208  0.00  0.00      C2   H
ATOM   4489 HH11 ARG B  52      -1.721  13.848   7.723  0.00  0.00      C2   H
ATOM   4490 HH22 ARG B  52       1.299  15.373   8.906  0.00  0.00      C2   H
ATOM   4491 HH21 ARG B  52       0.636  16.914   8.572  0.00  0.00      C2   H
ATOM   4492  N   GLY B  53      -6.057  15.536   1.914  0.00  0.00      C2   N
ATOM   4493  CA  GLY B  53      -7.412  15.644   1.455  0.00  0.00      C2   C
ATOM   4494  C   GLY B  53      -7.850  14.406   0.667  0.00  0.00      C2   C
ATOM   4495  O   GLY B  53      -9.134  14.275   0.477  0.00  0.00      C2   O
ATOM   4496  H   GLY B  53      -5.367  15.527   1.177  0.00  0.00      C2   H
ATOM   4497  HA3 GLY B  53      -7.442  16.506   0.788  0.00  0.00      C2   H
ATOM   4498  HA2 GLY B  53      -8.181  15.735   2.223  0.00  0.00      C2   H
ATOM   4499  N   HIS B  54      -6.963  13.497   0.195  0.00  0.00      C2   N
ATOM   4500  CA  HIS B  54      -7.153  12.240  -0.468  0.00  0.00      C2   C
ATOM   4501  C   HIS B  54      -7.095  11.075   0.458  0.00  0.00      C2   C
ATOM   4502  O   HIS B  54      -6.399  11.127   1.468  0.00  0.00      C2   O
ATOM   4503  CB  HIS B  54      -6.244  12.192  -1.763  0.00  0.00      C2   C
ATOM   4504  CG  HIS B  54      -6.434  13.420  -2.643  0.00  0.00      C2   C
ATOM   4505  ND1 HIS B  54      -7.401  13.397  -3.629  0.00  0.00      C2   N
ATOM   4506  CD2 HIS B  54      -5.815  14.671  -2.712  0.00  0.00      C2   C
ATOM   4507  CE1 HIS B  54      -7.216  14.567  -4.296  0.00  0.00      C2   C
ATOM   4508  NE2 HIS B  54      -6.215  15.298  -3.894  0.00  0.00      C2   N
ATOM   4509  H   HIS B  54      -6.004  13.728   0.411  0.00  0.00      C2   H
ATOM   4510  HA  HIS B  54      -8.207  12.237  -0.745  0.00  0.00      C2   H
ATOM   4511  HB3 HIS B  54      -6.498  11.257  -2.262  0.00  0.00      C2   H
ATOM   4512  HB2 HIS B  54      -5.217  12.144  -1.400  0.00  0.00      C2   H
ATOM   4513  HD1 HIS B  54      -7.926  12.586  -3.925  0.00  0.00      C2   H
ATOM   4514  HD2 HIS B  54      -4.985  15.047  -2.132  0.00  0.00      C2   H
ATOM   4515  HE1 HIS B  54      -7.661  14.844  -5.240  0.00  0.00      C2   H
ATOM   4516  N   LEU B  55      -7.796   9.937   0.148  0.00  0.00      C2   N
ATOM   4517  CA  LEU B  55      -7.550   8.680   0.882  0.00  0.00      C2   C
ATOM   4518  C   LEU B  55      -6.957   7.749  -0.081  0.00  0.00      C2   C
ATOM   4519  O   LEU B  55      -6.119   6.917   0.307  0.00  0.00      C2   O
ATOM   4520  CB  LEU B  55      -8.845   7.959   1.508  0.00  0.00      C2   C
ATOM   4521  CG  LEU B  55      -9.793   8.974   2.214  0.00  0.00      C2   C
ATOM   4522  CD1 LEU B  55     -11.031   8.323   2.833  0.00  0.00      C2   C
ATOM   4523  CD2 LEU B  55      -9.030   9.850   3.160  0.00  0.00      C2   C
ATOM   4524  H   LEU B  55      -8.337   9.893  -0.704  0.00  0.00      C2   H
ATOM   4525  HA  LEU B  55      -6.828   8.683   1.699  0.00  0.00      C2   H
ATOM   4526  HB3 LEU B  55      -8.604   7.070   2.091  0.00  0.00      C2   H
ATOM   4527  HB2 LEU B  55      -9.409   7.505   0.694  0.00  0.00      C2   H
ATOM   4528  HG  LEU B  55     -10.213   9.561   1.398  0.00  0.00      C2   H
ATOM   4529 HD11 LEU B  55     -11.592   7.773   2.077  0.00  0.00      C2   H
ATOM   4530 HD12 LEU B  55     -10.781   7.677   3.675  0.00  0.00      C2   H
ATOM   4531 HD13 LEU B  55     -11.677   9.041   3.338  0.00  0.00      C2   H
ATOM   4532 HD21 LEU B  55      -8.065   9.457   3.481  0.00  0.00      C2   H
ATOM   4533 HD22 LEU B  55      -8.869  10.789   2.630  0.00  0.00      C2   H
ATOM   4534 HD23 LEU B  55      -9.705  10.130   3.969  0.00  0.00      C2   H
ATOM   4535  N   ALA B  56      -7.254   7.837  -1.405  0.00  0.00      C2   N
ATOM   4536  CA  ALA B  56      -6.711   7.139  -2.558  0.00  0.00      C2   C
ATOM   4537  C   ALA B  56      -5.376   7.663  -3.069  0.00  0.00      C2   C
ATOM   4538  O   ALA B  56      -5.097   8.812  -2.742  0.00  0.00      C2   O
ATOM   4539  CB  ALA B  56      -7.734   7.247  -3.611  0.00  0.00      C2   C
ATOM   4540  H   ALA B  56      -7.987   8.495  -1.629  0.00  0.00      C2   H
ATOM   4541  HA  ALA B  56      -6.698   6.107  -2.207  0.00  0.00      C2   H
ATOM   4542  HB1 ALA B  56      -7.331   6.736  -4.485  0.00  0.00      C2   H
ATOM   4543  HB2 ALA B  56      -8.561   6.588  -3.347  0.00  0.00      C2   H
ATOM   4544  HB3 ALA B  56      -8.144   8.243  -3.781  0.00  0.00      C2   H
ATOM   4545  N   LYS B  57      -4.582   6.847  -3.781  0.00  0.00      C2   N
ATOM   4546  CA  LYS B  57      -3.218   7.209  -4.357  0.00  0.00      C2   C
ATOM   4547  C   LYS B  57      -3.364   8.494  -5.160  0.00  0.00      C2   C
ATOM   4548  O   LYS B  57      -4.285   8.582  -5.964  0.00  0.00      C2   O
ATOM   4549  CB  LYS B  57      -2.592   5.933  -5.116  0.00  0.00      C2   C
ATOM   4550  CG  LYS B  57      -2.625   4.633  -4.312  0.00  0.00      C2   C
ATOM   4551  CD  LYS B  57      -2.302   3.493  -5.243  0.00  0.00      C2   C
ATOM   4552  CE  LYS B  57      -2.314   2.098  -4.516  0.00  0.00      C2   C
ATOM   4553  NZ  LYS B  57      -2.240   1.005  -5.489  0.00  0.00      C2   N
ATOM   4554  H   LYS B  57      -4.820   5.871  -3.885  0.00  0.00      C2   H
ATOM   4555  HA  LYS B  57      -2.529   7.308  -3.519  0.00  0.00      C2   H
ATOM   4556  HB3 LYS B  57      -1.613   6.174  -5.532  0.00  0.00      C2   H
ATOM   4557  HB2 LYS B  57      -3.228   5.802  -5.992  0.00  0.00      C2   H
ATOM   4558  HG3 LYS B  57      -3.564   4.572  -3.761  0.00  0.00      C2   H
ATOM   4559  HG2 LYS B  57      -1.829   4.758  -3.578  0.00  0.00      C2   H
ATOM   4560  HD3 LYS B  57      -1.369   3.641  -5.788  0.00  0.00      C2   H
ATOM   4561  HD2 LYS B  57      -3.107   3.445  -5.976  0.00  0.00      C2   H
ATOM   4562  HE3 LYS B  57      -3.159   1.981  -3.836  0.00  0.00      C2   H
ATOM   4563  HE2 LYS B  57      -1.395   1.894  -3.968  0.00  0.00      C2   H
ATOM   4564  HZ1 LYS B  57      -1.747   1.374  -6.290  0.00  0.00      C2   H
ATOM   4565  HZ2 LYS B  57      -1.765   0.202  -5.103  0.00  0.00      C2   H
ATOM   4566  HZ3 LYS B  57      -3.180   0.728  -5.733  0.00  0.00      C2   H
ATOM   4567  N   ILE B  58      -2.431   9.426  -4.938  0.00  0.00      C2   N
ATOM   4568  CA  ILE B  58      -2.282  10.570  -5.856  0.00  0.00      C2   C
ATOM   4569  C   ILE B  58      -1.557  10.159  -7.176  0.00  0.00      C2   C
ATOM   4570  O   ILE B  58      -0.643   9.280  -7.133  0.00  0.00      C2   O
ATOM   4571  CB  ILE B  58      -1.495  11.797  -5.309  0.00  0.00      C2   C
ATOM   4572  CG1 ILE B  58      -1.902  11.938  -3.815  0.00  0.00      C2   C
ATOM   4573  CG2 ILE B  58      -1.593  13.092  -6.154  0.00  0.00      C2   C
ATOM   4574  CD1 ILE B  58      -3.291  12.515  -3.484  0.00  0.00      C2   C
ATOM   4575  H   ILE B  58      -1.707   9.279  -4.249  0.00  0.00      C2   H
ATOM   4576  HA  ILE B  58      -3.239  11.036  -6.090  0.00  0.00      C2   H
ATOM   4577  HB  ILE B  58      -0.463  11.457  -5.224  0.00  0.00      C2   H
ATOM   4578 HG13 ILE B  58      -1.212  12.527  -3.211  0.00  0.00      C2   H
ATOM   4579 HG12 ILE B  58      -1.717  10.988  -3.312  0.00  0.00      C2   H
ATOM   4580 HG21 ILE B  58      -1.071  13.866  -5.591  0.00  0.00      C2   H
ATOM   4581 HG22 ILE B  58      -1.132  12.882  -7.119  0.00  0.00      C2   H
ATOM   4582 HG23 ILE B  58      -2.620  13.446  -6.249  0.00  0.00      C2   H
ATOM   4583 HD11 ILE B  58      -3.267  13.309  -2.738  0.00  0.00      C2   H
ATOM   4584 HD12 ILE B  58      -3.792  12.748  -4.423  0.00  0.00      C2   H
ATOM   4585 HD13 ILE B  58      -3.875  11.682  -3.092  0.00  0.00      C2   H
ATOM   4586  N   TYR B  59      -1.934  10.738  -8.353  0.00  0.00      C2   N
ATOM   4587  CA  TYR B  59      -1.456  10.302  -9.642  0.00  0.00      C2   C
ATOM   4588  C   TYR B  59      -1.410  11.484 -10.632  0.00  0.00      C2   C
ATOM   4589  O   TYR B  59      -0.894  11.379 -11.751  0.00  0.00      C2   O
ATOM   4590  CB  TYR B  59      -2.461   9.211 -10.192  0.00  0.00      C2   C
ATOM   4591  CG  TYR B  59      -1.860   7.831 -10.076  0.00  0.00      C2   C
ATOM   4592  CD1 TYR B  59      -1.870   7.089  -8.879  0.00  0.00      C2   C
ATOM   4593  CD2 TYR B  59      -1.379   7.271 -11.216  0.00  0.00      C2   C
ATOM   4594  CE1 TYR B  59      -1.257   5.818  -8.868  0.00  0.00      C2   C
ATOM   4595  CE2 TYR B  59      -0.771   5.991 -11.202  0.00  0.00      C2   C
ATOM   4596  CZ  TYR B  59      -0.798   5.294 -10.009  0.00  0.00      C2   C
ATOM   4597  OH  TYR B  59      -0.300   4.035  -9.879  0.00  0.00      C2   O
ATOM   4598  H   TYR B  59      -2.744  11.341  -8.351  0.00  0.00      C2   H
ATOM   4599  HA  TYR B  59      -0.462   9.854  -9.621  0.00  0.00      C2   H
ATOM   4600  HB3 TYR B  59      -2.710   9.324 -11.247  0.00  0.00      C2   H
ATOM   4601  HB2 TYR B  59      -3.431   9.355  -9.716  0.00  0.00      C2   H
ATOM   4602  HD1 TYR B  59      -2.400   7.550  -8.058  0.00  0.00      C2   H
ATOM   4603  HD2 TYR B  59      -1.392   7.901 -12.093  0.00  0.00      C2   H
ATOM   4604  HE1 TYR B  59      -1.347   5.264  -7.945  0.00  0.00      C2   H
ATOM   4605  HE2 TYR B  59      -0.456   5.515 -12.118  0.00  0.00      C2   H
ATOM   4606  HH  TYR B  59      -0.003   3.587 -10.674  0.00  0.00      C2   H
ATOM   4607  N   ALA B  60      -1.867  12.660 -10.169  0.00  0.00      C2   N
ATOM   4608  CA  ALA B  60      -1.840  13.888 -10.911  0.00  0.00      C2   C
ATOM   4609  C   ALA B  60      -1.525  15.019  -9.839  0.00  0.00      C2   C
ATOM   4610  O   ALA B  60      -2.174  15.024  -8.785  0.00  0.00      C2   O
ATOM   4611  CB  ALA B  60      -3.197  14.160 -11.537  0.00  0.00      C2   C
ATOM   4612  H   ALA B  60      -2.104  12.821  -9.201  0.00  0.00      C2   H
ATOM   4613  HA  ALA B  60      -1.009  13.748 -11.601  0.00  0.00      C2   H
ATOM   4614  HB1 ALA B  60      -3.565  13.202 -11.902  0.00  0.00      C2   H
ATOM   4615  HB2 ALA B  60      -3.894  14.656 -10.860  0.00  0.00      C2   H
ATOM   4616  HB3 ALA B  60      -3.116  14.721 -12.468  0.00  0.00      C2   H
ATOM   4617  N   MET B  61      -0.602  15.950 -10.218  0.00  0.00      C2   N
ATOM   4618  CA  MET B  61      -0.335  17.159  -9.427  0.00  0.00      C2   C
ATOM   4619  C   MET B  61       0.357  18.233 -10.308  0.00  0.00      C2   C
ATOM   4620  O   MET B  61       1.318  17.768 -10.937  0.00  0.00      C2   O
ATOM   4621  CB  MET B  61       0.639  16.789  -8.205  0.00  0.00      C2   C
ATOM   4622  CG  MET B  61       1.141  17.849  -7.290  0.00  0.00      C2   C
ATOM   4623  SD  MET B  61       2.319  17.359  -5.982  0.00  0.00      C2   S
ATOM   4624  CE  MET B  61       3.766  17.340  -7.008  0.00  0.00      C2   C
ATOM   4625  H   MET B  61      -0.254  15.916 -11.166  0.00  0.00      C2   H
ATOM   4626  HA  MET B  61      -1.282  17.589  -9.101  0.00  0.00      C2   H
ATOM   4627  HB3 MET B  61       1.602  16.449  -8.585  0.00  0.00      C2   H
ATOM   4628  HB2 MET B  61       0.133  16.110  -7.518  0.00  0.00      C2   H
ATOM   4629  HG3 MET B  61       0.301  18.369  -6.829  0.00  0.00      C2   H
ATOM   4630  HG2 MET B  61       1.603  18.638  -7.884  0.00  0.00      C2   H
ATOM   4631  HE1 MET B  61       4.581  17.067  -6.338  0.00  0.00      C2   H
ATOM   4632  HE2 MET B  61       3.535  16.709  -7.866  0.00  0.00      C2   H
ATOM   4633  HE3 MET B  61       3.955  18.329  -7.427  0.00  0.00      C2   H
ATOM   4634  N   HIE B  62       0.018  19.513 -10.200  0.00  0.00      C2   N
ATOM   4635  CA  HIE B  62       0.652  20.590 -11.013  0.00  0.00      C2   C
ATOM   4636  C   HIE B  62       0.483  21.896 -10.206  0.00  0.00      C2   C
ATOM   4637  O   HIE B  62      -0.481  22.170  -9.528  0.00  0.00      C2   O
ATOM   4638  CB  HIE B  62      -0.208  20.837 -12.322  0.00  0.00      C2   C
ATOM   4639  CG  HIE B  62       0.486  20.327 -13.531  0.00  0.00      C2   C
ATOM   4640  ND1 HIE B  62       1.212  21.226 -14.300  0.00  0.00      C2   N
ATOM   4641  CD2 HIE B  62       0.562  19.083 -14.015  0.00  0.00      C2   C
ATOM   4642  CE1 HIE B  62       1.808  20.505 -15.238  0.00  0.00      C2   C
ATOM   4643  NE2 HIE B  62       1.555  19.199 -15.035  0.00  0.00      C2   N
ATOM   4644  H   HIE B  62      -0.562  19.852  -9.446  0.00  0.00      C2   H
ATOM   4645  HA  HIE B  62       1.662  20.334 -11.333  0.00  0.00      C2   H
ATOM   4646  HB3 HIE B  62      -0.440  21.891 -12.474  0.00  0.00      C2   H
ATOM   4647  HB2 HIE B  62      -1.170  20.329 -12.259  0.00  0.00      C2   H
ATOM   4648  HD2 HIE B  62       0.314  18.108 -13.621  0.00  0.00      C2   H
ATOM   4649  HE1 HIE B  62       2.542  20.790 -15.977  0.00  0.00      C2   H
ATOM   4650  HE2 HIE B  62       1.990  18.467 -15.578  0.00  0.00      C2   H
ATOM   4651  N   TRP B  63       1.453  22.780 -10.341  0.00  0.00      C2   N
ATOM   4652  CA  TRP B  63       1.340  24.118  -9.851  0.00  0.00      C2   C
ATOM   4653  C   TRP B  63       0.493  24.944 -10.863  0.00  0.00      C2   C
ATOM   4654  O   TRP B  63       0.486  24.650 -12.028  0.00  0.00      C2   O
ATOM   4655  CB  TRP B  63       2.715  24.754  -9.577  0.00  0.00      C2   C
ATOM   4656  CG  TRP B  63       3.609  24.131  -8.450  0.00  0.00      C2   C
ATOM   4657  CD1 TRP B  63       4.503  23.102  -8.505  0.00  0.00      C2   C
ATOM   4658  CD2 TRP B  63       3.671  24.545  -7.024  0.00  0.00      C2   C
ATOM   4659  NE1 TRP B  63       4.978  22.847  -7.247  0.00  0.00      C2   N
ATOM   4660  CE2 TRP B  63       4.525  23.706  -6.318  0.00  0.00      C2   C
ATOM   4661  CE3 TRP B  63       2.890  25.507  -6.258  0.00  0.00      C2   C
ATOM   4662  CZ2 TRP B  63       4.738  23.846  -4.904  0.00  0.00      C2   C
ATOM   4663  CZ3 TRP B  63       3.089  25.576  -4.885  0.00  0.00      C2   C
ATOM   4664  CH2 TRP B  63       3.999  24.760  -4.189  0.00  0.00      C2   C
ATOM   4665  H   TRP B  63       2.121  22.490 -11.041  0.00  0.00      C2   H
ATOM   4666  HA  TRP B  63       0.974  24.156  -8.825  0.00  0.00      C2   H
ATOM   4667  HB3 TRP B  63       2.476  25.745  -9.192  0.00  0.00      C2   H
ATOM   4668  HB2 TRP B  63       3.401  24.916 -10.409  0.00  0.00      C2   H
ATOM   4669  HD1 TRP B  63       4.604  22.391  -9.312  0.00  0.00      C2   H
ATOM   4670  HE1 TRP B  63       5.631  22.104  -7.044  0.00  0.00      C2   H
ATOM   4671  HE3 TRP B  63       2.070  26.063  -6.687  0.00  0.00      C2   H
ATOM   4672  HZ2 TRP B  63       5.440  23.284  -4.306  0.00  0.00      C2   H
ATOM   4673  HZ3 TRP B  63       2.443  26.283  -4.386  0.00  0.00      C2   H
ATOM   4674  HH2 TRP B  63       4.188  24.936  -3.141  0.00  0.00      C2   H
ATOM   4675  N   GLY B  64      -0.057  26.013 -10.379  0.00  0.00      C2   N
ATOM   4676  CA  GLY B  64      -0.567  27.128 -11.112  0.00  0.00      C2   C
ATOM   4677  C   GLY B  64       0.451  28.179 -11.547  0.00  0.00      C2   C
ATOM   4678  O   GLY B  64       1.569  28.177 -11.062  0.00  0.00      C2   O
ATOM   4679  H   GLY B  64      -0.044  26.202  -9.387  0.00  0.00      C2   H
ATOM   4680  HA3 GLY B  64      -1.189  27.720 -10.441  0.00  0.00      C2   H
ATOM   4681  HA2 GLY B  64      -1.149  26.856 -11.993  0.00  0.00      C2   H
ATOM   4682  N   THR B  65       0.003  28.995 -12.537  0.00  0.00      C2   N
ATOM   4683  CA  THR B  65       0.760  30.077 -13.111  0.00  0.00      C2   C
ATOM   4684  C   THR B  65       0.832  31.288 -12.182  0.00  0.00      C2   C
ATOM   4685  O   THR B  65       1.773  32.064 -12.296  0.00  0.00      C2   O
ATOM   4686  CB  THR B  65       0.112  30.620 -14.377  0.00  0.00      C2   C
ATOM   4687  OG1 THR B  65      -1.205  31.012 -14.278  0.00  0.00      C2   O
ATOM   4688  CG2 THR B  65       0.208  29.512 -15.476  0.00  0.00      C2   C
ATOM   4689  H   THR B  65      -0.952  28.909 -12.855  0.00  0.00      C2   H
ATOM   4690  HA  THR B  65       1.741  29.614 -13.210  0.00  0.00      C2   H
ATOM   4691  HB  THR B  65       0.592  31.544 -14.700  0.00  0.00      C2   H
ATOM   4692  HG1 THR B  65      -1.770  30.237 -14.306  0.00  0.00      C2   H
ATOM   4693 HG21 THR B  65       0.012  29.837 -16.497  0.00  0.00      C2   H
ATOM   4694 HG22 THR B  65       1.202  29.072 -15.550  0.00  0.00      C2   H
ATOM   4695 HG23 THR B  65      -0.562  28.746 -15.385  0.00  0.00      C2   H
ATOM   4696  N   ASP B  66      -0.023  31.375 -11.172  0.00  0.00      C2   N
ATOM   4697  CA  ASP B  66       0.101  32.396 -10.159  0.00  0.00      C2   C
ATOM   4698  C   ASP B  66       1.306  32.052  -9.237  0.00  0.00      C2   C
ATOM   4699  O   ASP B  66       1.936  32.882  -8.603  0.00  0.00      C2   O
ATOM   4700  CB  ASP B  66      -1.140  32.743  -9.294  0.00  0.00      C2   C
ATOM   4701  CG  ASP B  66      -1.710  31.559  -8.515  0.00  0.00      C2   C
ATOM   4702  OD1 ASP B  66      -1.268  30.446  -8.678  0.00  0.00      C2   O
ATOM   4703  OD2 ASP B  66      -2.713  31.841  -7.835  0.00  0.00      C2   O
ATOM   4704  H   ASP B  66      -0.912  30.897 -11.210  0.00  0.00      C2   H
ATOM   4705  HA  ASP B  66       0.438  33.299 -10.669  0.00  0.00      C2   H
ATOM   4706  HB3 ASP B  66      -1.844  33.364  -9.848  0.00  0.00      C2   H
ATOM   4707  HB2 ASP B  66      -0.837  33.482  -8.554  0.00  0.00      C2   H
ATOM   4708  N   SER B  67       1.617  30.752  -9.226  0.00  0.00      C2   N
ATOM   4709  CA  SER B  67       2.683  30.028  -8.428  0.00  0.00      C2   C
ATOM   4710  C   SER B  67       2.185  29.794  -6.981  0.00  0.00      C2   C
ATOM   4711  O   SER B  67       3.019  29.718  -6.036  0.00  0.00      C2   O
ATOM   4712  CB  SER B  67       4.072  30.786  -8.619  0.00  0.00      C2   C
ATOM   4713  OG  SER B  67       5.179  30.158  -8.164  0.00  0.00      C2   O
ATOM   4714  H   SER B  67       1.041  30.236  -9.876  0.00  0.00      C2   H
ATOM   4715  HA  SER B  67       2.766  29.073  -8.947  0.00  0.00      C2   H
ATOM   4716  HB3 SER B  67       3.987  31.794  -8.213  0.00  0.00      C2   H
ATOM   4717  HB2 SER B  67       4.242  30.916  -9.688  0.00  0.00      C2   H
ATOM   4718  HG  SER B  67       4.923  29.809  -7.307  0.00  0.00      C2   H
ATOM   4719  N   ARG B  68       0.820  29.882  -6.778  0.00  0.00      C2   N
ATOM   4720  CA  ARG B  68       0.249  29.674  -5.443  0.00  0.00      C2   C
ATOM   4721  C   ARG B  68      -0.901  28.599  -5.458  0.00  0.00      C2   C
ATOM   4722  O   ARG B  68      -1.068  27.810  -4.503  0.00  0.00      C2   O
ATOM   4723  CB  ARG B  68      -0.154  30.991  -4.765  0.00  0.00      C2   C
ATOM   4724  CG  ARG B  68      -1.187  30.907  -3.565  0.00  0.00      C2   C
ATOM   4725  CD  ARG B  68      -1.624  32.251  -2.990  0.00  0.00      C2   C
ATOM   4726  NE  ARG B  68      -2.656  32.071  -1.949  0.00  0.00      C2   N
ATOM   4727  CZ  ARG B  68      -3.357  33.044  -1.319  0.00  0.00      C2   C
ATOM   4728  NH1 ARG B  68      -3.206  34.354  -1.583  0.00  0.00      C2   N
ATOM   4729  NH2 ARG B  68      -4.254  32.668  -0.393  0.00  0.00      C2   N
ATOM   4730  H   ARG B  68       0.173  30.186  -7.492  0.00  0.00      C2   H
ATOM   4731  HA  ARG B  68       0.994  29.082  -4.912  0.00  0.00      C2   H
ATOM   4732  HB3 ARG B  68      -0.523  31.763  -5.439  0.00  0.00      C2   H
ATOM   4733  HB2 ARG B  68       0.724  31.524  -4.399  0.00  0.00      C2   H
ATOM   4734  HG3 ARG B  68      -0.744  30.254  -2.813  0.00  0.00      C2   H
ATOM   4735  HG2 ARG B  68      -2.154  30.485  -3.837  0.00  0.00      C2   H
ATOM   4736  HD3 ARG B  68      -1.993  32.879  -3.801  0.00  0.00      C2   H
ATOM   4737  HD2 ARG B  68      -0.771  32.774  -2.558  0.00  0.00      C2   H
ATOM   4738  HE  ARG B  68      -2.652  31.121  -1.606  0.00  0.00      C2   H
ATOM   4739 HH12 ARG B  68      -3.808  35.077  -1.215  0.00  0.00      C2   H
ATOM   4740 HH11 ARG B  68      -2.479  34.669  -2.210  0.00  0.00      C2   H
ATOM   4741 HH22 ARG B  68      -5.050  33.153  -0.004  0.00  0.00      C2   H
ATOM   4742 HH21 ARG B  68      -4.303  31.704  -0.097  0.00  0.00      C2   H
ATOM   4743  N   LEU B  69      -1.732  28.655  -6.423  0.00  0.00      C2   N
ATOM   4744  CA  LEU B  69      -2.735  27.583  -6.710  0.00  0.00      C2   C
ATOM   4745  C   LEU B  69      -1.891  26.304  -6.925  0.00  0.00      C2   C
ATOM   4746  O   LEU B  69      -0.743  26.385  -7.493  0.00  0.00      C2   O
ATOM   4747  CB  LEU B  69      -3.476  28.168  -7.965  0.00  0.00      C2   C
ATOM   4748  CG  LEU B  69      -4.810  27.444  -8.247  0.00  0.00      C2   C
ATOM   4749  CD1 LEU B  69      -4.672  25.953  -8.613  0.00  0.00      C2   C
ATOM   4750  CD2 LEU B  69      -5.832  27.636  -7.126  0.00  0.00      C2   C
ATOM   4751  H   LEU B  69      -1.396  29.265  -7.154  0.00  0.00      C2   H
ATOM   4752  HA  LEU B  69      -3.282  27.531  -5.769  0.00  0.00      C2   H
ATOM   4753  HB3 LEU B  69      -2.879  28.158  -8.877  0.00  0.00      C2   H
ATOM   4754  HB2 LEU B  69      -3.719  29.231  -7.939  0.00  0.00      C2   H
ATOM   4755  HG  LEU B  69      -5.317  27.906  -9.093  0.00  0.00      C2   H
ATOM   4756 HD11 LEU B  69      -5.416  25.645  -9.348  0.00  0.00      C2   H
ATOM   4757 HD12 LEU B  69      -3.739  25.712  -9.123  0.00  0.00      C2   H
ATOM   4758 HD13 LEU B  69      -4.711  25.289  -7.750  0.00  0.00      C2   H
ATOM   4759 HD21 LEU B  69      -6.871  27.697  -7.450  0.00  0.00      C2   H
ATOM   4760 HD22 LEU B  69      -5.791  26.785  -6.446  0.00  0.00      C2   H
ATOM   4761 HD23 LEU B  69      -5.641  28.447  -6.423  0.00  0.00      C2   H
ATOM   4762  N   LEU B  70      -2.341  25.202  -6.390  0.00  0.00      C2   N
ATOM   4763  CA  LEU B  70      -1.908  23.870  -6.618  0.00  0.00      C2   C
ATOM   4764  C   LEU B  70      -3.139  22.914  -6.773  0.00  0.00      C2   C
ATOM   4765  O   LEU B  70      -4.189  23.163  -6.147  0.00  0.00      C2   O
ATOM   4766  CB  LEU B  70      -0.922  23.448  -5.447  0.00  0.00      C2   C
ATOM   4767  CG  LEU B  70      -0.500  21.956  -5.448  0.00  0.00      C2   C
ATOM   4768  CD1 LEU B  70       1.041  21.839  -5.263  0.00  0.00      C2   C
ATOM   4769  CD2 LEU B  70      -1.334  21.060  -4.484  0.00  0.00      C2   C
ATOM   4770  H   LEU B  70      -3.235  25.195  -5.919  0.00  0.00      C2   H
ATOM   4771  HA  LEU B  70      -1.330  23.866  -7.542  0.00  0.00      C2   H
ATOM   4772  HB3 LEU B  70      -1.390  23.744  -4.508  0.00  0.00      C2   H
ATOM   4773  HB2 LEU B  70      -0.167  24.229  -5.542  0.00  0.00      C2   H
ATOM   4774  HG  LEU B  70      -0.721  21.598  -6.454  0.00  0.00      C2   H
ATOM   4775 HD11 LEU B  70       1.493  20.880  -5.518  0.00  0.00      C2   H
ATOM   4776 HD12 LEU B  70       1.604  22.543  -5.875  0.00  0.00      C2   H
ATOM   4777 HD13 LEU B  70       1.417  21.873  -4.240  0.00  0.00      C2   H
ATOM   4778 HD21 LEU B  70      -2.158  21.725  -4.222  0.00  0.00      C2   H
ATOM   4779 HD22 LEU B  70      -1.872  20.231  -4.944  0.00  0.00      C2   H
ATOM   4780 HD23 LEU B  70      -0.749  20.739  -3.622  0.00  0.00      C2   H
ATOM   4781  N   VAL B  71      -3.017  21.946  -7.688  0.00  0.00      C2   N
ATOM   4782  CA  VAL B  71      -4.092  20.944  -8.064  0.00  0.00      C2   C
ATOM   4783  C   VAL B  71      -3.662  19.545  -7.822  0.00  0.00      C2   C
ATOM   4784  O   VAL B  71      -2.474  19.249  -7.771  0.00  0.00      C2   O
ATOM   4785  CB  VAL B  71      -4.546  21.136  -9.509  0.00  0.00      C2   C
ATOM   4786  CG1 VAL B  71      -3.500  20.967 -10.637  0.00  0.00      C2   C
ATOM   4787  CG2 VAL B  71      -5.781  20.183  -9.900  0.00  0.00      C2   C
ATOM   4788  H   VAL B  71      -2.123  21.686  -8.080  0.00  0.00      C2   H
ATOM   4789  HA  VAL B  71      -5.005  21.129  -7.499  0.00  0.00      C2   H
ATOM   4790  HB  VAL B  71      -5.003  22.126  -9.507  0.00  0.00      C2   H
ATOM   4791 HG11 VAL B  71      -4.073  20.917 -11.563  0.00  0.00      C2   H
ATOM   4792 HG12 VAL B  71      -2.896  21.873 -10.682  0.00  0.00      C2   H
ATOM   4793 HG13 VAL B  71      -2.915  20.050 -10.700  0.00  0.00      C2   H
ATOM   4794 HG21 VAL B  71      -6.510  20.236  -9.090  0.00  0.00      C2   H
ATOM   4795 HG22 VAL B  71      -6.284  20.593 -10.776  0.00  0.00      C2   H
ATOM   4796 HG23 VAL B  71      -5.469  19.170 -10.154  0.00  0.00      C2   H
ATOM   4797  N   SER B  72      -4.560  18.595  -7.443  0.00  0.00      C2   N
ATOM   4798  CA  SER B  72      -4.310  17.150  -7.281  0.00  0.00      C2   C
ATOM   4799  C   SER B  72      -5.531  16.334  -7.756  0.00  0.00      C2   C
ATOM   4800  O   SER B  72      -6.673  16.751  -7.746  0.00  0.00      C2   O
ATOM   4801  CB  SER B  72      -3.783  16.845  -5.837  0.00  0.00      C2   C
ATOM   4802  OG  SER B  72      -4.668  17.277  -4.837  0.00  0.00      C2   O
ATOM   4803  H   SER B  72      -5.463  18.917  -7.122  0.00  0.00      C2   H
ATOM   4804  HA  SER B  72      -3.448  16.888  -7.895  0.00  0.00      C2   H
ATOM   4805  HB3 SER B  72      -2.809  17.325  -5.742  0.00  0.00      C2   H
ATOM   4806  HB2 SER B  72      -3.597  15.772  -5.797  0.00  0.00      C2   H
ATOM   4807  HG  SER B  72      -5.043  16.494  -4.428  0.00  0.00      C2   H
ATOM   4808  N   ALA B  73      -5.254  15.095  -8.103  0.00  0.00      C2   N
ATOM   4809  CA  ALA B  73      -6.284  14.078  -8.293  0.00  0.00      C2   C
ATOM   4810  C   ALA B  73      -5.753  12.673  -7.870  0.00  0.00      C2   C
ATOM   4811  O   ALA B  73      -4.552  12.472  -8.008  0.00  0.00      C2   O
ATOM   4812  CB  ALA B  73      -6.723  13.978  -9.739  0.00  0.00      C2   C
ATOM   4813  H   ALA B  73      -4.326  14.707  -8.196  0.00  0.00      C2   H
ATOM   4814  HA  ALA B  73      -7.013  14.348  -7.530  0.00  0.00      C2   H
ATOM   4815  HB1 ALA B  73      -7.197  14.885 -10.114  0.00  0.00      C2   H
ATOM   4816  HB2 ALA B  73      -5.932  13.818 -10.472  0.00  0.00      C2   H
ATOM   4817  HB3 ALA B  73      -7.450  13.172  -9.842  0.00  0.00      C2   H
ATOM   4818  N   SER B  74      -6.579  11.843  -7.257  0.00  0.00      C2   N
ATOM   4819  CA  SER B  74      -6.412  10.475  -6.859  0.00  0.00      C2   C
ATOM   4820  C   SER B  74      -7.463   9.538  -7.630  0.00  0.00      C2   C
ATOM   4821  O   SER B  74      -8.594   9.939  -7.893  0.00  0.00      C2   O
ATOM   4822  CB  SER B  74      -6.619  10.426  -5.290  0.00  0.00      C2   C
ATOM   4823  OG  SER B  74      -7.916  10.882  -4.843  0.00  0.00      C2   O
ATOM   4824  H   SER B  74      -7.528  12.158  -7.118  0.00  0.00      C2   H
ATOM   4825  HA  SER B  74      -5.389  10.173  -7.083  0.00  0.00      C2   H
ATOM   4826  HB3 SER B  74      -5.805  10.955  -4.796  0.00  0.00      C2   H
ATOM   4827  HB2 SER B  74      -6.371   9.419  -4.953  0.00  0.00      C2   H
ATOM   4828  HG  SER B  74      -8.570  10.297  -5.232  0.00  0.00      C2   H
ATOM   4829  N   GLN B  75      -7.080   8.302  -7.858  0.00  0.00      C2   N
ATOM   4830  CA  GLN B  75      -7.680   7.324  -8.721  0.00  0.00      C2   C
ATOM   4831  C   GLN B  75      -9.082   6.794  -8.256  0.00  0.00      C2   C
ATOM   4832  O   GLN B  75      -9.698   5.996  -8.970  0.00  0.00      C2   O
ATOM   4833  CB  GLN B  75      -6.779   6.170  -9.099  0.00  0.00      C2   C
ATOM   4834  CG  GLN B  75      -5.632   6.624  -9.958  0.00  0.00      C2   C
ATOM   4835  CD  GLN B  75      -4.837   5.461 -10.650  0.00  0.00      C2   C
ATOM   4836  OE1 GLN B  75      -4.430   4.546  -9.995  0.00  0.00      C2   O
ATOM   4837  NE2 GLN B  75      -4.603   5.640 -11.963  0.00  0.00      C2   N
ATOM   4838  H   GLN B  75      -6.194   7.902  -7.583  0.00  0.00      C2   H
ATOM   4839  HA  GLN B  75      -7.853   7.874  -9.646  0.00  0.00      C2   H
ATOM   4840  HB3 GLN B  75      -7.370   5.392  -9.583  0.00  0.00      C2   H
ATOM   4841  HB2 GLN B  75      -6.301   5.751  -8.214  0.00  0.00      C2   H
ATOM   4842  HG3 GLN B  75      -4.872   7.166  -9.395  0.00  0.00      C2   H
ATOM   4843  HG2 GLN B  75      -5.971   7.372 -10.674  0.00  0.00      C2   H
ATOM   4844 HE22 GLN B  75      -4.046   4.946 -12.442  0.00  0.00      C2   H
ATOM   4845 HE21 GLN B  75      -4.827   6.518 -12.408  0.00  0.00      C2   H
ATOM   4846  N   ASP B  76      -9.626   7.133  -7.048  0.00  0.00      C2   N
ATOM   4847  CA  ASP B  76     -11.084   7.028  -6.737  0.00  0.00      C2   C
ATOM   4848  C   ASP B  76     -11.897   7.972  -7.649  0.00  0.00      C2   C
ATOM   4849  O   ASP B  76     -13.114   7.723  -7.652  0.00  0.00      C2   O
ATOM   4850  CB  ASP B  76     -11.342   7.420  -5.309  0.00  0.00      C2   C
ATOM   4851  CG  ASP B  76     -10.741   8.699  -4.760  0.00  0.00      C2   C
ATOM   4852  OD1 ASP B  76     -11.009   8.906  -3.583  0.00  0.00      C2   O
ATOM   4853  OD2 ASP B  76      -9.993   9.394  -5.492  0.00  0.00      C2   O
ATOM   4854  H   ASP B  76      -9.189   7.891  -6.543  0.00  0.00      C2   H
ATOM   4855  HA  ASP B  76     -11.507   6.025  -6.795  0.00  0.00      C2   H
ATOM   4856  HB3 ASP B  76     -10.877   6.664  -4.676  0.00  0.00      C2   H
ATOM   4857  HB2 ASP B  76     -12.412   7.439  -5.104  0.00  0.00      C2   H
ATOM   4858  N   GLY B  77     -11.290   9.065  -8.189  0.00  0.00      C2   N
ATOM   4859  CA  GLY B  77     -11.999  10.001  -9.039  0.00  0.00      C2   C
ATOM   4860  C   GLY B  77     -12.269  11.327  -8.229  0.00  0.00      C2   C
ATOM   4861  O   GLY B  77     -13.100  12.129  -8.701  0.00  0.00      C2   O
ATOM   4862  H   GLY B  77     -10.338   9.288  -7.938  0.00  0.00      C2   H
ATOM   4863  HA3 GLY B  77     -12.954   9.662  -9.440  0.00  0.00      C2   H
ATOM   4864  HA2 GLY B  77     -11.371  10.387  -9.842  0.00  0.00      C2   H
ATOM   4865  N   LYS B  78     -11.485  11.625  -7.149  0.00  0.00      C2   N
ATOM   4866  CA  LYS B  78     -11.584  12.870  -6.471  0.00  0.00      C2   C
ATOM   4867  C   LYS B  78     -10.436  13.746  -7.097  0.00  0.00      C2   C
ATOM   4868  O   LYS B  78      -9.275  13.371  -7.070  0.00  0.00      C2   O
ATOM   4869  CB  LYS B  78     -11.368  12.610  -4.974  0.00  0.00      C2   C
ATOM   4870  CG  LYS B  78     -11.227  13.821  -4.038  0.00  0.00      C2   C
ATOM   4871  CD  LYS B  78     -12.501  14.635  -3.809  0.00  0.00      C2   C
ATOM   4872  CE  LYS B  78     -13.667  13.840  -3.204  0.00  0.00      C2   C
ATOM   4873  NZ  LYS B  78     -13.301  13.081  -1.987  0.00  0.00      C2   N
ATOM   4874  H   LYS B  78     -10.800  10.931  -6.885  0.00  0.00      C2   H
ATOM   4875  HA  LYS B  78     -12.573  13.241  -6.740  0.00  0.00      C2   H
ATOM   4876  HB3 LYS B  78     -10.437  12.044  -4.968  0.00  0.00      C2   H
ATOM   4877  HB2 LYS B  78     -12.219  12.008  -4.658  0.00  0.00      C2   H
ATOM   4878  HG3 LYS B  78     -10.453  14.495  -4.404  0.00  0.00      C2   H
ATOM   4879  HG2 LYS B  78     -10.796  13.569  -3.069  0.00  0.00      C2   H
ATOM   4880  HD3 LYS B  78     -12.810  15.069  -4.761  0.00  0.00      C2   H
ATOM   4881  HD2 LYS B  78     -12.253  15.434  -3.111  0.00  0.00      C2   H
ATOM   4882  HE3 LYS B  78     -14.141  13.253  -3.990  0.00  0.00      C2   H
ATOM   4883  HE2 LYS B  78     -14.436  14.558  -2.921  0.00  0.00      C2   H
ATOM   4884  HZ1 LYS B  78     -12.652  12.357  -2.258  0.00  0.00      C2   H
ATOM   4885  HZ2 LYS B  78     -12.823  13.638  -1.292  0.00  0.00      C2   H
ATOM   4886  HZ3 LYS B  78     -14.134  12.726  -1.538  0.00  0.00      C2   H
ATOM   4887  N   LEU B  79     -10.817  14.968  -7.619  0.00  0.00      C2   N
ATOM   4888  CA  LEU B  79      -9.874  16.077  -7.993  0.00  0.00      C2   C
ATOM   4889  C   LEU B  79      -9.977  17.131  -6.925  0.00  0.00      C2   C
ATOM   4890  O   LEU B  79     -11.154  17.518  -6.619  0.00  0.00      C2   O
ATOM   4891  CB  LEU B  79     -10.153  16.564  -9.458  0.00  0.00      C2   C
ATOM   4892  CG  LEU B  79      -9.399  17.865  -9.917  0.00  0.00      C2   C
ATOM   4893  CD1 LEU B  79      -9.008  17.681 -11.435  0.00  0.00      C2   C
ATOM   4894  CD2 LEU B  79     -10.104  19.245  -9.556  0.00  0.00      C2   C
ATOM   4895  H   LEU B  79     -11.784  15.258  -7.596  0.00  0.00      C2   H
ATOM   4896  HA  LEU B  79      -8.859  15.688  -7.918  0.00  0.00      C2   H
ATOM   4897  HB3 LEU B  79     -11.227  16.739  -9.527  0.00  0.00      C2   H
ATOM   4898  HB2 LEU B  79      -9.823  15.713 -10.054  0.00  0.00      C2   H
ATOM   4899  HG  LEU B  79      -8.466  17.887  -9.354  0.00  0.00      C2   H
ATOM   4900 HD11 LEU B  79      -8.565  16.687 -11.506  0.00  0.00      C2   H
ATOM   4901 HD12 LEU B  79      -9.784  17.751 -12.196  0.00  0.00      C2   H
ATOM   4902 HD13 LEU B  79      -8.220  18.402 -11.652  0.00  0.00      C2   H
ATOM   4903 HD21 LEU B  79      -9.322  20.004  -9.551  0.00  0.00      C2   H
ATOM   4904 HD22 LEU B  79     -10.830  19.498 -10.329  0.00  0.00      C2   H
ATOM   4905 HD23 LEU B  79     -10.717  19.255  -8.654  0.00  0.00      C2   H
ATOM   4906  N   ILE B  80      -8.893  17.694  -6.390  0.00  0.00      C2   N
ATOM   4907  CA  ILE B  80      -8.942  18.903  -5.502  0.00  0.00      C2   C
ATOM   4908  C   ILE B  80      -8.093  20.018  -6.012  0.00  0.00      C2   C
ATOM   4909  O   ILE B  80      -6.990  19.811  -6.572  0.00  0.00      C2   O
ATOM   4910  CB  ILE B  80      -8.519  18.475  -4.036  0.00  0.00      C2   C
ATOM   4911  CG1 ILE B  80      -9.549  17.448  -3.446  0.00  0.00      C2   C
ATOM   4912  CG2 ILE B  80      -8.491  19.618  -3.039  0.00  0.00      C2   C
ATOM   4913  CD1 ILE B  80      -9.309  16.785  -2.083  0.00  0.00      C2   C
ATOM   4914  H   ILE B  80      -7.995  17.446  -6.780  0.00  0.00      C2   H
ATOM   4915  HA  ILE B  80      -9.956  19.290  -5.403  0.00  0.00      C2   H
ATOM   4916  HB  ILE B  80      -7.565  17.949  -4.082  0.00  0.00      C2   H
ATOM   4917 HG13 ILE B  80      -9.540  16.560  -4.077  0.00  0.00      C2   H
ATOM   4918 HG12 ILE B  80     -10.559  17.857  -3.478  0.00  0.00      C2   H
ATOM   4919 HG21 ILE B  80      -9.434  20.161  -3.109  0.00  0.00      C2   H
ATOM   4920 HG22 ILE B  80      -8.340  19.224  -2.034  0.00  0.00      C2   H
ATOM   4921 HG23 ILE B  80      -7.703  20.325  -3.298  0.00  0.00      C2   H
ATOM   4922 HD11 ILE B  80      -8.325  16.942  -1.642  0.00  0.00      C2   H
ATOM   4923 HD12 ILE B  80     -10.058  17.001  -1.321  0.00  0.00      C2   H
ATOM   4924 HD13 ILE B  80      -9.365  15.703  -2.199  0.00  0.00      C2   H
ATOM   4925  N   ILE B  81      -8.560  21.282  -5.791  0.00  0.00      C2   N
ATOM   4926  CA  ILE B  81      -7.831  22.537  -6.141  0.00  0.00      C2   C
ATOM   4927  C   ILE B  81      -7.538  23.316  -4.829  0.00  0.00      C2   C
ATOM   4928  O   ILE B  81      -8.425  23.315  -3.943  0.00  0.00      C2   O
ATOM   4929  CB  ILE B  81      -8.660  23.466  -7.092  0.00  0.00      C2   C
ATOM   4930  CG1 ILE B  81      -8.788  22.656  -8.381  0.00  0.00      C2   C
ATOM   4931  CG2 ILE B  81      -7.860  24.796  -7.330  0.00  0.00      C2   C
ATOM   4932  CD1 ILE B  81      -9.648  23.217  -9.533  0.00  0.00      C2   C
ATOM   4933  H   ILE B  81      -9.414  21.338  -5.255  0.00  0.00      C2   H
ATOM   4934  HA  ILE B  81      -6.919  22.328  -6.699  0.00  0.00      C2   H
ATOM   4935  HB  ILE B  81      -9.670  23.603  -6.706  0.00  0.00      C2   H
ATOM   4936 HG13 ILE B  81      -9.281  21.700  -8.208  0.00  0.00      C2   H
ATOM   4937 HG12 ILE B  81      -7.873  22.302  -8.858  0.00  0.00      C2   H
ATOM   4938 HG21 ILE B  81      -6.832  24.540  -7.588  0.00  0.00      C2   H
ATOM   4939 HG22 ILE B  81      -8.257  25.428  -8.125  0.00  0.00      C2   H
ATOM   4940 HG23 ILE B  81      -7.971  25.487  -6.495  0.00  0.00      C2   H
ATOM   4941 HD11 ILE B  81     -10.418  23.756  -8.980  0.00  0.00      C2   H
ATOM   4942 HD12 ILE B  81      -8.935  23.756 -10.156  0.00  0.00      C2   H
ATOM   4943 HD13 ILE B  81     -10.090  22.414 -10.123  0.00  0.00      C2   H
ATOM   4944  N   TRP B  82      -6.251  23.685  -4.592  0.00  0.00      C2   N
ATOM   4945  CA  TRP B  82      -5.797  24.035  -3.285  0.00  0.00      C2   C
ATOM   4946  C   TRP B  82      -5.230  25.434  -3.473  0.00  0.00      C2   C
ATOM   4947  O   TRP B  82      -4.697  25.843  -4.502  0.00  0.00      C2   O
ATOM   4948  CB  TRP B  82      -4.662  23.121  -2.783  0.00  0.00      C2   C
ATOM   4949  CG  TRP B  82      -4.914  21.632  -2.616  0.00  0.00      C2   C
ATOM   4950  CD1 TRP B  82      -4.748  20.761  -3.652  0.00  0.00      C2   C
ATOM   4951  CD2 TRP B  82      -5.204  20.861  -1.439  0.00  0.00      C2   C
ATOM   4952  NE1 TRP B  82      -4.973  19.489  -3.272  0.00  0.00      C2   N
ATOM   4953  CE2 TRP B  82      -5.299  19.471  -1.904  0.00  0.00      C2   C
ATOM   4954  CE3 TRP B  82      -5.370  21.075  -0.038  0.00  0.00      C2   C
ATOM   4955  CZ2 TRP B  82      -5.620  18.438  -1.054  0.00  0.00      C2   C
ATOM   4956  CZ3 TRP B  82      -5.767  20.001   0.827  0.00  0.00      C2   C
ATOM   4957  CH2 TRP B  82      -5.843  18.712   0.335  0.00  0.00      C2   C
ATOM   4958  H   TRP B  82      -5.573  23.625  -5.338  0.00  0.00      C2   H
ATOM   4959  HA  TRP B  82      -6.634  24.123  -2.593  0.00  0.00      C2   H
ATOM   4960  HB3 TRP B  82      -4.360  23.477  -1.798  0.00  0.00      C2   H
ATOM   4961  HB2 TRP B  82      -3.737  23.225  -3.350  0.00  0.00      C2   H
ATOM   4962  HD1 TRP B  82      -4.418  21.047  -4.640  0.00  0.00      C2   H
ATOM   4963  HE1 TRP B  82      -5.093  18.586  -3.710  0.00  0.00      C2   H
ATOM   4964  HE3 TRP B  82      -5.318  22.067   0.385  0.00  0.00      C2   H
ATOM   4965  HZ2 TRP B  82      -5.794  17.421  -1.375  0.00  0.00      C2   H
ATOM   4966  HZ3 TRP B  82      -5.971  20.131   1.879  0.00  0.00      C2   H
ATOM   4967  HH2 TRP B  82      -5.996  17.975   1.109  0.00  0.00      C2   H
ATOM   4968  N   ASP B  83      -5.208  26.128  -2.343  0.00  0.00      C2   N
ATOM   4969  CA  ASP B  83      -4.402  27.279  -2.044  0.00  0.00      C2   C
ATOM   4970  C   ASP B  83      -3.326  26.802  -1.106  0.00  0.00      C2   C
ATOM   4971  O   ASP B  83      -3.620  26.657   0.106  0.00  0.00      C2   O
ATOM   4972  CB  ASP B  83      -5.199  28.472  -1.472  0.00  0.00      C2   C
ATOM   4973  CG  ASP B  83      -4.360  29.521  -0.668  0.00  0.00      C2   C
ATOM   4974  OD1 ASP B  83      -3.164  29.669  -0.867  0.00  0.00      C2   O
ATOM   4975  OD2 ASP B  83      -4.977  30.159   0.191  0.00  0.00      C2   O
ATOM   4976  H   ASP B  83      -5.774  25.805  -1.571  0.00  0.00      C2   H
ATOM   4977  HA  ASP B  83      -3.917  27.622  -2.958  0.00  0.00      C2   H
ATOM   4978  HB3 ASP B  83      -5.954  27.960  -0.876  0.00  0.00      C2   H
ATOM   4979  HB2 ASP B  83      -5.710  29.094  -2.207  0.00  0.00      C2   H
ATOM   4980  N   SER B  84      -2.105  26.642  -1.716  0.00  0.00      C2   N
ATOM   4981  CA  SER B  84      -0.924  26.108  -0.983  0.00  0.00      C2   C
ATOM   4982  C   SER B  84      -0.454  26.907   0.296  0.00  0.00      C2   C
ATOM   4983  O   SER B  84       0.236  26.212   1.055  0.00  0.00      C2   O
ATOM   4984  CB  SER B  84       0.251  25.941  -1.992  0.00  0.00      C2   C
ATOM   4985  OG  SER B  84       0.702  27.189  -2.517  0.00  0.00      C2   O
ATOM   4986  H   SER B  84      -1.992  26.817  -2.704  0.00  0.00      C2   H
ATOM   4987  HA  SER B  84      -1.262  25.115  -0.687  0.00  0.00      C2   H
ATOM   4988  HB3 SER B  84      -0.036  25.417  -2.903  0.00  0.00      C2   H
ATOM   4989  HB2 SER B  84       1.075  25.344  -1.602  0.00  0.00      C2   H
ATOM   4990  HG  SER B  84       0.272  27.201  -3.375  0.00  0.00      C2   H
ATOM   4991  N   TYR B  85      -0.781  28.221   0.357  0.00  0.00      C2   N
ATOM   4992  CA  TYR B  85      -0.240  29.065   1.428  0.00  0.00      C2   C
ATOM   4993  C   TYR B  85      -1.025  28.790   2.756  0.00  0.00      C2   C
ATOM   4994  O   TYR B  85      -0.500  28.483   3.826  0.00  0.00      C2   O
ATOM   4995  CB  TYR B  85      -0.392  30.504   1.117  0.00  0.00      C2   C
ATOM   4996  CG  TYR B  85       0.579  31.108   0.061  0.00  0.00      C2   C
ATOM   4997  CD1 TYR B  85       1.421  30.213  -0.725  0.00  0.00      C2   C
ATOM   4998  CD2 TYR B  85       0.687  32.486  -0.047  0.00  0.00      C2   C
ATOM   4999  CE1 TYR B  85       2.299  30.788  -1.626  0.00  0.00      C2   C
ATOM   5000  CE2 TYR B  85       1.494  33.024  -1.107  0.00  0.00      C2   C
ATOM   5001  CZ  TYR B  85       2.338  32.176  -1.835  0.00  0.00      C2   C
ATOM   5002  OH  TYR B  85       3.252  32.819  -2.683  0.00  0.00      C2   O
ATOM   5003  H   TYR B  85      -1.383  28.559  -0.380  0.00  0.00      C2   H
ATOM   5004  HA  TYR B  85       0.774  28.823   1.744  0.00  0.00      C2   H
ATOM   5005  HB3 TYR B  85      -0.273  31.130   2.002  0.00  0.00      C2   H
ATOM   5006  HB2 TYR B  85      -1.362  30.769   0.698  0.00  0.00      C2   H
ATOM   5007  HD1 TYR B  85       1.360  29.138  -0.639  0.00  0.00      C2   H
ATOM   5008  HD2 TYR B  85       0.143  33.231   0.515  0.00  0.00      C2   H
ATOM   5009  HE1 TYR B  85       3.092  30.176  -2.030  0.00  0.00      C2   H
ATOM   5010  HE2 TYR B  85       1.721  34.079  -1.159  0.00  0.00      C2   H
ATOM   5011  HH  TYR B  85       3.668  32.223  -3.310  0.00  0.00      C2   H
ATOM   5012  N   THR B  86      -2.312  28.915   2.642  0.00  0.00      C2   N
ATOM   5013  CA  THR B  86      -3.317  28.643   3.670  0.00  0.00      C2   C
ATOM   5014  C   THR B  86      -3.720  27.204   3.867  0.00  0.00      C2   C
ATOM   5015  O   THR B  86      -4.222  26.882   4.926  0.00  0.00      C2   O
ATOM   5016  CB  THR B  86      -4.685  29.388   3.463  0.00  0.00      C2   C
ATOM   5017  OG1 THR B  86      -5.496  28.912   2.373  0.00  0.00      C2   O
ATOM   5018  CG2 THR B  86      -4.546  30.936   3.402  0.00  0.00      C2   C
ATOM   5019  H   THR B  86      -2.710  29.100   1.732  0.00  0.00      C2   H
ATOM   5020  HA  THR B  86      -2.953  28.936   4.655  0.00  0.00      C2   H
ATOM   5021  HB  THR B  86      -5.233  29.188   4.384  0.00  0.00      C2   H
ATOM   5022  HG1 THR B  86      -5.244  29.393   1.581  0.00  0.00      C2   H
ATOM   5023 HG21 THR B  86      -3.602  31.353   3.752  0.00  0.00      C2   H
ATOM   5024 HG22 THR B  86      -4.466  31.201   2.348  0.00  0.00      C2   H
ATOM   5025 HG23 THR B  86      -5.251  31.666   3.800  0.00  0.00      C2   H
ATOM   5026  N   THR B  87      -3.404  26.293   2.923  0.00  0.00      C2   N
ATOM   5027  CA  THR B  87      -3.781  24.887   2.905  0.00  0.00      C2   C
ATOM   5028  C   THR B  87      -5.272  24.601   2.595  0.00  0.00      C2   C
ATOM   5029  O   THR B  87      -5.621  23.369   2.664  0.00  0.00      C2   O
ATOM   5030  CB  THR B  87      -3.149  24.129   4.136  0.00  0.00      C2   C
ATOM   5031  OG1 THR B  87      -3.751  24.360   5.382  0.00  0.00      C2   O
ATOM   5032  CG2 THR B  87      -1.683  24.304   4.374  0.00  0.00      C2   C
ATOM   5033  H   THR B  87      -2.984  26.655   2.079  0.00  0.00      C2   H
ATOM   5034  HA  THR B  87      -3.222  24.525   2.042  0.00  0.00      C2   H
ATOM   5035  HB  THR B  87      -3.252  23.064   3.928  0.00  0.00      C2   H
ATOM   5036  HG1 THR B  87      -3.635  25.310   5.459  0.00  0.00      C2   H
ATOM   5037 HG21 THR B  87      -1.492  25.337   4.663  0.00  0.00      C2   H
ATOM   5038 HG22 THR B  87      -1.162  23.644   5.067  0.00  0.00      C2   H
ATOM   5039 HG23 THR B  87      -1.205  24.279   3.395  0.00  0.00      C2   H
ATOM   5040  N   ASN B  88      -6.161  25.542   2.277  0.00  0.00      C2   N
ATOM   5041  CA  ASN B  88      -7.648  25.306   2.033  0.00  0.00      C2   C
ATOM   5042  C   ASN B  88      -7.921  24.673   0.700  0.00  0.00      C2   C
ATOM   5043  O   ASN B  88      -7.358  25.035  -0.328  0.00  0.00      C2   O
ATOM   5044  CB  ASN B  88      -8.391  26.659   2.027  0.00  0.00      C2   C
ATOM   5045  CG  ASN B  88      -8.586  27.268   3.360  0.00  0.00      C2   C
ATOM   5046  OD1 ASN B  88      -9.335  26.860   4.207  0.00  0.00      C2   O
ATOM   5047  ND2 ASN B  88      -7.781  28.286   3.650  0.00  0.00      C2   N
ATOM   5048  H   ASN B  88      -5.746  26.451   2.129  0.00  0.00      C2   H
ATOM   5049  HA  ASN B  88      -8.086  24.751   2.863  0.00  0.00      C2   H
ATOM   5050  HB3 ASN B  88      -9.329  26.348   1.567  0.00  0.00      C2   H
ATOM   5051  HB2 ASN B  88      -8.059  27.472   1.382  0.00  0.00      C2   H
ATOM   5052 HD22 ASN B  88      -7.804  28.621   4.603  0.00  0.00      C2   H
ATOM   5053 HD21 ASN B  88      -7.021  28.623   3.076  0.00  0.00      C2   H
ATOM   5054  N   LYS B  89      -8.922  23.775   0.659  0.00  0.00      C2   N
ATOM   5055  CA  LYS B  89      -9.446  23.054  -0.511  0.00  0.00      C2   C
ATOM   5056  C   LYS B  89     -10.394  24.033  -1.178  0.00  0.00      C2   C
ATOM   5057  O   LYS B  89     -11.570  24.138  -0.789  0.00  0.00      C2   O
ATOM   5058  CB  LYS B  89     -10.097  21.716  -0.091  0.00  0.00      C2   C
ATOM   5059  CG  LYS B  89      -9.013  20.736   0.481  0.00  0.00      C2   C
ATOM   5060  CD  LYS B  89      -9.561  19.295   0.749  0.00  0.00      C2   C
ATOM   5061  CE  LYS B  89     -10.361  19.289   2.049  0.00  0.00      C2   C
ATOM   5062  NZ  LYS B  89      -9.507  19.671   3.180  0.00  0.00      C2   N
[truncated: 790,400 more chars]
