# Supplementary material for: Structural basis of THC analog activity at the Cannabinoid 1 receptor
Source: Nat Commun. 2025 Jan 8;16:486. doi: 10.1038/s41467-024-55808-4 (PMC11711184; doi:10.1038/s41467-024-55808-4)
Supplement: Supplementary file 6 — Source Data [file 41467_2024_55808_MOESM6_ESM.zip › MD_sim_coordinates/11b_THCv_end_1000ns.pdb]

CRYST1  101.654  112.585  139.100  90.00  90.00  90.00 P 1           1
ATOM      1  CH3 ACE A   2       0.198  38.355  16.298  0.00  0.00      C2   C
ATOM      2  C   ACE A   2      -1.328  38.303  16.420  0.00  0.00      C2   C
ATOM      3  O   ACE A   2      -1.912  37.195  16.347  0.00  0.00      C2   O
ATOM      4  1H  ACE A   2       0.423  38.589  15.257  0.00  0.00      C2   H
ATOM      5  2H  ACE A   2       0.577  39.223  16.838  0.00  0.00      C2   H
ATOM      6  3H  ACE A   2       0.749  37.466  16.604  0.00  0.00      C2   H
ATOM      7  N   CYS A   3      -1.965  39.470  16.351  0.00  0.00      C2   N
ATOM      8  CA  CYS A   3      -3.395  39.551  16.132  0.00  0.00      C2   C
ATOM      9  C   CYS A   3      -3.675  39.939  14.663  0.00  0.00      C2   C
ATOM     10  O   CYS A   3      -4.688  39.537  14.142  0.00  0.00      C2   O
ATOM     11  CB  CYS A   3      -3.905  40.782  16.931  0.00  0.00      C2   C
ATOM     12  SG  CYS A   3      -3.590  40.614  18.675  0.00  0.00      C2   S
ATOM     13  H2  CYS A   3      -1.358  40.273  16.273  0.00  0.00      C2   H
ATOM     14  HA  CYS A   3      -3.979  38.713  16.511  0.00  0.00      C2   H
ATOM     15  HB3 CYS A   3      -4.974  40.897  16.749  0.00  0.00      C2   H
ATOM     16  HB2 CYS A   3      -3.451  41.726  16.632  0.00  0.00      C2   H
ATOM     17  HG  CYS A   3      -2.550  41.445  18.567  0.00  0.00      C2   H
ATOM     18  N   THR A   4      -2.734  40.599  14.001  0.00  0.00      C2   N
ATOM     19  CA  THR A   4      -2.956  40.915  12.567  0.00  0.00      C2   C
ATOM     20  C   THR A   4      -2.858  39.744  11.672  0.00  0.00      C2   C
ATOM     21  O   THR A   4      -2.052  38.828  11.827  0.00  0.00      C2   O
ATOM     22  CB  THR A   4      -1.824  41.881  12.111  0.00  0.00      C2   C
ATOM     23  OG1 THR A   4      -2.064  42.473  10.895  0.00  0.00      C2   O
ATOM     24  CG2 THR A   4      -0.353  41.314  12.150  0.00  0.00      C2   C
ATOM     25  H   THR A   4      -2.021  41.212  14.370  0.00  0.00      C2   H
ATOM     26  HA  THR A   4      -3.860  41.490  12.369  0.00  0.00      C2   H
ATOM     27  HB  THR A   4      -1.884  42.640  12.890  0.00  0.00      C2   H
ATOM     28  HG1 THR A   4      -2.937  42.854  10.769  0.00  0.00      C2   H
ATOM     29 HG21 THR A   4      -0.185  40.646  11.305  0.00  0.00      C2   H
ATOM     30 HG22 THR A   4       0.335  42.149  12.014  0.00  0.00      C2   H
ATOM     31 HG23 THR A   4       0.037  40.856  13.059  0.00  0.00      C2   H
ATOM     32  N   LEU A   5      -3.655  39.772  10.611  0.00  0.00      C2   N
ATOM     33  CA  LEU A   5      -3.924  38.874   9.465  0.00  0.00      C2   C
ATOM     34  C   LEU A   5      -4.068  39.699   8.206  0.00  0.00      C2   C
ATOM     35  O   LEU A   5      -4.714  40.764   8.215  0.00  0.00      C2   O
ATOM     36  CB  LEU A   5      -5.100  37.879   9.881  0.00  0.00      C2   C
ATOM     37  CG  LEU A   5      -5.457  36.724   8.951  0.00  0.00      C2   C
ATOM     38  CD1 LEU A   5      -4.441  35.579   8.751  0.00  0.00      C2   C
ATOM     39  CD2 LEU A   5      -6.787  36.085   9.446  0.00  0.00      C2   C
ATOM     40  H   LEU A   5      -4.244  40.586  10.508  0.00  0.00      C2   H
ATOM     41  HA  LEU A   5      -3.039  38.237   9.466  0.00  0.00      C2   H
ATOM     42  HB3 LEU A   5      -6.025  38.425  10.067  0.00  0.00      C2   H
ATOM     43  HB2 LEU A   5      -4.918  37.452  10.867  0.00  0.00      C2   H
ATOM     44  HG  LEU A   5      -5.701  36.976   7.919  0.00  0.00      C2   H
ATOM     45 HD11 LEU A   5      -4.647  34.699   9.360  0.00  0.00      C2   H
ATOM     46 HD12 LEU A   5      -4.518  35.240   7.718  0.00  0.00      C2   H
ATOM     47 HD13 LEU A   5      -3.372  35.789   8.742  0.00  0.00      C2   H
ATOM     48 HD21 LEU A   5      -6.659  35.494  10.354  0.00  0.00      C2   H
ATOM     49 HD22 LEU A   5      -7.495  36.801   9.863  0.00  0.00      C2   H
ATOM     50 HD23 LEU A   5      -7.270  35.473   8.684  0.00  0.00      C2   H
ATOM     51  N   SER A   6      -3.509  39.295   7.101  0.00  0.00      C2   N
ATOM     52  CA  SER A   6      -3.804  39.874   5.779  0.00  0.00      C2   C
ATOM     53  C   SER A   6      -5.263  39.521   5.423  0.00  0.00      C2   C
ATOM     54  O   SER A   6      -5.655  38.372   5.607  0.00  0.00      C2   O
ATOM     55  CB  SER A   6      -2.772  39.347   4.690  0.00  0.00      C2   C
ATOM     56  OG  SER A   6      -2.998  39.972   3.477  0.00  0.00      C2   O
ATOM     57  H   SER A   6      -2.902  38.495   7.203  0.00  0.00      C2   H
ATOM     58  HA  SER A   6      -3.805  40.962   5.843  0.00  0.00      C2   H
ATOM     59  HB3 SER A   6      -2.632  38.269   4.606  0.00  0.00      C2   H
ATOM     60  HB2 SER A   6      -1.745  39.673   4.854  0.00  0.00      C2   H
ATOM     61  HG  SER A   6      -2.197  39.989   2.948  0.00  0.00      C2   H
ATOM     62  N   ALA A   7      -6.061  40.550   5.024  0.00  0.00      C2   N
ATOM     63  CA  ALA A   7      -7.460  40.372   4.508  0.00  0.00      C2   C
ATOM     64  C   ALA A   7      -7.528  39.400   3.282  0.00  0.00      C2   C
ATOM     65  O   ALA A   7      -8.517  38.731   3.063  0.00  0.00      C2   O
ATOM     66  CB  ALA A   7      -8.014  41.778   4.085  0.00  0.00      C2   C
ATOM     67  H   ALA A   7      -5.610  41.448   4.927  0.00  0.00      C2   H
ATOM     68  HA  ALA A   7      -8.044  40.040   5.367  0.00  0.00      C2   H
ATOM     69  HB1 ALA A   7      -7.464  42.498   4.691  0.00  0.00      C2   H
ATOM     70  HB2 ALA A   7      -7.913  42.075   3.042  0.00  0.00      C2   H
ATOM     71  HB3 ALA A   7      -9.064  41.703   4.368  0.00  0.00      C2   H
ATOM     72  N   GLU A   8      -6.378  39.296   2.551  0.00  0.00      C2   N
ATOM     73  CA  GLU A   8      -6.243  38.392   1.504  0.00  0.00      C2   C
ATOM     74  C   GLU A   8      -6.089  36.992   2.093  0.00  0.00      C2   C
ATOM     75  O   GLU A   8      -6.735  36.040   1.634  0.00  0.00      C2   O
ATOM     76  CB  GLU A   8      -4.815  38.677   0.798  0.00  0.00      C2   C
ATOM     77  CG  GLU A   8      -5.001  40.089   0.169  0.00  0.00      C2   C
ATOM     78  CD  GLU A   8      -6.017  40.089  -0.934  0.00  0.00      C2   C
ATOM     79  OE1 GLU A   8      -6.803  41.064  -1.038  0.00  0.00      C2   O
ATOM     80  OE2 GLU A   8      -5.850  39.302  -1.884  0.00  0.00      C2   O
ATOM     81  H   GLU A   8      -5.662  39.999   2.662  0.00  0.00      C2   H
ATOM     82  HA  GLU A   8      -7.021  38.410   0.741  0.00  0.00      C2   H
ATOM     83  HB3 GLU A   8      -4.704  38.047  -0.084  0.00  0.00      C2   H
ATOM     84  HB2 GLU A   8      -3.974  38.617   1.489  0.00  0.00      C2   H
ATOM     85  HG3 GLU A   8      -4.049  40.342  -0.298  0.00  0.00      C2   H
ATOM     86  HG2 GLU A   8      -5.155  40.854   0.930  0.00  0.00      C2   H
ATOM     87  N   ASP A   9      -5.198  36.799   3.094  0.00  0.00      C2   N
ATOM     88  CA  ASP A   9      -5.038  35.493   3.785  0.00  0.00      C2   C
ATOM     89  C   ASP A   9      -6.415  34.993   4.373  0.00  0.00      C2   C
ATOM     90  O   ASP A   9      -6.704  33.832   4.266  0.00  0.00      C2   O
ATOM     91  CB  ASP A   9      -3.948  35.420   4.846  0.00  0.00      C2   C
ATOM     92  CG  ASP A   9      -2.527  35.591   4.392  0.00  0.00      C2   C
ATOM     93  OD1 ASP A   9      -2.169  35.470   3.207  0.00  0.00      C2   O
ATOM     94  OD2 ASP A   9      -1.665  35.736   5.251  0.00  0.00      C2   O
ATOM     95  H   ASP A   9      -4.698  37.586   3.482  0.00  0.00      C2   H
ATOM     96  HA  ASP A   9      -4.706  34.769   3.041  0.00  0.00      C2   H
ATOM     97  HB3 ASP A   9      -4.158  34.454   5.304  0.00  0.00      C2   H
ATOM     98  HB2 ASP A   9      -4.117  35.999   5.754  0.00  0.00      C2   H
ATOM     99  N   LYS A  10      -7.222  35.910   4.938  0.00  0.00      C2   N
ATOM    100  CA  LYS A  10      -8.469  35.615   5.586  0.00  0.00      C2   C
ATOM    101  C   LYS A  10      -9.584  35.329   4.612  0.00  0.00      C2   C
ATOM    102  O   LYS A  10     -10.606  34.675   4.861  0.00  0.00      C2   O
ATOM    103  CB  LYS A  10      -8.746  36.766   6.591  0.00  0.00      C2   C
ATOM    104  CG  LYS A  10     -10.003  36.631   7.497  0.00  0.00      C2   C
ATOM    105  CD  LYS A  10     -10.321  37.856   8.336  0.00  0.00      C2   C
ATOM    106  CE  LYS A  10     -11.653  37.895   9.141  0.00  0.00      C2   C
ATOM    107  NZ  LYS A  10     -11.815  39.237   9.791  0.00  0.00      C2   N
ATOM    108  H   LYS A  10      -6.863  36.854   4.944  0.00  0.00      C2   H
ATOM    109  HA  LYS A  10      -8.395  34.666   6.118  0.00  0.00      C2   H
ATOM    110  HB3 LYS A  10      -8.775  37.744   6.111  0.00  0.00      C2   H
ATOM    111  HB2 LYS A  10      -7.851  36.816   7.212  0.00  0.00      C2   H
ATOM    112  HG3 LYS A  10      -9.888  35.761   8.144  0.00  0.00      C2   H
ATOM    113  HG2 LYS A  10     -10.894  36.422   6.904  0.00  0.00      C2   H
ATOM    114  HD3 LYS A  10     -10.366  38.732   7.689  0.00  0.00      C2   H
ATOM    115  HD2 LYS A  10      -9.445  38.067   8.951  0.00  0.00      C2   H
ATOM    116  HE3 LYS A  10     -11.677  37.169   9.955  0.00  0.00      C2   H
ATOM    117  HE2 LYS A  10     -12.477  37.725   8.449  0.00  0.00      C2   H
ATOM    118  HZ1 LYS A  10     -11.092  39.448  10.464  0.00  0.00      C2   H
ATOM    119  HZ2 LYS A  10     -11.664  39.950   9.092  0.00  0.00      C2   H
ATOM    120  HZ3 LYS A  10     -12.650  39.454  10.316  0.00  0.00      C2   H
ATOM    121  N   ALA A  11      -9.397  35.806   3.352  0.00  0.00      C2   N
ATOM    122  CA  ALA A  11     -10.196  35.443   2.191  0.00  0.00      C2   C
ATOM    123  C   ALA A  11      -9.995  34.015   1.745  0.00  0.00      C2   C
ATOM    124  O   ALA A  11     -10.944  33.218   1.616  0.00  0.00      C2   O
ATOM    125  CB  ALA A  11      -9.966  36.482   1.064  0.00  0.00      C2   C
ATOM    126  H   ALA A  11      -8.601  36.420   3.259  0.00  0.00      C2   H
ATOM    127  HA  ALA A  11     -11.240  35.525   2.494  0.00  0.00      C2   H
ATOM    128  HB1 ALA A  11      -9.077  37.099   1.194  0.00  0.00      C2   H
ATOM    129  HB2 ALA A  11     -10.086  35.942   0.124  0.00  0.00      C2   H
ATOM    130  HB3 ALA A  11     -10.721  37.267   1.029  0.00  0.00      C2   H
ATOM    131  N   ALA A  12      -8.719  33.614   1.755  0.00  0.00      C2   N
ATOM    132  CA  ALA A  12      -8.185  32.283   1.566  0.00  0.00      C2   C
ATOM    133  C   ALA A  12      -8.587  31.303   2.680  0.00  0.00      C2   C
ATOM    134  O   ALA A  12      -8.761  30.144   2.345  0.00  0.00      C2   O
ATOM    135  CB  ALA A  12      -6.679  32.334   1.413  0.00  0.00      C2   C
ATOM    136  H   ALA A  12      -8.040  34.321   2.001  0.00  0.00      C2   H
ATOM    137  HA  ALA A  12      -8.496  31.889   0.598  0.00  0.00      C2   H
ATOM    138  HB1 ALA A  12      -6.480  32.854   0.476  0.00  0.00      C2   H
ATOM    139  HB2 ALA A  12      -6.198  32.855   2.240  0.00  0.00      C2   H
ATOM    140  HB3 ALA A  12      -6.330  31.312   1.268  0.00  0.00      C2   H
ATOM    141  N   VAL A  13      -8.759  31.793   3.910  0.00  0.00      C2   N
ATOM    142  CA  VAL A  13      -9.286  31.019   4.933  0.00  0.00      C2   C
ATOM    143  C   VAL A  13     -10.696  30.532   4.674  0.00  0.00      C2   C
ATOM    144  O   VAL A  13     -10.933  29.327   4.845  0.00  0.00      C2   O
ATOM    145  CB  VAL A  13      -9.220  31.779   6.327  0.00  0.00      C2   C
ATOM    146  CG1 VAL A  13      -9.969  30.967   7.445  0.00  0.00      C2   C
ATOM    147  CG2 VAL A  13      -7.797  31.924   6.888  0.00  0.00      C2   C
ATOM    148  H   VAL A  13      -8.364  32.712   4.053  0.00  0.00      C2   H
ATOM    149  HA  VAL A  13      -8.651  30.144   5.068  0.00  0.00      C2   H
ATOM    150  HB  VAL A  13      -9.744  32.729   6.222  0.00  0.00      C2   H
ATOM    151 HG11 VAL A  13      -9.730  29.904   7.500  0.00  0.00      C2   H
ATOM    152 HG12 VAL A  13      -9.748  31.369   8.434  0.00  0.00      C2   H
ATOM    153 HG13 VAL A  13     -11.053  30.888   7.373  0.00  0.00      C2   H
ATOM    154 HG21 VAL A  13      -7.455  30.945   7.222  0.00  0.00      C2   H
ATOM    155 HG22 VAL A  13      -7.208  32.481   6.159  0.00  0.00      C2   H
ATOM    156 HG23 VAL A  13      -7.789  32.662   7.690  0.00  0.00      C2   H
ATOM    157  N   GLU A  14     -11.620  31.435   4.269  0.00  0.00      C2   N
ATOM    158  CA  GLU A  14     -12.983  31.164   3.856  0.00  0.00      C2   C
ATOM    159  C   GLU A  14     -13.122  30.357   2.518  0.00  0.00      C2   C
ATOM    160  O   GLU A  14     -14.061  29.639   2.437  0.00  0.00      C2   O
ATOM    161  CB  GLU A  14     -13.684  32.509   3.873  0.00  0.00      C2   C
ATOM    162  CG  GLU A  14     -14.026  33.137   5.155  0.00  0.00      C2   C
ATOM    163  CD  GLU A  14     -14.976  32.320   5.942  0.00  0.00      C2   C
ATOM    164  OE1 GLU A  14     -15.984  31.864   5.429  0.00  0.00      C2   O
ATOM    165  OE2 GLU A  14     -14.701  32.017   7.085  0.00  0.00      C2   O
ATOM    166  H   GLU A  14     -11.270  32.354   4.039  0.00  0.00      C2   H
ATOM    167  HA  GLU A  14     -13.380  30.636   4.723  0.00  0.00      C2   H
ATOM    168  HB3 GLU A  14     -14.568  32.363   3.252  0.00  0.00      C2   H
ATOM    169  HB2 GLU A  14     -13.131  33.125   3.164  0.00  0.00      C2   H
ATOM    170  HG3 GLU A  14     -14.433  34.147   5.088  0.00  0.00      C2   H
ATOM    171  HG2 GLU A  14     -13.145  33.373   5.751  0.00  0.00      C2   H
ATOM    172  N   ARG A  15     -12.236  30.451   1.569  0.00  0.00      C2   N
ATOM    173  CA  ARG A  15     -12.139  29.543   0.410  0.00  0.00      C2   C
ATOM    174  C   ARG A  15     -11.584  28.085   0.826  0.00  0.00      C2   C
ATOM    175  O   ARG A  15     -12.098  27.119   0.309  0.00  0.00      C2   O
ATOM    176  CB  ARG A  15     -11.329  30.264  -0.703  0.00  0.00      C2   C
ATOM    177  CG  ARG A  15     -10.642  29.487  -1.791  0.00  0.00      C2   C
ATOM    178  CD  ARG A  15     -11.486  28.937  -2.942  0.00  0.00      C2   C
ATOM    179  NE  ARG A  15     -12.283  29.889  -3.735  0.00  0.00      C2   N
ATOM    180  CZ  ARG A  15     -11.867  30.705  -4.705  0.00  0.00      C2   C
ATOM    181  NH1 ARG A  15     -10.603  30.688  -5.171  0.00  0.00      C2   N
ATOM    182  NH2 ARG A  15     -12.696  31.545  -5.271  0.00  0.00      C2   N
ATOM    183  H   ARG A  15     -11.446  31.042   1.786  0.00  0.00      C2   H
ATOM    184  HA  ARG A  15     -13.146  29.368   0.032  0.00  0.00      C2   H
ATOM    185  HB3 ARG A  15     -10.473  30.768  -0.254  0.00  0.00      C2   H
ATOM    186  HB2 ARG A  15     -11.869  31.006  -1.291  0.00  0.00      C2   H
ATOM    187  HG3 ARG A  15      -9.893  28.777  -1.441  0.00  0.00      C2   H
ATOM    188  HG2 ARG A  15      -9.967  30.209  -2.252  0.00  0.00      C2   H
ATOM    189  HD3 ARG A  15     -12.299  28.478  -2.379  0.00  0.00      C2   H
ATOM    190  HD2 ARG A  15     -11.030  28.158  -3.552  0.00  0.00      C2   H
ATOM    191  HE  ARG A  15     -13.171  30.146  -3.329  0.00  0.00      C2   H
ATOM    192 HH12 ARG A  15     -10.242  31.279  -5.906  0.00  0.00      C2   H
ATOM    193 HH11 ARG A  15     -10.048  29.957  -4.749  0.00  0.00      C2   H
ATOM    194 HH22 ARG A  15     -12.378  32.245  -5.926  0.00  0.00      C2   H
ATOM    195 HH21 ARG A  15     -13.686  31.352  -5.232  0.00  0.00      C2   H
ATOM    196  N   SER A  16     -10.575  28.052   1.710  0.00  0.00      C2   N
ATOM    197  CA  SER A  16     -10.056  26.764   2.195  0.00  0.00      C2   C
ATOM    198  C   SER A  16     -11.131  26.021   2.997  0.00  0.00      C2   C
ATOM    199  O   SER A  16     -11.459  24.846   2.664  0.00  0.00      C2   O
ATOM    200  CB  SER A  16      -8.770  27.070   3.025  0.00  0.00      C2   C
ATOM    201  OG  SER A  16      -8.193  25.823   3.478  0.00  0.00      C2   O
ATOM    202  H   SER A  16      -9.936  28.807   1.915  0.00  0.00      C2   H
ATOM    203  HA  SER A  16      -9.890  26.178   1.291  0.00  0.00      C2   H
ATOM    204  HB3 SER A  16      -9.067  27.820   3.758  0.00  0.00      C2   H
ATOM    205  HB2 SER A  16      -8.083  27.492   2.292  0.00  0.00      C2   H
ATOM    206  HG  SER A  16      -8.230  25.795   4.437  0.00  0.00      C2   H
ATOM    207  N   LYS A  17     -11.966  26.731   3.863  0.00  0.00      C2   N
ATOM    208  CA  LYS A  17     -13.115  26.244   4.666  0.00  0.00      C2   C
ATOM    209  C   LYS A  17     -14.168  25.661   3.734  0.00  0.00      C2   C
ATOM    210  O   LYS A  17     -14.739  24.629   4.099  0.00  0.00      C2   O
ATOM    211  CB  LYS A  17     -13.805  27.359   5.559  0.00  0.00      C2   C
ATOM    212  CG  LYS A  17     -13.062  27.604   6.897  0.00  0.00      C2   C
ATOM    213  CD  LYS A  17     -13.569  28.798   7.693  0.00  0.00      C2   C
ATOM    214  CE  LYS A  17     -15.153  28.895   7.884  0.00  0.00      C2   C
ATOM    215  NZ  LYS A  17     -15.479  30.116   8.589  0.00  0.00      C2   N
ATOM    216  H   LYS A  17     -11.608  27.654   4.061  0.00  0.00      C2   H
ATOM    217  HA  LYS A  17     -12.692  25.480   5.319  0.00  0.00      C2   H
ATOM    218  HB3 LYS A  17     -14.761  26.897   5.805  0.00  0.00      C2   H
ATOM    219  HB2 LYS A  17     -13.969  28.322   5.076  0.00  0.00      C2   H
ATOM    220  HG3 LYS A  17     -11.985  27.738   6.801  0.00  0.00      C2   H
ATOM    221  HG2 LYS A  17     -13.105  26.726   7.542  0.00  0.00      C2   H
ATOM    222  HD3 LYS A  17     -13.129  29.702   7.272  0.00  0.00      C2   H
ATOM    223  HD2 LYS A  17     -13.073  28.794   8.664  0.00  0.00      C2   H
ATOM    224  HE3 LYS A  17     -15.417  28.056   8.528  0.00  0.00      C2   H
ATOM    225  HE2 LYS A  17     -15.681  28.826   6.933  0.00  0.00      C2   H
ATOM    226  HZ1 LYS A  17     -14.890  30.197   9.405  0.00  0.00      C2   H
ATOM    227  HZ2 LYS A  17     -15.260  30.860   7.942  0.00  0.00      C2   H
ATOM    228  HZ3 LYS A  17     -16.438  30.275   8.864  0.00  0.00      C2   H
ATOM    229  N   MET A  18     -14.302  26.268   2.548  0.00  0.00      C2   N
ATOM    230  CA  MET A  18     -15.326  25.941   1.483  0.00  0.00      C2   C
ATOM    231  C   MET A  18     -15.011  24.655   0.775  0.00  0.00      C2   C
ATOM    232  O   MET A  18     -15.808  23.780   0.578  0.00  0.00      C2   O
ATOM    233  CB  MET A  18     -15.540  27.234   0.596  0.00  0.00      C2   C
ATOM    234  CG  MET A  18     -16.370  26.923  -0.687  0.00  0.00      C2   C
ATOM    235  SD  MET A  18     -16.874  28.517  -1.516  0.00  0.00      C2   S
ATOM    236  CE  MET A  18     -17.915  28.028  -2.926  0.00  0.00      C2   C
ATOM    237  H   MET A  18     -13.768  27.101   2.345  0.00  0.00      C2   H
ATOM    238  HA  MET A  18     -16.276  25.863   2.012  0.00  0.00      C2   H
ATOM    239  HB3 MET A  18     -14.573  27.646   0.307  0.00  0.00      C2   H
ATOM    240  HB2 MET A  18     -15.910  28.090   1.160  0.00  0.00      C2   H
ATOM    241  HG3 MET A  18     -17.280  26.425  -0.352  0.00  0.00      C2   H
ATOM    242  HG2 MET A  18     -15.811  26.235  -1.321  0.00  0.00      C2   H
ATOM    243  HE1 MET A  18     -17.419  27.200  -3.432  0.00  0.00      C2   H
ATOM    244  HE2 MET A  18     -18.930  27.693  -2.712  0.00  0.00      C2   H
ATOM    245  HE3 MET A  18     -18.030  28.862  -3.619  0.00  0.00      C2   H
ATOM    246  N   ILE A  19     -13.731  24.480   0.527  0.00  0.00      C2   N
ATOM    247  CA  ILE A  19     -13.063  23.251   0.123  0.00  0.00      C2   C
ATOM    248  C   ILE A  19     -13.117  22.139   1.150  0.00  0.00      C2   C
ATOM    249  O   ILE A  19     -13.444  20.980   0.793  0.00  0.00      C2   O
ATOM    250  CB  ILE A  19     -11.614  23.550  -0.345  0.00  0.00      C2   C
ATOM    251  CG1 ILE A  19     -11.682  24.571  -1.459  0.00  0.00      C2   C
ATOM    252  CG2 ILE A  19     -10.636  22.372  -0.691  0.00  0.00      C2   C
ATOM    253  CD1 ILE A  19     -10.308  25.199  -1.944  0.00  0.00      C2   C
ATOM    254  H   ILE A  19     -13.094  25.216   0.795  0.00  0.00      C2   H
ATOM    255  HA  ILE A  19     -13.723  23.015  -0.711  0.00  0.00      C2   H
ATOM    256  HB  ILE A  19     -11.119  24.086   0.465  0.00  0.00      C2   H
ATOM    257 HG13 ILE A  19     -12.388  25.400  -1.401  0.00  0.00      C2   H
ATOM    258 HG12 ILE A  19     -12.007  23.968  -2.306  0.00  0.00      C2   H
ATOM    259 HG21 ILE A  19      -9.658  22.692  -1.050  0.00  0.00      C2   H
ATOM    260 HG22 ILE A  19     -10.505  21.616   0.084  0.00  0.00      C2   H
ATOM    261 HG23 ILE A  19     -11.073  21.862  -1.550  0.00  0.00      C2   H
ATOM    262 HD11 ILE A  19      -9.854  24.518  -2.663  0.00  0.00      C2   H
ATOM    263 HD12 ILE A  19     -10.413  26.120  -2.517  0.00  0.00      C2   H
ATOM    264 HD13 ILE A  19      -9.655  25.458  -1.110  0.00  0.00      C2   H
ATOM    265  N   ASP A  20     -12.959  22.478   2.436  0.00  0.00      C2   N
ATOM    266  CA  ASP A  20     -13.187  21.606   3.587  0.00  0.00      C2   C
ATOM    267  C   ASP A  20     -14.664  21.031   3.714  0.00  0.00      C2   C
ATOM    268  O   ASP A  20     -14.803  19.785   3.896  0.00  0.00      C2   O
ATOM    269  CB  ASP A  20     -12.635  22.155   4.906  0.00  0.00      C2   C
ATOM    270  CG  ASP A  20     -11.189  22.013   5.087  0.00  0.00      C2   C
ATOM    271  OD1 ASP A  20     -10.649  20.849   5.008  0.00  0.00      C2   O
ATOM    272  OD2 ASP A  20     -10.560  23.014   5.442  0.00  0.00      C2   O
ATOM    273  H   ASP A  20     -12.524  23.356   2.679  0.00  0.00      C2   H
ATOM    274  HA  ASP A  20     -12.588  20.766   3.238  0.00  0.00      C2   H
ATOM    275  HB3 ASP A  20     -13.173  21.742   5.759  0.00  0.00      C2   H
ATOM    276  HB2 ASP A  20     -12.795  23.232   4.970  0.00  0.00      C2   H
ATOM    277  N   ARG A  21     -15.703  21.841   3.443  0.00  0.00      C2   N
ATOM    278  CA  ARG A  21     -17.064  21.267   3.287  0.00  0.00      C2   C
ATOM    279  C   ARG A  21     -17.292  20.359   2.013  0.00  0.00      C2   C
ATOM    280  O   ARG A  21     -18.140  19.420   2.049  0.00  0.00      C2   O
ATOM    281  CB  ARG A  21     -18.053  22.469   3.151  0.00  0.00      C2   C
ATOM    282  CG  ARG A  21     -17.966  23.553   4.235  0.00  0.00      C2   C
ATOM    283  CD  ARG A  21     -19.147  24.468   4.393  0.00  0.00      C2   C
ATOM    284  NE  ARG A  21     -19.207  25.423   3.343  0.00  0.00      C2   N
ATOM    285  CZ  ARG A  21     -18.542  26.566   3.348  0.00  0.00      C2   C
ATOM    286  NH1 ARG A  21     -17.796  26.991   4.416  0.00  0.00      C2   N
ATOM    287  NH2 ARG A  21     -18.726  27.402   2.363  0.00  0.00      C2   N
ATOM    288  H   ARG A  21     -15.562  22.840   3.409  0.00  0.00      C2   H
ATOM    289  HA  ARG A  21     -17.403  20.701   4.154  0.00  0.00      C2   H
ATOM    290  HB3 ARG A  21     -19.062  22.054   3.165  0.00  0.00      C2   H
ATOM    291  HB2 ARG A  21     -18.004  22.962   2.180  0.00  0.00      C2   H
ATOM    292  HG3 ARG A  21     -17.081  24.188   4.186  0.00  0.00      C2   H
ATOM    293  HG2 ARG A  21     -17.839  22.981   5.154  0.00  0.00      C2   H
ATOM    294  HD3 ARG A  21     -19.242  24.846   5.411  0.00  0.00      C2   H
ATOM    295  HD2 ARG A  21     -20.025  23.854   4.191  0.00  0.00      C2   H
ATOM    296  HE  ARG A  21     -19.711  25.114   2.523  0.00  0.00      C2   H
ATOM    297 HH12 ARG A  21     -17.345  27.889   4.505  0.00  0.00      C2   H
ATOM    298 HH11 ARG A  21     -17.612  26.368   5.189  0.00  0.00      C2   H
ATOM    299 HH22 ARG A  21     -18.205  28.266   2.316  0.00  0.00      C2   H
ATOM    300 HH21 ARG A  21     -19.336  27.237   1.575  0.00  0.00      C2   H
ATOM    301  N   ASN A  22     -16.564  20.626   0.888  0.00  0.00      C2   N
ATOM    302  CA  ASN A  22     -16.592  19.791  -0.289  0.00  0.00      C2   C
ATOM    303  C   ASN A  22     -15.951  18.355  -0.016  0.00  0.00      C2   C
ATOM    304  O   ASN A  22     -16.572  17.322  -0.337  0.00  0.00      C2   O
ATOM    305  CB  ASN A  22     -16.041  20.355  -1.613  0.00  0.00      C2   C
ATOM    306  CG  ASN A  22     -16.334  21.781  -2.077  0.00  0.00      C2   C
ATOM    307  OD1 ASN A  22     -17.243  22.354  -1.563  0.00  0.00      C2   O
ATOM    308  ND2 ASN A  22     -15.574  22.288  -3.066  0.00  0.00      C2   N
ATOM    309  H   ASN A  22     -16.086  21.510   0.786  0.00  0.00      C2   H
ATOM    310  HA  ASN A  22     -17.616  19.498  -0.526  0.00  0.00      C2   H
ATOM    311  HB3 ASN A  22     -16.414  19.759  -2.446  0.00  0.00      C2   H
ATOM    312  HB2 ASN A  22     -14.963  20.198  -1.570  0.00  0.00      C2   H
ATOM    313 HD22 ASN A  22     -15.731  23.193  -3.487  0.00  0.00      C2   H
ATOM    314 HD21 ASN A  22     -14.778  21.748  -3.374  0.00  0.00      C2   H
ATOM    315  N   LEU A  23     -14.925  18.383   0.808  0.00  0.00      C2   N
ATOM    316  CA  LEU A  23     -14.121  17.218   1.305  0.00  0.00      C2   C
ATOM    317  C   LEU A  23     -14.823  16.381   2.407  0.00  0.00      C2   C
ATOM    318  O   LEU A  23     -14.343  15.264   2.573  0.00  0.00      C2   O
ATOM    319  CB  LEU A  23     -12.738  17.639   1.660  0.00  0.00      C2   C
ATOM    320  CG  LEU A  23     -11.755  18.042   0.479  0.00  0.00      C2   C
ATOM    321  CD1 LEU A  23     -10.576  18.843   1.040  0.00  0.00      C2   C
ATOM    322  CD2 LEU A  23     -11.275  16.788  -0.342  0.00  0.00      C2   C
ATOM    323  H   LEU A  23     -14.447  19.228   1.087  0.00  0.00      C2   H
ATOM    324  HA  LEU A  23     -13.973  16.509   0.490  0.00  0.00      C2   H
ATOM    325  HB3 LEU A  23     -12.225  16.913   2.291  0.00  0.00      C2   H
ATOM    326  HB2 LEU A  23     -12.941  18.529   2.255  0.00  0.00      C2   H
ATOM    327  HG  LEU A  23     -12.277  18.728  -0.188  0.00  0.00      C2   H
ATOM    328 HD11 LEU A  23     -10.188  19.504   0.265  0.00  0.00      C2   H
ATOM    329 HD12 LEU A  23     -10.781  19.589   1.807  0.00  0.00      C2   H
ATOM    330 HD13 LEU A  23      -9.718  18.244   1.346  0.00  0.00      C2   H
ATOM    331 HD21 LEU A  23     -11.453  15.910   0.279  0.00  0.00      C2   H
ATOM    332 HD22 LEU A  23     -11.798  16.533  -1.263  0.00  0.00      C2   H
ATOM    333 HD23 LEU A  23     -10.205  16.764  -0.547  0.00  0.00      C2   H
ATOM    334  N   ARG A  24     -15.830  17.013   3.044  0.00  0.00      C2   N
ATOM    335  CA  ARG A  24     -16.843  16.382   3.990  0.00  0.00      C2   C
ATOM    336  C   ARG A  24     -17.706  15.347   3.171  0.00  0.00      C2   C
ATOM    337  O   ARG A  24     -18.232  14.433   3.807  0.00  0.00      C2   O
ATOM    338  CB  ARG A  24     -17.530  17.592   4.651  0.00  0.00      C2   C
ATOM    339  CG  ARG A  24     -18.652  17.217   5.659  0.00  0.00      C2   C
ATOM    340  CD  ARG A  24     -19.238  18.383   6.520  0.00  0.00      C2   C
ATOM    341  NE  ARG A  24     -20.058  19.323   5.693  0.00  0.00      C2   N
ATOM    342  CZ  ARG A  24     -20.458  20.498   6.130  0.00  0.00      C2   C
ATOM    343  NH1 ARG A  24     -19.934  20.901   7.272  0.00  0.00      C2   N
ATOM    344  NH2 ARG A  24     -21.348  21.118   5.399  0.00  0.00      C2   N
ATOM    345  H   ARG A  24     -15.969  17.987   2.818  0.00  0.00      C2   H
ATOM    346  HA  ARG A  24     -16.278  15.851   4.757  0.00  0.00      C2   H
ATOM    347  HB3 ARG A  24     -17.948  18.265   3.902  0.00  0.00      C2   H
ATOM    348  HB2 ARG A  24     -16.789  18.091   5.276  0.00  0.00      C2   H
ATOM    349  HG3 ARG A  24     -18.265  16.374   6.232  0.00  0.00      C2   H
ATOM    350  HG2 ARG A  24     -19.473  16.814   5.066  0.00  0.00      C2   H
ATOM    351  HD3 ARG A  24     -18.390  18.933   6.928  0.00  0.00      C2   H
ATOM    352  HD2 ARG A  24     -19.740  17.896   7.356  0.00  0.00      C2   H
ATOM    353  HE  ARG A  24     -20.558  18.885   4.933  0.00  0.00      C2   H
ATOM    354 HH12 ARG A  24     -20.048  21.830   7.652  0.00  0.00      C2   H
ATOM    355 HH11 ARG A  24     -19.360  20.337   7.882  0.00  0.00      C2   H
ATOM    356 HH22 ARG A  24     -21.598  22.086   5.540  0.00  0.00      C2   H
ATOM    357 HH21 ARG A  24     -21.673  20.661   4.559  0.00  0.00      C2   H
ATOM    358  N   GLU A  25     -17.938  15.499   1.828  0.00  0.00      C2   N
ATOM    359  CA  GLU A  25     -18.773  14.596   1.055  0.00  0.00      C2   C
ATOM    360  C   GLU A  25     -17.791  13.799   0.154  0.00  0.00      C2   C
ATOM    361  O   GLU A  25     -18.015  12.589   0.020  0.00  0.00      C2   O
ATOM    362  CB  GLU A  25     -19.716  15.497   0.270  0.00  0.00      C2   C
ATOM    363  CG  GLU A  25     -20.317  16.640   1.063  0.00  0.00      C2   C
ATOM    364  CD  GLU A  25     -21.162  16.131   2.197  0.00  0.00      C2   C
ATOM    365  OE1 GLU A  25     -21.119  16.676   3.353  0.00  0.00      C2   O
ATOM    366  OE2 GLU A  25     -21.936  15.172   2.040  0.00  0.00      C2   O
ATOM    367  H   GLU A  25     -17.509  16.227   1.275  0.00  0.00      C2   H
ATOM    368  HA  GLU A  25     -19.332  13.950   1.732  0.00  0.00      C2   H
ATOM    369  HB3 GLU A  25     -20.456  14.924  -0.288  0.00  0.00      C2   H
ATOM    370  HB2 GLU A  25     -19.138  15.985  -0.515  0.00  0.00      C2   H
ATOM    371  HG3 GLU A  25     -20.932  17.082   0.280  0.00  0.00      C2   H
ATOM    372  HG2 GLU A  25     -19.596  17.410   1.341  0.00  0.00      C2   H
ATOM    373  N   ASP A  26     -16.641  14.353  -0.340  0.00  0.00      C2   N
ATOM    374  CA  ASP A  26     -15.671  13.545  -1.071  0.00  0.00      C2   C
ATOM    375  C   ASP A  26     -15.032  12.466  -0.203  0.00  0.00      C2   C
ATOM    376  O   ASP A  26     -14.766  11.335  -0.632  0.00  0.00      C2   O
ATOM    377  CB  ASP A  26     -14.566  14.495  -1.783  0.00  0.00      C2   C
ATOM    378  CG  ASP A  26     -15.110  15.542  -2.782  0.00  0.00      C2   C
ATOM    379  OD1 ASP A  26     -16.212  15.484  -3.327  0.00  0.00      C2   O
ATOM    380  OD2 ASP A  26     -14.338  16.496  -3.015  0.00  0.00      C2   O
ATOM    381  H   ASP A  26     -16.542  15.346  -0.496  0.00  0.00      C2   H
ATOM    382  HA  ASP A  26     -16.128  13.038  -1.921  0.00  0.00      C2   H
ATOM    383  HB3 ASP A  26     -13.872  13.824  -2.290  0.00  0.00      C2   H
ATOM    384  HB2 ASP A  26     -13.981  15.081  -1.074  0.00  0.00      C2   H
ATOM    385  N   GLY A  27     -15.023  12.741   1.091  0.00  0.00      C2   N
ATOM    386  CA  GLY A  27     -14.497  11.871   2.158  0.00  0.00      C2   C
ATOM    387  C   GLY A  27     -15.317  10.608   2.226  0.00  0.00      C2   C
ATOM    388  O   GLY A  27     -14.750   9.480   2.325  0.00  0.00      C2   O
ATOM    389  H   GLY A  27     -15.259  13.714   1.219  0.00  0.00      C2   H
ATOM    390  HA3 GLY A  27     -14.563  12.404   3.106  0.00  0.00      C2   H
ATOM    391  HA2 GLY A  27     -13.450  11.607   2.008  0.00  0.00      C2   H
ATOM    392  N   GLU A  28     -16.636  10.735   2.319  0.00  0.00      C2   N
ATOM    393  CA  GLU A  28     -17.678   9.681   2.394  0.00  0.00      C2   C
ATOM    394  C   GLU A  28     -17.970   8.928   1.057  0.00  0.00      C2   C
ATOM    395  O   GLU A  28     -18.232   7.716   1.129  0.00  0.00      C2   O
ATOM    396  CB  GLU A  28     -19.057  10.345   2.795  0.00  0.00      C2   C
ATOM    397  CG  GLU A  28     -19.040  11.217   4.049  0.00  0.00      C2   C
ATOM    398  CD  GLU A  28     -18.528  10.581   5.252  0.00  0.00      C2   C
ATOM    399  OE1 GLU A  28     -18.199  11.185   6.334  0.00  0.00      C2   O
ATOM    400  OE2 GLU A  28     -18.377   9.354   5.293  0.00  0.00      C2   O
ATOM    401  H   GLU A  28     -16.992  11.664   2.144  0.00  0.00      C2   H
ATOM    402  HA  GLU A  28     -17.329   8.935   3.109  0.00  0.00      C2   H
ATOM    403  HB3 GLU A  28     -19.984   9.787   2.928  0.00  0.00      C2   H
ATOM    404  HB2 GLU A  28     -19.235  11.064   1.996  0.00  0.00      C2   H
ATOM    405  HG3 GLU A  28     -20.026  11.640   4.239  0.00  0.00      C2   H
ATOM    406  HG2 GLU A  28     -18.385  12.027   3.728  0.00  0.00      C2   H
ATOM    407  N   LYS A  29     -17.782   9.517  -0.125  0.00  0.00      C2   N
ATOM    408  CA  LYS A  29     -17.886   8.919  -1.409  0.00  0.00      C2   C
ATOM    409  C   LYS A  29     -16.744   8.061  -1.703  0.00  0.00      C2   C
ATOM    410  O   LYS A  29     -16.941   6.994  -2.252  0.00  0.00      C2   O
ATOM    411  CB  LYS A  29     -18.071  10.016  -2.424  0.00  0.00      C2   C
ATOM    412  CG  LYS A  29     -19.458  10.638  -2.573  0.00  0.00      C2   C
ATOM    413  CD  LYS A  29     -20.635   9.692  -2.463  0.00  0.00      C2   C
ATOM    414  CE  LYS A  29     -21.879  10.413  -2.835  0.00  0.00      C2   C
ATOM    415  NZ  LYS A  29     -22.188  11.517  -1.942  0.00  0.00      C2   N
ATOM    416  H   LYS A  29     -17.497  10.484  -0.187  0.00  0.00      C2   H
ATOM    417  HA  LYS A  29     -18.726   8.225  -1.375  0.00  0.00      C2   H
ATOM    418  HB3 LYS A  29     -17.724   9.597  -3.369  0.00  0.00      C2   H
ATOM    419  HB2 LYS A  29     -17.301  10.779  -2.302  0.00  0.00      C2   H
ATOM    420  HG3 LYS A  29     -19.454  11.206  -3.504  0.00  0.00      C2   H
ATOM    421  HG2 LYS A  29     -19.488  11.540  -1.962  0.00  0.00      C2   H
ATOM    422  HD3 LYS A  29     -20.815   9.356  -1.441  0.00  0.00      C2   H
ATOM    423  HD2 LYS A  29     -20.547   8.838  -3.134  0.00  0.00      C2   H
ATOM    424  HE3 LYS A  29     -22.705   9.747  -2.586  0.00  0.00      C2   H
ATOM    425  HE2 LYS A  29     -21.902  10.641  -3.901  0.00  0.00      C2   H
ATOM    426  HZ1 LYS A  29     -21.645  12.357  -2.079  0.00  0.00      C2   H
ATOM    427  HZ2 LYS A  29     -23.156  11.745  -2.119  0.00  0.00      C2   H
ATOM    428  HZ3 LYS A  29     -22.110  11.081  -1.034  0.00  0.00      C2   H
ATOM    429  N   ALA A  30     -15.525   8.366  -1.334  0.00  0.00      C2   N
ATOM    430  CA  ALA A  30     -14.237   7.673  -1.587  0.00  0.00      C2   C
ATOM    431  C   ALA A  30     -14.118   6.311  -0.822  0.00  0.00      C2   C
ATOM    432  O   ALA A  30     -13.364   5.486  -1.318  0.00  0.00      C2   O
ATOM    433  CB  ALA A  30     -13.024   8.568  -1.374  0.00  0.00      C2   C
ATOM    434  H   ALA A  30     -15.465   9.240  -0.831  0.00  0.00      C2   H
ATOM    435  HA  ALA A  30     -14.330   7.369  -2.629  0.00  0.00      C2   H
ATOM    436  HB1 ALA A  30     -12.953   8.904  -0.339  0.00  0.00      C2   H
ATOM    437  HB2 ALA A  30     -12.061   8.171  -1.697  0.00  0.00      C2   H
ATOM    438  HB3 ALA A  30     -13.146   9.497  -1.931  0.00  0.00      C2   H
ATOM    439  N   ALA A  31     -14.875   6.130   0.263  0.00  0.00      C2   N
ATOM    440  CA  ALA A  31     -15.115   4.859   0.955  0.00  0.00      C2   C
ATOM    441  C   ALA A  31     -16.080   3.848   0.313  0.00  0.00      C2   C
ATOM    442  O   ALA A  31     -15.769   2.661   0.376  0.00  0.00      C2   O
ATOM    443  CB  ALA A  31     -15.491   5.215   2.349  0.00  0.00      C2   C
ATOM    444  H   ALA A  31     -15.518   6.881   0.465  0.00  0.00      C2   H
ATOM    445  HA  ALA A  31     -14.134   4.383   0.970  0.00  0.00      C2   H
ATOM    446  HB1 ALA A  31     -15.998   6.180   2.339  0.00  0.00      C2   H
ATOM    447  HB2 ALA A  31     -16.218   4.520   2.770  0.00  0.00      C2   H
ATOM    448  HB3 ALA A  31     -14.635   5.172   3.023  0.00  0.00      C2   H
ATOM    449  N   ARG A  32     -17.156   4.271  -0.338  0.00  0.00      C2   N
ATOM    450  CA  ARG A  32     -18.214   3.396  -0.942  0.00  0.00      C2   C
ATOM    451  C   ARG A  32     -17.926   3.014  -2.441  0.00  0.00      C2   C
ATOM    452  O   ARG A  32     -18.816   2.589  -3.144  0.00  0.00      C2   O
ATOM    453  CB  ARG A  32     -19.549   4.130  -0.796  0.00  0.00      C2   C
ATOM    454  CG  ARG A  32     -19.946   4.484   0.707  0.00  0.00      C2   C
ATOM    455  CD  ARG A  32     -21.094   5.538   0.906  0.00  0.00      C2   C
ATOM    456  NE  ARG A  32     -21.318   5.809   2.403  0.00  0.00      C2   N
ATOM    457  CZ  ARG A  32     -22.437   6.054   3.068  0.00  0.00      C2   C
ATOM    458  NH1 ARG A  32     -23.597   6.054   2.434  0.00  0.00      C2   N
ATOM    459  NH2 ARG A  32     -22.329   6.360   4.378  0.00  0.00      C2   N
ATOM    460  H   ARG A  32     -17.329   5.266  -0.344  0.00  0.00      C2   H
ATOM    461  HA  ARG A  32     -18.273   2.531  -0.281  0.00  0.00      C2   H
ATOM    462  HB3 ARG A  32     -20.382   3.556  -1.200  0.00  0.00      C2   H
ATOM    463  HB2 ARG A  32     -19.538   4.996  -1.457  0.00  0.00      C2   H
ATOM    464  HG3 ARG A  32     -19.065   4.760   1.286  0.00  0.00      C2   H
ATOM    465  HG2 ARG A  32     -20.231   3.496   1.069  0.00  0.00      C2   H
ATOM    466  HD3 ARG A  32     -22.062   5.277   0.478  0.00  0.00      C2   H
ATOM    467  HD2 ARG A  32     -20.773   6.478   0.458  0.00  0.00      C2   H
ATOM    468  HE  ARG A  32     -20.471   5.756   2.951  0.00  0.00      C2   H
ATOM    469 HH12 ARG A  32     -24.405   6.330   2.974  0.00  0.00      C2   H
ATOM    470 HH11 ARG A  32     -23.792   5.635   1.536  0.00  0.00      C2   H
ATOM    471 HH22 ARG A  32     -23.101   6.279   5.024  0.00  0.00      C2   H
ATOM    472 HH21 ARG A  32     -21.450   6.659   4.777  0.00  0.00      C2   H
ATOM    473  N   GLU A  33     -16.585   3.003  -2.758  0.00  0.00      C2   N
ATOM    474  CA  GLU A  33     -16.092   2.884  -4.115  0.00  0.00      C2   C
ATOM    475  C   GLU A  33     -15.203   1.640  -4.208  0.00  0.00      C2   C
ATOM    476  O   GLU A  33     -14.390   1.470  -3.276  0.00  0.00      C2   O
ATOM    477  CB  GLU A  33     -15.414   4.221  -4.437  0.00  0.00      C2   C
ATOM    478  CG  GLU A  33     -15.193   4.350  -6.005  0.00  0.00      C2   C
ATOM    479  CD  GLU A  33     -14.553   5.677  -6.243  0.00  0.00      C2   C
ATOM    480  OE1 GLU A  33     -13.393   5.683  -6.683  0.00  0.00      C2   O
ATOM    481  OE2 GLU A  33     -15.191   6.761  -6.040  0.00  0.00      C2   O
ATOM    482  H   GLU A  33     -15.883   3.078  -2.037  0.00  0.00      C2   H
ATOM    483  HA  GLU A  33     -16.908   2.721  -4.819  0.00  0.00      C2   H
ATOM    484  HB3 GLU A  33     -14.467   4.332  -3.910  0.00  0.00      C2   H
ATOM    485  HB2 GLU A  33     -15.946   5.099  -4.070  0.00  0.00      C2   H
ATOM    486  HG3 GLU A  33     -16.145   4.300  -6.535  0.00  0.00      C2   H
ATOM    487  HG2 GLU A  33     -14.671   3.472  -6.386  0.00  0.00      C2   H
ATOM    488  N   VAL A  34     -15.372   0.920  -5.368  0.00  0.00      C2   N
ATOM    489  CA  VAL A  34     -14.468  -0.141  -5.761  0.00  0.00      C2   C
ATOM    490  C   VAL A  34     -13.996   0.130  -7.182  0.00  0.00      C2   C
ATOM    491  O   VAL A  34     -14.636   0.899  -7.952  0.00  0.00      C2   O
ATOM    492  CB  VAL A  34     -15.274  -1.392  -5.606  0.00  0.00      C2   C
ATOM    493  CG1 VAL A  34     -15.491  -1.843  -4.142  0.00  0.00      C2   C
ATOM    494  CG2 VAL A  34     -16.473  -1.590  -6.501  0.00  0.00      C2   C
ATOM    495  H   VAL A  34     -16.060   1.095  -6.087  0.00  0.00      C2   H
ATOM    496  HA  VAL A  34     -13.637  -0.197  -5.057  0.00  0.00      C2   H
ATOM    497  HB  VAL A  34     -14.556  -2.158  -5.901  0.00  0.00      C2   H
ATOM    498 HG11 VAL A  34     -16.286  -1.180  -3.800  0.00  0.00      C2   H
ATOM    499 HG12 VAL A  34     -15.960  -2.827  -4.178  0.00  0.00      C2   H
ATOM    500 HG13 VAL A  34     -14.616  -1.728  -3.504  0.00  0.00      C2   H
ATOM    501 HG21 VAL A  34     -17.182  -0.763  -6.451  0.00  0.00      C2   H
ATOM    502 HG22 VAL A  34     -16.154  -1.645  -7.542  0.00  0.00      C2   H
ATOM    503 HG23 VAL A  34     -16.957  -2.535  -6.256  0.00  0.00      C2   H
ATOM    504  N   LYS A  35     -12.905  -0.523  -7.492  0.00  0.00      C2   N
ATOM    505  CA  LYS A  35     -12.315  -0.425  -8.830  0.00  0.00      C2   C
ATOM    506  C   LYS A  35     -12.514  -1.716  -9.634  0.00  0.00      C2   C
ATOM    507  O   LYS A  35     -12.227  -2.817  -9.142  0.00  0.00      C2   O
ATOM    508  CB  LYS A  35     -10.833  -0.176  -8.674  0.00  0.00      C2   C
ATOM    509  CG  LYS A  35     -10.513   1.168  -7.894  0.00  0.00      C2   C
ATOM    510  CD  LYS A  35      -8.976   1.299  -7.806  0.00  0.00      C2   C
ATOM    511  CE  LYS A  35      -8.293   0.270  -6.916  0.00  0.00      C2   C
ATOM    512  NZ  LYS A  35      -6.991   0.740  -6.347  0.00  0.00      C2   N
ATOM    513  H   LYS A  35     -12.426  -1.100  -6.816  0.00  0.00      C2   H
ATOM    514  HA  LYS A  35     -12.566   0.492  -9.364  0.00  0.00      C2   H
ATOM    515  HB3 LYS A  35     -10.435  -0.167  -9.688  0.00  0.00      C2   H
ATOM    516  HB2 LYS A  35     -10.371  -1.031  -8.180  0.00  0.00      C2   H
ATOM    517  HG3 LYS A  35     -10.963   1.224  -6.903  0.00  0.00      C2   H
ATOM    518  HG2 LYS A  35     -11.039   1.908  -8.497  0.00  0.00      C2   H
ATOM    519  HD3 LYS A  35      -8.803   2.241  -7.287  0.00  0.00      C2   H
ATOM    520  HD2 LYS A  35      -8.622   1.319  -8.837  0.00  0.00      C2   H
ATOM    521  HE3 LYS A  35      -8.399  -0.675  -7.448  0.00  0.00      C2   H
ATOM    522  HE2 LYS A  35      -8.867   0.146  -5.998  0.00  0.00      C2   H
ATOM    523  HZ1 LYS A  35      -6.740   0.096  -5.611  0.00  0.00      C2   H
ATOM    524  HZ2 LYS A  35      -6.271   0.660  -7.050  0.00  0.00      C2   H
ATOM    525  HZ3 LYS A  35      -7.091   1.703  -6.057  0.00  0.00      C2   H
ATOM    526  N   LEU A  36     -12.906  -1.499 -10.855  0.00  0.00      C2   N
ATOM    527  CA  LEU A  36     -12.960  -2.603 -11.814  0.00  0.00      C2   C
ATOM    528  C   LEU A  36     -12.235  -2.338 -13.057  0.00  0.00      C2   C
ATOM    529  O   LEU A  36     -11.906  -1.171 -13.338  0.00  0.00      C2   O
ATOM    530  CB  LEU A  36     -14.454  -2.777 -12.152  0.00  0.00      C2   C
ATOM    531  CG  LEU A  36     -15.467  -3.095 -11.042  0.00  0.00      C2   C
ATOM    532  CD1 LEU A  36     -16.728  -3.582 -11.763  0.00  0.00      C2   C
ATOM    533  CD2 LEU A  36     -15.015  -4.040  -9.913  0.00  0.00      C2   C
ATOM    534  H   LEU A  36     -13.093  -0.552 -11.152  0.00  0.00      C2   H
ATOM    535  HA  LEU A  36     -12.446  -3.511 -11.499  0.00  0.00      C2   H
ATOM    536  HB3 LEU A  36     -14.386  -3.682 -12.756  0.00  0.00      C2   H
ATOM    537  HB2 LEU A  36     -14.689  -1.936 -12.805  0.00  0.00      C2   H
ATOM    538  HG  LEU A  36     -15.693  -2.118 -10.614  0.00  0.00      C2   H
ATOM    539 HD11 LEU A  36     -16.710  -3.701 -12.846  0.00  0.00      C2   H
ATOM    540 HD12 LEU A  36     -17.044  -4.614 -11.615  0.00  0.00      C2   H
ATOM    541 HD13 LEU A  36     -17.558  -2.891 -11.613  0.00  0.00      C2   H
ATOM    542 HD21 LEU A  36     -15.770  -4.750  -9.573  0.00  0.00      C2   H
ATOM    543 HD22 LEU A  36     -14.119  -4.578 -10.221  0.00  0.00      C2   H
ATOM    544 HD23 LEU A  36     -14.759  -3.416  -9.057  0.00  0.00      C2   H
ATOM    545  N   LEU A  37     -12.053  -3.405 -13.855  0.00  0.00      C2   N
ATOM    546  CA  LEU A  37     -11.345  -3.326 -15.093  0.00  0.00      C2   C
ATOM    547  C   LEU A  37     -11.917  -4.373 -16.065  0.00  0.00      C2   C
ATOM    548  O   LEU A  37     -12.207  -5.437 -15.553  0.00  0.00      C2   O
ATOM    549  CB  LEU A  37      -9.831  -3.597 -14.819  0.00  0.00      C2   C
ATOM    550  CG  LEU A  37      -8.849  -3.719 -16.004  0.00  0.00      C2   C
ATOM    551  CD1 LEU A  37      -8.658  -2.348 -16.770  0.00  0.00      C2   C
ATOM    552  CD2 LEU A  37      -7.451  -4.256 -15.540  0.00  0.00      C2   C
ATOM    553  H   LEU A  37     -12.449  -4.276 -13.532  0.00  0.00      C2   H
ATOM    554  HA  LEU A  37     -11.487  -2.358 -15.575  0.00  0.00      C2   H
ATOM    555  HB3 LEU A  37      -9.775  -4.428 -14.116  0.00  0.00      C2   H
ATOM    556  HB2 LEU A  37      -9.623  -2.654 -14.315  0.00  0.00      C2   H
ATOM    557  HG  LEU A  37      -9.208  -4.485 -16.692  0.00  0.00      C2   H
ATOM    558 HD11 LEU A  37      -8.948  -2.448 -17.815  0.00  0.00      C2   H
ATOM    559 HD12 LEU A  37      -9.372  -1.584 -16.463  0.00  0.00      C2   H
ATOM    560 HD13 LEU A  37      -7.682  -1.866 -16.706  0.00  0.00      C2   H
ATOM    561 HD21 LEU A  37      -7.559  -4.520 -14.488  0.00  0.00      C2   H
ATOM    562 HD22 LEU A  37      -7.037  -5.089 -16.108  0.00  0.00      C2   H
ATOM    563 HD23 LEU A  37      -6.751  -3.423 -15.590  0.00  0.00      C2   H
ATOM    564  N   LEU A  38     -12.287  -3.886 -17.281  0.00  0.00      C2   N
ATOM    565  CA  LEU A  38     -12.746  -4.651 -18.430  0.00  0.00      C2   C
ATOM    566  C   LEU A  38     -11.557  -5.124 -19.314  0.00  0.00      C2   C
ATOM    567  O   LEU A  38     -10.769  -4.260 -19.656  0.00  0.00      C2   O
ATOM    568  CB  LEU A  38     -13.673  -3.685 -19.242  0.00  0.00      C2   C
ATOM    569  CG  LEU A  38     -14.468  -4.219 -20.451  0.00  0.00      C2   C
ATOM    570  CD1 LEU A  38     -15.518  -5.320 -20.072  0.00  0.00      C2   C
ATOM    571  CD2 LEU A  38     -15.159  -3.031 -21.233  0.00  0.00      C2   C
ATOM    572  H   LEU A  38     -12.093  -2.920 -17.503  0.00  0.00      C2   H
ATOM    573  HA  LEU A  38     -13.340  -5.419 -17.935  0.00  0.00      C2   H
ATOM    574  HB3 LEU A  38     -13.081  -2.837 -19.584  0.00  0.00      C2   H
ATOM    575  HB2 LEU A  38     -14.358  -3.272 -18.502  0.00  0.00      C2   H
ATOM    576  HG  LEU A  38     -13.788  -4.694 -21.159  0.00  0.00      C2   H
ATOM    577 HD11 LEU A  38     -15.037  -6.277 -20.275  0.00  0.00      C2   H
ATOM    578 HD12 LEU A  38     -15.609  -5.369 -18.987  0.00  0.00      C2   H
ATOM    579 HD13 LEU A  38     -16.522  -5.201 -20.479  0.00  0.00      C2   H
ATOM    580 HD21 LEU A  38     -14.552  -2.566 -22.010  0.00  0.00      C2   H
ATOM    581 HD22 LEU A  38     -16.184  -3.256 -21.528  0.00  0.00      C2   H
ATOM    582 HD23 LEU A  38     -15.265  -2.189 -20.550  0.00  0.00      C2   H
ATOM    583  N   LEU A  39     -11.368  -6.431 -19.679  0.00  0.00      C2   N
ATOM    584  CA  LEU A  39     -10.314  -6.935 -20.528  0.00  0.00      C2   C
ATOM    585  C   LEU A  39     -10.915  -7.684 -21.715  0.00  0.00      C2   C
ATOM    586  O   LEU A  39     -11.867  -8.391 -21.480  0.00  0.00      C2   O
ATOM    587  CB  LEU A  39      -9.177  -7.743 -19.803  0.00  0.00      C2   C
ATOM    588  CG  LEU A  39      -7.838  -6.984 -19.693  0.00  0.00      C2   C
ATOM    589  CD1 LEU A  39      -7.802  -6.016 -18.527  0.00  0.00      C2   C
ATOM    590  CD2 LEU A  39      -6.692  -8.017 -19.625  0.00  0.00      C2   C
ATOM    591  H   LEU A  39     -12.011  -7.098 -19.277  0.00  0.00      C2   H
ATOM    592  HA  LEU A  39      -9.864  -6.118 -21.092  0.00  0.00      C2   H
ATOM    593  HB3 LEU A  39      -9.063  -8.656 -20.387  0.00  0.00      C2   H
ATOM    594  HB2 LEU A  39      -9.503  -8.214 -18.875  0.00  0.00      C2   H
ATOM    595  HG  LEU A  39      -7.682  -6.388 -20.592  0.00  0.00      C2   H
ATOM    596 HD11 LEU A  39      -8.241  -6.287 -17.567  0.00  0.00      C2   H
ATOM    597 HD12 LEU A  39      -6.769  -5.777 -18.276  0.00  0.00      C2   H
ATOM    598 HD13 LEU A  39      -8.215  -5.048 -18.812  0.00  0.00      C2   H
ATOM    599 HD21 LEU A  39      -6.117  -7.931 -18.703  0.00  0.00      C2   H
ATOM    600 HD22 LEU A  39      -7.004  -9.057 -19.530  0.00  0.00      C2   H
ATOM    601 HD23 LEU A  39      -5.986  -7.968 -20.454  0.00  0.00      C2   H
ATOM    602  N   GLY A  40     -10.334  -7.562 -22.911  0.00  0.00      C2   N
ATOM    603  CA  GLY A  40     -10.913  -8.025 -24.142  0.00  0.00      C2   C
ATOM    604  C   GLY A  40      -9.855  -8.885 -24.933  0.00  0.00      C2   C
ATOM    605  O   GLY A  40      -8.780  -8.407 -25.312  0.00  0.00      C2   O
ATOM    606  H   GLY A  40      -9.472  -7.044 -23.004  0.00  0.00      C2   H
ATOM    607  HA3 GLY A  40     -11.111  -7.182 -24.805  0.00  0.00      C2   H
ATOM    608  HA2 GLY A  40     -11.807  -8.604 -23.913  0.00  0.00      C2   H
ATOM    609  N   ALA A  41     -10.235 -10.124 -25.329  0.00  0.00      C2   N
ATOM    610  CA  ALA A  41      -9.392 -11.076 -25.911  0.00  0.00      C2   C
ATOM    611  C   ALA A  41      -9.868 -11.218 -27.318  0.00  0.00      C2   C
ATOM    612  O   ALA A  41     -10.967 -11.737 -27.498  0.00  0.00      C2   O
ATOM    613  CB  ALA A  41      -9.610 -12.323 -24.987  0.00  0.00      C2   C
ATOM    614  H   ALA A  41     -11.055 -10.601 -24.983  0.00  0.00      C2   H
ATOM    615  HA  ALA A  41      -8.366 -10.710 -25.920  0.00  0.00      C2   H
ATOM    616  HB1 ALA A  41      -9.458 -12.140 -23.924  0.00  0.00      C2   H
ATOM    617  HB2 ALA A  41     -10.656 -12.620 -25.067  0.00  0.00      C2   H
ATOM    618  HB3 ALA A  41      -9.055 -13.244 -25.166  0.00  0.00      C2   H
ATOM    619  N   GLY A  42      -9.075 -10.858 -28.300  0.00  0.00      C2   N
ATOM    620  CA  GLY A  42      -9.476 -10.986 -29.729  0.00  0.00      C2   C
ATOM    621  C   GLY A  42     -10.374  -9.776 -30.031  0.00  0.00      C2   C
ATOM    622  O   GLY A  42     -10.219  -8.718 -29.392  0.00  0.00      C2   O
ATOM    623  H   GLY A  42      -8.208 -10.382 -28.095  0.00  0.00      C2   H
ATOM    624  HA3 GLY A  42     -10.094 -11.869 -29.890  0.00  0.00      C2   H
ATOM    625  HA2 GLY A  42      -8.655 -10.992 -30.447  0.00  0.00      C2   H
ATOM    626  N   GLU A  43     -11.514 -10.076 -30.654  0.00  0.00      C2   N
ATOM    627  CA  GLU A  43     -12.646  -9.125 -30.854  0.00  0.00      C2   C
ATOM    628  C   GLU A  43     -13.785  -9.755 -30.005  0.00  0.00      C2   C
ATOM    629  O   GLU A  43     -14.609 -10.415 -30.649  0.00  0.00      C2   O
ATOM    630  CB  GLU A  43     -13.061  -9.079 -32.362  0.00  0.00      C2   C
ATOM    631  CG  GLU A  43     -11.976  -8.584 -33.432  0.00  0.00      C2   C
ATOM    632  CD  GLU A  43     -12.478  -8.700 -34.864  0.00  0.00      C2   C
ATOM    633  OE1 GLU A  43     -12.115  -9.701 -35.551  0.00  0.00      C2   O
ATOM    634  OE2 GLU A  43     -13.403  -7.980 -35.272  0.00  0.00      C2   O
ATOM    635  H   GLU A  43     -11.623 -11.073 -30.776  0.00  0.00      C2   H
ATOM    636  HA  GLU A  43     -12.430  -8.123 -30.482  0.00  0.00      C2   H
ATOM    637  HB3 GLU A  43     -13.894  -8.379 -32.420  0.00  0.00      C2   H
ATOM    638  HB2 GLU A  43     -13.375 -10.075 -32.674  0.00  0.00      C2   H
ATOM    639  HG3 GLU A  43     -11.050  -9.150 -33.333  0.00  0.00      C2   H
ATOM    640  HG2 GLU A  43     -11.872  -7.499 -33.459  0.00  0.00      C2   H
ATOM    641  N   SER A  44     -13.940  -9.316 -28.696  0.00  0.00      C2   N
ATOM    642  CA  SER A  44     -14.849  -9.930 -27.795  0.00  0.00      C2   C
ATOM    643  C   SER A  44     -16.352  -9.469 -27.771  0.00  0.00      C2   C
ATOM    644  O   SER A  44     -17.161 -10.354 -27.472  0.00  0.00      C2   O
ATOM    645  CB  SER A  44     -14.245  -9.767 -26.342  0.00  0.00      C2   C
ATOM    646  OG  SER A  44     -14.204  -8.430 -25.838  0.00  0.00      C2   O
ATOM    647  H   SER A  44     -13.242  -8.677 -28.342  0.00  0.00      C2   H
ATOM    648  HA  SER A  44     -14.932 -11.006 -27.949  0.00  0.00      C2   H
ATOM    649  HB3 SER A  44     -13.238 -10.181 -26.285  0.00  0.00      C2   H
ATOM    650  HB2 SER A  44     -14.878 -10.282 -25.619  0.00  0.00      C2   H
ATOM    651  HG  SER A  44     -13.617  -7.925 -26.405  0.00  0.00      C2   H
ATOM    652  N   GLY A  45     -16.635  -8.202 -28.175  0.00  0.00      C2   N
ATOM    653  CA  GLY A  45     -17.931  -7.487 -28.267  0.00  0.00      C2   C
ATOM    654  C   GLY A  45     -18.250  -7.001 -26.852  0.00  0.00      C2   C
ATOM    655  O   GLY A  45     -19.396  -6.948 -26.452  0.00  0.00      C2   O
ATOM    656  H   GLY A  45     -15.808  -7.657 -28.371  0.00  0.00      C2   H
ATOM    657  HA3 GLY A  45     -18.780  -8.052 -28.651  0.00  0.00      C2   H
ATOM    658  HA2 GLY A  45     -17.726  -6.660 -28.947  0.00  0.00      C2   H
ATOM    659  N   LYS A  46     -17.187  -6.635 -26.092  0.00  0.00      C2   N
ATOM    660  CA  LYS A  46     -17.257  -6.191 -24.690  0.00  0.00      C2   C
ATOM    661  C   LYS A  46     -18.059  -4.860 -24.480  0.00  0.00      C2   C
ATOM    662  O   LYS A  46     -18.357  -4.530 -23.318  0.00  0.00      C2   O
ATOM    663  CB  LYS A  46     -15.815  -6.109 -23.997  0.00  0.00      C2   C
ATOM    664  CG  LYS A  46     -14.893  -5.022 -24.551  0.00  0.00      C2   C
ATOM    665  CD  LYS A  46     -13.354  -5.130 -24.262  0.00  0.00      C2   C
ATOM    666  CE  LYS A  46     -12.401  -4.261 -25.135  0.00  0.00      C2   C
ATOM    667  NZ  LYS A  46     -12.580  -2.789 -25.086  0.00  0.00      C2   N
ATOM    668  H   LYS A  46     -16.241  -6.573 -26.441  0.00  0.00      C2   H
ATOM    669  HA  LYS A  46     -17.798  -6.923 -24.090  0.00  0.00      C2   H
ATOM    670  HB3 LYS A  46     -15.417  -7.122 -24.049  0.00  0.00      C2   H
ATOM    671  HB2 LYS A  46     -15.931  -5.847 -22.945  0.00  0.00      C2   H
ATOM    672  HG3 LYS A  46     -15.372  -4.066 -24.340  0.00  0.00      C2   H
ATOM    673  HG2 LYS A  46     -15.005  -4.948 -25.633  0.00  0.00      C2   H
ATOM    674  HD3 LYS A  46     -12.964  -6.131 -24.449  0.00  0.00      C2   H
ATOM    675  HD2 LYS A  46     -13.104  -5.084 -23.202  0.00  0.00      C2   H
ATOM    676  HE3 LYS A  46     -12.690  -4.539 -26.148  0.00  0.00      C2   H
ATOM    677  HE2 LYS A  46     -11.349  -4.496 -24.977  0.00  0.00      C2   H
ATOM    678  HZ1 LYS A  46     -13.542  -2.532 -25.253  0.00  0.00      C2   H
ATOM    679  HZ2 LYS A  46     -12.225  -2.360 -24.243  0.00  0.00      C2   H
ATOM    680  HZ3 LYS A  46     -11.983  -2.541 -25.862  0.00  0.00      C2   H
ATOM    681  N   SER A  47     -18.622  -4.157 -25.523  0.00  0.00      C2   N
ATOM    682  CA  SER A  47     -19.509  -2.980 -25.280  0.00  0.00      C2   C
ATOM    683  C   SER A  47     -20.901  -3.283 -24.679  0.00  0.00      C2   C
ATOM    684  O   SER A  47     -21.540  -2.383 -24.148  0.00  0.00      C2   O
ATOM    685  CB  SER A  47     -19.571  -2.101 -26.571  0.00  0.00      C2   C
ATOM    686  OG  SER A  47     -20.132  -2.656 -27.684  0.00  0.00      C2   O
ATOM    687  H   SER A  47     -18.434  -4.455 -26.469  0.00  0.00      C2   H
ATOM    688  HA  SER A  47     -19.007  -2.351 -24.545  0.00  0.00      C2   H
ATOM    689  HB3 SER A  47     -18.617  -1.737 -26.953  0.00  0.00      C2   H
ATOM    690  HB2 SER A  47     -20.162  -1.245 -26.245  0.00  0.00      C2   H
ATOM    691  HG  SER A  47     -19.502  -3.161 -28.203  0.00  0.00      C2   H
ATOM    692  N   THR A  48     -21.222  -4.607 -24.653  0.00  0.00      C2   N
ATOM    693  CA  THR A  48     -22.364  -5.289 -24.056  0.00  0.00      C2   C
ATOM    694  C   THR A  48     -22.707  -4.757 -22.625  0.00  0.00      C2   C
ATOM    695  O   THR A  48     -23.861  -4.564 -22.239  0.00  0.00      C2   O
ATOM    696  CB  THR A  48     -22.023  -6.797 -23.929  0.00  0.00      C2   C
ATOM    697  OG1 THR A  48     -23.047  -7.544 -23.359  0.00  0.00      C2   O
ATOM    698  CG2 THR A  48     -20.807  -7.064 -23.110  0.00  0.00      C2   C
ATOM    699  H   THR A  48     -20.601  -5.293 -25.056  0.00  0.00      C2   H
ATOM    700  HA  THR A  48     -23.188  -5.158 -24.757  0.00  0.00      C2   H
ATOM    701  HB  THR A  48     -21.975  -7.195 -24.942  0.00  0.00      C2   H
ATOM    702  HG1 THR A  48     -23.402  -8.039 -24.102  0.00  0.00      C2   H
ATOM    703 HG21 THR A  48     -21.121  -6.918 -22.076  0.00  0.00      C2   H
ATOM    704 HG22 THR A  48     -20.488  -8.095 -23.258  0.00  0.00      C2   H
ATOM    705 HG23 THR A  48     -19.806  -6.680 -23.303  0.00  0.00      C2   H
ATOM    706  N   ILE A  49     -21.737  -4.399 -21.783  0.00  0.00      C2   N
ATOM    707  CA  ILE A  49     -21.915  -3.843 -20.485  0.00  0.00      C2   C
ATOM    708  C   ILE A  49     -21.569  -2.318 -20.442  0.00  0.00      C2   C
ATOM    709  O   ILE A  49     -21.930  -1.640 -19.476  0.00  0.00      C2   O
ATOM    710  CB  ILE A  49     -20.949  -4.657 -19.573  0.00  0.00      C2   C
ATOM    711  CG1 ILE A  49     -21.252  -4.402 -18.047  0.00  0.00      C2   C
ATOM    712  CG2 ILE A  49     -19.496  -4.678 -19.857  0.00  0.00      C2   C
ATOM    713  CD1 ILE A  49     -20.488  -5.247 -16.961  0.00  0.00      C2   C
ATOM    714  H   ILE A  49     -20.758  -4.634 -21.870  0.00  0.00      C2   H
ATOM    715  HA  ILE A  49     -22.934  -3.941 -20.110  0.00  0.00      C2   H
ATOM    716  HB  ILE A  49     -21.186  -5.689 -19.830  0.00  0.00      C2   H
ATOM    717 HG13 ILE A  49     -22.275  -4.608 -17.731  0.00  0.00      C2   H
ATOM    718 HG12 ILE A  49     -21.022  -3.376 -17.759  0.00  0.00      C2   H
ATOM    719 HG21 ILE A  49     -18.908  -5.373 -19.258  0.00  0.00      C2   H
ATOM    720 HG22 ILE A  49     -19.384  -4.850 -20.928  0.00  0.00      C2   H
ATOM    721 HG23 ILE A  49     -19.169  -3.653 -19.681  0.00  0.00      C2   H
ATOM    722 HD11 ILE A  49     -20.311  -4.711 -16.028  0.00  0.00      C2   H
ATOM    723 HD12 ILE A  49     -21.065  -6.143 -16.729  0.00  0.00      C2   H
ATOM    724 HD13 ILE A  49     -19.464  -5.462 -17.269  0.00  0.00      C2   H
ATOM    725  N   VAL A  50     -20.826  -1.831 -21.441  0.00  0.00      C2   N
ATOM    726  CA  VAL A  50     -20.373  -0.398 -21.593  0.00  0.00      C2   C
ATOM    727  C   VAL A  50     -21.630   0.495 -21.623  0.00  0.00      C2   C
ATOM    728  O   VAL A  50     -21.760   1.368 -20.710  0.00  0.00      C2   O
ATOM    729  CB  VAL A  50     -19.355  -0.090 -22.683  0.00  0.00      C2   C
ATOM    730  CG1 VAL A  50     -19.144   1.394 -23.024  0.00  0.00      C2   C
ATOM    731  CG2 VAL A  50     -18.019  -0.812 -22.457  0.00  0.00      C2   C
ATOM    732  H   VAL A  50     -20.775  -2.398 -22.276  0.00  0.00      C2   H
ATOM    733  HA  VAL A  50     -19.937  -0.097 -20.640  0.00  0.00      C2   H
ATOM    734  HB  VAL A  50     -19.821  -0.465 -23.595  0.00  0.00      C2   H
ATOM    735 HG11 VAL A  50     -19.061   1.906 -22.065  0.00  0.00      C2   H
ATOM    736 HG12 VAL A  50     -18.392   1.524 -23.803  0.00  0.00      C2   H
ATOM    737 HG13 VAL A  50     -20.070   1.657 -23.536  0.00  0.00      C2   H
ATOM    738 HG21 VAL A  50     -17.288  -0.642 -23.248  0.00  0.00      C2   H
ATOM    739 HG22 VAL A  50     -17.529  -0.439 -21.558  0.00  0.00      C2   H
ATOM    740 HG23 VAL A  50     -18.140  -1.895 -22.417  0.00  0.00      C2   H
ATOM    741  N   LYS A  51     -22.506   0.227 -22.561  0.00  0.00      C2   N
ATOM    742  CA  LYS A  51     -23.757   0.968 -22.993  0.00  0.00      C2   C
ATOM    743  C   LYS A  51     -24.730   1.049 -21.825  0.00  0.00      C2   C
ATOM    744  O   LYS A  51     -25.446   2.001 -21.638  0.00  0.00      C2   O
ATOM    745  CB  LYS A  51     -24.476   0.258 -24.243  0.00  0.00      C2   C
ATOM    746  CG  LYS A  51     -25.027  -1.174 -23.926  0.00  0.00      C2   C
ATOM    747  CD  LYS A  51     -25.472  -2.040 -25.054  0.00  0.00      C2   C
ATOM    748  CE  LYS A  51     -26.584  -1.368 -25.921  0.00  0.00      C2   C
ATOM    749  NZ  LYS A  51     -27.906  -1.181 -25.208  0.00  0.00      C2   N
ATOM    750  H   LYS A  51     -22.274  -0.660 -22.984  0.00  0.00      C2   H
ATOM    751  HA  LYS A  51     -23.405   1.971 -23.235  0.00  0.00      C2   H
ATOM    752  HB3 LYS A  51     -23.686   0.196 -24.990  0.00  0.00      C2   H
ATOM    753  HB2 LYS A  51     -25.245   0.880 -24.701  0.00  0.00      C2   H
ATOM    754  HG3 LYS A  51     -25.859  -0.980 -23.249  0.00  0.00      C2   H
ATOM    755  HG2 LYS A  51     -24.275  -1.805 -23.453  0.00  0.00      C2   H
ATOM    756  HD3 LYS A  51     -25.919  -2.948 -24.647  0.00  0.00      C2   H
ATOM    757  HD2 LYS A  51     -24.639  -2.294 -25.709  0.00  0.00      C2   H
ATOM    758  HE3 LYS A  51     -26.759  -1.980 -26.805  0.00  0.00      C2   H
ATOM    759  HE2 LYS A  51     -26.319  -0.361 -26.244  0.00  0.00      C2   H
ATOM    760  HZ1 LYS A  51     -28.544  -0.800 -25.892  0.00  0.00      C2   H
ATOM    761  HZ2 LYS A  51     -28.252  -2.018 -24.760  0.00  0.00      C2   H
ATOM    762  HZ3 LYS A  51     -27.846  -0.476 -24.487  0.00  0.00      C2   H
ATOM    763  N   GLN A  52     -24.705  -0.038 -21.017  0.00  0.00      C2   N
ATOM    764  CA  GLN A  52     -25.469  -0.157 -19.772  0.00  0.00      C2   C
ATOM    765  C   GLN A  52     -25.002   0.952 -18.729  0.00  0.00      C2   C
ATOM    766  O   GLN A  52     -25.792   1.505 -17.988  0.00  0.00      C2   O
ATOM    767  CB  GLN A  52     -25.380  -1.570 -19.144  0.00  0.00      C2   C
ATOM    768  CG  GLN A  52     -25.922  -2.664 -20.149  0.00  0.00      C2   C
ATOM    769  CD  GLN A  52     -26.095  -3.985 -19.461  0.00  0.00      C2   C
ATOM    770  OE1 GLN A  52     -25.596  -4.157 -18.334  0.00  0.00      C2   O
ATOM    771  NE2 GLN A  52     -26.680  -4.918 -20.176  0.00  0.00      C2   N
ATOM    772  H   GLN A  52     -24.134  -0.855 -21.173  0.00  0.00      C2   H
ATOM    773  HA  GLN A  52     -26.521   0.020 -19.996  0.00  0.00      C2   H
ATOM    774  HB3 GLN A  52     -25.988  -1.635 -18.242  0.00  0.00      C2   H
ATOM    775  HB2 GLN A  52     -24.341  -1.804 -18.908  0.00  0.00      C2   H
ATOM    776  HG3 GLN A  52     -25.136  -2.897 -20.867  0.00  0.00      C2   H
ATOM    777  HG2 GLN A  52     -26.742  -2.329 -20.784  0.00  0.00      C2   H
ATOM    778 HE22 GLN A  52     -26.927  -5.850 -19.874  0.00  0.00      C2   H
ATOM    779 HE21 GLN A  52     -26.987  -4.634 -21.095  0.00  0.00      C2   H
ATOM    780  N   MET A  53     -23.657   1.014 -18.465  0.00  0.00      C2   N
ATOM    781  CA  MET A  53     -23.155   1.932 -17.468  0.00  0.00      C2   C
ATOM    782  C   MET A  53     -23.159   3.336 -18.075  0.00  0.00      C2   C
ATOM    783  O   MET A  53     -23.436   4.189 -17.212  0.00  0.00      C2   O
ATOM    784  CB  MET A  53     -21.715   1.565 -17.119  0.00  0.00      C2   C
ATOM    785  CG  MET A  53     -21.685   0.208 -16.448  0.00  0.00      C2   C
ATOM    786  SD  MET A  53     -20.181   0.006 -15.523  0.00  0.00      C2   S
ATOM    787  CE  MET A  53     -20.416  -1.390 -14.355  0.00  0.00      C2   C
ATOM    788  H   MET A  53     -23.055   0.502 -19.095  0.00  0.00      C2   H
ATOM    789  HA  MET A  53     -23.865   2.008 -16.644  0.00  0.00      C2   H
ATOM    790  HB3 MET A  53     -21.129   2.316 -16.589  0.00  0.00      C2   H
ATOM    791  HB2 MET A  53     -21.138   1.401 -18.029  0.00  0.00      C2   H
ATOM    792  HG3 MET A  53     -21.727  -0.676 -17.085  0.00  0.00      C2   H
ATOM    793  HG2 MET A  53     -22.482   0.155 -15.706  0.00  0.00      C2   H
ATOM    794  HE1 MET A  53     -21.131  -1.187 -13.558  0.00  0.00      C2   H
ATOM    795  HE2 MET A  53     -20.764  -2.269 -14.897  0.00  0.00      C2   H
ATOM    796  HE3 MET A  53     -19.431  -1.462 -13.894  0.00  0.00      C2   H
ATOM    797  N   LYS A  54     -23.006   3.546 -19.382  0.00  0.00      C2   N
ATOM    798  CA  LYS A  54     -22.963   4.847 -20.031  0.00  0.00      C2   C
ATOM    799  C   LYS A  54     -24.238   5.651 -19.941  0.00  0.00      C2   C
ATOM    800  O   LYS A  54     -24.223   6.906 -19.864  0.00  0.00      C2   O
ATOM    801  CB  LYS A  54     -22.501   4.781 -21.542  0.00  0.00      C2   C
ATOM    802  CG  LYS A  54     -20.970   4.574 -21.733  0.00  0.00      C2   C
ATOM    803  CD  LYS A  54     -20.175   5.840 -21.324  0.00  0.00      C2   C
ATOM    804  CE  LYS A  54     -18.633   5.686 -21.530  0.00  0.00      C2   C
ATOM    805  NZ  LYS A  54     -18.075   6.678 -20.668  0.00  0.00      C2   N
ATOM    806  H   LYS A  54     -22.809   2.727 -19.938  0.00  0.00      C2   H
ATOM    807  HA  LYS A  54     -22.311   5.411 -19.364  0.00  0.00      C2   H
ATOM    808  HB3 LYS A  54     -22.857   5.685 -22.036  0.00  0.00      C2   H
ATOM    809  HB2 LYS A  54     -23.122   4.046 -22.056  0.00  0.00      C2   H
ATOM    810  HG3 LYS A  54     -20.886   4.263 -22.775  0.00  0.00      C2   H
ATOM    811  HG2 LYS A  54     -20.695   3.762 -21.059  0.00  0.00      C2   H
ATOM    812  HD3 LYS A  54     -20.427   6.111 -20.299  0.00  0.00      C2   H
ATOM    813  HD2 LYS A  54     -20.642   6.568 -21.988  0.00  0.00      C2   H
ATOM    814  HE3 LYS A  54     -18.197   5.707 -22.529  0.00  0.00      C2   H
ATOM    815  HE2 LYS A  54     -18.273   4.791 -21.023  0.00  0.00      C2   H
ATOM    816  HZ1 LYS A  54     -17.990   7.531 -21.202  0.00  0.00      C2   H
ATOM    817  HZ2 LYS A  54     -18.702   6.958 -19.927  0.00  0.00      C2   H
ATOM    818  HZ3 LYS A  54     -17.124   6.522 -20.367  0.00  0.00      C2   H
ATOM    819  N   NMA A  54     -25.337   4.931 -19.909  0.00  0.00      C2   N
ATOM    820  CA  NMA A  54     -26.670   5.504 -19.702  0.00  0.00      C2   C
ATOM    821  H   NMA A  54     -25.198   3.931 -19.950  0.00  0.00      C2   H
ATOM    822  1HA NMA A  54     -26.880   5.610 -18.638  0.00  0.00      C2   H
ATOM    823  2HA NMA A  54     -26.747   6.393 -20.328  0.00  0.00      C2   H
ATOM    824  3HA NMA A  54     -27.405   4.764 -20.017  0.00  0.00      C2   H
ATOM    825  CH3 ACE A 180      -4.121  10.606 -31.943  0.00  0.00      C2   C
ATOM    826  C   ACE A 180      -5.167   9.587 -31.701  0.00  0.00      C2   C
ATOM    827  O   ACE A 180      -6.030   9.331 -32.589  0.00  0.00      C2   O
ATOM    828  1H  ACE A 180      -3.078  10.291 -31.911  0.00  0.00      C2   H
ATOM    829  2H  ACE A 180      -4.252  11.180 -32.861  0.00  0.00      C2   H
ATOM    830  3H  ACE A 180      -4.290  11.392 -31.207  0.00  0.00      C2   H
ATOM    831  N   THR A 181      -5.213   9.117 -30.476  0.00  0.00      C2   N
ATOM    832  CA  THR A 181      -6.103   7.999 -30.084  0.00  0.00      C2   C
ATOM    833  C   THR A 181      -6.076   7.867 -28.515  0.00  0.00      C2   C
ATOM    834  O   THR A 181      -5.096   8.236 -27.834  0.00  0.00      C2   O
ATOM    835  CB  THR A 181      -5.710   6.612 -30.783  0.00  0.00      C2   C
ATOM    836  OG1 THR A 181      -6.419   5.436 -30.422  0.00  0.00      C2   O
ATOM    837  CG2 THR A 181      -4.185   6.140 -30.547  0.00  0.00      C2   C
ATOM    838  H1  THR A 181      -4.734   9.558 -29.704  0.00  0.00      C2   H
ATOM    839  HA  THR A 181      -7.143   8.194 -30.346  0.00  0.00      C2   H
ATOM    840  HB  THR A 181      -5.898   6.752 -31.847  0.00  0.00      C2   H
ATOM    841  HG1 THR A 181      -7.345   5.678 -30.349  0.00  0.00      C2   H
ATOM    842 HG21 THR A 181      -3.596   7.004 -30.855  0.00  0.00      C2   H
ATOM    843 HG22 THR A 181      -3.913   5.771 -29.558  0.00  0.00      C2   H
ATOM    844 HG23 THR A 181      -3.849   5.371 -31.243  0.00  0.00      C2   H
ATOM    845  N   THR A 182      -7.125   7.362 -27.977  0.00  0.00      C2   N
ATOM    846  CA  THR A 182      -7.413   7.230 -26.569  0.00  0.00      C2   C
ATOM    847  C   THR A 182      -6.848   6.012 -25.875  0.00  0.00      C2   C
ATOM    848  O   THR A 182      -6.899   4.915 -26.477  0.00  0.00      C2   O
ATOM    849  CB  THR A 182      -8.951   7.236 -26.373  0.00  0.00      C2   C
ATOM    850  OG1 THR A 182      -9.465   8.283 -27.097  0.00  0.00      C2   O
ATOM    851  CG2 THR A 182      -9.525   7.583 -25.027  0.00  0.00      C2   C
ATOM    852  H   THR A 182      -7.847   6.883 -28.496  0.00  0.00      C2   H
ATOM    853  HA  THR A 182      -6.984   8.122 -26.113  0.00  0.00      C2   H
ATOM    854  HB  THR A 182      -9.339   6.329 -26.836  0.00  0.00      C2   H
ATOM    855  HG1 THR A 182     -10.382   8.086 -27.303  0.00  0.00      C2   H
ATOM    856 HG21 THR A 182     -10.603   7.732 -25.091  0.00  0.00      C2   H
ATOM    857 HG22 THR A 182      -9.421   6.810 -24.266  0.00  0.00      C2   H
ATOM    858 HG23 THR A 182      -9.059   8.470 -24.598  0.00  0.00      C2   H
ATOM    859  N   GLY A 183      -6.226   6.236 -24.716  0.00  0.00      C2   N
ATOM    860  CA  GLY A 183      -5.567   5.213 -23.880  0.00  0.00      C2   C
ATOM    861  C   GLY A 183      -6.587   4.478 -23.026  0.00  0.00      C2   C
ATOM    862  O   GLY A 183      -7.699   4.051 -23.427  0.00  0.00      C2   O
ATOM    863  H   GLY A 183      -6.252   7.173 -24.340  0.00  0.00      C2   H
ATOM    864  HA3 GLY A 183      -4.907   5.743 -23.194  0.00  0.00      C2   H
ATOM    865  HA2 GLY A 183      -5.036   4.507 -24.518  0.00  0.00      C2   H
ATOM    866  N   ILE A 184      -6.213   4.243 -21.745  0.00  0.00      C2   N
ATOM    867  CA  ILE A 184      -7.096   3.764 -20.738  0.00  0.00      C2   C
ATOM    868  C   ILE A 184      -8.144   4.734 -20.317  0.00  0.00      C2   C
ATOM    869  O   ILE A 184      -7.826   5.846 -19.903  0.00  0.00      C2   O
ATOM    870  CB  ILE A 184      -6.197   3.313 -19.532  0.00  0.00      C2   C
ATOM    871  CG1 ILE A 184      -5.092   2.215 -19.910  0.00  0.00      C2   C
ATOM    872  CG2 ILE A 184      -7.182   2.719 -18.411  0.00  0.00      C2   C
ATOM    873  CD1 ILE A 184      -4.264   1.697 -18.767  0.00  0.00      C2   C
ATOM    874  H   ILE A 184      -5.438   4.825 -21.462  0.00  0.00      C2   H
ATOM    875  HA  ILE A 184      -7.602   2.845 -21.034  0.00  0.00      C2   H
ATOM    876  HB  ILE A 184      -5.699   4.220 -19.188  0.00  0.00      C2   H
ATOM    877 HG13 ILE A 184      -4.421   2.587 -20.684  0.00  0.00      C2   H
ATOM    878 HG12 ILE A 184      -5.518   1.398 -20.492  0.00  0.00      C2   H
ATOM    879 HG21 ILE A 184      -7.943   2.013 -18.742  0.00  0.00      C2   H
ATOM    880 HG22 ILE A 184      -6.598   2.248 -17.621  0.00  0.00      C2   H
ATOM    881 HG23 ILE A 184      -7.622   3.496 -17.786  0.00  0.00      C2   H
ATOM    882 HD11 ILE A 184      -3.305   1.310 -19.111  0.00  0.00      C2   H
ATOM    883 HD12 ILE A 184      -4.002   2.421 -17.996  0.00  0.00      C2   H
ATOM    884 HD13 ILE A 184      -4.819   0.849 -18.365  0.00  0.00      C2   H
ATOM    885  N   VAL A 185      -9.399   4.280 -20.433  0.00  0.00      C2   N
ATOM    886  CA  VAL A 185     -10.623   5.109 -20.376  0.00  0.00      C2   C
ATOM    887  C   VAL A 185     -11.488   4.744 -19.084  0.00  0.00      C2   C
ATOM    888  O   VAL A 185     -11.861   3.553 -18.856  0.00  0.00      C2   O
ATOM    889  CB  VAL A 185     -11.484   4.931 -21.696  0.00  0.00      C2   C
ATOM    890  CG1 VAL A 185     -12.149   3.620 -21.905  0.00  0.00      C2   C
ATOM    891  CG2 VAL A 185     -12.522   6.069 -21.922  0.00  0.00      C2   C
ATOM    892  H   VAL A 185      -9.580   3.312 -20.658  0.00  0.00      C2   H
ATOM    893  HA  VAL A 185     -10.258   6.134 -20.306  0.00  0.00      C2   H
ATOM    894  HB  VAL A 185     -10.743   5.055 -22.485  0.00  0.00      C2   H
ATOM    895 HG11 VAL A 185     -12.600   3.502 -22.890  0.00  0.00      C2   H
ATOM    896 HG12 VAL A 185     -11.365   2.864 -21.871  0.00  0.00      C2   H
ATOM    897 HG13 VAL A 185     -12.875   3.389 -21.125  0.00  0.00      C2   H
ATOM    898 HG21 VAL A 185     -13.055   5.931 -22.862  0.00  0.00      C2   H
ATOM    899 HG22 VAL A 185     -13.192   5.974 -21.067  0.00  0.00      C2   H
ATOM    900 HG23 VAL A 185     -12.157   7.096 -21.894  0.00  0.00      C2   H
ATOM    901  N   GLU A 186     -11.758   5.769 -18.244  0.00  0.00      C2   N
ATOM    902  CA  GLU A 186     -12.576   5.617 -17.020  0.00  0.00      C2   C
ATOM    903  C   GLU A 186     -14.093   5.640 -17.406  0.00  0.00      C2   C
ATOM    904  O   GLU A 186     -14.439   6.161 -18.469  0.00  0.00      C2   O
ATOM    905  CB  GLU A 186     -12.224   6.818 -16.172  0.00  0.00      C2   C
ATOM    906  CG  GLU A 186     -12.960   6.953 -14.830  0.00  0.00      C2   C
ATOM    907  CD  GLU A 186     -12.560   8.236 -14.114  0.00  0.00      C2   C
ATOM    908  OE1 GLU A 186     -13.430   9.067 -13.734  0.00  0.00      C2   O
ATOM    909  OE2 GLU A 186     -11.357   8.441 -13.885  0.00  0.00      C2   O
ATOM    910  H   GLU A 186     -11.380   6.689 -18.422  0.00  0.00      C2   H
ATOM    911  HA  GLU A 186     -12.354   4.712 -16.455  0.00  0.00      C2   H
ATOM    912  HB3 GLU A 186     -12.474   7.710 -16.746  0.00  0.00      C2   H
ATOM    913  HB2 GLU A 186     -11.155   7.011 -16.080  0.00  0.00      C2   H
ATOM    914  HG3 GLU A 186     -12.647   6.190 -14.117  0.00  0.00      C2   H
ATOM    915  HG2 GLU A 186     -14.049   6.965 -14.887  0.00  0.00      C2   H
ATOM    916  N   THR A 187     -14.892   4.994 -16.521  0.00  0.00      C2   N
ATOM    917  CA  THR A 187     -16.368   5.015 -16.512  0.00  0.00      C2   C
ATOM    918  C   THR A 187     -16.739   4.806 -15.079  0.00  0.00      C2   C
ATOM    919  O   THR A 187     -16.760   3.687 -14.620  0.00  0.00      C2   O
ATOM    920  CB  THR A 187     -17.075   4.088 -17.521  0.00  0.00      C2   C
ATOM    921  OG1 THR A 187     -16.764   4.365 -18.872  0.00  0.00      C2   O
ATOM    922  CG2 THR A 187     -18.690   4.137 -17.547  0.00  0.00      C2   C
ATOM    923  H   THR A 187     -14.400   4.388 -15.880  0.00  0.00      C2   H
ATOM    924  HA  THR A 187     -16.582   6.067 -16.702  0.00  0.00      C2   H
ATOM    925  HB  THR A 187     -16.905   3.034 -17.300  0.00  0.00      C2   H
ATOM    926  HG1 THR A 187     -15.808   4.446 -18.878  0.00  0.00      C2   H
ATOM    927 HG21 THR A 187     -19.120   5.100 -17.821  0.00  0.00      C2   H
ATOM    928 HG22 THR A 187     -19.130   3.349 -18.159  0.00  0.00      C2   H
ATOM    929 HG23 THR A 187     -18.997   4.017 -16.507  0.00  0.00      C2   H
ATOM    930  N   HIE A 188     -16.809   5.907 -14.330  0.00  0.00      C2   N
ATOM    931  CA  HIE A 188     -17.352   5.968 -12.992  0.00  0.00      C2   C
ATOM    932  C   HIE A 188     -18.842   5.910 -13.094  0.00  0.00      C2   C
ATOM    933  O   HIE A 188     -19.492   6.735 -13.761  0.00  0.00      C2   O
ATOM    934  CB  HIE A 188     -16.900   7.230 -12.272  0.00  0.00      C2   C
ATOM    935  CG  HIE A 188     -17.295   7.230 -10.835  0.00  0.00      C2   C
ATOM    936  ND1 HIE A 188     -16.494   7.035  -9.681  0.00  0.00      C2   N
ATOM    937  CD2 HIE A 188     -18.561   7.475 -10.396  0.00  0.00      C2   C
ATOM    938  CE1 HIE A 188     -17.265   7.128  -8.610  0.00  0.00      C2   C
ATOM    939  NE2 HIE A 188     -18.508   7.289  -8.956  0.00  0.00      C2   N
ATOM    940  H   HIE A 188     -16.608   6.832 -14.683  0.00  0.00      C2   H
ATOM    941  HA  HIE A 188     -17.051   5.071 -12.449  0.00  0.00      C2   H
ATOM    942  HB3 HIE A 188     -17.449   8.053 -12.730  0.00  0.00      C2   H
ATOM    943  HB2 HIE A 188     -15.816   7.307 -12.354  0.00  0.00      C2   H
ATOM    944  HD2 HIE A 188     -19.427   7.719 -10.993  0.00  0.00      C2   H
ATOM    945  HE1 HIE A 188     -16.926   6.970  -7.597  0.00  0.00      C2   H
ATOM    946  HE2 HIE A 188     -19.297   7.300  -8.325  0.00  0.00      C2   H
ATOM    947  N   PHE A 189     -19.488   5.077 -12.287  0.00  0.00      C2   N
ATOM    948  CA  PHE A 189     -20.871   4.625 -12.360  0.00  0.00      C2   C
ATOM    949  C   PHE A 189     -21.374   4.333 -10.981  0.00  0.00      C2   C
ATOM    950  O   PHE A 189     -20.607   3.949 -10.099  0.00  0.00      C2   O
ATOM    951  CB  PHE A 189     -20.884   3.394 -13.355  0.00  0.00      C2   C
ATOM    952  CG  PHE A 189     -22.123   2.568 -13.504  0.00  0.00      C2   C
ATOM    953  CD1 PHE A 189     -22.276   1.328 -12.890  0.00  0.00      C2   C
ATOM    954  CD2 PHE A 189     -23.264   3.113 -14.143  0.00  0.00      C2   C
ATOM    955  CE1 PHE A 189     -23.442   0.599 -12.939  0.00  0.00      C2   C
ATOM    956  CE2 PHE A 189     -24.412   2.357 -14.227  0.00  0.00      C2   C
ATOM    957  CZ  PHE A 189     -24.482   1.116 -13.625  0.00  0.00      C2   C
ATOM    958  H   PHE A 189     -19.004   4.526 -11.592  0.00  0.00      C2   H
ATOM    959  HA  PHE A 189     -21.577   5.278 -12.873  0.00  0.00      C2   H
ATOM    960  HB3 PHE A 189     -20.014   2.750 -13.226  0.00  0.00      C2   H
ATOM    961  HB2 PHE A 189     -20.672   3.856 -14.319  0.00  0.00      C2   H
ATOM    962  HD1 PHE A 189     -21.410   0.954 -12.363  0.00  0.00      C2   H
ATOM    963  HD2 PHE A 189     -23.336   4.113 -14.546  0.00  0.00      C2   H
ATOM    964  HE1 PHE A 189     -23.432  -0.392 -12.509  0.00  0.00      C2   H
ATOM    965  HE2 PHE A 189     -25.361   2.732 -14.581  0.00  0.00      C2   H
ATOM    966  HZ  PHE A 189     -25.370   0.527 -13.798  0.00  0.00      C2   H
ATOM    967  N   THR A 190     -22.728   4.396 -10.818  0.00  0.00      C2   N
ATOM    968  CA  THR A 190     -23.358   3.906  -9.550  0.00  0.00      C2   C
ATOM    969  C   THR A 190     -24.603   2.978  -9.814  0.00  0.00      C2   C
ATOM    970  O   THR A 190     -25.401   3.230 -10.698  0.00  0.00      C2   O
ATOM    971  CB  THR A 190     -23.838   5.060  -8.760  0.00  0.00      C2   C
ATOM    972  OG1 THR A 190     -22.719   5.963  -8.597  0.00  0.00      C2   O
ATOM    973  CG2 THR A 190     -24.526   4.654  -7.464  0.00  0.00      C2   C
ATOM    974  H   THR A 190     -23.205   4.570 -11.691  0.00  0.00      C2   H
ATOM    975  HA  THR A 190     -22.670   3.350  -8.914  0.00  0.00      C2   H
ATOM    976  HB  THR A 190     -24.536   5.569  -9.424  0.00  0.00      C2   H
ATOM    977  HG1 THR A 190     -22.352   6.152  -9.464  0.00  0.00      C2   H
ATOM    978 HG21 THR A 190     -23.817   3.994  -6.963  0.00  0.00      C2   H
ATOM    979 HG22 THR A 190     -24.740   5.556  -6.891  0.00  0.00      C2   H
ATOM    980 HG23 THR A 190     -25.502   4.182  -7.580  0.00  0.00      C2   H
ATOM    981  N   PHE A 191     -24.734   1.919  -8.993  0.00  0.00      C2   N
ATOM    982  CA  PHE A 191     -25.816   0.870  -9.030  0.00  0.00      C2   C
ATOM    983  C   PHE A 191     -26.031   0.080  -7.708  0.00  0.00      C2   C
ATOM    984  O   PHE A 191     -25.038  -0.350  -7.139  0.00  0.00      C2   O
ATOM    985  CB  PHE A 191     -25.496  -0.056 -10.213  0.00  0.00      C2   C
ATOM    986  CG  PHE A 191     -26.602  -1.094 -10.613  0.00  0.00      C2   C
ATOM    987  CD1 PHE A 191     -27.613  -0.725 -11.559  0.00  0.00      C2   C
ATOM    988  CD2 PHE A 191     -26.497  -2.375 -10.074  0.00  0.00      C2   C
ATOM    989  CE1 PHE A 191     -28.672  -1.592 -11.758  0.00  0.00      C2   C
ATOM    990  CE2 PHE A 191     -27.607  -3.219 -10.327  0.00  0.00      C2   C
ATOM    991  CZ  PHE A 191     -28.729  -2.768 -11.013  0.00  0.00      C2   C
ATOM    992  H   PHE A 191     -23.889   1.761  -8.463  0.00  0.00      C2   H
ATOM    993  HA  PHE A 191     -26.758   1.291  -9.381  0.00  0.00      C2   H
ATOM    994  HB3 PHE A 191     -24.483  -0.456 -10.180  0.00  0.00      C2   H
ATOM    995  HB2 PHE A 191     -25.419   0.619 -11.066  0.00  0.00      C2   H
ATOM    996  HD1 PHE A 191     -27.617   0.190 -12.133  0.00  0.00      C2   H
ATOM    997  HD2 PHE A 191     -25.735  -2.633  -9.354  0.00  0.00      C2   H
ATOM    998  HE1 PHE A 191     -29.469  -1.379 -12.455  0.00  0.00      C2   H
ATOM    999  HE2 PHE A 191     -27.514  -4.191  -9.866  0.00  0.00      C2   H
ATOM   1000  HZ  PHE A 191     -29.645  -3.313 -10.840  0.00  0.00      C2   H
ATOM   1001  N   LYS A 192     -27.272   0.054  -7.265  0.00  0.00      C2   N
ATOM   1002  CA  LYS A 192     -27.719  -0.434  -5.962  0.00  0.00      C2   C
ATOM   1003  C   LYS A 192     -26.981   0.230  -4.777  0.00  0.00      C2   C
ATOM   1004  O   LYS A 192     -26.601  -0.469  -3.758  0.00  0.00      C2   O
ATOM   1005  CB  LYS A 192     -27.805  -1.955  -5.918  0.00  0.00      C2   C
ATOM   1006  CG  LYS A 192     -28.884  -2.552  -6.911  0.00  0.00      C2   C
ATOM   1007  CD  LYS A 192     -28.648  -4.140  -7.119  0.00  0.00      C2   C
ATOM   1008  CE  LYS A 192     -28.784  -4.955  -5.814  0.00  0.00      C2   C
ATOM   1009  NZ  LYS A 192     -30.146  -4.887  -5.266  0.00  0.00      C2   N
ATOM   1010  H   LYS A 192     -27.909   0.451  -7.941  0.00  0.00      C2   H
ATOM   1011  HA  LYS A 192     -28.750  -0.085  -5.897  0.00  0.00      C2   H
ATOM   1012  HB3 LYS A 192     -27.965  -2.257  -4.883  0.00  0.00      C2   H
ATOM   1013  HB2 LYS A 192     -26.816  -2.342  -6.165  0.00  0.00      C2   H
ATOM   1014  HG3 LYS A 192     -28.600  -2.086  -7.855  0.00  0.00      C2   H
ATOM   1015  HG2 LYS A 192     -29.896  -2.229  -6.666  0.00  0.00      C2   H
ATOM   1016  HD3 LYS A 192     -27.712  -4.383  -7.623  0.00  0.00      C2   H
ATOM   1017  HD2 LYS A 192     -29.478  -4.459  -7.749  0.00  0.00      C2   H
ATOM   1018  HE3 LYS A 192     -28.013  -4.733  -5.077  0.00  0.00      C2   H
ATOM   1019  HE2 LYS A 192     -28.680  -6.018  -6.036  0.00  0.00      C2   H
ATOM   1020  HZ1 LYS A 192     -30.310  -5.506  -4.485  0.00  0.00      C2   H
ATOM   1021  HZ2 LYS A 192     -30.443  -3.932  -5.123  0.00  0.00      C2   H
ATOM   1022  HZ3 LYS A 192     -30.778  -5.242  -5.969  0.00  0.00      C2   H
ATOM   1023  N   ASP A 193     -26.595   1.486  -4.941  0.00  0.00      C2   N
ATOM   1024  CA  ASP A 193     -25.733   2.283  -4.033  0.00  0.00      C2   C
ATOM   1025  C   ASP A 193     -24.297   1.931  -4.064  0.00  0.00      C2   C
ATOM   1026  O   ASP A 193     -23.539   2.566  -3.361  0.00  0.00      C2   O
ATOM   1027  CB  ASP A 193     -26.258   2.380  -2.578  0.00  0.00      C2   C
ATOM   1028  CG  ASP A 193     -27.740   2.687  -2.425  0.00  0.00      C2   C
ATOM   1029  OD1 ASP A 193     -28.414   1.868  -1.794  0.00  0.00      C2   O
ATOM   1030  OD2 ASP A 193     -28.234   3.672  -2.931  0.00  0.00      C2   O
ATOM   1031  H   ASP A 193     -26.812   1.978  -5.796  0.00  0.00      C2   H
ATOM   1032  HA  ASP A 193     -25.840   3.302  -4.404  0.00  0.00      C2   H
ATOM   1033  HB3 ASP A 193     -25.631   3.088  -2.035  0.00  0.00      C2   H
ATOM   1034  HB2 ASP A 193     -25.963   1.514  -1.986  0.00  0.00      C2   H
ATOM   1035  N   LEU A 194     -23.868   1.017  -4.955  0.00  0.00      C2   N
ATOM   1036  CA  LEU A 194     -22.497   0.680  -5.188  0.00  0.00      C2   C
ATOM   1037  C   LEU A 194     -21.916   1.530  -6.231  0.00  0.00      C2   C
ATOM   1038  O   LEU A 194     -22.527   1.648  -7.305  0.00  0.00      C2   O
ATOM   1039  CB  LEU A 194     -22.288  -0.847  -5.326  0.00  0.00      C2   C
ATOM   1040  CG  LEU A 194     -20.818  -1.355  -5.227  0.00  0.00      C2   C
ATOM   1041  CD1 LEU A 194     -20.052  -1.051  -3.930  0.00  0.00      C2   C
ATOM   1042  CD2 LEU A 194     -20.821  -2.905  -5.479  0.00  0.00      C2   C
ATOM   1043  H   LEU A 194     -24.498   0.664  -5.661  0.00  0.00      C2   H
ATOM   1044  HA  LEU A 194     -22.008   0.887  -4.236  0.00  0.00      C2   H
ATOM   1045  HB3 LEU A 194     -22.558  -1.050  -6.362  0.00  0.00      C2   H
ATOM   1046  HB2 LEU A 194     -22.945  -1.257  -4.560  0.00  0.00      C2   H
ATOM   1047  HG  LEU A 194     -20.159  -0.793  -5.888  0.00  0.00      C2   H
ATOM   1048 HD11 LEU A 194     -19.560  -1.925  -3.503  0.00  0.00      C2   H
ATOM   1049 HD12 LEU A 194     -19.257  -0.350  -4.184  0.00  0.00      C2   H
ATOM   1050 HD13 LEU A 194     -20.703  -0.558  -3.208  0.00  0.00      C2   H
ATOM   1051 HD21 LEU A 194     -21.375  -3.532  -4.780  0.00  0.00      C2   H
ATOM   1052 HD22 LEU A 194     -21.254  -3.262  -6.414  0.00  0.00      C2   H
ATOM   1053 HD23 LEU A 194     -19.822  -3.330  -5.383  0.00  0.00      C2   H
ATOM   1054  N   HIS A 195     -20.772   2.134  -6.023  0.00  0.00      C2   N
ATOM   1055  CA  HIS A 195     -19.977   2.952  -6.878  0.00  0.00      C2   C
ATOM   1056  C   HIS A 195     -18.834   2.129  -7.510  0.00  0.00      C2   C
ATOM   1057  O   HIS A 195     -18.045   1.634  -6.726  0.00  0.00      C2   O
ATOM   1058  CB  HIS A 195     -19.409   4.168  -6.157  0.00  0.00      C2   C
ATOM   1059  CG  HIS A 195     -20.400   5.066  -5.520  0.00  0.00      C2   C
ATOM   1060  ND1 HIS A 195     -21.579   5.480  -6.128  0.00  0.00      C2   N
ATOM   1061  CD2 HIS A 195     -20.446   5.603  -4.246  0.00  0.00      C2   C
ATOM   1062  CE1 HIS A 195     -22.345   6.045  -5.180  0.00  0.00      C2   C
ATOM   1063  NE2 HIS A 195     -21.614   6.288  -4.062  0.00  0.00      C2   N
ATOM   1064  H   HIS A 195     -20.179   1.973  -5.221  0.00  0.00      C2   H
ATOM   1065  HA  HIS A 195     -20.637   3.320  -7.663  0.00  0.00      C2   H
ATOM   1066  HB3 HIS A 195     -18.867   4.762  -6.892  0.00  0.00      C2   H
ATOM   1067  HB2 HIS A 195     -18.745   3.772  -5.389  0.00  0.00      C2   H
ATOM   1068  HD2 HIS A 195     -19.682   5.700  -3.490  0.00  0.00      C2   H
ATOM   1069  HE1 HIS A 195     -23.276   6.525  -5.446  0.00  0.00      C2   H
ATOM   1070  HD1 HIS A 195     -21.729   5.472  -7.127  0.00  0.00      C2   H
ATOM   1071  N   PHE A 196     -18.872   2.023  -8.826  0.00  0.00      C2   N
ATOM   1072  CA  PHE A 196     -17.936   1.278  -9.605  0.00  0.00      C2   C
ATOM   1073  C   PHE A 196     -17.209   2.269 -10.421  0.00  0.00      C2   C
ATOM   1074  O   PHE A 196     -17.814   3.091 -11.081  0.00  0.00      C2   O
ATOM   1075  CB  PHE A 196     -18.755   0.332 -10.493  0.00  0.00      C2   C
ATOM   1076  CG  PHE A 196     -19.663  -0.829  -9.944  0.00  0.00      C2   C
ATOM   1077  CD1 PHE A 196     -19.052  -1.983  -9.283  0.00  0.00      C2   C
ATOM   1078  CD2 PHE A 196     -21.046  -0.672  -9.856  0.00  0.00      C2   C
ATOM   1079  CE1 PHE A 196     -19.883  -3.007  -8.744  0.00  0.00      C2   C
ATOM   1080  CE2 PHE A 196     -21.852  -1.728  -9.449  0.00  0.00      C2   C
ATOM   1081  CZ  PHE A 196     -21.280  -2.885  -8.928  0.00  0.00      C2   C
ATOM   1082  H   PHE A 196     -19.460   2.719  -9.262  0.00  0.00      C2   H
ATOM   1083  HA  PHE A 196     -17.247   0.759  -8.939  0.00  0.00      C2   H
ATOM   1084  HB3 PHE A 196     -18.188  -0.278 -11.196  0.00  0.00      C2   H
ATOM   1085  HB2 PHE A 196     -19.498   0.971 -10.969  0.00  0.00      C2   H
ATOM   1086  HD1 PHE A 196     -17.979  -2.096  -9.227  0.00  0.00      C2   H
ATOM   1087  HD2 PHE A 196     -21.591   0.245 -10.030  0.00  0.00      C2   H
ATOM   1088  HE1 PHE A 196     -19.560  -3.900  -8.232  0.00  0.00      C2   H
ATOM   1089  HE2 PHE A 196     -22.924  -1.595  -9.455  0.00  0.00      C2   H
ATOM   1090  HZ  PHE A 196     -21.944  -3.722  -8.775  0.00  0.00      C2   H
ATOM   1091  N   LYS A 197     -15.876   2.247 -10.410  0.00  0.00      C2   N
ATOM   1092  CA  LYS A 197     -15.030   2.786 -11.404  0.00  0.00      C2   C
ATOM   1093  C   LYS A 197     -14.541   1.599 -12.299  0.00  0.00      C2   C
ATOM   1094  O   LYS A 197     -13.705   0.794 -11.900  0.00  0.00      C2   O
ATOM   1095  CB  LYS A 197     -13.828   3.438 -10.615  0.00  0.00      C2   C
ATOM   1096  CG  LYS A 197     -13.929   5.002 -10.682  0.00  0.00      C2   C
ATOM   1097  CD  LYS A 197     -12.641   5.631  -9.945  0.00  0.00      C2   C
ATOM   1098  CE  LYS A 197     -12.722   7.131  -9.647  0.00  0.00      C2   C
ATOM   1099  NZ  LYS A 197     -13.767   7.506  -8.714  0.00  0.00      C2   N
ATOM   1100  H   LYS A 197     -15.496   1.651  -9.689  0.00  0.00      C2   H
ATOM   1101  HA  LYS A 197     -15.549   3.574 -11.950  0.00  0.00      C2   H
ATOM   1102  HB3 LYS A 197     -12.977   3.143 -11.228  0.00  0.00      C2   H
ATOM   1103  HB2 LYS A 197     -13.526   2.995  -9.666  0.00  0.00      C2   H
ATOM   1104  HG3 LYS A 197     -14.870   5.318 -10.233  0.00  0.00      C2   H
ATOM   1105  HG2 LYS A 197     -14.032   5.403 -11.691  0.00  0.00      C2   H
ATOM   1106  HD3 LYS A 197     -11.783   5.463 -10.596  0.00  0.00      C2   H
ATOM   1107  HD2 LYS A 197     -12.486   5.196  -8.958  0.00  0.00      C2   H
ATOM   1108  HE3 LYS A 197     -12.835   7.649 -10.599  0.00  0.00      C2   H
ATOM   1109  HE2 LYS A 197     -11.760   7.402  -9.213  0.00  0.00      C2   H
ATOM   1110  HZ1 LYS A 197     -13.633   6.965  -7.872  0.00  0.00      C2   H
ATOM   1111  HZ2 LYS A 197     -13.765   8.480  -8.446  0.00  0.00      C2   H
ATOM   1112  HZ3 LYS A 197     -14.699   7.387  -9.085  0.00  0.00      C2   H
ATOM   1113  N   MET A 198     -15.186   1.380 -13.460  0.00  0.00      C2   N
ATOM   1114  CA  MET A 198     -14.721   0.384 -14.459  0.00  0.00      C2   C
ATOM   1115  C   MET A 198     -13.886   1.115 -15.461  0.00  0.00      C2   C
ATOM   1116  O   MET A 198     -14.329   2.149 -15.971  0.00  0.00      C2   O
ATOM   1117  CB  MET A 198     -15.980  -0.254 -15.155  0.00  0.00      C2   C
ATOM   1118  CG  MET A 198     -15.724  -1.089 -16.371  0.00  0.00      C2   C
ATOM   1119  SD  MET A 198     -17.241  -1.841 -17.180  0.00  0.00      C2   S
ATOM   1120  CE  MET A 198     -17.630  -0.642 -18.425  0.00  0.00      C2   C
ATOM   1121  H   MET A 198     -15.775   2.132 -13.787  0.00  0.00      C2   H
ATOM   1122  HA  MET A 198     -14.208  -0.404 -13.908  0.00  0.00      C2   H
ATOM   1123  HB3 MET A 198     -16.780   0.390 -15.519  0.00  0.00      C2   H
ATOM   1124  HB2 MET A 198     -16.599  -0.924 -14.558  0.00  0.00      C2   H
ATOM   1125  HG3 MET A 198     -15.120  -1.964 -16.131  0.00  0.00      C2   H
ATOM   1126  HG2 MET A 198     -15.170  -0.500 -17.102  0.00  0.00      C2   H
ATOM   1127  HE1 MET A 198     -18.659  -0.832 -18.731  0.00  0.00      C2   H
ATOM   1128  HE2 MET A 198     -17.654   0.392 -18.083  0.00  0.00      C2   H
ATOM   1129  HE3 MET A 198     -16.955  -0.824 -19.262  0.00  0.00      C2   H
ATOM   1130  N   PHE A 199     -12.668   0.640 -15.569  0.00  0.00      C2   N
ATOM   1131  CA  PHE A 199     -11.717   0.948 -16.618  0.00  0.00      C2   C
ATOM   1132  C   PHE A 199     -11.744  -0.031 -17.764  0.00  0.00      C2   C
ATOM   1133  O   PHE A 199     -11.783  -1.213 -17.544  0.00  0.00      C2   O
ATOM   1134  CB  PHE A 199     -10.364   1.025 -15.905  0.00  0.00      C2   C
ATOM   1135  CG  PHE A 199     -10.267   2.330 -15.165  0.00  0.00      C2   C
ATOM   1136  CD1 PHE A 199     -10.008   3.550 -15.763  0.00  0.00      C2   C
ATOM   1137  CD2 PHE A 199     -10.502   2.366 -13.777  0.00  0.00      C2   C
ATOM   1138  CE1 PHE A 199      -9.747   4.666 -15.009  0.00  0.00      C2   C
ATOM   1139  CE2 PHE A 199     -10.302   3.550 -13.022  0.00  0.00      C2   C
ATOM   1140  CZ  PHE A 199      -9.858   4.676 -13.646  0.00  0.00      C2   C
ATOM   1141  H   PHE A 199     -12.400  -0.093 -14.927  0.00  0.00      C2   H
ATOM   1142  HA  PHE A 199     -11.910   1.970 -16.944  0.00  0.00      C2   H
ATOM   1143  HB3 PHE A 199      -9.575   0.954 -16.653  0.00  0.00      C2   H
ATOM   1144  HB2 PHE A 199     -10.252   0.161 -15.251  0.00  0.00      C2   H
ATOM   1145  HD1 PHE A 199      -9.880   3.553 -16.835  0.00  0.00      C2   H
ATOM   1146  HD2 PHE A 199     -10.868   1.480 -13.279  0.00  0.00      C2   H
ATOM   1147  HE1 PHE A 199      -9.502   5.618 -15.456  0.00  0.00      C2   H
ATOM   1148  HE2 PHE A 199     -10.379   3.436 -11.950  0.00  0.00      C2   H
ATOM   1149  HZ  PHE A 199      -9.686   5.633 -13.175  0.00  0.00      C2   H
ATOM   1150  N   ASP A 200     -11.717   0.504 -18.997  0.00  0.00      C2   N
ATOM   1151  CA  ASP A 200     -11.434  -0.226 -20.263  0.00  0.00      C2   C
ATOM   1152  C   ASP A 200     -10.119   0.316 -20.874  0.00  0.00      C2   C
ATOM   1153  O   ASP A 200      -9.784   1.454 -20.549  0.00  0.00      C2   O
ATOM   1154  CB  ASP A 200     -12.739  -0.037 -21.231  0.00  0.00      C2   C
ATOM   1155  CG  ASP A 200     -12.662  -0.738 -22.560  0.00  0.00      C2   C
ATOM   1156  OD1 ASP A 200     -12.058  -1.839 -22.654  0.00  0.00      C2   O
ATOM   1157  OD2 ASP A 200     -13.235  -0.328 -23.562  0.00  0.00      C2   O
ATOM   1158  H   ASP A 200     -11.596   1.504 -19.069  0.00  0.00      C2   H
ATOM   1159  HA  ASP A 200     -11.339  -1.290 -20.047  0.00  0.00      C2   H
ATOM   1160  HB3 ASP A 200     -13.087   0.975 -21.438  0.00  0.00      C2   H
ATOM   1161  HB2 ASP A 200     -13.589  -0.463 -20.698  0.00  0.00      C2   H
ATOM   1162  N   VAL A 201      -9.474  -0.451 -21.755  0.00  0.00      C2   N
ATOM   1163  CA  VAL A 201      -8.067  -0.157 -22.141  0.00  0.00      C2   C
ATOM   1164  C   VAL A 201      -8.000   0.238 -23.616  0.00  0.00      C2   C
ATOM   1165  O   VAL A 201      -8.656  -0.421 -24.385  0.00  0.00      C2   O
ATOM   1166  CB  VAL A 201      -7.328  -1.503 -21.943  0.00  0.00      C2   C
ATOM   1167  CG1 VAL A 201      -5.852  -1.510 -22.503  0.00  0.00      C2   C
ATOM   1168  CG2 VAL A 201      -7.431  -2.004 -20.502  0.00  0.00      C2   C
ATOM   1169  H   VAL A 201      -9.789  -1.369 -22.033  0.00  0.00      C2   H
ATOM   1170  HA  VAL A 201      -7.666   0.629 -21.502  0.00  0.00      C2   H
ATOM   1171  HB  VAL A 201      -7.906  -2.191 -22.558  0.00  0.00      C2   H
ATOM   1172 HG11 VAL A 201      -5.662  -1.247 -23.543  0.00  0.00      C2   H
ATOM   1173 HG12 VAL A 201      -5.210  -0.939 -21.833  0.00  0.00      C2   H
ATOM   1174 HG13 VAL A 201      -5.346  -2.435 -22.226  0.00  0.00      C2   H
ATOM   1175 HG21 VAL A 201      -6.869  -2.925 -20.346  0.00  0.00      C2   H
ATOM   1176 HG22 VAL A 201      -6.933  -1.363 -19.775  0.00  0.00      C2   H
ATOM   1177 HG23 VAL A 201      -8.461  -2.186 -20.193  0.00  0.00      C2   H
ATOM   1178  N   GLY A 202      -7.062   1.087 -23.915  0.00  0.00      C2   N
ATOM   1179  CA  GLY A 202      -6.514   1.319 -25.223  0.00  0.00      C2   C
ATOM   1180  C   GLY A 202      -4.989   1.354 -25.130  0.00  0.00      C2   C
ATOM   1181  O   GLY A 202      -4.389   1.049 -24.118  0.00  0.00      C2   O
ATOM   1182  H   GLY A 202      -6.500   1.600 -23.251  0.00  0.00      C2   H
ATOM   1183  HA3 GLY A 202      -6.952   2.224 -25.643  0.00  0.00      C2   H
ATOM   1184  HA2 GLY A 202      -6.842   0.564 -25.938  0.00  0.00      C2   H
ATOM   1185  N   GLY A 203      -4.337   1.678 -26.239  0.00  0.00      C2   N
ATOM   1186  CA  GLY A 203      -2.865   1.740 -26.277  0.00  0.00      C2   C
ATOM   1187  C   GLY A 203      -2.391   3.008 -25.503  0.00  0.00      C2   C
ATOM   1188  O   GLY A 203      -2.575   4.143 -25.979  0.00  0.00      C2   O
ATOM   1189  H   GLY A 203      -4.886   2.043 -27.004  0.00  0.00      C2   H
ATOM   1190  HA  GLY A 203      -2.561   0.822 -25.774  0.00  0.00      C2   H
ATOM   1191  HA3 GLY A 203      -2.480   1.640 -27.291  0.00  0.00      C2   H
ATOM   1192  N   GLN A 204      -1.767   2.867 -24.350  0.00  0.00      C2   N
ATOM   1193  CA  GLN A 204      -1.136   3.806 -23.535  0.00  0.00      C2   C
ATOM   1194  C   GLN A 204       0.360   4.084 -23.815  0.00  0.00      C2   C
ATOM   1195  O   GLN A 204       0.892   5.101 -23.456  0.00  0.00      C2   O
ATOM   1196  CB  GLN A 204      -1.478   3.468 -22.028  0.00  0.00      C2   C
ATOM   1197  CG  GLN A 204      -1.475   1.960 -21.686  0.00  0.00      C2   C
ATOM   1198  CD  GLN A 204      -0.265   1.034 -22.032  0.00  0.00      C2   C
ATOM   1199  OE1 GLN A 204       0.885   1.473 -21.865  0.00  0.00      C2   O
ATOM   1200  NE2 GLN A 204      -0.516  -0.149 -22.572  0.00  0.00      C2   N
ATOM   1201  H   GLN A 204      -1.603   1.892 -24.144  0.00  0.00      C2   H
ATOM   1202  HA  GLN A 204      -1.611   4.783 -23.623  0.00  0.00      C2   H
ATOM   1203  HB3 GLN A 204      -2.408   3.931 -21.700  0.00  0.00      C2   H
ATOM   1204  HB2 GLN A 204      -0.787   4.008 -21.381  0.00  0.00      C2   H
ATOM   1205  HG3 GLN A 204      -2.378   1.486 -22.071  0.00  0.00      C2   H
ATOM   1206  HG2 GLN A 204      -1.550   1.903 -20.600  0.00  0.00      C2   H
ATOM   1207 HE22 GLN A 204       0.240  -0.795 -22.749  0.00  0.00      C2   H
ATOM   1208 HE21 GLN A 204      -1.421  -0.595 -22.509  0.00  0.00      C2   H
ATOM   1209  N   ARG A 205       0.975   3.189 -24.602  0.00  0.00      C2   N
ATOM   1210  CA  ARG A 205       2.404   3.361 -25.057  0.00  0.00      C2   C
ATOM   1211  C   ARG A 205       3.465   3.558 -23.883  0.00  0.00      C2   C
ATOM   1212  O   ARG A 205       4.426   4.301 -24.061  0.00  0.00      C2   O
ATOM   1213  CB  ARG A 205       2.552   4.535 -26.104  0.00  0.00      C2   C
ATOM   1214  CG  ARG A 205       1.629   4.428 -27.359  0.00  0.00      C2   C
ATOM   1215  CD  ARG A 205       2.083   5.289 -28.564  0.00  0.00      C2   C
ATOM   1216  NE  ARG A 205       3.311   4.727 -29.229  0.00  0.00      C2   N
ATOM   1217  CZ  ARG A 205       3.846   5.303 -30.359  0.00  0.00      C2   C
ATOM   1218  NH1 ARG A 205       3.272   6.305 -31.009  0.00  0.00      C2   N
ATOM   1219  NH2 ARG A 205       5.100   4.940 -30.752  0.00  0.00      C2   N
ATOM   1220  H   ARG A 205       0.489   2.360 -24.914  0.00  0.00      C2   H
ATOM   1221  HA  ARG A 205       2.701   2.401 -25.478  0.00  0.00      C2   H
ATOM   1222  HB3 ARG A 205       3.544   4.566 -26.556  0.00  0.00      C2   H
ATOM   1223  HB2 ARG A 205       2.413   5.440 -25.512  0.00  0.00      C2   H
ATOM   1224  HG3 ARG A 205       0.573   4.593 -27.142  0.00  0.00      C2   H
ATOM   1225  HG2 ARG A 205       1.615   3.419 -27.772  0.00  0.00      C2   H
ATOM   1226  HD3 ARG A 205       2.402   6.243 -28.145  0.00  0.00      C2   H
ATOM   1227  HD2 ARG A 205       1.233   5.518 -29.207  0.00  0.00      C2   H
ATOM   1228  HE  ARG A 205       3.603   3.816 -28.905  0.00  0.00      C2   H
ATOM   1229 HH12 ARG A 205       3.612   6.555 -31.926  0.00  0.00      C2   H
ATOM   1230 HH11 ARG A 205       2.509   6.829 -30.605  0.00  0.00      C2   H
ATOM   1231 HH22 ARG A 205       5.582   5.290 -31.568  0.00  0.00      C2   H
ATOM   1232 HH21 ARG A 205       5.620   4.257 -30.220  0.00  0.00      C2   H
ATOM   1233  N   SER A 206       3.248   2.735 -22.854  0.00  0.00      C2   N
ATOM   1234  CA  SER A 206       4.236   2.455 -21.849  0.00  0.00      C2   C
ATOM   1235  C   SER A 206       4.237   0.866 -21.509  0.00  0.00      C2   C
ATOM   1236  O   SER A 206       3.843   0.007 -22.345  0.00  0.00      C2   O
ATOM   1237  CB  SER A 206       4.047   3.385 -20.609  0.00  0.00      C2   C
ATOM   1238  OG  SER A 206       5.191   3.337 -19.775  0.00  0.00      C2   O
ATOM   1239  H   SER A 206       2.401   2.225 -22.648  0.00  0.00      C2   H
ATOM   1240  HA  SER A 206       5.209   2.544 -22.332  0.00  0.00      C2   H
ATOM   1241  HB3 SER A 206       3.180   3.298 -19.953  0.00  0.00      C2   H
ATOM   1242  HB2 SER A 206       4.092   4.405 -20.991  0.00  0.00      C2   H
ATOM   1243  HG  SER A 206       6.014   3.535 -20.228  0.00  0.00      C2   H
ATOM   1244  N   GLU A 207       4.809   0.545 -20.376  0.00  0.00      C2   N
ATOM   1245  CA  GLU A 207       5.087  -0.780 -19.935  0.00  0.00      C2   C
ATOM   1246  C   GLU A 207       4.011  -1.243 -18.996  0.00  0.00      C2   C
ATOM   1247  O   GLU A 207       3.371  -0.427 -18.235  0.00  0.00      C2   O
ATOM   1248  CB  GLU A 207       6.384  -0.867 -19.193  0.00  0.00      C2   C
ATOM   1249  CG  GLU A 207       7.008  -2.234 -18.967  0.00  0.00      C2   C
ATOM   1250  CD  GLU A 207       8.262  -2.229 -18.120  0.00  0.00      C2   C
ATOM   1251  OE1 GLU A 207       8.536  -1.314 -17.347  0.00  0.00      C2   O
ATOM   1252  OE2 GLU A 207       8.997  -3.236 -18.264  0.00  0.00      C2   O
ATOM   1253  H   GLU A 207       5.141   1.314 -19.811  0.00  0.00      C2   H
ATOM   1254  HA  GLU A 207       5.123  -1.456 -20.789  0.00  0.00      C2   H
ATOM   1255  HB3 GLU A 207       6.327  -0.322 -18.251  0.00  0.00      C2   H
ATOM   1256  HB2 GLU A 207       7.069  -0.251 -19.776  0.00  0.00      C2   H
ATOM   1257  HG3 GLU A 207       7.156  -2.733 -19.924  0.00  0.00      C2   H
ATOM   1258  HG2 GLU A 207       6.337  -2.843 -18.360  0.00  0.00      C2   H
ATOM   1259  N   ARG A 208       3.841  -2.559 -18.955  0.00  0.00      C2   N
ATOM   1260  CA  ARG A 208       2.660  -3.224 -18.368  0.00  0.00      C2   C
ATOM   1261  C   ARG A 208       2.630  -3.082 -16.832  0.00  0.00      C2   C
ATOM   1262  O   ARG A 208       1.574  -2.763 -16.274  0.00  0.00      C2   O
ATOM   1263  CB  ARG A 208       2.721  -4.676 -18.879  0.00  0.00      C2   C
ATOM   1264  CG  ARG A 208       1.521  -5.535 -18.385  0.00  0.00      C2   C
ATOM   1265  CD  ARG A 208       1.416  -6.893 -18.984  0.00  0.00      C2   C
ATOM   1266  NE  ARG A 208       1.529  -6.902 -20.454  0.00  0.00      C2   N
ATOM   1267  CZ  ARG A 208       2.591  -7.186 -21.204  0.00  0.00      C2   C
ATOM   1268  NH1 ARG A 208       3.774  -7.399 -20.701  0.00  0.00      C2   N
ATOM   1269  NH2 ARG A 208       2.459  -7.172 -22.485  0.00  0.00      C2   N
ATOM   1270  H   ARG A 208       4.426  -3.167 -19.510  0.00  0.00      C2   H
ATOM   1271  HA  ARG A 208       1.759  -2.681 -18.653  0.00  0.00      C2   H
ATOM   1272  HB3 ARG A 208       3.636  -5.174 -18.559  0.00  0.00      C2   H
ATOM   1273  HB2 ARG A 208       2.850  -4.645 -19.961  0.00  0.00      C2   H
ATOM   1274  HG3 ARG A 208       0.608  -4.946 -18.470  0.00  0.00      C2   H
ATOM   1275  HG2 ARG A 208       1.604  -5.565 -17.299  0.00  0.00      C2   H
ATOM   1276  HD3 ARG A 208       0.394  -7.264 -18.915  0.00  0.00      C2   H
ATOM   1277  HD2 ARG A 208       1.986  -7.677 -18.485  0.00  0.00      C2   H
ATOM   1278  HE  ARG A 208       0.660  -6.607 -20.877  0.00  0.00      C2   H
ATOM   1279 HH12 ARG A 208       4.646  -7.512 -21.197  0.00  0.00      C2   H
ATOM   1280 HH11 ARG A 208       3.896  -7.593 -19.717  0.00  0.00      C2   H
ATOM   1281 HH22 ARG A 208       3.177  -7.264 -23.189  0.00  0.00      C2   H
ATOM   1282 HH21 ARG A 208       1.482  -7.171 -22.739  0.00  0.00      C2   H
ATOM   1283  N   LYS A 209       3.808  -3.185 -16.197  0.00  0.00      C2   N
ATOM   1284  CA  LYS A 209       3.942  -2.907 -14.811  0.00  0.00      C2   C
ATOM   1285  C   LYS A 209       3.801  -1.438 -14.453  0.00  0.00      C2   C
ATOM   1286  O   LYS A 209       3.473  -1.166 -13.320  0.00  0.00      C2   O
ATOM   1287  CB  LYS A 209       5.209  -3.511 -14.200  0.00  0.00      C2   C
ATOM   1288  CG  LYS A 209       6.524  -2.906 -14.659  0.00  0.00      C2   C
ATOM   1289  CD  LYS A 209       7.850  -3.319 -13.980  0.00  0.00      C2   C
ATOM   1290  CE  LYS A 209       8.948  -2.287 -14.047  0.00  0.00      C2   C
ATOM   1291  NZ  LYS A 209       9.734  -2.439 -15.301  0.00  0.00      C2   N
ATOM   1292  H   LYS A 209       4.641  -3.489 -16.680  0.00  0.00      C2   H
ATOM   1293  HA  LYS A 209       3.211  -3.387 -14.159  0.00  0.00      C2   H
ATOM   1294  HB3 LYS A 209       5.214  -4.583 -14.395  0.00  0.00      C2   H
ATOM   1295  HB2 LYS A 209       5.082  -3.430 -13.121  0.00  0.00      C2   H
ATOM   1296  HG3 LYS A 209       6.438  -1.822 -14.593  0.00  0.00      C2   H
ATOM   1297  HG2 LYS A 209       6.629  -3.271 -15.681  0.00  0.00      C2   H
ATOM   1298  HD3 LYS A 209       8.149  -4.193 -14.558  0.00  0.00      C2   H
ATOM   1299  HD2 LYS A 209       7.519  -3.591 -12.977  0.00  0.00      C2   H
ATOM   1300  HE3 LYS A 209       9.647  -2.170 -13.220  0.00  0.00      C2   H
ATOM   1301  HE2 LYS A 209       8.684  -1.230 -14.002  0.00  0.00      C2   H
ATOM   1302  HZ1 LYS A 209      10.569  -1.878 -15.201  0.00  0.00      C2   H
ATOM   1303  HZ2 LYS A 209      10.117  -3.358 -15.472  0.00  0.00      C2   H
ATOM   1304  HZ3 LYS A 209       9.133  -2.243 -16.089  0.00  0.00      C2   H
ATOM   1305  N   LYS A 210       3.930  -0.548 -15.442  0.00  0.00      C2   N
ATOM   1306  CA  LYS A 210       3.944   0.929 -15.155  0.00  0.00      C2   C
ATOM   1307  C   LYS A 210       2.552   1.556 -15.141  0.00  0.00      C2   C
ATOM   1308  O   LYS A 210       2.216   2.381 -14.266  0.00  0.00      C2   O
ATOM   1309  CB  LYS A 210       4.830   1.651 -16.227  0.00  0.00      C2   C
ATOM   1310  CG  LYS A 210       6.335   1.156 -16.171  0.00  0.00      C2   C
ATOM   1311  CD  LYS A 210       7.229   2.066 -17.005  0.00  0.00      C2   C
ATOM   1312  CE  LYS A 210       8.764   1.954 -16.917  0.00  0.00      C2   C
ATOM   1313  NZ  LYS A 210       9.358   0.977 -17.901  0.00  0.00      C2   N
ATOM   1314  H   LYS A 210       4.130  -0.743 -16.413  0.00  0.00      C2   H
ATOM   1315  HA  LYS A 210       4.490   1.048 -14.219  0.00  0.00      C2   H
ATOM   1316  HB3 LYS A 210       4.650   2.726 -16.243  0.00  0.00      C2   H
ATOM   1317  HB2 LYS A 210       4.284   1.340 -17.118  0.00  0.00      C2   H
ATOM   1318  HG3 LYS A 210       6.455   0.073 -16.223  0.00  0.00      C2   H
ATOM   1319  HG2 LYS A 210       6.639   1.318 -15.137  0.00  0.00      C2   H
ATOM   1320  HD3 LYS A 210       7.073   3.116 -16.758  0.00  0.00      C2   H
ATOM   1321  HD2 LYS A 210       6.863   2.125 -18.030  0.00  0.00      C2   H
ATOM   1322  HE3 LYS A 210       9.138   1.696 -15.926  0.00  0.00      C2   H
ATOM   1323  HE2 LYS A 210       9.188   2.937 -17.119  0.00  0.00      C2   H
ATOM   1324  HZ1 LYS A 210      10.364   0.935 -17.821  0.00  0.00      C2   H
ATOM   1325  HZ2 LYS A 210       8.930   0.065 -17.829  0.00  0.00      C2   H
ATOM   1326  HZ3 LYS A 210       9.264   1.290 -18.857  0.00  0.00      C2   H
ATOM   1327  N   TRP A 211       1.611   1.034 -15.965  0.00  0.00      C2   N
ATOM   1328  CA  TRP A 211       0.262   1.484 -15.950  0.00  0.00      C2   C
ATOM   1329  C   TRP A 211      -0.445   0.801 -14.783  0.00  0.00      C2   C
ATOM   1330  O   TRP A 211      -1.206   1.441 -14.101  0.00  0.00      C2   O
ATOM   1331  CB  TRP A 211      -0.464   1.351 -17.339  0.00  0.00      C2   C
ATOM   1332  CG  TRP A 211      -0.803   0.010 -17.903  0.00  0.00      C2   C
ATOM   1333  CD1 TRP A 211      -0.057  -0.717 -18.764  0.00  0.00      C2   C
ATOM   1334  CD2 TRP A 211      -1.951  -0.786 -17.644  0.00  0.00      C2   C
ATOM   1335  NE1 TRP A 211      -0.738  -1.876 -19.090  0.00  0.00      C2   N
ATOM   1336  CE2 TRP A 211      -1.916  -2.030 -18.423  0.00  0.00      C2   C
ATOM   1337  CE3 TRP A 211      -3.029  -0.667 -16.746  0.00  0.00      C2   C
ATOM   1338  CZ2 TRP A 211      -2.893  -3.062 -18.385  0.00  0.00      C2   C
ATOM   1339  CZ3 TRP A 211      -4.083  -1.557 -16.859  0.00  0.00      C2   C
ATOM   1340  CH2 TRP A 211      -4.038  -2.699 -17.670  0.00  0.00      C2   C
ATOM   1341  H   TRP A 211       1.891   0.636 -16.850  0.00  0.00      C2   H
ATOM   1342  HA  TRP A 211       0.146   2.509 -15.598  0.00  0.00      C2   H
ATOM   1343  HB3 TRP A 211       0.124   1.804 -18.137  0.00  0.00      C2   H
ATOM   1344  HB2 TRP A 211      -1.412   1.886 -17.273  0.00  0.00      C2   H
ATOM   1345  HD1 TRP A 211       0.797  -0.309 -19.284  0.00  0.00      C2   H
ATOM   1346  HE1 TRP A 211      -0.321  -2.481 -19.783  0.00  0.00      C2   H
ATOM   1347  HE3 TRP A 211      -3.043   0.238 -16.157  0.00  0.00      C2   H
ATOM   1348  HZ2 TRP A 211      -2.976  -3.967 -18.968  0.00  0.00      C2   H
ATOM   1349  HZ3 TRP A 211      -5.034  -1.432 -16.363  0.00  0.00      C2   H
ATOM   1350  HH2 TRP A 211      -4.908  -3.339 -17.651  0.00  0.00      C2   H
ATOM   1351  N   ILE A 212      -0.050  -0.464 -14.485  0.00  0.00      C2   N
ATOM   1352  CA  ILE A 212      -0.699  -1.366 -13.479  0.00  0.00      C2   C
ATOM   1353  C   ILE A 212      -0.411  -0.857 -12.052  0.00  0.00      C2   C
ATOM   1354  O   ILE A 212      -1.213  -1.122 -11.171  0.00  0.00      C2   O
ATOM   1355  CB  ILE A 212      -0.388  -2.950 -13.752  0.00  0.00      C2   C
ATOM   1356  CG1 ILE A 212      -1.259  -3.387 -14.876  0.00  0.00      C2   C
ATOM   1357  CG2 ILE A 212      -0.586  -3.829 -12.484  0.00  0.00      C2   C
ATOM   1358  CD1 ILE A 212      -0.992  -4.724 -15.472  0.00  0.00      C2   C
ATOM   1359  H   ILE A 212       0.665  -0.892 -15.056  0.00  0.00      C2   H
ATOM   1360  HA  ILE A 212      -1.759  -1.177 -13.651  0.00  0.00      C2   H
ATOM   1361  HB  ILE A 212       0.635  -2.899 -14.125  0.00  0.00      C2   H
ATOM   1362 HG13 ILE A 212      -1.263  -2.651 -15.680  0.00  0.00      C2   H
ATOM   1363 HG12 ILE A 212      -2.296  -3.122 -14.672  0.00  0.00      C2   H
ATOM   1364 HG21 ILE A 212      -0.110  -3.445 -11.582  0.00  0.00      C2   H
ATOM   1365 HG22 ILE A 212      -1.656  -3.864 -12.280  0.00  0.00      C2   H
ATOM   1366 HG23 ILE A 212      -0.240  -4.829 -12.744  0.00  0.00      C2   H
ATOM   1367 HD11 ILE A 212       0.096  -4.758 -15.537  0.00  0.00      C2   H
ATOM   1368 HD12 ILE A 212      -1.312  -5.576 -14.873  0.00  0.00      C2   H
ATOM   1369 HD13 ILE A 212      -1.496  -4.767 -16.438  0.00  0.00      C2   H
ATOM   1370  N   HIE A 213       0.724  -0.103 -11.862  0.00  0.00      C2   N
ATOM   1371  CA  HIE A 213       1.069   0.534 -10.633  0.00  0.00      C2   C
ATOM   1372  C   HIE A 213       0.039   1.652 -10.200  0.00  0.00      C2   C
ATOM   1373  O   HIE A 213      -0.222   1.836  -9.023  0.00  0.00      C2   O
ATOM   1374  CB  HIE A 213       2.552   1.131 -10.559  0.00  0.00      C2   C
ATOM   1375  CG  HIE A 213       3.602   0.121 -10.010  0.00  0.00      C2   C
ATOM   1376  ND1 HIE A 213       3.394  -0.674  -8.871  0.00  0.00      C2   N
ATOM   1377  CD2 HIE A 213       4.851  -0.105 -10.510  0.00  0.00      C2   C
ATOM   1378  CE1 HIE A 213       4.598  -1.212  -8.672  0.00  0.00      C2   C
ATOM   1379  NE2 HIE A 213       5.494  -0.967  -9.615  0.00  0.00      C2   N
ATOM   1380  H   HIE A 213       1.411  -0.031 -12.599  0.00  0.00      C2   H
ATOM   1381  HA  HIE A 213       0.976  -0.228  -9.860  0.00  0.00      C2   H
ATOM   1382  HB3 HIE A 213       2.491   1.957  -9.850  0.00  0.00      C2   H
ATOM   1383  HB2 HIE A 213       2.867   1.537 -11.520  0.00  0.00      C2   H
ATOM   1384  HD2 HIE A 213       5.288   0.200 -11.449  0.00  0.00      C2   H
ATOM   1385  HE1 HIE A 213       4.901  -1.874  -7.874  0.00  0.00      C2   H
ATOM   1386  HE2 HIE A 213       6.492  -1.117  -9.635  0.00  0.00      C2   H
ATOM   1387  N   CYS A 214      -0.537   2.306 -11.208  0.00  0.00      C2   N
ATOM   1388  CA  CYS A 214      -1.568   3.321 -11.028  0.00  0.00      C2   C
ATOM   1389  C   CYS A 214      -2.836   2.737 -10.336  0.00  0.00      C2   C
ATOM   1390  O   CYS A 214      -3.387   3.338  -9.377  0.00  0.00      C2   O
ATOM   1391  CB  CYS A 214      -1.918   4.116 -12.321  0.00  0.00      C2   C
ATOM   1392  SG  CYS A 214      -0.388   4.724 -13.060  0.00  0.00      C2   S
ATOM   1393  H   CYS A 214      -0.400   1.955 -12.145  0.00  0.00      C2   H
ATOM   1394  HA  CYS A 214      -1.032   3.900 -10.276  0.00  0.00      C2   H
ATOM   1395  HB3 CYS A 214      -2.668   4.890 -12.161  0.00  0.00      C2   H
ATOM   1396  HB2 CYS A 214      -2.437   3.492 -13.049  0.00  0.00      C2   H
ATOM   1397  HG  CYS A 214      -0.951   5.052 -14.227  0.00  0.00      C2   H
ATOM   1398  N   PHE A 215      -3.277   1.600 -10.944  0.00  0.00      C2   N
ATOM   1399  CA  PHE A 215      -4.461   0.871 -10.510  0.00  0.00      C2   C
ATOM   1400  C   PHE A 215      -4.300   0.277  -9.041  0.00  0.00      C2   C
ATOM   1401  O   PHE A 215      -5.248   0.438  -8.273  0.00  0.00      C2   O
ATOM   1402  CB  PHE A 215      -4.785  -0.279 -11.479  0.00  0.00      C2   C
ATOM   1403  CG  PHE A 215      -5.435   0.167 -12.712  0.00  0.00      C2   C
ATOM   1404  CD1 PHE A 215      -4.699   0.638 -13.836  0.00  0.00      C2   C
ATOM   1405  CD2 PHE A 215      -6.868  -0.015 -12.837  0.00  0.00      C2   C
ATOM   1406  CE1 PHE A 215      -5.344   1.045 -15.042  0.00  0.00      C2   C
ATOM   1407  CE2 PHE A 215      -7.463   0.302 -14.068  0.00  0.00      C2   C
ATOM   1408  CZ  PHE A 215      -6.735   0.843 -15.101  0.00  0.00      C2   C
ATOM   1409  H   PHE A 215      -2.784   1.248 -11.752  0.00  0.00      C2   H
ATOM   1410  HA  PHE A 215      -5.364   1.481 -10.480  0.00  0.00      C2   H
ATOM   1411  HB3 PHE A 215      -5.415  -0.939 -10.881  0.00  0.00      C2   H
ATOM   1412  HB2 PHE A 215      -3.915  -0.851 -11.799  0.00  0.00      C2   H
ATOM   1413  HD1 PHE A 215      -3.629   0.637 -13.684  0.00  0.00      C2   H
ATOM   1414  HD2 PHE A 215      -7.386  -0.555 -12.059  0.00  0.00      C2   H
ATOM   1415  HE1 PHE A 215      -4.849   1.662 -15.777  0.00  0.00      C2   H
ATOM   1416  HE2 PHE A 215      -8.508   0.036 -14.125  0.00  0.00      C2   H
ATOM   1417  HZ  PHE A 215      -7.174   1.069 -16.062  0.00  0.00      C2   H
ATOM   1418  N   GLU A 216      -3.198  -0.338  -8.619  0.00  0.00      C2   N
ATOM   1419  CA  GLU A 216      -2.779  -0.877  -7.303  0.00  0.00      C2   C
ATOM   1420  C   GLU A 216      -3.570  -2.130  -6.978  0.00  0.00      C2   C
ATOM   1421  O   GLU A 216      -3.793  -2.524  -5.813  0.00  0.00      C2   O
ATOM   1422  CB  GLU A 216      -2.879   0.234  -6.167  0.00  0.00      C2   C
ATOM   1423  CG  GLU A 216      -2.245   1.649  -6.385  0.00  0.00      C2   C
ATOM   1424  CD  GLU A 216      -2.630   2.593  -5.243  0.00  0.00      C2   C
ATOM   1425  OE1 GLU A 216      -2.374   2.190  -4.074  0.00  0.00      C2   O
ATOM   1426  OE2 GLU A 216      -3.308   3.628  -5.431  0.00  0.00      C2   O
ATOM   1427  H   GLU A 216      -2.513  -0.423  -9.356  0.00  0.00      C2   H
ATOM   1428  HA  GLU A 216      -1.780  -1.285  -7.457  0.00  0.00      C2   H
ATOM   1429  HB3 GLU A 216      -2.243  -0.323  -5.479  0.00  0.00      C2   H
ATOM   1430  HB2 GLU A 216      -3.861   0.318  -5.702  0.00  0.00      C2   H
ATOM   1431  HG3 GLU A 216      -2.659   2.124  -7.274  0.00  0.00      C2   H
ATOM   1432  HG2 GLU A 216      -1.156   1.612  -6.400  0.00  0.00      C2   H
ATOM   1433  N   GLY A 217      -4.033  -2.838  -8.071  0.00  0.00      C2   N
ATOM   1434  CA  GLY A 217      -5.013  -3.913  -8.071  0.00  0.00      C2   C
ATOM   1435  C   GLY A 217      -6.408  -3.421  -8.421  0.00  0.00      C2   C
ATOM   1436  O   GLY A 217      -6.580  -2.156  -8.621  0.00  0.00      C2   O
ATOM   1437  H   GLY A 217      -3.972  -2.334  -8.944  0.00  0.00      C2   H
ATOM   1438  HA3 GLY A 217      -5.072  -4.345  -7.073  0.00  0.00      C2   H
ATOM   1439  HA2 GLY A 217      -4.654  -4.645  -8.796  0.00  0.00      C2   H
ATOM   1440  N   VAL A 218      -7.412  -4.303  -8.415  0.00  0.00      C2   N
ATOM   1441  CA  VAL A 218      -8.810  -4.074  -8.725  0.00  0.00      C2   C
ATOM   1442  C   VAL A 218      -9.640  -5.066  -7.926  0.00  0.00      C2   C
ATOM   1443  O   VAL A 218      -9.077  -6.054  -7.465  0.00  0.00      C2   O
ATOM   1444  CB  VAL A 218      -9.197  -4.327 -10.211  0.00  0.00      C2   C
ATOM   1445  CG1 VAL A 218      -8.663  -3.156 -11.098  0.00  0.00      C2   C
ATOM   1446  CG2 VAL A 218      -8.828  -5.679 -10.788  0.00  0.00      C2   C
ATOM   1447  H   VAL A 218      -7.247  -5.240  -8.075  0.00  0.00      C2   H
ATOM   1448  HA  VAL A 218      -9.136  -3.083  -8.407  0.00  0.00      C2   H
ATOM   1449  HB  VAL A 218     -10.270  -4.218 -10.367  0.00  0.00      C2   H
ATOM   1450 HG11 VAL A 218      -9.036  -2.189 -10.760  0.00  0.00      C2   H
ATOM   1451 HG12 VAL A 218      -7.580  -3.203 -11.206  0.00  0.00      C2   H
ATOM   1452 HG13 VAL A 218      -8.969  -3.496 -12.087  0.00  0.00      C2   H
ATOM   1453 HG21 VAL A 218      -7.759  -5.870 -10.698  0.00  0.00      C2   H
ATOM   1454 HG22 VAL A 218      -9.361  -6.515 -10.333  0.00  0.00      C2   H
ATOM   1455 HG23 VAL A 218      -8.925  -5.658 -11.873  0.00  0.00      C2   H
ATOM   1456  N   THR A 219     -10.908  -4.726  -7.584  0.00  0.00      C2   N
ATOM   1457  CA  THR A 219     -11.719  -5.632  -6.788  0.00  0.00      C2   C
ATOM   1458  C   THR A 219     -12.210  -6.897  -7.423  0.00  0.00      C2   C
ATOM   1459  O   THR A 219     -12.486  -7.901  -6.778  0.00  0.00      C2   O
ATOM   1460  CB  THR A 219     -12.916  -4.756  -6.261  0.00  0.00      C2   C
ATOM   1461  OG1 THR A 219     -12.423  -3.785  -5.325  0.00  0.00      C2   O
ATOM   1462  CG2 THR A 219     -14.184  -5.383  -5.642  0.00  0.00      C2   C
ATOM   1463  H   THR A 219     -11.327  -3.856  -7.881  0.00  0.00      C2   H
ATOM   1464  HA  THR A 219     -11.201  -5.983  -5.895  0.00  0.00      C2   H
ATOM   1465  HB  THR A 219     -13.300  -4.205  -7.119  0.00  0.00      C2   H
ATOM   1466  HG1 THR A 219     -11.613  -3.335  -5.575  0.00  0.00      C2   H
ATOM   1467 HG21 THR A 219     -13.796  -5.852  -4.737  0.00  0.00      C2   H
ATOM   1468 HG22 THR A 219     -14.840  -4.539  -5.430  0.00  0.00      C2   H
ATOM   1469 HG23 THR A 219     -14.748  -6.063  -6.280  0.00  0.00      C2   H
ATOM   1470  N   ALA A 220     -12.047  -6.936  -8.724  0.00  0.00      C2   N
ATOM   1471  CA  ALA A 220     -12.376  -7.981  -9.795  0.00  0.00      C2   C
ATOM   1472  C   ALA A 220     -11.866  -7.394 -11.170  0.00  0.00      C2   C
ATOM   1473  O   ALA A 220     -11.968  -6.207 -11.436  0.00  0.00      C2   O
ATOM   1474  CB  ALA A 220     -13.861  -8.143  -9.909  0.00  0.00      C2   C
ATOM   1475  H   ALA A 220     -11.673  -6.108  -9.164  0.00  0.00      C2   H
ATOM   1476  HA  ALA A 220     -11.867  -8.935  -9.659  0.00  0.00      C2   H
ATOM   1477  HB1 ALA A 220     -14.506  -7.297 -10.145  0.00  0.00      C2   H
ATOM   1478  HB2 ALA A 220     -13.907  -8.919 -10.672  0.00  0.00      C2   H
ATOM   1479  HB3 ALA A 220     -14.315  -8.527  -8.996  0.00  0.00      C2   H
ATOM   1480  N   ILE A 221     -11.443  -8.263 -12.040  0.00  0.00      C2   N
ATOM   1481  CA  ILE A 221     -11.159  -8.032 -13.495  0.00  0.00      C2   C
ATOM   1482  C   ILE A 221     -12.295  -8.667 -14.316  0.00  0.00      C2   C
ATOM   1483  O   ILE A 221     -12.594  -9.811 -13.961  0.00  0.00      C2   O
ATOM   1484  CB  ILE A 221      -9.842  -8.606 -14.000  0.00  0.00      C2   C
ATOM   1485  CG1 ILE A 221      -8.621  -8.294 -13.122  0.00  0.00      C2   C
ATOM   1486  CG2 ILE A 221      -9.529  -8.244 -15.494  0.00  0.00      C2   C
ATOM   1487  CD1 ILE A 221      -7.606  -9.441 -12.987  0.00  0.00      C2   C
ATOM   1488  H   ILE A 221     -11.377  -9.231 -11.761  0.00  0.00      C2   H
ATOM   1489  HA  ILE A 221     -11.132  -6.952 -13.637  0.00  0.00      C2   H
ATOM   1490  HB  ILE A 221      -9.870  -9.693 -13.924  0.00  0.00      C2   H
ATOM   1491 HG13 ILE A 221      -8.901  -8.220 -12.071  0.00  0.00      C2   H
ATOM   1492 HG12 ILE A 221      -8.092  -7.368 -13.345  0.00  0.00      C2   H
ATOM   1493 HG21 ILE A 221      -9.407  -7.175 -15.669  0.00  0.00      C2   H
ATOM   1494 HG22 ILE A 221      -8.560  -8.617 -15.825  0.00  0.00      C2   H
ATOM   1495 HG23 ILE A 221     -10.200  -8.768 -16.175  0.00  0.00      C2   H
ATOM   1496 HD11 ILE A 221      -6.537  -9.235 -13.016  0.00  0.00      C2   H
ATOM   1497 HD12 ILE A 221      -7.648 -10.117 -12.133  0.00  0.00      C2   H
ATOM   1498 HD13 ILE A 221      -7.679 -10.010 -13.914  0.00  0.00      C2   H
ATOM   1499  N   ILE A 222     -12.963  -8.015 -15.270  0.00  0.00      C2   N
ATOM   1500  CA  ILE A 222     -14.049  -8.561 -16.171  0.00  0.00      C2   C
ATOM   1501  C   ILE A 222     -13.378  -8.829 -17.484  0.00  0.00      C2   C
ATOM   1502  O   ILE A 222     -13.163  -7.955 -18.357  0.00  0.00      C2   O
ATOM   1503  CB  ILE A 222     -15.316  -7.598 -16.407  0.00  0.00      C2   C
ATOM   1504  CG1 ILE A 222     -15.909  -7.289 -15.023  0.00  0.00      C2   C
ATOM   1505  CG2 ILE A 222     -16.350  -8.212 -17.414  0.00  0.00      C2   C
ATOM   1506  CD1 ILE A 222     -17.190  -6.449 -15.190  0.00  0.00      C2   C
ATOM   1507  H   ILE A 222     -12.676  -7.077 -15.511  0.00  0.00      C2   H
ATOM   1508  HA  ILE A 222     -14.386  -9.461 -15.658  0.00  0.00      C2   H
ATOM   1509  HB  ILE A 222     -15.081  -6.619 -16.825  0.00  0.00      C2   H
ATOM   1510 HG13 ILE A 222     -15.159  -6.855 -14.361  0.00  0.00      C2   H
ATOM   1511 HG12 ILE A 222     -16.145  -8.200 -14.472  0.00  0.00      C2   H
ATOM   1512 HG21 ILE A 222     -17.001  -7.387 -17.705  0.00  0.00      C2   H
ATOM   1513 HG22 ILE A 222     -15.772  -8.478 -18.299  0.00  0.00      C2   H
ATOM   1514 HG23 ILE A 222     -16.892  -9.126 -17.172  0.00  0.00      C2   H
ATOM   1515 HD11 ILE A 222     -17.410  -5.803 -14.340  0.00  0.00      C2   H
ATOM   1516 HD12 ILE A 222     -17.198  -5.869 -16.113  0.00  0.00      C2   H
ATOM   1517 HD13 ILE A 222     -18.071  -7.087 -15.248  0.00  0.00      C2   H
ATOM   1518  N   PHE A 223     -12.993 -10.046 -17.626  0.00  0.00      C2   N
ATOM   1519  CA  PHE A 223     -12.442 -10.560 -18.882  0.00  0.00      C2   C
ATOM   1520  C   PHE A 223     -13.667 -10.960 -19.811  0.00  0.00      C2   C
ATOM   1521  O   PHE A 223     -14.515 -11.661 -19.254  0.00  0.00      C2   O
ATOM   1522  CB  PHE A 223     -11.572 -11.765 -18.510  0.00  0.00      C2   C
ATOM   1523  CG  PHE A 223     -10.539 -12.220 -19.459  0.00  0.00      C2   C
ATOM   1524  CD1 PHE A 223     -10.839 -13.080 -20.529  0.00  0.00      C2   C
ATOM   1525  CD2 PHE A 223      -9.183 -11.687 -19.370  0.00  0.00      C2   C
ATOM   1526  CE1 PHE A 223      -9.889 -13.485 -21.395  0.00  0.00      C2   C
ATOM   1527  CE2 PHE A 223      -8.247 -12.154 -20.274  0.00  0.00      C2   C
ATOM   1528  CZ  PHE A 223      -8.607 -13.013 -21.289  0.00  0.00      C2   C
ATOM   1529  H   PHE A 223     -13.422 -10.708 -16.995  0.00  0.00      C2   H
ATOM   1530  HA  PHE A 223     -11.768  -9.805 -19.286  0.00  0.00      C2   H
ATOM   1531  HB3 PHE A 223     -12.173 -12.673 -18.460  0.00  0.00      C2   H
ATOM   1532  HB2 PHE A 223     -11.120 -11.633 -17.527  0.00  0.00      C2   H
ATOM   1533  HD1 PHE A 223     -11.823 -13.518 -20.601  0.00  0.00      C2   H
ATOM   1534  HD2 PHE A 223      -8.950 -11.015 -18.557  0.00  0.00      C2   H
ATOM   1535  HE1 PHE A 223     -10.201 -14.218 -22.125  0.00  0.00      C2   H
ATOM   1536  HE2 PHE A 223      -7.225 -11.843 -20.109  0.00  0.00      C2   H
ATOM   1537  HZ  PHE A 223      -7.841 -13.400 -21.945  0.00  0.00      C2   H
ATOM   1538  N   CYS A 224     -13.640 -10.595 -21.083  0.00  0.00      C2   N
ATOM   1539  CA  CYS A 224     -14.620 -10.957 -22.055  0.00  0.00      C2   C
ATOM   1540  C   CYS A 224     -13.943 -11.641 -23.274  0.00  0.00      C2   C
ATOM   1541  O   CYS A 224     -12.895 -11.246 -23.687  0.00  0.00      C2   O
ATOM   1542  CB  CYS A 224     -15.478  -9.767 -22.511  0.00  0.00      C2   C
ATOM   1543  SG  CYS A 224     -16.746 -10.103 -23.775  0.00  0.00      C2   S
ATOM   1544  H   CYS A 224     -12.854 -10.054 -21.413  0.00  0.00      C2   H
ATOM   1545  HA  CYS A 224     -15.296 -11.724 -21.677  0.00  0.00      C2   H
ATOM   1546  HB3 CYS A 224     -14.825  -9.184 -23.159  0.00  0.00      C2   H
ATOM   1547  HB2 CYS A 224     -15.893  -9.220 -21.665  0.00  0.00      C2   H
ATOM   1548  HG  CYS A 224     -16.238  -9.419 -24.804  0.00  0.00      C2   H
ATOM   1549  N   VAL A 225     -14.618 -12.704 -23.821  0.00  0.00      C2   N
ATOM   1550  CA  VAL A 225     -14.075 -13.585 -24.869  0.00  0.00      C2   C
ATOM   1551  C   VAL A 225     -15.264 -14.191 -25.647  0.00  0.00      C2   C
ATOM   1552  O   VAL A 225     -16.323 -14.355 -25.026  0.00  0.00      C2   O
ATOM   1553  CB  VAL A 225     -13.132 -14.552 -24.218  0.00  0.00      C2   C
ATOM   1554  CG1 VAL A 225     -13.794 -15.351 -23.100  0.00  0.00      C2   C
ATOM   1555  CG2 VAL A 225     -12.381 -15.562 -25.082  0.00  0.00      C2   C
ATOM   1556  H   VAL A 225     -15.505 -12.979 -23.422  0.00  0.00      C2   H
ATOM   1557  HA  VAL A 225     -13.519 -13.026 -25.622  0.00  0.00      C2   H
ATOM   1558  HB  VAL A 225     -12.375 -13.982 -23.680  0.00  0.00      C2   H
ATOM   1559 HG11 VAL A 225     -14.626 -15.985 -23.406  0.00  0.00      C2   H
ATOM   1560 HG12 VAL A 225     -13.037 -15.936 -22.577  0.00  0.00      C2   H
ATOM   1561 HG13 VAL A 225     -14.190 -14.593 -22.423  0.00  0.00      C2   H
ATOM   1562 HG21 VAL A 225     -11.749 -15.020 -25.785  0.00  0.00      C2   H
ATOM   1563 HG22 VAL A 225     -11.672 -16.253 -24.626  0.00  0.00      C2   H
ATOM   1564 HG23 VAL A 225     -13.126 -16.108 -25.661  0.00  0.00      C2   H
ATOM   1565  N   ALA A 226     -15.142 -14.338 -26.957  0.00  0.00      C2   N
ATOM   1566  CA  ALA A 226     -16.234 -14.878 -27.804  0.00  0.00      C2   C
ATOM   1567  C   ALA A 226     -16.186 -16.350 -27.899  0.00  0.00      C2   C
ATOM   1568  O   ALA A 226     -15.078 -16.900 -28.219  0.00  0.00      C2   O
ATOM   1569  CB  ALA A 226     -16.191 -14.403 -29.223  0.00  0.00      C2   C
ATOM   1570  H   ALA A 226     -14.226 -14.207 -27.362  0.00  0.00      C2   H
ATOM   1571  HA  ALA A 226     -17.214 -14.592 -27.423  0.00  0.00      C2   H
ATOM   1572  HB1 ALA A 226     -16.549 -13.373 -29.243  0.00  0.00      C2   H
ATOM   1573  HB2 ALA A 226     -15.160 -14.559 -29.540  0.00  0.00      C2   H
ATOM   1574  HB3 ALA A 226     -16.833 -14.936 -29.924  0.00  0.00      C2   H
ATOM   1575  N   LEU A 227     -17.275 -16.980 -27.405  0.00  0.00      C2   N
ATOM   1576  CA  LEU A 227     -17.317 -18.415 -27.165  0.00  0.00      C2   C
ATOM   1577  C   LEU A 227     -17.262 -19.188 -28.487  0.00  0.00      C2   C
ATOM   1578  O   LEU A 227     -16.697 -20.275 -28.543  0.00  0.00      C2   O
ATOM   1579  CB  LEU A 227     -18.698 -18.637 -26.310  0.00  0.00      C2   C
ATOM   1580  CG  LEU A 227     -19.046 -20.090 -26.034  0.00  0.00      C2   C
ATOM   1581  CD1 LEU A 227     -17.878 -20.939 -25.449  0.00  0.00      C2   C
ATOM   1582  CD2 LEU A 227     -20.371 -20.128 -25.305  0.00  0.00      C2   C
ATOM   1583  H   LEU A 227     -18.038 -16.378 -27.130  0.00  0.00      C2   H
ATOM   1584  HA  LEU A 227     -16.454 -18.636 -26.537  0.00  0.00      C2   H
ATOM   1585  HB3 LEU A 227     -19.535 -18.115 -26.775  0.00  0.00      C2   H
ATOM   1586  HB2 LEU A 227     -18.562 -18.104 -25.369  0.00  0.00      C2   H
ATOM   1587  HG  LEU A 227     -19.229 -20.402 -27.062  0.00  0.00      C2   H
ATOM   1588 HD11 LEU A 227     -18.209 -21.361 -24.500  0.00  0.00      C2   H
ATOM   1589 HD12 LEU A 227     -17.570 -21.655 -26.211  0.00  0.00      C2   H
ATOM   1590 HD13 LEU A 227     -16.988 -20.349 -25.233  0.00  0.00      C2   H
ATOM   1591 HD21 LEU A 227     -21.083 -20.598 -25.984  0.00  0.00      C2   H
ATOM   1592 HD22 LEU A 227     -20.240 -20.807 -24.462  0.00  0.00      C2   H
ATOM   1593 HD23 LEU A 227     -20.736 -19.159 -24.966  0.00  0.00      C2   H
ATOM   1594  N   SER A 228     -17.780 -18.575 -29.540  0.00  0.00      C2   N
ATOM   1595  CA  SER A 228     -17.943 -19.091 -30.891  0.00  0.00      C2   C
ATOM   1596  C   SER A 228     -16.655 -19.596 -31.589  0.00  0.00      C2   C
ATOM   1597  O   SER A 228     -16.698 -20.491 -32.476  0.00  0.00      C2   O
ATOM   1598  CB  SER A 228     -18.676 -18.004 -31.747  0.00  0.00      C2   C
ATOM   1599  OG  SER A 228     -18.080 -16.671 -31.545  0.00  0.00      C2   O
ATOM   1600  H   SER A 228     -18.218 -17.670 -29.445  0.00  0.00      C2   H
ATOM   1601  HA  SER A 228     -18.559 -19.972 -30.711  0.00  0.00      C2   H
ATOM   1602  HB3 SER A 228     -19.739 -17.965 -31.511  0.00  0.00      C2   H
ATOM   1603  HB2 SER A 228     -18.633 -18.274 -32.803  0.00  0.00      C2   H
ATOM   1604  HG  SER A 228     -17.261 -16.602 -32.041  0.00  0.00      C2   H
ATOM   1605  N   ASP A 229     -15.507 -18.841 -31.334  0.00  0.00      C2   N
ATOM   1606  CA  ASP A 229     -14.318 -18.755 -32.158  0.00  0.00      C2   C
ATOM   1607  C   ASP A 229     -13.234 -19.740 -31.708  0.00  0.00      C2   C
ATOM   1608  O   ASP A 229     -12.016 -19.432 -31.735  0.00  0.00      C2   O
ATOM   1609  CB  ASP A 229     -13.751 -17.369 -32.498  0.00  0.00      C2   C
ATOM   1610  CG  ASP A 229     -14.747 -16.218 -32.505  0.00  0.00      C2   C
ATOM   1611  OD1 ASP A 229     -14.295 -15.096 -32.197  0.00  0.00      C2   O
ATOM   1612  OD2 ASP A 229     -15.852 -16.475 -32.991  0.00  0.00      C2   O
ATOM   1613  H   ASP A 229     -15.659 -18.072 -30.697  0.00  0.00      C2   H
ATOM   1614  HA  ASP A 229     -14.661 -19.040 -33.153  0.00  0.00      C2   H
ATOM   1615  HB3 ASP A 229     -13.123 -17.294 -33.385  0.00  0.00      C2   H
ATOM   1616  HB2 ASP A 229     -13.099 -17.046 -31.686  0.00  0.00      C2   H
ATOM   1617  N   TYR A 230     -13.656 -20.958 -31.351  0.00  0.00      C2   N
ATOM   1618  CA  TYR A 230     -12.710 -22.036 -31.012  0.00  0.00      C2   C
ATOM   1619  C   TYR A 230     -12.113 -22.730 -32.228  0.00  0.00      C2   C
ATOM   1620  O   TYR A 230     -11.073 -23.283 -32.063  0.00  0.00      C2   O
ATOM   1621  CB  TYR A 230     -13.605 -22.926 -30.120  0.00  0.00      C2   C
ATOM   1622  CG  TYR A 230     -14.792 -23.599 -30.873  0.00  0.00      C2   C
ATOM   1623  CD1 TYR A 230     -16.129 -23.128 -30.667  0.00  0.00      C2   C
ATOM   1624  CD2 TYR A 230     -14.554 -24.628 -31.798  0.00  0.00      C2   C
ATOM   1625  CE1 TYR A 230     -17.224 -23.603 -31.487  0.00  0.00      C2   C
ATOM   1626  CE2 TYR A 230     -15.637 -25.122 -32.616  0.00  0.00      C2   C
ATOM   1627  CZ  TYR A 230     -16.941 -24.578 -32.510  0.00  0.00      C2   C
ATOM   1628  OH  TYR A 230     -17.944 -25.060 -33.239  0.00  0.00      C2   O
ATOM   1629  H   TYR A 230     -14.613 -21.244 -31.196  0.00  0.00      C2   H
ATOM   1630  HA  TYR A 230     -11.869 -21.550 -30.519  0.00  0.00      C2   H
ATOM   1631  HB3 TYR A 230     -13.860 -22.430 -29.183  0.00  0.00      C2   H
ATOM   1632  HB2 TYR A 230     -12.928 -23.730 -29.830  0.00  0.00      C2   H
ATOM   1633  HD1 TYR A 230     -16.330 -22.383 -29.911  0.00  0.00      C2   H
ATOM   1634  HD2 TYR A 230     -13.547 -25.009 -31.882  0.00  0.00      C2   H
ATOM   1635  HE1 TYR A 230     -18.230 -23.219 -31.399  0.00  0.00      C2   H
ATOM   1636  HE2 TYR A 230     -15.411 -25.834 -33.396  0.00  0.00      C2   H
ATOM   1637  HH  TYR A 230     -17.765 -25.863 -33.733  0.00  0.00      C2   H
ATOM   1638  N   ASP A 231     -12.740 -22.635 -33.401  0.00  0.00      C2   N
ATOM   1639  CA  ASP A 231     -12.310 -23.182 -34.712  0.00  0.00      C2   C
ATOM   1640  C   ASP A 231     -11.759 -22.090 -35.636  0.00  0.00      C2   C
ATOM   1641  O   ASP A 231     -11.537 -22.354 -36.826  0.00  0.00      C2   O
ATOM   1642  CB  ASP A 231     -13.466 -23.867 -35.454  0.00  0.00      C2   C
ATOM   1643  CG  ASP A 231     -14.752 -23.048 -35.741  0.00  0.00      C2   C
ATOM   1644  OD1 ASP A 231     -14.826 -21.914 -35.149  0.00  0.00      C2   O
ATOM   1645  OD2 ASP A 231     -15.657 -23.553 -36.457  0.00  0.00      C2   O
ATOM   1646  H   ASP A 231     -13.612 -22.154 -33.566  0.00  0.00      C2   H
ATOM   1647  HA  ASP A 231     -11.506 -23.897 -34.536  0.00  0.00      C2   H
ATOM   1648  HB3 ASP A 231     -13.751 -24.805 -34.976  0.00  0.00      C2   H
ATOM   1649  HB2 ASP A 231     -13.100 -24.362 -36.353  0.00  0.00      C2   H
ATOM   1650  N   LEU A 232     -11.505 -20.886 -35.100  0.00  0.00      C2   N
ATOM   1651  CA  LEU A 232     -10.681 -19.872 -35.734  0.00  0.00      C2   C
ATOM   1652  C   LEU A 232      -9.211 -20.120 -35.264  0.00  0.00      C2   C
ATOM   1653  O   LEU A 232      -8.924 -20.262 -34.062  0.00  0.00      C2   O
ATOM   1654  CB  LEU A 232     -11.052 -18.450 -35.270  0.00  0.00      C2   C
ATOM   1655  CG  LEU A 232     -10.098 -17.236 -35.586  0.00  0.00      C2   C
ATOM   1656  CD1 LEU A 232      -9.740 -17.151 -37.085  0.00  0.00      C2   C
ATOM   1657  CD2 LEU A 232     -10.702 -15.886 -35.080  0.00  0.00      C2   C
ATOM   1658  H   LEU A 232     -11.729 -20.792 -34.120  0.00  0.00      C2   H
ATOM   1659  HA  LEU A 232     -10.704 -19.915 -36.823  0.00  0.00      C2   H
ATOM   1660  HB3 LEU A 232     -11.177 -18.501 -34.188  0.00  0.00      C2   H
ATOM   1661  HB2 LEU A 232     -11.990 -18.094 -35.695  0.00  0.00      C2   H
ATOM   1662  HG  LEU A 232      -9.185 -17.334 -34.999  0.00  0.00      C2   H
ATOM   1663 HD11 LEU A 232      -9.891 -16.171 -37.538  0.00  0.00      C2   H
ATOM   1664 HD12 LEU A 232      -8.660 -17.296 -37.122  0.00  0.00      C2   H
ATOM   1665 HD13 LEU A 232     -10.214 -17.964 -37.635  0.00  0.00      C2   H
ATOM   1666 HD21 LEU A 232     -10.926 -15.140 -35.842  0.00  0.00      C2   H
ATOM   1667 HD22 LEU A 232     -11.621 -16.111 -34.540  0.00  0.00      C2   H
ATOM   1668 HD23 LEU A 232     -10.114 -15.365 -34.324  0.00  0.00      C2   H
ATOM   1669  N   VAL A 233      -8.304 -20.004 -36.219  0.00  0.00      C2   N
ATOM   1670  CA  VAL A 233      -6.862 -20.042 -35.951  0.00  0.00      C2   C
ATOM   1671  C   VAL A 233      -6.250 -18.904 -36.777  0.00  0.00      C2   C
ATOM   1672  O   VAL A 233      -6.558 -18.711 -37.918  0.00  0.00      C2   O
ATOM   1673  CB  VAL A 233      -6.190 -21.419 -36.310  0.00  0.00      C2   C
ATOM   1674  CG1 VAL A 233      -4.675 -21.410 -36.399  0.00  0.00      C2   C
ATOM   1675  CG2 VAL A 233      -6.775 -22.696 -35.560  0.00  0.00      C2   C
ATOM   1676  H   VAL A 233      -8.598 -19.949 -37.184  0.00  0.00      C2   H
ATOM   1677  HA  VAL A 233      -6.752 -19.919 -34.874  0.00  0.00      C2   H
ATOM   1678  HB  VAL A 233      -6.417 -21.537 -37.370  0.00  0.00      C2   H
ATOM   1679 HG11 VAL A 233      -4.233 -21.407 -35.403  0.00  0.00      C2   H
ATOM   1680 HG12 VAL A 233      -4.176 -22.319 -36.732  0.00  0.00      C2   H
ATOM   1681 HG13 VAL A 233      -4.143 -20.626 -36.939  0.00  0.00      C2   H
ATOM   1682 HG21 VAL A 233      -7.729 -23.063 -35.938  0.00  0.00      C2   H
ATOM   1683 HG22 VAL A 233      -6.089 -23.532 -35.699  0.00  0.00      C2   H
ATOM   1684 HG23 VAL A 233      -7.050 -22.649 -34.506  0.00  0.00      C2   H
ATOM   1685  N   LEU A 234      -5.358 -18.178 -36.131  0.00  0.00      C2   N
ATOM   1686  CA  LEU A 234      -4.991 -16.854 -36.548  0.00  0.00      C2   C
ATOM   1687  C   LEU A 234      -3.732 -16.915 -37.484  0.00  0.00      C2   C
ATOM   1688  O   LEU A 234      -3.599 -16.087 -38.424  0.00  0.00      C2   O
ATOM   1689  CB  LEU A 234      -4.621 -16.056 -35.300  0.00  0.00      C2   C
ATOM   1690  CG  LEU A 234      -5.721 -15.917 -34.218  0.00  0.00      C2   C
ATOM   1691  CD1 LEU A 234      -5.138 -15.750 -32.749  0.00  0.00      C2   C
ATOM   1692  CD2 LEU A 234      -6.716 -14.718 -34.383  0.00  0.00      C2   C
ATOM   1693  H   LEU A 234      -4.927 -18.542 -35.294  0.00  0.00      C2   H
ATOM   1694  HA  LEU A 234      -5.891 -16.412 -36.975  0.00  0.00      C2   H
ATOM   1695  HB3 LEU A 234      -4.093 -15.103 -35.322  0.00  0.00      C2   H
ATOM   1696  HB2 LEU A 234      -3.866 -16.650 -34.785  0.00  0.00      C2   H
ATOM   1697  HG  LEU A 234      -6.362 -16.798 -34.210  0.00  0.00      C2   H
ATOM   1698 HD11 LEU A 234      -4.567 -16.666 -32.596  0.00  0.00      C2   H
ATOM   1699 HD12 LEU A 234      -4.414 -14.959 -32.556  0.00  0.00      C2   H
ATOM   1700 HD13 LEU A 234      -5.968 -15.796 -32.044  0.00  0.00      C2   H
ATOM   1701 HD21 LEU A 234      -7.526 -14.608 -33.662  0.00  0.00      C2   H
ATOM   1702 HD22 LEU A 234      -6.169 -13.785 -34.517  0.00  0.00      C2   H
ATOM   1703 HD23 LEU A 234      -7.289 -14.751 -35.310  0.00  0.00      C2   H
ATOM   1704  N   ALA A 235      -2.958 -18.010 -37.286  0.00  0.00      C2   N
ATOM   1705  CA  ALA A 235      -1.952 -18.564 -38.163  0.00  0.00      C2   C
ATOM   1706  C   ALA A 235      -1.774 -20.044 -37.912  0.00  0.00      C2   C
ATOM   1707  O   ALA A 235      -1.661 -20.458 -36.776  0.00  0.00      C2   O
ATOM   1708  CB  ALA A 235      -0.562 -17.946 -38.104  0.00  0.00      C2   C
ATOM   1709  H   ALA A 235      -3.282 -18.746 -36.675  0.00  0.00      C2   H
ATOM   1710  HA  ALA A 235      -2.299 -18.451 -39.191  0.00  0.00      C2   H
ATOM   1711  HB1 ALA A 235       0.065 -18.172 -38.966  0.00  0.00      C2   H
ATOM   1712  HB2 ALA A 235      -0.615 -16.861 -38.016  0.00  0.00      C2   H
ATOM   1713  HB3 ALA A 235      -0.041 -18.286 -37.209  0.00  0.00      C2   H
ATOM   1714  N   GLU A 236      -1.732 -20.802 -39.007  0.00  0.00      C2   N
ATOM   1715  CA  GLU A 236      -1.678 -22.268 -38.983  0.00  0.00      C2   C
ATOM   1716  C   GLU A 236      -0.264 -22.780 -39.019  0.00  0.00      C2   C
ATOM   1717  O   GLU A 236      -0.025 -23.781 -38.346  0.00  0.00      C2   O
ATOM   1718  CB  GLU A 236      -2.570 -22.717 -40.178  0.00  0.00      C2   C
ATOM   1719  CG  GLU A 236      -4.016 -22.144 -40.134  0.00  0.00      C2   C
ATOM   1720  CD  GLU A 236      -4.921 -22.881 -41.110  0.00  0.00      C2   C
ATOM   1721  OE1 GLU A 236      -5.561 -22.346 -42.022  0.00  0.00      C2   O
ATOM   1722  OE2 GLU A 236      -5.140 -24.079 -40.912  0.00  0.00      C2   O
ATOM   1723  H   GLU A 236      -1.569 -20.422 -39.928  0.00  0.00      C2   H
ATOM   1724  HA  GLU A 236      -2.149 -22.545 -38.041  0.00  0.00      C2   H
ATOM   1725  HB3 GLU A 236      -2.677 -23.799 -40.106  0.00  0.00      C2   H
ATOM   1726  HB2 GLU A 236      -2.230 -22.528 -41.196  0.00  0.00      C2   H
ATOM   1727  HG3 GLU A 236      -4.062 -21.082 -40.378  0.00  0.00      C2   H
ATOM   1728  HG2 GLU A 236      -4.373 -22.242 -39.109  0.00  0.00      C2   H
ATOM   1729  N   ASP A 237       0.695 -22.055 -39.688  0.00  0.00      C2   N
ATOM   1730  CA  ASP A 237       2.094 -22.278 -39.425  0.00  0.00      C2   C
ATOM   1731  C   ASP A 237       2.529 -21.979 -38.001  0.00  0.00      C2   C
ATOM   1732  O   ASP A 237       3.455 -22.612 -37.551  0.00  0.00      C2   O
ATOM   1733  CB  ASP A 237       3.043 -21.551 -40.441  0.00  0.00      C2   C
ATOM   1734  CG  ASP A 237       2.739 -21.882 -41.861  0.00  0.00      C2   C
ATOM   1735  OD1 ASP A 237       2.207 -22.928 -42.246  0.00  0.00      C2   O
ATOM   1736  OD2 ASP A 237       2.914 -20.924 -42.665  0.00  0.00      C2   O
ATOM   1737  H   ASP A 237       0.353 -21.321 -40.291  0.00  0.00      C2   H
ATOM   1738  HA  ASP A 237       2.336 -23.328 -39.589  0.00  0.00      C2   H
ATOM   1739  HB3 ASP A 237       4.105 -21.747 -40.292  0.00  0.00      C2   H
ATOM   1740  HB2 ASP A 237       3.082 -20.470 -40.304  0.00  0.00      C2   H
ATOM   1741  N   GLU A 238       2.030 -20.941 -37.354  0.00  0.00      C2   N
ATOM   1742  CA  GLU A 238       2.443 -20.578 -36.002  0.00  0.00      C2   C
ATOM   1743  C   GLU A 238       1.584 -21.181 -34.832  0.00  0.00      C2   C
ATOM   1744  O   GLU A 238       1.828 -20.989 -33.628  0.00  0.00      C2   O
ATOM   1745  CB  GLU A 238       2.369 -19.050 -35.687  0.00  0.00      C2   C
ATOM   1746  CG  GLU A 238       3.088 -18.081 -36.738  0.00  0.00      C2   C
ATOM   1747  CD  GLU A 238       4.500 -18.530 -36.947  0.00  0.00      C2   C
ATOM   1748  OE1 GLU A 238       4.944 -18.492 -38.075  0.00  0.00      C2   O
ATOM   1749  OE2 GLU A 238       5.225 -18.811 -36.016  0.00  0.00      C2   O
ATOM   1750  H   GLU A 238       1.271 -20.447 -37.800  0.00  0.00      C2   H
ATOM   1751  HA  GLU A 238       3.463 -20.942 -35.874  0.00  0.00      C2   H
ATOM   1752  HB3 GLU A 238       3.069 -18.872 -34.870  0.00  0.00      C2   H
ATOM   1753  HB2 GLU A 238       1.391 -18.704 -35.352  0.00  0.00      C2   H
ATOM   1754  HG3 GLU A 238       3.076 -17.086 -36.294  0.00  0.00      C2   H
ATOM   1755  HG2 GLU A 238       2.566 -18.117 -37.694  0.00  0.00      C2   H
ATOM   1756  N   GLU A 239       0.560 -21.918 -35.291  0.00  0.00      C2   N
ATOM   1757  CA  GLU A 239      -0.435 -22.676 -34.544  0.00  0.00      C2   C
ATOM   1758  C   GLU A 239      -1.210 -21.967 -33.370  0.00  0.00      C2   C
ATOM   1759  O   GLU A 239      -1.249 -22.437 -32.235  0.00  0.00      C2   O
ATOM   1760  CB  GLU A 239       0.074 -24.029 -34.128  0.00  0.00      C2   C
ATOM   1761  CG  GLU A 239       0.358 -24.978 -35.268  0.00  0.00      C2   C
ATOM   1762  CD  GLU A 239       0.840 -26.314 -34.863  0.00  0.00      C2   C
ATOM   1763  OE1 GLU A 239       1.899 -26.500 -34.275  0.00  0.00      C2   O
ATOM   1764  OE2 GLU A 239       0.144 -27.280 -35.059  0.00  0.00      C2   O
ATOM   1765  H   GLU A 239       0.577 -22.093 -36.285  0.00  0.00      C2   H
ATOM   1766  HA  GLU A 239      -1.197 -22.853 -35.303  0.00  0.00      C2   H
ATOM   1767  HB3 GLU A 239      -0.674 -24.521 -33.505  0.00  0.00      C2   H
ATOM   1768  HB2 GLU A 239       0.899 -24.013 -33.415  0.00  0.00      C2   H
ATOM   1769  HG3 GLU A 239       1.029 -24.594 -36.037  0.00  0.00      C2   H
ATOM   1770  HG2 GLU A 239      -0.593 -25.176 -35.762  0.00  0.00      C2   H
ATOM   1771  N   MET A 240      -1.398 -20.628 -33.643  0.00  0.00      C2   N
ATOM   1772  CA  MET A 240      -1.964 -19.622 -32.871  0.00  0.00      C2   C
ATOM   1773  C   MET A 240      -3.518 -19.835 -32.941  0.00  0.00      C2   C
ATOM   1774  O   MET A 240      -4.155 -19.275 -33.837  0.00  0.00      C2   O
ATOM   1775  CB  MET A 240      -1.611 -18.274 -33.504  0.00  0.00      C2   C
ATOM   1776  CG  MET A 240      -0.154 -17.752 -33.236  0.00  0.00      C2   C
ATOM   1777  SD  MET A 240       0.537 -16.505 -34.340  0.00  0.00      C2   S
ATOM   1778  CE  MET A 240      -0.949 -15.517 -34.595  0.00  0.00      C2   C
ATOM   1779  H   MET A 240      -1.059 -20.347 -34.552  0.00  0.00      C2   H
ATOM   1780  HA  MET A 240      -1.666 -19.714 -31.826  0.00  0.00      C2   H
ATOM   1781  HB3 MET A 240      -2.314 -17.545 -33.101  0.00  0.00      C2   H
ATOM   1782  HB2 MET A 240      -1.721 -18.349 -34.586  0.00  0.00      C2   H
ATOM   1783  HG3 MET A 240       0.495 -18.627 -33.278  0.00  0.00      C2   H
ATOM   1784  HG2 MET A 240      -0.053 -17.326 -32.238  0.00  0.00      C2   H
ATOM   1785  HE1 MET A 240      -1.500 -15.883 -35.462  0.00  0.00      C2   H
ATOM   1786  HE2 MET A 240      -1.586 -15.395 -33.719  0.00  0.00      C2   H
ATOM   1787  HE3 MET A 240      -0.620 -14.520 -34.887  0.00  0.00      C2   H
ATOM   1788  N   ASN A 241      -4.014 -20.771 -32.137  0.00  0.00      C2   N
ATOM   1789  CA  ASN A 241      -5.478 -21.056 -31.988  0.00  0.00      C2   C
ATOM   1790  C   ASN A 241      -6.121 -19.925 -31.159  0.00  0.00      C2   C
ATOM   1791  O   ASN A 241      -5.703 -19.710 -30.055  0.00  0.00      C2   O
ATOM   1792  CB  ASN A 241      -5.674 -22.470 -31.387  0.00  0.00      C2   C
ATOM   1793  CG  ASN A 241      -5.272 -23.612 -32.308  0.00  0.00      C2   C
ATOM   1794  OD1 ASN A 241      -4.369 -23.508 -33.159  0.00  0.00      C2   O
ATOM   1795  ND2 ASN A 241      -5.895 -24.739 -32.163  0.00  0.00      C2   N
ATOM   1796  H   ASN A 241      -3.359 -21.316 -31.597  0.00  0.00      C2   H
ATOM   1797  HA  ASN A 241      -5.876 -21.039 -33.002  0.00  0.00      C2   H
ATOM   1798  HB3 ASN A 241      -6.734 -22.443 -31.133  0.00  0.00      C2   H
ATOM   1799  HB2 ASN A 241      -5.099 -22.584 -30.468  0.00  0.00      C2   H
ATOM   1800 HD22 ASN A 241      -5.578 -25.531 -32.703  0.00  0.00      C2   H
ATOM   1801 HD21 ASN A 241      -6.585 -24.718 -31.425  0.00  0.00      C2   H
ATOM   1802  N   ARG A 242      -7.134 -19.278 -31.697  0.00  0.00      C2   N
ATOM   1803  CA  ARG A 242      -7.862 -18.117 -31.005  0.00  0.00      C2   C
ATOM   1804  C   ARG A 242      -8.250 -18.402 -29.547  0.00  0.00      C2   C
ATOM   1805  O   ARG A 242      -7.910 -17.605 -28.673  0.00  0.00      C2   O
ATOM   1806  CB  ARG A 242      -9.092 -17.672 -31.948  0.00  0.00      C2   C
ATOM   1807  CG  ARG A 242      -9.978 -16.616 -31.415  0.00  0.00      C2   C
ATOM   1808  CD  ARG A 242      -9.239 -15.305 -31.219  0.00  0.00      C2   C
ATOM   1809  NE  ARG A 242      -8.493 -15.203 -29.953  0.00  0.00      C2   N
ATOM   1810  CZ  ARG A 242      -7.591 -14.321 -29.638  0.00  0.00      C2   C
ATOM   1811  NH1 ARG A 242      -7.122 -13.408 -30.497  0.00  0.00      C2   N
ATOM   1812  NH2 ARG A 242      -7.089 -14.476 -28.414  0.00  0.00      C2   N
ATOM   1813  H   ARG A 242      -7.458 -19.493 -32.629  0.00  0.00      C2   H
ATOM   1814  HA  ARG A 242      -7.129 -17.311 -30.994  0.00  0.00      C2   H
ATOM   1815  HB3 ARG A 242      -9.689 -18.550 -32.196  0.00  0.00      C2   H
ATOM   1816  HB2 ARG A 242      -8.787 -17.304 -32.928  0.00  0.00      C2   H
ATOM   1817  HG3 ARG A 242     -10.424 -16.936 -30.474  0.00  0.00      C2   H
ATOM   1818  HG2 ARG A 242     -10.891 -16.366 -31.956  0.00  0.00      C2   H
ATOM   1819  HD3 ARG A 242      -9.878 -14.422 -31.256  0.00  0.00      C2   H
ATOM   1820  HD2 ARG A 242      -8.511 -15.124 -32.010  0.00  0.00      C2   H
ATOM   1821  HE  ARG A 242      -8.698 -15.954 -29.310  0.00  0.00      C2   H
ATOM   1822 HH12 ARG A 242      -6.335 -12.825 -30.251  0.00  0.00      C2   H
ATOM   1823 HH11 ARG A 242      -7.663 -13.291 -31.342  0.00  0.00      C2   H
ATOM   1824 HH22 ARG A 242      -6.421 -13.806 -28.060  0.00  0.00      C2   H
ATOM   1825 HH21 ARG A 242      -7.464 -15.160 -27.772  0.00  0.00      C2   H
ATOM   1826  N   MET A 243      -8.870 -19.528 -29.301  0.00  0.00      C2   N
ATOM   1827  CA  MET A 243      -9.445 -19.706 -27.980  0.00  0.00      C2   C
ATOM   1828  C   MET A 243      -8.384 -20.043 -26.923  0.00  0.00      C2   C
ATOM   1829  O   MET A 243      -8.489 -19.875 -25.683  0.00  0.00      C2   O
ATOM   1830  CB  MET A 243     -10.376 -20.870 -28.056  0.00  0.00      C2   C
ATOM   1831  CG  MET A 243     -10.967 -21.365 -26.727  0.00  0.00      C2   C
ATOM   1832  SD  MET A 243     -11.965 -20.093 -25.987  0.00  0.00      C2   S
ATOM   1833  CE  MET A 243     -13.262 -19.790 -27.108  0.00  0.00      C2   C
ATOM   1834  H   MET A 243      -9.093 -20.228 -29.994  0.00  0.00      C2   H
ATOM   1835  HA  MET A 243     -10.076 -18.911 -27.582  0.00  0.00      C2   H
ATOM   1836  HB3 MET A 243      -9.874 -21.656 -28.621  0.00  0.00      C2   H
ATOM   1837  HB2 MET A 243     -11.237 -20.639 -28.683  0.00  0.00      C2   H
ATOM   1838  HG3 MET A 243     -10.349 -21.859 -25.978  0.00  0.00      C2   H
ATOM   1839  HG2 MET A 243     -11.604 -22.229 -26.918  0.00  0.00      C2   H
ATOM   1840  HE1 MET A 243     -13.541 -20.766 -27.505  0.00  0.00      C2   H
ATOM   1841  HE2 MET A 243     -14.042 -19.256 -26.566  0.00  0.00      C2   H
ATOM   1842  HE3 MET A 243     -12.953 -19.181 -27.958  0.00  0.00      C2   H
ATOM   1843  N   HIE A 244      -7.345 -20.748 -27.449  0.00  0.00      C2   N
ATOM   1844  CA  HIE A 244      -6.217 -21.138 -26.723  0.00  0.00      C2   C
ATOM   1845  C   HIE A 244      -5.358 -19.875 -26.338  0.00  0.00      C2   C
ATOM   1846  O   HIE A 244      -5.060 -19.627 -25.214  0.00  0.00      C2   O
ATOM   1847  CB  HIE A 244      -5.465 -22.325 -27.373  0.00  0.00      C2   C
ATOM   1848  CG  HIE A 244      -4.344 -22.862 -26.497  0.00  0.00      C2   C
ATOM   1849  ND1 HIE A 244      -3.043 -22.424 -26.588  0.00  0.00      C2   N
ATOM   1850  CD2 HIE A 244      -4.459 -23.818 -25.567  0.00  0.00      C2   C
ATOM   1851  CE1 HIE A 244      -2.401 -23.161 -25.704  0.00  0.00      C2   C
ATOM   1852  NE2 HIE A 244      -3.187 -23.971 -24.971  0.00  0.00      C2   N
ATOM   1853  H   HIE A 244      -7.482 -20.906 -28.437  0.00  0.00      C2   H
ATOM   1854  HA  HIE A 244      -6.661 -21.490 -25.792  0.00  0.00      C2   H
ATOM   1855  HB3 HIE A 244      -5.039 -22.101 -28.351  0.00  0.00      C2   H
ATOM   1856  HB2 HIE A 244      -6.124 -23.183 -27.500  0.00  0.00      C2   H
ATOM   1857  HD2 HIE A 244      -5.319 -24.406 -25.283  0.00  0.00      C2   H
ATOM   1858  HE1 HIE A 244      -1.333 -23.317 -25.677  0.00  0.00      C2   H
ATOM   1859  HE2 HIE A 244      -2.832 -24.692 -24.359  0.00  0.00      C2   H
ATOM   1860  N   GLU A 245      -5.150 -19.047 -27.344  0.00  0.00      C2   N
ATOM   1861  CA  GLU A 245      -4.548 -17.712 -27.255  0.00  0.00      C2   C
ATOM   1862  C   GLU A 245      -5.361 -16.897 -26.272  0.00  0.00      C2   C
ATOM   1863  O   GLU A 245      -4.695 -16.129 -25.563  0.00  0.00      C2   O
ATOM   1864  CB  GLU A 245      -4.415 -17.162 -28.674  0.00  0.00      C2   C
ATOM   1865  CG  GLU A 245      -3.326 -17.644 -29.629  0.00  0.00      C2   C
ATOM   1866  CD  GLU A 245      -1.932 -17.187 -29.163  0.00  0.00      C2   C
ATOM   1867  OE1 GLU A 245      -1.111 -18.137 -28.904  0.00  0.00      C2   O
ATOM   1868  OE2 GLU A 245      -1.663 -15.974 -28.972  0.00  0.00      C2   O
ATOM   1869  H   GLU A 245      -5.406 -19.298 -28.289  0.00  0.00      C2   H
ATOM   1870  HA  GLU A 245      -3.587 -17.785 -26.746  0.00  0.00      C2   H
ATOM   1871  HB3 GLU A 245      -4.593 -16.086 -28.662  0.00  0.00      C2   H
ATOM   1872  HB2 GLU A 245      -5.287 -17.369 -29.294  0.00  0.00      C2   H
ATOM   1873  HG3 GLU A 245      -3.502 -17.284 -30.643  0.00  0.00      C2   H
ATOM   1874  HG2 GLU A 245      -3.262 -18.730 -29.694  0.00  0.00      C2   H
ATOM   1875  N   SER A 246      -6.748 -17.046 -26.145  0.00  0.00      C2   N
ATOM   1876  CA  SER A 246      -7.582 -16.302 -25.186  0.00  0.00      C2   C
ATOM   1877  C   SER A 246      -7.374 -16.902 -23.761  0.00  0.00      C2   C
ATOM   1878  O   SER A 246      -7.334 -16.081 -22.857  0.00  0.00      C2   O
ATOM   1879  CB  SER A 246      -9.076 -16.265 -25.628  0.00  0.00      C2   C
ATOM   1880  OG  SER A 246      -9.191 -15.651 -26.907  0.00  0.00      C2   O
ATOM   1881  H   SER A 246      -7.247 -17.783 -26.622  0.00  0.00      C2   H
ATOM   1882  HA  SER A 246      -7.290 -15.260 -25.050  0.00  0.00      C2   H
ATOM   1883  HB3 SER A 246      -9.492 -15.558 -24.909  0.00  0.00      C2   H
ATOM   1884  HB2 SER A 246      -9.666 -17.179 -25.556  0.00  0.00      C2   H
ATOM   1885  HG  SER A 246     -10.117 -15.709 -27.153  0.00  0.00      C2   H
ATOM   1886  N   MET A 247      -7.260 -18.210 -23.534  0.00  0.00      C2   N
ATOM   1887  CA  MET A 247      -6.943 -18.866 -22.285  0.00  0.00      C2   C
ATOM   1888  C   MET A 247      -5.603 -18.550 -21.636  0.00  0.00      C2   C
ATOM   1889  O   MET A 247      -5.554 -18.060 -20.512  0.00  0.00      C2   O
ATOM   1890  CB  MET A 247      -7.148 -20.403 -22.526  0.00  0.00      C2   C
ATOM   1891  CG  MET A 247      -8.591 -20.864 -22.510  0.00  0.00      C2   C
ATOM   1892  SD  MET A 247      -8.824 -22.674 -22.594  0.00  0.00      C2   S
ATOM   1893  CE  MET A 247     -10.619 -22.577 -22.944  0.00  0.00      C2   C
ATOM   1894  H   MET A 247      -7.429 -18.836 -24.309  0.00  0.00      C2   H
ATOM   1895  HA  MET A 247      -7.699 -18.512 -21.585  0.00  0.00      C2   H
ATOM   1896  HB3 MET A 247      -6.670 -20.973 -21.730  0.00  0.00      C2   H
ATOM   1897  HB2 MET A 247      -6.646 -20.739 -23.434  0.00  0.00      C2   H
ATOM   1898  HG3 MET A 247      -9.130 -20.365 -23.316  0.00  0.00      C2   H
ATOM   1899  HG2 MET A 247      -9.068 -20.420 -21.636  0.00  0.00      C2   H
ATOM   1900  HE1 MET A 247     -11.175 -21.792 -22.431  0.00  0.00      C2   H
ATOM   1901  HE2 MET A 247     -10.664 -22.229 -23.976  0.00  0.00      C2   H
ATOM   1902  HE3 MET A 247     -11.317 -23.399 -23.104  0.00  0.00      C2   H
ATOM   1903  N   LYS A 248      -4.562 -18.520 -22.511  0.00  0.00      C2   N
ATOM   1904  CA  LYS A 248      -3.208 -18.135 -22.203  0.00  0.00      C2   C
ATOM   1905  C   LYS A 248      -3.128 -16.585 -21.908  0.00  0.00      C2   C
ATOM   1906  O   LYS A 248      -2.327 -16.172 -21.097  0.00  0.00      C2   O
ATOM   1907  CB  LYS A 248      -2.217 -18.433 -23.369  0.00  0.00      C2   C
ATOM   1908  CG  LYS A 248      -1.858 -19.889 -23.538  0.00  0.00      C2   C
ATOM   1909  CD  LYS A 248      -0.698 -20.138 -24.508  0.00  0.00      C2   C
ATOM   1910  CE  LYS A 248      -0.926 -19.435 -25.889  0.00  0.00      C2   C
ATOM   1911  NZ  LYS A 248       0.288 -19.390 -26.730  0.00  0.00      C2   N
ATOM   1912  H   LYS A 248      -4.720 -18.769 -23.477  0.00  0.00      C2   H
ATOM   1913  HA  LYS A 248      -2.879 -18.686 -21.321  0.00  0.00      C2   H
ATOM   1914  HB3 LYS A 248      -1.270 -17.935 -23.161  0.00  0.00      C2   H
ATOM   1915  HB2 LYS A 248      -2.721 -18.004 -24.236  0.00  0.00      C2   H
ATOM   1916  HG3 LYS A 248      -2.674 -20.527 -23.879  0.00  0.00      C2   H
ATOM   1917  HG2 LYS A 248      -1.502 -20.321 -22.603  0.00  0.00      C2   H
ATOM   1918  HD3 LYS A 248      -0.582 -21.214 -24.638  0.00  0.00      C2   H
ATOM   1919  HD2 LYS A 248       0.189 -19.622 -24.141  0.00  0.00      C2   H
ATOM   1920  HE3 LYS A 248      -1.288 -18.413 -25.783  0.00  0.00      C2   H
ATOM   1921  HE2 LYS A 248      -1.738 -19.968 -26.384  0.00  0.00      C2   H
ATOM   1922  HZ1 LYS A 248       1.090 -18.857 -26.426  0.00  0.00      C2   H
ATOM   1923  HZ2 LYS A 248       0.531 -20.315 -27.055  0.00  0.00      C2   H
ATOM   1924  HZ3 LYS A 248      -0.034 -18.910 -27.558  0.00  0.00      C2   H
ATOM   1925  N   LEU A 249      -4.108 -15.770 -22.431  0.00  0.00      C2   N
ATOM   1926  CA  LEU A 249      -4.125 -14.344 -22.127  0.00  0.00      C2   C
ATOM   1927  C   LEU A 249      -4.741 -14.112 -20.695  0.00  0.00      C2   C
ATOM   1928  O   LEU A 249      -4.305 -13.209 -19.988  0.00  0.00      C2   O
ATOM   1929  CB  LEU A 249      -4.902 -13.605 -23.201  0.00  0.00      C2   C
ATOM   1930  CG  LEU A 249      -5.210 -12.078 -23.096  0.00  0.00      C2   C
ATOM   1931  CD1 LEU A 249      -3.938 -11.179 -23.265  0.00  0.00      C2   C
ATOM   1932  CD2 LEU A 249      -6.279 -11.450 -23.911  0.00  0.00      C2   C
ATOM   1933  H   LEU A 249      -4.812 -16.116 -23.068  0.00  0.00      C2   H
ATOM   1934  HA  LEU A 249      -3.127 -13.906 -22.116  0.00  0.00      C2   H
ATOM   1935  HB3 LEU A 249      -5.853 -14.110 -23.373  0.00  0.00      C2   H
ATOM   1936  HB2 LEU A 249      -4.470 -13.778 -24.187  0.00  0.00      C2   H
ATOM   1937  HG  LEU A 249      -5.493 -11.977 -22.048  0.00  0.00      C2   H
ATOM   1938 HD11 LEU A 249      -4.016 -10.142 -22.937  0.00  0.00      C2   H
ATOM   1939 HD12 LEU A 249      -3.129 -11.624 -22.686  0.00  0.00      C2   H
ATOM   1940 HD13 LEU A 249      -3.720 -11.126 -24.331  0.00  0.00      C2   H
ATOM   1941 HD21 LEU A 249      -7.069 -10.956 -23.346  0.00  0.00      C2   H
ATOM   1942 HD22 LEU A 249      -5.940 -10.660 -24.581  0.00  0.00      C2   H
ATOM   1943 HD23 LEU A 249      -6.776 -12.073 -24.654  0.00  0.00      C2   H
ATOM   1944  N   PHE A 250      -5.745 -14.904 -20.363  0.00  0.00      C2   N
ATOM   1945  CA  PHE A 250      -6.499 -14.982 -19.030  0.00  0.00      C2   C
ATOM   1946  C   PHE A 250      -5.554 -15.333 -17.836  0.00  0.00      C2   C
ATOM   1947  O   PHE A 250      -5.591 -14.646 -16.808  0.00  0.00      C2   O
ATOM   1948  CB  PHE A 250      -7.691 -15.991 -19.165  0.00  0.00      C2   C
ATOM   1949  CG  PHE A 250      -8.403 -16.559 -17.957  0.00  0.00      C2   C
ATOM   1950  CD1 PHE A 250      -7.874 -17.558 -17.116  0.00  0.00      C2   C
ATOM   1951  CD2 PHE A 250      -9.639 -15.984 -17.612  0.00  0.00      C2   C
ATOM   1952  CE1 PHE A 250      -8.507 -18.011 -15.959  0.00  0.00      C2   C
ATOM   1953  CE2 PHE A 250     -10.363 -16.603 -16.575  0.00  0.00      C2   C
ATOM   1954  CZ  PHE A 250      -9.718 -17.539 -15.650  0.00  0.00      C2   C
ATOM   1955  H   PHE A 250      -5.975 -15.579 -21.078  0.00  0.00      C2   H
ATOM   1956  HA  PHE A 250      -6.889 -13.984 -18.833  0.00  0.00      C2   H
ATOM   1957  HB3 PHE A 250      -7.249 -16.863 -19.648  0.00  0.00      C2   H
ATOM   1958  HB2 PHE A 250      -8.318 -15.664 -19.994  0.00  0.00      C2   H
ATOM   1959  HD1 PHE A 250      -6.874 -17.953 -17.218  0.00  0.00      C2   H
ATOM   1960  HD2 PHE A 250     -10.052 -15.173 -18.194  0.00  0.00      C2   H
ATOM   1961  HE1 PHE A 250      -8.158 -18.778 -15.284  0.00  0.00      C2   H
ATOM   1962  HE2 PHE A 250     -11.361 -16.216 -16.427  0.00  0.00      C2   H
ATOM   1963  HZ  PHE A 250     -10.317 -17.891 -14.823  0.00  0.00      C2   H
ATOM   1964  N   ASP A 251      -4.532 -16.155 -18.122  0.00  0.00      C2   N
ATOM   1965  CA  ASP A 251      -3.339 -16.493 -17.288  0.00  0.00      C2   C
ATOM   1966  C   ASP A 251      -2.336 -15.433 -17.041  0.00  0.00      C2   C
ATOM   1967  O   ASP A 251      -1.814 -15.303 -15.920  0.00  0.00      C2   O
ATOM   1968  CB  ASP A 251      -2.707 -17.851 -17.845  0.00  0.00      C2   C
ATOM   1969  CG  ASP A 251      -1.801 -18.522 -16.851  0.00  0.00      C2   C
ATOM   1970  OD1 ASP A 251      -0.683 -18.968 -17.230  0.00  0.00      C2   O
ATOM   1971  OD2 ASP A 251      -2.378 -18.731 -15.740  0.00  0.00      C2   O
ATOM   1972  H   ASP A 251      -4.864 -16.757 -18.862  0.00  0.00      C2   H
ATOM   1973  HA  ASP A 251      -3.677 -16.714 -16.275  0.00  0.00      C2   H
ATOM   1974  HB3 ASP A 251      -2.173 -17.609 -18.764  0.00  0.00      C2   H
ATOM   1975  HB2 ASP A 251      -3.449 -18.630 -18.019  0.00  0.00      C2   H
ATOM   1976  N   SER A 252      -1.913 -14.828 -18.134  0.00  0.00      C2   N
ATOM   1977  CA  SER A 252      -0.660 -14.082 -18.109  0.00  0.00      C2   C
ATOM   1978  C   SER A 252      -0.857 -12.661 -17.519  0.00  0.00      C2   C
ATOM   1979  O   SER A 252      -0.019 -12.357 -16.713  0.00  0.00      C2   O
ATOM   1980  CB  SER A 252      -0.010 -14.114 -19.501  0.00  0.00      C2   C
ATOM   1981  OG  SER A 252       1.050 -15.035 -19.457  0.00  0.00      C2   O
ATOM   1982  H   SER A 252      -2.420 -14.857 -19.006  0.00  0.00      C2   H
ATOM   1983  HA  SER A 252       0.119 -14.468 -17.453  0.00  0.00      C2   H
ATOM   1984  HB3 SER A 252       0.484 -13.177 -19.760  0.00  0.00      C2   H
ATOM   1985  HB2 SER A 252      -0.632 -14.317 -20.373  0.00  0.00      C2   H
ATOM   1986  HG  SER A 252       1.833 -14.586 -19.130  0.00  0.00      C2   H
ATOM   1987  N   ILE A 253      -1.975 -11.898 -17.801  0.00  0.00      C2   N
ATOM   1988  CA  ILE A 253      -2.344 -10.691 -17.026  0.00  0.00      C2   C
ATOM   1989  C   ILE A 253      -2.323 -10.895 -15.506  0.00  0.00      C2   C
ATOM   1990  O   ILE A 253      -1.993  -9.964 -14.746  0.00  0.00      C2   O
ATOM   1991  CB  ILE A 253      -3.681  -9.984 -17.489  0.00  0.00      C2   C
ATOM   1992  CG1 ILE A 253      -4.119  -8.726 -16.746  0.00  0.00      C2   C
ATOM   1993  CG2 ILE A 253      -4.865 -10.911 -17.425  0.00  0.00      C2   C
ATOM   1994  CD1 ILE A 253      -3.013  -7.636 -16.874  0.00  0.00      C2   C
ATOM   1995  H   ILE A 253      -2.663 -12.312 -18.414  0.00  0.00      C2   H
ATOM   1996  HA  ILE A 253      -1.567  -9.932 -17.116  0.00  0.00      C2   H
ATOM   1997  HB  ILE A 253      -3.499  -9.715 -18.530  0.00  0.00      C2   H
ATOM   1998 HG13 ILE A 253      -4.332  -8.961 -15.703  0.00  0.00      C2   H
ATOM   1999 HG12 ILE A 253      -5.090  -8.349 -17.066  0.00  0.00      C2   H
ATOM   2000 HG21 ILE A 253      -4.618 -11.910 -17.784  0.00  0.00      C2   H
ATOM   2001 HG22 ILE A 253      -5.093 -11.072 -16.371  0.00  0.00      C2   H
ATOM   2002 HG23 ILE A 253      -5.731 -10.480 -17.927  0.00  0.00      C2   H
ATOM   2003 HD11 ILE A 253      -2.375  -7.582 -15.992  0.00  0.00      C2   H
ATOM   2004 HD12 ILE A 253      -2.304  -7.701 -17.699  0.00  0.00      C2   H
ATOM   2005 HD13 ILE A 253      -3.518  -6.670 -16.884  0.00  0.00      C2   H
ATOM   2006  N   CYS A 254      -2.836 -12.063 -15.061  0.00  0.00      C2   N
ATOM   2007  CA  CYS A 254      -2.815 -12.452 -13.657  0.00  0.00      C2   C
ATOM   2008  C   CYS A 254      -1.367 -12.818 -13.071  0.00  0.00      C2   C
ATOM   2009  O   CYS A 254      -1.311 -12.980 -11.877  0.00  0.00      C2   O
ATOM   2010  CB  CYS A 254      -3.903 -13.550 -13.343  0.00  0.00      C2   C
ATOM   2011  SG  CYS A 254      -5.435 -12.748 -13.528  0.00  0.00      C2   S
ATOM   2012  H   CYS A 254      -3.252 -12.624 -15.791  0.00  0.00      C2   H
ATOM   2013  HA  CYS A 254      -3.081 -11.550 -13.108  0.00  0.00      C2   H
ATOM   2014  HB3 CYS A 254      -3.704 -13.956 -12.351  0.00  0.00      C2   H
ATOM   2015  HB2 CYS A 254      -3.850 -14.305 -14.128  0.00  0.00      C2   H
ATOM   2016  HG  CYS A 254      -6.179 -13.857 -13.582  0.00  0.00      C2   H
ATOM   2017  N   ASN A 255      -0.287 -12.899 -13.889  0.00  0.00      C2   N
ATOM   2018  CA  ASN A 255       1.118 -13.031 -13.358  0.00  0.00      C2   C
ATOM   2019  C   ASN A 255       1.587 -11.730 -12.693  0.00  0.00      C2   C
ATOM   2020  O   ASN A 255       2.425 -11.793 -11.793  0.00  0.00      C2   O
ATOM   2021  CB  ASN A 255       2.154 -13.524 -14.503  0.00  0.00      C2   C
ATOM   2022  CG  ASN A 255       1.983 -14.985 -14.907  0.00  0.00      C2   C
ATOM   2023  OD1 ASN A 255       1.697 -15.866 -14.141  0.00  0.00      C2   O
ATOM   2024  ND2 ASN A 255       2.178 -15.172 -16.191  0.00  0.00      C2   N
ATOM   2025  H   ASN A 255      -0.353 -12.693 -14.876  0.00  0.00      C2   H
ATOM   2026  HA  ASN A 255       1.212 -13.800 -12.592  0.00  0.00      C2   H
ATOM   2027  HB3 ASN A 255       3.140 -13.349 -14.074  0.00  0.00      C2   H
ATOM   2028  HB2 ASN A 255       2.228 -12.852 -15.358  0.00  0.00      C2   H
ATOM   2029 HD22 ASN A 255       1.877 -16.066 -16.553  0.00  0.00      C2   H
ATOM   2030 HD21 ASN A 255       2.655 -14.548 -16.827  0.00  0.00      C2   H
ATOM   2031  N   ASN A 256       1.024 -10.554 -13.061  0.00  0.00      C2   N
ATOM   2032  CA  ASN A 256       1.356  -9.152 -12.557  0.00  0.00      C2   C
ATOM   2033  C   ASN A 256       1.049  -9.103 -11.022  0.00  0.00      C2   C
ATOM   2034  O   ASN A 256      -0.063  -9.303 -10.599  0.00  0.00      C2   O
ATOM   2035  CB  ASN A 256       0.497  -8.033 -13.303  0.00  0.00      C2   C
ATOM   2036  CG  ASN A 256       0.987  -7.937 -14.716  0.00  0.00      C2   C
ATOM   2037  OD1 ASN A 256       2.092  -7.395 -14.979  0.00  0.00      C2   O
ATOM   2038  ND2 ASN A 256       0.266  -8.604 -15.611  0.00  0.00      C2   N
ATOM   2039  H   ASN A 256       0.143 -10.650 -13.546  0.00  0.00      C2   H
ATOM   2040  HA  ASN A 256       2.428  -9.041 -12.722  0.00  0.00      C2   H
ATOM   2041  HB3 ASN A 256       0.518  -7.050 -12.834  0.00  0.00      C2   H
ATOM   2042  HB2 ASN A 256      -0.541  -8.362 -13.272  0.00  0.00      C2   H
ATOM   2043 HD22 ASN A 256       0.712  -8.803 -16.495  0.00  0.00      C2   H
ATOM   2044 HD21 ASN A 256      -0.459  -9.214 -15.262  0.00  0.00      C2   H
ATOM   2045  N   LYS A 257       2.094  -8.809 -10.212  0.00  0.00      C2   N
ATOM   2046  CA  LYS A 257       2.116  -8.728  -8.746  0.00  0.00      C2   C
ATOM   2047  C   LYS A 257       0.926  -8.096  -8.012  0.00  0.00      C2   C
ATOM   2048  O   LYS A 257       0.578  -8.581  -6.905  0.00  0.00      C2   O
ATOM   2049  CB  LYS A 257       3.425  -8.020  -8.383  0.00  0.00      C2   C
ATOM   2050  CG  LYS A 257       3.667  -7.987  -6.899  0.00  0.00      C2   C
ATOM   2051  CD  LYS A 257       4.024  -9.354  -6.196  0.00  0.00      C2   C
ATOM   2052  CE  LYS A 257       5.313  -9.994  -6.689  0.00  0.00      C2   C
ATOM   2053  NZ  LYS A 257       5.740 -11.101  -5.869  0.00  0.00      C2   N
ATOM   2054  H   LYS A 257       3.031  -8.754 -10.587  0.00  0.00      C2   H
ATOM   2055  HA  LYS A 257       2.093  -9.718  -8.291  0.00  0.00      C2   H
ATOM   2056  HB3 LYS A 257       3.428  -7.044  -8.869  0.00  0.00      C2   H
ATOM   2057  HB2 LYS A 257       4.231  -8.516  -8.923  0.00  0.00      C2   H
ATOM   2058  HG3 LYS A 257       2.832  -7.561  -6.342  0.00  0.00      C2   H
ATOM   2059  HG2 LYS A 257       4.581  -7.398  -6.818  0.00  0.00      C2   H
ATOM   2060  HD3 LYS A 257       3.194 -10.032  -6.392  0.00  0.00      C2   H
ATOM   2061  HD2 LYS A 257       4.209  -9.243  -5.128  0.00  0.00      C2   H
ATOM   2062  HE3 LYS A 257       6.199  -9.361  -6.748  0.00  0.00      C2   H
ATOM   2063  HE2 LYS A 257       5.246 -10.362  -7.712  0.00  0.00      C2   H
ATOM   2064  HZ1 LYS A 257       6.553 -11.629  -6.154  0.00  0.00      C2   H
ATOM   2065  HZ2 LYS A 257       6.130 -10.686  -5.035  0.00  0.00      C2   H
ATOM   2066  HZ3 LYS A 257       5.001 -11.753  -5.649  0.00  0.00      C2   H
ATOM   2067  N   TRP A 258       0.224  -7.099  -8.586  0.00  0.00      C2   N
ATOM   2068  CA  TRP A 258      -1.011  -6.551  -7.962  0.00  0.00      C2   C
ATOM   2069  C   TRP A 258      -2.295  -7.284  -8.338  0.00  0.00      C2   C
ATOM   2070  O   TRP A 258      -3.358  -6.978  -7.877  0.00  0.00      C2   O
ATOM   2071  CB  TRP A 258      -1.083  -5.080  -8.588  0.00  0.00      C2   C
ATOM   2072  CG  TRP A 258      -0.161  -4.072  -8.040  0.00  0.00      C2   C
ATOM   2073  CD1 TRP A 258       0.744  -3.250  -8.696  0.00  0.00      C2   C
ATOM   2074  CD2 TRP A 258      -0.179  -3.554  -6.644  0.00  0.00      C2   C
ATOM   2075  NE1 TRP A 258       1.284  -2.355  -7.804  0.00  0.00      C2   N
ATOM   2076  CE2 TRP A 258       0.773  -2.462  -6.520  0.00  0.00      C2   C
ATOM   2077  CE3 TRP A 258      -0.966  -3.837  -5.503  0.00  0.00      C2   C
ATOM   2078  CZ2 TRP A 258       1.002  -1.865  -5.243  0.00  0.00      C2   C
ATOM   2079  CZ3 TRP A 258      -0.847  -3.128  -4.270  0.00  0.00      C2   C
ATOM   2080  CH2 TRP A 258       0.161  -2.187  -4.174  0.00  0.00      C2   C
ATOM   2081  H   TRP A 258       0.466  -6.778  -9.512  0.00  0.00      C2   H
ATOM   2082  HA  TRP A 258      -0.967  -6.485  -6.875  0.00  0.00      C2   H
ATOM   2083  HB3 TRP A 258      -2.034  -4.624  -8.313  0.00  0.00      C2   H
ATOM   2084  HB2 TRP A 258      -1.052  -5.105  -9.677  0.00  0.00      C2   H
ATOM   2085  HD1 TRP A 258       0.962  -3.239  -9.754  0.00  0.00      C2   H
ATOM   2086  HE1 TRP A 258       2.036  -1.721  -8.034  0.00  0.00      C2   H
ATOM   2087  HE3 TRP A 258      -1.835  -4.472  -5.591  0.00  0.00      C2   H
ATOM   2088  HZ2 TRP A 258       1.748  -1.102  -5.072  0.00  0.00      C2   H
ATOM   2089  HZ3 TRP A 258      -1.407  -3.279  -3.360  0.00  0.00      C2   H
ATOM   2090  HH2 TRP A 258       0.479  -1.806  -3.215  0.00  0.00      C2   H
ATOM   2091  N   PHE A 259      -2.171  -8.282  -9.254  0.00  0.00      C2   N
ATOM   2092  CA  PHE A 259      -3.234  -9.192  -9.727  0.00  0.00      C2   C
ATOM   2093  C   PHE A 259      -3.119 -10.679  -9.371  0.00  0.00      C2   C
ATOM   2094  O   PHE A 259      -4.042 -11.393  -9.809  0.00  0.00      C2   O
ATOM   2095  CB  PHE A 259      -3.303  -9.016 -11.274  0.00  0.00      C2   C
ATOM   2096  CG  PHE A 259      -3.789  -7.668 -11.770  0.00  0.00      C2   C
ATOM   2097  CD1 PHE A 259      -3.490  -7.176 -13.024  0.00  0.00      C2   C
ATOM   2098  CD2 PHE A 259      -4.697  -6.850 -11.034  0.00  0.00      C2   C
ATOM   2099  CE1 PHE A 259      -4.032  -6.026 -13.539  0.00  0.00      C2   C
ATOM   2100  CE2 PHE A 259      -5.106  -5.636 -11.465  0.00  0.00      C2   C
ATOM   2101  CZ  PHE A 259      -4.777  -5.223 -12.749  0.00  0.00      C2   C
ATOM   2102  H   PHE A 259      -1.304  -8.591  -9.671  0.00  0.00      C2   H
ATOM   2103  HA  PHE A 259      -4.177  -8.884  -9.275  0.00  0.00      C2   H
ATOM   2104  HB3 PHE A 259      -4.065  -9.728 -11.591  0.00  0.00      C2   H
ATOM   2105  HB2 PHE A 259      -2.417  -9.353 -11.813  0.00  0.00      C2   H
ATOM   2106  HD1 PHE A 259      -2.929  -7.760 -13.739  0.00  0.00      C2   H
ATOM   2107  HD2 PHE A 259      -5.140  -7.222 -10.122  0.00  0.00      C2   H
ATOM   2108  HE1 PHE A 259      -3.865  -5.673 -14.547  0.00  0.00      C2   H
ATOM   2109  HE2 PHE A 259      -5.857  -5.100 -10.904  0.00  0.00      C2   H
ATOM   2110  HZ  PHE A 259      -5.227  -4.338 -13.174  0.00  0.00      C2   H
ATOM   2111  N   THR A 260      -2.126 -11.189  -8.683  0.00  0.00      C2   N
ATOM   2112  CA  THR A 260      -1.949 -12.622  -8.429  0.00  0.00      C2   C
ATOM   2113  C   THR A 260      -3.156 -13.256  -7.599  0.00  0.00      C2   C
ATOM   2114  O   THR A 260      -3.629 -14.383  -7.810  0.00  0.00      C2   O
ATOM   2115  CB  THR A 260      -0.527 -12.899  -7.771  0.00  0.00      C2   C
ATOM   2116  OG1 THR A 260      -0.295 -12.009  -6.706  0.00  0.00      C2   O
ATOM   2117  CG2 THR A 260       0.592 -12.469  -8.817  0.00  0.00      C2   C
ATOM   2118  H   THR A 260      -1.260 -10.687  -8.545  0.00  0.00      C2   H
ATOM   2119  HA  THR A 260      -1.810 -13.179  -9.356  0.00  0.00      C2   H
ATOM   2120  HB  THR A 260      -0.383 -13.894  -7.351  0.00  0.00      C2   H
ATOM   2121  HG1 THR A 260      -0.266 -12.500  -5.882  0.00  0.00      C2   H
ATOM   2122 HG21 THR A 260       0.446 -13.032  -9.738  0.00  0.00      C2   H
ATOM   2123 HG22 THR A 260       0.367 -11.436  -9.080  0.00  0.00      C2   H
ATOM   2124 HG23 THR A 260       1.648 -12.611  -8.588  0.00  0.00      C2   H
ATOM   2125  N   ASP A 261      -3.753 -12.508  -6.685  0.00  0.00      C2   N
ATOM   2126  CA  ASP A 261      -4.693 -12.990  -5.664  0.00  0.00      C2   C
ATOM   2127  C   ASP A 261      -6.213 -12.774  -6.042  0.00  0.00      C2   C
ATOM   2128  O   ASP A 261      -7.070 -13.243  -5.273  0.00  0.00      C2   O
ATOM   2129  CB  ASP A 261      -4.487 -12.496  -4.231  0.00  0.00      C2   C
ATOM   2130  CG  ASP A 261      -3.124 -12.993  -3.602  0.00  0.00      C2   C
ATOM   2131  OD1 ASP A 261      -2.802 -12.407  -2.527  0.00  0.00      C2   O
ATOM   2132  OD2 ASP A 261      -2.474 -13.992  -4.052  0.00  0.00      C2   O
ATOM   2133  H   ASP A 261      -3.597 -11.510  -6.663  0.00  0.00      C2   H
ATOM   2134  HA  ASP A 261      -4.767 -14.077  -5.673  0.00  0.00      C2   H
ATOM   2135  HB3 ASP A 261      -5.263 -12.740  -3.506  0.00  0.00      C2   H
ATOM   2136  HB2 ASP A 261      -4.398 -11.411  -4.163  0.00  0.00      C2   H
ATOM   2137  N   THR A 262      -6.457 -12.007  -7.124  0.00  0.00      C2   N
ATOM   2138  CA  THR A 262      -7.690 -11.424  -7.548  0.00  0.00      C2   C
ATOM   2139  C   THR A 262      -8.655 -12.398  -8.261  0.00  0.00      C2   C
ATOM   2140  O   THR A 262      -8.371 -12.860  -9.350  0.00  0.00      C2   O
ATOM   2141  CB  THR A 262      -7.332 -10.194  -8.434  0.00  0.00      C2   C
ATOM   2142  OG1 THR A 262      -6.537  -9.283  -7.703  0.00  0.00      C2   O
ATOM   2143  CG2 THR A 262      -8.410  -9.328  -8.993  0.00  0.00      C2   C
ATOM   2144  H   THR A 262      -5.598 -11.671  -7.535  0.00  0.00      C2   H
ATOM   2145  HA  THR A 262      -8.233 -11.102  -6.659  0.00  0.00      C2   H
ATOM   2146  HB  THR A 262      -6.749 -10.630  -9.245  0.00  0.00      C2   H
ATOM   2147  HG1 THR A 262      -5.752  -9.746  -7.400  0.00  0.00      C2   H
ATOM   2148 HG21 THR A 262      -9.089  -8.960  -8.225  0.00  0.00      C2   H
ATOM   2149 HG22 THR A 262      -7.919  -8.519  -9.534  0.00  0.00      C2   H
ATOM   2150 HG23 THR A 262      -8.974  -9.886  -9.741  0.00  0.00      C2   H
ATOM   2151  N   SER A 263      -9.854 -12.553  -7.705  0.00  0.00      C2   N
ATOM   2152  CA  SER A 263     -11.012 -13.231  -8.351  0.00  0.00      C2   C
ATOM   2153  C   SER A 263     -11.493 -12.587  -9.675  0.00  0.00      C2   C
ATOM   2154  O   SER A 263     -11.579 -11.345  -9.684  0.00  0.00      C2   O
ATOM   2155  CB  SER A 263     -12.249 -13.362  -7.510  0.00  0.00      C2   C
ATOM   2156  OG  SER A 263     -11.885 -14.180  -6.442  0.00  0.00      C2   O
ATOM   2157  H   SER A 263     -10.050 -12.190  -6.784  0.00  0.00      C2   H
ATOM   2158  HA  SER A 263     -10.596 -14.189  -8.665  0.00  0.00      C2   H
ATOM   2159  HB3 SER A 263     -13.059 -13.786  -8.104  0.00  0.00      C2   H
ATOM   2160  HB2 SER A 263     -12.661 -12.460  -7.060  0.00  0.00      C2   H
ATOM   2161  HG  SER A 263     -11.392 -13.657  -5.806  0.00  0.00      C2   H
ATOM   2162  N   ILE A 264     -11.489 -13.386 -10.720  0.00  0.00      C2   N
ATOM   2163  CA  ILE A 264     -11.702 -12.957 -12.099  0.00  0.00      C2   C
ATOM   2164  C   ILE A 264     -13.160 -13.249 -12.419  0.00  0.00      C2   C
ATOM   2165  O   ILE A 264     -13.733 -14.291 -12.123  0.00  0.00      C2   O
ATOM   2166  CB  ILE A 264     -10.766 -13.703 -13.141  0.00  0.00      C2   C
ATOM   2167  CG1 ILE A 264      -9.279 -13.451 -12.813  0.00  0.00      C2   C
ATOM   2168  CG2 ILE A 264     -11.032 -13.294 -14.645  0.00  0.00      C2   C
ATOM   2169  CD1 ILE A 264      -8.412 -14.675 -12.641  0.00  0.00      C2   C
ATOM   2170  H   ILE A 264     -11.639 -14.372 -10.560  0.00  0.00      C2   H
ATOM   2171  HA  ILE A 264     -11.530 -11.891 -12.252  0.00  0.00      C2   H
ATOM   2172  HB  ILE A 264     -10.958 -14.763 -12.975  0.00  0.00      C2   H
ATOM   2173 HG13 ILE A 264      -9.243 -13.102 -11.781  0.00  0.00      C2   H
ATOM   2174 HG12 ILE A 264      -8.897 -12.724 -13.530  0.00  0.00      C2   H
ATOM   2175 HG21 ILE A 264     -10.464 -13.966 -15.288  0.00  0.00      C2   H
ATOM   2176 HG22 ILE A 264     -12.052 -13.450 -14.994  0.00  0.00      C2   H
ATOM   2177 HG23 ILE A 264     -10.726 -12.268 -14.849  0.00  0.00      C2   H
ATOM   2178 HD11 ILE A 264      -8.256 -14.974 -13.678  0.00  0.00      C2   H
ATOM   2179 HD12 ILE A 264      -7.405 -14.428 -12.306  0.00  0.00      C2   H
ATOM   2180 HD13 ILE A 264      -8.779 -15.485 -12.012  0.00  0.00      C2   H
ATOM   2181  N   ILE A 265     -13.881 -12.321 -13.025  0.00  0.00      C2   N
ATOM   2182  CA  ILE A 265     -15.151 -12.431 -13.737  0.00  0.00      C2   C
ATOM   2183  C   ILE A 265     -14.888 -12.611 -15.222  0.00  0.00      C2   C
ATOM   2184  O   ILE A 265     -14.180 -11.818 -15.793  0.00  0.00      C2   O
ATOM   2185  CB  ILE A 265     -16.062 -11.119 -13.564  0.00  0.00      C2   C
ATOM   2186  CG1 ILE A 265     -16.451 -10.867 -12.087  0.00  0.00      C2   C
ATOM   2187  CG2 ILE A 265     -17.345 -11.161 -14.394  0.00  0.00      C2   C
ATOM   2188  CD1 ILE A 265     -17.153  -9.472 -11.833  0.00  0.00      C2   C
ATOM   2189  H   ILE A 265     -13.364 -11.481 -13.241  0.00  0.00      C2   H
ATOM   2190  HA  ILE A 265     -15.649 -13.326 -13.362  0.00  0.00      C2   H
ATOM   2191  HB  ILE A 265     -15.364 -10.352 -13.899  0.00  0.00      C2   H
ATOM   2192 HG13 ILE A 265     -15.550 -11.003 -11.489  0.00  0.00      C2   H
ATOM   2193 HG12 ILE A 265     -17.075 -11.724 -11.832  0.00  0.00      C2   H
ATOM   2194 HG21 ILE A 265     -17.689 -10.134 -14.272  0.00  0.00      C2   H
ATOM   2195 HG22 ILE A 265     -17.253 -11.284 -15.473  0.00  0.00      C2   H
ATOM   2196 HG23 ILE A 265     -18.083 -11.897 -14.075  0.00  0.00      C2   H
ATOM   2197 HD11 ILE A 265     -17.067  -8.881 -12.745  0.00  0.00      C2   H
ATOM   2198 HD12 ILE A 265     -18.198  -9.632 -11.570  0.00  0.00      C2   H
ATOM   2199 HD13 ILE A 265     -16.755  -8.996 -10.936  0.00  0.00      C2   H
ATOM   2200  N   LEU A 266     -15.403 -13.713 -15.814  0.00  0.00      C2   N
ATOM   2201  CA  LEU A 266     -15.080 -14.322 -17.104  0.00  0.00      C2   C
ATOM   2202  C   LEU A 266     -16.481 -14.405 -17.874  0.00  0.00      C2   C
ATOM   2203  O   LEU A 266     -17.362 -15.188 -17.546  0.00  0.00      C2   O
ATOM   2204  CB  LEU A 266     -14.334 -15.604 -16.749  0.00  0.00      C2   C
ATOM   2205  CG  LEU A 266     -13.900 -16.478 -17.983  0.00  0.00      C2   C
ATOM   2206  CD1 LEU A 266     -15.068 -17.303 -18.611  0.00  0.00      C2   C
ATOM   2207  CD2 LEU A 266     -13.067 -15.756 -18.997  0.00  0.00      C2   C
ATOM   2208  H   LEU A 266     -16.088 -14.236 -15.288  0.00  0.00      C2   H
ATOM   2209  HA  LEU A 266     -14.372 -13.681 -17.629  0.00  0.00      C2   H
ATOM   2210  HB3 LEU A 266     -14.836 -16.388 -16.182  0.00  0.00      C2   H
ATOM   2211  HB2 LEU A 266     -13.493 -15.268 -16.143  0.00  0.00      C2   H
ATOM   2212  HG  LEU A 266     -13.144 -17.143 -17.567  0.00  0.00      C2   H
ATOM   2213 HD11 LEU A 266     -14.636 -18.269 -18.870  0.00  0.00      C2   H
ATOM   2214 HD12 LEU A 266     -15.841 -17.512 -17.871  0.00  0.00      C2   H
ATOM   2215 HD13 LEU A 266     -15.504 -16.900 -19.526  0.00  0.00      C2   H
ATOM   2216 HD21 LEU A 266     -13.476 -15.792 -20.006  0.00  0.00      C2   H
ATOM   2217 HD22 LEU A 266     -12.861 -14.719 -18.731  0.00  0.00      C2   H
ATOM   2218 HD23 LEU A 266     -12.056 -16.157 -18.929  0.00  0.00      C2   H
ATOM   2219  N   PHE A 267     -16.516 -13.544 -18.943  0.00  0.00      C2   N
ATOM   2220  CA  PHE A 267     -17.684 -13.255 -19.758  0.00  0.00      C2   C
ATOM   2221  C   PHE A 267     -17.598 -13.987 -21.127  0.00  0.00      C2   C
ATOM   2222  O   PHE A 267     -16.998 -13.394 -22.036  0.00  0.00      C2   O
ATOM   2223  CB  PHE A 267     -17.875 -11.772 -19.960  0.00  0.00      C2   C
ATOM   2224  CG  PHE A 267     -18.604 -10.928 -18.968  0.00  0.00      C2   C
ATOM   2225  CD1 PHE A 267     -18.783 -11.258 -17.604  0.00  0.00      C2   C
ATOM   2226  CD2 PHE A 267     -19.169  -9.697 -19.419  0.00  0.00      C2   C
ATOM   2227  CE1 PHE A 267     -19.635 -10.491 -16.821  0.00  0.00      C2   C
ATOM   2228  CE2 PHE A 267     -19.844  -8.828 -18.578  0.00  0.00      C2   C
ATOM   2229  CZ  PHE A 267     -20.144  -9.226 -17.305  0.00  0.00      C2   C
ATOM   2230  H   PHE A 267     -15.835 -12.809 -19.069  0.00  0.00      C2   H
ATOM   2231  HA  PHE A 267     -18.563 -13.672 -19.267  0.00  0.00      C2   H
ATOM   2232  HB3 PHE A 267     -18.209 -11.525 -20.968  0.00  0.00      C2   H
ATOM   2233  HB2 PHE A 267     -16.870 -11.357 -20.030  0.00  0.00      C2   H
ATOM   2234  HD1 PHE A 267     -18.490 -12.241 -17.267  0.00  0.00      C2   H
ATOM   2235  HD2 PHE A 267     -19.059  -9.325 -20.427  0.00  0.00      C2   H
ATOM   2236  HE1 PHE A 267     -19.944 -10.804 -15.834  0.00  0.00      C2   H
ATOM   2237  HE2 PHE A 267     -20.148  -7.868 -18.969  0.00  0.00      C2   H
ATOM   2238  HZ  PHE A 267     -20.756  -8.597 -16.676  0.00  0.00      C2   H
ATOM   2239  N   LEU A 268     -18.445 -15.071 -21.248  0.00  0.00      C2   N
ATOM   2240  CA  LEU A 268     -18.600 -15.830 -22.473  0.00  0.00      C2   C
ATOM   2241  C   LEU A 268     -19.707 -15.121 -23.224  0.00  0.00      C2   C
ATOM   2242  O   LEU A 268     -20.877 -15.390 -22.919  0.00  0.00      C2   O
ATOM   2243  CB  LEU A 268     -18.963 -17.272 -22.122  0.00  0.00      C2   C
ATOM   2244  CG  LEU A 268     -17.790 -18.077 -21.516  0.00  0.00      C2   C
ATOM   2245  CD1 LEU A 268     -18.286 -19.212 -20.699  0.00  0.00      C2   C
ATOM   2246  CD2 LEU A 268     -16.690 -18.378 -22.557  0.00  0.00      C2   C
ATOM   2247  H   LEU A 268     -19.011 -15.321 -20.450  0.00  0.00      C2   H
ATOM   2248  HA  LEU A 268     -17.683 -15.784 -23.060  0.00  0.00      C2   H
ATOM   2249  HB3 LEU A 268     -19.465 -17.759 -22.958  0.00  0.00      C2   H
ATOM   2250  HB2 LEU A 268     -19.784 -17.292 -21.405  0.00  0.00      C2   H
ATOM   2251  HG  LEU A 268     -17.504 -17.325 -20.782  0.00  0.00      C2   H
ATOM   2252 HD11 LEU A 268     -19.326 -19.509 -20.840  0.00  0.00      C2   H
ATOM   2253 HD12 LEU A 268     -17.879 -20.149 -21.080  0.00  0.00      C2   H
ATOM   2254 HD13 LEU A 268     -18.035 -19.232 -19.638  0.00  0.00      C2   H
ATOM   2255 HD21 LEU A 268     -16.914 -17.936 -23.528  0.00  0.00      C2   H
ATOM   2256 HD22 LEU A 268     -15.706 -18.024 -22.248  0.00  0.00      C2   H
ATOM   2257 HD23 LEU A 268     -16.324 -19.399 -22.660  0.00  0.00      C2   H
ATOM   2258  N   ASN A 269     -19.323 -14.302 -24.174  0.00  0.00      C2   N
ATOM   2259  CA  ASN A 269     -20.173 -13.698 -25.180  0.00  0.00      C2   C
ATOM   2260  C   ASN A 269     -20.272 -14.512 -26.476  0.00  0.00      C2   C
ATOM   2261  O   ASN A 269     -19.370 -15.383 -26.641  0.00  0.00      C2   O
ATOM   2262  CB  ASN A 269     -19.572 -12.299 -25.527  0.00  0.00      C2   C
ATOM   2263  CG  ASN A 269     -20.581 -11.392 -26.391  0.00  0.00      C2   C
ATOM   2264  OD1 ASN A 269     -21.792 -11.385 -26.261  0.00  0.00      C2   O
ATOM   2265  ND2 ASN A 269     -19.931 -10.596 -27.315  0.00  0.00      C2   N
ATOM   2266  H   ASN A 269     -18.341 -14.205 -24.389  0.00  0.00      C2   H
ATOM   2267  HA  ASN A 269     -21.225 -13.681 -24.895  0.00  0.00      C2   H
ATOM   2268  HB3 ASN A 269     -18.601 -12.393 -26.014  0.00  0.00      C2   H
ATOM   2269  HB2 ASN A 269     -19.293 -11.844 -24.577  0.00  0.00      C2   H
ATOM   2270 HD22 ASN A 269     -20.409 -10.189 -28.106  0.00  0.00      C2   H
ATOM   2271 HD21 ASN A 269     -18.932 -10.449 -27.289  0.00  0.00      C2   H
ATOM   2272  N   LYS A 270     -21.263 -14.208 -27.334  0.00  0.00      C2   N
ATOM   2273  CA  LYS A 270     -21.542 -14.879 -28.625  0.00  0.00      C2   C
ATOM   2274  C   LYS A 270     -21.882 -16.369 -28.386  0.00  0.00      C2   C
ATOM   2275  O   LYS A 270     -21.568 -17.353 -29.045  0.00  0.00      C2   O
ATOM   2276  CB  LYS A 270     -20.412 -14.581 -29.598  0.00  0.00      C2   C
ATOM   2277  CG  LYS A 270     -20.045 -13.133 -29.683  0.00  0.00      C2   C
ATOM   2278  CD  LYS A 270     -19.261 -12.779 -30.935  0.00  0.00      C2   C
ATOM   2279  CE  LYS A 270     -18.568 -11.458 -30.794  0.00  0.00      C2   C
ATOM   2280  NZ  LYS A 270     -17.810 -11.077 -32.006  0.00  0.00      C2   N
ATOM   2281  H   LYS A 270     -22.030 -13.660 -26.973  0.00  0.00      C2   H
ATOM   2282  HA  LYS A 270     -22.427 -14.549 -29.168  0.00  0.00      C2   H
ATOM   2283  HB3 LYS A 270     -20.799 -14.945 -30.549  0.00  0.00      C2   H
ATOM   2284  HB2 LYS A 270     -19.542 -15.213 -29.420  0.00  0.00      C2   H
ATOM   2285  HG3 LYS A 270     -19.462 -12.902 -28.792  0.00  0.00      C2   H
ATOM   2286  HG2 LYS A 270     -20.981 -12.580 -29.768  0.00  0.00      C2   H
ATOM   2287  HD3 LYS A 270     -19.881 -12.856 -31.828  0.00  0.00      C2   H
ATOM   2288  HD2 LYS A 270     -18.484 -13.499 -31.194  0.00  0.00      C2   H
ATOM   2289  HE3 LYS A 270     -17.949 -11.565 -29.903  0.00  0.00      C2   H
ATOM   2290  HE2 LYS A 270     -19.261 -10.673 -30.491  0.00  0.00      C2   H
ATOM   2291  HZ1 LYS A 270     -17.342 -10.192 -31.874  0.00  0.00      C2   H
ATOM   2292  HZ2 LYS A 270     -17.051 -11.713 -32.205  0.00  0.00      C2   H
ATOM   2293  HZ3 LYS A 270     -18.384 -10.991 -32.833  0.00  0.00      C2   H
ATOM   2294  N   LYS A 271     -22.726 -16.554 -27.393  0.00  0.00      C2   N
ATOM   2295  CA  LYS A 271     -23.339 -17.839 -26.998  0.00  0.00      C2   C
ATOM   2296  C   LYS A 271     -24.457 -18.343 -27.916  0.00  0.00      C2   C
ATOM   2297  O   LYS A 271     -24.433 -19.542 -28.285  0.00  0.00      C2   O
ATOM   2298  CB  LYS A 271     -23.834 -17.750 -25.525  0.00  0.00      C2   C
ATOM   2299  CG  LYS A 271     -24.719 -18.912 -25.029  0.00  0.00      C2   C
ATOM   2300  CD  LYS A 271     -26.206 -18.956 -25.246  0.00  0.00      C2   C
ATOM   2301  CE  LYS A 271     -26.981 -20.183 -24.707  0.00  0.00      C2   C
ATOM   2302  NZ  LYS A 271     -26.804 -21.518 -25.343  0.00  0.00      C2   N
ATOM   2303  H   LYS A 271     -23.046 -15.740 -26.887  0.00  0.00      C2   H
ATOM   2304  HA  LYS A 271     -22.519 -18.543 -27.143  0.00  0.00      C2   H
ATOM   2305  HB3 LYS A 271     -24.432 -16.842 -25.444  0.00  0.00      C2   H
ATOM   2306  HB2 LYS A 271     -23.000 -17.529 -24.859  0.00  0.00      C2   H
ATOM   2307  HG3 LYS A 271     -24.530 -19.028 -23.961  0.00  0.00      C2   H
ATOM   2308  HG2 LYS A 271     -24.231 -19.791 -25.449  0.00  0.00      C2   H
ATOM   2309  HD3 LYS A 271     -26.450 -18.788 -26.295  0.00  0.00      C2   H
ATOM   2310  HD2 LYS A 271     -26.624 -17.987 -24.974  0.00  0.00      C2   H
ATOM   2311  HE3 LYS A 271     -28.014 -19.834 -24.735  0.00  0.00      C2   H
ATOM   2312  HE2 LYS A 271     -26.624 -20.313 -23.685  0.00  0.00      C2   H
ATOM   2313  HZ1 LYS A 271     -27.219 -21.654 -26.254  0.00  0.00      C2   H
ATOM   2314  HZ2 LYS A 271     -25.872 -21.838 -25.565  0.00  0.00      C2   H
ATOM   2315  HZ3 LYS A 271     -27.276 -22.214 -24.783  0.00  0.00      C2   H
ATOM   2316  N   ASP A 272     -25.390 -17.518 -28.373  0.00  0.00      C2   N
ATOM   2317  CA  ASP A 272     -26.241 -17.708 -29.584  0.00  0.00      C2   C
ATOM   2318  C   ASP A 272     -25.468 -18.093 -30.867  0.00  0.00      C2   C
ATOM   2319  O   ASP A 272     -25.884 -18.973 -31.664  0.00  0.00      C2   O
ATOM   2320  CB  ASP A 272     -27.217 -16.598 -29.827  0.00  0.00      C2   C
ATOM   2321  CG  ASP A 272     -26.718 -15.119 -29.665  0.00  0.00      C2   C
ATOM   2322  OD1 ASP A 272     -27.588 -14.244 -29.691  0.00  0.00      C2   O
ATOM   2323  OD2 ASP A 272     -25.497 -14.918 -29.547  0.00  0.00      C2   O
ATOM   2324  H   ASP A 272     -25.372 -16.549 -28.092  0.00  0.00      C2   H
ATOM   2325  HA  ASP A 272     -26.811 -18.612 -29.369  0.00  0.00      C2   H
ATOM   2326  HB3 ASP A 272     -28.090 -16.719 -29.186  0.00  0.00      C2   H
ATOM   2327  HB2 ASP A 272     -27.548 -16.797 -30.847  0.00  0.00      C2   H
ATOM   2328  N   LEU A 273     -24.407 -17.348 -31.115  0.00  0.00      C2   N
ATOM   2329  CA  LEU A 273     -23.501 -17.561 -32.266  0.00  0.00      C2   C
ATOM   2330  C   LEU A 273     -22.745 -18.980 -32.139  0.00  0.00      C2   C
ATOM   2331  O   LEU A 273     -22.378 -19.574 -33.123  0.00  0.00      C2   O
ATOM   2332  CB  LEU A 273     -22.750 -16.292 -32.544  0.00  0.00      C2   C
ATOM   2333  CG  LEU A 273     -21.618 -16.491 -33.619  0.00  0.00      C2   C
ATOM   2334  CD1 LEU A 273     -22.251 -16.701 -34.994  0.00  0.00      C2   C
ATOM   2335  CD2 LEU A 273     -20.703 -15.251 -33.517  0.00  0.00      C2   C
ATOM   2336  H   LEU A 273     -24.312 -16.550 -30.504  0.00  0.00      C2   H
ATOM   2337  HA  LEU A 273     -24.253 -17.625 -33.053  0.00  0.00      C2   H
ATOM   2338  HB3 LEU A 273     -22.228 -15.965 -31.646  0.00  0.00      C2   H
ATOM   2339  HB2 LEU A 273     -23.412 -15.502 -32.900  0.00  0.00      C2   H
ATOM   2340  HG  LEU A 273     -20.981 -17.270 -33.199  0.00  0.00      C2   H
ATOM   2341 HD11 LEU A 273     -21.865 -16.025 -35.757  0.00  0.00      C2   H
ATOM   2342 HD12 LEU A 273     -21.771 -17.644 -35.257  0.00  0.00      C2   H
ATOM   2343 HD13 LEU A 273     -23.299 -16.495 -35.212  0.00  0.00      C2   H
ATOM   2344 HD21 LEU A 273     -20.472 -14.674 -34.413  0.00  0.00      C2   H
ATOM   2345 HD22 LEU A 273     -21.121 -14.525 -32.819  0.00  0.00      C2   H
ATOM   2346 HD23 LEU A 273     -19.723 -15.362 -33.054  0.00  0.00      C2   H
ATOM   2347  N   PHE A 274     -22.454 -19.449 -30.928  0.00  0.00      C2   N
ATOM   2348  CA  PHE A 274     -21.863 -20.770 -30.591  0.00  0.00      C2   C
ATOM   2349  C   PHE A 274     -22.852 -21.882 -31.071  0.00  0.00      C2   C
ATOM   2350  O   PHE A 274     -22.337 -22.917 -31.577  0.00  0.00      C2   O
ATOM   2351  CB  PHE A 274     -21.655 -20.827 -29.089  0.00  0.00      C2   C
ATOM   2352  CG  PHE A 274     -20.999 -22.092 -28.564  0.00  0.00      C2   C
ATOM   2353  CD1 PHE A 274     -21.821 -23.162 -28.170  0.00  0.00      C2   C
ATOM   2354  CD2 PHE A 274     -19.608 -22.263 -28.691  0.00  0.00      C2   C
ATOM   2355  CE1 PHE A 274     -21.172 -24.298 -27.651  0.00  0.00      C2   C
ATOM   2356  CE2 PHE A 274     -19.059 -23.459 -28.343  0.00  0.00      C2   C
ATOM   2357  CZ  PHE A 274     -19.794 -24.519 -27.804  0.00  0.00      C2   C
ATOM   2358  H   PHE A 274     -22.623 -18.860 -30.125  0.00  0.00      C2   H
ATOM   2359  HA  PHE A 274     -20.947 -20.805 -31.181  0.00  0.00      C2   H
ATOM   2360  HB3 PHE A 274     -22.565 -20.802 -28.490  0.00  0.00      C2   H
ATOM   2361  HB2 PHE A 274     -21.095 -19.952 -28.760  0.00  0.00      C2   H
ATOM   2362  HD1 PHE A 274     -22.882 -22.968 -28.116  0.00  0.00      C2   H
ATOM   2363  HD2 PHE A 274     -19.017 -21.550 -29.246  0.00  0.00      C2   H
ATOM   2364  HE1 PHE A 274     -21.862 -24.995 -27.200  0.00  0.00      C2   H
ATOM   2365  HE2 PHE A 274     -17.985 -23.498 -28.443  0.00  0.00      C2   H
ATOM   2366  HZ  PHE A 274     -19.225 -25.368 -27.456  0.00  0.00      C2   H
ATOM   2367  N   GLU A 275     -24.166 -21.684 -30.861  0.00  0.00      C2   N
ATOM   2368  CA  GLU A 275     -25.172 -22.642 -31.391  0.00  0.00      C2   C
ATOM   2369  C   GLU A 275     -25.088 -22.817 -32.937  0.00  0.00      C2   C
ATOM   2370  O   GLU A 275     -25.177 -23.890 -33.528  0.00  0.00      C2   O
ATOM   2371  CB  GLU A 275     -26.580 -22.391 -30.882  0.00  0.00      C2   C
ATOM   2372  CG  GLU A 275     -26.514 -22.207 -29.362  0.00  0.00      C2   C
ATOM   2373  CD  GLU A 275     -27.915 -21.900 -28.785  0.00  0.00      C2   C
ATOM   2374  OE1 GLU A 275     -28.231 -22.077 -27.594  0.00  0.00      C2   O
ATOM   2375  OE2 GLU A 275     -28.796 -21.495 -29.603  0.00  0.00      C2   O
ATOM   2376  H   GLU A 275     -24.442 -20.825 -30.407  0.00  0.00      C2   H
ATOM   2377  HA  GLU A 275     -24.887 -23.632 -31.034  0.00  0.00      C2   H
ATOM   2378  HB3 GLU A 275     -27.181 -23.265 -31.135  0.00  0.00      C2   H
ATOM   2379  HB2 GLU A 275     -26.928 -21.487 -31.382  0.00  0.00      C2   H
ATOM   2380  HG3 GLU A 275     -25.903 -21.358 -29.056  0.00  0.00      C2   H
ATOM   2381  HG2 GLU A 275     -26.255 -23.170 -28.922  0.00  0.00      C2   H
ATOM   2382  N   GLU A 276     -24.982 -21.677 -33.649  0.00  0.00      C2   N
ATOM   2383  CA  GLU A 276     -24.864 -21.630 -35.101  0.00  0.00      C2   C
ATOM   2384  C   GLU A 276     -23.517 -22.093 -35.707  0.00  0.00      C2   C
ATOM   2385  O   GLU A 276     -23.508 -22.568 -36.873  0.00  0.00      C2   O
ATOM   2386  CB  GLU A 276     -25.060 -20.176 -35.548  0.00  0.00      C2   C
ATOM   2387  CG  GLU A 276     -26.489 -19.613 -35.258  0.00  0.00      C2   C
ATOM   2388  CD  GLU A 276     -27.568 -20.439 -35.956  0.00  0.00      C2   C
ATOM   2389  OE1 GLU A 276     -28.129 -21.343 -35.269  0.00  0.00      C2   O
ATOM   2390  OE2 GLU A 276     -27.845 -20.323 -37.158  0.00  0.00      C2   O
ATOM   2391  H   GLU A 276     -25.079 -20.799 -33.159  0.00  0.00      C2   H
ATOM   2392  HA  GLU A 276     -25.635 -22.260 -35.544  0.00  0.00      C2   H
ATOM   2393  HB3 GLU A 276     -24.935 -20.094 -36.627  0.00  0.00      C2   H
ATOM   2394  HB2 GLU A 276     -24.291 -19.620 -35.012  0.00  0.00      C2   H
ATOM   2395  HG3 GLU A 276     -26.503 -18.591 -35.637  0.00  0.00      C2   H
ATOM   2396  HG2 GLU A 276     -26.757 -19.586 -34.202  0.00  0.00      C2   H
ATOM   2397  N   LYS A 277     -22.453 -22.119 -34.896  0.00  0.00      C2   N
ATOM   2398  CA  LYS A 277     -21.099 -22.697 -35.123  0.00  0.00      C2   C
ATOM   2399  C   LYS A 277     -21.082 -24.204 -34.955  0.00  0.00      C2   C
ATOM   2400  O   LYS A 277     -20.756 -24.832 -35.989  0.00  0.00      C2   O
ATOM   2401  CB  LYS A 277     -20.160 -21.942 -34.244  0.00  0.00      C2   C
ATOM   2402  CG  LYS A 277     -19.941 -20.518 -34.818  0.00  0.00      C2   C
ATOM   2403  CD  LYS A 277     -19.134 -20.389 -36.088  0.00  0.00      C2   C
ATOM   2404  CE  LYS A 277     -17.851 -21.230 -36.171  0.00  0.00      C2   C
ATOM   2405  NZ  LYS A 277     -16.979 -20.696 -35.100  0.00  0.00      C2   N
ATOM   2406  H   LYS A 277     -22.485 -21.718 -33.970  0.00  0.00      C2   H
ATOM   2407  HA  LYS A 277     -20.802 -22.524 -36.157  0.00  0.00      C2   H
ATOM   2408  HB3 LYS A 277     -19.253 -22.526 -34.087  0.00  0.00      C2   H
ATOM   2409  HB2 LYS A 277     -20.408 -22.024 -33.186  0.00  0.00      C2   H
ATOM   2410  HG3 LYS A 277     -19.553 -19.963 -33.964  0.00  0.00      C2   H
ATOM   2411  HG2 LYS A 277     -20.906 -20.027 -34.940  0.00  0.00      C2   H
ATOM   2412  HD3 LYS A 277     -18.761 -19.382 -36.275  0.00  0.00      C2   H
ATOM   2413  HD2 LYS A 277     -19.726 -20.654 -36.963  0.00  0.00      C2   H
ATOM   2414  HE3 LYS A 277     -17.400 -20.996 -37.135  0.00  0.00      C2   H
ATOM   2415  HE2 LYS A 277     -17.947 -22.296 -35.967  0.00  0.00      C2   H
ATOM   2416  HZ1 LYS A 277     -16.050 -21.066 -35.238  0.00  0.00      C2   H
ATOM   2417  HZ2 LYS A 277     -17.023 -19.688 -35.135  0.00  0.00      C2   H
ATOM   2418  HZ3 LYS A 277     -17.182 -21.060 -34.179  0.00  0.00      C2   H
ATOM   2419  N   ILE A 278     -21.378 -24.710 -33.775  0.00  0.00      C2   N
ATOM   2420  CA  ILE A 278     -21.421 -26.129 -33.360  0.00  0.00      C2   C
ATOM   2421  C   ILE A 278     -22.331 -27.050 -34.295  0.00  0.00      C2   C
ATOM   2422  O   ILE A 278     -22.056 -28.234 -34.473  0.00  0.00      C2   O
ATOM   2423  CB  ILE A 278     -21.948 -26.297 -31.867  0.00  0.00      C2   C
ATOM   2424  CG1 ILE A 278     -20.895 -25.897 -30.737  0.00  0.00      C2   C
ATOM   2425  CG2 ILE A 278     -22.593 -27.625 -31.450  0.00  0.00      C2   C
ATOM   2426  CD1 ILE A 278     -19.657 -26.729 -30.487  0.00  0.00      C2   C
ATOM   2427  H   ILE A 278     -21.621 -24.201 -32.937  0.00  0.00      C2   H
ATOM   2428  HA  ILE A 278     -20.431 -26.572 -33.461  0.00  0.00      C2   H
ATOM   2429  HB  ILE A 278     -22.791 -25.608 -31.808  0.00  0.00      C2   H
ATOM   2430 HG13 ILE A 278     -21.510 -25.847 -29.838  0.00  0.00      C2   H
ATOM   2431 HG12 ILE A 278     -20.661 -24.841 -30.876  0.00  0.00      C2   H
ATOM   2432 HG21 ILE A 278     -23.321 -27.851 -32.229  0.00  0.00      C2   H
ATOM   2433 HG22 ILE A 278     -21.813 -28.387 -31.472  0.00  0.00      C2   H
ATOM   2434 HG23 ILE A 278     -23.109 -27.666 -30.490  0.00  0.00      C2   H
ATOM   2435 HD11 ILE A 278     -18.776 -26.213 -30.105  0.00  0.00      C2   H
ATOM   2436 HD12 ILE A 278     -19.977 -27.560 -29.859  0.00  0.00      C2   H
ATOM   2437 HD13 ILE A 278     -19.358 -27.163 -31.441  0.00  0.00      C2   H
ATOM   2438  N   LYS A 279     -23.328 -26.454 -34.861  0.00  0.00      C2   N
ATOM   2439  CA  LYS A 279     -24.229 -27.177 -35.809  0.00  0.00      C2   C
ATOM   2440  C   LYS A 279     -23.550 -27.356 -37.183  0.00  0.00      C2   C
ATOM   2441  O   LYS A 279     -23.983 -28.273 -37.850  0.00  0.00      C2   O
ATOM   2442  CB  LYS A 279     -25.594 -26.444 -36.014  0.00  0.00      C2   C
ATOM   2443  CG  LYS A 279     -25.615 -25.023 -36.572  0.00  0.00      C2   C
ATOM   2444  CD  LYS A 279     -27.020 -24.499 -36.953  0.00  0.00      C2   C
ATOM   2445  CE  LYS A 279     -28.021 -24.569 -35.832  0.00  0.00      C2   C
ATOM   2446  NZ  LYS A 279     -29.085 -23.569 -35.869  0.00  0.00      C2   N
ATOM   2447  H   LYS A 279     -23.740 -25.632 -34.443  0.00  0.00      C2   H
ATOM   2448  HA  LYS A 279     -24.386 -28.219 -35.530  0.00  0.00      C2   H
ATOM   2449  HB3 LYS A 279     -26.184 -26.589 -35.108  0.00  0.00      C2   H
ATOM   2450  HB2 LYS A 279     -26.257 -26.989 -36.686  0.00  0.00      C2   H
ATOM   2451  HG3 LYS A 279     -24.897 -24.918 -37.385  0.00  0.00      C2   H
ATOM   2452  HG2 LYS A 279     -25.210 -24.389 -35.783  0.00  0.00      C2   H
ATOM   2453  HD3 LYS A 279     -27.364 -24.877 -37.916  0.00  0.00      C2   H
ATOM   2454  HD2 LYS A 279     -26.941 -23.455 -37.257  0.00  0.00      C2   H
ATOM   2455  HE3 LYS A 279     -27.487 -24.346 -34.908  0.00  0.00      C2   H
ATOM   2456  HE2 LYS A 279     -28.207 -25.635 -35.702  0.00  0.00      C2   H
ATOM   2457  HZ1 LYS A 279     -28.654 -22.722 -35.526  0.00  0.00      C2   H
ATOM   2458  HZ2 LYS A 279     -29.653 -23.487 -36.701  0.00  0.00      C2   H
ATOM   2459  HZ3 LYS A 279     -29.622 -23.848 -35.061  0.00  0.00      C2   H
ATOM   2460  N   LYS A 280     -22.551 -26.518 -37.508  0.00  0.00      C2   N
ATOM   2461  CA  LYS A 280     -21.735 -26.652 -38.739  0.00  0.00      C2   C
ATOM   2462  C   LYS A 280     -20.383 -27.340 -38.413  0.00  0.00      C2   C
ATOM   2463  O   LYS A 280     -19.728 -27.851 -39.269  0.00  0.00      C2   O
ATOM   2464  CB  LYS A 280     -21.625 -25.201 -39.332  0.00  0.00      C2   C
ATOM   2465  CG  LYS A 280     -20.789 -25.298 -40.681  0.00  0.00      C2   C
ATOM   2466  CD  LYS A 280     -21.458 -26.137 -41.779  0.00  0.00      C2   C
ATOM   2467  CE  LYS A 280     -20.750 -26.102 -43.124  0.00  0.00      C2   C
ATOM   2468  NZ  LYS A 280     -21.234 -27.170 -44.087  0.00  0.00      C2   N
ATOM   2469  H   LYS A 280     -22.237 -25.907 -36.768  0.00  0.00      C2   H
ATOM   2470  HA  LYS A 280     -22.246 -27.261 -39.485  0.00  0.00      C2   H
ATOM   2471  HB3 LYS A 280     -21.322 -24.441 -38.612  0.00  0.00      C2   H
ATOM   2472  HB2 LYS A 280     -22.621 -24.800 -39.523  0.00  0.00      C2   H
ATOM   2473  HG3 LYS A 280     -19.773 -25.654 -40.510  0.00  0.00      C2   H
ATOM   2474  HG2 LYS A 280     -20.699 -24.244 -40.943  0.00  0.00      C2   H
ATOM   2475  HD3 LYS A 280     -22.520 -25.920 -41.896  0.00  0.00      C2   H
ATOM   2476  HD2 LYS A 280     -21.541 -27.152 -41.390  0.00  0.00      C2   H
ATOM   2477  HE3 LYS A 280     -19.688 -26.291 -42.967  0.00  0.00      C2   H
ATOM   2478  HE2 LYS A 280     -20.847 -25.153 -43.651  0.00  0.00      C2   H
ATOM   2479  HZ1 LYS A 280     -22.224 -27.155 -44.286  0.00  0.00      C2   H
ATOM   2480  HZ2 LYS A 280     -20.862 -27.130 -45.025  0.00  0.00      C2   H
ATOM   2481  HZ3 LYS A 280     -21.103 -28.103 -43.722  0.00  0.00      C2   H
ATOM   2482  N   SER A 281     -19.917 -27.285 -37.106  0.00  0.00      C2   N
ATOM   2483  CA  SER A 281     -18.526 -27.405 -36.736  0.00  0.00      C2   C
ATOM   2484  C   SER A 281     -18.362 -28.228 -35.393  0.00  0.00      C2   C
ATOM   2485  O   SER A 281     -17.939 -27.564 -34.425  0.00  0.00      C2   O
ATOM   2486  CB  SER A 281     -17.815 -25.993 -36.753  0.00  0.00      C2   C
ATOM   2487  OG  SER A 281     -16.429 -26.162 -36.482  0.00  0.00      C2   O
ATOM   2488  H   SER A 281     -20.570 -27.002 -36.390  0.00  0.00      C2   H
ATOM   2489  HA  SER A 281     -18.069 -27.896 -37.595  0.00  0.00      C2   H
ATOM   2490  HB3 SER A 281     -18.306 -25.419 -35.967  0.00  0.00      C2   H
ATOM   2491  HB2 SER A 281     -17.967 -25.381 -37.642  0.00  0.00      C2   H
ATOM   2492  HG  SER A 281     -16.075 -25.270 -36.450  0.00  0.00      C2   H
ATOM   2493  N   PRO A 282     -18.698 -29.544 -35.254  0.00  0.00      C2   N
ATOM   2494  CA  PRO A 282     -18.631 -30.358 -34.042  0.00  0.00      C2   C
ATOM   2495  C   PRO A 282     -17.373 -30.152 -33.128  0.00  0.00      C2   C
ATOM   2496  O   PRO A 282     -16.205 -30.214 -33.556  0.00  0.00      C2   O
ATOM   2497  CB  PRO A 282     -18.642 -31.832 -34.488  0.00  0.00      C2   C
ATOM   2498  CG  PRO A 282     -18.519 -31.770 -36.018  0.00  0.00      C2   C
ATOM   2499  CD  PRO A 282     -19.067 -30.352 -36.377  0.00  0.00      C2   C
ATOM   2500  HA  PRO A 282     -19.492 -30.150 -33.406  0.00  0.00      C2   H
ATOM   2501  HB3 PRO A 282     -19.666 -32.123 -34.253  0.00  0.00      C2   H
ATOM   2502  HB2 PRO A 282     -17.938 -32.546 -34.063  0.00  0.00      C2   H
ATOM   2503  HG3 PRO A 282     -18.904 -32.611 -36.594  0.00  0.00      C2   H
ATOM   2504  HG2 PRO A 282     -17.447 -31.729 -36.210  0.00  0.00      C2   H
ATOM   2505  HD2 PRO A 282     -18.691 -30.143 -37.379  0.00  0.00      C2   H
ATOM   2506  HD3 PRO A 282     -20.148 -30.255 -36.476  0.00  0.00      C2   H
ATOM   2507  N   LEU A 283     -17.641 -29.958 -31.845  0.00  0.00      C2   N
ATOM   2508  CA  LEU A 283     -16.545 -29.678 -30.918  0.00  0.00      C2   C
ATOM   2509  C   LEU A 283     -15.628 -30.878 -30.725  0.00  0.00      C2   C
ATOM   2510  O   LEU A 283     -14.447 -30.698 -30.361  0.00  0.00      C2   O
ATOM   2511  CB  LEU A 283     -17.138 -29.179 -29.506  0.00  0.00      C2   C
ATOM   2512  CG  LEU A 283     -16.041 -28.450 -28.687  0.00  0.00      C2   C
ATOM   2513  CD1 LEU A 283     -15.866 -27.117 -29.285  0.00  0.00      C2   C
ATOM   2514  CD2 LEU A 283     -16.555 -28.236 -27.262  0.00  0.00      C2   C
ATOM   2515  H   LEU A 283     -18.548 -29.831 -31.421  0.00  0.00      C2   H
ATOM   2516  HA  LEU A 283     -15.867 -28.896 -31.261  0.00  0.00      C2   H
ATOM   2517  HB3 LEU A 283     -17.400 -30.106 -28.995  0.00  0.00      C2   H
ATOM   2518  HB2 LEU A 283     -18.062 -28.603 -29.549  0.00  0.00      C2   H
ATOM   2519  HG  LEU A 283     -15.116 -29.024 -28.635  0.00  0.00      C2   H
ATOM   2520 HD11 LEU A 283     -15.685 -26.319 -28.566  0.00  0.00      C2   H
ATOM   2521 HD12 LEU A 283     -14.958 -27.183 -29.884  0.00  0.00      C2   H
ATOM   2522 HD13 LEU A 283     -16.716 -26.919 -29.939  0.00  0.00      C2   H
ATOM   2523 HD21 LEU A 283     -17.299 -27.464 -27.070  0.00  0.00      C2   H
ATOM   2524 HD22 LEU A 283     -16.935 -29.178 -26.868  0.00  0.00      C2   H
ATOM   2525 HD23 LEU A 283     -15.713 -27.920 -26.645  0.00  0.00      C2   H
ATOM   2526  N   THR A 284     -16.094 -32.074 -31.062  0.00  0.00      C2   N
ATOM   2527  CA  THR A 284     -15.341 -33.268 -31.018  0.00  0.00      C2   C
ATOM   2528  C   THR A 284     -14.309 -33.524 -32.145  0.00  0.00      C2   C
ATOM   2529  O   THR A 284     -13.362 -34.291 -31.940  0.00  0.00      C2   O
ATOM   2530  CB  THR A 284     -16.276 -34.540 -31.067  0.00  0.00      C2   C
ATOM   2531  OG1 THR A 284     -17.285 -34.546 -32.056  0.00  0.00      C2   O
ATOM   2532  CG2 THR A 284     -17.004 -34.676 -29.780  0.00  0.00      C2   C
ATOM   2533  H   THR A 284     -17.033 -32.135 -31.430  0.00  0.00      C2   H
ATOM   2534  HA  THR A 284     -14.729 -33.328 -30.117  0.00  0.00      C2   H
ATOM   2535  HB  THR A 284     -15.663 -35.437 -31.155  0.00  0.00      C2   H
ATOM   2536  HG1 THR A 284     -17.363 -35.361 -32.558  0.00  0.00      C2   H
ATOM   2537 HG21 THR A 284     -17.107 -33.659 -29.402  0.00  0.00      C2   H
ATOM   2538 HG22 THR A 284     -17.986 -35.139 -29.879  0.00  0.00      C2   H
ATOM   2539 HG23 THR A 284     -16.476 -35.337 -29.092  0.00  0.00      C2   H
ATOM   2540  N   ILE A 285     -14.369 -32.743 -33.243  0.00  0.00      C2   N
ATOM   2541  CA  ILE A 285     -13.402 -32.846 -34.313  0.00  0.00      C2   C
ATOM   2542  C   ILE A 285     -12.298 -31.706 -34.029  0.00  0.00      C2   C
ATOM   2543  O   ILE A 285     -11.151 -31.872 -34.474  0.00  0.00      C2   O
ATOM   2544  CB  ILE A 285     -14.054 -32.638 -35.727  0.00  0.00      C2   C
ATOM   2545  CG1 ILE A 285     -15.097 -33.744 -35.986  0.00  0.00      C2   C
ATOM   2546  CG2 ILE A 285     -13.124 -32.634 -36.924  0.00  0.00      C2   C
ATOM   2547  CD1 ILE A 285     -14.449 -35.194 -36.239  0.00  0.00      C2   C
ATOM   2548  H   ILE A 285     -15.132 -32.091 -33.351  0.00  0.00      C2   H
ATOM   2549  HA  ILE A 285     -12.905 -33.816 -34.319  0.00  0.00      C2   H
ATOM   2550  HB  ILE A 285     -14.576 -31.682 -35.762  0.00  0.00      C2   H
ATOM   2551 HG13 ILE A 285     -15.667 -33.616 -36.906  0.00  0.00      C2   H
ATOM   2552 HG12 ILE A 285     -15.890 -33.839 -35.245  0.00  0.00      C2   H
ATOM   2553 HG21 ILE A 285     -12.340 -33.384 -36.821  0.00  0.00      C2   H
ATOM   2554 HG22 ILE A 285     -13.736 -32.847 -37.801  0.00  0.00      C2   H
ATOM   2555 HG23 ILE A 285     -12.787 -31.619 -37.134  0.00  0.00      C2   H
ATOM   2556 HD11 ILE A 285     -15.137 -36.015 -36.035  0.00  0.00      C2   H
ATOM   2557 HD12 ILE A 285     -14.110 -35.283 -37.271  0.00  0.00      C2   H
ATOM   2558 HD13 ILE A 285     -13.559 -35.413 -35.649  0.00  0.00      C2   H
ATOM   2559  N   CYS A 286     -12.724 -30.671 -33.252  0.00  0.00      C2   N
ATOM   2560  CA  CYS A 286     -11.927 -29.482 -32.787  0.00  0.00      C2   C
ATOM   2561  C   CYS A 286     -11.019 -29.904 -31.597  0.00  0.00      C2   C
ATOM   2562  O   CYS A 286      -9.850 -29.552 -31.583  0.00  0.00      C2   O
ATOM   2563  CB  CYS A 286     -12.698 -28.130 -32.506  0.00  0.00      C2   C
ATOM   2564  SG  CYS A 286     -11.585 -26.743 -32.194  0.00  0.00      C2   S
ATOM   2565  H   CYS A 286     -13.702 -30.691 -33.002  0.00  0.00      C2   H
ATOM   2566  HA  CYS A 286     -11.334 -29.274 -33.677  0.00  0.00      C2   H
ATOM   2567  HB3 CYS A 286     -13.360 -28.230 -31.646  0.00  0.00      C2   H
ATOM   2568  HB2 CYS A 286     -13.355 -27.793 -33.308  0.00  0.00      C2   H
ATOM   2569  HG  CYS A 286     -11.061 -26.918 -33.410  0.00  0.00      C2   H
ATOM   2570  N   TYR A 287     -11.477 -30.668 -30.614  0.00  0.00      C2   N
ATOM   2571  CA  TYR A 287     -10.610 -31.227 -29.573  0.00  0.00      C2   C
ATOM   2572  C   TYR A 287     -10.691 -32.805 -29.648  0.00  0.00      C2   C
ATOM   2573  O   TYR A 287     -11.505 -33.365 -28.991  0.00  0.00      C2   O
ATOM   2574  CB  TYR A 287     -11.137 -30.670 -28.186  0.00  0.00      C2   C
ATOM   2575  CG  TYR A 287     -11.172 -29.077 -27.985  0.00  0.00      C2   C
ATOM   2576  CD1 TYR A 287     -12.186 -28.247 -28.494  0.00  0.00      C2   C
ATOM   2577  CD2 TYR A 287     -10.031 -28.462 -27.391  0.00  0.00      C2   C
ATOM   2578  CE1 TYR A 287     -12.180 -26.840 -28.296  0.00  0.00      C2   C
ATOM   2579  CE2 TYR A 287     -10.064 -27.085 -27.091  0.00  0.00      C2   C
ATOM   2580  CZ  TYR A 287     -11.114 -26.289 -27.599  0.00  0.00      C2   C
ATOM   2581  OH  TYR A 287     -11.095 -25.012 -27.273  0.00  0.00      C2   O
ATOM   2582  H   TYR A 287     -12.461 -30.893 -30.583  0.00  0.00      C2   H
ATOM   2583  HA  TYR A 287      -9.572 -30.953 -29.758  0.00  0.00      C2   H
ATOM   2584  HB3 TYR A 287     -10.349 -30.918 -27.474  0.00  0.00      C2   H
ATOM   2585  HB2 TYR A 287     -12.052 -31.137 -27.821  0.00  0.00      C2   H
ATOM   2586  HD1 TYR A 287     -12.866 -28.715 -29.190  0.00  0.00      C2   H
ATOM   2587  HD2 TYR A 287      -9.120 -29.001 -27.176  0.00  0.00      C2   H
ATOM   2588  HE1 TYR A 287     -12.901 -26.170 -28.741  0.00  0.00      C2   H
ATOM   2589  HE2 TYR A 287      -9.149 -26.733 -26.639  0.00  0.00      C2   H
ATOM   2590  HH  TYR A 287     -10.279 -24.869 -26.788  0.00  0.00      C2   H
ATOM   2591  N   PRO A 288      -9.883 -33.469 -30.511  0.00  0.00      C2   N
ATOM   2592  CA  PRO A 288     -10.158 -34.934 -30.777  0.00  0.00      C2   C
ATOM   2593  C   PRO A 288     -10.182 -35.983 -29.684  0.00  0.00      C2   C
ATOM   2594  O   PRO A 288     -10.644 -37.125 -29.991  0.00  0.00      C2   O
ATOM   2595  CB  PRO A 288      -9.127 -35.285 -31.878  0.00  0.00      C2   C
ATOM   2596  CG  PRO A 288      -8.838 -33.957 -32.541  0.00  0.00      C2   C
ATOM   2597  CD  PRO A 288      -8.831 -32.981 -31.384  0.00  0.00      C2   C
ATOM   2598  HA  PRO A 288     -11.142 -35.022 -31.238  0.00  0.00      C2   H
ATOM   2599  HB3 PRO A 288      -9.447 -36.145 -32.466  0.00  0.00      C2   H
ATOM   2600  HB2 PRO A 288      -8.262 -35.576 -31.282  0.00  0.00      C2   H
ATOM   2601  HG3 PRO A 288      -9.613 -33.748 -33.278  0.00  0.00      C2   H
ATOM   2602  HG2 PRO A 288      -7.912 -33.940 -33.115  0.00  0.00      C2   H
ATOM   2603  HD2 PRO A 288      -7.883 -32.899 -30.854  0.00  0.00      C2   H
ATOM   2604  HD3 PRO A 288      -8.942 -31.969 -31.772  0.00  0.00      C2   H
ATOM   2605  N   GLU A 289      -9.645 -35.670 -28.557  0.00  0.00      C2   N
ATOM   2606  CA  GLU A 289      -9.967 -36.461 -27.352  0.00  0.00      C2   C
ATOM   2607  C   GLU A 289     -11.288 -36.226 -26.671  0.00  0.00      C2   C
ATOM   2608  O   GLU A 289     -11.543 -36.961 -25.732  0.00  0.00      C2   O
ATOM   2609  CB  GLU A 289      -8.788 -36.183 -26.365  0.00  0.00      C2   C
ATOM   2610  CG  GLU A 289      -7.381 -36.565 -26.992  0.00  0.00      C2   C
ATOM   2611  CD  GLU A 289      -6.309 -36.481 -25.939  0.00  0.00      C2   C
ATOM   2612  OE1 GLU A 289      -5.957 -37.530 -25.365  0.00  0.00      C2   O
ATOM   2613  OE2 GLU A 289      -5.706 -35.413 -25.711  0.00  0.00      C2   O
ATOM   2614  H   GLU A 289      -9.375 -34.729 -28.307  0.00  0.00      C2   H
ATOM   2615  HA  GLU A 289      -9.969 -37.533 -27.551  0.00  0.00      C2   H
ATOM   2616  HB3 GLU A 289      -8.845 -36.835 -25.493  0.00  0.00      C2   H
ATOM   2617  HB2 GLU A 289      -8.724 -35.155 -26.010  0.00  0.00      C2   H
ATOM   2618  HG3 GLU A 289      -7.002 -35.875 -27.747  0.00  0.00      C2   H
ATOM   2619  HG2 GLU A 289      -7.386 -37.560 -27.436  0.00  0.00      C2   H
ATOM   2620  N   TYR A 290     -12.120 -35.246 -27.019  0.00  0.00      C2   N
ATOM   2621  CA  TYR A 290     -13.540 -35.133 -26.406  0.00  0.00      C2   C
ATOM   2622  C   TYR A 290     -14.440 -36.152 -27.032  0.00  0.00      C2   C
ATOM   2623  O   TYR A 290     -14.265 -36.448 -28.183  0.00  0.00      C2   O
ATOM   2624  CB  TYR A 290     -14.114 -33.693 -26.575  0.00  0.00      C2   C
ATOM   2625  CG  TYR A 290     -15.550 -33.432 -26.098  0.00  0.00      C2   C
ATOM   2626  CD1 TYR A 290     -15.863 -33.588 -24.738  0.00  0.00      C2   C
ATOM   2627  CD2 TYR A 290     -16.473 -32.786 -26.954  0.00  0.00      C2   C
ATOM   2628  CE1 TYR A 290     -17.162 -33.242 -24.302  0.00  0.00      C2   C
ATOM   2629  CE2 TYR A 290     -17.820 -32.520 -26.630  0.00  0.00      C2   C
ATOM   2630  CZ  TYR A 290     -18.125 -32.792 -25.269  0.00  0.00      C2   C
ATOM   2631  OH  TYR A 290     -19.424 -32.534 -24.953  0.00  0.00      C2   O
ATOM   2632  H   TYR A 290     -11.945 -34.676 -27.834  0.00  0.00      C2   H
ATOM   2633  HA  TYR A 290     -13.444 -35.381 -25.349  0.00  0.00      C2   H
ATOM   2634  HB3 TYR A 290     -14.007 -33.313 -27.590  0.00  0.00      C2   H
ATOM   2635  HB2 TYR A 290     -13.424 -33.157 -25.922  0.00  0.00      C2   H
ATOM   2636  HD1 TYR A 290     -15.188 -33.998 -24.002  0.00  0.00      C2   H
ATOM   2637  HD2 TYR A 290     -16.106 -32.615 -27.955  0.00  0.00      C2   H
ATOM   2638  HE1 TYR A 290     -17.426 -33.413 -23.269  0.00  0.00      C2   H
ATOM   2639  HE2 TYR A 290     -18.597 -32.362 -27.363  0.00  0.00      C2   H
ATOM   2640  HH  TYR A 290     -19.759 -32.049 -25.711  0.00  0.00      C2   H
ATOM   2641  N   ALA A 291     -15.401 -36.790 -26.274  0.00  0.00      C2   N
ATOM   2642  CA  ALA A 291     -16.360 -37.880 -26.585  0.00  0.00      C2   C
ATOM   2643  C   ALA A 291     -17.690 -37.787 -25.799  0.00  0.00      C2   C
ATOM   2644  O   ALA A 291     -18.238 -38.846 -25.454  0.00  0.00      C2   O
ATOM   2645  CB  ALA A 291     -15.685 -39.314 -26.493  0.00  0.00      C2   C
ATOM   2646  H   ALA A 291     -15.532 -36.592 -25.292  0.00  0.00      C2   H
ATOM   2647  HA  ALA A 291     -16.656 -37.720 -27.622  0.00  0.00      C2   H
ATOM   2648  HB1 ALA A 291     -15.327 -39.432 -25.470  0.00  0.00      C2   H
ATOM   2649  HB2 ALA A 291     -16.349 -40.104 -26.844  0.00  0.00      C2   H
ATOM   2650  HB3 ALA A 291     -14.834 -39.287 -27.173  0.00  0.00      C2   H
ATOM   2651  N   GLY A 292     -18.141 -36.508 -25.543  0.00  0.00      C2   N
ATOM   2652  CA  GLY A 292     -19.481 -36.228 -25.167  0.00  0.00      C2   C
ATOM   2653  C   GLY A 292     -20.153 -35.631 -26.360  0.00  0.00      C2   C
ATOM   2654  O   GLY A 292     -19.752 -35.700 -27.503  0.00  0.00      C2   O
ATOM   2655  H   GLY A 292     -17.524 -35.757 -25.817  0.00  0.00      C2   H
ATOM   2656  HA3 GLY A 292     -19.352 -35.389 -24.484  0.00  0.00      C2   H
ATOM   2657  HA2 GLY A 292     -20.029 -37.058 -24.721  0.00  0.00      C2   H
ATOM   2658  N   SER A 293     -21.339 -35.065 -26.150  0.00  0.00      C2   N
ATOM   2659  CA  SER A 293     -22.151 -34.577 -27.186  0.00  0.00      C2   C
ATOM   2660  C   SER A 293     -21.754 -33.209 -27.731  0.00  0.00      C2   C
ATOM   2661  O   SER A 293     -21.047 -32.406 -27.148  0.00  0.00      C2   O
ATOM   2662  CB  SER A 293     -23.553 -34.635 -26.607  0.00  0.00      C2   C
ATOM   2663  OG  SER A 293     -23.725 -33.948 -25.395  0.00  0.00      C2   O
ATOM   2664  H   SER A 293     -21.705 -34.771 -25.256  0.00  0.00      C2   H
ATOM   2665  HA  SER A 293     -22.055 -35.311 -27.986  0.00  0.00      C2   H
ATOM   2666  HB3 SER A 293     -23.828 -35.626 -26.246  0.00  0.00      C2   H
ATOM   2667  HB2 SER A 293     -24.224 -34.294 -27.395  0.00  0.00      C2   H
ATOM   2668  HG  SER A 293     -24.311 -33.199 -25.530  0.00  0.00      C2   H
ATOM   2669  N   ASN A 294     -22.256 -32.939 -28.974  0.00  0.00      C2   N
ATOM   2670  CA  ASN A 294     -22.209 -31.534 -29.567  0.00  0.00      C2   C
ATOM   2671  C   ASN A 294     -23.564 -30.983 -29.458  0.00  0.00      C2   C
ATOM   2672  O   ASN A 294     -24.091 -30.425 -30.419  0.00  0.00      C2   O
ATOM   2673  CB  ASN A 294     -21.606 -31.630 -30.997  0.00  0.00      C2   C
ATOM   2674  CG  ASN A 294     -20.142 -32.099 -30.886  0.00  0.00      C2   C
ATOM   2675  OD1 ASN A 294     -19.266 -31.471 -30.302  0.00  0.00      C2   O
ATOM   2676  ND2 ASN A 294     -19.779 -33.195 -31.494  0.00  0.00      C2   N
ATOM   2677  H   ASN A 294     -22.735 -33.641 -29.520  0.00  0.00      C2   H
ATOM   2678  HA  ASN A 294     -21.586 -30.876 -28.961  0.00  0.00      C2   H
ATOM   2679  HB3 ASN A 294     -21.436 -30.664 -31.473  0.00  0.00      C2   H
ATOM   2680  HB2 ASN A 294     -22.227 -32.267 -31.628  0.00  0.00      C2   H
ATOM   2681 HD22 ASN A 294     -18.777 -33.314 -31.542  0.00  0.00      C2   H
ATOM   2682 HD21 ASN A 294     -20.447 -33.682 -32.073  0.00  0.00      C2   H
ATOM   2683  N   THR A 295     -24.108 -31.054 -28.248  0.00  0.00      C2   N
ATOM   2684  CA  THR A 295     -25.142 -30.172 -27.778  0.00  0.00      C2   C
ATOM   2685  C   THR A 295     -24.582 -28.945 -27.031  0.00  0.00      C2   C
ATOM   2686  O   THR A 295     -23.498 -28.959 -26.473  0.00  0.00      C2   O
ATOM   2687  CB  THR A 295     -26.096 -30.977 -26.805  0.00  0.00      C2   C
ATOM   2688  OG1 THR A 295     -25.285 -31.660 -25.782  0.00  0.00      C2   O
ATOM   2689  CG2 THR A 295     -26.820 -32.178 -27.481  0.00  0.00      C2   C
ATOM   2690  H   THR A 295     -23.629 -31.662 -27.599  0.00  0.00      C2   H
ATOM   2691  HA  THR A 295     -25.689 -29.873 -28.672  0.00  0.00      C2   H
ATOM   2692  HB  THR A 295     -26.732 -30.225 -26.336  0.00  0.00      C2   H
ATOM   2693  HG1 THR A 295     -25.484 -31.235 -24.945  0.00  0.00      C2   H
ATOM   2694 HG21 THR A 295     -27.176 -32.931 -26.779  0.00  0.00      C2   H
ATOM   2695 HG22 THR A 295     -27.709 -31.764 -27.957  0.00  0.00      C2   H
ATOM   2696 HG23 THR A 295     -26.236 -32.763 -28.192  0.00  0.00      C2   H
ATOM   2697  N   TYR A 296     -25.250 -27.814 -27.233  0.00  0.00      C2   N
ATOM   2698  CA  TYR A 296     -24.677 -26.441 -27.058  0.00  0.00      C2   C
ATOM   2699  C   TYR A 296     -24.282 -26.121 -25.604  0.00  0.00      C2   C
ATOM   2700  O   TYR A 296     -23.241 -25.482 -25.367  0.00  0.00      C2   O
ATOM   2701  CB  TYR A 296     -25.449 -25.372 -27.712  0.00  0.00      C2   C
ATOM   2702  CG  TYR A 296     -26.076 -25.767 -29.010  0.00  0.00      C2   C
ATOM   2703  CD1 TYR A 296     -27.461 -25.774 -29.243  0.00  0.00      C2   C
ATOM   2704  CD2 TYR A 296     -25.210 -25.932 -30.116  0.00  0.00      C2   C
ATOM   2705  CE1 TYR A 296     -27.945 -26.014 -30.560  0.00  0.00      C2   C
ATOM   2706  CE2 TYR A 296     -25.662 -26.087 -31.445  0.00  0.00      C2   C
ATOM   2707  CZ  TYR A 296     -27.058 -26.166 -31.658  0.00  0.00      C2   C
ATOM   2708  OH  TYR A 296     -27.581 -26.410 -32.853  0.00  0.00      C2   O
ATOM   2709  H   TYR A 296     -26.210 -27.741 -27.537  0.00  0.00      C2   H
ATOM   2710  HA  TYR A 296     -23.724 -26.525 -27.580  0.00  0.00      C2   H
ATOM   2711  HB3 TYR A 296     -24.844 -24.469 -27.789  0.00  0.00      C2   H
ATOM   2712  HB2 TYR A 296     -26.291 -25.044 -27.101  0.00  0.00      C2   H
ATOM   2713  HD1 TYR A 296     -28.186 -25.571 -28.468  0.00  0.00      C2   H
ATOM   2714  HD2 TYR A 296     -24.143 -25.819 -29.996  0.00  0.00      C2   H
ATOM   2715  HE1 TYR A 296     -29.023 -26.078 -30.583  0.00  0.00      C2   H
ATOM   2716  HE2 TYR A 296     -24.956 -26.269 -32.241  0.00  0.00      C2   H
ATOM   2717  HH  TYR A 296     -28.533 -26.497 -32.768  0.00  0.00      C2   H
ATOM   2718  N   GLU A 297     -25.127 -26.491 -24.729  0.00  0.00      C2   N
ATOM   2719  CA  GLU A 297     -24.978 -26.231 -23.333  0.00  0.00      C2   C
ATOM   2720  C   GLU A 297     -23.767 -27.024 -22.784  0.00  0.00      C2   C
ATOM   2721  O   GLU A 297     -22.922 -26.462 -22.124  0.00  0.00      C2   O
ATOM   2722  CB  GLU A 297     -26.294 -26.607 -22.641  0.00  0.00      C2   C
ATOM   2723  CG  GLU A 297     -27.570 -25.886 -23.209  0.00  0.00      C2   C
ATOM   2724  CD  GLU A 297     -27.480 -24.358 -23.208  0.00  0.00      C2   C
ATOM   2725  OE1 GLU A 297     -27.762 -23.677 -24.251  0.00  0.00      C2   O
ATOM   2726  OE2 GLU A 297     -27.335 -23.829 -22.081  0.00  0.00      C2   O
ATOM   2727  H   GLU A 297     -25.841 -27.169 -24.954  0.00  0.00      C2   H
ATOM   2728  HA  GLU A 297     -24.848 -25.183 -23.065  0.00  0.00      C2   H
ATOM   2729  HB3 GLU A 297     -26.094 -26.512 -21.573  0.00  0.00      C2   H
ATOM   2730  HB2 GLU A 297     -26.372 -27.669 -22.870  0.00  0.00      C2   H
ATOM   2731  HG3 GLU A 297     -28.413 -26.212 -22.599  0.00  0.00      C2   H
ATOM   2732  HG2 GLU A 297     -27.772 -26.150 -24.247  0.00  0.00      C2   H
ATOM   2733  N   GLU A 298     -23.769 -28.343 -23.165  0.00  0.00      C2   N
ATOM   2734  CA  GLU A 298     -22.696 -29.249 -22.865  0.00  0.00      C2   C
ATOM   2735  C   GLU A 298     -21.317 -28.750 -23.416  0.00  0.00      C2   C
ATOM   2736  O   GLU A 298     -20.299 -28.853 -22.757  0.00  0.00      C2   O
ATOM   2737  CB  GLU A 298     -22.945 -30.664 -23.452  0.00  0.00      C2   C
ATOM   2738  CG  GLU A 298     -23.974 -31.506 -22.652  0.00  0.00      C2   C
ATOM   2739  CD  GLU A 298     -25.346 -30.904 -22.541  0.00  0.00      C2   C
ATOM   2740  OE1 GLU A 298     -26.070 -30.743 -23.581  0.00  0.00      C2   O
ATOM   2741  OE2 GLU A 298     -25.722 -30.510 -21.439  0.00  0.00      C2   O
ATOM   2742  H   GLU A 298     -24.625 -28.649 -23.603  0.00  0.00      C2   H
ATOM   2743  HA  GLU A 298     -22.667 -29.241 -21.775  0.00  0.00      C2   H
ATOM   2744  HB3 GLU A 298     -22.025 -31.245 -23.507  0.00  0.00      C2   H
ATOM   2745  HB2 GLU A 298     -23.357 -30.683 -24.461  0.00  0.00      C2   H
ATOM   2746  HG3 GLU A 298     -23.557 -31.509 -21.644  0.00  0.00      C2   H
ATOM   2747  HG2 GLU A 298     -23.995 -32.569 -22.890  0.00  0.00      C2   H
ATOM   2748  N   ALA A 299     -21.334 -28.440 -24.735  0.00  0.00      C2   N
ATOM   2749  CA  ALA A 299     -20.210 -28.049 -25.542  0.00  0.00      C2   C
ATOM   2750  C   ALA A 299     -19.545 -26.729 -25.091  0.00  0.00      C2   C
ATOM   2751  O   ALA A 299     -18.288 -26.713 -25.126  0.00  0.00      C2   O
ATOM   2752  CB  ALA A 299     -20.685 -28.112 -26.997  0.00  0.00      C2   C
ATOM   2753  H   ALA A 299     -22.175 -28.625 -25.264  0.00  0.00      C2   H
ATOM   2754  HA  ALA A 299     -19.514 -28.883 -25.445  0.00  0.00      C2   H
ATOM   2755  HB1 ALA A 299     -20.908 -29.111 -27.371  0.00  0.00      C2   H
ATOM   2756  HB2 ALA A 299     -21.555 -27.460 -27.080  0.00  0.00      C2   H
ATOM   2757  HB3 ALA A 299     -19.900 -27.803 -27.687  0.00  0.00      C2   H
ATOM   2758  N   ALA A 300     -20.351 -25.718 -24.732  0.00  0.00      C2   N
ATOM   2759  CA  ALA A 300     -19.790 -24.507 -24.111  0.00  0.00      C2   C
ATOM   2760  C   ALA A 300     -19.212 -24.861 -22.724  0.00  0.00      C2   C
ATOM   2761  O   ALA A 300     -18.278 -24.161 -22.369  0.00  0.00      C2   O
ATOM   2762  CB  ALA A 300     -20.904 -23.534 -23.731  0.00  0.00      C2   C
ATOM   2763  H   ALA A 300     -21.350 -25.865 -24.754  0.00  0.00      C2   H
ATOM   2764  HA  ALA A 300     -19.003 -24.098 -24.745  0.00  0.00      C2   H
ATOM   2765  HB1 ALA A 300     -20.619 -22.554 -23.347  0.00  0.00      C2   H
ATOM   2766  HB2 ALA A 300     -21.512 -23.308 -24.608  0.00  0.00      C2   H
ATOM   2767  HB3 ALA A 300     -21.593 -24.034 -23.051  0.00  0.00      C2   H
ATOM   2768  N   ALA A 301     -19.652 -25.892 -21.990  0.00  0.00      C2   N
ATOM   2769  CA  ALA A 301     -19.232 -26.184 -20.610  0.00  0.00      C2   C
ATOM   2770  C   ALA A 301     -17.777 -26.751 -20.532  0.00  0.00      C2   C
ATOM   2771  O   ALA A 301     -17.034 -26.281 -19.732  0.00  0.00      C2   O
ATOM   2772  CB  ALA A 301     -20.188 -27.129 -19.987  0.00  0.00      C2   C
ATOM   2773  H   ALA A 301     -20.376 -26.491 -22.360  0.00  0.00      C2   H
ATOM   2774  HA  ALA A 301     -19.149 -25.263 -20.031  0.00  0.00      C2   H
ATOM   2775  HB1 ALA A 301     -21.114 -26.554 -20.018  0.00  0.00      C2   H
ATOM   2776  HB2 ALA A 301     -20.380 -28.064 -20.513  0.00  0.00      C2   H
ATOM   2777  HB3 ALA A 301     -19.987 -27.389 -18.948  0.00  0.00      C2   H
ATOM   2778  N   TYR A 302     -17.533 -27.602 -21.461  0.00  0.00      C2   N
ATOM   2779  CA  TYR A 302     -16.275 -28.165 -21.810  0.00  0.00      C2   C
ATOM   2780  C   TYR A 302     -15.125 -27.132 -21.982  0.00  0.00      C2   C
ATOM   2781  O   TYR A 302     -14.162 -27.289 -21.281  0.00  0.00      C2   O
ATOM   2782  CB  TYR A 302     -16.342 -29.049 -23.093  0.00  0.00      C2   C
ATOM   2783  CG  TYR A 302     -15.030 -29.730 -23.440  0.00  0.00      C2   C
ATOM   2784  CD1 TYR A 302     -14.594 -30.936 -22.810  0.00  0.00      C2   C
ATOM   2785  CD2 TYR A 302     -14.070 -29.121 -24.317  0.00  0.00      C2   C
ATOM   2786  CE1 TYR A 302     -13.380 -31.532 -23.142  0.00  0.00      C2   C
ATOM   2787  CE2 TYR A 302     -12.869 -29.741 -24.726  0.00  0.00      C2   C
ATOM   2788  CZ  TYR A 302     -12.489 -30.976 -24.079  0.00  0.00      C2   C
ATOM   2789  OH  TYR A 302     -11.295 -31.641 -24.362  0.00  0.00      C2   O
ATOM   2790  H   TYR A 302     -18.359 -27.772 -22.017  0.00  0.00      C2   H
ATOM   2791  HA  TYR A 302     -15.956 -28.750 -20.948  0.00  0.00      C2   H
ATOM   2792  HB3 TYR A 302     -16.536 -28.415 -23.959  0.00  0.00      C2   H
ATOM   2793  HB2 TYR A 302     -17.171 -29.756 -23.071  0.00  0.00      C2   H
ATOM   2794  HD1 TYR A 302     -15.251 -31.293 -22.031  0.00  0.00      C2   H
ATOM   2795  HD2 TYR A 302     -14.310 -28.105 -24.594  0.00  0.00      C2   H
ATOM   2796  HE1 TYR A 302     -13.055 -32.366 -22.537  0.00  0.00      C2   H
ATOM   2797  HE2 TYR A 302     -12.247 -29.264 -25.469  0.00  0.00      C2   H
ATOM   2798  HH  TYR A 302     -11.167 -32.580 -24.207  0.00  0.00      C2   H
ATOM   2799  N   ILE A 303     -15.391 -26.060 -22.734  0.00  0.00      C2   N
ATOM   2800  CA  ILE A 303     -14.446 -24.966 -22.941  0.00  0.00      C2   C
ATOM   2801  C   ILE A 303     -14.366 -24.157 -21.586  0.00  0.00      C2   C
ATOM   2802  O   ILE A 303     -13.279 -23.677 -21.177  0.00  0.00      C2   O
ATOM   2803  CB  ILE A 303     -14.833 -24.061 -24.100  0.00  0.00      C2   C
ATOM   2804  CG1 ILE A 303     -14.994 -24.856 -25.417  0.00  0.00      C2   C
ATOM   2805  CG2 ILE A 303     -13.813 -22.885 -24.339  0.00  0.00      C2   C
ATOM   2806  CD1 ILE A 303     -16.303 -24.528 -26.189  0.00  0.00      C2   C
ATOM   2807  H   ILE A 303     -16.283 -26.066 -23.209  0.00  0.00      C2   H
ATOM   2808  HA  ILE A 303     -13.493 -25.464 -23.114  0.00  0.00      C2   H
ATOM   2809  HB  ILE A 303     -15.803 -23.620 -23.871  0.00  0.00      C2   H
ATOM   2810 HG13 ILE A 303     -14.980 -25.932 -25.244  0.00  0.00      C2   H
ATOM   2811 HG12 ILE A 303     -14.114 -24.644 -26.024  0.00  0.00      C2   H
ATOM   2812 HG21 ILE A 303     -14.136 -22.194 -25.118  0.00  0.00      C2   H
ATOM   2813 HG22 ILE A 303     -13.787 -22.167 -23.519  0.00  0.00      C2   H
ATOM   2814 HG23 ILE A 303     -12.843 -23.369 -24.445  0.00  0.00      C2   H
ATOM   2815 HD11 ILE A 303     -15.923 -23.779 -26.884  0.00  0.00      C2   H
ATOM   2816 HD12 ILE A 303     -16.609 -25.451 -26.680  0.00  0.00      C2   H
ATOM   2817 HD13 ILE A 303     -17.138 -24.316 -25.520  0.00  0.00      C2   H
ATOM   2818  N   GLN A 304     -15.464 -23.948 -20.867  0.00  0.00      C2   N
ATOM   2819  CA  GLN A 304     -15.564 -23.289 -19.614  0.00  0.00      C2   C
ATOM   2820  C   GLN A 304     -14.877 -24.059 -18.471  0.00  0.00      C2   C
ATOM   2821  O   GLN A 304     -14.207 -23.351 -17.739  0.00  0.00      C2   O
ATOM   2822  CB  GLN A 304     -17.029 -22.896 -19.387  0.00  0.00      C2   C
ATOM   2823  CG  GLN A 304     -17.226 -22.004 -18.059  0.00  0.00      C2   C
ATOM   2824  CD  GLN A 304     -18.732 -21.992 -17.734  0.00  0.00      C2   C
ATOM   2825  OE1 GLN A 304     -19.590 -21.813 -18.638  0.00  0.00      C2   O
ATOM   2826  NE2 GLN A 304     -19.101 -22.162 -16.459  0.00  0.00      C2   N
ATOM   2827  H   GLN A 304     -16.346 -24.223 -21.274  0.00  0.00      C2   H
ATOM   2828  HA  GLN A 304     -15.055 -22.335 -19.748  0.00  0.00      C2   H
ATOM   2829  HB3 GLN A 304     -17.698 -23.757 -19.370  0.00  0.00      C2   H
ATOM   2830  HB2 GLN A 304     -17.366 -22.325 -20.252  0.00  0.00      C2   H
ATOM   2831  HG3 GLN A 304     -16.857 -20.994 -18.234  0.00  0.00      C2   H
ATOM   2832  HG2 GLN A 304     -16.690 -22.452 -17.222  0.00  0.00      C2   H
ATOM   2833 HE22 GLN A 304     -20.074 -22.223 -16.198  0.00  0.00      C2   H
ATOM   2834 HE21 GLN A 304     -18.497 -22.136 -15.650  0.00  0.00      C2   H
ATOM   2835  N   CYS A 305     -14.911 -25.421 -18.422  0.00  0.00      C2   N
ATOM   2836  CA  CYS A 305     -14.086 -26.239 -17.549  0.00  0.00      C2   C
ATOM   2837  C   CYS A 305     -12.600 -26.055 -17.683  0.00  0.00      C2   C
ATOM   2838  O   CYS A 305     -11.899 -26.265 -16.727  0.00  0.00      C2   O
ATOM   2839  CB  CYS A 305     -14.430 -27.774 -17.564  0.00  0.00      C2   C
ATOM   2840  SG  CYS A 305     -16.207 -28.180 -17.034  0.00  0.00      C2   S
ATOM   2841  H   CYS A 305     -15.432 -26.004 -19.061  0.00  0.00      C2   H
ATOM   2842  HA  CYS A 305     -14.304 -25.745 -16.602  0.00  0.00      C2   H
ATOM   2843  HB3 CYS A 305     -13.818 -28.368 -16.885  0.00  0.00      C2   H
ATOM   2844  HB2 CYS A 305     -14.311 -28.126 -18.588  0.00  0.00      C2   H
ATOM   2845  HG  CYS A 305     -16.029 -27.814 -15.761  0.00  0.00      C2   H
ATOM   2846  N   GLN A 306     -12.158 -25.641 -18.913  0.00  0.00      C2   N
ATOM   2847  CA  GLN A 306     -10.778 -25.448 -19.259  0.00  0.00      C2   C
ATOM   2848  C   GLN A 306     -10.331 -23.992 -18.742  0.00  0.00      C2   C
ATOM   2849  O   GLN A 306      -9.204 -23.922 -18.275  0.00  0.00      C2   O
ATOM   2850  CB  GLN A 306     -10.645 -25.495 -20.843  0.00  0.00      C2   C
ATOM   2851  CG  GLN A 306     -10.571 -26.891 -21.351  0.00  0.00      C2   C
ATOM   2852  CD  GLN A 306     -10.540 -26.960 -22.908  0.00  0.00      C2   C
ATOM   2853  OE1 GLN A 306     -10.581 -25.933 -23.576  0.00  0.00      C2   O
ATOM   2854  NE2 GLN A 306     -10.384 -28.086 -23.490  0.00  0.00      C2   N
ATOM   2855  H   GLN A 306     -12.904 -25.572 -19.590  0.00  0.00      C2   H
ATOM   2856  HA  GLN A 306     -10.218 -26.224 -18.738  0.00  0.00      C2   H
ATOM   2857  HB3 GLN A 306      -9.726 -25.020 -21.187  0.00  0.00      C2   H
ATOM   2858  HB2 GLN A 306     -11.406 -24.853 -21.287  0.00  0.00      C2   H
ATOM   2859  HG3 GLN A 306     -11.504 -27.367 -21.049  0.00  0.00      C2   H
ATOM   2860  HG2 GLN A 306      -9.685 -27.392 -20.962  0.00  0.00      C2   H
ATOM   2861 HE22 GLN A 306     -10.446 -28.231 -24.488  0.00  0.00      C2   H
ATOM   2862 HE21 GLN A 306     -10.236 -28.933 -22.960  0.00  0.00      C2   H
ATOM   2863  N   PHE A 307     -11.322 -23.077 -18.648  0.00  0.00      C2   N
ATOM   2864  CA  PHE A 307     -11.292 -21.791 -17.888  0.00  0.00      C2   C
ATOM   2865  C   PHE A 307     -11.387 -22.006 -16.389  0.00  0.00      C2   C
ATOM   2866  O   PHE A 307     -10.692 -21.273 -15.616  0.00  0.00      C2   O
ATOM   2867  CB  PHE A 307     -12.391 -20.844 -18.371  0.00  0.00      C2   C
ATOM   2868  CG  PHE A 307     -12.089 -20.109 -19.631  0.00  0.00      C2   C
ATOM   2869  CD1 PHE A 307     -12.787 -20.293 -20.815  0.00  0.00      C2   C
ATOM   2870  CD2 PHE A 307     -11.099 -19.096 -19.610  0.00  0.00      C2   C
ATOM   2871  CE1 PHE A 307     -12.471 -19.535 -21.968  0.00  0.00      C2   C
ATOM   2872  CE2 PHE A 307     -10.816 -18.338 -20.694  0.00  0.00      C2   C
ATOM   2873  CZ  PHE A 307     -11.442 -18.559 -21.894  0.00  0.00      C2   C
ATOM   2874  H   PHE A 307     -12.263 -23.427 -18.760  0.00  0.00      C2   H
ATOM   2875  HA  PHE A 307     -10.399 -21.224 -18.150  0.00  0.00      C2   H
ATOM   2876  HB3 PHE A 307     -12.528 -20.078 -17.608  0.00  0.00      C2   H
ATOM   2877  HB2 PHE A 307     -13.274 -21.438 -18.608  0.00  0.00      C2   H
ATOM   2878  HD1 PHE A 307     -13.567 -21.036 -20.880  0.00  0.00      C2   H
ATOM   2879  HD2 PHE A 307     -10.508 -18.858 -18.738  0.00  0.00      C2   H
ATOM   2880  HE1 PHE A 307     -13.002 -19.775 -22.877  0.00  0.00      C2   H
ATOM   2881  HE2 PHE A 307     -10.038 -17.601 -20.554  0.00  0.00      C2   H
ATOM   2882  HZ  PHE A 307     -11.281 -17.945 -22.768  0.00  0.00      C2   H
ATOM   2883  N   GLU A 308     -12.294 -22.888 -15.861  0.00  0.00      C2   N
ATOM   2884  CA  GLU A 308     -12.446 -23.062 -14.402  0.00  0.00      C2   C
ATOM   2885  C   GLU A 308     -11.243 -23.675 -13.793  0.00  0.00      C2   C
ATOM   2886  O   GLU A 308     -10.867 -23.113 -12.799  0.00  0.00      C2   O
ATOM   2887  CB  GLU A 308     -13.819 -23.768 -14.069  0.00  0.00      C2   C
ATOM   2888  CG  GLU A 308     -15.116 -23.016 -14.315  0.00  0.00      C2   C
ATOM   2889  CD  GLU A 308     -16.445 -23.749 -14.069  0.00  0.00      C2   C
ATOM   2890  OE1 GLU A 308     -17.446 -23.292 -14.668  0.00  0.00      C2   O
ATOM   2891  OE2 GLU A 308     -16.478 -24.580 -13.155  0.00  0.00      C2   O
ATOM   2892  H   GLU A 308     -13.010 -23.182 -16.510  0.00  0.00      C2   H
ATOM   2893  HA  GLU A 308     -12.509 -22.054 -13.990  0.00  0.00      C2   H
ATOM   2894  HB3 GLU A 308     -13.859 -24.170 -13.057  0.00  0.00      C2   H
ATOM   2895  HB2 GLU A 308     -13.842 -24.636 -14.728  0.00  0.00      C2   H
ATOM   2896  HG3 GLU A 308     -14.977 -22.555 -15.293  0.00  0.00      C2   H
ATOM   2897  HG2 GLU A 308     -15.232 -22.125 -13.699  0.00  0.00      C2   H
ATOM   2898  N   ASP A 309     -10.617 -24.640 -14.425  0.00  0.00      C2   N
ATOM   2899  CA  ASP A 309      -9.335 -25.328 -14.007  0.00  0.00      C2   C
ATOM   2900  C   ASP A 309      -8.053 -24.596 -14.452  0.00  0.00      C2   C
ATOM   2901  O   ASP A 309      -7.007 -25.041 -14.089  0.00  0.00      C2   O
ATOM   2902  CB  ASP A 309      -9.274 -26.832 -14.307  0.00  0.00      C2   C
ATOM   2903  CG  ASP A 309     -10.186 -27.643 -13.419  0.00  0.00      C2   C
ATOM   2904  OD1 ASP A 309     -10.207 -28.866 -13.582  0.00  0.00      C2   O
ATOM   2905  OD2 ASP A 309     -10.859 -27.125 -12.501  0.00  0.00      C2   O
ATOM   2906  H   ASP A 309     -10.926 -24.755 -15.380  0.00  0.00      C2   H
ATOM   2907  HA  ASP A 309      -9.234 -25.174 -12.932  0.00  0.00      C2   H
ATOM   2908  HB3 ASP A 309      -8.222 -27.099 -14.199  0.00  0.00      C2   H
ATOM   2909  HB2 ASP A 309      -9.732 -26.968 -15.287  0.00  0.00      C2   H
ATOM   2910  N   LEU A 310      -8.187 -23.425 -15.054  0.00  0.00      C2   N
ATOM   2911  CA  LEU A 310      -7.061 -22.506 -15.242  0.00  0.00      C2   C
ATOM   2912  C   LEU A 310      -6.751 -21.742 -13.969  0.00  0.00      C2   C
ATOM   2913  O   LEU A 310      -5.726 -21.049 -14.050  0.00  0.00      C2   O
ATOM   2914  CB  LEU A 310      -7.180 -21.516 -16.442  0.00  0.00      C2   C
ATOM   2915  CG  LEU A 310      -6.608 -21.964 -17.781  0.00  0.00      C2   C
ATOM   2916  CD1 LEU A 310      -7.197 -21.224 -18.947  0.00  0.00      C2   C
ATOM   2917  CD2 LEU A 310      -5.065 -21.904 -17.795  0.00  0.00      C2   C
ATOM   2918  H   LEU A 310      -9.095 -23.036 -15.264  0.00  0.00      C2   H
ATOM   2919  HA  LEU A 310      -6.127 -23.033 -15.441  0.00  0.00      C2   H
ATOM   2920  HB3 LEU A 310      -6.795 -20.513 -16.263  0.00  0.00      C2   H
ATOM   2921  HB2 LEU A 310      -8.249 -21.367 -16.598  0.00  0.00      C2   H
ATOM   2922  HG  LEU A 310      -6.849 -23.026 -17.843  0.00  0.00      C2   H
ATOM   2923 HD11 LEU A 310      -7.296 -21.932 -19.770  0.00  0.00      C2   H
ATOM   2924 HD12 LEU A 310      -8.206 -20.849 -18.773  0.00  0.00      C2   H
ATOM   2925 HD13 LEU A 310      -6.678 -20.392 -19.422  0.00  0.00      C2   H
ATOM   2926 HD21 LEU A 310      -4.741 -21.688 -16.777  0.00  0.00      C2   H
ATOM   2927 HD22 LEU A 310      -4.497 -22.782 -18.103  0.00  0.00      C2   H
ATOM   2928 HD23 LEU A 310      -4.632 -21.053 -18.321  0.00  0.00      C2   H
ATOM   2929  N   ASN A 311      -7.580 -21.856 -12.943  0.00  0.00      C2   N
ATOM   2930  CA  ASN A 311      -7.292 -21.352 -11.649  0.00  0.00      C2   C
ATOM   2931  C   ASN A 311      -6.371 -22.347 -10.834  0.00  0.00      C2   C
ATOM   2932  O   ASN A 311      -6.623 -23.572 -10.972  0.00  0.00      C2   O
ATOM   2933  CB  ASN A 311      -8.627 -21.231 -10.933  0.00  0.00      C2   C
ATOM   2934  CG  ASN A 311      -8.490 -20.456  -9.613  0.00  0.00      C2   C
ATOM   2935  OD1 ASN A 311      -7.439 -20.054  -9.107  0.00  0.00      C2   O
ATOM   2936  ND2 ASN A 311      -9.613 -20.328  -8.915  0.00  0.00      C2   N
ATOM   2937  H   ASN A 311      -8.404 -22.435 -13.013  0.00  0.00      C2   H
ATOM   2938  HA  ASN A 311      -6.745 -20.409 -11.654  0.00  0.00      C2   H
ATOM   2939  HB3 ASN A 311      -9.091 -22.193 -10.713  0.00  0.00      C2   H
ATOM   2940  HB2 ASN A 311      -9.257 -20.645 -11.603  0.00  0.00      C2   H
ATOM   2941 HD22 ASN A 311      -9.448 -20.137  -7.937  0.00  0.00      C2   H
ATOM   2942 HD21 ASN A 311     -10.527 -20.594  -9.253  0.00  0.00      C2   H
ATOM   2943  N   LYS A 312      -5.288 -21.861 -10.174  0.00  0.00      C2   N
ATOM   2944  CA  LYS A 312      -4.281 -22.601  -9.463  0.00  0.00      C2   C
ATOM   2945  C   LYS A 312      -4.563 -22.471  -7.954  0.00  0.00      C2   C
ATOM   2946  O   LYS A 312      -4.069 -23.382  -7.321  0.00  0.00      C2   O
ATOM   2947  CB  LYS A 312      -2.868 -22.065  -9.782  0.00  0.00      C2   C
ATOM   2948  CG  LYS A 312      -2.313 -22.353 -11.247  0.00  0.00      C2   C
ATOM   2949  CD  LYS A 312      -1.648 -23.716 -11.608  0.00  0.00      C2   C
ATOM   2950  CE  LYS A 312      -1.429 -23.972 -13.143  0.00  0.00      C2   C
ATOM   2951  NZ  LYS A 312      -0.698 -22.876 -13.842  0.00  0.00      C2   N
ATOM   2952  H   LYS A 312      -5.221 -20.854 -10.160  0.00  0.00      C2   H
ATOM   2953  HA  LYS A 312      -4.294 -23.680  -9.619  0.00  0.00      C2   H
ATOM   2954  HB3 LYS A 312      -2.156 -22.479  -9.068  0.00  0.00      C2   H
ATOM   2955  HB2 LYS A 312      -2.806 -20.990  -9.613  0.00  0.00      C2   H
ATOM   2956  HG3 LYS A 312      -1.636 -21.628 -11.700  0.00  0.00      C2   H
ATOM   2957  HG2 LYS A 312      -3.215 -22.283 -11.855  0.00  0.00      C2   H
ATOM   2958  HD3 LYS A 312      -2.358 -24.396 -11.136  0.00  0.00      C2   H
ATOM   2959  HD2 LYS A 312      -0.732 -23.899 -11.045  0.00  0.00      C2   H
ATOM   2960  HE3 LYS A 312      -2.400 -23.945 -13.637  0.00  0.00      C2   H
ATOM   2961  HE2 LYS A 312      -0.844 -24.881 -13.284  0.00  0.00      C2   H
ATOM   2962  HZ1 LYS A 312      -1.308 -22.085 -13.992  0.00  0.00      C2   H
ATOM   2963  HZ2 LYS A 312       0.144 -22.650 -13.332  0.00  0.00      C2   H
ATOM   2964  HZ3 LYS A 312      -0.385 -23.169 -14.756  0.00  0.00      C2   H
ATOM   2965  N   ARG A 313      -5.326 -21.520  -7.361  0.00  0.00      C2   N
ATOM   2966  CA  ARG A 313      -5.501 -21.359  -5.913  0.00  0.00      C2   C
ATOM   2967  C   ARG A 313      -7.008 -20.954  -5.708  0.00  0.00      C2   C
ATOM   2968  O   ARG A 313      -7.344 -19.819  -5.379  0.00  0.00      C2   O
ATOM   2969  CB  ARG A 313      -4.588 -20.258  -5.451  0.00  0.00      C2   C
ATOM   2970  CG  ARG A 313      -3.058 -20.697  -5.580  0.00  0.00      C2   C
ATOM   2971  CD  ARG A 313      -2.058 -19.668  -4.882  0.00  0.00      C2   C
ATOM   2972  NE  ARG A 313      -2.341 -18.307  -5.391  0.00  0.00      C2   N
ATOM   2973  CZ  ARG A 313      -2.259 -17.111  -4.788  0.00  0.00      C2   C
ATOM   2974  NH1 ARG A 313      -2.054 -17.019  -3.516  0.00  0.00      C2   N
ATOM   2975  NH2 ARG A 313      -2.445 -16.067  -5.568  0.00  0.00      C2   N
ATOM   2976  H   ARG A 313      -5.589 -20.731  -7.934  0.00  0.00      C2   H
ATOM   2977  HA  ARG A 313      -5.271 -22.317  -5.446  0.00  0.00      C2   H
ATOM   2978  HB3 ARG A 313      -4.722 -20.073  -4.385  0.00  0.00      C2   H
ATOM   2979  HB2 ARG A 313      -4.669 -19.267  -5.897  0.00  0.00      C2   H
ATOM   2980  HG3 ARG A 313      -2.748 -20.827  -6.617  0.00  0.00      C2   H
ATOM   2981  HG2 ARG A 313      -3.048 -21.641  -5.035  0.00  0.00      C2   H
ATOM   2982  HD3 ARG A 313      -1.011 -19.758  -5.172  0.00  0.00      C2   H
ATOM   2983  HD2 ARG A 313      -2.159 -19.701  -3.798  0.00  0.00      C2   H
ATOM   2984  HE  ARG A 313      -2.468 -18.277  -6.392  0.00  0.00      C2   H
ATOM   2985 HH12 ARG A 313      -2.102 -16.160  -2.987  0.00  0.00      C2   H
ATOM   2986 HH11 ARG A 313      -1.888 -17.841  -2.953  0.00  0.00      C2   H
ATOM   2987 HH22 ARG A 313      -2.404 -15.166  -5.113  0.00  0.00      C2   H
ATOM   2988 HH21 ARG A 313      -2.743 -16.190  -6.525  0.00  0.00      C2   H
ATOM   2989  N   LYS A 314      -7.902 -21.939  -5.884  0.00  0.00      C2   N
ATOM   2990  CA  LYS A 314      -9.355 -21.829  -5.642  0.00  0.00      C2   C
ATOM   2991  C   LYS A 314      -9.868 -21.285  -4.309  0.00  0.00      C2   C
ATOM   2992  O   LYS A 314     -10.865 -20.550  -4.329  0.00  0.00      C2   O
ATOM   2993  CB  LYS A 314      -9.993 -23.191  -6.007  0.00  0.00      C2   C
ATOM   2994  CG  LYS A 314      -9.515 -23.796  -7.316  0.00  0.00      C2   C
ATOM   2995  CD  LYS A 314     -10.503 -24.821  -7.851  0.00  0.00      C2   C
ATOM   2996  CE  LYS A 314     -10.027 -25.327  -9.251  0.00  0.00      C2   C
ATOM   2997  NZ  LYS A 314     -11.009 -26.268  -9.834  0.00  0.00      C2   N
ATOM   2998  H   LYS A 314      -7.413 -22.813  -6.011  0.00  0.00      C2   H
ATOM   2999  HA  LYS A 314      -9.561 -21.046  -6.371  0.00  0.00      C2   H
ATOM   3000  HB3 LYS A 314     -11.077 -23.092  -6.064  0.00  0.00      C2   H
ATOM   3001  HB2 LYS A 314      -9.801 -23.863  -5.170  0.00  0.00      C2   H
ATOM   3002  HG3 LYS A 314      -8.489 -24.137  -7.178  0.00  0.00      C2   H
ATOM   3003  HG2 LYS A 314      -9.434 -22.920  -7.960  0.00  0.00      C2   H
ATOM   3004  HD3 LYS A 314     -11.440 -24.276  -7.971  0.00  0.00      C2   H
ATOM   3005  HD2 LYS A 314     -10.801 -25.582  -7.130  0.00  0.00      C2   H
ATOM   3006  HE3 LYS A 314      -9.128 -25.907  -9.045  0.00  0.00      C2   H
ATOM   3007  HE2 LYS A 314      -9.832 -24.527  -9.967  0.00  0.00      C2   H
ATOM   3008  HZ1 LYS A 314     -10.873 -26.680 -10.746  0.00  0.00      C2   H
ATOM   3009  HZ2 LYS A 314     -11.099 -27.049  -9.199  0.00  0.00      C2   H
ATOM   3010  HZ3 LYS A 314     -11.920 -25.833  -9.860  0.00  0.00      C2   H
ATOM   3011  N   ASP A 315      -9.182 -21.548  -3.209  0.00  0.00      C2   N
ATOM   3012  CA  ASP A 315      -9.354 -21.086  -1.873  0.00  0.00      C2   C
ATOM   3013  C   ASP A 315      -8.721 -19.652  -1.687  0.00  0.00      C2   C
ATOM   3014  O   ASP A 315      -9.286 -18.947  -0.858  0.00  0.00      C2   O
ATOM   3015  CB  ASP A 315      -8.787 -21.988  -0.724  0.00  0.00      C2   C
ATOM   3016  CG  ASP A 315      -9.427 -23.366  -0.639  0.00  0.00      C2   C
ATOM   3017  OD1 ASP A 315     -10.624 -23.458  -0.959  0.00  0.00      C2   O
ATOM   3018  OD2 ASP A 315      -8.871 -24.146   0.125  0.00  0.00      C2   O
ATOM   3019  H   ASP A 315      -8.334 -22.089  -3.299  0.00  0.00      C2   H
ATOM   3020  HA  ASP A 315     -10.414 -20.948  -1.662  0.00  0.00      C2   H
ATOM   3021  HB3 ASP A 315      -9.020 -21.534   0.239  0.00  0.00      C2   H
ATOM   3022  HB2 ASP A 315      -7.712 -22.147  -0.803  0.00  0.00      C2   H
ATOM   3023  N   THR A 316      -7.727 -19.267  -2.539  0.00  0.00      C2   N
ATOM   3024  CA  THR A 316      -7.350 -17.850  -2.591  0.00  0.00      C2   C
ATOM   3025  C   THR A 316      -8.346 -16.972  -3.427  0.00  0.00      C2   C
ATOM   3026  O   THR A 316      -8.818 -15.939  -2.947  0.00  0.00      C2   O
ATOM   3027  CB  THR A 316      -5.928 -17.651  -3.092  0.00  0.00      C2   C
ATOM   3028  OG1 THR A 316      -4.970 -18.297  -2.216  0.00  0.00      C2   O
ATOM   3029  CG2 THR A 316      -5.425 -16.185  -3.177  0.00  0.00      C2   C
ATOM   3030  H   THR A 316      -7.348 -19.839  -3.281  0.00  0.00      C2   H
ATOM   3031  HA  THR A 316      -7.348 -17.464  -1.572  0.00  0.00      C2   H
ATOM   3032  HB  THR A 316      -5.853 -18.049  -4.104  0.00  0.00      C2   H
ATOM   3033  HG1 THR A 316      -5.000 -19.256  -2.227  0.00  0.00      C2   H
ATOM   3034 HG21 THR A 316      -5.049 -15.760  -2.247  0.00  0.00      C2   H
ATOM   3035 HG22 THR A 316      -4.607 -16.180  -3.897  0.00  0.00      C2   H
ATOM   3036 HG23 THR A 316      -6.253 -15.601  -3.581  0.00  0.00      C2   H
ATOM   3037  N   LYS A 317      -8.769 -17.475  -4.643  0.00  0.00      C2   N
ATOM   3038  CA  LYS A 317      -9.520 -16.734  -5.632  0.00  0.00      C2   C
ATOM   3039  C   LYS A 317     -10.375 -17.652  -6.429  0.00  0.00      C2   C
ATOM   3040  O   LYS A 317     -10.128 -18.806  -6.714  0.00  0.00      C2   O
ATOM   3041  CB  LYS A 317      -8.614 -15.899  -6.570  0.00  0.00      C2   C
ATOM   3042  CG  LYS A 317      -7.618 -16.766  -7.393  0.00  0.00      C2   C
ATOM   3043  CD  LYS A 317      -6.766 -15.865  -8.232  0.00  0.00      C2   C
ATOM   3044  CE  LYS A 317      -5.973 -16.685  -9.210  0.00  0.00      C2   C
ATOM   3045  NZ  LYS A 317      -4.699 -16.132  -9.751  0.00  0.00      C2   N
ATOM   3046  H   LYS A 317      -8.516 -18.438  -4.817  0.00  0.00      C2   H
ATOM   3047  HA  LYS A 317     -10.086 -15.980  -5.085  0.00  0.00      C2   H
ATOM   3048  HB3 LYS A 317      -8.017 -15.169  -6.024  0.00  0.00      C2   H
ATOM   3049  HB2 LYS A 317      -9.237 -15.342  -7.270  0.00  0.00      C2   H
ATOM   3050  HG3 LYS A 317      -8.104 -17.577  -7.936  0.00  0.00      C2   H
ATOM   3051  HG2 LYS A 317      -7.025 -17.362  -6.699  0.00  0.00      C2   H
ATOM   3052  HD3 LYS A 317      -6.105 -15.341  -7.541  0.00  0.00      C2   H
ATOM   3053  HD2 LYS A 317      -7.404 -15.165  -8.772  0.00  0.00      C2   H
ATOM   3054  HE3 LYS A 317      -6.669 -17.224  -9.852  0.00  0.00      C2   H
ATOM   3055  HE2 LYS A 317      -5.458 -17.457  -8.638  0.00  0.00      C2   H
ATOM   3056  HZ1 LYS A 317      -4.071 -16.022  -8.967  0.00  0.00      C2   H
ATOM   3057  HZ2 LYS A 317      -4.240 -16.733 -10.420  0.00  0.00      C2   H
ATOM   3058  HZ3 LYS A 317      -4.788 -15.203 -10.137  0.00  0.00      C2   H
ATOM   3059  N   GLU A 318     -11.445 -16.967  -6.929  0.00  0.00      C2   N
ATOM   3060  CA  GLU A 318     -12.596 -17.629  -7.622  0.00  0.00      C2   C
ATOM   3061  C   GLU A 318     -12.779 -17.061  -9.064  0.00  0.00      C2   C
ATOM   3062  O   GLU A 318     -12.200 -16.073  -9.479  0.00  0.00      C2   O
ATOM   3063  CB  GLU A 318     -13.852 -17.428  -6.727  0.00  0.00      C2   C
ATOM   3064  CG  GLU A 318     -13.646 -18.376  -5.473  0.00  0.00      C2   C
ATOM   3065  CD  GLU A 318     -14.936 -18.572  -4.614  0.00  0.00      C2   C
ATOM   3066  OE1 GLU A 318     -15.280 -19.730  -4.391  0.00  0.00      C2   O
ATOM   3067  OE2 GLU A 318     -15.612 -17.692  -4.079  0.00  0.00      C2   O
ATOM   3068  H   GLU A 318     -11.566 -15.966  -6.867  0.00  0.00      C2   H
ATOM   3069  HA  GLU A 318     -12.354 -18.687  -7.720  0.00  0.00      C2   H
ATOM   3070  HB3 GLU A 318     -14.721 -17.639  -7.351  0.00  0.00      C2   H
ATOM   3071  HB2 GLU A 318     -13.959 -16.418  -6.331  0.00  0.00      C2   H
ATOM   3072  HG3 GLU A 318     -12.881 -18.080  -4.755  0.00  0.00      C2   H
ATOM   3073  HG2 GLU A 318     -13.316 -19.305  -5.939  0.00  0.00      C2   H
ATOM   3074  N   ILE A 319     -13.655 -17.771  -9.854  0.00  0.00      C2   N
ATOM   3075  CA  ILE A 319     -13.934 -17.537 -11.264  0.00  0.00      C2   C
ATOM   3076  C   ILE A 319     -15.440 -17.444 -11.549  0.00  0.00      C2   C
ATOM   3077  O   ILE A 319     -16.141 -18.452 -11.349  0.00  0.00      C2   O
ATOM   3078  CB  ILE A 319     -13.185 -18.588 -12.340  0.00  0.00      C2   C
ATOM   3079  CG1 ILE A 319     -11.836 -19.152 -11.843  0.00  0.00      C2   C
ATOM   3080  CG2 ILE A 319     -13.197 -18.110 -13.778  0.00  0.00      C2   C
ATOM   3081  CD1 ILE A 319     -10.694 -18.146 -11.656  0.00  0.00      C2   C
ATOM   3082  H   ILE A 319     -14.085 -18.638  -9.568  0.00  0.00      C2   H
ATOM   3083  HA  ILE A 319     -13.445 -16.598 -11.524  0.00  0.00      C2   H
ATOM   3084  HB  ILE A 319     -13.789 -19.496 -12.331  0.00  0.00      C2   H
ATOM   3085 HG13 ILE A 319     -11.630 -19.964 -12.541  0.00  0.00      C2   H
ATOM   3086 HG12 ILE A 319     -11.990 -19.721 -10.926  0.00  0.00      C2   H
ATOM   3087 HG21 ILE A 319     -13.195 -18.872 -14.558  0.00  0.00      C2   H
ATOM   3088 HG22 ILE A 319     -14.061 -17.542 -14.124  0.00  0.00      C2   H
ATOM   3089 HG23 ILE A 319     -12.337 -17.481 -14.004  0.00  0.00      C2   H
ATOM   3090 HD11 ILE A 319     -10.520 -17.872 -10.615  0.00  0.00      C2   H
ATOM   3091 HD12 ILE A 319      -9.694 -18.365 -12.032  0.00  0.00      C2   H
ATOM   3092 HD13 ILE A 319     -11.004 -17.291 -12.256  0.00  0.00      C2   H
ATOM   3093  N   TYR A 320     -15.900 -16.258 -11.923  0.00  0.00      C2   N
ATOM   3094  CA  TYR A 320     -17.319 -15.923 -12.069  0.00  0.00      C2   C
ATOM   3095  C   TYR A 320     -17.752 -15.960 -13.527  0.00  0.00      C2   C
ATOM   3096  O   TYR A 320     -17.489 -14.988 -14.236  0.00  0.00      C2   O
ATOM   3097  CB  TYR A 320     -17.607 -14.608 -11.387  0.00  0.00      C2   C
ATOM   3098  CG  TYR A 320     -17.461 -14.634  -9.876  0.00  0.00      C2   C
ATOM   3099  CD1 TYR A 320     -18.571 -14.871  -8.991  0.00  0.00      C2   C
ATOM   3100  CD2 TYR A 320     -16.159 -14.358  -9.285  0.00  0.00      C2   C
ATOM   3101  CE1 TYR A 320     -18.382 -14.812  -7.598  0.00  0.00      C2   C
ATOM   3102  CE2 TYR A 320     -15.987 -14.438  -7.874  0.00  0.00      C2   C
ATOM   3103  CZ  TYR A 320     -17.110 -14.665  -7.034  0.00  0.00      C2   C
ATOM   3104  OH  TYR A 320     -17.020 -14.777  -5.686  0.00  0.00      C2   O
ATOM   3105  H   TYR A 320     -15.210 -15.521 -11.964  0.00  0.00      C2   H
ATOM   3106  HA  TYR A 320     -17.865 -16.653 -11.471  0.00  0.00      C2   H
ATOM   3107  HB3 TYR A 320     -18.539 -14.103 -11.645  0.00  0.00      C2   H
ATOM   3108  HB2 TYR A 320     -16.853 -13.860 -11.632  0.00  0.00      C2   H
ATOM   3109  HD1 TYR A 320     -19.515 -15.069  -9.476  0.00  0.00      C2   H
ATOM   3110  HD2 TYR A 320     -15.238 -14.198  -9.825  0.00  0.00      C2   H
ATOM   3111  HE1 TYR A 320     -19.113 -15.052  -6.841  0.00  0.00      C2   H
ATOM   3112  HE2 TYR A 320     -14.975 -14.412  -7.498  0.00  0.00      C2   H
ATOM   3113  HH  TYR A 320     -17.877 -15.001  -5.313  0.00  0.00      C2   H
ATOM   3114  N   THR A 321     -18.305 -17.036 -14.027  0.00  0.00      C2   N
ATOM   3115  CA  THR A 321     -18.449 -17.394 -15.416  0.00  0.00      C2   C
ATOM   3116  C   THR A 321     -19.861 -16.925 -15.774  0.00  0.00      C2   C
ATOM   3117  O   THR A 321     -20.879 -17.329 -15.261  0.00  0.00      C2   O
ATOM   3118  CB  THR A 321     -18.238 -18.964 -15.585  0.00  0.00      C2   C
ATOM   3119  OG1 THR A 321     -19.009 -19.598 -14.595  0.00  0.00      C2   O
ATOM   3120  CG2 THR A 321     -16.718 -19.371 -15.273  0.00  0.00      C2   C
ATOM   3121  H   THR A 321     -18.782 -17.751 -13.497  0.00  0.00      C2   H
ATOM   3122  HA  THR A 321     -17.636 -16.976 -16.009  0.00  0.00      C2   H
ATOM   3123  HB  THR A 321     -18.552 -19.276 -16.581  0.00  0.00      C2   H
ATOM   3124  HG1 THR A 321     -19.800 -19.892 -15.052  0.00  0.00      C2   H
ATOM   3125 HG21 THR A 321     -16.462 -20.431 -15.280  0.00  0.00      C2   H
ATOM   3126 HG22 THR A 321     -16.160 -18.961 -16.115  0.00  0.00      C2   H
ATOM   3127 HG23 THR A 321     -16.306 -19.005 -14.333  0.00  0.00      C2   H
ATOM   3128  N   HIE A 322     -19.929 -15.905 -16.692  0.00  0.00      C2   N
ATOM   3129  CA  HIE A 322     -21.238 -15.349 -17.205  0.00  0.00      C2   C
ATOM   3130  C   HIE A 322     -21.394 -15.815 -18.705  0.00  0.00      C2   C
ATOM   3131  O   HIE A 322     -20.453 -15.598 -19.509  0.00  0.00      C2   O
ATOM   3132  CB  HIE A 322     -21.164 -13.806 -17.129  0.00  0.00      C2   C
ATOM   3133  CG  HIE A 322     -22.376 -12.956 -17.504  0.00  0.00      C2   C
ATOM   3134  ND1 HIE A 322     -23.665 -13.378 -17.097  0.00  0.00      C2   N
ATOM   3135  CD2 HIE A 322     -22.414 -11.769 -18.128  0.00  0.00      C2   C
ATOM   3136  CE1 HIE A 322     -24.452 -12.421 -17.637  0.00  0.00      C2   C
ATOM   3137  NE2 HIE A 322     -23.751 -11.491 -18.347  0.00  0.00      C2   N
ATOM   3138  H   HIE A 322     -19.111 -15.442 -17.062  0.00  0.00      C2   H
ATOM   3139  HA  HIE A 322     -22.113 -15.709 -16.664  0.00  0.00      C2   H
ATOM   3140  HB3 HIE A 322     -20.359 -13.341 -17.697  0.00  0.00      C2   H
ATOM   3141  HB2 HIE A 322     -21.091 -13.618 -16.057  0.00  0.00      C2   H
ATOM   3142  HD2 HIE A 322     -21.665 -11.124 -18.565  0.00  0.00      C2   H
ATOM   3143  HE1 HIE A 322     -25.524 -12.473 -17.523  0.00  0.00      C2   H
ATOM   3144  HE2 HIE A 322     -24.124 -10.686 -18.831  0.00  0.00      C2   H
ATOM   3145  N   PHE A 323     -22.650 -16.235 -19.020  0.00  0.00      C2   N
ATOM   3146  CA  PHE A 323     -23.147 -16.330 -20.459  0.00  0.00      C2   C
ATOM   3147  C   PHE A 323     -23.882 -15.016 -20.854  0.00  0.00      C2   C
ATOM   3148  O   PHE A 323     -25.109 -14.894 -20.906  0.00  0.00      C2   O
ATOM   3149  CB  PHE A 323     -23.966 -17.578 -20.732  0.00  0.00      C2   C
ATOM   3150  CG  PHE A 323     -23.237 -18.878 -20.708  0.00  0.00      C2   C
ATOM   3151  CD1 PHE A 323     -22.272 -19.107 -21.656  0.00  0.00      C2   C
ATOM   3152  CD2 PHE A 323     -23.806 -19.989 -20.041  0.00  0.00      C2   C
ATOM   3153  CE1 PHE A 323     -21.750 -20.389 -21.779  0.00  0.00      C2   C
ATOM   3154  CE2 PHE A 323     -23.288 -21.274 -20.119  0.00  0.00      C2   C
ATOM   3155  CZ  PHE A 323     -22.197 -21.436 -20.958  0.00  0.00      C2   C
ATOM   3156  H   PHE A 323     -23.192 -16.287 -18.170  0.00  0.00      C2   H
ATOM   3157  HA  PHE A 323     -22.328 -16.391 -21.176  0.00  0.00      C2   H
ATOM   3158  HB3 PHE A 323     -24.473 -17.440 -21.687  0.00  0.00      C2   H
ATOM   3159  HB2 PHE A 323     -24.751 -17.699 -19.986  0.00  0.00      C2   H
ATOM   3160  HD1 PHE A 323     -21.909 -18.311 -22.290  0.00  0.00      C2   H
ATOM   3161  HD2 PHE A 323     -24.694 -19.883 -19.437  0.00  0.00      C2   H
ATOM   3162  HE1 PHE A 323     -20.890 -20.578 -22.405  0.00  0.00      C2   H
ATOM   3163  HE2 PHE A 323     -23.706 -22.132 -19.613  0.00  0.00      C2   H
ATOM   3164  HZ  PHE A 323     -21.801 -22.413 -21.194  0.00  0.00      C2   H
ATOM   3165  N   THR A 324     -23.085 -13.981 -21.050  0.00  0.00      C2   N
ATOM   3166  CA  THR A 324     -23.342 -12.588 -21.513  0.00  0.00      C2   C
ATOM   3167  C   THR A 324     -24.489 -12.442 -22.513  0.00  0.00      C2   C
ATOM   3168  O   THR A 324     -24.479 -13.147 -23.517  0.00  0.00      C2   O
ATOM   3169  CB  THR A 324     -22.002 -12.015 -22.132  0.00  0.00      C2   C
ATOM   3170  OG1 THR A 324     -20.865 -12.516 -21.522  0.00  0.00      C2   O
ATOM   3171  CG2 THR A 324     -21.837 -10.481 -22.333  0.00  0.00      C2   C
ATOM   3172  H   THR A 324     -22.094 -14.176 -21.024  0.00  0.00      C2   H
ATOM   3173  HA  THR A 324     -23.595 -12.033 -20.609  0.00  0.00      C2   H
ATOM   3174  HB  THR A 324     -21.970 -12.529 -23.093  0.00  0.00      C2   H
ATOM   3175  HG1 THR A 324     -20.764 -13.367 -21.955  0.00  0.00      C2   H
ATOM   3176 HG21 THR A 324     -22.472 -10.292 -23.198  0.00  0.00      C2   H
ATOM   3177 HG22 THR A 324     -22.078  -9.939 -21.418  0.00  0.00      C2   H
ATOM   3178 HG23 THR A 324     -20.800 -10.242 -22.569  0.00  0.00      C2   H
ATOM   3179  N   CYS A 325     -25.469 -11.536 -22.277  0.00  0.00      C2   N
ATOM   3180  CA  CYS A 325     -26.503 -11.034 -23.103  0.00  0.00      C2   C
ATOM   3181  C   CYS A 325     -26.724  -9.548 -22.699  0.00  0.00      C2   C
ATOM   3182  O   CYS A 325     -26.742  -9.232 -21.493  0.00  0.00      C2   O
ATOM   3183  CB  CYS A 325     -27.729 -12.007 -23.164  0.00  0.00      C2   C
ATOM   3184  SG  CYS A 325     -28.669 -12.044 -21.648  0.00  0.00      C2   S
ATOM   3185  H   CYS A 325     -25.381 -11.025 -21.411  0.00  0.00      C2   H
ATOM   3186  HA  CYS A 325     -26.145 -11.048 -24.132  0.00  0.00      C2   H
ATOM   3187  HB3 CYS A 325     -27.362 -12.954 -23.560  0.00  0.00      C2   H
ATOM   3188  HB2 CYS A 325     -28.272 -11.545 -23.989  0.00  0.00      C2   H
ATOM   3189  HG  CYS A 325     -28.675 -13.379 -21.608  0.00  0.00      C2   H
ATOM   3190  N   ALA A 326     -26.721  -8.735 -23.776  0.00  0.00      C2   N
ATOM   3191  CA  ALA A 326     -26.691  -7.257 -23.639  0.00  0.00      C2   C
ATOM   3192  C   ALA A 326     -28.068  -6.679 -23.128  0.00  0.00      C2   C
ATOM   3193  O   ALA A 326     -28.208  -5.549 -22.876  0.00  0.00      C2   O
ATOM   3194  CB  ALA A 326     -26.069  -6.663 -24.866  0.00  0.00      C2   C
ATOM   3195  H   ALA A 326     -26.795  -9.062 -24.728  0.00  0.00      C2   H
ATOM   3196  HA  ALA A 326     -26.009  -6.977 -22.837  0.00  0.00      C2   H
ATOM   3197  HB1 ALA A 326     -26.482  -7.125 -25.762  0.00  0.00      C2   H
ATOM   3198  HB2 ALA A 326     -26.113  -5.574 -24.824  0.00  0.00      C2   H
ATOM   3199  HB3 ALA A 326     -25.006  -6.856 -25.011  0.00  0.00      C2   H
ATOM   3200  N   THR A 327     -29.169  -7.508 -23.212  0.00  0.00      C2   N
ATOM   3201  CA  THR A 327     -30.555  -7.197 -22.881  0.00  0.00      C2   C
ATOM   3202  C   THR A 327     -30.725  -7.081 -21.307  0.00  0.00      C2   C
ATOM   3203  O   THR A 327     -30.139  -7.870 -20.608  0.00  0.00      C2   O
ATOM   3204  CB  THR A 327     -31.439  -8.414 -23.311  0.00  0.00      C2   C
ATOM   3205  OG1 THR A 327     -30.881  -9.673 -23.134  0.00  0.00      C2   O
ATOM   3206  CG2 THR A 327     -31.873  -8.330 -24.790  0.00  0.00      C2   C
ATOM   3207  H   THR A 327     -29.093  -8.456 -23.552  0.00  0.00      C2   H
ATOM   3208  HA  THR A 327     -30.879  -6.274 -23.360  0.00  0.00      C2   H
ATOM   3209  HB  THR A 327     -32.339  -8.311 -22.705  0.00  0.00      C2   H
ATOM   3210  HG1 THR A 327     -31.133  -9.883 -22.232  0.00  0.00      C2   H
ATOM   3211 HG21 THR A 327     -31.903  -7.266 -25.028  0.00  0.00      C2   H
ATOM   3212 HG22 THR A 327     -31.111  -8.712 -25.468  0.00  0.00      C2   H
ATOM   3213 HG23 THR A 327     -32.826  -8.833 -24.955  0.00  0.00      C2   H
ATOM   3214  N   ASP A 328     -31.730  -6.230 -20.913  0.00  0.00      C2   N
ATOM   3215  CA  ASP A 328     -32.420  -6.448 -19.608  0.00  0.00      C2   C
ATOM   3216  C   ASP A 328     -31.554  -6.314 -18.387  0.00  0.00      C2   C
ATOM   3217  O   ASP A 328     -31.901  -6.896 -17.348  0.00  0.00      C2   O
ATOM   3218  CB  ASP A 328     -33.343  -7.667 -19.553  0.00  0.00      C2   C
ATOM   3219  CG  ASP A 328     -34.410  -7.968 -20.707  0.00  0.00      C2   C
ATOM   3220  OD1 ASP A 328     -34.760  -6.927 -21.306  0.00  0.00      C2   O
ATOM   3221  OD2 ASP A 328     -34.869  -9.085 -20.893  0.00  0.00      C2   O
ATOM   3222  H   ASP A 328     -32.215  -5.631 -21.566  0.00  0.00      C2   H
ATOM   3223  HA  ASP A 328     -33.102  -5.610 -19.463  0.00  0.00      C2   H
ATOM   3224  HB3 ASP A 328     -33.956  -7.588 -18.654  0.00  0.00      C2   H
ATOM   3225  HB2 ASP A 328     -32.795  -8.609 -19.578  0.00  0.00      C2   H
ATOM   3226  N   THR A 329     -30.450  -5.538 -18.408  0.00  0.00      C2   N
ATOM   3227  CA  THR A 329     -29.516  -5.243 -17.256  0.00  0.00      C2   C
ATOM   3228  C   THR A 329     -28.667  -6.386 -16.678  0.00  0.00      C2   C
ATOM   3229  O   THR A 329     -27.672  -6.109 -15.988  0.00  0.00      C2   O
ATOM   3230  CB  THR A 329     -30.281  -4.538 -16.107  0.00  0.00      C2   C
ATOM   3231  OG1 THR A 329     -31.392  -3.838 -16.567  0.00  0.00      C2   O
ATOM   3232  CG2 THR A 329     -29.491  -3.512 -15.316  0.00  0.00      C2   C
ATOM   3233  H   THR A 329     -30.204  -5.176 -19.318  0.00  0.00      C2   H
ATOM   3234  HA  THR A 329     -28.869  -4.494 -17.713  0.00  0.00      C2   H
ATOM   3235  HB  THR A 329     -30.695  -5.310 -15.459  0.00  0.00      C2   H
ATOM   3236  HG1 THR A 329     -31.960  -4.586 -16.765  0.00  0.00      C2   H
ATOM   3237 HG21 THR A 329     -29.035  -2.804 -16.008  0.00  0.00      C2   H
ATOM   3238 HG22 THR A 329     -30.128  -2.936 -14.644  0.00  0.00      C2   H
ATOM   3239 HG23 THR A 329     -28.615  -3.903 -14.800  0.00  0.00      C2   H
ATOM   3240  N   LYS A 330     -28.882  -7.637 -17.053  0.00  0.00      C2   N
ATOM   3241  CA  LYS A 330     -28.324  -8.879 -16.507  0.00  0.00      C2   C
ATOM   3242  C   LYS A 330     -26.743  -8.859 -16.289  0.00  0.00      C2   C
ATOM   3243  O   LYS A 330     -26.255  -9.584 -15.411  0.00  0.00      C2   O
ATOM   3244  CB  LYS A 330     -28.785 -10.122 -17.384  0.00  0.00      C2   C
ATOM   3245  CG  LYS A 330     -30.334 -10.249 -17.347  0.00  0.00      C2   C
ATOM   3246  CD  LYS A 330     -30.943 -11.521 -17.851  0.00  0.00      C2   C
ATOM   3247  CE  LYS A 330     -30.682 -12.764 -17.006  0.00  0.00      C2   C
ATOM   3248  NZ  LYS A 330     -31.255 -13.919 -17.599  0.00  0.00      C2   N
ATOM   3249  H   LYS A 330     -29.801  -7.772 -17.449  0.00  0.00      C2   H
ATOM   3250  HA  LYS A 330     -28.822  -9.029 -15.549  0.00  0.00      C2   H
ATOM   3251  HB3 LYS A 330     -28.342 -10.980 -16.880  0.00  0.00      C2   H
ATOM   3252  HB2 LYS A 330     -28.460 -10.184 -18.422  0.00  0.00      C2   H
ATOM   3253  HG3 LYS A 330     -30.746  -9.396 -17.887  0.00  0.00      C2   H
ATOM   3254  HG2 LYS A 330     -30.681 -10.029 -16.338  0.00  0.00      C2   H
ATOM   3255  HD3 LYS A 330     -30.598 -11.677 -18.874  0.00  0.00      C2   H
ATOM   3256  HD2 LYS A 330     -32.023 -11.418 -17.947  0.00  0.00      C2   H
ATOM   3257  HE3 LYS A 330     -31.049 -12.605 -15.992  0.00  0.00      C2   H
ATOM   3258  HE2 LYS A 330     -29.631 -12.998 -16.836  0.00  0.00      C2   H
ATOM   3259  HZ1 LYS A 330     -32.262 -13.838 -17.594  0.00  0.00      C2   H
ATOM   3260  HZ2 LYS A 330     -30.818 -14.167 -18.475  0.00  0.00      C2   H
ATOM   3261  HZ3 LYS A 330     -30.918 -14.604 -16.937  0.00  0.00      C2   H
ATOM   3262  N   ASN A 331     -26.058  -7.965 -17.025  0.00  0.00      C2   N
ATOM   3263  CA  ASN A 331     -24.612  -7.859 -16.948  0.00  0.00      C2   C
ATOM   3264  C   ASN A 331     -24.213  -7.201 -15.593  0.00  0.00      C2   C
ATOM   3265  O   ASN A 331     -23.558  -7.841 -14.784  0.00  0.00      C2   O
ATOM   3266  CB  ASN A 331     -24.006  -7.255 -18.228  0.00  0.00      C2   C
ATOM   3267  CG  ASN A 331     -24.221  -7.902 -19.529  0.00  0.00      C2   C
ATOM   3268  OD1 ASN A 331     -24.396  -9.106 -19.622  0.00  0.00      C2   O
ATOM   3269  ND2 ASN A 331     -24.215  -7.109 -20.626  0.00  0.00      C2   N
ATOM   3270  H   ASN A 331     -26.541  -7.210 -17.491  0.00  0.00      C2   H
ATOM   3271  HA  ASN A 331     -24.421  -8.927 -17.055  0.00  0.00      C2   H
ATOM   3272  HB3 ASN A 331     -22.931  -7.198 -18.058  0.00  0.00      C2   H
ATOM   3273  HB2 ASN A 331     -24.478  -6.274 -18.282  0.00  0.00      C2   H
ATOM   3274 HD22 ASN A 331     -24.302  -7.493 -21.556  0.00  0.00      C2   H
ATOM   3275 HD21 ASN A 331     -24.309  -6.104 -20.613  0.00  0.00      C2   H
ATOM   3276  N   VAL A 332     -24.707  -6.005 -15.321  0.00  0.00      C2   N
ATOM   3277  CA  VAL A 332     -24.532  -5.208 -14.083  0.00  0.00      C2   C
ATOM   3278  C   VAL A 332     -25.054  -5.871 -12.809  0.00  0.00      C2   C
ATOM   3279  O   VAL A 332     -24.348  -5.940 -11.813  0.00  0.00      C2   O
ATOM   3280  CB  VAL A 332     -25.159  -3.766 -14.270  0.00  0.00      C2   C
ATOM   3281  CG1 VAL A 332     -25.181  -2.886 -12.992  0.00  0.00      C2   C
ATOM   3282  CG2 VAL A 332     -24.283  -2.918 -15.261  0.00  0.00      C2   C
ATOM   3283  H   VAL A 332     -25.366  -5.718 -16.030  0.00  0.00      C2   H
ATOM   3284  HA  VAL A 332     -23.477  -5.015 -13.892  0.00  0.00      C2   H
ATOM   3285  HB  VAL A 332     -26.189  -3.924 -14.592  0.00  0.00      C2   H
ATOM   3286 HG11 VAL A 332     -24.231  -2.891 -12.458  0.00  0.00      C2   H
ATOM   3287 HG12 VAL A 332     -25.453  -1.860 -13.239  0.00  0.00      C2   H
ATOM   3288 HG13 VAL A 332     -25.825  -3.303 -12.217  0.00  0.00      C2   H
ATOM   3289 HG21 VAL A 332     -23.282  -2.761 -14.859  0.00  0.00      C2   H
ATOM   3290 HG22 VAL A 332     -24.145  -3.386 -16.235  0.00  0.00      C2   H
ATOM   3291 HG23 VAL A 332     -24.760  -1.942 -15.358  0.00  0.00      C2   H
ATOM   3292  N   GLN A 333     -26.237  -6.527 -12.962  0.00  0.00      C2   N
ATOM   3293  CA  GLN A 333     -26.817  -7.250 -11.860  0.00  0.00      C2   C
ATOM   3294  C   GLN A 333     -25.969  -8.410 -11.374  0.00  0.00      C2   C
ATOM   3295  O   GLN A 333     -25.779  -8.564 -10.147  0.00  0.00      C2   O
ATOM   3296  CB  GLN A 333     -28.296  -7.660 -12.153  0.00  0.00      C2   C
ATOM   3297  CG  GLN A 333     -29.252  -6.438 -12.307  0.00  0.00      C2   C
ATOM   3298  CD  GLN A 333     -30.698  -6.698 -12.806  0.00  0.00      C2   C
ATOM   3299  OE1 GLN A 333     -31.032  -7.800 -13.272  0.00  0.00      C2   O
ATOM   3300  NE2 GLN A 333     -31.587  -5.716 -12.821  0.00  0.00      C2   N
ATOM   3301  H   GLN A 333     -26.743  -6.394 -13.826  0.00  0.00      C2   H
ATOM   3302  HA  GLN A 333     -26.847  -6.513 -11.058  0.00  0.00      C2   H
ATOM   3303  HB3 GLN A 333     -28.624  -8.134 -11.228  0.00  0.00      C2   H
ATOM   3304  HB2 GLN A 333     -28.380  -8.401 -12.948  0.00  0.00      C2   H
ATOM   3305  HG3 GLN A 333     -28.663  -5.700 -12.851  0.00  0.00      C2   H
ATOM   3306  HG2 GLN A 333     -29.433  -5.952 -11.348  0.00  0.00      C2   H
ATOM   3307 HE22 GLN A 333     -32.510  -5.954 -13.156  0.00  0.00      C2   H
ATOM   3308 HE21 GLN A 333     -31.421  -4.819 -12.388  0.00  0.00      C2   H
ATOM   3309  N   PHE A 334     -25.496  -9.292 -12.323  0.00  0.00      C2   N
ATOM   3310  CA  PHE A 334     -24.582 -10.370 -12.033  0.00  0.00      C2   C
ATOM   3311  C   PHE A 334     -23.212  -9.900 -11.391  0.00  0.00      C2   C
ATOM   3312  O   PHE A 334     -22.907 -10.390 -10.298  0.00  0.00      C2   O
ATOM   3313  CB  PHE A 334     -24.396 -11.235 -13.292  0.00  0.00      C2   C
ATOM   3314  CG  PHE A 334     -23.277 -12.310 -13.211  0.00  0.00      C2   C
ATOM   3315  CD1 PHE A 334     -23.385 -13.393 -12.330  0.00  0.00      C2   C
ATOM   3316  CD2 PHE A 334     -22.013 -12.205 -13.803  0.00  0.00      C2   C
ATOM   3317  CE1 PHE A 334     -22.412 -14.354 -12.102  0.00  0.00      C2   C
ATOM   3318  CE2 PHE A 334     -20.998 -13.168 -13.555  0.00  0.00      C2   C
ATOM   3319  CZ  PHE A 334     -21.233 -14.259 -12.792  0.00  0.00      C2   C
ATOM   3320  H   PHE A 334     -25.797  -9.180 -13.281  0.00  0.00      C2   H
ATOM   3321  HA  PHE A 334     -25.029 -10.956 -11.230  0.00  0.00      C2   H
ATOM   3322  HB3 PHE A 334     -24.294 -10.671 -14.220  0.00  0.00      C2   H
ATOM   3323  HB2 PHE A 334     -25.293 -11.781 -13.582  0.00  0.00      C2   H
ATOM   3324  HD1 PHE A 334     -24.338 -13.518 -11.836  0.00  0.00      C2   H
ATOM   3325  HD2 PHE A 334     -21.742 -11.384 -14.449  0.00  0.00      C2   H
ATOM   3326  HE1 PHE A 334     -22.759 -15.089 -11.391  0.00  0.00      C2   H
ATOM   3327  HE2 PHE A 334     -20.070 -13.143 -14.107  0.00  0.00      C2   H
ATOM   3328  HZ  PHE A 334     -20.479 -15.022 -12.668  0.00  0.00      C2   H
ATOM   3329  N   VAL A 335     -22.613  -8.856 -12.003  0.00  0.00      C2   N
ATOM   3330  CA  VAL A 335     -21.375  -8.225 -11.551  0.00  0.00      C2   C
ATOM   3331  C   VAL A 335     -21.455  -7.488 -10.245  0.00  0.00      C2   C
ATOM   3332  O   VAL A 335     -20.429  -7.497  -9.506  0.00  0.00      C2   O
ATOM   3333  CB  VAL A 335     -20.810  -7.426 -12.703  0.00  0.00      C2   C
ATOM   3334  CG1 VAL A 335     -19.771  -6.367 -12.301  0.00  0.00      C2   C
ATOM   3335  CG2 VAL A 335     -20.253  -8.295 -13.818  0.00  0.00      C2   C
ATOM   3336  H   VAL A 335     -22.964  -8.490 -12.876  0.00  0.00      C2   H
ATOM   3337  HA  VAL A 335     -20.669  -9.037 -11.372  0.00  0.00      C2   H
ATOM   3338  HB  VAL A 335     -21.643  -6.911 -13.180  0.00  0.00      C2   H
ATOM   3339 HG11 VAL A 335     -19.275  -6.070 -13.225  0.00  0.00      C2   H
ATOM   3340 HG12 VAL A 335     -20.289  -5.502 -11.887  0.00  0.00      C2   H
ATOM   3341 HG13 VAL A 335     -18.983  -6.787 -11.676  0.00  0.00      C2   H
ATOM   3342 HG21 VAL A 335     -20.000  -7.679 -14.681  0.00  0.00      C2   H
ATOM   3343 HG22 VAL A 335     -19.470  -8.955 -13.443  0.00  0.00      C2   H
ATOM   3344 HG23 VAL A 335     -20.972  -9.054 -14.125  0.00  0.00      C2   H
ATOM   3345  N   PHE A 336     -22.584  -6.989  -9.729  0.00  0.00      C2   N
ATOM   3346  CA  PHE A 336     -22.805  -6.575  -8.322  0.00  0.00      C2   C
ATOM   3347  C   PHE A 336     -22.712  -7.795  -7.317  0.00  0.00      C2   C
ATOM   3348  O   PHE A 336     -21.957  -7.668  -6.339  0.00  0.00      C2   O
ATOM   3349  CB  PHE A 336     -24.200  -5.842  -8.263  0.00  0.00      C2   C
ATOM   3350  CG  PHE A 336     -24.617  -5.311  -6.848  0.00  0.00      C2   C
ATOM   3351  CD1 PHE A 336     -24.294  -4.011  -6.329  0.00  0.00      C2   C
ATOM   3352  CD2 PHE A 336     -25.224  -6.248  -5.943  0.00  0.00      C2   C
ATOM   3353  CE1 PHE A 336     -24.718  -3.557  -5.145  0.00  0.00      C2   C
ATOM   3354  CE2 PHE A 336     -25.603  -5.740  -4.733  0.00  0.00      C2   C
ATOM   3355  CZ  PHE A 336     -25.382  -4.468  -4.323  0.00  0.00      C2   C
ATOM   3356  H   PHE A 336     -23.404  -7.110 -10.305  0.00  0.00      C2   H
ATOM   3357  HA  PHE A 336     -21.992  -5.918  -8.012  0.00  0.00      C2   H
ATOM   3358  HB3 PHE A 336     -25.022  -6.453  -8.636  0.00  0.00      C2   H
ATOM   3359  HB2 PHE A 336     -24.074  -4.987  -8.926  0.00  0.00      C2   H
ATOM   3360  HD1 PHE A 336     -23.895  -3.226  -6.955  0.00  0.00      C2   H
ATOM   3361  HD2 PHE A 336     -25.559  -7.210  -6.302  0.00  0.00      C2   H
ATOM   3362  HE1 PHE A 336     -24.584  -2.533  -4.830  0.00  0.00      C2   H
ATOM   3363  HE2 PHE A 336     -26.272  -6.309  -4.103  0.00  0.00      C2   H
ATOM   3364  HZ  PHE A 336     -25.741  -4.047  -3.396  0.00  0.00      C2   H
ATOM   3365  N   ASP A 337     -23.535  -8.845  -7.382  0.00  0.00      C2   N
ATOM   3366  CA  ASP A 337     -23.464 -10.173  -6.719  0.00  0.00      C2   C
ATOM   3367  C   ASP A 337     -22.077 -10.811  -6.789  0.00  0.00      C2   C
ATOM   3368  O   ASP A 337     -21.499 -11.068  -5.684  0.00  0.00      C2   O
ATOM   3369  CB  ASP A 337     -24.586 -11.152  -7.176  0.00  0.00      C2   C
ATOM   3370  CG  ASP A 337     -26.020 -10.678  -7.188  0.00  0.00      C2   C
ATOM   3371  OD1 ASP A 337     -26.431  -9.886  -6.303  0.00  0.00      C2   O
ATOM   3372  OD2 ASP A 337     -26.767 -11.115  -8.076  0.00  0.00      C2   O
ATOM   3373  H   ASP A 337     -24.043  -8.800  -8.254  0.00  0.00      C2   H
ATOM   3374  HA  ASP A 337     -23.678  -9.947  -5.674  0.00  0.00      C2   H
ATOM   3375  HB3 ASP A 337     -24.498 -12.026  -6.530  0.00  0.00      C2   H
ATOM   3376  HB2 ASP A 337     -24.277 -11.337  -8.204  0.00  0.00      C2   H
ATOM   3377  N   ALA A 338     -21.400 -10.858  -7.933  0.00  0.00      C2   N
ATOM   3378  CA  ALA A 338     -19.924 -11.152  -8.009  0.00  0.00      C2   C
ATOM   3379  C   ALA A 338     -18.996 -10.255  -7.112  0.00  0.00      C2   C
ATOM   3380  O   ALA A 338     -18.126 -10.793  -6.434  0.00  0.00      C2   O
ATOM   3381  CB  ALA A 338     -19.451 -11.339  -9.458  0.00  0.00      C2   C
ATOM   3382  H   ALA A 338     -21.811 -10.540  -8.799  0.00  0.00      C2   H
ATOM   3383  HA  ALA A 338     -19.773 -12.110  -7.509  0.00  0.00      C2   H
ATOM   3384  HB1 ALA A 338     -18.363 -11.366  -9.400  0.00  0.00      C2   H
ATOM   3385  HB2 ALA A 338     -19.828 -12.301  -9.806  0.00  0.00      C2   H
ATOM   3386  HB3 ALA A 338     -19.805 -10.585 -10.161  0.00  0.00      C2   H
ATOM   3387  N   VAL A 339     -19.141  -8.927  -7.162  0.00  0.00      C2   N
ATOM   3388  CA  VAL A 339     -18.295  -7.963  -6.385  0.00  0.00      C2   C
ATOM   3389  C   VAL A 339     -18.579  -8.042  -4.878  0.00  0.00      C2   C
ATOM   3390  O   VAL A 339     -17.725  -8.052  -3.997  0.00  0.00      C2   O
ATOM   3391  CB  VAL A 339     -18.356  -6.554  -6.939  0.00  0.00      C2   C
ATOM   3392  CG1 VAL A 339     -17.877  -5.372  -5.970  0.00  0.00      C2   C
ATOM   3393  CG2 VAL A 339     -17.630  -6.382  -8.236  0.00  0.00      C2   C
ATOM   3394  H   VAL A 339     -19.818  -8.604  -7.838  0.00  0.00      C2   H
ATOM   3395  HA  VAL A 339     -17.285  -8.305  -6.612  0.00  0.00      C2   H
ATOM   3396  HB  VAL A 339     -19.409  -6.366  -7.147  0.00  0.00      C2   H
ATOM   3397 HG11 VAL A 339     -16.834  -5.407  -5.654  0.00  0.00      C2   H
ATOM   3398 HG12 VAL A 339     -18.162  -4.420  -6.419  0.00  0.00      C2   H
ATOM   3399 HG13 VAL A 339     -18.498  -5.310  -5.076  0.00  0.00      C2   H
ATOM   3400 HG21 VAL A 339     -17.968  -7.116  -8.968  0.00  0.00      C2   H
ATOM   3401 HG22 VAL A 339     -17.679  -5.383  -8.669  0.00  0.00      C2   H
ATOM   3402 HG23 VAL A 339     -16.613  -6.722  -8.042  0.00  0.00      C2   H
ATOM   3403  N   THR A 340     -19.862  -8.149  -4.602  0.00  0.00      C2   N
ATOM   3404  CA  THR A 340     -20.464  -8.326  -3.242  0.00  0.00      C2   C
ATOM   3405  C   THR A 340     -19.900  -9.620  -2.590  0.00  0.00      C2   C
ATOM   3406  O   THR A 340     -19.477  -9.554  -1.419  0.00  0.00      C2   O
ATOM   3407  CB  THR A 340     -22.029  -8.248  -3.176  0.00  0.00      C2   C
ATOM   3408  OG1 THR A 340     -22.523  -6.962  -3.673  0.00  0.00      C2   O
ATOM   3409  CG2 THR A 340     -22.675  -8.400  -1.834  0.00  0.00      C2   C
ATOM   3410  H   THR A 340     -20.457  -8.234  -5.414  0.00  0.00      C2   H
ATOM   3411  HA  THR A 340     -20.058  -7.573  -2.567  0.00  0.00      C2   H
ATOM   3412  HB  THR A 340     -22.457  -8.998  -3.841  0.00  0.00      C2   H
ATOM   3413  HG1 THR A 340     -22.220  -6.832  -4.575  0.00  0.00      C2   H
ATOM   3414 HG21 THR A 340     -22.857  -9.466  -1.700  0.00  0.00      C2   H
ATOM   3415 HG22 THR A 340     -21.959  -8.185  -1.040  0.00  0.00      C2   H
ATOM   3416 HG23 THR A 340     -23.648  -7.924  -1.710  0.00  0.00      C2   H
ATOM   3417  N   ASP A 341     -19.939 -10.724  -3.313  0.00  0.00      C2   N
ATOM   3418  CA  ASP A 341     -19.408 -12.080  -2.968  0.00  0.00      C2   C
ATOM   3419  C   ASP A 341     -17.930 -12.063  -2.631  0.00  0.00      C2   C
ATOM   3420  O   ASP A 341     -17.533 -12.532  -1.584  0.00  0.00      C2   O
ATOM   3421  CB  ASP A 341     -19.862 -13.210  -3.952  0.00  0.00      C2   C
ATOM   3422  CG  ASP A 341     -19.398 -14.619  -3.457  0.00  0.00      C2   C
ATOM   3423  OD1 ASP A 341     -19.776 -14.994  -2.367  0.00  0.00      C2   O
ATOM   3424  OD2 ASP A 341     -18.932 -15.407  -4.299  0.00  0.00      C2   O
ATOM   3425  H   ASP A 341     -20.414 -10.616  -4.198  0.00  0.00      C2   H
ATOM   3426  HA  ASP A 341     -19.837 -12.265  -1.983  0.00  0.00      C2   H
ATOM   3427  HB3 ASP A 341     -19.417 -13.053  -4.935  0.00  0.00      C2   H
ATOM   3428  HB2 ASP A 341     -20.948 -13.165  -4.020  0.00  0.00      C2   H
ATOM   3429  N   VAL A 342     -17.163 -11.416  -3.501  0.00  0.00      C2   N
ATOM   3430  CA  VAL A 342     -15.744 -11.186  -3.330  0.00  0.00      C2   C
ATOM   3431  C   VAL A 342     -15.406 -10.426  -2.077  0.00  0.00      C2   C
ATOM   3432  O   VAL A 342     -14.487 -10.816  -1.411  0.00  0.00      C2   O
ATOM   3433  CB  VAL A 342     -15.103 -10.428  -4.478  0.00  0.00      C2   C
ATOM   3434  CG1 VAL A 342     -13.628  -9.915  -4.306  0.00  0.00      C2   C
ATOM   3435  CG2 VAL A 342     -15.122 -11.305  -5.737  0.00  0.00      C2   C
ATOM   3436  H   VAL A 342     -17.744 -11.071  -4.253  0.00  0.00      C2   H
ATOM   3437  HA  VAL A 342     -15.289 -12.177  -3.338  0.00  0.00      C2   H
ATOM   3438  HB  VAL A 342     -15.640  -9.513  -4.729  0.00  0.00      C2   H
ATOM   3439 HG11 VAL A 342     -13.168  -9.790  -5.287  0.00  0.00      C2   H
ATOM   3440 HG12 VAL A 342     -13.541  -9.065  -3.629  0.00  0.00      C2   H
ATOM   3441 HG13 VAL A 342     -13.012 -10.664  -3.809  0.00  0.00      C2   H
ATOM   3442 HG21 VAL A 342     -14.456 -12.166  -5.678  0.00  0.00      C2   H
ATOM   3443 HG22 VAL A 342     -16.105 -11.736  -5.928  0.00  0.00      C2   H
ATOM   3444 HG23 VAL A 342     -14.798 -10.727  -6.602  0.00  0.00      C2   H
ATOM   3445  N   ILE A 343     -16.061  -9.266  -1.895  0.00  0.00      C2   N
ATOM   3446  CA  ILE A 343     -15.815  -8.402  -0.707  0.00  0.00      C2   C
ATOM   3447  C   ILE A 343     -15.950  -9.081   0.668  0.00  0.00      C2   C
ATOM   3448  O   ILE A 343     -15.058  -8.849   1.498  0.00  0.00      C2   O
ATOM   3449  CB  ILE A 343     -16.696  -7.143  -0.784  0.00  0.00      C2   C
ATOM   3450  CG1 ILE A 343     -16.099  -6.229  -1.880  0.00  0.00      C2   C
ATOM   3451  CG2 ILE A 343     -17.005  -6.443   0.601  0.00  0.00      C2   C
ATOM   3452  CD1 ILE A 343     -17.012  -5.066  -2.259  0.00  0.00      C2   C
ATOM   3453  H   ILE A 343     -16.827  -8.987  -2.492  0.00  0.00      C2   H
ATOM   3454  HA  ILE A 343     -14.829  -8.022  -0.974  0.00  0.00      C2   H
ATOM   3455  HB  ILE A 343     -17.646  -7.415  -1.244  0.00  0.00      C2   H
ATOM   3456 HG13 ILE A 343     -15.894  -6.731  -2.825  0.00  0.00      C2   H
ATOM   3457 HG12 ILE A 343     -15.121  -5.968  -1.477  0.00  0.00      C2   H
ATOM   3458 HG21 ILE A 343     -17.581  -7.049   1.300  0.00  0.00      C2   H
ATOM   3459 HG22 ILE A 343     -16.047  -6.148   1.028  0.00  0.00      C2   H
ATOM   3460 HG23 ILE A 343     -17.664  -5.592   0.426  0.00  0.00      C2   H
ATOM   3461 HD11 ILE A 343     -17.966  -5.089  -1.733  0.00  0.00      C2   H
ATOM   3462 HD12 ILE A 343     -16.664  -4.075  -1.967  0.00  0.00      C2   H
ATOM   3463 HD13 ILE A 343     -17.236  -5.057  -3.326  0.00  0.00      C2   H
ATOM   3464  N   ILE A 344     -17.004  -9.948   0.799  0.00  0.00      C2   N
ATOM   3465  CA  ILE A 344     -17.229 -10.682   2.059  0.00  0.00      C2   C
ATOM   3466  C   ILE A 344     -16.035 -11.704   2.258  0.00  0.00      C2   C
ATOM   3467  O   ILE A 344     -15.593 -11.955   3.373  0.00  0.00      C2   O
ATOM   3468  CB  ILE A 344     -18.639 -11.335   2.215  0.00  0.00      C2   C
ATOM   3469  CG1 ILE A 344     -18.756 -12.004   3.607  0.00  0.00      C2   C
ATOM   3470  CG2 ILE A 344     -19.080 -12.267   1.011  0.00  0.00      C2   C
ATOM   3471  CD1 ILE A 344     -20.243 -12.173   4.009  0.00  0.00      C2   C
ATOM   3472  H   ILE A 344     -17.717 -10.162   0.115  0.00  0.00      C2   H
ATOM   3473  HA  ILE A 344     -17.100  -9.900   2.807  0.00  0.00      C2   H
ATOM   3474  HB  ILE A 344     -19.335 -10.495   2.195  0.00  0.00      C2   H
ATOM   3475 HG13 ILE A 344     -18.341 -11.455   4.453  0.00  0.00      C2   H
ATOM   3476 HG12 ILE A 344     -18.255 -12.949   3.814  0.00  0.00      C2   H
ATOM   3477 HG21 ILE A 344     -19.126 -11.650   0.113  0.00  0.00      C2   H
ATOM   3478 HG22 ILE A 344     -18.510 -13.188   0.891  0.00  0.00      C2   H
ATOM   3479 HG23 ILE A 344     -20.140 -12.474   1.156  0.00  0.00      C2   H
ATOM   3480 HD11 ILE A 344     -20.413 -12.502   5.034  0.00  0.00      C2   H
ATOM   3481 HD12 ILE A 344     -20.783 -11.229   4.083  0.00  0.00      C2   H
ATOM   3482 HD13 ILE A 344     -20.822 -12.773   3.308  0.00  0.00      C2   H
ATOM   3483  N   LYS A 345     -15.709 -12.382   1.141  0.00  0.00      C2   N
ATOM   3484  CA  LYS A 345     -14.686 -13.419   1.180  0.00  0.00      C2   C
ATOM   3485  C   LYS A 345     -13.300 -12.866   1.313  0.00  0.00      C2   C
ATOM   3486  O   LYS A 345     -12.496 -13.516   1.978  0.00  0.00      C2   O
ATOM   3487  CB  LYS A 345     -14.823 -14.331  -0.112  0.00  0.00      C2   C
ATOM   3488  CG  LYS A 345     -16.204 -15.037  -0.172  0.00  0.00      C2   C
ATOM   3489  CD  LYS A 345     -16.482 -15.802  -1.498  0.00  0.00      C2   C
ATOM   3490  CE  LYS A 345     -17.580 -16.832  -1.380  0.00  0.00      C2   C
ATOM   3491  NZ  LYS A 345     -17.844 -17.245  -2.799  0.00  0.00      C2   N
ATOM   3492  H   LYS A 345     -16.196 -12.068   0.314  0.00  0.00      C2   H
ATOM   3493  HA  LYS A 345     -14.752 -14.082   2.042  0.00  0.00      C2   H
ATOM   3494  HB3 LYS A 345     -13.999 -15.030  -0.260  0.00  0.00      C2   H
ATOM   3495  HB2 LYS A 345     -14.822 -13.612  -0.931  0.00  0.00      C2   H
ATOM   3496  HG3 LYS A 345     -17.031 -14.386   0.113  0.00  0.00      C2   H
ATOM   3497  HG2 LYS A 345     -16.175 -15.777   0.628  0.00  0.00      C2   H
ATOM   3498  HD3 LYS A 345     -15.599 -16.225  -1.975  0.00  0.00      C2   H
ATOM   3499  HD2 LYS A 345     -16.755 -14.969  -2.145  0.00  0.00      C2   H
ATOM   3500  HE3 LYS A 345     -18.441 -16.459  -0.825  0.00  0.00      C2   H
ATOM   3501  HE2 LYS A 345     -17.140 -17.677  -0.851  0.00  0.00      C2   H
ATOM   3502  HZ1 LYS A 345     -18.174 -16.422  -3.283  0.00  0.00      C2   H
ATOM   3503  HZ2 LYS A 345     -16.997 -17.439  -3.314  0.00  0.00      C2   H
ATOM   3504  HZ3 LYS A 345     -18.371 -18.101  -2.901  0.00  0.00      C2   H
ATOM   3505  N   ASN A 346     -12.925 -11.710   0.771  0.00  0.00      C2   N
ATOM   3506  CA  ASN A 346     -11.595 -11.128   0.838  0.00  0.00      C2   C
ATOM   3507  C   ASN A 346     -11.362 -10.689   2.282  0.00  0.00      C2   C
ATOM   3508  O   ASN A 346     -10.281 -10.899   2.852  0.00  0.00      C2   O
ATOM   3509  CB  ASN A 346     -11.591  -9.847  -0.041  0.00  0.00      C2   C
ATOM   3510  CG  ASN A 346     -11.274 -10.115  -1.503  0.00  0.00      C2   C
ATOM   3511  OD1 ASN A 346     -10.890 -11.193  -1.931  0.00  0.00      C2   O
ATOM   3512  ND2 ASN A 346     -11.263  -9.066  -2.300  0.00  0.00      C2   N
ATOM   3513  H   ASN A 346     -13.555 -11.233   0.141  0.00  0.00      C2   H
ATOM   3514  HA  ASN A 346     -10.952 -11.950   0.523  0.00  0.00      C2   H
ATOM   3515  HB3 ASN A 346     -10.880  -9.134   0.375  0.00  0.00      C2   H
ATOM   3516  HB2 ASN A 346     -12.561  -9.354   0.025  0.00  0.00      C2   H
ATOM   3517 HD22 ASN A 346     -10.993  -9.223  -3.260  0.00  0.00      C2   H
ATOM   3518 HD21 ASN A 346     -11.744  -8.215  -2.045  0.00  0.00      C2   H
ATOM   3519  N   ASN A 347     -12.346 -10.088   2.933  0.00  0.00      C2   N
ATOM   3520  CA  ASN A 347     -12.382  -9.835   4.339  0.00  0.00      C2   C
ATOM   3521  C   ASN A 347     -12.159 -11.077   5.147  0.00  0.00      C2   C
ATOM   3522  O   ASN A 347     -11.505 -10.893   6.196  0.00  0.00      C2   O
ATOM   3523  CB  ASN A 347     -13.738  -9.140   4.717  0.00  0.00      C2   C
ATOM   3524  CG  ASN A 347     -13.786  -7.637   4.590  0.00  0.00      C2   C
ATOM   3525  OD1 ASN A 347     -12.740  -7.039   4.375  0.00  0.00      C2   O
ATOM   3526  ND2 ASN A 347     -14.907  -6.950   4.737  0.00  0.00      C2   N
ATOM   3527  H   ASN A 347     -13.177 -10.009   2.365  0.00  0.00      C2   H
ATOM   3528  HA  ASN A 347     -11.560  -9.139   4.507  0.00  0.00      C2   H
ATOM   3529  HB3 ASN A 347     -13.747  -9.316   5.793  0.00  0.00      C2   H
ATOM   3530  HB2 ASN A 347     -14.617  -9.558   4.227  0.00  0.00      C2   H
ATOM   3531 HD22 ASN A 347     -14.791  -5.987   5.017  0.00  0.00      C2   H
ATOM   3532 HD21 ASN A 347     -15.771  -7.427   4.954  0.00  0.00      C2   H
ATOM   3533  N   LEU A 348     -12.702 -12.236   4.870  0.00  0.00      C2   N
ATOM   3534  CA  LEU A 348     -12.634 -13.423   5.779  0.00  0.00      C2   C
ATOM   3535  C   LEU A 348     -11.345 -14.176   5.561  0.00  0.00      C2   C
ATOM   3536  O   LEU A 348     -10.829 -14.800   6.474  0.00  0.00      C2   O
ATOM   3537  CB  LEU A 348     -13.864 -14.211   5.662  0.00  0.00      C2   C
ATOM   3538  CG  LEU A 348     -15.050 -13.504   6.385  0.00  0.00      C2   C
ATOM   3539  CD1 LEU A 348     -16.404 -14.030   5.781  0.00  0.00      C2   C
ATOM   3540  CD2 LEU A 348     -15.037 -13.840   7.860  0.00  0.00      C2   C
ATOM   3541  H   LEU A 348     -13.417 -12.275   4.158  0.00  0.00      C2   H
ATOM   3542  HA  LEU A 348     -12.501 -13.126   6.819  0.00  0.00      C2   H
ATOM   3543  HB3 LEU A 348     -13.696 -15.160   6.171  0.00  0.00      C2   H
ATOM   3544  HB2 LEU A 348     -14.215 -14.423   4.651  0.00  0.00      C2   H
ATOM   3545  HG  LEU A 348     -15.049 -12.445   6.128  0.00  0.00      C2   H
ATOM   3546 HD11 LEU A 348     -17.211 -13.381   6.121  0.00  0.00      C2   H
ATOM   3547 HD12 LEU A 348     -16.421 -14.065   4.692  0.00  0.00      C2   H
ATOM   3548 HD13 LEU A 348     -16.627 -15.040   6.127  0.00  0.00      C2   H
ATOM   3549 HD21 LEU A 348     -14.067 -14.173   8.230  0.00  0.00      C2   H
ATOM   3550 HD22 LEU A 348     -15.161 -12.910   8.414  0.00  0.00      C2   H
ATOM   3551 HD23 LEU A 348     -15.881 -14.463   8.157  0.00  0.00      C2   H
ATOM   3552  N   LYS A 349     -10.813 -14.082   4.302  0.00  0.00      C2   N
ATOM   3553  CA  LYS A 349      -9.436 -14.371   3.940  0.00  0.00      C2   C
ATOM   3554  C   LYS A 349      -8.363 -13.422   4.520  0.00  0.00      C2   C
ATOM   3555  O   LYS A 349      -7.387 -13.978   5.005  0.00  0.00      C2   O
ATOM   3556  CB  LYS A 349      -9.319 -14.482   2.403  0.00  0.00      C2   C
ATOM   3557  CG  LYS A 349     -10.121 -15.708   1.826  0.00  0.00      C2   C
ATOM   3558  CD  LYS A 349     -10.203 -15.931   0.347  0.00  0.00      C2   C
ATOM   3559  CE  LYS A 349     -10.951 -14.801  -0.500  0.00  0.00      C2   C
ATOM   3560  NZ  LYS A 349     -11.098 -15.255  -1.914  0.00  0.00      C2   N
ATOM   3561  H   LYS A 349     -11.317 -13.775   3.482  0.00  0.00      C2   H
ATOM   3562  HA  LYS A 349      -9.195 -15.335   4.387  0.00  0.00      C2   H
ATOM   3563  HB3 LYS A 349      -8.271 -14.612   2.131  0.00  0.00      C2   H
ATOM   3564  HB2 LYS A 349      -9.439 -13.484   1.981  0.00  0.00      C2   H
ATOM   3565  HG3 LYS A 349     -11.097 -15.625   2.304  0.00  0.00      C2   H
ATOM   3566  HG2 LYS A 349      -9.657 -16.604   2.240  0.00  0.00      C2   H
ATOM   3567  HD3 LYS A 349     -10.820 -16.800   0.116  0.00  0.00      C2   H
ATOM   3568  HD2 LYS A 349      -9.294 -16.319  -0.113  0.00  0.00      C2   H
ATOM   3569  HE3 LYS A 349     -10.208 -14.014  -0.631  0.00  0.00      C2   H
ATOM   3570  HE2 LYS A 349     -11.874 -14.478  -0.017  0.00  0.00      C2   H
ATOM   3571  HZ1 LYS A 349     -11.328 -14.402  -2.403  0.00  0.00      C2   H
ATOM   3572  HZ2 LYS A 349     -10.237 -15.530  -2.364  0.00  0.00      C2   H
ATOM   3573  HZ3 LYS A 349     -11.698 -16.060  -2.029  0.00  0.00      C2   H
ATOM   3574  N   ASP A 350      -8.649 -12.108   4.478  0.00  0.00      C2   N
ATOM   3575  CA  ASP A 350      -7.868 -11.040   5.214  0.00  0.00      C2   C
ATOM   3576  C   ASP A 350      -7.434 -11.442   6.619  0.00  0.00      C2   C
ATOM   3577  O   ASP A 350      -6.251 -11.293   6.911  0.00  0.00      C2   O
ATOM   3578  CB  ASP A 350      -8.581  -9.695   5.248  0.00  0.00      C2   C
ATOM   3579  CG  ASP A 350      -7.825  -8.414   5.649  0.00  0.00      C2   C
ATOM   3580  OD1 ASP A 350      -6.611  -8.359   5.235  0.00  0.00      C2   O
ATOM   3581  OD2 ASP A 350      -8.493  -7.430   6.060  0.00  0.00      C2   O
ATOM   3582  H   ASP A 350      -9.406 -11.652   3.989  0.00  0.00      C2   H
ATOM   3583  HA  ASP A 350      -6.931 -10.993   4.658  0.00  0.00      C2   H
ATOM   3584  HB3 ASP A 350      -9.466  -9.795   5.876  0.00  0.00      C2   H
ATOM   3585  HB2 ASP A 350      -8.893  -9.468   4.229  0.00  0.00      C2   H
ATOM   3586  N   CYS A 351      -8.361 -11.866   7.465  0.00  0.00      C2   N
ATOM   3587  CA  CYS A 351      -8.030 -12.248   8.831  0.00  0.00      C2   C
ATOM   3588  C   CYS A 351      -7.630 -13.732   8.941  0.00  0.00      C2   C
ATOM   3589  O   CYS A 351      -7.200 -14.130  10.016  0.00  0.00      C2   O
ATOM   3590  CB  CYS A 351      -9.175 -12.040   9.797  0.00  0.00      C2   C
ATOM   3591  SG  CYS A 351      -9.801 -10.301   9.977  0.00  0.00      C2   S
ATOM   3592  H   CYS A 351      -9.334 -11.728   7.236  0.00  0.00      C2   H
ATOM   3593  HA  CYS A 351      -7.158 -11.653   9.104  0.00  0.00      C2   H
ATOM   3594  HB3 CYS A 351      -8.904 -12.457  10.767  0.00  0.00      C2   H
ATOM   3595  HB2 CYS A 351     -10.070 -12.609   9.545  0.00  0.00      C2   H
ATOM   3596  HG  CYS A 351      -8.617  -9.702  10.140  0.00  0.00      C2   H
ATOM   3597  N   GLY A 352      -7.797 -14.618   7.937  0.00  0.00      C2   N
ATOM   3598  CA  GLY A 352      -7.459 -16.011   8.130  0.00  0.00      C2   C
ATOM   3599  C   GLY A 352      -8.504 -16.765   8.992  0.00  0.00      C2   C
ATOM   3600  O   GLY A 352      -8.225 -17.760   9.629  0.00  0.00      C2   O
ATOM   3601  H   GLY A 352      -8.337 -14.379   7.118  0.00  0.00      C2   H
ATOM   3602  HA3 GLY A 352      -6.438 -16.144   8.487  0.00  0.00      C2   H
ATOM   3603  HA2 GLY A 352      -7.523 -16.565   7.194  0.00  0.00      C2   H
ATOM   3604  N   LEU A 353      -9.737 -16.201   9.139  0.00  0.00      C2   N
ATOM   3605  CA  LEU A 353     -10.947 -16.935   9.607  0.00  0.00      C2   C
ATOM   3606  C   LEU A 353     -11.492 -17.902   8.542  0.00  0.00      C2   C
ATOM   3607  O   LEU A 353     -12.342 -18.685   8.853  0.00  0.00      C2   O
ATOM   3608  CB  LEU A 353     -12.024 -15.967  10.051  0.00  0.00      C2   C
ATOM   3609  CG  LEU A 353     -11.784 -14.845  11.141  0.00  0.00      C2   C
ATOM   3610  CD1 LEU A 353     -13.059 -14.025  11.295  0.00  0.00      C2   C
ATOM   3611  CD2 LEU A 353     -11.255 -15.546  12.420  0.00  0.00      C2   C
ATOM   3612  H   LEU A 353      -9.821 -15.384   8.551  0.00  0.00      C2   H
ATOM   3613  HA  LEU A 353     -10.682 -17.460  10.524  0.00  0.00      C2   H
ATOM   3614  HB3 LEU A 353     -12.818 -16.656  10.339  0.00  0.00      C2   H
ATOM   3615  HB2 LEU A 353     -12.408 -15.466   9.162  0.00  0.00      C2   H
ATOM   3616  HG  LEU A 353     -11.033 -14.158  10.751  0.00  0.00      C2   H
ATOM   3617 HD11 LEU A 353     -13.068 -13.159  10.634  0.00  0.00      C2   H
ATOM   3618 HD12 LEU A 353     -13.951 -14.588  11.018  0.00  0.00      C2   H
ATOM   3619 HD13 LEU A 353     -13.236 -13.642  12.300  0.00  0.00      C2   H
ATOM   3620 HD21 LEU A 353     -11.639 -15.130  13.352  0.00  0.00      C2   H
ATOM   3621 HD22 LEU A 353     -11.276 -16.631  12.519  0.00  0.00      C2   H
ATOM   3622 HD23 LEU A 353     -10.251 -15.180  12.632  0.00  0.00      C2   H
ATOM   3623  N   PHE A 354     -11.005 -17.779   7.301  0.00  0.00      C2   N
ATOM   3624  CA  PHE A 354     -11.260 -18.672   6.117  0.00  0.00      C2   C
ATOM   3625  C   PHE A 354      -9.826 -19.122   5.618  0.00  0.00      C2   C
ATOM   3626  O   PHE A 354      -8.898 -18.361   5.816  0.00  0.00      C2   O
ATOM   3627  CB  PHE A 354     -12.045 -17.962   4.968  0.00  0.00      C2   C
ATOM   3628  CG  PHE A 354     -12.496 -18.880   3.783  0.00  0.00      C2   C
ATOM   3629  CD1 PHE A 354     -13.716 -19.618   3.817  0.00  0.00      C2   C
ATOM   3630  CD2 PHE A 354     -11.586 -19.128   2.709  0.00  0.00      C2   C
ATOM   3631  CE1 PHE A 354     -13.932 -20.579   2.881  0.00  0.00      C2   C
ATOM   3632  CE2 PHE A 354     -11.872 -20.065   1.761  0.00  0.00      C2   C
ATOM   3633  CZ  PHE A 354     -13.059 -20.808   1.801  0.00  0.00      C2   C
ATOM   3634  H   PHE A 354     -10.334 -17.060   7.071  0.00  0.00      C2   H
ATOM   3635  HA  PHE A 354     -11.806 -19.568   6.412  0.00  0.00      C2   H
ATOM   3636  HB3 PHE A 354     -11.402 -17.175   4.572  0.00  0.00      C2   H
ATOM   3637  HB2 PHE A 354     -12.883 -17.416   5.400  0.00  0.00      C2   H
ATOM   3638  HD1 PHE A 354     -14.432 -19.609   4.626  0.00  0.00      C2   H
ATOM   3639  HD2 PHE A 354     -10.667 -18.562   2.665  0.00  0.00      C2   H
ATOM   3640  HE1 PHE A 354     -14.879 -21.098   2.917  0.00  0.00      C2   H
ATOM   3641  HE2 PHE A 354     -11.169 -20.086   0.941  0.00  0.00      C2   H
ATOM   3642  HZ  PHE A 354     -13.205 -21.592   1.072  0.00  0.00      C2   H
ATOM   3643  N   NMA A 354      -9.498 -20.354   5.209  0.00  0.00      C2   N
ATOM   3644  CA  NMA A 354     -10.418 -21.448   5.070  0.00  0.00      C2   C
ATOM   3645  H   NMA A 354      -8.530 -20.637   5.142  0.00  0.00      C2   H
ATOM   3646  1HA NMA A 354     -11.481 -21.205   5.083  0.00  0.00      C2   H
ATOM   3647  2HA NMA A 354     -10.329 -21.975   4.120  0.00  0.00      C2   H
ATOM   3648  3HA NMA A 354     -10.216 -22.208   5.824  0.00  0.00      C2   H
ATOM   3649  CH3 ACE B   1      39.292 -20.385 -33.038  0.00  0.00      C2   C
ATOM   3650  C   ACE B   1      38.426 -19.872 -34.244  0.00  0.00      C2   C
ATOM   3651  O   ACE B   1      38.995 -19.584 -35.307  0.00  0.00      C2   O
ATOM   3652  1H  ACE B   1      40.044 -21.021 -33.504  0.00  0.00      C2   H
ATOM   3653  2H  ACE B   1      39.707 -19.540 -32.490  0.00  0.00      C2   H
ATOM   3654  3H  ACE B   1      38.769 -20.975 -32.285  0.00  0.00      C2   H
ATOM   3655  N   SER B   2      37.111 -19.809 -34.190  0.00  0.00      C2   N
ATOM   3656  CA  SER B   2      36.225 -19.285 -35.236  0.00  0.00      C2   C
ATOM   3657  C   SER B   2      36.132 -17.791 -35.265  0.00  0.00      C2   C
ATOM   3658  O   SER B   2      36.545 -17.216 -34.287  0.00  0.00      C2   O
ATOM   3659  CB  SER B   2      34.943 -20.074 -35.077  0.00  0.00      C2   C
ATOM   3660  OG  SER B   2      34.130 -19.662 -33.959  0.00  0.00      C2   O
ATOM   3661  H2  SER B   2      36.630 -19.856 -33.303  0.00  0.00      C2   H
ATOM   3662  HA  SER B   2      36.548 -19.584 -36.233  0.00  0.00      C2   H
ATOM   3663  HB3 SER B   2      35.183 -21.133 -35.168  0.00  0.00      C2   H
ATOM   3664  HB2 SER B   2      34.334 -19.865 -35.957  0.00  0.00      C2   H
ATOM   3665  HG  SER B   2      34.624 -19.838 -33.155  0.00  0.00      C2   H
ATOM   3666  N   GLU B   3      35.588 -17.131 -36.277  0.00  0.00      C2   N
ATOM   3667  CA  GLU B   3      35.586 -15.611 -36.397  0.00  0.00      C2   C
ATOM   3668  C   GLU B   3      34.681 -14.923 -35.391  0.00  0.00      C2   C
ATOM   3669  O   GLU B   3      35.068 -13.876 -34.948  0.00  0.00      C2   O
ATOM   3670  CB  GLU B   3      35.261 -15.224 -37.865  0.00  0.00      C2   C
ATOM   3671  CG  GLU B   3      34.662 -13.807 -38.073  0.00  0.00      C2   C
ATOM   3672  CD  GLU B   3      34.423 -13.369 -39.503  0.00  0.00      C2   C
ATOM   3673  OE1 GLU B   3      35.008 -13.980 -40.396  0.00  0.00      C2   O
ATOM   3674  OE2 GLU B   3      33.756 -12.329 -39.760  0.00  0.00      C2   O
ATOM   3675  H   GLU B   3      35.278 -17.630 -37.098  0.00  0.00      C2   H
ATOM   3676  HA  GLU B   3      36.551 -15.148 -36.190  0.00  0.00      C2   H
ATOM   3677  HB3 GLU B   3      34.488 -15.841 -38.324  0.00  0.00      C2   H
ATOM   3678  HB2 GLU B   3      36.153 -15.391 -38.470  0.00  0.00      C2   H
ATOM   3679  HG3 GLU B   3      35.375 -13.095 -37.657  0.00  0.00      C2   H
ATOM   3680  HG2 GLU B   3      33.810 -13.702 -37.401  0.00  0.00      C2   H
ATOM   3681  N   LEU B   4      33.611 -15.596 -34.896  0.00  0.00      C2   N
ATOM   3682  CA  LEU B   4      32.870 -15.255 -33.617  0.00  0.00      C2   C
ATOM   3683  C   LEU B   4      33.802 -15.274 -32.366  0.00  0.00      C2   C
ATOM   3684  O   LEU B   4      33.742 -14.319 -31.605  0.00  0.00      C2   O
ATOM   3685  CB  LEU B   4      31.617 -16.216 -33.476  0.00  0.00      C2   C
ATOM   3686  CG  LEU B   4      30.687 -15.845 -32.327  0.00  0.00      C2   C
ATOM   3687  CD1 LEU B   4      30.269 -14.336 -32.249  0.00  0.00      C2   C
ATOM   3688  CD2 LEU B   4      29.438 -16.797 -32.411  0.00  0.00      C2   C
ATOM   3689  H   LEU B   4      33.387 -16.446 -35.394  0.00  0.00      C2   H
ATOM   3690  HA  LEU B   4      32.506 -14.262 -33.880  0.00  0.00      C2   H
ATOM   3691  HB3 LEU B   4      31.881 -17.273 -33.427  0.00  0.00      C2   H
ATOM   3692  HB2 LEU B   4      31.035 -16.222 -34.397  0.00  0.00      C2   H
ATOM   3693  HG  LEU B   4      31.232 -16.086 -31.414  0.00  0.00      C2   H
ATOM   3694 HD11 LEU B   4      30.276 -13.810 -33.204  0.00  0.00      C2   H
ATOM   3695 HD12 LEU B   4      29.340 -14.123 -31.721  0.00  0.00      C2   H
ATOM   3696 HD13 LEU B   4      31.000 -13.761 -31.680  0.00  0.00      C2   H
ATOM   3697 HD21 LEU B   4      28.464 -16.360 -32.629  0.00  0.00      C2   H
ATOM   3698 HD22 LEU B   4      29.619 -17.530 -33.196  0.00  0.00      C2   H
ATOM   3699 HD23 LEU B   4      29.377 -17.315 -31.454  0.00  0.00      C2   H
ATOM   3700  N   ASP B   5      34.632 -16.285 -32.230  0.00  0.00      C2   N
ATOM   3701  CA  ASP B   5      35.531 -16.420 -31.103  0.00  0.00      C2   C
ATOM   3702  C   ASP B   5      36.501 -15.246 -30.988  0.00  0.00      C2   C
ATOM   3703  O   ASP B   5      36.574 -14.572 -29.954  0.00  0.00      C2   O
ATOM   3704  CB  ASP B   5      36.305 -17.871 -31.069  0.00  0.00      C2   C
ATOM   3705  CG  ASP B   5      35.402 -19.064 -31.154  0.00  0.00      C2   C
ATOM   3706  OD1 ASP B   5      35.851 -20.072 -31.770  0.00  0.00      C2   O
ATOM   3707  OD2 ASP B   5      34.367 -19.124 -30.525  0.00  0.00      C2   O
ATOM   3708  H   ASP B   5      34.603 -17.040 -32.901  0.00  0.00      C2   H
ATOM   3709  HA  ASP B   5      34.929 -16.314 -30.200  0.00  0.00      C2   H
ATOM   3710  HB3 ASP B   5      36.975 -17.864 -30.209  0.00  0.00      C2   H
ATOM   3711  HB2 ASP B   5      36.964 -17.968 -31.932  0.00  0.00      C2   H
ATOM   3712  N   GLN B   6      37.164 -14.997 -32.137  0.00  0.00      C2   N
ATOM   3713  CA  GLN B   6      38.087 -13.934 -32.398  0.00  0.00      C2   C
ATOM   3714  C   GLN B   6      37.470 -12.517 -32.268  0.00  0.00      C2   C
ATOM   3715  O   GLN B   6      38.065 -11.684 -31.580  0.00  0.00      C2   O
ATOM   3716  CB  GLN B   6      38.784 -14.311 -33.729  0.00  0.00      C2   C
ATOM   3717  CG  GLN B   6      39.449 -15.653 -33.692  0.00  0.00      C2   C
ATOM   3718  CD  GLN B   6      40.643 -15.667 -34.641  0.00  0.00      C2   C
ATOM   3719  OE1 GLN B   6      40.458 -15.906 -35.807  0.00  0.00      C2   O
ATOM   3720  NE2 GLN B   6      41.836 -15.369 -34.197  0.00  0.00      C2   N
ATOM   3721  H   GLN B   6      36.963 -15.665 -32.868  0.00  0.00      C2   H
ATOM   3722  HA  GLN B   6      38.875 -14.007 -31.649  0.00  0.00      C2   H
ATOM   3723  HB3 GLN B   6      39.492 -13.484 -33.773  0.00  0.00      C2   H
ATOM   3724  HB2 GLN B   6      38.097 -14.263 -34.574  0.00  0.00      C2   H
ATOM   3725  HG3 GLN B   6      38.805 -16.506 -33.906  0.00  0.00      C2   H
ATOM   3726  HG2 GLN B   6      39.897 -15.841 -32.716  0.00  0.00      C2   H
ATOM   3727 HE22 GLN B   6      42.653 -15.475 -34.782  0.00  0.00      C2   H
ATOM   3728 HE21 GLN B   6      41.949 -15.133 -33.222  0.00  0.00      C2   H
ATOM   3729  N   LEU B   7      36.295 -12.211 -32.869  0.00  0.00      C2   N
ATOM   3730  CA  LEU B   7      35.475 -10.983 -32.620  0.00  0.00      C2   C
ATOM   3731  C   LEU B   7      35.221 -10.532 -31.168  0.00  0.00      C2   C
ATOM   3732  O   LEU B   7      35.379  -9.405 -30.748  0.00  0.00      C2   O
ATOM   3733  CB  LEU B   7      34.176 -11.148 -33.356  0.00  0.00      C2   C
ATOM   3734  CG  LEU B   7      34.183 -10.875 -34.928  0.00  0.00      C2   C
ATOM   3735  CD1 LEU B   7      32.902 -11.333 -35.585  0.00  0.00      C2   C
ATOM   3736  CD2 LEU B   7      34.458  -9.324 -35.212  0.00  0.00      C2   C
ATOM   3737  H   LEU B   7      35.805 -12.862 -33.465  0.00  0.00      C2   H
ATOM   3738  HA  LEU B   7      36.010 -10.126 -33.029  0.00  0.00      C2   H
ATOM   3739  HB3 LEU B   7      33.332 -10.597 -32.940  0.00  0.00      C2   H
ATOM   3740  HB2 LEU B   7      33.915 -12.191 -33.178  0.00  0.00      C2   H
ATOM   3741  HG  LEU B   7      34.982 -11.378 -35.473  0.00  0.00      C2   H
ATOM   3742 HD11 LEU B   7      32.151 -10.546 -35.654  0.00  0.00      C2   H
ATOM   3743 HD12 LEU B   7      33.118 -11.612 -36.616  0.00  0.00      C2   H
ATOM   3744 HD13 LEU B   7      32.290 -12.137 -35.175  0.00  0.00      C2   H
ATOM   3745 HD21 LEU B   7      33.842  -8.630 -34.641  0.00  0.00      C2   H
ATOM   3746 HD22 LEU B   7      35.520  -9.152 -35.032  0.00  0.00      C2   H
ATOM   3747 HD23 LEU B   7      34.358  -9.138 -36.282  0.00  0.00      C2   H
ATOM   3748  N   ARG B   8      34.780 -11.564 -30.413  0.00  0.00      C2   N
ATOM   3749  CA  ARG B   8      34.528 -11.387 -28.985  0.00  0.00      C2   C
ATOM   3750  C   ARG B   8      35.773 -11.117 -28.180  0.00  0.00      C2   C
ATOM   3751  O   ARG B   8      35.667 -10.444 -27.197  0.00  0.00      C2   O
ATOM   3752  CB  ARG B   8      33.777 -12.678 -28.565  0.00  0.00      C2   C
ATOM   3753  CG  ARG B   8      32.292 -12.538 -29.074  0.00  0.00      C2   C
ATOM   3754  CD  ARG B   8      31.433 -13.711 -28.621  0.00  0.00      C2   C
ATOM   3755  NE  ARG B   8      31.151 -13.712 -27.253  0.00  0.00      C2   N
ATOM   3756  CZ  ARG B   8      30.230 -12.967 -26.680  0.00  0.00      C2   C
ATOM   3757  NH1 ARG B   8      29.398 -12.172 -27.411  0.00  0.00      C2   N
ATOM   3758  NH2 ARG B   8      30.110 -12.969 -25.339  0.00  0.00      C2   N
ATOM   3759  H   ARG B   8      34.633 -12.476 -30.822  0.00  0.00      C2   H
ATOM   3760  HA  ARG B   8      33.928 -10.494 -28.810  0.00  0.00      C2   H
ATOM   3761  HB3 ARG B   8      33.657 -12.736 -27.484  0.00  0.00      C2   H
ATOM   3762  HB2 ARG B   8      34.487 -13.485 -28.743  0.00  0.00      C2   H
ATOM   3763  HG3 ARG B   8      32.281 -12.561 -30.163  0.00  0.00      C2   H
ATOM   3764  HG2 ARG B   8      31.863 -11.563 -28.839  0.00  0.00      C2   H
ATOM   3765  HD3 ARG B   8      32.014 -14.623 -28.759  0.00  0.00      C2   H
ATOM   3766  HD2 ARG B   8      30.535 -13.807 -29.231  0.00  0.00      C2   H
ATOM   3767  HE  ARG B   8      31.782 -14.131 -26.583  0.00  0.00      C2   H
ATOM   3768 HH12 ARG B   8      28.608 -11.688 -27.009  0.00  0.00      C2   H
ATOM   3769 HH11 ARG B   8      29.391 -12.217 -28.420  0.00  0.00      C2   H
ATOM   3770 HH22 ARG B   8      29.416 -12.542 -24.742  0.00  0.00      C2   H
ATOM   3771 HH21 ARG B   8      30.804 -13.405 -24.750  0.00  0.00      C2   H
ATOM   3772  N   GLN B   9      36.911 -11.822 -28.527  0.00  0.00      C2   N
ATOM   3773  CA  GLN B   9      38.193 -11.533 -27.849  0.00  0.00      C2   C
ATOM   3774  C   GLN B   9      38.806 -10.155 -28.162  0.00  0.00      C2   C
ATOM   3775  O   GLN B   9      39.351  -9.498 -27.247  0.00  0.00      C2   O
ATOM   3776  CB  GLN B   9      39.255 -12.657 -28.164  0.00  0.00      C2   C
ATOM   3777  CG  GLN B   9      38.914 -14.021 -27.499  0.00  0.00      C2   C
ATOM   3778  CD  GLN B   9      39.724 -15.120 -28.128  0.00  0.00      C2   C
ATOM   3779  OE1 GLN B   9      40.880 -15.042 -28.511  0.00  0.00      C2   O
ATOM   3780  NE2 GLN B   9      39.041 -16.244 -28.396  0.00  0.00      C2   N
ATOM   3781  H   GLN B   9      36.861 -12.521 -29.254  0.00  0.00      C2   H
ATOM   3782  HA  GLN B   9      38.062 -11.586 -26.768  0.00  0.00      C2   H
ATOM   3783  HB3 GLN B   9      40.294 -12.386 -27.975  0.00  0.00      C2   H
ATOM   3784  HB2 GLN B   9      39.237 -12.770 -29.248  0.00  0.00      C2   H
ATOM   3785  HG3 GLN B   9      37.863 -14.138 -27.762  0.00  0.00      C2   H
ATOM   3786  HG2 GLN B   9      39.116 -13.921 -26.432  0.00  0.00      C2   H
ATOM   3787 HE22 GLN B   9      39.416 -17.091 -28.800  0.00  0.00      C2   H
ATOM   3788 HE21 GLN B   9      38.089 -16.339 -28.075  0.00  0.00      C2   H
ATOM   3789  N   GLU B  10      38.573  -9.656 -29.359  0.00  0.00      C2   N
ATOM   3790  CA  GLU B  10      38.876  -8.162 -29.686  0.00  0.00      C2   C
ATOM   3791  C   GLU B  10      37.999  -7.235 -28.785  0.00  0.00      C2   C
ATOM   3792  O   GLU B  10      38.499  -6.336 -28.112  0.00  0.00      C2   O
ATOM   3793  CB  GLU B  10      38.629  -7.919 -31.161  0.00  0.00      C2   C
ATOM   3794  CG  GLU B  10      39.622  -8.560 -32.159  0.00  0.00      C2   C
ATOM   3795  CD  GLU B  10      41.041  -8.127 -31.851  0.00  0.00      C2   C
ATOM   3796  OE1 GLU B  10      41.252  -6.879 -31.885  0.00  0.00      C2   O
ATOM   3797  OE2 GLU B  10      41.855  -9.063 -31.657  0.00  0.00      C2   O
ATOM   3798  H   GLU B  10      38.049 -10.158 -30.061  0.00  0.00      C2   H
ATOM   3799  HA  GLU B  10      39.843  -8.059 -29.194  0.00  0.00      C2   H
ATOM   3800  HB3 GLU B  10      38.470  -6.850 -31.303  0.00  0.00      C2   H
ATOM   3801  HB2 GLU B  10      37.664  -8.347 -31.432  0.00  0.00      C2   H
ATOM   3802  HG3 GLU B  10      39.327  -8.206 -33.146  0.00  0.00      C2   H
ATOM   3803  HG2 GLU B  10      39.519  -9.645 -32.121  0.00  0.00      C2   H
ATOM   3804  N   ALA B  11      36.727  -7.538 -28.706  0.00  0.00      C2   N
ATOM   3805  CA  ALA B  11      35.813  -6.830 -27.794  0.00  0.00      C2   C
ATOM   3806  C   ALA B  11      36.297  -6.679 -26.306  0.00  0.00      C2   C
ATOM   3807  O   ALA B  11      36.271  -5.597 -25.721  0.00  0.00      C2   O
ATOM   3808  CB  ALA B  11      34.449  -7.430 -27.817  0.00  0.00      C2   C
ATOM   3809  H   ALA B  11      36.410  -8.375 -29.172  0.00  0.00      C2   H
ATOM   3810  HA  ALA B  11      35.661  -5.899 -28.340  0.00  0.00      C2   H
ATOM   3811  HB1 ALA B  11      33.843  -7.111 -28.666  0.00  0.00      C2   H
ATOM   3812  HB2 ALA B  11      34.484  -8.515 -27.715  0.00  0.00      C2   H
ATOM   3813  HB3 ALA B  11      33.932  -7.073 -26.927  0.00  0.00      C2   H
ATOM   3814  N   GLU B  12      36.652  -7.824 -25.692  0.00  0.00      C2   N
ATOM   3815  CA  GLU B  12      37.180  -7.928 -24.286  0.00  0.00      C2   C
ATOM   3816  C   GLU B  12      38.429  -7.144 -24.098  0.00  0.00      C2   C
ATOM   3817  O   GLU B  12      38.535  -6.534 -23.038  0.00  0.00      C2   O
ATOM   3818  CB  GLU B  12      37.463  -9.407 -23.980  0.00  0.00      C2   C
ATOM   3819  CG  GLU B  12      36.197 -10.310 -23.744  0.00  0.00      C2   C
ATOM   3820  CD  GLU B  12      35.283  -9.828 -22.619  0.00  0.00      C2   C
ATOM   3821  OE1 GLU B  12      35.830  -9.697 -21.543  0.00  0.00      C2   O
ATOM   3822  OE2 GLU B  12      34.090  -9.525 -22.841  0.00  0.00      C2   O
ATOM   3823  H   GLU B  12      36.381  -8.694 -26.128  0.00  0.00      C2   H
ATOM   3824  HA  GLU B  12      36.492  -7.539 -23.536  0.00  0.00      C2   H
ATOM   3825  HB3 GLU B  12      38.183  -9.537 -23.173  0.00  0.00      C2   H
ATOM   3826  HB2 GLU B  12      38.076  -9.755 -24.812  0.00  0.00      C2   H
ATOM   3827  HG3 GLU B  12      36.494 -11.336 -23.530  0.00  0.00      C2   H
ATOM   3828  HG2 GLU B  12      35.663 -10.274 -24.693  0.00  0.00      C2   H
ATOM   3829  N   GLN B  13      39.288  -7.015 -25.181  0.00  0.00      C2   N
ATOM   3830  CA  GLN B  13      40.384  -6.019 -25.094  0.00  0.00      C2   C
ATOM   3831  C   GLN B  13      40.033  -4.530 -25.320  0.00  0.00      C2   C
ATOM   3832  O   GLN B  13      40.615  -3.597 -24.745  0.00  0.00      C2   O
ATOM   3833  CB  GLN B  13      41.508  -6.623 -26.052  0.00  0.00      C2   C
ATOM   3834  CG  GLN B  13      42.904  -5.956 -26.127  0.00  0.00      C2   C
ATOM   3835  CD  GLN B  13      43.476  -5.611 -24.772  0.00  0.00      C2   C
ATOM   3836  OE1 GLN B  13      43.210  -6.289 -23.754  0.00  0.00      C2   O
ATOM   3837  NE2 GLN B  13      44.266  -4.571 -24.632  0.00  0.00      C2   N
ATOM   3838  H   GLN B  13      39.084  -7.426 -26.080  0.00  0.00      C2   H
ATOM   3839  HA  GLN B  13      40.693  -5.937 -24.052  0.00  0.00      C2   H
ATOM   3840  HB3 GLN B  13      41.083  -6.642 -27.056  0.00  0.00      C2   H
ATOM   3841  HB2 GLN B  13      41.767  -7.651 -25.798  0.00  0.00      C2   H
ATOM   3842  HG3 GLN B  13      42.865  -5.030 -26.700  0.00  0.00      C2   H
ATOM   3843  HG2 GLN B  13      43.541  -6.662 -26.661  0.00  0.00      C2   H
ATOM   3844 HE22 GLN B  13      44.644  -4.255 -23.750  0.00  0.00      C2   H
ATOM   3845 HE21 GLN B  13      44.647  -4.101 -25.440  0.00  0.00      C2   H
ATOM   3846  N   LEU B  14      38.991  -4.310 -26.037  0.00  0.00      C2   N
ATOM   3847  CA  LEU B  14      38.637  -2.947 -26.334  0.00  0.00      C2   C
ATOM   3848  C   LEU B  14      38.018  -2.364 -25.084  0.00  0.00      C2   C
ATOM   3849  O   LEU B  14      38.368  -1.236 -24.730  0.00  0.00      C2   O
ATOM   3850  CB  LEU B  14      37.753  -2.826 -27.654  0.00  0.00      C2   C
ATOM   3851  CG  LEU B  14      38.533  -3.076 -28.975  0.00  0.00      C2   C
ATOM   3852  CD1 LEU B  14      37.515  -3.230 -30.091  0.00  0.00      C2   C
ATOM   3853  CD2 LEU B  14      39.508  -1.860 -29.267  0.00  0.00      C2   C
ATOM   3854  H   LEU B  14      38.633  -5.069 -26.599  0.00  0.00      C2   H
ATOM   3855  HA  LEU B  14      39.490  -2.294 -26.519  0.00  0.00      C2   H
ATOM   3856  HB3 LEU B  14      37.182  -1.900 -27.725  0.00  0.00      C2   H
ATOM   3857  HB2 LEU B  14      36.982  -3.583 -27.512  0.00  0.00      C2   H
ATOM   3858  HG  LEU B  14      39.198  -3.938 -28.906  0.00  0.00      C2   H
ATOM   3859 HD11 LEU B  14      37.983  -3.265 -31.075  0.00  0.00      C2   H
ATOM   3860 HD12 LEU B  14      36.864  -4.099 -29.997  0.00  0.00      C2   H
ATOM   3861 HD13 LEU B  14      36.775  -2.430 -30.076  0.00  0.00      C2   H
ATOM   3862 HD21 LEU B  14      39.423  -1.457 -30.276  0.00  0.00      C2   H
ATOM   3863 HD22 LEU B  14      39.449  -1.013 -28.583  0.00  0.00      C2   H
ATOM   3864 HD23 LEU B  14      40.548  -2.187 -29.278  0.00  0.00      C2   H
ATOM   3865  N   LYS B  15      37.256  -3.071 -24.248  0.00  0.00      C2   N
ATOM   3866  CA  LYS B  15      36.829  -2.619 -22.945  0.00  0.00      C2   C
ATOM   3867  C   LYS B  15      37.888  -2.200 -21.959  0.00  0.00      C2   C
ATOM   3868  O   LYS B  15      37.895  -1.127 -21.332  0.00  0.00      C2   O
ATOM   3869  CB  LYS B  15      36.054  -3.783 -22.278  0.00  0.00      C2   C
ATOM   3870  CG  LYS B  15      34.741  -4.266 -22.973  0.00  0.00      C2   C
ATOM   3871  CD  LYS B  15      34.169  -5.544 -22.333  0.00  0.00      C2   C
ATOM   3872  CE  LYS B  15      32.751  -5.922 -22.904  0.00  0.00      C2   C
ATOM   3873  NZ  LYS B  15      32.271  -7.107 -22.184  0.00  0.00      C2   N
ATOM   3874  H   LYS B  15      36.938  -4.021 -24.379  0.00  0.00      C2   H
ATOM   3875  HA  LYS B  15      36.060  -1.848 -22.994  0.00  0.00      C2   H
ATOM   3876  HB3 LYS B  15      35.917  -3.491 -21.237  0.00  0.00      C2   H
ATOM   3877  HB2 LYS B  15      36.637  -4.682 -22.080  0.00  0.00      C2   H
ATOM   3878  HG3 LYS B  15      34.878  -4.433 -24.041  0.00  0.00      C2   H
ATOM   3879  HG2 LYS B  15      33.912  -3.596 -22.743  0.00  0.00      C2   H
ATOM   3880  HD3 LYS B  15      33.970  -5.388 -21.273  0.00  0.00      C2   H
ATOM   3881  HD2 LYS B  15      34.855  -6.390 -22.390  0.00  0.00      C2   H
ATOM   3882  HE3 LYS B  15      32.817  -6.185 -23.960  0.00  0.00      C2   H
ATOM   3883  HE2 LYS B  15      32.012  -5.123 -22.946  0.00  0.00      C2   H
ATOM   3884  HZ1 LYS B  15      32.086  -6.857 -21.223  0.00  0.00      C2   H
ATOM   3885  HZ2 LYS B  15      31.449  -7.422 -22.678  0.00  0.00      C2   H
ATOM   3886  HZ3 LYS B  15      32.936  -7.860 -22.291  0.00  0.00      C2   H
ATOM   3887  N   ASN B  16      38.938  -3.029 -21.875  0.00  0.00      C2   N
ATOM   3888  CA  ASN B  16      40.250  -2.778 -21.173  0.00  0.00      C2   C
ATOM   3889  C   ASN B  16      40.968  -1.468 -21.596  0.00  0.00      C2   C
ATOM   3890  O   ASN B  16      41.187  -0.636 -20.667  0.00  0.00      C2   O
ATOM   3891  CB  ASN B  16      41.238  -3.955 -21.205  0.00  0.00      C2   C
ATOM   3892  CG  ASN B  16      40.710  -5.372 -20.789  0.00  0.00      C2   C
ATOM   3893  OD1 ASN B  16      39.568  -5.544 -20.361  0.00  0.00      C2   O
ATOM   3894  ND2 ASN B  16      41.547  -6.390 -20.905  0.00  0.00      C2   N
ATOM   3895  H   ASN B  16      38.928  -3.905 -22.377  0.00  0.00      C2   H
ATOM   3896  HA  ASN B  16      40.067  -2.587 -20.115  0.00  0.00      C2   H
ATOM   3897  HB3 ASN B  16      42.020  -3.721 -20.482  0.00  0.00      C2   H
ATOM   3898  HB2 ASN B  16      41.593  -4.106 -22.225  0.00  0.00      C2   H
ATOM   3899 HD22 ASN B  16      41.255  -7.220 -20.408  0.00  0.00      C2   H
ATOM   3900 HD21 ASN B  16      42.463  -6.182 -21.277  0.00  0.00      C2   H
ATOM   3901  N   GLN B  17      41.327  -1.216 -22.907  0.00  0.00      C2   N
ATOM   3902  CA  GLN B  17      41.847   0.053 -23.457  0.00  0.00      C2   C
ATOM   3903  C   GLN B  17      41.006   1.269 -23.086  0.00  0.00      C2   C
ATOM   3904  O   GLN B  17      41.577   2.287 -22.751  0.00  0.00      C2   O
ATOM   3905  CB  GLN B  17      42.069   0.010 -25.022  0.00  0.00      C2   C
ATOM   3906  CG  GLN B  17      42.960  -1.176 -25.538  0.00  0.00      C2   C
ATOM   3907  CD  GLN B  17      43.202  -0.979 -27.021  0.00  0.00      C2   C
ATOM   3908  OE1 GLN B  17      42.262  -0.634 -27.761  0.00  0.00      C2   O
ATOM   3909  NE2 GLN B  17      44.345  -1.427 -27.476  0.00  0.00      C2   N
ATOM   3910  H   GLN B  17      41.174  -1.870 -23.661  0.00  0.00      C2   H
ATOM   3911  HA  GLN B  17      42.784   0.187 -22.918  0.00  0.00      C2   H
ATOM   3912  HB3 GLN B  17      42.442   0.980 -25.351  0.00  0.00      C2   H
ATOM   3913  HB2 GLN B  17      41.093  -0.146 -25.482  0.00  0.00      C2   H
ATOM   3914  HG3 GLN B  17      42.497  -2.131 -25.289  0.00  0.00      C2   H
ATOM   3915  HG2 GLN B  17      43.953  -1.177 -25.090  0.00  0.00      C2   H
ATOM   3916 HE22 GLN B  17      44.412  -1.296 -28.475  0.00  0.00      C2   H
ATOM   3917 HE21 GLN B  17      45.001  -1.980 -26.943  0.00  0.00      C2   H
ATOM   3918  N   ILE B  18      39.692   1.214 -23.253  0.00  0.00      C2   N
ATOM   3919  CA  ILE B  18      38.654   2.218 -23.091  0.00  0.00      C2   C
ATOM   3920  C   ILE B  18      38.591   2.555 -21.576  0.00  0.00      C2   C
ATOM   3921  O   ILE B  18      38.403   3.710 -21.199  0.00  0.00      C2   O
ATOM   3922  CB  ILE B  18      37.220   1.850 -23.635  0.00  0.00      C2   C
ATOM   3923  CG1 ILE B  18      37.273   1.945 -25.194  0.00  0.00      C2   C
ATOM   3924  CG2 ILE B  18      35.988   2.631 -23.066  0.00  0.00      C2   C
ATOM   3925  CD1 ILE B  18      36.149   1.117 -25.824  0.00  0.00      C2   C
ATOM   3926  H   ILE B  18      39.352   0.283 -23.446  0.00  0.00      C2   H
ATOM   3927  HA  ILE B  18      39.034   3.125 -23.561  0.00  0.00      C2   H
ATOM   3928  HB  ILE B  18      37.088   0.789 -23.421  0.00  0.00      C2   H
ATOM   3929 HG13 ILE B  18      38.134   1.359 -25.516  0.00  0.00      C2   H
ATOM   3930 HG12 ILE B  18      37.331   2.977 -25.543  0.00  0.00      C2   H
ATOM   3931 HG21 ILE B  18      35.872   2.642 -21.982  0.00  0.00      C2   H
ATOM   3932 HG22 ILE B  18      36.110   3.682 -23.327  0.00  0.00      C2   H
ATOM   3933 HG23 ILE B  18      35.062   2.270 -23.515  0.00  0.00      C2   H
ATOM   3934 HD11 ILE B  18      36.461   0.782 -26.813  0.00  0.00      C2   H
ATOM   3935 HD12 ILE B  18      35.722   0.302 -25.241  0.00  0.00      C2   H
ATOM   3936 HD13 ILE B  18      35.313   1.786 -26.029  0.00  0.00      C2   H
ATOM   3937  N   ARG B  19      38.691   1.526 -20.727  0.00  0.00      C2   N
ATOM   3938  CA  ARG B  19      38.662   1.715 -19.256  0.00  0.00      C2   C
ATOM   3939  C   ARG B  19      39.859   2.547 -18.680  0.00  0.00      C2   C
ATOM   3940  O   ARG B  19      39.672   3.296 -17.752  0.00  0.00      C2   O
ATOM   3941  CB  ARG B  19      38.583   0.375 -18.549  0.00  0.00      C2   C
ATOM   3942  CG  ARG B  19      38.744   0.365 -16.976  0.00  0.00      C2   C
ATOM   3943  CD  ARG B  19      38.239  -0.924 -16.371  0.00  0.00      C2   C
ATOM   3944  NE  ARG B  19      39.171  -2.015 -16.805  0.00  0.00      C2   N
ATOM   3945  CZ  ARG B  19      38.892  -3.350 -16.932  0.00  0.00      C2   C
ATOM   3946  NH1 ARG B  19      37.686  -3.808 -16.619  0.00  0.00      C2   N
ATOM   3947  NH2 ARG B  19      39.803  -4.169 -17.467  0.00  0.00      C2   N
ATOM   3948  H   ARG B  19      38.620   0.600 -21.125  0.00  0.00      C2   H
ATOM   3949  HA  ARG B  19      37.721   2.243 -19.099  0.00  0.00      C2   H
ATOM   3950  HB3 ARG B  19      39.144  -0.405 -19.063  0.00  0.00      C2   H
ATOM   3951  HB2 ARG B  19      37.551   0.045 -18.667  0.00  0.00      C2   H
ATOM   3952  HG3 ARG B  19      38.112   1.102 -16.479  0.00  0.00      C2   H
ATOM   3953  HG2 ARG B  19      39.790   0.545 -16.728  0.00  0.00      C2   H
ATOM   3954  HD3 ARG B  19      37.341  -1.126 -16.954  0.00  0.00      C2   H
ATOM   3955  HD2 ARG B  19      37.946  -0.776 -15.332  0.00  0.00      C2   H
ATOM   3956  HE  ARG B  19      40.092  -1.689 -17.061  0.00  0.00      C2   H
ATOM   3957 HH12 ARG B  19      37.363  -4.723 -16.900  0.00  0.00      C2   H
ATOM   3958 HH11 ARG B  19      37.003  -3.264 -16.110  0.00  0.00      C2   H
ATOM   3959 HH22 ARG B  19      39.634  -5.164 -17.466  0.00  0.00      C2   H
ATOM   3960 HH21 ARG B  19      40.805  -4.040 -17.471  0.00  0.00      C2   H
ATOM   3961  N   ASP B  20      41.034   2.390 -19.340  0.00  0.00      C2   N
ATOM   3962  CA  ASP B  20      42.202   3.193 -19.069  0.00  0.00      C2   C
ATOM   3963  C   ASP B  20      42.108   4.624 -19.570  0.00  0.00      C2   C
ATOM   3964  O   ASP B  20      42.502   5.511 -18.882  0.00  0.00      C2   O
ATOM   3965  CB  ASP B  20      43.587   2.633 -19.562  0.00  0.00      C2   C
ATOM   3966  CG  ASP B  20      44.143   1.462 -18.778  0.00  0.00      C2   C
ATOM   3967  OD1 ASP B  20      43.716   1.269 -17.642  0.00  0.00      C2   O
ATOM   3968  OD2 ASP B  20      44.899   0.654 -19.334  0.00  0.00      C2   O
ATOM   3969  H   ASP B  20      41.039   1.832 -20.182  0.00  0.00      C2   H
ATOM   3970  HA  ASP B  20      42.310   3.248 -17.986  0.00  0.00      C2   H
ATOM   3971  HB3 ASP B  20      44.328   3.431 -19.609  0.00  0.00      C2   H
ATOM   3972  HB2 ASP B  20      43.455   2.369 -20.612  0.00  0.00      C2   H
ATOM   3973  N   ALA B  21      41.420   4.880 -20.673  0.00  0.00      C2   N
ATOM   3974  CA  ALA B  21      40.958   6.194 -21.152  0.00  0.00      C2   C
ATOM   3975  C   ALA B  21      39.927   6.907 -20.292  0.00  0.00      C2   C
ATOM   3976  O   ALA B  21      40.125   8.077 -19.979  0.00  0.00      C2   O
ATOM   3977  CB  ALA B  21      40.400   6.002 -22.527  0.00  0.00      C2   C
ATOM   3978  H   ALA B  21      41.272   4.166 -21.372  0.00  0.00      C2   H
ATOM   3979  HA  ALA B  21      41.827   6.851 -21.112  0.00  0.00      C2   H
ATOM   3980  HB1 ALA B  21      41.170   5.609 -23.191  0.00  0.00      C2   H
ATOM   3981  HB2 ALA B  21      39.562   5.305 -22.543  0.00  0.00      C2   H
ATOM   3982  HB3 ALA B  21      40.122   7.007 -22.844  0.00  0.00      C2   H
ATOM   3983  N   ARG B  22      39.003   6.178 -19.777  0.00  0.00      C2   N
ATOM   3984  CA  ARG B  22      38.058   6.588 -18.700  0.00  0.00      C2   C
ATOM   3985  C   ARG B  22      38.817   6.944 -17.348  0.00  0.00      C2   C
ATOM   3986  O   ARG B  22      38.401   7.869 -16.654  0.00  0.00      C2   O
ATOM   3987  CB  ARG B  22      36.945   5.526 -18.600  0.00  0.00      C2   C
ATOM   3988  CG  ARG B  22      35.943   5.458 -19.808  0.00  0.00      C2   C
ATOM   3989  CD  ARG B  22      35.088   4.203 -19.668  0.00  0.00      C2   C
ATOM   3990  NE  ARG B  22      34.379   4.056 -18.369  0.00  0.00      C2   N
ATOM   3991  CZ  ARG B  22      33.260   4.708 -17.942  0.00  0.00      C2   C
ATOM   3992  NH1 ARG B  22      32.594   5.626 -18.674  0.00  0.00      C2   N
ATOM   3993  NH2 ARG B  22      32.778   4.355 -16.722  0.00  0.00      C2   N
ATOM   3994  H   ARG B  22      38.830   5.240 -20.109  0.00  0.00      C2   H
ATOM   3995  HA  ARG B  22      37.665   7.518 -19.109  0.00  0.00      C2   H
ATOM   3996  HB3 ARG B  22      36.389   5.724 -17.683  0.00  0.00      C2   H
ATOM   3997  HB2 ARG B  22      37.378   4.535 -18.461  0.00  0.00      C2   H
ATOM   3998  HG3 ARG B  22      36.507   5.322 -20.730  0.00  0.00      C2   H
ATOM   3999  HG2 ARG B  22      35.326   6.355 -19.869  0.00  0.00      C2   H
ATOM   4000  HD3 ARG B  22      35.691   3.305 -19.803  0.00  0.00      C2   H
ATOM   4001  HD2 ARG B  22      34.307   4.216 -20.428  0.00  0.00      C2   H
ATOM   4002  HE  ARG B  22      34.714   3.329 -17.753  0.00  0.00      C2   H
ATOM   4003 HH12 ARG B  22      31.767   5.985 -18.219  0.00  0.00      C2   H
ATOM   4004 HH11 ARG B  22      33.021   5.960 -19.526  0.00  0.00      C2   H
ATOM   4005 HH22 ARG B  22      31.858   4.660 -16.436  0.00  0.00      C2   H
ATOM   4006 HH21 ARG B  22      33.113   3.584 -16.162  0.00  0.00      C2   H
ATOM   4007  N   LYS B  23      39.843   6.159 -16.895  0.00  0.00      C2   N
ATOM   4008  CA  LYS B  23      40.625   6.354 -15.740  0.00  0.00      C2   C
ATOM   4009  C   LYS B  23      41.408   7.731 -15.837  0.00  0.00      C2   C
ATOM   4010  O   LYS B  23      41.667   8.392 -14.799  0.00  0.00      C2   O
ATOM   4011  CB  LYS B  23      41.489   5.129 -15.436  0.00  0.00      C2   C
ATOM   4012  CG  LYS B  23      42.506   5.341 -14.275  0.00  0.00      C2   C
ATOM   4013  CD  LYS B  23      41.911   5.683 -12.869  0.00  0.00      C2   C
ATOM   4014  CE  LYS B  23      42.973   5.611 -11.798  0.00  0.00      C2   C
ATOM   4015  NZ  LYS B  23      42.377   5.676 -10.453  0.00  0.00      C2   N
ATOM   4016  H   LYS B  23      40.155   5.410 -17.495  0.00  0.00      C2   H
ATOM   4017  HA  LYS B  23      39.845   6.421 -14.982  0.00  0.00      C2   H
ATOM   4018  HB3 LYS B  23      42.022   4.787 -16.323  0.00  0.00      C2   H
ATOM   4019  HB2 LYS B  23      40.821   4.316 -15.153  0.00  0.00      C2   H
ATOM   4020  HG3 LYS B  23      43.278   6.050 -14.573  0.00  0.00      C2   H
ATOM   4021  HG2 LYS B  23      42.968   4.369 -14.100  0.00  0.00      C2   H
ATOM   4022  HD3 LYS B  23      41.151   4.957 -12.580  0.00  0.00      C2   H
ATOM   4023  HD2 LYS B  23      41.211   6.518 -12.833  0.00  0.00      C2   H
ATOM   4024  HE3 LYS B  23      43.584   6.512 -11.860  0.00  0.00      C2   H
ATOM   4025  HE2 LYS B  23      43.592   4.716 -11.849  0.00  0.00      C2   H
ATOM   4026  HZ1 LYS B  23      41.944   6.578 -10.310  0.00  0.00      C2   H
ATOM   4027  HZ2 LYS B  23      41.730   4.931 -10.240  0.00  0.00      C2   H
ATOM   4028  HZ3 LYS B  23      43.028   5.718  -9.682  0.00  0.00      C2   H
ATOM   4029  N   ALA B  24      41.856   8.048 -17.061  0.00  0.00      C2   N
ATOM   4030  CA  ALA B  24      42.464   9.347 -17.344  0.00  0.00      C2   C
ATOM   4031  C   ALA B  24      41.527  10.553 -17.227  0.00  0.00      C2   C
ATOM   4032  O   ALA B  24      41.901  11.657 -16.857  0.00  0.00      C2   O
ATOM   4033  CB  ALA B  24      43.132   9.203 -18.730  0.00  0.00      C2   C
ATOM   4034  H   ALA B  24      41.849   7.365 -17.805  0.00  0.00      C2   H
ATOM   4035  HA  ALA B  24      43.325   9.543 -16.705  0.00  0.00      C2   H
ATOM   4036  HB1 ALA B  24      43.739   8.313 -18.895  0.00  0.00      C2   H
ATOM   4037  HB2 ALA B  24      42.434   9.409 -19.542  0.00  0.00      C2   H
ATOM   4038  HB3 ALA B  24      43.888   9.989 -18.722  0.00  0.00      C2   H
ATOM   4039  N   CYS B  25      40.265  10.433 -17.645  0.00  0.00      C2   N
ATOM   4040  CA  CYS B  25      39.322  11.492 -17.731  0.00  0.00      C2   C
ATOM   4041  C   CYS B  25      38.769  11.888 -16.374  0.00  0.00      C2   C
ATOM   4042  O   CYS B  25      38.352  12.972 -16.085  0.00  0.00      C2   O
ATOM   4043  CB  CYS B  25      38.245  11.037 -18.682  0.00  0.00      C2   C
ATOM   4044  SG  CYS B  25      38.667  11.008 -20.399  0.00  0.00      C2   S
ATOM   4045  H   CYS B  25      39.932   9.547 -17.997  0.00  0.00      C2   H
ATOM   4046  HA  CYS B  25      39.833  12.371 -18.123  0.00  0.00      C2   H
ATOM   4047  HB3 CYS B  25      37.398  11.717 -18.596  0.00  0.00      C2   H
ATOM   4048  HB2 CYS B  25      37.930  10.018 -18.461  0.00  0.00      C2   H
ATOM   4049  HG  CYS B  25      39.348   9.860 -20.466  0.00  0.00      C2   H
ATOM   4050  N   ALA B  26      38.888  10.944 -15.475  0.00  0.00      C2   N
ATOM   4051  CA  ALA B  26      38.496  11.010 -14.017  0.00  0.00      C2   C
ATOM   4052  C   ALA B  26      39.774  11.037 -13.129  0.00  0.00      C2   C
ATOM   4053  O   ALA B  26      39.794  10.316 -12.178  0.00  0.00      C2   O
ATOM   4054  CB  ALA B  26      37.672   9.719 -13.731  0.00  0.00      C2   C
ATOM   4055  H   ALA B  26      39.258  10.016 -15.627  0.00  0.00      C2   H
ATOM   4056  HA  ALA B  26      37.918  11.918 -13.842  0.00  0.00      C2   H
ATOM   4057  HB1 ALA B  26      36.764   9.749 -14.332  0.00  0.00      C2   H
ATOM   4058  HB2 ALA B  26      38.313   8.880 -14.001  0.00  0.00      C2   H
ATOM   4059  HB3 ALA B  26      37.374   9.749 -12.683  0.00  0.00      C2   H
ATOM   4060  N   ASP B  27      40.905  11.676 -13.596  0.00  0.00      C2   N
ATOM   4061  CA  ASP B  27      42.179  11.670 -12.864  0.00  0.00      C2   C
ATOM   4062  C   ASP B  27      42.017  12.278 -11.416  0.00  0.00      C2   C
ATOM   4063  O   ASP B  27      42.269  11.525 -10.446  0.00  0.00      C2   O
ATOM   4064  CB  ASP B  27      43.397  12.261 -13.699  0.00  0.00      C2   C
ATOM   4065  CG  ASP B  27      43.143  13.582 -14.356  0.00  0.00      C2   C
ATOM   4066  OD1 ASP B  27      42.040  14.106 -14.452  0.00  0.00      C2   O
ATOM   4067  OD2 ASP B  27      44.134  14.135 -14.947  0.00  0.00      C2   O
ATOM   4068  H   ASP B  27      40.899  12.417 -14.282  0.00  0.00      C2   H
ATOM   4069  HA  ASP B  27      42.303  10.595 -12.727  0.00  0.00      C2   H
ATOM   4070  HB3 ASP B  27      43.692  11.485 -14.405  0.00  0.00      C2   H
ATOM   4071  HB2 ASP B  27      44.229  12.345 -13.000  0.00  0.00      C2   H
ATOM   4072  N   ALA B  28      41.873  13.614 -11.407  0.00  0.00      C2   N
ATOM   4073  CA  ALA B  28      41.931  14.500 -10.244  0.00  0.00      C2   C
ATOM   4074  C   ALA B  28      40.728  14.333  -9.366  0.00  0.00      C2   C
ATOM   4075  O   ALA B  28      39.591  14.540  -9.871  0.00  0.00      C2   O
ATOM   4076  CB  ALA B  28      41.953  16.020 -10.736  0.00  0.00      C2   C
ATOM   4077  H   ALA B  28      41.923  13.990 -12.343  0.00  0.00      C2   H
ATOM   4078  HA  ALA B  28      42.767  14.243  -9.593  0.00  0.00      C2   H
ATOM   4079  HB1 ALA B  28      42.940  16.302 -11.101  0.00  0.00      C2   H
ATOM   4080  HB2 ALA B  28      41.366  16.151 -11.645  0.00  0.00      C2   H
ATOM   4081  HB3 ALA B  28      41.785  16.806  -9.999  0.00  0.00      C2   H
ATOM   4082  N   THR B  29      40.996  14.018  -8.087  0.00  0.00      C2   N
ATOM   4083  CA  THR B  29      40.022  13.633  -7.042  0.00  0.00      C2   C
ATOM   4084  C   THR B  29      39.310  14.878  -6.500  0.00  0.00      C2   C
ATOM   4085  O   THR B  29      39.838  15.962  -6.605  0.00  0.00      C2   O
ATOM   4086  CB  THR B  29      40.701  12.760  -6.009  0.00  0.00      C2   C
ATOM   4087  OG1 THR B  29      40.048  12.517  -4.784  0.00  0.00      C2   O
ATOM   4088  CG2 THR B  29      41.948  13.425  -5.601  0.00  0.00      C2   C
ATOM   4089  H   THR B  29      41.973  14.075  -7.838  0.00  0.00      C2   H
ATOM   4090  HA  THR B  29      39.177  13.138  -7.522  0.00  0.00      C2   H
ATOM   4091  HB  THR B  29      40.915  11.768  -6.406  0.00  0.00      C2   H
ATOM   4092  HG1 THR B  29      40.670  11.994  -4.272  0.00  0.00      C2   H
ATOM   4093 HG21 THR B  29      42.319  13.016  -4.661  0.00  0.00      C2   H
ATOM   4094 HG22 THR B  29      42.673  13.055  -6.326  0.00  0.00      C2   H
ATOM   4095 HG23 THR B  29      41.989  14.514  -5.606  0.00  0.00      C2   H
ATOM   4096  N   LEU B  30      38.154  14.687  -5.874  0.00  0.00      C2   N
ATOM   4097  CA  LEU B  30      37.561  15.760  -5.032  0.00  0.00      C2   C
ATOM   4098  C   LEU B  30      37.849  15.703  -3.509  0.00  0.00      C2   C
ATOM   4099  O   LEU B  30      37.400  16.572  -2.789  0.00  0.00      C2   O
ATOM   4100  CB  LEU B  30      36.023  15.959  -5.235  0.00  0.00      C2   C
ATOM   4101  CG  LEU B  30      35.722  16.271  -6.657  0.00  0.00      C2   C
ATOM   4102  CD1 LEU B  30      35.518  15.056  -7.552  0.00  0.00      C2   C
ATOM   4103  CD2 LEU B  30      34.609  17.412  -6.748  0.00  0.00      C2   C
ATOM   4104  H   LEU B  30      37.790  13.767  -5.671  0.00  0.00      C2   H
ATOM   4105  HA  LEU B  30      38.050  16.700  -5.289  0.00  0.00      C2   H
ATOM   4106  HB3 LEU B  30      35.822  16.821  -4.599  0.00  0.00      C2   H
ATOM   4107  HB2 LEU B  30      35.425  15.082  -4.990  0.00  0.00      C2   H
ATOM   4108  HG  LEU B  30      36.500  16.895  -7.098  0.00  0.00      C2   H
ATOM   4109 HD11 LEU B  30      36.295  15.037  -8.316  0.00  0.00      C2   H
ATOM   4110 HD12 LEU B  30      35.475  14.104  -7.024  0.00  0.00      C2   H
ATOM   4111 HD13 LEU B  30      34.565  15.084  -8.081  0.00  0.00      C2   H
ATOM   4112 HD21 LEU B  30      34.603  17.909  -7.718  0.00  0.00      C2   H
ATOM   4113 HD22 LEU B  30      33.634  16.944  -6.616  0.00  0.00      C2   H
ATOM   4114 HD23 LEU B  30      34.727  18.227  -6.034  0.00  0.00      C2   H
ATOM   4115  N   SER B  31      38.685  14.790  -3.047  0.00  0.00      C2   N
ATOM   4116  CA  SER B  31      39.003  14.490  -1.657  0.00  0.00      C2   C
ATOM   4117  C   SER B  31      39.656  15.602  -0.826  0.00  0.00      C2   C
ATOM   4118  O   SER B  31      39.471  15.756   0.345  0.00  0.00      C2   O
ATOM   4119  CB  SER B  31      39.851  13.227  -1.690  0.00  0.00      C2   C
ATOM   4120  OG  SER B  31      40.225  12.744  -0.425  0.00  0.00      C2   O
ATOM   4121  H   SER B  31      39.168  14.307  -3.791  0.00  0.00      C2   H
ATOM   4122  HA  SER B  31      38.023  14.333  -1.206  0.00  0.00      C2   H
ATOM   4123  HB3 SER B  31      40.768  13.559  -2.177  0.00  0.00      C2   H
ATOM   4124  HB2 SER B  31      39.371  12.378  -2.177  0.00  0.00      C2   H
ATOM   4125  HG  SER B  31      39.438  12.266  -0.154  0.00  0.00      C2   H
ATOM   4126  N   GLN B  32      40.489  16.457  -1.499  0.00  0.00      C2   N
ATOM   4127  CA  GLN B  32      41.154  17.623  -0.870  0.00  0.00      C2   C
ATOM   4128  C   GLN B  32      40.258  18.869  -0.993  0.00  0.00      C2   C
ATOM   4129  O   GLN B  32      40.218  19.641  -0.032  0.00  0.00      C2   O
ATOM   4130  CB  GLN B  32      42.618  17.830  -1.282  0.00  0.00      C2   C
ATOM   4131  CG  GLN B  32      43.330  19.092  -0.681  0.00  0.00      C2   C
ATOM   4132  CD  GLN B  32      44.834  19.266  -1.014  0.00  0.00      C2   C
ATOM   4133  OE1 GLN B  32      45.540  19.872  -0.229  0.00  0.00      C2   O
ATOM   4134  NE2 GLN B  32      45.263  18.793  -2.136  0.00  0.00      C2   N
ATOM   4135  H   GLN B  32      40.489  16.376  -2.506  0.00  0.00      C2   H
ATOM   4136  HA  GLN B  32      41.218  17.343   0.181  0.00  0.00      C2   H
ATOM   4137  HB3 GLN B  32      42.722  17.840  -2.367  0.00  0.00      C2   H
ATOM   4138  HB2 GLN B  32      43.147  16.902  -1.068  0.00  0.00      C2   H
ATOM   4139  HG3 GLN B  32      43.158  19.062   0.395  0.00  0.00      C2   H
ATOM   4140  HG2 GLN B  32      42.858  19.928  -1.198  0.00  0.00      C2   H
ATOM   4141 HE22 GLN B  32      46.246  18.670  -2.331  0.00  0.00      C2   H
ATOM   4142 HE21 GLN B  32      44.655  18.265  -2.747  0.00  0.00      C2   H
ATOM   4143  N   ILE B  33      39.645  19.133  -2.173  0.00  0.00      C2   N
ATOM   4144  CA  ILE B  33      38.600  20.103  -2.448  0.00  0.00      C2   C
ATOM   4145  C   ILE B  33      37.445  20.037  -1.475  0.00  0.00      C2   C
ATOM   4146  O   ILE B  33      36.946  21.059  -1.092  0.00  0.00      C2   O
ATOM   4147  CB  ILE B  33      38.036  19.839  -3.904  0.00  0.00      C2   C
ATOM   4148  CG1 ILE B  33      39.082  19.989  -5.072  0.00  0.00      C2   C
ATOM   4149  CG2 ILE B  33      36.664  20.558  -4.250  0.00  0.00      C2   C
ATOM   4150  CD1 ILE B  33      38.814  19.035  -6.296  0.00  0.00      C2   C
ATOM   4151  H   ILE B  33      39.711  18.464  -2.927  0.00  0.00      C2   H
ATOM   4152  HA  ILE B  33      38.903  21.150  -2.447  0.00  0.00      C2   H
ATOM   4153  HB  ILE B  33      37.747  18.792  -3.820  0.00  0.00      C2   H
ATOM   4154 HG13 ILE B  33      40.056  19.724  -4.661  0.00  0.00      C2   H
ATOM   4155 HG12 ILE B  33      39.181  21.024  -5.398  0.00  0.00      C2   H
ATOM   4156 HG21 ILE B  33      35.956  20.098  -3.561  0.00  0.00      C2   H
ATOM   4157 HG22 ILE B  33      36.714  21.642  -4.148  0.00  0.00      C2   H
ATOM   4158 HG23 ILE B  33      36.265  20.221  -5.207  0.00  0.00      C2   H
ATOM   4159 HD11 ILE B  33      38.749  19.656  -7.190  0.00  0.00      C2   H
ATOM   4160 HD12 ILE B  33      39.665  18.369  -6.439  0.00  0.00      C2   H
ATOM   4161 HD13 ILE B  33      37.860  18.509  -6.345  0.00  0.00      C2   H
ATOM   4162  N   THR B  34      37.146  18.845  -0.906  0.00  0.00      C2   N
ATOM   4163  CA  THR B  34      36.015  18.672   0.063  0.00  0.00      C2   C
ATOM   4164  C   THR B  34      36.533  18.768   1.475  0.00  0.00      C2   C
ATOM   4165  O   THR B  34      35.665  18.894   2.347  0.00  0.00      C2   O
ATOM   4166  CB  THR B  34      35.339  17.332  -0.194  0.00  0.00      C2   C
ATOM   4167  OG1 THR B  34      36.187  16.150  -0.079  0.00  0.00      C2   O
ATOM   4168  CG2 THR B  34      34.564  17.325  -1.464  0.00  0.00      C2   C
ATOM   4169  H   THR B  34      37.595  17.961  -1.102  0.00  0.00      C2   H
ATOM   4170  HA  THR B  34      35.191  19.340  -0.189  0.00  0.00      C2   H
ATOM   4171  HB  THR B  34      34.602  17.270   0.607  0.00  0.00      C2   H
ATOM   4172  HG1 THR B  34      36.405  15.858   0.809  0.00  0.00      C2   H
ATOM   4173 HG21 THR B  34      34.118  16.345  -1.634  0.00  0.00      C2   H
ATOM   4174 HG22 THR B  34      33.869  18.155  -1.594  0.00  0.00      C2   H
ATOM   4175 HG23 THR B  34      35.218  17.327  -2.337  0.00  0.00      C2   H
ATOM   4176  N   ASN B  35      37.821  18.763   1.755  0.00  0.00      C2   N
ATOM   4177  CA  ASN B  35      38.345  19.320   3.015  0.00  0.00      C2   C
ATOM   4178  C   ASN B  35      38.436  20.860   2.879  0.00  0.00      C2   C
ATOM   4179  O   ASN B  35      38.303  21.502   3.913  0.00  0.00      C2   O
ATOM   4180  CB  ASN B  35      39.712  18.685   3.327  0.00  0.00      C2   C
ATOM   4181  CG  ASN B  35      39.653  17.167   3.646  0.00  0.00      C2   C
ATOM   4182  OD1 ASN B  35      38.673  16.627   4.153  0.00  0.00      C2   O
ATOM   4183  ND2 ASN B  35      40.616  16.414   3.150  0.00  0.00      C2   N
ATOM   4184  H   ASN B  35      38.509  18.526   1.055  0.00  0.00      C2   H
ATOM   4185  HA  ASN B  35      37.746  19.151   3.910  0.00  0.00      C2   H
ATOM   4186  HB3 ASN B  35      40.020  19.091   4.291  0.00  0.00      C2   H
ATOM   4187  HB2 ASN B  35      40.503  19.062   2.679  0.00  0.00      C2   H
ATOM   4188 HD22 ASN B  35      40.618  15.408   3.058  0.00  0.00      C2   H
ATOM   4189 HD21 ASN B  35      41.417  16.921   2.803  0.00  0.00      C2   H
ATOM   4190  N   ASN B  36      38.652  21.459   1.725  0.00  0.00      C2   N
ATOM   4191  CA  ASN B  36      38.852  22.886   1.434  0.00  0.00      C2   C
ATOM   4192  C   ASN B  36      37.497  23.619   1.440  0.00  0.00      C2   C
ATOM   4193  O   ASN B  36      37.265  24.453   2.269  0.00  0.00      C2   O
ATOM   4194  CB  ASN B  36      39.545  23.126   0.087  0.00  0.00      C2   C
ATOM   4195  CG  ASN B  36      41.049  22.935   0.039  0.00  0.00      C2   C
ATOM   4196  OD1 ASN B  36      41.719  22.793   1.061  0.00  0.00      C2   O
ATOM   4197  ND2 ASN B  36      41.621  22.960  -1.222  0.00  0.00      C2   N
ATOM   4198  H   ASN B  36      38.729  20.784   0.977  0.00  0.00      C2   H
ATOM   4199  HA  ASN B  36      39.471  23.272   2.244  0.00  0.00      C2   H
ATOM   4200  HB3 ASN B  36      39.440  24.178  -0.179  0.00  0.00      C2   H
ATOM   4201  HB2 ASN B  36      39.029  22.487  -0.629  0.00  0.00      C2   H
ATOM   4202 HD22 ASN B  36      42.628  22.881  -1.185  0.00  0.00      C2   H
ATOM   4203 HD21 ASN B  36      41.084  22.975  -2.077  0.00  0.00      C2   H
ATOM   4204  N   ILE B  37      36.578  23.278   0.527  0.00  0.00      C2   N
ATOM   4205  CA  ILE B  37      35.213  23.826   0.455  0.00  0.00      C2   C
ATOM   4206  C   ILE B  37      34.467  23.357   1.665  0.00  0.00      C2   C
ATOM   4207  O   ILE B  37      34.651  22.210   1.977  0.00  0.00      C2   O
ATOM   4208  CB  ILE B  37      34.435  23.263  -0.873  0.00  0.00      C2   C
ATOM   4209  CG1 ILE B  37      35.320  23.544  -2.088  0.00  0.00      C2   C
ATOM   4210  CG2 ILE B  37      33.016  23.815  -0.993  0.00  0.00      C2   C
ATOM   4211  CD1 ILE B  37      34.578  23.072  -3.406  0.00  0.00      C2   C
ATOM   4212  H   ILE B  37      36.743  22.450  -0.027  0.00  0.00      C2   H
ATOM   4213  HA  ILE B  37      35.120  24.909   0.525  0.00  0.00      C2   H
ATOM   4214  HB  ILE B  37      34.322  22.184  -0.770  0.00  0.00      C2   H
ATOM   4215 HG13 ILE B  37      36.354  23.217  -1.977  0.00  0.00      C2   H
ATOM   4216 HG12 ILE B  37      35.343  24.620  -2.261  0.00  0.00      C2   H
ATOM   4217 HG21 ILE B  37      32.585  23.538  -1.955  0.00  0.00      C2   H
ATOM   4218 HG22 ILE B  37      32.322  23.442  -0.240  0.00  0.00      C2   H
ATOM   4219 HG23 ILE B  37      33.036  24.903  -0.937  0.00  0.00      C2   H
ATOM   4220 HD11 ILE B  37      35.285  23.127  -4.233  0.00  0.00      C2   H
ATOM   4221 HD12 ILE B  37      34.275  22.035  -3.265  0.00  0.00      C2   H
ATOM   4222 HD13 ILE B  37      33.708  23.692  -3.622  0.00  0.00      C2   H
ATOM   4223  N   ASP B  38      33.684  24.217   2.300  0.00  0.00      C2   N
ATOM   4224  CA  ASP B  38      32.927  23.956   3.574  0.00  0.00      C2   C
ATOM   4225  C   ASP B  38      32.008  22.714   3.458  0.00  0.00      C2   C
ATOM   4226  O   ASP B  38      31.177  22.707   2.531  0.00  0.00      C2   O
ATOM   4227  CB  ASP B  38      32.119  25.218   3.921  0.00  0.00      C2   C
ATOM   4228  CG  ASP B  38      32.888  26.454   4.319  0.00  0.00      C2   C
ATOM   4229  OD1 ASP B  38      34.138  26.465   4.387  0.00  0.00      C2   O
ATOM   4230  OD2 ASP B  38      32.193  27.461   4.627  0.00  0.00      C2   O
ATOM   4231  H   ASP B  38      33.724  25.196   2.056  0.00  0.00      C2   H
ATOM   4232  HA  ASP B  38      33.648  23.960   4.391  0.00  0.00      C2   H
ATOM   4233  HB3 ASP B  38      31.518  25.052   4.815  0.00  0.00      C2   H
ATOM   4234  HB2 ASP B  38      31.455  25.374   3.070  0.00  0.00      C2   H
ATOM   4235  N   PRO B  39      32.098  21.710   4.352  0.00  0.00      C2   N
ATOM   4236  CA  PRO B  39      31.248  20.482   4.200  0.00  0.00      C2   C
ATOM   4237  C   PRO B  39      29.750  20.772   4.468  0.00  0.00      C2   C
ATOM   4238  O   PRO B  39      29.341  21.840   5.018  0.00  0.00      C2   O
ATOM   4239  CB  PRO B  39      31.807  19.601   5.289  0.00  0.00      C2   C
ATOM   4240  CG  PRO B  39      32.275  20.588   6.374  0.00  0.00      C2   C
ATOM   4241  CD  PRO B  39      32.864  21.714   5.557  0.00  0.00      C2   C
ATOM   4242  HA  PRO B  39      31.404  20.024   3.223  0.00  0.00      C2   H
ATOM   4243  HB3 PRO B  39      32.742  19.106   5.028  0.00  0.00      C2   H
ATOM   4244  HB2 PRO B  39      31.107  18.890   5.728  0.00  0.00      C2   H
ATOM   4245  HG3 PRO B  39      32.964  20.222   7.135  0.00  0.00      C2   H
ATOM   4246  HG2 PRO B  39      31.436  21.026   6.914  0.00  0.00      C2   H
ATOM   4247  HD2 PRO B  39      32.913  22.656   6.104  0.00  0.00      C2   H
ATOM   4248  HD3 PRO B  39      33.889  21.421   5.329  0.00  0.00      C2   H
ATOM   4249  N   VAL B  40      28.935  19.918   3.902  0.00  0.00      C2   N
ATOM   4250  CA  VAL B  40      27.452  19.828   4.053  0.00  0.00      C2   C
ATOM   4251  C   VAL B  40      27.128  19.782   5.573  0.00  0.00      C2   C
ATOM   4252  O   VAL B  40      26.270  20.514   6.015  0.00  0.00      C2   O
ATOM   4253  CB  VAL B  40      26.883  18.618   3.160  0.00  0.00      C2   C
ATOM   4254  CG1 VAL B  40      25.396  18.222   3.597  0.00  0.00      C2   C
ATOM   4255  CG2 VAL B  40      26.890  18.996   1.683  0.00  0.00      C2   C
ATOM   4256  H   VAL B  40      29.284  19.040   3.546  0.00  0.00      C2   H
ATOM   4257  HA  VAL B  40      26.942  20.721   3.692  0.00  0.00      C2   H
ATOM   4258  HB  VAL B  40      27.633  17.831   3.238  0.00  0.00      C2   H
ATOM   4259 HG11 VAL B  40      24.847  17.558   2.928  0.00  0.00      C2   H
ATOM   4260 HG12 VAL B  40      25.424  17.788   4.596  0.00  0.00      C2   H
ATOM   4261 HG13 VAL B  40      24.741  19.083   3.730  0.00  0.00      C2   H
ATOM   4262 HG21 VAL B  40      26.278  19.880   1.501  0.00  0.00      C2   H
ATOM   4263 HG22 VAL B  40      27.890  19.179   1.290  0.00  0.00      C2   H
ATOM   4264 HG23 VAL B  40      26.624  18.217   0.969  0.00  0.00      C2   H
ATOM   4265  N   GLY B  41      27.793  18.841   6.282  0.00  0.00      C2   N
ATOM   4266  CA  GLY B  41      27.569  18.488   7.661  0.00  0.00      C2   C
ATOM   4267  C   GLY B  41      26.325  17.601   7.754  0.00  0.00      C2   C
ATOM   4268  O   GLY B  41      25.855  16.911   6.836  0.00  0.00      C2   O
ATOM   4269  H   GLY B  41      28.311  18.104   5.824  0.00  0.00      C2   H
ATOM   4270  HA3 GLY B  41      27.360  19.271   8.390  0.00  0.00      C2   H
ATOM   4271  HA2 GLY B  41      28.435  17.873   7.908  0.00  0.00      C2   H
ATOM   4272  N   ARG B  42      25.830  17.584   9.037  0.00  0.00      C2   N
ATOM   4273  CA  ARG B  42      24.529  17.014   9.444  0.00  0.00      C2   C
ATOM   4274  C   ARG B  42      23.363  17.811   8.648  0.00  0.00      C2   C
ATOM   4275  O   ARG B  42      23.433  19.025   8.447  0.00  0.00      C2   O
ATOM   4276  CB  ARG B  42      24.394  17.278  10.942  0.00  0.00      C2   C
ATOM   4277  CG  ARG B  42      23.313  16.363  11.536  0.00  0.00      C2   C
ATOM   4278  CD  ARG B  42      23.145  16.613  13.039  0.00  0.00      C2   C
ATOM   4279  NE  ARG B  42      22.305  17.817  13.159  0.00  0.00      C2   N
ATOM   4280  CZ  ARG B  42      20.935  18.018  12.903  0.00  0.00      C2   C
ATOM   4281  NH1 ARG B  42      20.239  17.019  12.346  0.00  0.00      C2   N
ATOM   4282  NH2 ARG B  42      20.399  19.198  13.176  0.00  0.00      C2   N
ATOM   4283  H   ARG B  42      26.342  17.984   9.810  0.00  0.00      C2   H
ATOM   4284  HA  ARG B  42      24.359  15.996   9.093  0.00  0.00      C2   H
ATOM   4285  HB3 ARG B  42      24.275  18.355  11.057  0.00  0.00      C2   H
ATOM   4286  HB2 ARG B  42      25.293  17.050  11.514  0.00  0.00      C2   H
ATOM   4287  HG3 ARG B  42      23.447  15.295  11.360  0.00  0.00      C2   H
ATOM   4288  HG2 ARG B  42      22.410  16.502  10.942  0.00  0.00      C2   H
ATOM   4289  HD3 ARG B  42      24.017  17.060  13.517  0.00  0.00      C2   H
ATOM   4290  HD2 ARG B  42      22.778  15.853  13.728  0.00  0.00      C2   H
ATOM   4291  HE  ARG B  42      22.893  18.566  13.495  0.00  0.00      C2   H
ATOM   4292 HH12 ARG B  42      19.336  17.142  11.911  0.00  0.00      C2   H
ATOM   4293 HH11 ARG B  42      20.513  16.061  12.186  0.00  0.00      C2   H
ATOM   4294 HH22 ARG B  42      19.441  19.450  12.979  0.00  0.00      C2   H
ATOM   4295 HH21 ARG B  42      21.010  19.995  13.283  0.00  0.00      C2   H
ATOM   4296  N   ILE B  43      22.403  17.090   8.112  0.00  0.00      C2   N
ATOM   4297  CA  ILE B  43      21.274  17.690   7.279  0.00  0.00      C2   C
ATOM   4298  C   ILE B  43      20.289  18.351   8.368  0.00  0.00      C2   C
ATOM   4299  O   ILE B  43      19.955  17.765   9.435  0.00  0.00      C2   O
ATOM   4300  CB  ILE B  43      20.547  16.557   6.501  0.00  0.00      C2   C
ATOM   4301  CG1 ILE B  43      21.489  15.930   5.407  0.00  0.00      C2   C
ATOM   4302  CG2 ILE B  43      19.186  16.890   5.873  0.00  0.00      C2   C
ATOM   4303  CD1 ILE B  43      21.825  16.925   4.172  0.00  0.00      C2   C
ATOM   4304  H   ILE B  43      22.390  16.103   8.329  0.00  0.00      C2   H
ATOM   4305  HA  ILE B  43      21.557  18.442   6.543  0.00  0.00      C2   H
ATOM   4306  HB  ILE B  43      20.191  15.810   7.211  0.00  0.00      C2   H
ATOM   4307 HG13 ILE B  43      20.934  15.049   5.088  0.00  0.00      C2   H
ATOM   4308 HG12 ILE B  43      22.415  15.494   5.782  0.00  0.00      C2   H
ATOM   4309 HG21 ILE B  43      18.768  16.017   5.371  0.00  0.00      C2   H
ATOM   4310 HG22 ILE B  43      18.379  17.180   6.546  0.00  0.00      C2   H
ATOM   4311 HG23 ILE B  43      19.294  17.756   5.220  0.00  0.00      C2   H
ATOM   4312 HD11 ILE B  43      21.201  17.817   4.222  0.00  0.00      C2   H
ATOM   4313 HD12 ILE B  43      22.873  17.227   4.185  0.00  0.00      C2   H
ATOM   4314 HD13 ILE B  43      21.465  16.454   3.258  0.00  0.00      C2   H
ATOM   4315  N   GLN B  44      20.053  19.641   8.093  0.00  0.00      C2   N
ATOM   4316  CA  GLN B  44      19.293  20.514   8.941  0.00  0.00      C2   C
ATOM   4317  C   GLN B  44      17.758  20.470   8.651  0.00  0.00      C2   C
ATOM   4318  O   GLN B  44      17.034  21.281   9.186  0.00  0.00      C2   O
ATOM   4319  CB  GLN B  44      19.913  21.932   8.767  0.00  0.00      C2   C
ATOM   4320  CG  GLN B  44      21.331  21.858   9.353  0.00  0.00      C2   C
ATOM   4321  CD  GLN B  44      21.349  21.887  10.865  0.00  0.00      C2   C
ATOM   4322  OE1 GLN B  44      20.487  22.291  11.523  0.00  0.00      C2   O
ATOM   4323  NE2 GLN B  44      22.483  21.595  11.503  0.00  0.00      C2   N
ATOM   4324  H   GLN B  44      20.648  20.143   7.450  0.00  0.00      C2   H
ATOM   4325  HA  GLN B  44      19.384  20.238   9.991  0.00  0.00      C2   H
ATOM   4326  HB3 GLN B  44      19.356  22.632   9.391  0.00  0.00      C2   H
ATOM   4327  HB2 GLN B  44      19.880  22.324   7.750  0.00  0.00      C2   H
ATOM   4328  HG3 GLN B  44      21.736  22.830   9.070  0.00  0.00      C2   H
ATOM   4329  HG2 GLN B  44      21.959  21.064   8.947  0.00  0.00      C2   H
ATOM   4330 HE22 GLN B  44      22.569  21.579  12.509  0.00  0.00      C2   H
ATOM   4331 HE21 GLN B  44      23.239  21.264  10.920  0.00  0.00      C2   H
ATOM   4332  N   MET B  45      17.353  19.541   7.704  0.00  0.00      C2   N
ATOM   4333  CA  MET B  45      16.015  19.396   7.117  0.00  0.00      C2   C
ATOM   4334  C   MET B  45      15.182  18.519   8.082  0.00  0.00      C2   C
ATOM   4335  O   MET B  45      15.339  17.338   8.287  0.00  0.00      C2   O
ATOM   4336  CB  MET B  45      16.038  18.740   5.673  0.00  0.00      C2   C
ATOM   4337  CG  MET B  45      16.861  19.390   4.644  0.00  0.00      C2   C
ATOM   4338  SD  MET B  45      16.639  18.785   2.915  0.00  0.00      C2   S
ATOM   4339  CE  MET B  45      18.321  19.059   2.253  0.00  0.00      C2   C
ATOM   4340  H   MET B  45      18.121  19.045   7.275  0.00  0.00      C2   H
ATOM   4341  HA  MET B  45      15.617  20.401   6.975  0.00  0.00      C2   H
ATOM   4342  HB3 MET B  45      14.985  18.667   5.401  0.00  0.00      C2   H
ATOM   4343  HB2 MET B  45      16.381  17.714   5.808  0.00  0.00      C2   H
ATOM   4344  HG3 MET B  45      17.919  19.354   4.905  0.00  0.00      C2   H
ATOM   4345  HG2 MET B  45      16.478  20.411   4.637  0.00  0.00      C2   H
ATOM   4346  HE1 MET B  45      18.553  18.696   1.252  0.00  0.00      C2   H
ATOM   4347  HE2 MET B  45      18.423  20.144   2.278  0.00  0.00      C2   H
ATOM   4348  HE3 MET B  45      19.096  18.675   2.917  0.00  0.00      C2   H
ATOM   4349  N   ARG B  46      14.180  19.212   8.574  0.00  0.00      C2   N
ATOM   4350  CA  ARG B  46      13.071  18.660   9.292  0.00  0.00      C2   C
ATOM   4351  C   ARG B  46      11.784  18.962   8.524  0.00  0.00      C2   C
ATOM   4352  O   ARG B  46      11.764  19.930   7.698  0.00  0.00      C2   O
ATOM   4353  CB  ARG B  46      12.984  19.050  10.812  0.00  0.00      C2   C
ATOM   4354  CG  ARG B  46      14.315  19.021  11.559  0.00  0.00      C2   C
ATOM   4355  CD  ARG B  46      14.540  17.748  12.258  0.00  0.00      C2   C
ATOM   4356  NE  ARG B  46      13.503  17.319  13.268  0.00  0.00      C2   N
ATOM   4357  CZ  ARG B  46      13.174  16.056  13.503  0.00  0.00      C2   C
ATOM   4358  NH1 ARG B  46      13.861  15.039  12.994  0.00  0.00      C2   N
ATOM   4359  NH2 ARG B  46      12.133  15.701  14.182  0.00  0.00      C2   N
ATOM   4360  H   ARG B  46      14.035  20.192   8.378  0.00  0.00      C2   H
ATOM   4361  HA  ARG B  46      13.172  17.579   9.387  0.00  0.00      C2   H
ATOM   4362  HB3 ARG B  46      12.161  18.528  11.299  0.00  0.00      C2   H
ATOM   4363  HB2 ARG B  46      12.780  20.119  10.885  0.00  0.00      C2   H
ATOM   4364  HG3 ARG B  46      14.150  19.745  12.357  0.00  0.00      C2   H
ATOM   4365  HG2 ARG B  46      15.054  19.509  10.924  0.00  0.00      C2   H
ATOM   4366  HD3 ARG B  46      15.566  17.766  12.627  0.00  0.00      C2   H
ATOM   4367  HD2 ARG B  46      14.551  16.997  11.468  0.00  0.00      C2   H
ATOM   4368  HE  ARG B  46      13.100  18.109  13.751  0.00  0.00      C2   H
ATOM   4369 HH12 ARG B  46      13.667  14.085  13.262  0.00  0.00      C2   H
ATOM   4370 HH11 ARG B  46      14.640  15.135  12.358  0.00  0.00      C2   H
ATOM   4371 HH22 ARG B  46      11.681  14.799  14.130  0.00  0.00      C2   H
ATOM   4372 HH21 ARG B  46      11.481  16.332  14.627  0.00  0.00      C2   H
ATOM   4373  N   THR B  47      10.712  18.138   8.770  0.00  0.00      C2   N
ATOM   4374  CA  THR B  47       9.358  18.462   8.368  0.00  0.00      C2   C
ATOM   4375  C   THR B  47       8.934  19.827   9.048  0.00  0.00      C2   C
ATOM   4376  O   THR B  47       8.908  19.915  10.265  0.00  0.00      C2   O
ATOM   4377  CB  THR B  47       8.354  17.314   8.726  0.00  0.00      C2   C
ATOM   4378  OG1 THR B  47       8.730  16.062   8.174  0.00  0.00      C2   O
ATOM   4379  CG2 THR B  47       6.898  17.575   8.231  0.00  0.00      C2   C
ATOM   4380  H   THR B  47      10.739  17.543   9.585  0.00  0.00      C2   H
ATOM   4381  HA  THR B  47       9.269  18.674   7.302  0.00  0.00      C2   H
ATOM   4382  HB  THR B  47       8.323  17.155   9.804  0.00  0.00      C2   H
ATOM   4383  HG1 THR B  47       9.661  16.033   8.408  0.00  0.00      C2   H
ATOM   4384 HG21 THR B  47       6.453  18.505   8.586  0.00  0.00      C2   H
ATOM   4385 HG22 THR B  47       6.819  17.658   7.147  0.00  0.00      C2   H
ATOM   4386 HG23 THR B  47       6.243  16.751   8.513  0.00  0.00      C2   H
ATOM   4387  N   ARG B  48       8.568  20.859   8.272  0.00  0.00      C2   N
ATOM   4388  CA  ARG B  48       8.055  22.173   8.796  0.00  0.00      C2   C
ATOM   4389  C   ARG B  48       6.556  22.425   8.628  0.00  0.00      C2   C
ATOM   4390  O   ARG B  48       6.013  23.279   9.377  0.00  0.00      C2   O
ATOM   4391  CB  ARG B  48       8.890  23.218   8.170  0.00  0.00      C2   C
ATOM   4392  CG  ARG B  48      10.406  23.138   8.203  0.00  0.00      C2   C
ATOM   4393  CD  ARG B  48      11.036  23.397   9.631  0.00  0.00      C2   C
ATOM   4394  NE  ARG B  48      12.483  23.218   9.741  0.00  0.00      C2   N
ATOM   4395  CZ  ARG B  48      13.194  22.987  10.810  0.00  0.00      C2   C
ATOM   4396  NH1 ARG B  48      12.578  22.890  11.953  0.00  0.00      C2   N
ATOM   4397  NH2 ARG B  48      14.464  22.754  10.647  0.00  0.00      C2   N
ATOM   4398  H   ARG B  48       8.533  20.655   7.284  0.00  0.00      C2   H
ATOM   4399  HA  ARG B  48       8.195  22.282   9.871  0.00  0.00      C2   H
ATOM   4400  HB3 ARG B  48       8.665  24.202   8.581  0.00  0.00      C2   H
ATOM   4401  HB2 ARG B  48       8.692  23.406   7.114  0.00  0.00      C2   H
ATOM   4402  HG3 ARG B  48      10.756  23.884   7.489  0.00  0.00      C2   H
ATOM   4403  HG2 ARG B  48      10.797  22.207   7.792  0.00  0.00      C2   H
ATOM   4404  HD3 ARG B  48      10.416  22.996  10.432  0.00  0.00      C2   H
ATOM   4405  HD2 ARG B  48      11.031  24.472   9.810  0.00  0.00      C2   H
ATOM   4406  HE  ARG B  48      13.009  23.464   8.916  0.00  0.00      C2   H
ATOM   4407 HH12 ARG B  48      12.992  22.438  12.755  0.00  0.00      C2   H
ATOM   4408 HH11 ARG B  48      11.612  23.156  12.079  0.00  0.00      C2   H
ATOM   4409 HH22 ARG B  48      15.037  22.236  11.297  0.00  0.00      C2   H
ATOM   4410 HH21 ARG B  48      14.926  22.859   9.755  0.00  0.00      C2   H
ATOM   4411  N   ARG B  49       5.843  21.647   7.781  0.00  0.00      C2   N
ATOM   4412  CA  ARG B  49       4.364  21.550   7.605  0.00  0.00      C2   C
ATOM   4413  C   ARG B  49       4.067  20.217   7.066  0.00  0.00      C2   C
ATOM   4414  O   ARG B  49       4.943  19.708   6.374  0.00  0.00      C2   O
ATOM   4415  CB  ARG B  49       3.982  22.665   6.562  0.00  0.00      C2   C
ATOM   4416  CG  ARG B  49       4.080  24.109   6.936  0.00  0.00      C2   C
ATOM   4417  CD  ARG B  49       3.259  24.510   8.217  0.00  0.00      C2   C
ATOM   4418  NE  ARG B  49       3.117  25.937   8.319  0.00  0.00      C2   N
ATOM   4419  CZ  ARG B  49       2.233  26.497   9.219  0.00  0.00      C2   C
ATOM   4420  NH1 ARG B  49       1.488  25.758  10.041  0.00  0.00      C2   N
ATOM   4421  NH2 ARG B  49       1.888  27.795   9.154  0.00  0.00      C2   N
ATOM   4422  H   ARG B  49       6.351  21.070   7.126  0.00  0.00      C2   H
ATOM   4423  HA  ARG B  49       3.930  21.806   8.572  0.00  0.00      C2   H
ATOM   4424  HB3 ARG B  49       2.999  22.442   6.149  0.00  0.00      C2   H
ATOM   4425  HB2 ARG B  49       4.610  22.590   5.674  0.00  0.00      C2   H
ATOM   4426  HG3 ARG B  49       3.871  24.717   6.055  0.00  0.00      C2   H
ATOM   4427  HG2 ARG B  49       5.070  24.389   7.297  0.00  0.00      C2   H
ATOM   4428  HD3 ARG B  49       3.759  24.232   9.145  0.00  0.00      C2   H
ATOM   4429  HD2 ARG B  49       2.333  23.935   8.209  0.00  0.00      C2   H
ATOM   4430  HE  ARG B  49       3.742  26.598   7.879  0.00  0.00      C2   H
ATOM   4431 HH12 ARG B  49       0.521  25.905  10.294  0.00  0.00      C2   H
ATOM   4432 HH11 ARG B  49       1.912  24.844  10.118  0.00  0.00      C2   H
ATOM   4433 HH22 ARG B  49       1.179  28.070   9.819  0.00  0.00      C2   H
ATOM   4434 HH21 ARG B  49       2.029  28.305   8.293  0.00  0.00      C2   H
ATOM   4435  N   THR B  50       2.889  19.693   7.397  0.00  0.00      C2   N
ATOM   4436  CA  THR B  50       2.374  18.416   7.049  0.00  0.00      C2   C
ATOM   4437  C   THR B  50       0.940  18.516   6.683  0.00  0.00      C2   C
ATOM   4438  O   THR B  50       0.015  18.534   7.521  0.00  0.00      C2   O
ATOM   4439  CB  THR B  50       2.515  17.477   8.261  0.00  0.00      C2   C
ATOM   4440  OG1 THR B  50       3.804  17.448   8.735  0.00  0.00      C2   O
ATOM   4441  CG2 THR B  50       2.083  15.989   8.063  0.00  0.00      C2   C
ATOM   4442  H   THR B  50       2.192  20.239   7.881  0.00  0.00      C2   H
ATOM   4443  HA  THR B  50       3.049  18.102   6.253  0.00  0.00      C2   H
ATOM   4444  HB  THR B  50       1.987  17.947   9.091  0.00  0.00      C2   H
ATOM   4445  HG1 THR B  50       4.069  18.333   8.998  0.00  0.00      C2   H
ATOM   4446 HG21 THR B  50       1.101  15.906   7.597  0.00  0.00      C2   H
ATOM   4447 HG22 THR B  50       2.623  15.379   7.339  0.00  0.00      C2   H
ATOM   4448 HG23 THR B  50       1.996  15.481   9.024  0.00  0.00      C2   H
ATOM   4449  N   LEU B  51       0.722  18.712   5.400  0.00  0.00      C2   N
ATOM   4450  CA  LEU B  51      -0.610  19.040   4.788  0.00  0.00      C2   C
ATOM   4451  C   LEU B  51      -1.527  17.804   4.686  0.00  0.00      C2   C
ATOM   4452  O   LEU B  51      -0.961  16.701   4.282  0.00  0.00      C2   O
ATOM   4453  CB  LEU B  51      -0.378  19.566   3.361  0.00  0.00      C2   C
ATOM   4454  CG  LEU B  51       0.576  20.809   3.277  0.00  0.00      C2   C
ATOM   4455  CD1 LEU B  51       0.723  21.384   1.788  0.00  0.00      C2   C
ATOM   4456  CD2 LEU B  51      -0.040  21.995   4.149  0.00  0.00      C2   C
ATOM   4457  H   LEU B  51       1.515  18.477   4.820  0.00  0.00      C2   H
ATOM   4458  HA  LEU B  51      -1.063  19.871   5.328  0.00  0.00      C2   H
ATOM   4459  HB3 LEU B  51      -1.266  19.744   2.753  0.00  0.00      C2   H
ATOM   4460  HB2 LEU B  51       0.128  18.810   2.761  0.00  0.00      C2   H
ATOM   4461  HG  LEU B  51       1.579  20.599   3.647  0.00  0.00      C2   H
ATOM   4462 HD11 LEU B  51       0.403  20.631   1.067  0.00  0.00      C2   H
ATOM   4463 HD12 LEU B  51       0.241  22.354   1.665  0.00  0.00      C2   H
ATOM   4464 HD13 LEU B  51       1.752  21.506   1.450  0.00  0.00      C2   H
ATOM   4465 HD21 LEU B  51       0.210  22.080   5.206  0.00  0.00      C2   H
ATOM   4466 HD22 LEU B  51       0.225  22.917   3.632  0.00  0.00      C2   H
ATOM   4467 HD23 LEU B  51      -1.112  21.803   4.102  0.00  0.00      C2   H
ATOM   4468  N   ARG B  52      -2.765  17.935   5.076  0.00  0.00      C2   N
ATOM   4469  CA  ARG B  52      -3.746  16.932   5.305  0.00  0.00      C2   C
ATOM   4470  C   ARG B  52      -5.004  17.387   4.595  0.00  0.00      C2   C
ATOM   4471  O   ARG B  52      -5.634  18.298   5.111  0.00  0.00      C2   O
ATOM   4472  CB  ARG B  52      -4.018  16.794   6.863  0.00  0.00      C2   C
ATOM   4473  CG  ARG B  52      -5.220  15.908   7.296  0.00  0.00      C2   C
ATOM   4474  CD  ARG B  52      -5.463  15.951   8.842  0.00  0.00      C2   C
ATOM   4475  NE  ARG B  52      -4.506  15.103   9.553  0.00  0.00      C2   N
ATOM   4476  CZ  ARG B  52      -4.645  13.739   9.584  0.00  0.00      C2   C
ATOM   4477  NH1 ARG B  52      -5.630  13.125   8.897  0.00  0.00      C2   N
ATOM   4478  NH2 ARG B  52      -3.826  13.037  10.378  0.00  0.00      C2   N
ATOM   4479  H   ARG B  52      -3.146  18.845   5.295  0.00  0.00      C2   H
ATOM   4480  HA  ARG B  52      -3.397  15.934   5.041  0.00  0.00      C2   H
ATOM   4481  HB3 ARG B  52      -4.049  17.793   7.295  0.00  0.00      C2   H
ATOM   4482  HB2 ARG B  52      -3.107  16.394   7.309  0.00  0.00      C2   H
ATOM   4483  HG3 ARG B  52      -5.049  14.889   6.948  0.00  0.00      C2   H
ATOM   4484  HG2 ARG B  52      -6.111  16.247   6.769  0.00  0.00      C2   H
ATOM   4485  HD3 ARG B  52      -6.512  15.894   9.133  0.00  0.00      C2   H
ATOM   4486  HD2 ARG B  52      -5.142  16.976   9.030  0.00  0.00      C2   H
ATOM   4487  HE  ARG B  52      -3.877  15.607  10.162  0.00  0.00      C2   H
ATOM   4488 HH12 ARG B  52      -5.882  12.148   8.856  0.00  0.00      C2   H
ATOM   4489 HH11 ARG B  52      -6.171  13.696   8.264  0.00  0.00      C2   H
ATOM   4490 HH22 ARG B  52      -3.822  12.032  10.479  0.00  0.00      C2   H
ATOM   4491 HH21 ARG B  52      -3.252  13.623  10.967  0.00  0.00      C2   H
ATOM   4492  N   GLY B  53      -5.225  16.808   3.404  0.00  0.00      C2   N
ATOM   4493  CA  GLY B  53      -6.530  17.139   2.823  0.00  0.00      C2   C
ATOM   4494  C   GLY B  53      -6.776  16.239   1.542  0.00  0.00      C2   C
ATOM   4495  O   GLY B  53      -7.885  16.327   0.963  0.00  0.00      C2   O
ATOM   4496  H   GLY B  53      -4.566  16.162   2.994  0.00  0.00      C2   H
ATOM   4497  HA3 GLY B  53      -6.636  18.213   2.673  0.00  0.00      C2   H
ATOM   4498  HA2 GLY B  53      -7.383  16.861   3.441  0.00  0.00      C2   H
ATOM   4499  N   HIS B  54      -5.800  15.422   1.096  0.00  0.00      C2   N
ATOM   4500  CA  HIS B  54      -5.932  14.620  -0.177  0.00  0.00      C2   C
ATOM   4501  C   HIS B  54      -6.479  13.227   0.229  0.00  0.00      C2   C
ATOM   4502  O   HIS B  54      -6.112  12.789   1.286  0.00  0.00      C2   O
ATOM   4503  CB  HIS B  54      -4.559  14.499  -0.987  0.00  0.00      C2   C
ATOM   4504  CG  HIS B  54      -4.198  15.799  -1.679  0.00  0.00      C2   C
ATOM   4505  ND1 HIS B  54      -4.534  16.068  -2.969  0.00  0.00      C2   N
ATOM   4506  CD2 HIS B  54      -3.417  16.867  -1.284  0.00  0.00      C2   C
ATOM   4507  CE1 HIS B  54      -4.159  17.306  -3.299  0.00  0.00      C2   C
ATOM   4508  NE2 HIS B  54      -3.460  17.812  -2.319  0.00  0.00      C2   N
ATOM   4509  H   HIS B  54      -4.909  15.307   1.559  0.00  0.00      C2   H
ATOM   4510  HA  HIS B  54      -6.679  15.170  -0.749  0.00  0.00      C2   H
ATOM   4511  HB3 HIS B  54      -4.735  13.663  -1.664  0.00  0.00      C2   H
ATOM   4512  HB2 HIS B  54      -3.742  14.119  -0.372  0.00  0.00      C2   H
ATOM   4513  HD1 HIS B  54      -5.007  15.465  -3.627  0.00  0.00      C2   H
ATOM   4514  HD2 HIS B  54      -2.897  17.020  -0.349  0.00  0.00      C2   H
ATOM   4515  HE1 HIS B  54      -4.231  17.674  -4.312  0.00  0.00      C2   H
ATOM   4516  N   LEU B  55      -7.382  12.678  -0.592  0.00  0.00      C2   N
ATOM   4517  CA  LEU B  55      -8.145  11.479  -0.264  0.00  0.00      C2   C
ATOM   4518  C   LEU B  55      -7.605  10.231  -0.977  0.00  0.00      C2   C
ATOM   4519  O   LEU B  55      -8.308   9.207  -0.953  0.00  0.00      C2   O
ATOM   4520  CB  LEU B  55      -9.615  11.761  -0.585  0.00  0.00      C2   C
ATOM   4521  CG  LEU B  55     -10.268  13.045   0.004  0.00  0.00      C2   C
ATOM   4522  CD1 LEU B  55     -11.756  13.109  -0.277  0.00  0.00      C2   C
ATOM   4523  CD2 LEU B  55      -9.954  13.386   1.468  0.00  0.00      C2   C
ATOM   4524  H   LEU B  55      -7.656  13.185  -1.421  0.00  0.00      C2   H
ATOM   4525  HA  LEU B  55      -8.060  11.222   0.792  0.00  0.00      C2   H
ATOM   4526  HB3 LEU B  55     -10.227  10.918  -0.266  0.00  0.00      C2   H
ATOM   4527  HB2 LEU B  55      -9.717  11.893  -1.663  0.00  0.00      C2   H
ATOM   4528  HG  LEU B  55      -9.835  13.864  -0.570  0.00  0.00      C2   H
ATOM   4529 HD11 LEU B  55     -11.932  13.456  -1.296  0.00  0.00      C2   H
ATOM   4530 HD12 LEU B  55     -12.158  12.097  -0.237  0.00  0.00      C2   H
ATOM   4531 HD13 LEU B  55     -12.221  13.731   0.488  0.00  0.00      C2   H
ATOM   4532 HD21 LEU B  55      -9.798  14.459   1.584  0.00  0.00      C2   H
ATOM   4533 HD22 LEU B  55     -10.701  12.876   2.076  0.00  0.00      C2   H
ATOM   4534 HD23 LEU B  55      -8.982  12.951   1.700  0.00  0.00      C2   H
ATOM   4535  N   ALA B  56      -6.480  10.369  -1.719  0.00  0.00      C2   N
ATOM   4536  CA  ALA B  56      -5.796   9.335  -2.425  0.00  0.00      C2   C
ATOM   4537  C   ALA B  56      -4.418   9.817  -2.675  0.00  0.00      C2   C
ATOM   4538  O   ALA B  56      -4.186  11.001  -2.427  0.00  0.00      C2   O
ATOM   4539  CB  ALA B  56      -6.527   9.126  -3.729  0.00  0.00      C2   C
ATOM   4540  H   ALA B  56      -5.959  11.232  -1.652  0.00  0.00      C2   H
ATOM   4541  HA  ALA B  56      -5.756   8.377  -1.907  0.00  0.00      C2   H
ATOM   4542  HB1 ALA B  56      -5.853   8.611  -4.413  0.00  0.00      C2   H
ATOM   4543  HB2 ALA B  56      -7.465   8.594  -3.567  0.00  0.00      C2   H
ATOM   4544  HB3 ALA B  56      -6.670  10.110  -4.175  0.00  0.00      C2   H
ATOM   4545  N   LYS B  57      -3.481   8.932  -3.121  0.00  0.00      C2   N
ATOM   4546  CA  LYS B  57      -2.059   9.120  -3.449  0.00  0.00      C2   C
ATOM   4547  C   LYS B  57      -1.847  10.364  -4.328  0.00  0.00      C2   C
ATOM   4548  O   LYS B  57      -2.553  10.667  -5.353  0.00  0.00      C2   O
ATOM   4549  CB  LYS B  57      -1.340   7.879  -4.046  0.00  0.00      C2   C
ATOM   4550  CG  LYS B  57      -1.692   7.527  -5.514  0.00  0.00      C2   C
ATOM   4551  CD  LYS B  57      -1.046   6.190  -6.014  0.00  0.00      C2   C
ATOM   4552  CE  LYS B  57      -1.670   5.800  -7.342  0.00  0.00      C2   C
ATOM   4553  NZ  LYS B  57      -3.030   5.360  -7.226  0.00  0.00      C2   N
ATOM   4554  H   LYS B  57      -3.870   8.037  -3.379  0.00  0.00      C2   H
ATOM   4555  HA  LYS B  57      -1.519   9.278  -2.515  0.00  0.00      C2   H
ATOM   4556  HB3 LYS B  57      -1.536   7.072  -3.340  0.00  0.00      C2   H
ATOM   4557  HB2 LYS B  57      -0.253   7.890  -3.960  0.00  0.00      C2   H
ATOM   4558  HG3 LYS B  57      -1.521   8.327  -6.234  0.00  0.00      C2   H
ATOM   4559  HG2 LYS B  57      -2.780   7.461  -5.554  0.00  0.00      C2   H
ATOM   4560  HD3 LYS B  57      -1.053   5.378  -5.287  0.00  0.00      C2   H
ATOM   4561  HD2 LYS B  57      -0.003   6.405  -6.250  0.00  0.00      C2   H
ATOM   4562  HE3 LYS B  57      -1.137   4.951  -7.770  0.00  0.00      C2   H
ATOM   4563  HE2 LYS B  57      -1.408   6.575  -8.063  0.00  0.00      C2   H
ATOM   4564  HZ1 LYS B  57      -3.338   4.967  -8.104  0.00  0.00      C2   H
ATOM   4565  HZ2 LYS B  57      -3.021   4.650  -6.509  0.00  0.00      C2   H
ATOM   4566  HZ3 LYS B  57      -3.709   6.072  -6.997  0.00  0.00      C2   H
ATOM   4567  N   ILE B  58      -0.873  11.206  -3.912  0.00  0.00      C2   N
ATOM   4568  CA  ILE B  58      -0.413  12.436  -4.628  0.00  0.00      C2   C
ATOM   4569  C   ILE B  58       0.624  12.036  -5.607  0.00  0.00      C2   C
ATOM   4570  O   ILE B  58       1.510  11.267  -5.222  0.00  0.00      C2   O
ATOM   4571  CB  ILE B  58       0.225  13.453  -3.608  0.00  0.00      C2   C
ATOM   4572  CG1 ILE B  58      -0.702  13.762  -2.383  0.00  0.00      C2   C
ATOM   4573  CG2 ILE B  58       0.757  14.817  -4.226  0.00  0.00      C2   C
ATOM   4574  CD1 ILE B  58       0.063  13.795  -1.035  0.00  0.00      C2   C
ATOM   4575  H   ILE B  58      -0.323  10.823  -3.156  0.00  0.00      C2   H
ATOM   4576  HA  ILE B  58      -1.209  13.021  -5.089  0.00  0.00      C2   H
ATOM   4577  HB  ILE B  58       1.038  12.900  -3.138  0.00  0.00      C2   H
ATOM   4578 HG13 ILE B  58      -1.501  13.029  -2.277  0.00  0.00      C2   H
ATOM   4579 HG12 ILE B  58      -1.308  14.661  -2.494  0.00  0.00      C2   H
ATOM   4580 HG21 ILE B  58       1.119  15.416  -3.390  0.00  0.00      C2   H
ATOM   4581 HG22 ILE B  58       1.494  14.688  -5.019  0.00  0.00      C2   H
ATOM   4582 HG23 ILE B  58      -0.102  15.342  -4.643  0.00  0.00      C2   H
ATOM   4583 HD11 ILE B  58       0.281  12.790  -0.674  0.00  0.00      C2   H
ATOM   4584 HD12 ILE B  58       1.083  14.131  -1.220  0.00  0.00      C2   H
ATOM   4585 HD13 ILE B  58      -0.354  14.427  -0.250  0.00  0.00      C2   H
ATOM   4586  N   TYR B  59       0.548  12.424  -6.862  0.00  0.00      C2   N
ATOM   4587  CA  TYR B  59       1.509  11.829  -7.885  0.00  0.00      C2   C
ATOM   4588  C   TYR B  59       2.141  12.952  -8.685  0.00  0.00      C2   C
ATOM   4589  O   TYR B  59       3.117  12.608  -9.400  0.00  0.00      C2   O
ATOM   4590  CB  TYR B  59       0.659  10.866  -8.692  0.00  0.00      C2   C
ATOM   4591  CG  TYR B  59       1.223   9.857  -9.634  0.00  0.00      C2   C
ATOM   4592  CD1 TYR B  59       1.486   8.530  -9.210  0.00  0.00      C2   C
ATOM   4593  CD2 TYR B  59       1.604  10.228 -10.954  0.00  0.00      C2   C
ATOM   4594  CE1 TYR B  59       1.957   7.609 -10.159  0.00  0.00      C2   C
ATOM   4595  CE2 TYR B  59       1.938   9.277 -11.907  0.00  0.00      C2   C
ATOM   4596  CZ  TYR B  59       2.186   7.967 -11.510  0.00  0.00      C2   C
ATOM   4597  OH  TYR B  59       2.801   7.145 -12.380  0.00  0.00      C2   O
ATOM   4598  H   TYR B  59      -0.149  13.060  -7.221  0.00  0.00      C2   H
ATOM   4599  HA  TYR B  59       2.243  11.162  -7.432  0.00  0.00      C2   H
ATOM   4600  HB3 TYR B  59      -0.080  11.490  -9.194  0.00  0.00      C2   H
ATOM   4601  HB2 TYR B  59       0.067  10.322  -7.955  0.00  0.00      C2   H
ATOM   4602  HD1 TYR B  59       1.322   8.202  -8.194  0.00  0.00      C2   H
ATOM   4603  HD2 TYR B  59       1.383  11.233 -11.283  0.00  0.00      C2   H
ATOM   4604  HE1 TYR B  59       2.006   6.576  -9.849  0.00  0.00      C2   H
ATOM   4605  HE2 TYR B  59       2.219   9.694 -12.863  0.00  0.00      C2   H
ATOM   4606  HH  TYR B  59       3.102   7.643 -13.143  0.00  0.00      C2   H
ATOM   4607  N   ALA B  60       1.578  14.161  -8.663  0.00  0.00      C2   N
ATOM   4608  CA  ALA B  60       2.270  15.349  -9.281  0.00  0.00      C2   C
ATOM   4609  C   ALA B  60       2.068  16.583  -8.395  0.00  0.00      C2   C
ATOM   4610  O   ALA B  60       1.050  16.638  -7.666  0.00  0.00      C2   O
ATOM   4611  CB  ALA B  60       1.829  15.698 -10.718  0.00  0.00      C2   C
ATOM   4612  H   ALA B  60       0.837  14.369  -8.008  0.00  0.00      C2   H
ATOM   4613  HA  ALA B  60       3.325  15.076  -9.286  0.00  0.00      C2   H
ATOM   4614  HB1 ALA B  60       1.810  14.855 -11.409  0.00  0.00      C2   H
ATOM   4615  HB2 ALA B  60       0.792  16.033 -10.753  0.00  0.00      C2   H
ATOM   4616  HB3 ALA B  60       2.579  16.312 -11.218  0.00  0.00      C2   H
ATOM   4617  N   MET B  61       2.939  17.588  -8.534  0.00  0.00      C2   N
ATOM   4618  CA  MET B  61       2.837  18.840  -7.779  0.00  0.00      C2   C
ATOM   4619  C   MET B  61       3.690  19.807  -8.578  0.00  0.00      C2   C
ATOM   4620  O   MET B  61       4.466  19.394  -9.516  0.00  0.00      C2   O
ATOM   4621  CB  MET B  61       3.464  18.603  -6.439  0.00  0.00      C2   C
ATOM   4622  CG  MET B  61       4.946  17.880  -6.408  0.00  0.00      C2   C
ATOM   4623  SD  MET B  61       5.878  17.919  -4.874  0.00  0.00      C2   S
ATOM   4624  CE  MET B  61       4.570  17.301  -3.755  0.00  0.00      C2   C
ATOM   4625  H   MET B  61       3.663  17.673  -9.233  0.00  0.00      C2   H
ATOM   4626  HA  MET B  61       1.864  19.322  -7.683  0.00  0.00      C2   H
ATOM   4627  HB3 MET B  61       2.818  18.058  -5.751  0.00  0.00      C2   H
ATOM   4628  HB2 MET B  61       3.750  19.529  -5.940  0.00  0.00      C2   H
ATOM   4629  HG3 MET B  61       5.610  18.336  -7.142  0.00  0.00      C2   H
ATOM   4630  HG2 MET B  61       4.780  16.895  -6.842  0.00  0.00      C2   H
ATOM   4631  HE1 MET B  61       3.636  17.859  -3.695  0.00  0.00      C2   H
ATOM   4632  HE2 MET B  61       4.267  16.302  -4.067  0.00  0.00      C2   H
ATOM   4633  HE3 MET B  61       5.003  17.172  -2.763  0.00  0.00      C2   H
ATOM   4634  N   HIE B  62       3.619  21.106  -8.201  0.00  0.00      C2   N
ATOM   4635  CA  HIE B  62       4.337  22.221  -8.778  0.00  0.00      C2   C
ATOM   4636  C   HIE B  62       4.361  23.427  -7.857  0.00  0.00      C2   C
ATOM   4637  O   HIE B  62       3.300  24.005  -7.614  0.00  0.00      C2   O
ATOM   4638  CB  HIE B  62       3.799  22.561 -10.215  0.00  0.00      C2   C
ATOM   4639  CG  HIE B  62       4.786  23.498 -10.957  0.00  0.00      C2   C
ATOM   4640  ND1 HIE B  62       5.699  22.951 -11.817  0.00  0.00      C2   N
ATOM   4641  CD2 HIE B  62       4.769  24.847 -11.068  0.00  0.00      C2   C
ATOM   4642  CE1 HIE B  62       6.307  24.025 -12.367  0.00  0.00      C2   C
ATOM   4643  NE2 HIE B  62       5.764  25.160 -11.964  0.00  0.00      C2   N
ATOM   4644  H   HIE B  62       3.024  21.322  -7.415  0.00  0.00      C2   H
ATOM   4645  HA  HIE B  62       5.312  21.735  -8.730  0.00  0.00      C2   H
ATOM   4646  HB3 HIE B  62       2.852  23.099 -10.176  0.00  0.00      C2   H
ATOM   4647  HB2 HIE B  62       3.572  21.650 -10.769  0.00  0.00      C2   H
ATOM   4648  HD2 HIE B  62       4.162  25.674 -10.731  0.00  0.00      C2   H
ATOM   4649  HE1 HIE B  62       6.972  23.855 -13.200  0.00  0.00      C2   H
ATOM   4650  HE2 HIE B  62       6.066  26.072 -12.276  0.00  0.00      C2   H
ATOM   4651  N   TRP B  63       5.488  23.877  -7.332  0.00  0.00      C2   N
ATOM   4652  CA  TRP B  63       5.614  25.270  -6.748  0.00  0.00      C2   C
ATOM   4653  C   TRP B  63       5.283  26.417  -7.763  0.00  0.00      C2   C
ATOM   4654  O   TRP B  63       5.840  26.484  -8.824  0.00  0.00      C2   O
ATOM   4655  CB  TRP B  63       7.028  25.483  -6.172  0.00  0.00      C2   C
ATOM   4656  CG  TRP B  63       7.296  24.651  -4.983  0.00  0.00      C2   C
ATOM   4657  CD1 TRP B  63       8.173  23.631  -4.985  0.00  0.00      C2   C
ATOM   4658  CD2 TRP B  63       6.849  24.792  -3.622  0.00  0.00      C2   C
ATOM   4659  NE1 TRP B  63       8.313  23.084  -3.703  0.00  0.00      C2   N
ATOM   4660  CE2 TRP B  63       7.544  23.776  -2.827  0.00  0.00      C2   C
ATOM   4661  CE3 TRP B  63       5.926  25.669  -2.942  0.00  0.00      C2   C
ATOM   4662  CZ2 TRP B  63       7.389  23.697  -1.403  0.00  0.00      C2   C
ATOM   4663  CZ3 TRP B  63       5.829  25.551  -1.524  0.00  0.00      C2   C
ATOM   4664  CH2 TRP B  63       6.453  24.580  -0.830  0.00  0.00      C2   C
ATOM   4665  H   TRP B  63       6.313  23.322  -7.511  0.00  0.00      C2   H
ATOM   4666  HA  TRP B  63       4.895  25.363  -5.934  0.00  0.00      C2   H
ATOM   4667  HB3 TRP B  63       7.236  26.497  -5.829  0.00  0.00      C2   H
ATOM   4668  HB2 TRP B  63       7.779  25.179  -6.900  0.00  0.00      C2   H
ATOM   4669  HD1 TRP B  63       8.690  23.285  -5.868  0.00  0.00      C2   H
ATOM   4670  HE1 TRP B  63       8.866  22.274  -3.464  0.00  0.00      C2   H
ATOM   4671  HE3 TRP B  63       5.527  26.530  -3.456  0.00  0.00      C2   H
ATOM   4672  HZ2 TRP B  63       7.914  23.048  -0.718  0.00  0.00      C2   H
ATOM   4673  HZ3 TRP B  63       5.211  26.289  -1.034  0.00  0.00      C2   H
ATOM   4674  HH2 TRP B  63       6.323  24.551   0.241  0.00  0.00      C2   H
ATOM   4675  N   GLY B  64       4.481  27.426  -7.337  0.00  0.00      C2   N
ATOM   4676  CA  GLY B  64       4.346  28.697  -8.037  0.00  0.00      C2   C
ATOM   4677  C   GLY B  64       5.674  29.395  -8.084  0.00  0.00      C2   C
ATOM   4678  O   GLY B  64       6.438  29.310  -7.136  0.00  0.00      C2   O
ATOM   4679  H   GLY B  64       4.066  27.294  -6.426  0.00  0.00      C2   H
ATOM   4680  HA3 GLY B  64       3.584  29.329  -7.581  0.00  0.00      C2   H
ATOM   4681  HA2 GLY B  64       4.018  28.418  -9.038  0.00  0.00      C2   H
ATOM   4682  N   THR B  65       6.184  29.900  -9.194  0.00  0.00      C2   N
ATOM   4683  CA  THR B  65       7.512  30.475  -9.378  0.00  0.00      C2   C
ATOM   4684  C   THR B  65       7.849  31.656  -8.439  0.00  0.00      C2   C
ATOM   4685  O   THR B  65       9.085  31.745  -8.160  0.00  0.00      C2   O
ATOM   4686  CB  THR B  65       7.750  30.952 -10.933  0.00  0.00      C2   C
ATOM   4687  OG1 THR B  65       9.043  31.481 -11.162  0.00  0.00      C2   O
ATOM   4688  CG2 THR B  65       6.557  31.874 -11.387  0.00  0.00      C2   C
ATOM   4689  H   THR B  65       5.590  29.906 -10.011  0.00  0.00      C2   H
ATOM   4690  HA  THR B  65       8.246  29.688  -9.202  0.00  0.00      C2   H
ATOM   4691  HB  THR B  65       7.708  29.999 -11.460  0.00  0.00      C2   H
ATOM   4692  HG1 THR B  65       9.622  30.835 -10.752  0.00  0.00      C2   H
ATOM   4693 HG21 THR B  65       5.586  31.385 -11.315  0.00  0.00      C2   H
ATOM   4694 HG22 THR B  65       6.562  32.811 -10.830  0.00  0.00      C2   H
ATOM   4695 HG23 THR B  65       6.546  32.083 -12.456  0.00  0.00      C2   H
ATOM   4696  N   ASP B  66       6.811  32.283  -7.931  0.00  0.00      C2   N
ATOM   4697  CA  ASP B  66       6.883  33.206  -6.879  0.00  0.00      C2   C
ATOM   4698  C   ASP B  66       7.097  32.569  -5.473  0.00  0.00      C2   C
ATOM   4699  O   ASP B  66       7.459  33.293  -4.515  0.00  0.00      C2   O
ATOM   4700  CB  ASP B  66       5.756  34.245  -6.754  0.00  0.00      C2   C
ATOM   4701  CG  ASP B  66       5.395  34.947  -8.046  0.00  0.00      C2   C
ATOM   4702  OD1 ASP B  66       4.297  34.734  -8.519  0.00  0.00      C2   O
ATOM   4703  OD2 ASP B  66       6.186  35.804  -8.582  0.00  0.00      C2   O
ATOM   4704  H   ASP B  66       5.875  31.987  -8.170  0.00  0.00      C2   H
ATOM   4705  HA  ASP B  66       7.757  33.794  -7.161  0.00  0.00      C2   H
ATOM   4706  HB3 ASP B  66       5.951  34.901  -5.906  0.00  0.00      C2   H
ATOM   4707  HB2 ASP B  66       4.774  33.862  -6.479  0.00  0.00      C2   H
ATOM   4708  N   SER B  67       6.911  31.235  -5.289  0.00  0.00      C2   N
ATOM   4709  CA  SER B  67       7.558  30.383  -4.284  0.00  0.00      C2   C
ATOM   4710  C   SER B  67       6.755  30.266  -2.928  0.00  0.00      C2   C
ATOM   4711  O   SER B  67       7.321  29.968  -1.873  0.00  0.00      C2   O
ATOM   4712  CB  SER B  67       9.075  30.766  -4.143  0.00  0.00      C2   C
ATOM   4713  OG  SER B  67       9.829  30.358  -5.332  0.00  0.00      C2   O
ATOM   4714  H   SER B  67       6.572  30.736  -6.098  0.00  0.00      C2   H
ATOM   4715  HA  SER B  67       7.527  29.387  -4.724  0.00  0.00      C2   H
ATOM   4716  HB3 SER B  67       9.547  30.267  -3.297  0.00  0.00      C2   H
ATOM   4717  HB2 SER B  67       9.218  31.829  -3.949  0.00  0.00      C2   H
ATOM   4718  HG  SER B  67       9.506  29.535  -5.707  0.00  0.00      C2   H
ATOM   4719  N   ARG B  68       5.493  30.683  -2.963  0.00  0.00      C2   N
ATOM   4720  CA  ARG B  68       4.584  30.447  -1.741  0.00  0.00      C2   C
ATOM   4721  C   ARG B  68       3.520  29.434  -2.036  0.00  0.00      C2   C
ATOM   4722  O   ARG B  68       3.254  28.671  -1.099  0.00  0.00      C2   O
ATOM   4723  CB  ARG B  68       4.016  31.818  -1.273  0.00  0.00      C2   C
ATOM   4724  CG  ARG B  68       3.060  31.674  -0.065  0.00  0.00      C2   C
ATOM   4725  CD  ARG B  68       2.577  33.083   0.386  0.00  0.00      C2   C
ATOM   4726  NE  ARG B  68       1.407  33.039   1.341  0.00  0.00      C2   N
ATOM   4727  CZ  ARG B  68       0.840  34.066   1.850  0.00  0.00      C2   C
ATOM   4728  NH1 ARG B  68       1.162  35.351   1.754  0.00  0.00      C2   N
ATOM   4729  NH2 ARG B  68      -0.204  33.744   2.579  0.00  0.00      C2   N
ATOM   4730  H   ARG B  68       5.218  31.176  -3.801  0.00  0.00      C2   H
ATOM   4731  HA  ARG B  68       5.052  30.177  -0.795  0.00  0.00      C2   H
ATOM   4732  HB3 ARG B  68       3.459  32.272  -2.093  0.00  0.00      C2   H
ATOM   4733  HB2 ARG B  68       4.869  32.447  -1.017  0.00  0.00      C2   H
ATOM   4734  HG3 ARG B  68       3.607  31.364   0.825  0.00  0.00      C2   H
ATOM   4735  HG2 ARG B  68       2.231  30.996  -0.265  0.00  0.00      C2   H
ATOM   4736  HD3 ARG B  68       2.272  33.689  -0.467  0.00  0.00      C2   H
ATOM   4737  HD2 ARG B  68       3.388  33.723   0.734  0.00  0.00      C2   H
ATOM   4738  HE  ARG B  68       1.086  32.097   1.511  0.00  0.00      C2   H
ATOM   4739 HH12 ARG B  68       0.769  35.897   2.507  0.00  0.00      C2   H
ATOM   4740 HH11 ARG B  68       1.997  35.742   1.341  0.00  0.00      C2   H
ATOM   4741 HH22 ARG B  68      -0.894  34.417   2.883  0.00  0.00      C2   H
ATOM   4742 HH21 ARG B  68      -0.339  32.777   2.839  0.00  0.00      C2   H
ATOM   4743  N   LEU B  69       2.928  29.427  -3.287  0.00  0.00      C2   N
ATOM   4744  CA  LEU B  69       1.825  28.493  -3.686  0.00  0.00      C2   C
ATOM   4745  C   LEU B  69       2.376  27.223  -4.333  0.00  0.00      C2   C
ATOM   4746  O   LEU B  69       3.395  27.293  -4.941  0.00  0.00      C2   O
ATOM   4747  CB  LEU B  69       0.678  29.151  -4.479  0.00  0.00      C2   C
ATOM   4748  CG  LEU B  69       0.405  30.618  -4.097  0.00  0.00      C2   C
ATOM   4749  CD1 LEU B  69      -0.788  31.253  -4.910  0.00  0.00      C2   C
ATOM   4750  CD2 LEU B  69      -0.023  30.689  -2.626  0.00  0.00      C2   C
ATOM   4751  H   LEU B  69       3.287  30.060  -3.988  0.00  0.00      C2   H
ATOM   4752  HA  LEU B  69       1.538  28.153  -2.691  0.00  0.00      C2   H
ATOM   4753  HB3 LEU B  69      -0.228  28.565  -4.326  0.00  0.00      C2   H
ATOM   4754  HB2 LEU B  69       0.885  28.985  -5.536  0.00  0.00      C2   H
ATOM   4755  HG  LEU B  69       1.244  31.304  -4.210  0.00  0.00      C2   H
ATOM   4756 HD11 LEU B  69      -1.728  30.702  -4.938  0.00  0.00      C2   H
ATOM   4757 HD12 LEU B  69      -1.086  32.251  -4.587  0.00  0.00      C2   H
ATOM   4758 HD13 LEU B  69      -0.480  31.408  -5.944  0.00  0.00      C2   H
ATOM   4759 HD21 LEU B  69      -0.823  31.405  -2.437  0.00  0.00      C2   H
ATOM   4760 HD22 LEU B  69      -0.551  29.762  -2.404  0.00  0.00      C2   H
ATOM   4761 HD23 LEU B  69       0.760  30.986  -1.928  0.00  0.00      C2   H
ATOM   4762  N   LEU B  70       1.707  26.117  -4.011  0.00  0.00      C2   N
ATOM   4763  CA  LEU B  70       2.218  24.750  -4.299  0.00  0.00      C2   C
ATOM   4764  C   LEU B  70       0.936  23.998  -4.817  0.00  0.00      C2   C
ATOM   4765  O   LEU B  70       0.057  23.717  -3.984  0.00  0.00      C2   O
ATOM   4766  CB  LEU B  70       2.725  24.147  -2.947  0.00  0.00      C2   C
ATOM   4767  CG  LEU B  70       3.221  22.635  -2.983  0.00  0.00      C2   C
ATOM   4768  CD1 LEU B  70       4.376  22.464  -4.043  0.00  0.00      C2   C
ATOM   4769  CD2 LEU B  70       3.609  22.149  -1.557  0.00  0.00      C2   C
ATOM   4770  H   LEU B  70       0.863  26.148  -3.458  0.00  0.00      C2   H
ATOM   4771  HA  LEU B  70       2.987  24.855  -5.065  0.00  0.00      C2   H
ATOM   4772  HB3 LEU B  70       1.878  24.132  -2.261  0.00  0.00      C2   H
ATOM   4773  HB2 LEU B  70       3.532  24.740  -2.517  0.00  0.00      C2   H
ATOM   4774  HG  LEU B  70       2.410  21.957  -3.250  0.00  0.00      C2   H
ATOM   4775 HD11 LEU B  70       4.060  21.985  -4.970  0.00  0.00      C2   H
ATOM   4776 HD12 LEU B  70       4.821  23.430  -4.284  0.00  0.00      C2   H
ATOM   4777 HD13 LEU B  70       5.182  21.809  -3.712  0.00  0.00      C2   H
ATOM   4778 HD21 LEU B  70       2.845  21.560  -1.050  0.00  0.00      C2   H
ATOM   4779 HD22 LEU B  70       4.545  21.604  -1.677  0.00  0.00      C2   H
ATOM   4780 HD23 LEU B  70       3.756  23.044  -0.952  0.00  0.00      C2   H
ATOM   4781  N   VAL B  71       0.844  23.799  -6.190  0.00  0.00      C2   N
ATOM   4782  CA  VAL B  71      -0.108  22.830  -6.802  0.00  0.00      C2   C
ATOM   4783  C   VAL B  71       0.143  21.424  -6.195  0.00  0.00      C2   C
ATOM   4784  O   VAL B  71       1.298  21.140  -5.871  0.00  0.00      C2   O
ATOM   4785  CB  VAL B  71       0.145  22.750  -8.329  0.00  0.00      C2   C
ATOM   4786  CG1 VAL B  71      -0.768  21.803  -9.090  0.00  0.00      C2   C
ATOM   4787  CG2 VAL B  71      -0.074  24.147  -9.013  0.00  0.00      C2   C
ATOM   4788  H   VAL B  71       1.676  23.949  -6.742  0.00  0.00      C2   H
ATOM   4789  HA  VAL B  71      -1.136  23.079  -6.538  0.00  0.00      C2   H
ATOM   4790  HB  VAL B  71       1.183  22.457  -8.489  0.00  0.00      C2   H
ATOM   4791 HG11 VAL B  71      -0.428  20.768  -9.045  0.00  0.00      C2   H
ATOM   4792 HG12 VAL B  71      -1.741  21.850  -8.601  0.00  0.00      C2   H
ATOM   4793 HG13 VAL B  71      -0.842  22.112 -10.132  0.00  0.00      C2   H
ATOM   4794 HG21 VAL B  71      -0.937  24.280  -9.665  0.00  0.00      C2   H
ATOM   4795 HG22 VAL B  71       0.104  24.987  -8.342  0.00  0.00      C2   H
ATOM   4796 HG23 VAL B  71       0.829  24.241  -9.617  0.00  0.00      C2   H
ATOM   4797  N   SER B  72      -0.823  20.508  -6.122  0.00  0.00      C2   N
ATOM   4798  CA  SER B  72      -0.719  19.151  -5.677  0.00  0.00      C2   C
ATOM   4799  C   SER B  72      -1.905  18.345  -6.318  0.00  0.00      C2   C
ATOM   4800  O   SER B  72      -3.072  18.798  -6.216  0.00  0.00      C2   O
ATOM   4801  CB  SER B  72      -0.768  19.095  -4.140  0.00  0.00      C2   C
ATOM   4802  OG  SER B  72      -0.882  17.763  -3.690  0.00  0.00      C2   O
ATOM   4803  H   SER B  72      -1.762  20.866  -6.218  0.00  0.00      C2   H
ATOM   4804  HA  SER B  72       0.213  18.767  -6.092  0.00  0.00      C2   H
ATOM   4805  HB3 SER B  72      -1.684  19.655  -3.952  0.00  0.00      C2   H
ATOM   4806  HB2 SER B  72      -0.044  19.786  -3.709  0.00  0.00      C2   H
ATOM   4807  HG  SER B  72      -1.592  17.807  -3.045  0.00  0.00      C2   H
ATOM   4808  N   ALA B  73      -1.565  17.276  -7.157  0.00  0.00      C2   N
ATOM   4809  CA  ALA B  73      -2.472  16.383  -7.891  0.00  0.00      C2   C
ATOM   4810  C   ALA B  73      -2.435  14.930  -7.274  0.00  0.00      C2   C
ATOM   4811  O   ALA B  73      -1.337  14.379  -7.203  0.00  0.00      C2   O
ATOM   4812  CB  ALA B  73      -2.229  16.375  -9.429  0.00  0.00      C2   C
ATOM   4813  H   ALA B  73      -0.614  16.954  -7.260  0.00  0.00      C2   H
ATOM   4814  HA  ALA B  73      -3.474  16.732  -7.642  0.00  0.00      C2   H
ATOM   4815  HB1 ALA B  73      -2.296  17.379  -9.847  0.00  0.00      C2   H
ATOM   4816  HB2 ALA B  73      -1.292  15.936  -9.770  0.00  0.00      C2   H
ATOM   4817  HB3 ALA B  73      -3.092  15.869  -9.863  0.00  0.00      C2   H
ATOM   4818  N   SER B  74      -3.603  14.452  -6.821  0.00  0.00      C2   N
ATOM   4819  CA  SER B  74      -3.938  13.168  -6.356  0.00  0.00      C2   C
ATOM   4820  C   SER B  74      -4.750  12.360  -7.377  0.00  0.00      C2   C
ATOM   4821  O   SER B  74      -5.593  12.968  -8.018  0.00  0.00      C2   O
ATOM   4822  CB  SER B  74      -4.561  13.328  -4.887  0.00  0.00      C2   C
ATOM   4823  OG  SER B  74      -5.561  14.309  -4.947  0.00  0.00      C2   O
ATOM   4824  H   SER B  74      -4.323  15.151  -6.707  0.00  0.00      C2   H
ATOM   4825  HA  SER B  74      -3.051  12.535  -6.315  0.00  0.00      C2   H
ATOM   4826  HB3 SER B  74      -3.839  13.694  -4.157  0.00  0.00      C2   H
ATOM   4827  HB2 SER B  74      -4.946  12.359  -4.571  0.00  0.00      C2   H
ATOM   4828  HG  SER B  74      -6.316  13.832  -5.299  0.00  0.00      C2   H
ATOM   4829  N   GLN B  75      -4.422  11.045  -7.332  0.00  0.00      C2   N
ATOM   4830  CA  GLN B  75      -5.070  10.081  -8.181  0.00  0.00      C2   C
ATOM   4831  C   GLN B  75      -6.540   9.715  -7.824  0.00  0.00      C2   C
ATOM   4832  O   GLN B  75      -7.099   8.831  -8.437  0.00  0.00      C2   O
ATOM   4833  CB  GLN B  75      -4.200   8.830  -8.578  0.00  0.00      C2   C
ATOM   4834  CG  GLN B  75      -3.116   9.183  -9.628  0.00  0.00      C2   C
ATOM   4835  CD  GLN B  75      -2.526   7.982 -10.367  0.00  0.00      C2   C
ATOM   4836  OE1 GLN B  75      -3.065   6.874 -10.290  0.00  0.00      C2   O
ATOM   4837  NE2 GLN B  75      -1.327   8.103 -10.932  0.00  0.00      C2   N
ATOM   4838  H   GLN B  75      -3.734  10.721  -6.666  0.00  0.00      C2   H
ATOM   4839  HA  GLN B  75      -5.312  10.642  -9.084  0.00  0.00      C2   H
ATOM   4840  HB3 GLN B  75      -4.902   8.151  -9.061  0.00  0.00      C2   H
ATOM   4841  HB2 GLN B  75      -3.788   8.311  -7.712  0.00  0.00      C2   H
ATOM   4842  HG3 GLN B  75      -2.224   9.623  -9.182  0.00  0.00      C2   H
ATOM   4843  HG2 GLN B  75      -3.421   9.868 -10.419  0.00  0.00      C2   H
ATOM   4844 HE22 GLN B  75      -0.792   7.321 -11.282  0.00  0.00      C2   H
ATOM   4845 HE21 GLN B  75      -1.050   9.015 -11.265  0.00  0.00      C2   H
ATOM   4846  N   ASP B  76      -7.191  10.531  -6.982  0.00  0.00      C2   N
ATOM   4847  CA  ASP B  76      -8.643  10.535  -6.919  0.00  0.00      C2   C
ATOM   4848  C   ASP B  76      -9.170  11.371  -8.105  0.00  0.00      C2   C
ATOM   4849  O   ASP B  76     -10.345  11.190  -8.351  0.00  0.00      C2   O
ATOM   4850  CB  ASP B  76      -9.291  11.073  -5.626  0.00  0.00      C2   C
ATOM   4851  CG  ASP B  76      -8.893  12.416  -5.096  0.00  0.00      C2   C
ATOM   4852  OD1 ASP B  76      -9.736  13.135  -4.512  0.00  0.00      C2   O
ATOM   4853  OD2 ASP B  76      -7.681  12.687  -5.219  0.00  0.00      C2   O
ATOM   4854  H   ASP B  76      -6.793  11.273  -6.424  0.00  0.00      C2   H
ATOM   4855  HA  ASP B  76      -9.041   9.534  -7.089  0.00  0.00      C2   H
ATOM   4856  HB3 ASP B  76      -8.931  10.412  -4.837  0.00  0.00      C2   H
ATOM   4857  HB2 ASP B  76     -10.370  10.945  -5.700  0.00  0.00      C2   H
ATOM   4858  N   GLY B  77      -8.302  12.211  -8.720  0.00  0.00      C2   N
ATOM   4859  CA  GLY B  77      -8.670  13.210  -9.730  0.00  0.00      C2   C
ATOM   4860  C   GLY B  77      -8.961  14.595  -9.160  0.00  0.00      C2   C
ATOM   4861  O   GLY B  77      -9.803  15.295  -9.799  0.00  0.00      C2   O
ATOM   4862  H   GLY B  77      -7.375  12.378  -8.355  0.00  0.00      C2   H
ATOM   4863  HA3 GLY B  77      -9.507  12.891 -10.352  0.00  0.00      C2   H
ATOM   4864  HA2 GLY B  77      -7.861  13.300 -10.455  0.00  0.00      C2   H
ATOM   4865  N   LYS B  78      -8.414  15.047  -8.010  0.00  0.00      C2   N
ATOM   4866  CA  LYS B  78      -8.570  16.335  -7.378  0.00  0.00      C2   C
ATOM   4867  C   LYS B  78      -7.147  16.981  -7.376  0.00  0.00      C2   C
ATOM   4868  O   LYS B  78      -6.246  16.407  -6.799  0.00  0.00      C2   O
ATOM   4869  CB  LYS B  78      -9.148  16.279  -5.947  0.00  0.00      C2   C
ATOM   4870  CG  LYS B  78      -9.422  17.675  -5.307  0.00  0.00      C2   C
ATOM   4871  CD  LYS B  78     -10.695  18.360  -5.675  0.00  0.00      C2   C
ATOM   4872  CE  LYS B  78     -12.012  17.583  -5.546  0.00  0.00      C2   C
ATOM   4873  NZ  LYS B  78     -12.227  17.217  -4.146  0.00  0.00      C2   N
ATOM   4874  H   LYS B  78      -7.588  14.602  -7.636  0.00  0.00      C2   H
ATOM   4875  HA  LYS B  78      -9.223  17.002  -7.940  0.00  0.00      C2   H
ATOM   4876  HB3 LYS B  78      -8.497  15.662  -5.328  0.00  0.00      C2   H
ATOM   4877  HB2 LYS B  78     -10.062  15.700  -6.074  0.00  0.00      C2   H
ATOM   4878  HG3 LYS B  78      -8.594  18.373  -5.438  0.00  0.00      C2   H
ATOM   4879  HG2 LYS B  78      -9.468  17.501  -4.232  0.00  0.00      C2   H
ATOM   4880  HD3 LYS B  78     -10.568  18.718  -6.696  0.00  0.00      C2   H
ATOM   4881  HD2 LYS B  78     -10.669  19.253  -5.051  0.00  0.00      C2   H
ATOM   4882  HE3 LYS B  78     -12.088  16.740  -6.232  0.00  0.00      C2   H
ATOM   4883  HE2 LYS B  78     -12.748  18.328  -5.849  0.00  0.00      C2   H
ATOM   4884  HZ1 LYS B  78     -13.102  16.793  -3.875  0.00  0.00      C2   H
ATOM   4885  HZ2 LYS B  78     -11.525  16.562  -3.832  0.00  0.00      C2   H
ATOM   4886  HZ3 LYS B  78     -12.145  18.047  -3.575  0.00  0.00      C2   H
ATOM   4887  N   LEU B  79      -6.969  18.092  -8.100  0.00  0.00      C2   N
ATOM   4888  CA  LEU B  79      -5.792  18.936  -7.890  0.00  0.00      C2   C
ATOM   4889  C   LEU B  79      -6.196  20.005  -6.875  0.00  0.00      C2   C
ATOM   4890  O   LEU B  79      -7.272  20.554  -6.940  0.00  0.00      C2   O
ATOM   4891  CB  LEU B  79      -5.335  19.545  -9.259  0.00  0.00      C2   C
ATOM   4892  CG  LEU B  79      -4.104  20.512  -9.256  0.00  0.00      C2   C
ATOM   4893  CD1 LEU B  79      -3.543  20.662 -10.687  0.00  0.00      C2   C
ATOM   4894  CD2 LEU B  79      -4.326  21.871  -8.539  0.00  0.00      C2   C
ATOM   4895  H   LEU B  79      -7.720  18.428  -8.685  0.00  0.00      C2   H
ATOM   4896  HA  LEU B  79      -5.043  18.263  -7.472  0.00  0.00      C2   H
ATOM   4897  HB3 LEU B  79      -6.222  20.087  -9.586  0.00  0.00      C2   H
ATOM   4898  HB2 LEU B  79      -5.147  18.743  -9.973  0.00  0.00      C2   H
ATOM   4899  HG  LEU B  79      -3.338  19.964  -8.708  0.00  0.00      C2   H
ATOM   4900 HD11 LEU B  79      -3.651  21.664 -11.104  0.00  0.00      C2   H
ATOM   4901 HD12 LEU B  79      -2.520  20.289 -10.721  0.00  0.00      C2   H
ATOM   4902 HD13 LEU B  79      -4.174  20.021 -11.302  0.00  0.00      C2   H
ATOM   4903 HD21 LEU B  79      -5.393  22.088  -8.510  0.00  0.00      C2   H
ATOM   4904 HD22 LEU B  79      -4.014  21.825  -7.496  0.00  0.00      C2   H
ATOM   4905 HD23 LEU B  79      -3.779  22.681  -9.022  0.00  0.00      C2   H
ATOM   4906  N   ILE B  80      -5.339  20.313  -5.899  0.00  0.00      C2   N
ATOM   4907  CA  ILE B  80      -5.544  21.447  -4.982  0.00  0.00      C2   C
ATOM   4908  C   ILE B  80      -4.206  22.268  -4.885  0.00  0.00      C2   C
ATOM   4909  O   ILE B  80      -3.140  21.702  -4.714  0.00  0.00      C2   O
ATOM   4910  CB  ILE B  80      -5.813  21.046  -3.453  0.00  0.00      C2   C
ATOM   4911  CG1 ILE B  80      -6.717  19.798  -3.328  0.00  0.00      C2   C
ATOM   4912  CG2 ILE B  80      -6.351  22.186  -2.618  0.00  0.00      C2   C
ATOM   4913  CD1 ILE B  80      -6.860  19.172  -1.979  0.00  0.00      C2   C
ATOM   4914  H   ILE B  80      -4.366  20.055  -5.973  0.00  0.00      C2   H
ATOM   4915  HA  ILE B  80      -6.325  22.100  -5.371  0.00  0.00      C2   H
ATOM   4916  HB  ILE B  80      -4.889  20.802  -2.928  0.00  0.00      C2   H
ATOM   4917 HG13 ILE B  80      -6.367  18.949  -3.916  0.00  0.00      C2   H
ATOM   4918 HG12 ILE B  80      -7.680  20.018  -3.788  0.00  0.00      C2   H
ATOM   4919 HG21 ILE B  80      -7.342  22.560  -2.879  0.00  0.00      C2   H
ATOM   4920 HG22 ILE B  80      -6.564  21.871  -1.597  0.00  0.00      C2   H
ATOM   4921 HG23 ILE B  80      -5.685  23.034  -2.456  0.00  0.00      C2   H
ATOM   4922 HD11 ILE B  80      -7.881  19.195  -1.596  0.00  0.00      C2   H
ATOM   4923 HD12 ILE B  80      -6.669  18.099  -1.964  0.00  0.00      C2   H
ATOM   4924 HD13 ILE B  80      -6.210  19.724  -1.300  0.00  0.00      C2   H
ATOM   4925  N   ILE B  81      -4.459  23.555  -4.894  0.00  0.00      C2   N
ATOM   4926  CA  ILE B  81      -3.370  24.532  -4.682  0.00  0.00      C2   C
ATOM   4927  C   ILE B  81      -3.360  24.921  -3.188  0.00  0.00      C2   C
ATOM   4928  O   ILE B  81      -4.401  25.476  -2.658  0.00  0.00      C2   O
ATOM   4929  CB  ILE B  81      -3.566  25.746  -5.634  0.00  0.00      C2   C
ATOM   4930  CG1 ILE B  81      -3.680  25.301  -7.106  0.00  0.00      C2   C
ATOM   4931  CG2 ILE B  81      -2.444  26.758  -5.466  0.00  0.00      C2   C
ATOM   4932  CD1 ILE B  81      -3.842  26.469  -8.117  0.00  0.00      C2   C
ATOM   4933  H   ILE B  81      -5.362  24.003  -4.951  0.00  0.00      C2   H
ATOM   4934  HA  ILE B  81      -2.464  23.984  -4.940  0.00  0.00      C2   H
ATOM   4935  HB  ILE B  81      -4.477  26.284  -5.374  0.00  0.00      C2   H
ATOM   4936 HG13 ILE B  81      -4.449  24.534  -7.190  0.00  0.00      C2   H
ATOM   4937 HG12 ILE B  81      -2.745  24.776  -7.301  0.00  0.00      C2   H
ATOM   4938 HG21 ILE B  81      -2.219  27.017  -4.431  0.00  0.00      C2   H
ATOM   4939 HG22 ILE B  81      -1.507  26.310  -5.799  0.00  0.00      C2   H
ATOM   4940 HG23 ILE B  81      -2.620  27.621  -6.108  0.00  0.00      C2   H
ATOM   4941 HD11 ILE B  81      -2.853  26.840  -8.384  0.00  0.00      C2   H
ATOM   4942 HD12 ILE B  81      -4.290  26.182  -9.068  0.00  0.00      C2   H
ATOM   4943 HD13 ILE B  81      -4.409  27.335  -7.776  0.00  0.00      C2   H
ATOM   4944  N   TRP B  82      -2.185  24.723  -2.554  0.00  0.00      C2   N
ATOM   4945  CA  TRP B  82      -1.991  25.138  -1.175  0.00  0.00      C2   C
ATOM   4946  C   TRP B  82      -1.121  26.368  -1.158  0.00  0.00      C2   C
ATOM   4947  O   TRP B  82      -0.254  26.546  -1.988  0.00  0.00      C2   O
ATOM   4948  CB  TRP B  82      -1.237  23.993  -0.473  0.00  0.00      C2   C
ATOM   4949  CG  TRP B  82      -1.895  22.657  -0.511  0.00  0.00      C2   C
ATOM   4950  CD1 TRP B  82      -1.955  21.760  -1.475  0.00  0.00      C2   C
ATOM   4951  CD2 TRP B  82      -2.666  22.001   0.549  0.00  0.00      C2   C
ATOM   4952  NE1 TRP B  82      -2.690  20.694  -1.180  0.00  0.00      C2   N
ATOM   4953  CE2 TRP B  82      -3.143  20.755   0.099  0.00  0.00      C2   C
ATOM   4954  CE3 TRP B  82      -2.936  22.372   1.934  0.00  0.00      C2   C
ATOM   4955  CZ2 TRP B  82      -3.901  19.877   0.942  0.00  0.00      C2   C
ATOM   4956  CZ3 TRP B  82      -3.654  21.477   2.770  0.00  0.00      C2   C
ATOM   4957  CH2 TRP B  82      -4.229  20.265   2.270  0.00  0.00      C2   C
ATOM   4958  H   TRP B  82      -1.342  24.439  -3.032  0.00  0.00      C2   H
ATOM   4959  HA  TRP B  82      -2.897  25.343  -0.605  0.00  0.00      C2   H
ATOM   4960  HB3 TRP B  82      -1.055  24.275   0.564  0.00  0.00      C2   H
ATOM   4961  HB2 TRP B  82      -0.255  23.867  -0.928  0.00  0.00      C2   H
ATOM   4962  HD1 TRP B  82      -1.357  21.936  -2.358  0.00  0.00      C2   H
ATOM   4963  HE1 TRP B  82      -2.895  19.897  -1.765  0.00  0.00      C2   H
ATOM   4964  HE3 TRP B  82      -2.644  23.314   2.375  0.00  0.00      C2   H
ATOM   4965  HZ2 TRP B  82      -4.267  18.959   0.506  0.00  0.00      C2   H
ATOM   4966  HZ3 TRP B  82      -3.783  21.813   3.789  0.00  0.00      C2   H
ATOM   4967  HH2 TRP B  82      -4.858  19.646   2.893  0.00  0.00      C2   H
ATOM   4968  N   ASP B  83      -1.479  27.245  -0.189  0.00  0.00      C2   N
ATOM   4969  CA  ASP B  83      -0.592  28.157   0.454  0.00  0.00      C2   C
ATOM   4970  C   ASP B  83       0.226  27.263   1.344  0.00  0.00      C2   C
ATOM   4971  O   ASP B  83      -0.344  26.758   2.304  0.00  0.00      C2   O
ATOM   4972  CB  ASP B  83      -1.350  29.237   1.214  0.00  0.00      C2   C
ATOM   4973  CG  ASP B  83      -0.458  30.295   1.815  0.00  0.00      C2   C
ATOM   4974  OD1 ASP B  83       0.803  30.281   1.793  0.00  0.00      C2   O
ATOM   4975  OD2 ASP B  83      -0.954  31.198   2.479  0.00  0.00      C2   O
ATOM   4976  H   ASP B  83      -2.383  27.146   0.250  0.00  0.00      C2   H
ATOM   4977  HA  ASP B  83       0.109  28.616  -0.242  0.00  0.00      C2   H
ATOM   4978  HB3 ASP B  83      -1.989  28.826   1.995  0.00  0.00      C2   H
ATOM   4979  HB2 ASP B  83      -1.984  29.785   0.517  0.00  0.00      C2   H
ATOM   4980  N   SER B  84       1.507  27.131   1.117  0.00  0.00      C2   N
ATOM   4981  CA  SER B  84       2.316  26.438   2.017  0.00  0.00      C2   C
ATOM   4982  C   SER B  84       2.475  27.126   3.430  0.00  0.00      C2   C
ATOM   4983  O   SER B  84       2.438  26.501   4.475  0.00  0.00      C2   O
ATOM   4984  CB  SER B  84       3.698  26.169   1.297  0.00  0.00      C2   C
ATOM   4985  OG  SER B  84       4.275  27.367   0.867  0.00  0.00      C2   O
ATOM   4986  H   SER B  84       1.923  27.642   0.351  0.00  0.00      C2   H
ATOM   4987  HA  SER B  84       1.930  25.424   2.122  0.00  0.00      C2   H
ATOM   4988  HB3 SER B  84       3.536  25.407   0.535  0.00  0.00      C2   H
ATOM   4989  HB2 SER B  84       4.378  25.778   2.054  0.00  0.00      C2   H
ATOM   4990  HG  SER B  84       3.891  27.731   0.065  0.00  0.00      C2   H
ATOM   4991  N   TYR B  85       2.489  28.465   3.378  0.00  0.00      C2   N
ATOM   4992  CA  TYR B  85       2.754  29.274   4.575  0.00  0.00      C2   C
ATOM   4993  C   TYR B  85       1.582  29.254   5.602  0.00  0.00      C2   C
ATOM   4994  O   TYR B  85       1.840  29.075   6.736  0.00  0.00      C2   O
ATOM   4995  CB  TYR B  85       3.146  30.675   4.189  0.00  0.00      C2   C
ATOM   4996  CG  TYR B  85       4.391  30.891   3.267  0.00  0.00      C2   C
ATOM   4997  CD1 TYR B  85       4.739  32.192   2.961  0.00  0.00      C2   C
ATOM   4998  CD2 TYR B  85       5.164  29.810   2.757  0.00  0.00      C2   C
ATOM   4999  CE1 TYR B  85       5.779  32.512   2.127  0.00  0.00      C2   C
ATOM   5000  CE2 TYR B  85       6.284  30.136   1.946  0.00  0.00      C2   C
ATOM   5001  CZ  TYR B  85       6.569  31.484   1.617  0.00  0.00      C2   C
ATOM   5002  OH  TYR B  85       7.515  31.878   0.724  0.00  0.00      C2   O
ATOM   5003  H   TYR B  85       2.438  28.982   2.512  0.00  0.00      C2   H
ATOM   5004  HA  TYR B  85       3.589  28.807   5.096  0.00  0.00      C2   H
ATOM   5005  HB3 TYR B  85       3.182  31.170   5.160  0.00  0.00      C2   H
ATOM   5006  HB2 TYR B  85       2.280  31.063   3.653  0.00  0.00      C2   H
ATOM   5007  HD1 TYR B  85       4.098  32.919   3.437  0.00  0.00      C2   H
ATOM   5008  HD2 TYR B  85       4.861  28.796   2.973  0.00  0.00      C2   H
ATOM   5009  HE1 TYR B  85       5.999  33.551   1.929  0.00  0.00      C2   H
ATOM   5010  HE2 TYR B  85       6.940  29.328   1.657  0.00  0.00      C2   H
ATOM   5011  HH  TYR B  85       8.112  31.178   0.450  0.00  0.00      C2   H
ATOM   5012  N   THR B  86       0.393  29.560   5.151  0.00  0.00      C2   N
ATOM   5013  CA  THR B  86      -0.716  29.498   6.067  0.00  0.00      C2   C
ATOM   5014  C   THR B  86      -1.310  28.112   6.161  0.00  0.00      C2   C
ATOM   5015  O   THR B  86      -2.080  27.786   7.075  0.00  0.00      C2   O
ATOM   5016  CB  THR B  86      -1.749  30.527   5.627  0.00  0.00      C2   C
ATOM   5017  OG1 THR B  86      -2.302  30.137   4.370  0.00  0.00      C2   O
ATOM   5018  CG2 THR B  86      -1.234  32.002   5.614  0.00  0.00      C2   C
ATOM   5019  H   THR B  86       0.220  29.528   4.157  0.00  0.00      C2   H
ATOM   5020  HA  THR B  86      -0.508  29.664   7.124  0.00  0.00      C2   H
ATOM   5021  HB  THR B  86      -2.478  30.424   6.431  0.00  0.00      C2   H
ATOM   5022  HG1 THR B  86      -1.770  30.454   3.637  0.00  0.00      C2   H
ATOM   5023 HG21 THR B  86      -1.052  32.324   6.639  0.00  0.00      C2   H
ATOM   5024 HG22 THR B  86      -0.332  31.988   5.002  0.00  0.00      C2   H
ATOM   5025 HG23 THR B  86      -1.965  32.648   5.129  0.00  0.00      C2   H
ATOM   5026  N   THR B  87      -1.055  27.250   5.145  0.00  0.00      C2   N
ATOM   5027  CA  THR B  87      -1.611  25.913   4.906  0.00  0.00      C2   C
ATOM   5028  C   THR B  87      -3.069  25.971   4.491  0.00  0.00      C2   C
ATOM   5029  O   THR B  87      -3.709  24.958   4.395  0.00  0.00      C2   O
ATOM   5030  CB  THR B  87      -1.395  25.025   6.194  0.00  0.00      C2   C
ATOM   5031  OG1 THR B  87      -2.297  25.245   7.295  0.00  0.00      C2   O
ATOM   5032  CG2 THR B  87       0.148  24.910   6.428  0.00  0.00      C2   C
ATOM   5033  H   THR B  87      -0.453  27.654   4.442  0.00  0.00      C2   H
ATOM   5034  HA  THR B  87      -1.161  25.407   4.052  0.00  0.00      C2   H
ATOM   5035  HB  THR B  87      -1.660  24.009   5.900  0.00  0.00      C2   H
ATOM   5036  HG1 THR B  87      -2.078  26.147   7.541  0.00  0.00      C2   H
ATOM   5037 HG21 THR B  87       0.420  23.907   6.755  0.00  0.00      C2   H
ATOM   5038 HG22 THR B  87       0.757  25.173   5.563  0.00  0.00      C2   H
ATOM   5039 HG23 THR B  87       0.402  25.558   7.268  0.00  0.00      C2   H
ATOM   5040  N   ASN B  88      -3.610  27.211   4.282  0.00  0.00      C2   N
ATOM   5041  CA  ASN B  88      -4.913  27.420   3.557  0.00  0.00      C2   C
ATOM   5042  C   ASN B  88      -4.816  26.840   2.150  0.00  0.00      C2   C
ATOM   5043  O   ASN B  88      -3.759  26.934   1.494  0.00  0.00      C2   O
ATOM   5044  CB  ASN B  88      -5.287  28.941   3.409  0.00  0.00      C2   C
ATOM   5045  CG  ASN B  88      -5.575  29.674   4.673  0.00  0.00      C2   C
ATOM   5046  OD1 ASN B  88      -6.232  29.169   5.486  0.00  0.00      C2   O
ATOM   5047  ND2 ASN B  88      -5.034  30.794   4.914  0.00  0.00      C2   N
ATOM   5048  H   ASN B  88      -2.930  27.944   4.425  0.00  0.00      C2   H
ATOM   5049  HA  ASN B  88      -5.724  27.025   4.168  0.00  0.00      C2   H
ATOM   5050  HB3 ASN B  88      -6.268  28.833   2.947  0.00  0.00      C2   H
ATOM   5051  HB2 ASN B  88      -4.510  29.481   2.868  0.00  0.00      C2   H
ATOM   5052 HD22 ASN B  88      -5.062  31.389   5.730  0.00  0.00      C2   H
ATOM   5053 HD21 ASN B  88      -4.441  31.119   4.163  0.00  0.00      C2   H
ATOM   5054  N   LYS B  89      -5.935  26.308   1.599  0.00  0.00      C2   N
ATOM   5055  CA  LYS B  89      -6.191  25.834   0.276  0.00  0.00      C2   C
ATOM   5056  C   LYS B  89      -6.935  26.920  -0.599  0.00  0.00      C2   C
ATOM   5057  O   LYS B  89      -8.133  27.081  -0.479  0.00  0.00      C2   O
ATOM   5058  CB  LYS B  89      -7.020  24.568   0.444  0.00  0.00      C2   C
ATOM   5059  CG  LYS B  89      -6.347  23.473   1.329  0.00  0.00      C2   C
ATOM   5060  CD  LYS B  89      -7.312  22.288   1.559  0.00  0.00      C2   C
ATOM   5061  CE  LYS B  89      -8.509  22.525   2.514  0.00  0.00      C2   C
ATOM   5062  NZ  LYS B  89      -8.281  22.610   3.991  0.00  0.00      C2   N
[truncated: 789,768 more chars]
