# Supplementary material for: Structural basis of THC analog activity at the Cannabinoid 1 receptor
Source: Nat Commun. 2025 Jan 8;16:486. doi: 10.1038/s41467-024-55808-4 (PMC11711184; doi:10.1038/s41467-024-55808-4)
Supplement: Supplementary file 6 — Source Data [file 41467_2024_55808_MOESM6_ESM.zip › MD_sim_coordinates/1b_AM841_end_1000ns.pdb]

CRYST1  101.625  112.522  139.660  90.00  90.00  90.00 P 1           1
ATOM      1  C1  8D0 R 501      -4.430  -0.733  40.983  0.00  0.00      C2   C
ATOM      2  C2  8D0 R 501      -5.681  -0.937  40.418  0.00  0.00      C2   C
ATOM      3  C3  8D0 R 501      -6.499  -1.810  41.187  0.00  0.00      C2   C
ATOM      4  C4  8D0 R 501      -6.104  -2.319  42.398  0.00  0.00      C2   C
ATOM      5  C5  8D0 R 501      -4.871  -2.011  43.003  0.00  0.00      C2   C
ATOM      6  N1  8D0 R 501      -4.448   6.690  43.180  0.00  0.00      C2   N
ATOM      7  C10 8D0 R 501      -5.332  -2.929  45.443  0.00  0.00      C2   C
ATOM      8  C11 8D0 R 501      -4.668  -3.860  46.588  0.00  0.00      C2   C
ATOM      9  C12 8D0 R 501      -3.408  -3.203  47.151  0.00  0.00      C2   C
ATOM     10  C13 8D0 R 501      -2.403  -3.035  45.963  0.00  0.00      C2   C
ATOM     11  C14 8D0 R 501      -5.687  -4.154  47.754  0.00  0.00      C2   C
ATOM     12  C15 8D0 R 501      -1.055  -0.725  44.188  0.00  0.00      C2   C
ATOM     13  C16 8D0 R 501      -1.375  -2.918  43.036  0.00  0.00      C2   C
ATOM     14  C17 8D0 R 501      -6.159  -0.248  39.122  0.00  0.00      C2   C
ATOM     15  C18 8D0 R 501      -5.832   1.318  39.136  0.00  0.00      C2   C
ATOM     16  C19 8D0 R 501      -5.475  -0.913  37.958  0.00  0.00      C2   C
ATOM     17  C20 8D0 R 501      -7.720  -0.435  39.012  0.00  0.00      C2   C
ATOM     18  C21 8D0 R 501      -6.403   1.993  40.437  0.00  0.00      C2   C
ATOM     19  C22 8D0 R 501      -6.041   3.510  40.596  0.00  0.00      C2   C
ATOM     20  C23 8D0 R 501      -6.843   4.234  41.652  0.00  0.00      C2   C
ATOM     21  C24 8D0 R 501      -6.163   5.646  41.949  0.00  0.00      C2   C
ATOM     22  C25 8D0 R 501      -4.993   5.402  42.944  0.00  0.00      C2   C
ATOM     23  C6  8D0 R 501      -3.990  -1.251  42.233  0.00  0.00      C2   C
ATOM     24  C7  8D0 R 501      -4.316  -2.779  44.241  0.00  0.00      C2   C
ATOM     25  C8  8D0 R 501      -3.081  -2.049  44.885  0.00  0.00      C2   C
ATOM     26  C9  8D0 R 501      -2.086  -1.717  43.691  0.00  0.00      C2   C
ATOM     27  O1  8D0 R 501      -2.666  -0.935  42.633  0.00  0.00      C2   O
ATOM     28  O2  8D0 R 501      -6.079  -2.970  48.495  0.00  0.00      C2   O
ATOM     29  O3  8D0 R 501      -6.979  -3.108  42.998  0.00  0.00      C2   O
ATOM     30  C26 8D0 R 501      -3.491   7.384  42.937  0.00  0.00      C2   C
ATOM     31  S1  8D0 R 501      -2.106   8.043  42.654  0.00  0.00      C2   S
ATOM     32  CH3 ACE A   2      27.117  35.329 -20.080  0.00  0.00      C2   C
ATOM     33  C   ACE A   2      26.102  35.855 -19.110  0.00  0.00      C2   C
ATOM     34  O   ACE A   2      25.575  35.096 -18.258  0.00  0.00      C2   O
ATOM     35  1H  ACE A   2      27.623  36.208 -20.480  0.00  0.00      C2   H
ATOM     36  2H  ACE A   2      27.784  34.536 -19.741  0.00  0.00      C2   H
ATOM     37  3H  ACE A   2      26.703  34.882 -20.983  0.00  0.00      C2   H
ATOM     38  N   CYS A   3      25.807  37.127 -19.094  0.00  0.00      C2   N
ATOM     39  CA  CYS A   3      24.932  37.802 -18.094  0.00  0.00      C2   C
ATOM     40  C   CYS A   3      23.531  37.572 -18.472  0.00  0.00      C2   C
ATOM     41  O   CYS A   3      22.594  37.457 -17.597  0.00  0.00      C2   O
ATOM     42  CB  CYS A   3      25.214  39.296 -17.960  0.00  0.00      C2   C
ATOM     43  SG  CYS A   3      26.943  39.626 -18.000  0.00  0.00      C2   S
ATOM     44  H2  CYS A   3      26.031  37.694 -19.899  0.00  0.00      C2   H
ATOM     45  HA  CYS A   3      25.165  37.345 -17.132  0.00  0.00      C2   H
ATOM     46  HB3 CYS A   3      24.721  39.626 -17.045  0.00  0.00      C2   H
ATOM     47  HB2 CYS A   3      24.824  39.771 -18.860  0.00  0.00      C2   H
ATOM     48  HG  CYS A   3      27.101  39.414 -16.690  0.00  0.00      C2   H
ATOM     49  N   THR A   4      23.294  37.433 -19.768  0.00  0.00      C2   N
ATOM     50  CA  THR A   4      21.994  37.139 -20.350  0.00  0.00      C2   C
ATOM     51  C   THR A   4      21.776  35.671 -20.440  0.00  0.00      C2   C
ATOM     52  O   THR A   4      20.619  35.287 -20.422  0.00  0.00      C2   O
ATOM     53  CB  THR A   4      22.125  37.612 -21.802  0.00  0.00      C2   C
ATOM     54  OG1 THR A   4      23.274  37.120 -22.457  0.00  0.00      C2   O
ATOM     55  CG2 THR A   4      22.113  39.093 -21.919  0.00  0.00      C2   C
ATOM     56  H   THR A   4      24.100  37.460 -20.376  0.00  0.00      C2   H
ATOM     57  HA  THR A   4      21.129  37.539 -19.822  0.00  0.00      C2   H
ATOM     58  HB  THR A   4      21.196  37.309 -22.285  0.00  0.00      C2   H
ATOM     59  HG1 THR A   4      23.060  36.949 -23.377  0.00  0.00      C2   H
ATOM     60 HG21 THR A   4      21.986  39.415 -22.952  0.00  0.00      C2   H
ATOM     61 HG22 THR A   4      21.299  39.604 -21.404  0.00  0.00      C2   H
ATOM     62 HG23 THR A   4      23.055  39.560 -21.635  0.00  0.00      C2   H
ATOM     63  N   LEU A   5      22.896  34.916 -20.312  0.00  0.00      C2   N
ATOM     64  CA  LEU A   5      22.796  33.438 -20.200  0.00  0.00      C2   C
ATOM     65  C   LEU A   5      22.500  33.072 -18.775  0.00  0.00      C2   C
ATOM     66  O   LEU A   5      21.712  32.171 -18.503  0.00  0.00      C2   O
ATOM     67  CB  LEU A   5      24.108  32.711 -20.614  0.00  0.00      C2   C
ATOM     68  CG  LEU A   5      24.336  32.439 -22.118  0.00  0.00      C2   C
ATOM     69  CD1 LEU A   5      23.844  33.588 -23.023  0.00  0.00      C2   C
ATOM     70  CD2 LEU A   5      25.798  32.104 -22.493  0.00  0.00      C2   C
ATOM     71  H   LEU A   5      23.785  35.352 -20.513  0.00  0.00      C2   H
ATOM     72  HA  LEU A   5      22.013  33.048 -20.850  0.00  0.00      C2   H
ATOM     73  HB3 LEU A   5      24.130  31.742 -20.117  0.00  0.00      C2   H
ATOM     74  HB2 LEU A   5      24.987  33.148 -20.140  0.00  0.00      C2   H
ATOM     75  HG  LEU A   5      23.877  31.494 -22.408  0.00  0.00      C2   H
ATOM     76 HD11 LEU A   5      24.159  33.575 -24.066  0.00  0.00      C2   H
ATOM     77 HD12 LEU A   5      22.787  33.382 -23.196  0.00  0.00      C2   H
ATOM     78 HD13 LEU A   5      24.125  34.547 -22.587  0.00  0.00      C2   H
ATOM     79 HD21 LEU A   5      25.702  31.306 -23.230  0.00  0.00      C2   H
ATOM     80 HD22 LEU A   5      26.500  32.738 -23.034  0.00  0.00      C2   H
ATOM     81 HD23 LEU A   5      26.304  31.621 -21.657  0.00  0.00      C2   H
ATOM     82  N   SER A   6      23.073  33.798 -17.804  0.00  0.00      C2   N
ATOM     83  CA  SER A   6      22.790  33.659 -16.365  0.00  0.00      C2   C
ATOM     84  C   SER A   6      21.388  34.172 -16.044  0.00  0.00      C2   C
ATOM     85  O   SER A   6      20.737  33.625 -15.077  0.00  0.00      C2   O
ATOM     86  CB  SER A   6      23.809  34.446 -15.465  0.00  0.00      C2   C
ATOM     87  OG  SER A   6      23.729  34.036 -14.117  0.00  0.00      C2   O
ATOM     88  H   SER A   6      23.861  34.358 -18.097  0.00  0.00      C2   H
ATOM     89  HA  SER A   6      22.827  32.600 -16.108  0.00  0.00      C2   H
ATOM     90  HB3 SER A   6      23.698  35.526 -15.563  0.00  0.00      C2   H
ATOM     91  HB2 SER A   6      24.823  34.105 -15.673  0.00  0.00      C2   H
ATOM     92  HG  SER A   6      24.044  33.137 -14.002  0.00  0.00      C2   H
ATOM     93  N   ALA A   7      20.836  35.114 -16.869  0.00  0.00      C2   N
ATOM     94  CA  ALA A   7      19.443  35.500 -16.863  0.00  0.00      C2   C
ATOM     95  C   ALA A   7      18.481  34.318 -17.157  0.00  0.00      C2   C
ATOM     96  O   ALA A   7      17.322  34.473 -16.814  0.00  0.00      C2   O
ATOM     97  CB  ALA A   7      19.206  36.687 -17.827  0.00  0.00      C2   C
ATOM     98  H   ALA A   7      21.425  35.565 -17.555  0.00  0.00      C2   H
ATOM     99  HA  ALA A   7      19.040  35.834 -15.907  0.00  0.00      C2   H
ATOM    100  HB1 ALA A   7      19.350  36.303 -18.837  0.00  0.00      C2   H
ATOM    101  HB2 ALA A   7      18.166  36.994 -17.714  0.00  0.00      C2   H
ATOM    102  HB3 ALA A   7      19.952  37.477 -17.731  0.00  0.00      C2   H
ATOM    103  N   GLU A   8      18.880  33.260 -17.825  0.00  0.00      C2   N
ATOM    104  CA  GLU A   8      18.095  31.984 -18.071  0.00  0.00      C2   C
ATOM    105  C   GLU A   8      18.137  30.989 -16.914  0.00  0.00      C2   C
ATOM    106  O   GLU A   8      17.252  30.135 -16.853  0.00  0.00      C2   O
ATOM    107  CB  GLU A   8      18.593  31.333 -19.441  0.00  0.00      C2   C
ATOM    108  CG  GLU A   8      18.439  32.343 -20.659  0.00  0.00      C2   C
ATOM    109  CD  GLU A   8      18.932  31.779 -22.012  0.00  0.00      C2   C
ATOM    110  OE1 GLU A   8      18.915  30.547 -22.147  0.00  0.00      C2   O
ATOM    111  OE2 GLU A   8      19.340  32.563 -22.909  0.00  0.00      C2   O
ATOM    112  H   GLU A   8      19.813  33.144 -18.195  0.00  0.00      C2   H
ATOM    113  HA  GLU A   8      17.078  32.374 -18.117  0.00  0.00      C2   H
ATOM    114  HB3 GLU A   8      17.904  30.505 -19.610  0.00  0.00      C2   H
ATOM    115  HB2 GLU A   8      19.593  30.908 -19.357  0.00  0.00      C2   H
ATOM    116  HG3 GLU A   8      19.093  33.186 -20.435  0.00  0.00      C2   H
ATOM    117  HG2 GLU A   8      17.450  32.762 -20.848  0.00  0.00      C2   H
ATOM    118  N   ASP A   9      19.235  31.053 -16.161  0.00  0.00      C2   N
ATOM    119  CA  ASP A   9      19.424  30.260 -14.963  0.00  0.00      C2   C
ATOM    120  C   ASP A   9      18.582  30.859 -13.835  0.00  0.00      C2   C
ATOM    121  O   ASP A   9      18.050  30.088 -13.058  0.00  0.00      C2   O
ATOM    122  CB  ASP A   9      20.910  30.086 -14.493  0.00  0.00      C2   C
ATOM    123  CG  ASP A   9      21.842  29.227 -15.288  0.00  0.00      C2   C
ATOM    124  OD1 ASP A   9      21.465  28.174 -15.884  0.00  0.00      C2   O
ATOM    125  OD2 ASP A   9      23.032  29.458 -15.235  0.00  0.00      C2   O
ATOM    126  H   ASP A   9      19.942  31.746 -16.362  0.00  0.00      C2   H
ATOM    127  HA  ASP A   9      19.009  29.283 -15.212  0.00  0.00      C2   H
ATOM    128  HB3 ASP A   9      20.919  29.568 -13.534  0.00  0.00      C2   H
ATOM    129  HB2 ASP A   9      21.341  31.075 -14.343  0.00  0.00      C2   H
ATOM    130  N   LYS A  10      18.582  32.146 -13.739  0.00  0.00      C2   N
ATOM    131  CA  LYS A  10      17.709  32.940 -12.845  0.00  0.00      C2   C
ATOM    132  C   LYS A  10      16.165  32.908 -13.283  0.00  0.00      C2   C
ATOM    133  O   LYS A  10      15.237  32.742 -12.415  0.00  0.00      C2   O
ATOM    134  CB  LYS A  10      18.339  34.305 -12.743  0.00  0.00      C2   C
ATOM    135  CG  LYS A  10      19.671  34.244 -11.807  0.00  0.00      C2   C
ATOM    136  CD  LYS A  10      20.465  35.569 -11.818  0.00  0.00      C2   C
ATOM    137  CE  LYS A  10      21.862  35.368 -11.305  0.00  0.00      C2   C
ATOM    138  NZ  LYS A  10      22.847  36.326 -11.906  0.00  0.00      C2   N
ATOM    139  H   LYS A  10      19.131  32.698 -14.382  0.00  0.00      C2   H
ATOM    140  HA  LYS A  10      17.613  32.464 -11.870  0.00  0.00      C2   H
ATOM    141  HB3 LYS A  10      17.613  34.953 -12.252  0.00  0.00      C2   H
ATOM    142  HB2 LYS A  10      18.533  34.656 -13.757  0.00  0.00      C2   H
ATOM    143  HG3 LYS A  10      20.335  33.458 -12.165  0.00  0.00      C2   H
ATOM    144  HG2 LYS A  10      19.386  33.845 -10.833  0.00  0.00      C2   H
ATOM    145  HD3 LYS A  10      20.021  36.394 -11.260  0.00  0.00      C2   H
ATOM    146  HD2 LYS A  10      20.514  35.855 -12.868  0.00  0.00      C2   H
ATOM    147  HE3 LYS A  10      22.351  34.412 -11.488  0.00  0.00      C2   H
ATOM    148  HE2 LYS A  10      21.872  35.472 -10.220  0.00  0.00      C2   H
ATOM    149  HZ1 LYS A  10      22.529  37.281 -11.816  0.00  0.00      C2   H
ATOM    150  HZ2 LYS A  10      23.751  36.288 -11.457  0.00  0.00      C2   H
ATOM    151  HZ3 LYS A  10      22.883  36.073 -12.883  0.00  0.00      C2   H
ATOM    152  N   ALA A  11      15.889  32.867 -14.632  0.00  0.00      C2   N
ATOM    153  CA  ALA A  11      14.560  32.515 -15.127  0.00  0.00      C2   C
ATOM    154  C   ALA A  11      14.192  31.059 -14.653  0.00  0.00      C2   C
ATOM    155  O   ALA A  11      13.011  30.823 -14.348  0.00  0.00      C2   O
ATOM    156  CB  ALA A  11      14.400  32.629 -16.632  0.00  0.00      C2   C
ATOM    157  H   ALA A  11      16.678  33.038 -15.239  0.00  0.00      C2   H
ATOM    158  HA  ALA A  11      13.964  33.253 -14.590  0.00  0.00      C2   H
ATOM    159  HB1 ALA A  11      13.462  32.212 -16.999  0.00  0.00      C2   H
ATOM    160  HB2 ALA A  11      14.372  33.649 -17.015  0.00  0.00      C2   H
ATOM    161  HB3 ALA A  11      15.182  32.029 -17.098  0.00  0.00      C2   H
ATOM    162  N   ALA A  12      15.171  30.192 -14.730  0.00  0.00      C2   N
ATOM    163  CA  ALA A  12      15.037  28.836 -14.194  0.00  0.00      C2   C
ATOM    164  C   ALA A  12      14.643  28.876 -12.653  0.00  0.00      C2   C
ATOM    165  O   ALA A  12      13.714  28.137 -12.356  0.00  0.00      C2   O
ATOM    166  CB  ALA A  12      16.259  27.907 -14.470  0.00  0.00      C2   C
ATOM    167  H   ALA A  12      15.963  30.530 -15.257  0.00  0.00      C2   H
ATOM    168  HA  ALA A  12      14.247  28.301 -14.722  0.00  0.00      C2   H
ATOM    169  HB1 ALA A  12      17.113  28.389 -14.945  0.00  0.00      C2   H
ATOM    170  HB2 ALA A  12      16.710  27.300 -13.685  0.00  0.00      C2   H
ATOM    171  HB3 ALA A  12      15.986  27.108 -15.160  0.00  0.00      C2   H
ATOM    172  N   VAL A  13      15.317  29.673 -11.841  0.00  0.00      C2   N
ATOM    173  CA  VAL A  13      14.815  29.957 -10.457  0.00  0.00      C2   C
ATOM    174  C   VAL A  13      13.387  30.533 -10.294  0.00  0.00      C2   C
ATOM    175  O   VAL A  13      12.624  30.000  -9.475  0.00  0.00      C2   O
ATOM    176  CB  VAL A  13      15.833  30.807  -9.643  0.00  0.00      C2   C
ATOM    177  CG1 VAL A  13      15.579  30.903  -8.141  0.00  0.00      C2   C
ATOM    178  CG2 VAL A  13      17.304  30.518  -9.701  0.00  0.00      C2   C
ATOM    179  H   VAL A  13      16.149  30.147 -12.163  0.00  0.00      C2   H
ATOM    180  HA  VAL A  13      14.828  28.977  -9.980  0.00  0.00      C2   H
ATOM    181  HB  VAL A  13      15.584  31.781 -10.066  0.00  0.00      C2   H
ATOM    182 HG11 VAL A  13      15.358  29.954  -7.653  0.00  0.00      C2   H
ATOM    183 HG12 VAL A  13      16.304  31.445  -7.533  0.00  0.00      C2   H
ATOM    184 HG13 VAL A  13      14.720  31.556  -7.990  0.00  0.00      C2   H
ATOM    185 HG21 VAL A  13      17.623  30.471 -10.742  0.00  0.00      C2   H
ATOM    186 HG22 VAL A  13      17.807  31.268  -9.089  0.00  0.00      C2   H
ATOM    187 HG23 VAL A  13      17.712  29.618  -9.241  0.00  0.00      C2   H
ATOM    188  N   GLU A  14      13.083  31.626 -11.049  0.00  0.00      C2   N
ATOM    189  CA  GLU A  14      11.715  32.159 -11.218  0.00  0.00      C2   C
ATOM    190  C   GLU A  14      10.732  31.030 -11.593  0.00  0.00      C2   C
ATOM    191  O   GLU A  14       9.544  31.004 -11.083  0.00  0.00      C2   O
ATOM    192  CB  GLU A  14      11.712  33.371 -12.200  0.00  0.00      C2   C
ATOM    193  CG  GLU A  14      12.482  34.614 -11.762  0.00  0.00      C2   C
ATOM    194  CD  GLU A  14      11.811  35.252 -10.546  0.00  0.00      C2   C
ATOM    195  OE1 GLU A  14      12.534  35.611  -9.595  0.00  0.00      C2   O
ATOM    196  OE2 GLU A  14      10.555  35.400 -10.496  0.00  0.00      C2   O
ATOM    197  H   GLU A  14      13.726  32.119 -11.652  0.00  0.00      C2   H
ATOM    198  HA  GLU A  14      11.409  32.443 -10.211  0.00  0.00      C2   H
ATOM    199  HB3 GLU A  14      10.682  33.628 -12.445  0.00  0.00      C2   H
ATOM    200  HB2 GLU A  14      12.207  33.087 -13.129  0.00  0.00      C2   H
ATOM    201  HG3 GLU A  14      12.651  35.374 -12.524  0.00  0.00      C2   H
ATOM    202  HG2 GLU A  14      13.457  34.289 -11.398  0.00  0.00      C2   H
ATOM    203  N   ARG A  15      11.185  30.006 -12.362  0.00  0.00      C2   N
ATOM    204  CA  ARG A  15      10.302  28.854 -12.784  0.00  0.00      C2   C
ATOM    205  C   ARG A  15      10.128  27.976 -11.528  0.00  0.00      C2   C
ATOM    206  O   ARG A  15       8.994  27.581 -11.178  0.00  0.00      C2   O
ATOM    207  CB  ARG A  15      10.708  28.104 -14.046  0.00  0.00      C2   C
ATOM    208  CG  ARG A  15      10.303  28.894 -15.378  0.00  0.00      C2   C
ATOM    209  CD  ARG A  15      10.679  28.050 -16.628  0.00  0.00      C2   C
ATOM    210  NE  ARG A  15      12.057  27.625 -16.865  0.00  0.00      C2   N
ATOM    211  CZ  ARG A  15      12.971  28.267 -17.576  0.00  0.00      C2   C
ATOM    212  NH1 ARG A  15      12.787  29.504 -18.071  0.00  0.00      C2   N
ATOM    213  NH2 ARG A  15      14.063  27.645 -17.855  0.00  0.00      C2   N
ATOM    214  H   ARG A  15      12.008  30.121 -12.937  0.00  0.00      C2   H
ATOM    215  HA  ARG A  15       9.306  29.267 -12.947  0.00  0.00      C2   H
ATOM    216  HB3 ARG A  15      10.237  27.121 -14.087  0.00  0.00      C2   H
ATOM    217  HB2 ARG A  15      11.786  27.947 -14.022  0.00  0.00      C2   H
ATOM    218  HG3 ARG A  15      10.910  29.800 -15.391  0.00  0.00      C2   H
ATOM    219  HG2 ARG A  15       9.244  29.149 -15.407  0.00  0.00      C2   H
ATOM    220  HD3 ARG A  15      10.172  28.419 -17.520  0.00  0.00      C2   H
ATOM    221  HD2 ARG A  15      10.069  27.195 -16.335  0.00  0.00      C2   H
ATOM    222  HE  ARG A  15      12.352  26.756 -16.443  0.00  0.00      C2   H
ATOM    223 HH12 ARG A  15      11.904  29.962 -17.899  0.00  0.00      C2   H
ATOM    224 HH11 ARG A  15      13.538  29.837 -18.659  0.00  0.00      C2   H
ATOM    225 HH22 ARG A  15      14.320  26.848 -17.290  0.00  0.00      C2   H
ATOM    226 HH21 ARG A  15      14.782  27.993 -18.473  0.00  0.00      C2   H
ATOM    227  N   SER A  16      11.199  27.690 -10.798  0.00  0.00      C2   N
ATOM    228  CA  SER A  16      11.282  26.873  -9.577  0.00  0.00      C2   C
ATOM    229  C   SER A  16      10.302  27.344  -8.518  0.00  0.00      C2   C
ATOM    230  O   SER A  16       9.543  26.557  -7.990  0.00  0.00      C2   O
ATOM    231  CB  SER A  16      12.698  26.840  -9.062  0.00  0.00      C2   C
ATOM    232  OG  SER A  16      12.845  25.715  -8.210  0.00  0.00      C2   O
ATOM    233  H   SER A  16      12.034  28.207 -11.035  0.00  0.00      C2   H
ATOM    234  HA  SER A  16      11.018  25.839  -9.799  0.00  0.00      C2   H
ATOM    235  HB3 SER A  16      12.879  27.740  -8.475  0.00  0.00      C2   H
ATOM    236  HB2 SER A  16      13.506  26.841  -9.793  0.00  0.00      C2   H
ATOM    237  HG  SER A  16      12.591  25.959  -7.317  0.00  0.00      C2   H
ATOM    238  N   LYS A  17      10.275  28.663  -8.364  0.00  0.00      C2   N
ATOM    239  CA  LYS A  17       9.382  29.319  -7.357  0.00  0.00      C2   C
ATOM    240  C   LYS A  17       7.890  29.296  -7.784  0.00  0.00      C2   C
ATOM    241  O   LYS A  17       6.972  29.120  -6.957  0.00  0.00      C2   O
ATOM    242  CB  LYS A  17       9.973  30.736  -7.222  0.00  0.00      C2   C
ATOM    243  CG  LYS A  17      11.387  30.860  -6.661  0.00  0.00      C2   C
ATOM    244  CD  LYS A  17      11.808  32.268  -6.209  0.00  0.00      C2   C
ATOM    245  CE  LYS A  17      12.161  33.146  -7.410  0.00  0.00      C2   C
ATOM    246  NZ  LYS A  17      12.646  34.485  -6.997  0.00  0.00      C2   N
ATOM    247  H   LYS A  17      10.868  29.230  -8.952  0.00  0.00      C2   H
ATOM    248  HA  LYS A  17       9.467  28.809  -6.397  0.00  0.00      C2   H
ATOM    249  HB3 LYS A  17       9.476  31.313  -6.443  0.00  0.00      C2   H
ATOM    250  HB2 LYS A  17       9.891  31.385  -8.093  0.00  0.00      C2   H
ATOM    251  HG3 LYS A  17      12.096  30.561  -7.433  0.00  0.00      C2   H
ATOM    252  HG2 LYS A  17      11.464  30.128  -5.858  0.00  0.00      C2   H
ATOM    253  HD3 LYS A  17      12.647  32.256  -5.512  0.00  0.00      C2   H
ATOM    254  HD2 LYS A  17      11.012  32.745  -5.638  0.00  0.00      C2   H
ATOM    255  HE3 LYS A  17      11.287  33.396  -8.012  0.00  0.00      C2   H
ATOM    256  HE2 LYS A  17      12.875  32.646  -8.065  0.00  0.00      C2   H
ATOM    257  HZ1 LYS A  17      13.551  34.242  -6.618  0.00  0.00      C2   H
ATOM    258  HZ2 LYS A  17      12.805  35.054  -7.815  0.00  0.00      C2   H
ATOM    259  HZ3 LYS A  17      12.168  34.968  -6.249  0.00  0.00      C2   H
ATOM    260  N   MET A  18       7.641  29.378  -9.124  0.00  0.00      C2   N
ATOM    261  CA  MET A  18       6.292  29.080  -9.595  0.00  0.00      C2   C
ATOM    262  C   MET A  18       5.810  27.626  -9.446  0.00  0.00      C2   C
ATOM    263  O   MET A  18       4.606  27.442  -9.117  0.00  0.00      C2   O
ATOM    264  CB  MET A  18       6.171  29.575 -11.090  0.00  0.00      C2   C
ATOM    265  CG  MET A  18       5.658  31.075 -11.262  0.00  0.00      C2   C
ATOM    266  SD  MET A  18       5.449  31.625 -12.944  0.00  0.00      C2   S
ATOM    267  CE  MET A  18       7.137  31.932 -13.469  0.00  0.00      C2   C
ATOM    268  H   MET A  18       8.300  29.612  -9.853  0.00  0.00      C2   H
ATOM    269  HA  MET A  18       5.597  29.644  -8.971  0.00  0.00      C2   H
ATOM    270  HB3 MET A  18       5.522  28.926 -11.678  0.00  0.00      C2   H
ATOM    271  HB2 MET A  18       7.154  29.438 -11.539  0.00  0.00      C2   H
ATOM    272  HG3 MET A  18       6.326  31.753 -10.732  0.00  0.00      C2   H
ATOM    273  HG2 MET A  18       4.681  31.205 -10.796  0.00  0.00      C2   H
ATOM    274  HE1 MET A  18       7.174  32.560 -14.359  0.00  0.00      C2   H
ATOM    275  HE2 MET A  18       7.709  32.431 -12.687  0.00  0.00      C2   H
ATOM    276  HE3 MET A  18       7.661  31.006 -13.707  0.00  0.00      C2   H
ATOM    277  N   ILE A  19       6.650  26.582  -9.576  0.00  0.00      C2   N
ATOM    278  CA  ILE A  19       6.232  25.195  -9.346  0.00  0.00      C2   C
ATOM    279  C   ILE A  19       6.030  24.954  -7.781  0.00  0.00      C2   C
ATOM    280  O   ILE A  19       5.143  24.107  -7.405  0.00  0.00      C2   O
ATOM    281  CB  ILE A  19       7.315  24.163  -9.805  0.00  0.00      C2   C
ATOM    282  CG1 ILE A  19       7.537  24.220 -11.295  0.00  0.00      C2   C
ATOM    283  CG2 ILE A  19       7.108  22.622  -9.465  0.00  0.00      C2   C
ATOM    284  CD1 ILE A  19       8.953  23.786 -11.834  0.00  0.00      C2   C
ATOM    285  H   ILE A  19       7.632  26.801  -9.665  0.00  0.00      C2   H
ATOM    286  HA  ILE A  19       5.331  24.911  -9.890  0.00  0.00      C2   H
ATOM    287  HB  ILE A  19       8.221  24.519  -9.313  0.00  0.00      C2   H
ATOM    288 HG13 ILE A  19       7.375  25.200 -11.743  0.00  0.00      C2   H
ATOM    289 HG12 ILE A  19       6.697  23.663 -11.710  0.00  0.00      C2   H
ATOM    290 HG21 ILE A  19       8.010  22.067  -9.724  0.00  0.00      C2   H
ATOM    291 HG22 ILE A  19       6.952  22.422  -8.405  0.00  0.00      C2   H
ATOM    292 HG23 ILE A  19       6.341  22.065 -10.003  0.00  0.00      C2   H
ATOM    293 HD11 ILE A  19       9.226  22.763 -11.578  0.00  0.00      C2   H
ATOM    294 HD12 ILE A  19       8.941  23.903 -12.918  0.00  0.00      C2   H
ATOM    295 HD13 ILE A  19       9.631  24.553 -11.461  0.00  0.00      C2   H
ATOM    296  N   ASP A  20       6.713  25.698  -6.870  0.00  0.00      C2   N
ATOM    297  CA  ASP A  20       6.471  25.845  -5.382  0.00  0.00      C2   C
ATOM    298  C   ASP A  20       5.076  26.293  -5.047  0.00  0.00      C2   C
ATOM    299  O   ASP A  20       4.388  25.672  -4.218  0.00  0.00      C2   O
ATOM    300  CB  ASP A  20       7.565  26.736  -4.813  0.00  0.00      C2   C
ATOM    301  CG  ASP A  20       8.879  26.047  -4.478  0.00  0.00      C2   C
ATOM    302  OD1 ASP A  20       8.868  24.762  -4.345  0.00  0.00      C2   O
ATOM    303  OD2 ASP A  20       9.864  26.722  -4.296  0.00  0.00      C2   O
ATOM    304  H   ASP A  20       7.404  26.355  -7.202  0.00  0.00      C2   H
ATOM    305  HA  ASP A  20       6.507  24.827  -4.994  0.00  0.00      C2   H
ATOM    306  HB3 ASP A  20       7.208  27.135  -3.864  0.00  0.00      C2   H
ATOM    307  HB2 ASP A  20       7.733  27.619  -5.429  0.00  0.00      C2   H
ATOM    308  N   ARG A  21       4.663  27.331  -5.768  0.00  0.00      C2   N
ATOM    309  CA  ARG A  21       3.319  28.012  -5.816  0.00  0.00      C2   C
ATOM    310  C   ARG A  21       2.145  27.130  -6.483  0.00  0.00      C2   C
ATOM    311  O   ARG A  21       1.038  27.096  -5.935  0.00  0.00      C2   O
ATOM    312  CB  ARG A  21       3.501  29.376  -6.508  0.00  0.00      C2   C
ATOM    313  CG  ARG A  21       4.272  30.415  -5.651  0.00  0.00      C2   C
ATOM    314  CD  ARG A  21       4.757  31.570  -6.497  0.00  0.00      C2   C
ATOM    315  NE  ARG A  21       3.578  32.354  -6.863  0.00  0.00      C2   N
ATOM    316  CZ  ARG A  21       3.301  33.104  -8.017  0.00  0.00      C2   C
ATOM    317  NH1 ARG A  21       4.199  33.310  -9.031  0.00  0.00      C2   N
ATOM    318  NH2 ARG A  21       2.108  33.650  -8.070  0.00  0.00      C2   N
ATOM    319  H   ARG A  21       5.327  27.751  -6.402  0.00  0.00      C2   H
ATOM    320  HA  ARG A  21       2.939  28.111  -4.799  0.00  0.00      C2   H
ATOM    321  HB3 ARG A  21       2.526  29.782  -6.777  0.00  0.00      C2   H
ATOM    322  HB2 ARG A  21       4.067  29.145  -7.411  0.00  0.00      C2   H
ATOM    323  HG3 ARG A  21       5.063  30.009  -5.019  0.00  0.00      C2   H
ATOM    324  HG2 ARG A  21       3.648  30.800  -4.844  0.00  0.00      C2   H
ATOM    325  HD3 ARG A  21       5.276  31.285  -7.412  0.00  0.00      C2   H
ATOM    326  HD2 ARG A  21       5.424  32.310  -6.054  0.00  0.00      C2   H
ATOM    327  HE  ARG A  21       3.045  32.461  -6.012  0.00  0.00      C2   H
ATOM    328 HH12 ARG A  21       4.152  34.167  -9.564  0.00  0.00      C2   H
ATOM    329 HH11 ARG A  21       5.129  32.966  -8.836  0.00  0.00      C2   H
ATOM    330 HH22 ARG A  21       1.770  34.182  -8.859  0.00  0.00      C2   H
ATOM    331 HH21 ARG A  21       1.410  33.218  -7.483  0.00  0.00      C2   H
ATOM    332  N   ASN A  22       2.439  26.392  -7.599  0.00  0.00      C2   N
ATOM    333  CA  ASN A  22       1.372  25.598  -8.358  0.00  0.00      C2   C
ATOM    334  C   ASN A  22       0.916  24.344  -7.531  0.00  0.00      C2   C
ATOM    335  O   ASN A  22      -0.292  24.121  -7.422  0.00  0.00      C2   O
ATOM    336  CB  ASN A  22       1.815  25.163  -9.784  0.00  0.00      C2   C
ATOM    337  CG  ASN A  22       1.903  26.287 -10.815  0.00  0.00      C2   C
ATOM    338  OD1 ASN A  22       1.452  27.395 -10.544  0.00  0.00      C2   O
ATOM    339  ND2 ASN A  22       2.325  25.984 -12.067  0.00  0.00      C2   N
ATOM    340  H   ASN A  22       3.327  26.421  -8.079  0.00  0.00      C2   H
ATOM    341  HA  ASN A  22       0.503  26.242  -8.491  0.00  0.00      C2   H
ATOM    342  HB3 ASN A  22       1.162  24.363 -10.133  0.00  0.00      C2   H
ATOM    343  HB2 ASN A  22       2.799  24.698  -9.721  0.00  0.00      C2   H
ATOM    344 HD22 ASN A  22       2.238  26.648 -12.823  0.00  0.00      C2   H
ATOM    345 HD21 ASN A  22       2.448  24.983 -12.126  0.00  0.00      C2   H
ATOM    346  N   LEU A  23       1.866  23.774  -6.833  0.00  0.00      C2   N
ATOM    347  CA  LEU A  23       1.616  22.787  -5.817  0.00  0.00      C2   C
ATOM    348  C   LEU A  23       0.822  23.129  -4.554  0.00  0.00      C2   C
ATOM    349  O   LEU A  23       0.117  22.260  -3.990  0.00  0.00      C2   O
ATOM    350  CB  LEU A  23       2.926  22.209  -5.300  0.00  0.00      C2   C
ATOM    351  CG  LEU A  23       3.697  21.195  -6.255  0.00  0.00      C2   C
ATOM    352  CD1 LEU A  23       5.176  21.202  -5.744  0.00  0.00      C2   C
ATOM    353  CD2 LEU A  23       2.884  19.862  -6.339  0.00  0.00      C2   C
ATOM    354  H   LEU A  23       2.810  24.083  -7.014  0.00  0.00      C2   H
ATOM    355  HA  LEU A  23       0.882  22.054  -6.151  0.00  0.00      C2   H
ATOM    356  HB3 LEU A  23       2.806  21.609  -4.398  0.00  0.00      C2   H
ATOM    357  HB2 LEU A  23       3.579  23.028  -5.001  0.00  0.00      C2   H
ATOM    358  HG  LEU A  23       3.622  21.650  -7.243  0.00  0.00      C2   H
ATOM    359 HD11 LEU A  23       5.138  21.625  -4.740  0.00  0.00      C2   H
ATOM    360 HD12 LEU A  23       5.590  20.194  -5.784  0.00  0.00      C2   H
ATOM    361 HD13 LEU A  23       5.883  21.870  -6.235  0.00  0.00      C2   H
ATOM    362 HD21 LEU A  23       3.414  19.021  -5.891  0.00  0.00      C2   H
ATOM    363 HD22 LEU A  23       1.859  19.968  -5.986  0.00  0.00      C2   H
ATOM    364 HD23 LEU A  23       2.842  19.546  -7.381  0.00  0.00      C2   H
ATOM    365  N   ARG A  24       0.829  24.404  -4.138  0.00  0.00      C2   N
ATOM    366  CA  ARG A  24      -0.236  24.846  -3.233  0.00  0.00      C2   C
ATOM    367  C   ARG A  24      -1.639  24.838  -3.884  0.00  0.00      C2   C
ATOM    368  O   ARG A  24      -2.557  24.472  -3.164  0.00  0.00      C2   O
ATOM    369  CB  ARG A  24      -0.043  26.311  -2.753  0.00  0.00      C2   C
ATOM    370  CG  ARG A  24       1.426  26.609  -2.222  0.00  0.00      C2   C
ATOM    371  CD  ARG A  24       1.552  27.763  -1.206  0.00  0.00      C2   C
ATOM    372  NE  ARG A  24       1.161  29.139  -1.811  0.00  0.00      C2   N
ATOM    373  CZ  ARG A  24       1.980  30.199  -1.868  0.00  0.00      C2   C
ATOM    374  NH1 ARG A  24       3.271  30.097  -1.706  0.00  0.00      C2   N
ATOM    375  NH2 ARG A  24       1.486  31.414  -2.226  0.00  0.00      C2   N
ATOM    376  H   ARG A  24       1.461  25.072  -4.555  0.00  0.00      C2   H
ATOM    377  HA  ARG A  24      -0.307  24.231  -2.336  0.00  0.00      C2   H
ATOM    378  HB3 ARG A  24      -0.804  26.632  -2.041  0.00  0.00      C2   H
ATOM    379  HB2 ARG A  24      -0.208  27.009  -3.574  0.00  0.00      C2   H
ATOM    380  HG3 ARG A  24       2.037  26.815  -3.101  0.00  0.00      C2   H
ATOM    381  HG2 ARG A  24       1.892  25.729  -1.777  0.00  0.00      C2   H
ATOM    382  HD3 ARG A  24       2.474  27.673  -0.630  0.00  0.00      C2   H
ATOM    383  HD2 ARG A  24       0.875  27.501  -0.393  0.00  0.00      C2   H
ATOM    384  HE  ARG A  24       0.319  29.165  -2.368  0.00  0.00      C2   H
ATOM    385 HH12 ARG A  24       3.981  30.808  -1.799  0.00  0.00      C2   H
ATOM    386 HH11 ARG A  24       3.531  29.174  -1.388  0.00  0.00      C2   H
ATOM    387 HH22 ARG A  24       2.083  32.221  -2.340  0.00  0.00      C2   H
ATOM    388 HH21 ARG A  24       0.520  31.544  -2.491  0.00  0.00      C2   H
ATOM    389  N   GLU A  25      -1.764  25.063  -5.175  0.00  0.00      C2   N
ATOM    390  CA  GLU A  25      -3.047  25.059  -5.847  0.00  0.00      C2   C
ATOM    391  C   GLU A  25      -3.487  23.574  -6.049  0.00  0.00      C2   C
ATOM    392  O   GLU A  25      -4.674  23.198  -5.819  0.00  0.00      C2   O
ATOM    393  CB  GLU A  25      -2.981  25.785  -7.237  0.00  0.00      C2   C
ATOM    394  CG  GLU A  25      -2.357  27.184  -7.235  0.00  0.00      C2   C
ATOM    395  CD  GLU A  25      -2.540  27.944  -8.536  0.00  0.00      C2   C
ATOM    396  OE1 GLU A  25      -2.873  27.411  -9.617  0.00  0.00      C2   O
ATOM    397  OE2 GLU A  25      -2.468  29.168  -8.538  0.00  0.00      C2   O
ATOM    398  H   GLU A  25      -0.954  25.273  -5.740  0.00  0.00      C2   H
ATOM    399  HA  GLU A  25      -3.785  25.589  -5.245  0.00  0.00      C2   H
ATOM    400  HB3 GLU A  25      -3.943  25.838  -7.748  0.00  0.00      C2   H
ATOM    401  HB2 GLU A  25      -2.510  25.109  -7.950  0.00  0.00      C2   H
ATOM    402  HG3 GLU A  25      -1.316  26.971  -6.991  0.00  0.00      C2   H
ATOM    403  HG2 GLU A  25      -2.872  27.743  -6.454  0.00  0.00      C2   H
ATOM    404  N   ASP A  26      -2.538  22.705  -6.425  0.00  0.00      C2   N
ATOM    405  CA  ASP A  26      -2.800  21.276  -6.598  0.00  0.00      C2   C
ATOM    406  C   ASP A  26      -3.100  20.568  -5.230  0.00  0.00      C2   C
ATOM    407  O   ASP A  26      -3.518  19.442  -5.386  0.00  0.00      C2   O
ATOM    408  CB  ASP A  26      -1.546  20.568  -7.242  0.00  0.00      C2   C
ATOM    409  CG  ASP A  26      -1.388  20.779  -8.724  0.00  0.00      C2   C
ATOM    410  OD1 ASP A  26      -2.395  20.797  -9.460  0.00  0.00      C2   O
ATOM    411  OD2 ASP A  26      -0.249  20.563  -9.200  0.00  0.00      C2   O
ATOM    412  H   ASP A  26      -1.676  23.157  -6.695  0.00  0.00      C2   H
ATOM    413  HA  ASP A  26      -3.638  21.053  -7.259  0.00  0.00      C2   H
ATOM    414  HB3 ASP A  26      -1.561  19.483  -7.138  0.00  0.00      C2   H
ATOM    415  HB2 ASP A  26      -0.644  20.994  -6.803  0.00  0.00      C2   H
ATOM    416  N   GLY A  27      -2.780  21.122  -4.063  0.00  0.00      C2   N
ATOM    417  CA  GLY A  27      -3.245  20.648  -2.760  0.00  0.00      C2   C
ATOM    418  C   GLY A  27      -4.734  20.521  -2.655  0.00  0.00      C2   C
ATOM    419  O   GLY A  27      -5.202  19.628  -1.995  0.00  0.00      C2   O
ATOM    420  H   GLY A  27      -2.555  22.106  -4.109  0.00  0.00      C2   H
ATOM    421  HA3 GLY A  27      -2.886  21.382  -2.039  0.00  0.00      C2   H
ATOM    422  HA2 GLY A  27      -2.720  19.704  -2.617  0.00  0.00      C2   H
ATOM    423  N   GLU A  28      -5.441  21.485  -3.234  0.00  0.00      C2   N
ATOM    424  CA  GLU A  28      -6.871  21.593  -3.120  0.00  0.00      C2   C
ATOM    425  C   GLU A  28      -7.588  20.732  -4.164  0.00  0.00      C2   C
ATOM    426  O   GLU A  28      -8.546  20.045  -3.902  0.00  0.00      C2   O
ATOM    427  CB  GLU A  28      -7.282  23.121  -3.229  0.00  0.00      C2   C
ATOM    428  CG  GLU A  28      -6.374  24.100  -2.432  0.00  0.00      C2   C
ATOM    429  CD  GLU A  28      -7.181  25.435  -2.268  0.00  0.00      C2   C
ATOM    430  OE1 GLU A  28      -7.252  25.938  -1.113  0.00  0.00      C2   O
ATOM    431  OE2 GLU A  28      -7.856  25.871  -3.249  0.00  0.00      C2   O
ATOM    432  H   GLU A  28      -5.046  22.226  -3.796  0.00  0.00      C2   H
ATOM    433  HA  GLU A  28      -7.137  21.252  -2.120  0.00  0.00      C2   H
ATOM    434  HB3 GLU A  28      -8.268  23.218  -2.774  0.00  0.00      C2   H
ATOM    435  HB2 GLU A  28      -7.346  23.430  -4.272  0.00  0.00      C2   H
ATOM    436  HG3 GLU A  28      -5.507  24.390  -3.025  0.00  0.00      C2   H
ATOM    437  HG2 GLU A  28      -6.143  23.798  -1.411  0.00  0.00      C2   H
ATOM    438  N   LYS A  29      -7.028  20.722  -5.381  0.00  0.00      C2   N
ATOM    439  CA  LYS A  29      -7.434  19.916  -6.579  0.00  0.00      C2   C
ATOM    440  C   LYS A  29      -7.434  18.405  -6.345  0.00  0.00      C2   C
ATOM    441  O   LYS A  29      -8.451  17.786  -6.545  0.00  0.00      C2   O
ATOM    442  CB  LYS A  29      -6.638  20.419  -7.803  0.00  0.00      C2   C
ATOM    443  CG  LYS A  29      -6.809  22.000  -8.094  0.00  0.00      C2   C
ATOM    444  CD  LYS A  29      -5.716  22.508  -9.106  0.00  0.00      C2   C
ATOM    445  CE  LYS A  29      -5.962  21.997 -10.474  0.00  0.00      C2   C
ATOM    446  NZ  LYS A  29      -4.701  22.104 -11.284  0.00  0.00      C2   N
ATOM    447  H   LYS A  29      -6.393  21.485  -5.568  0.00  0.00      C2   H
ATOM    448  HA  LYS A  29      -8.475  20.201  -6.735  0.00  0.00      C2   H
ATOM    449  HB3 LYS A  29      -6.961  19.868  -8.686  0.00  0.00      C2   H
ATOM    450  HB2 LYS A  29      -5.631  20.044  -7.618  0.00  0.00      C2   H
ATOM    451  HG3 LYS A  29      -6.912  22.580  -7.176  0.00  0.00      C2   H
ATOM    452  HG2 LYS A  29      -7.821  22.171  -8.462  0.00  0.00      C2   H
ATOM    453  HD3 LYS A  29      -4.735  22.444  -8.635  0.00  0.00      C2   H
ATOM    454  HD2 LYS A  29      -5.735  23.596  -9.165  0.00  0.00      C2   H
ATOM    455  HE3 LYS A  29      -6.670  22.583 -11.060  0.00  0.00      C2   H
ATOM    456  HE2 LYS A  29      -6.439  21.019 -10.413  0.00  0.00      C2   H
ATOM    457  HZ1 LYS A  29      -4.942  21.669 -12.163  0.00  0.00      C2   H
ATOM    458  HZ2 LYS A  29      -4.189  22.973 -11.337  0.00  0.00      C2   H
ATOM    459  HZ3 LYS A  29      -3.995  21.507 -10.877  0.00  0.00      C2   H
ATOM    460  N   ALA A  30      -6.255  17.831  -5.967  0.00  0.00      C2   N
ATOM    461  CA  ALA A  30      -6.077  16.445  -5.694  0.00  0.00      C2   C
ATOM    462  C   ALA A  30      -6.907  15.984  -4.514  0.00  0.00      C2   C
ATOM    463  O   ALA A  30      -7.162  14.775  -4.449  0.00  0.00      C2   O
ATOM    464  CB  ALA A  30      -4.601  16.167  -5.486  0.00  0.00      C2   C
ATOM    465  H   ALA A  30      -5.521  18.471  -5.700  0.00  0.00      C2   H
ATOM    466  HA  ALA A  30      -6.452  15.914  -6.569  0.00  0.00      C2   H
ATOM    467  HB1 ALA A  30      -4.227  16.734  -4.634  0.00  0.00      C2   H
ATOM    468  HB2 ALA A  30      -4.432  15.107  -5.295  0.00  0.00      C2   H
ATOM    469  HB3 ALA A  30      -3.973  16.417  -6.341  0.00  0.00      C2   H
ATOM    470  N   ALA A  31      -7.327  16.835  -3.577  0.00  0.00      C2   N
ATOM    471  CA  ALA A  31      -8.290  16.583  -2.433  0.00  0.00      C2   C
ATOM    472  C   ALA A  31      -9.730  16.270  -3.002  0.00  0.00      C2   C
ATOM    473  O   ALA A  31     -10.530  15.665  -2.256  0.00  0.00      C2   O
ATOM    474  CB  ALA A  31      -8.312  17.686  -1.403  0.00  0.00      C2   C
ATOM    475  H   ALA A  31      -7.033  17.794  -3.688  0.00  0.00      C2   H
ATOM    476  HA  ALA A  31      -7.913  15.677  -1.959  0.00  0.00      C2   H
ATOM    477  HB1 ALA A  31      -9.192  17.500  -0.787  0.00  0.00      C2   H
ATOM    478  HB2 ALA A  31      -7.428  17.711  -0.766  0.00  0.00      C2   H
ATOM    479  HB3 ALA A  31      -8.429  18.689  -1.812  0.00  0.00      C2   H
ATOM    480  N   ARG A  32     -10.002  16.723  -4.268  0.00  0.00      C2   N
ATOM    481  CA  ARG A  32     -11.329  16.584  -4.857  0.00  0.00      C2   C
ATOM    482  C   ARG A  32     -11.426  15.437  -5.890  0.00  0.00      C2   C
ATOM    483  O   ARG A  32     -12.500  15.349  -6.473  0.00  0.00      C2   O
ATOM    484  CB  ARG A  32     -11.854  17.860  -5.508  0.00  0.00      C2   C
ATOM    485  CG  ARG A  32     -11.787  19.213  -4.726  0.00  0.00      C2   C
ATOM    486  CD  ARG A  32     -12.347  20.430  -5.466  0.00  0.00      C2   C
ATOM    487  NE  ARG A  32     -12.054  21.720  -4.819  0.00  0.00      C2   N
ATOM    488  CZ  ARG A  32     -11.384  22.701  -5.374  0.00  0.00      C2   C
ATOM    489  NH1 ARG A  32     -10.818  22.702  -6.593  0.00  0.00      C2   N
ATOM    490  NH2 ARG A  32     -11.280  23.759  -4.632  0.00  0.00      C2   N
ATOM    491  H   ARG A  32      -9.305  17.201  -4.820  0.00  0.00      C2   H
ATOM    492  HA  ARG A  32     -12.098  16.375  -4.114  0.00  0.00      C2   H
ATOM    493  HB3 ARG A  32     -12.875  17.801  -5.886  0.00  0.00      C2   H
ATOM    494  HB2 ARG A  32     -11.337  18.100  -6.437  0.00  0.00      C2   H
ATOM    495  HG3 ARG A  32     -10.711  19.322  -4.591  0.00  0.00      C2   H
ATOM    496  HG2 ARG A  32     -12.386  19.144  -3.819  0.00  0.00      C2   H
ATOM    497  HD3 ARG A  32     -13.411  20.298  -5.665  0.00  0.00      C2   H
ATOM    498  HD2 ARG A  32     -11.948  20.399  -6.480  0.00  0.00      C2   H
ATOM    499  HE  ARG A  32     -12.623  21.967  -4.022  0.00  0.00      C2   H
ATOM    500 HH12 ARG A  32     -10.498  23.585  -6.966  0.00  0.00      C2   H
ATOM    501 HH11 ARG A  32     -10.997  21.917  -7.203  0.00  0.00      C2   H
ATOM    502 HH22 ARG A  32     -10.806  24.593  -4.948  0.00  0.00      C2   H
ATOM    503 HH21 ARG A  32     -11.841  23.876  -3.800  0.00  0.00      C2   H
ATOM    504  N   GLU A  33     -10.325  14.771  -6.206  0.00  0.00      C2   N
ATOM    505  CA  GLU A  33     -10.256  13.719  -7.157  0.00  0.00      C2   C
ATOM    506  C   GLU A  33     -10.819  12.407  -6.473  0.00  0.00      C2   C
ATOM    507  O   GLU A  33     -10.336  12.038  -5.382  0.00  0.00      C2   O
ATOM    508  CB  GLU A  33      -8.777  13.577  -7.672  0.00  0.00      C2   C
ATOM    509  CG  GLU A  33      -8.363  14.834  -8.432  0.00  0.00      C2   C
ATOM    510  CD  GLU A  33      -6.933  14.696  -9.033  0.00  0.00      C2   C
ATOM    511  OE1 GLU A  33      -6.125  14.020  -8.496  0.00  0.00      C2   O
ATOM    512  OE2 GLU A  33      -6.788  15.202 -10.140  0.00  0.00      C2   O
ATOM    513  H   GLU A  33      -9.504  15.225  -5.832  0.00  0.00      C2   H
ATOM    514  HA  GLU A  33     -10.833  14.045  -8.022  0.00  0.00      C2   H
ATOM    515  HB3 GLU A  33      -8.649  12.749  -8.370  0.00  0.00      C2   H
ATOM    516  HB2 GLU A  33      -8.127  13.614  -6.798  0.00  0.00      C2   H
ATOM    517  HG3 GLU A  33      -8.312  15.599  -7.658  0.00  0.00      C2   H
ATOM    518  HG2 GLU A  33      -9.151  15.060  -9.150  0.00  0.00      C2   H
ATOM    519  N   VAL A  34     -11.768  11.849  -7.182  0.00  0.00      C2   N
ATOM    520  CA  VAL A  34     -12.229  10.450  -7.104  0.00  0.00      C2   C
ATOM    521  C   VAL A  34     -11.817   9.776  -8.454  0.00  0.00      C2   C
ATOM    522  O   VAL A  34     -12.082  10.386  -9.537  0.00  0.00      C2   O
ATOM    523  CB  VAL A  34     -13.849  10.431  -7.055  0.00  0.00      C2   C
ATOM    524  CG1 VAL A  34     -14.519   9.059  -7.393  0.00  0.00      C2   C
ATOM    525  CG2 VAL A  34     -14.365  10.971  -5.735  0.00  0.00      C2   C
ATOM    526  H   VAL A  34     -12.044  12.307  -8.040  0.00  0.00      C2   H
ATOM    527  HA  VAL A  34     -11.757   9.934  -6.268  0.00  0.00      C2   H
ATOM    528  HB  VAL A  34     -14.162  11.241  -7.714  0.00  0.00      C2   H
ATOM    529 HG11 VAL A  34     -14.417   8.946  -8.472  0.00  0.00      C2   H
ATOM    530 HG12 VAL A  34     -14.172   8.141  -6.918  0.00  0.00      C2   H
ATOM    531 HG13 VAL A  34     -15.575   9.245  -7.201  0.00  0.00      C2   H
ATOM    532 HG21 VAL A  34     -13.823  11.893  -5.523  0.00  0.00      C2   H
ATOM    533 HG22 VAL A  34     -15.438  11.156  -5.787  0.00  0.00      C2   H
ATOM    534 HG23 VAL A  34     -14.201  10.277  -4.911  0.00  0.00      C2   H
ATOM    535  N   LYS A  35     -11.226   8.586  -8.370  0.00  0.00      C2   N
ATOM    536  CA  LYS A  35     -10.676   7.959  -9.535  0.00  0.00      C2   C
ATOM    537  C   LYS A  35     -11.561   6.719  -9.908  0.00  0.00      C2   C
ATOM    538  O   LYS A  35     -11.813   5.900  -9.020  0.00  0.00      C2   O
ATOM    539  CB  LYS A  35      -9.222   7.581  -9.289  0.00  0.00      C2   C
ATOM    540  CG  LYS A  35      -8.312   8.794  -9.339  0.00  0.00      C2   C
ATOM    541  CD  LYS A  35      -6.943   8.527  -8.744  0.00  0.00      C2   C
ATOM    542  CE  LYS A  35      -6.927   8.521  -7.152  0.00  0.00      C2   C
ATOM    543  NZ  LYS A  35      -5.565   8.649  -6.667  0.00  0.00      C2   N
ATOM    544  H   LYS A  35     -11.174   8.108  -7.482  0.00  0.00      C2   H
ATOM    545  HA  LYS A  35     -10.685   8.660 -10.370  0.00  0.00      C2   H
ATOM    546  HB3 LYS A  35      -8.908   6.855 -10.039  0.00  0.00      C2   H
ATOM    547  HB2 LYS A  35      -9.143   7.259  -8.250  0.00  0.00      C2   H
ATOM    548  HG3 LYS A  35      -8.757   9.678  -8.880  0.00  0.00      C2   H
ATOM    549  HG2 LYS A  35      -8.177   9.086 -10.380  0.00  0.00      C2   H
ATOM    550  HD3 LYS A  35      -6.318   9.353  -9.082  0.00  0.00      C2   H
ATOM    551  HD2 LYS A  35      -6.380   7.688  -9.153  0.00  0.00      C2   H
ATOM    552  HE3 LYS A  35      -7.338   7.616  -6.704  0.00  0.00      C2   H
ATOM    553  HE2 LYS A  35      -7.546   9.325  -6.753  0.00  0.00      C2   H
ATOM    554  HZ1 LYS A  35      -5.218   9.585  -6.822  0.00  0.00      C2   H
ATOM    555  HZ2 LYS A  35      -5.648   8.371  -5.699  0.00  0.00      C2   H
ATOM    556  HZ3 LYS A  35      -4.915   7.992  -7.074  0.00  0.00      C2   H
ATOM    557  N   LEU A  36     -11.979   6.613 -11.131  0.00  0.00      C2   N
ATOM    558  CA  LEU A  36     -12.791   5.576 -11.582  0.00  0.00      C2   C
ATOM    559  C   LEU A  36     -12.103   4.848 -12.792  0.00  0.00      C2   C
ATOM    560  O   LEU A  36     -11.465   5.532 -13.580  0.00  0.00      C2   O
ATOM    561  CB  LEU A  36     -14.251   6.020 -11.865  0.00  0.00      C2   C
ATOM    562  CG  LEU A  36     -14.943   6.769 -10.719  0.00  0.00      C2   C
ATOM    563  CD1 LEU A  36     -16.214   7.462 -11.130  0.00  0.00      C2   C
ATOM    564  CD2 LEU A  36     -15.085   5.929  -9.468  0.00  0.00      C2   C
ATOM    565  H   LEU A  36     -11.873   7.373 -11.789  0.00  0.00      C2   H
ATOM    566  HA  LEU A  36     -12.889   4.824 -10.800  0.00  0.00      C2   H
ATOM    567  HB3 LEU A  36     -14.813   5.194 -12.300  0.00  0.00      C2   H
ATOM    568  HB2 LEU A  36     -14.146   6.757 -12.661  0.00  0.00      C2   H
ATOM    569  HG  LEU A  36     -14.192   7.486 -10.387  0.00  0.00      C2   H
ATOM    570 HD11 LEU A  36     -16.924   6.833 -11.666  0.00  0.00      C2   H
ATOM    571 HD12 LEU A  36     -16.601   7.966 -10.244  0.00  0.00      C2   H
ATOM    572 HD13 LEU A  36     -15.998   8.252 -11.850  0.00  0.00      C2   H
ATOM    573 HD21 LEU A  36     -16.086   6.095  -9.070  0.00  0.00      C2   H
ATOM    574 HD22 LEU A  36     -15.103   4.851  -9.623  0.00  0.00      C2   H
ATOM    575 HD23 LEU A  36     -14.370   6.299  -8.733  0.00  0.00      C2   H
ATOM    576  N   LEU A  37     -12.314   3.539 -12.908  0.00  0.00      C2   N
ATOM    577  CA  LEU A  37     -12.193   2.837 -14.145  0.00  0.00      C2   C
ATOM    578  C   LEU A  37     -13.542   3.001 -14.862  0.00  0.00      C2   C
ATOM    579  O   LEU A  37     -14.577   2.986 -14.123  0.00  0.00      C2   O
ATOM    580  CB  LEU A  37     -11.879   1.352 -13.828  0.00  0.00      C2   C
ATOM    581  CG  LEU A  37     -11.698   0.365 -15.039  0.00  0.00      C2   C
ATOM    582  CD1 LEU A  37     -10.892   0.835 -16.229  0.00  0.00      C2   C
ATOM    583  CD2 LEU A  37     -11.160  -0.952 -14.522  0.00  0.00      C2   C
ATOM    584  H   LEU A  37     -12.780   3.066 -12.147  0.00  0.00      C2   H
ATOM    585  HA  LEU A  37     -11.372   3.269 -14.718  0.00  0.00      C2   H
ATOM    586  HB3 LEU A  37     -12.744   0.983 -13.276  0.00  0.00      C2   H
ATOM    587  HB2 LEU A  37     -11.087   1.311 -13.080  0.00  0.00      C2   H
ATOM    588  HG  LEU A  37     -12.673   0.202 -15.497  0.00  0.00      C2   H
ATOM    589 HD11 LEU A  37     -10.308   1.729 -16.009  0.00  0.00      C2   H
ATOM    590 HD12 LEU A  37     -10.184   0.111 -16.632  0.00  0.00      C2   H
ATOM    591 HD13 LEU A  37     -11.467   1.061 -17.127  0.00  0.00      C2   H
ATOM    592 HD21 LEU A  37     -10.149  -1.142 -14.882  0.00  0.00      C2   H
ATOM    593 HD22 LEU A  37     -11.055  -0.852 -13.442  0.00  0.00      C2   H
ATOM    594 HD23 LEU A  37     -11.810  -1.781 -14.804  0.00  0.00      C2   H
ATOM    595  N   LEU A  38     -13.540   2.883 -16.157  0.00  0.00      C2   N
ATOM    596  CA  LEU A  38     -14.694   2.815 -17.072  0.00  0.00      C2   C
ATOM    597  C   LEU A  38     -14.483   1.652 -18.067  0.00  0.00      C2   C
ATOM    598  O   LEU A  38     -13.485   1.605 -18.808  0.00  0.00      C2   O
ATOM    599  CB  LEU A  38     -14.770   4.210 -17.798  0.00  0.00      C2   C
ATOM    600  CG  LEU A  38     -15.725   4.270 -18.949  0.00  0.00      C2   C
ATOM    601  CD1 LEU A  38     -17.070   3.858 -18.376  0.00  0.00      C2   C
ATOM    602  CD2 LEU A  38     -15.777   5.734 -19.412  0.00  0.00      C2   C
ATOM    603  H   LEU A  38     -12.590   2.832 -16.498  0.00  0.00      C2   H
ATOM    604  HA  LEU A  38     -15.579   2.603 -16.473  0.00  0.00      C2   H
ATOM    605  HB3 LEU A  38     -13.749   4.376 -18.144  0.00  0.00      C2   H
ATOM    606  HB2 LEU A  38     -15.003   4.900 -16.987  0.00  0.00      C2   H
ATOM    607  HG  LEU A  38     -15.522   3.548 -19.740  0.00  0.00      C2   H
ATOM    608 HD11 LEU A  38     -17.257   4.261 -17.381  0.00  0.00      C2   H
ATOM    609 HD12 LEU A  38     -17.870   4.221 -19.022  0.00  0.00      C2   H
ATOM    610 HD13 LEU A  38     -17.204   2.777 -18.325  0.00  0.00      C2   H
ATOM    611 HD21 LEU A  38     -14.819   6.192 -19.163  0.00  0.00      C2   H
ATOM    612 HD22 LEU A  38     -15.968   5.710 -20.484  0.00  0.00      C2   H
ATOM    613 HD23 LEU A  38     -16.624   6.153 -18.868  0.00  0.00      C2   H
ATOM    614  N   LEU A  39     -15.386   0.666 -18.015  0.00  0.00      C2   N
ATOM    615  CA  LEU A  39     -15.313  -0.635 -18.705  0.00  0.00      C2   C
ATOM    616  C   LEU A  39     -16.618  -1.033 -19.387  0.00  0.00      C2   C
ATOM    617  O   LEU A  39     -17.633  -1.096 -18.717  0.00  0.00      C2   O
ATOM    618  CB  LEU A  39     -14.926  -1.654 -17.525  0.00  0.00      C2   C
ATOM    619  CG  LEU A  39     -14.689  -3.095 -17.770  0.00  0.00      C2   C
ATOM    620  CD1 LEU A  39     -13.668  -3.264 -18.913  0.00  0.00      C2   C
ATOM    621  CD2 LEU A  39     -14.286  -3.898 -16.441  0.00  0.00      C2   C
ATOM    622  H   LEU A  39     -16.097   0.685 -17.298  0.00  0.00      C2   H
ATOM    623  HA  LEU A  39     -14.524  -0.658 -19.457  0.00  0.00      C2   H
ATOM    624  HB3 LEU A  39     -15.693  -1.614 -16.751  0.00  0.00      C2   H
ATOM    625  HB2 LEU A  39     -14.049  -1.252 -17.017  0.00  0.00      C2   H
ATOM    626  HG  LEU A  39     -15.574  -3.509 -18.253  0.00  0.00      C2   H
ATOM    627 HD11 LEU A  39     -13.062  -4.148 -18.715  0.00  0.00      C2   H
ATOM    628 HD12 LEU A  39     -14.213  -3.298 -19.856  0.00  0.00      C2   H
ATOM    629 HD13 LEU A  39     -12.945  -2.453 -18.994  0.00  0.00      C2   H
ATOM    630 HD21 LEU A  39     -14.244  -3.354 -15.498  0.00  0.00      C2   H
ATOM    631 HD22 LEU A  39     -14.969  -4.729 -16.263  0.00  0.00      C2   H
ATOM    632 HD23 LEU A  39     -13.258  -4.251 -16.522  0.00  0.00      C2   H
ATOM    633  N   GLY A  40     -16.425  -1.635 -20.596  0.00  0.00      C2   N
ATOM    634  CA  GLY A  40     -17.517  -2.300 -21.214  0.00  0.00      C2   C
ATOM    635  C   GLY A  40     -16.902  -3.368 -22.137  0.00  0.00      C2   C
ATOM    636  O   GLY A  40     -15.800  -3.194 -22.607  0.00  0.00      C2   O
ATOM    637  H   GLY A  40     -15.554  -1.778 -21.088  0.00  0.00      C2   H
ATOM    638  HA3 GLY A  40     -18.110  -1.600 -21.802  0.00  0.00      C2   H
ATOM    639  HA2 GLY A  40     -18.143  -2.748 -20.443  0.00  0.00      C2   H
ATOM    640  N   ALA A  41     -17.675  -4.466 -22.321  0.00  0.00      C2   N
ATOM    641  CA  ALA A  41     -17.219  -5.623 -23.090  0.00  0.00      C2   C
ATOM    642  C   ALA A  41     -16.997  -5.136 -24.567  0.00  0.00      C2   C
ATOM    643  O   ALA A  41     -15.918  -5.340 -25.105  0.00  0.00      C2   O
ATOM    644  CB  ALA A  41     -18.173  -6.768 -22.827  0.00  0.00      C2   C
ATOM    645  H   ALA A  41     -18.619  -4.464 -21.960  0.00  0.00      C2   H
ATOM    646  HA  ALA A  41     -16.219  -5.909 -22.765  0.00  0.00      C2   H
ATOM    647  HB1 ALA A  41     -17.863  -7.660 -23.372  0.00  0.00      C2   H
ATOM    648  HB2 ALA A  41     -18.233  -6.925 -21.750  0.00  0.00      C2   H
ATOM    649  HB3 ALA A  41     -19.189  -6.536 -23.148  0.00  0.00      C2   H
ATOM    650  N   GLY A  42     -18.144  -4.678 -25.132  0.00  0.00      C2   N
ATOM    651  CA  GLY A  42     -18.138  -4.091 -26.494  0.00  0.00      C2   C
ATOM    652  C   GLY A  42     -18.894  -2.818 -26.378  0.00  0.00      C2   C
ATOM    653  O   GLY A  42     -18.856  -2.127 -25.314  0.00  0.00      C2   O
ATOM    654  H   GLY A  42     -18.958  -4.618 -24.538  0.00  0.00      C2   H
ATOM    655  HA3 GLY A  42     -18.747  -4.632 -27.218  0.00  0.00      C2   H
ATOM    656  HA2 GLY A  42     -17.107  -3.992 -26.833  0.00  0.00      C2   H
ATOM    657  N   GLU A  43     -19.530  -2.439 -27.507  0.00  0.00      C2   N
ATOM    658  CA  GLU A  43     -20.620  -1.483 -27.593  0.00  0.00      C2   C
ATOM    659  C   GLU A  43     -21.672  -1.818 -26.523  0.00  0.00      C2   C
ATOM    660  O   GLU A  43     -22.250  -2.873 -26.592  0.00  0.00      C2   O
ATOM    661  CB  GLU A  43     -20.975  -1.265 -29.041  0.00  0.00      C2   C
ATOM    662  CG  GLU A  43     -22.316  -0.566 -29.294  0.00  0.00      C2   C
ATOM    663  CD  GLU A  43     -22.551   0.813 -28.734  0.00  0.00      C2   C
ATOM    664  OE1 GLU A  43     -21.691   1.699 -28.808  0.00  0.00      C2   O
ATOM    665  OE2 GLU A  43     -23.504   0.997 -27.974  0.00  0.00      C2   O
ATOM    666  H   GLU A  43     -19.299  -2.872 -28.390  0.00  0.00      C2   H
ATOM    667  HA  GLU A  43     -20.072  -0.595 -27.278  0.00  0.00      C2   H
ATOM    668  HB3 GLU A  43     -21.049  -2.265 -29.468  0.00  0.00      C2   H
ATOM    669  HB2 GLU A  43     -20.197  -0.731 -29.586  0.00  0.00      C2   H
ATOM    670  HG3 GLU A  43     -23.177  -1.186 -29.045  0.00  0.00      C2   H
ATOM    671  HG2 GLU A  43     -22.378  -0.490 -30.380  0.00  0.00      C2   H
ATOM    672  N   SER A  44     -21.769  -0.938 -25.489  0.00  0.00      C2   N
ATOM    673  CA  SER A  44     -22.433  -1.278 -24.211  0.00  0.00      C2   C
ATOM    674  C   SER A  44     -23.108  -0.044 -23.560  0.00  0.00      C2   C
ATOM    675  O   SER A  44     -23.513   0.018 -22.405  0.00  0.00      C2   O
ATOM    676  CB  SER A  44     -21.402  -1.943 -23.227  0.00  0.00      C2   C
ATOM    677  OG  SER A  44     -20.203  -1.218 -23.141  0.00  0.00      C2   O
ATOM    678  H   SER A  44     -21.292  -0.055 -25.601  0.00  0.00      C2   H
ATOM    679  HA  SER A  44     -23.100  -2.126 -24.369  0.00  0.00      C2   H
ATOM    680  HB3 SER A  44     -21.111  -2.901 -23.658  0.00  0.00      C2   H
ATOM    681  HB2 SER A  44     -21.692  -2.231 -22.217  0.00  0.00      C2   H
ATOM    682  HG  SER A  44     -19.653  -1.449 -23.893  0.00  0.00      C2   H
ATOM    683  N   GLY A  45     -23.149   1.072 -24.296  0.00  0.00      C2   N
ATOM    684  CA  GLY A  45     -23.723   2.319 -23.862  0.00  0.00      C2   C
ATOM    685  C   GLY A  45     -22.570   3.076 -23.240  0.00  0.00      C2   C
ATOM    686  O   GLY A  45     -22.806   4.127 -22.622  0.00  0.00      C2   O
ATOM    687  H   GLY A  45     -23.119   0.891 -25.289  0.00  0.00      C2   H
ATOM    688  HA3 GLY A  45     -24.555   2.214 -23.166  0.00  0.00      C2   H
ATOM    689  HA2 GLY A  45     -24.029   2.891 -24.738  0.00  0.00      C2   H
ATOM    690  N   LYS A  46     -21.333   2.617 -23.193  0.00  0.00      C2   N
ATOM    691  CA  LYS A  46     -20.162   3.444 -22.820  0.00  0.00      C2   C
ATOM    692  C   LYS A  46     -20.017   4.776 -23.662  0.00  0.00      C2   C
ATOM    693  O   LYS A  46     -19.643   5.830 -23.129  0.00  0.00      C2   O
ATOM    694  CB  LYS A  46     -18.909   2.548 -22.997  0.00  0.00      C2   C
ATOM    695  CG  LYS A  46     -17.658   3.024 -22.187  0.00  0.00      C2   C
ATOM    696  CD  LYS A  46     -16.478   3.343 -23.156  0.00  0.00      C2   C
ATOM    697  CE  LYS A  46     -16.618   4.578 -24.085  0.00  0.00      C2   C
ATOM    698  NZ  LYS A  46     -15.357   4.701 -24.862  0.00  0.00      C2   N
ATOM    699  H   LYS A  46     -21.172   1.747 -23.680  0.00  0.00      C2   H
ATOM    700  HA  LYS A  46     -20.258   3.642 -21.753  0.00  0.00      C2   H
ATOM    701  HB3 LYS A  46     -18.670   2.232 -24.012  0.00  0.00      C2   H
ATOM    702  HB2 LYS A  46     -19.041   1.608 -22.461  0.00  0.00      C2   H
ATOM    703  HG3 LYS A  46     -17.434   2.334 -21.374  0.00  0.00      C2   H
ATOM    704  HG2 LYS A  46     -17.875   3.949 -21.654  0.00  0.00      C2   H
ATOM    705  HD3 LYS A  46     -16.211   2.447 -23.717  0.00  0.00      C2   H
ATOM    706  HD2 LYS A  46     -15.573   3.362 -22.549  0.00  0.00      C2   H
ATOM    707  HE3 LYS A  46     -16.811   5.426 -23.428  0.00  0.00      C2   H
ATOM    708  HE2 LYS A  46     -17.488   4.369 -24.707  0.00  0.00      C2   H
ATOM    709  HZ1 LYS A  46     -15.553   5.428 -25.536  0.00  0.00      C2   H
ATOM    710  HZ2 LYS A  46     -14.579   5.103 -24.359  0.00  0.00      C2   H
ATOM    711  HZ3 LYS A  46     -15.224   3.844 -25.380  0.00  0.00      C2   H
ATOM    712  N   SER A  47     -20.334   4.700 -24.944  0.00  0.00      C2   N
ATOM    713  CA  SER A  47     -20.509   5.839 -25.914  0.00  0.00      C2   C
ATOM    714  C   SER A  47     -21.500   6.868 -25.464  0.00  0.00      C2   C
ATOM    715  O   SER A  47     -21.281   8.032 -25.789  0.00  0.00      C2   O
ATOM    716  CB  SER A  47     -20.985   5.100 -27.156  0.00  0.00      C2   C
ATOM    717  OG  SER A  47     -22.036   4.069 -26.947  0.00  0.00      C2   O
ATOM    718  H   SER A  47     -20.703   3.806 -25.235  0.00  0.00      C2   H
ATOM    719  HA  SER A  47     -19.480   6.170 -26.053  0.00  0.00      C2   H
ATOM    720  HB3 SER A  47     -20.083   4.537 -27.395  0.00  0.00      C2   H
ATOM    721  HB2 SER A  47     -21.282   5.839 -27.901  0.00  0.00      C2   H
ATOM    722  HG  SER A  47     -22.079   3.560 -27.760  0.00  0.00      C2   H
ATOM    723  N   THR A  48     -22.512   6.443 -24.792  0.00  0.00      C2   N
ATOM    724  CA  THR A  48     -23.703   7.163 -24.371  0.00  0.00      C2   C
ATOM    725  C   THR A  48     -23.548   7.697 -22.886  0.00  0.00      C2   C
ATOM    726  O   THR A  48     -23.756   8.893 -22.694  0.00  0.00      C2   O
ATOM    727  CB  THR A  48     -25.015   6.315 -24.582  0.00  0.00      C2   C
ATOM    728  OG1 THR A  48     -24.983   5.698 -25.821  0.00  0.00      C2   O
ATOM    729  CG2 THR A  48     -26.275   7.260 -24.635  0.00  0.00      C2   C
ATOM    730  H   THR A  48     -22.374   5.523 -24.399  0.00  0.00      C2   H
ATOM    731  HA  THR A  48     -23.774   8.032 -25.024  0.00  0.00      C2   H
ATOM    732  HB  THR A  48     -25.137   5.568 -23.798  0.00  0.00      C2   H
ATOM    733  HG1 THR A  48     -24.543   6.312 -26.413  0.00  0.00      C2   H
ATOM    734 HG21 THR A  48     -26.419   7.895 -25.509  0.00  0.00      C2   H
ATOM    735 HG22 THR A  48     -27.221   6.720 -24.596  0.00  0.00      C2   H
ATOM    736 HG23 THR A  48     -26.412   7.918 -23.777  0.00  0.00      C2   H
ATOM    737  N   ILE A  49     -22.853   6.899 -22.040  0.00  0.00      C2   N
ATOM    738  CA  ILE A  49     -22.654   7.235 -20.645  0.00  0.00      C2   C
ATOM    739  C   ILE A  49     -21.737   8.498 -20.474  0.00  0.00      C2   C
ATOM    740  O   ILE A  49     -22.044   9.323 -19.640  0.00  0.00      C2   O
ATOM    741  CB  ILE A  49     -22.188   6.057 -19.703  0.00  0.00      C2   C
ATOM    742  CG1 ILE A  49     -22.657   6.255 -18.252  0.00  0.00      C2   C
ATOM    743  CG2 ILE A  49     -20.646   5.883 -19.602  0.00  0.00      C2   C
ATOM    744  CD1 ILE A  49     -24.194   5.871 -18.041  0.00  0.00      C2   C
ATOM    745  H   ILE A  49     -22.701   5.927 -22.268  0.00  0.00      C2   H
ATOM    746  HA  ILE A  49     -23.655   7.506 -20.310  0.00  0.00      C2   H
ATOM    747  HB  ILE A  49     -22.677   5.194 -20.155  0.00  0.00      C2   H
ATOM    748 HG13 ILE A  49     -22.561   7.287 -17.917  0.00  0.00      C2   H
ATOM    749 HG12 ILE A  49     -21.973   5.699 -17.610  0.00  0.00      C2   H
ATOM    750 HG21 ILE A  49     -20.413   4.940 -19.109  0.00  0.00      C2   H
ATOM    751 HG22 ILE A  49     -20.140   5.576 -20.517  0.00  0.00      C2   H
ATOM    752 HG23 ILE A  49     -20.074   6.597 -19.009  0.00  0.00      C2   H
ATOM    753 HD11 ILE A  49     -24.442   4.843 -18.306  0.00  0.00      C2   H
ATOM    754 HD12 ILE A  49     -24.464   5.922 -16.986  0.00  0.00      C2   H
ATOM    755 HD13 ILE A  49     -24.952   6.419 -18.601  0.00  0.00      C2   H
ATOM    756  N   VAL A  50     -20.668   8.537 -21.262  0.00  0.00      C2   N
ATOM    757  CA  VAL A  50     -19.759   9.690 -21.304  0.00  0.00      C2   C
ATOM    758  C   VAL A  50     -20.493  11.009 -21.747  0.00  0.00      C2   C
ATOM    759  O   VAL A  50     -20.105  12.056 -21.298  0.00  0.00      C2   O
ATOM    760  CB  VAL A  50     -18.483   9.377 -22.150  0.00  0.00      C2   C
ATOM    761  CG1 VAL A  50     -17.508   8.315 -21.594  0.00  0.00      C2   C
ATOM    762  CG2 VAL A  50     -18.825   9.133 -23.682  0.00  0.00      C2   C
ATOM    763  H   VAL A  50     -20.521   7.829 -21.967  0.00  0.00      C2   H
ATOM    764  HA  VAL A  50     -19.463   9.808 -20.262  0.00  0.00      C2   H
ATOM    765  HB  VAL A  50     -17.904  10.297 -22.070  0.00  0.00      C2   H
ATOM    766 HG11 VAL A  50     -18.065   7.389 -21.451  0.00  0.00      C2   H
ATOM    767 HG12 VAL A  50     -16.679   8.111 -22.271  0.00  0.00      C2   H
ATOM    768 HG13 VAL A  50     -17.047   8.673 -20.674  0.00  0.00      C2   H
ATOM    769 HG21 VAL A  50     -19.502   8.284 -23.771  0.00  0.00      C2   H
ATOM    770 HG22 VAL A  50     -19.282  10.052 -24.051  0.00  0.00      C2   H
ATOM    771 HG23 VAL A  50     -18.017   8.864 -24.363  0.00  0.00      C2   H
ATOM    772  N   LYS A  51     -21.455  10.924 -22.630  0.00  0.00      C2   N
ATOM    773  CA  LYS A  51     -22.345  12.032 -22.961  0.00  0.00      C2   C
ATOM    774  C   LYS A  51     -23.406  12.362 -21.871  0.00  0.00      C2   C
ATOM    775  O   LYS A  51     -23.931  13.454 -21.934  0.00  0.00      C2   O
ATOM    776  CB  LYS A  51     -23.108  11.786 -24.295  0.00  0.00      C2   C
ATOM    777  CG  LYS A  51     -22.166  11.406 -25.430  0.00  0.00      C2   C
ATOM    778  CD  LYS A  51     -21.199  12.514 -25.865  0.00  0.00      C2   C
ATOM    779  CE  LYS A  51     -20.429  12.283 -27.192  0.00  0.00      C2   C
ATOM    780  NZ  LYS A  51     -21.117  12.817 -28.376  0.00  0.00      C2   N
ATOM    781  H   LYS A  51     -21.797  10.033 -22.961  0.00  0.00      C2   H
ATOM    782  HA  LYS A  51     -21.672  12.889 -22.975  0.00  0.00      C2   H
ATOM    783  HB3 LYS A  51     -23.629  12.682 -24.633  0.00  0.00      C2   H
ATOM    784  HB2 LYS A  51     -23.892  11.038 -24.181  0.00  0.00      C2   H
ATOM    785  HG3 LYS A  51     -22.752  11.061 -26.282  0.00  0.00      C2   H
ATOM    786  HG2 LYS A  51     -21.620  10.486 -25.218  0.00  0.00      C2   H
ATOM    787  HD3 LYS A  51     -20.433  12.557 -25.092  0.00  0.00      C2   H
ATOM    788  HD2 LYS A  51     -21.661  13.501 -25.850  0.00  0.00      C2   H
ATOM    789  HE3 LYS A  51     -20.112  11.252 -27.345  0.00  0.00      C2   H
ATOM    790  HE2 LYS A  51     -19.527  12.889 -27.285  0.00  0.00      C2   H
ATOM    791  HZ1 LYS A  51     -22.027  12.430 -28.581  0.00  0.00      C2   H
ATOM    792  HZ2 LYS A  51     -21.372  13.769 -28.156  0.00  0.00      C2   H
ATOM    793  HZ3 LYS A  51     -20.495  12.768 -29.170  0.00  0.00      C2   H
ATOM    794  N   GLN A  52     -23.780  11.436 -20.977  0.00  0.00      C2   N
ATOM    795  CA  GLN A  52     -24.854  11.524 -19.913  0.00  0.00      C2   C
ATOM    796  C   GLN A  52     -24.322  12.144 -18.626  0.00  0.00      C2   C
ATOM    797  O   GLN A  52     -24.973  13.034 -18.084  0.00  0.00      C2   O
ATOM    798  CB  GLN A  52     -25.494  10.130 -19.724  0.00  0.00      C2   C
ATOM    799  CG  GLN A  52     -26.547   9.942 -20.762  0.00  0.00      C2   C
ATOM    800  CD  GLN A  52     -27.191   8.539 -20.836  0.00  0.00      C2   C
ATOM    801  OE1 GLN A  52     -26.578   7.591 -20.371  0.00  0.00      C2   O
ATOM    802  NE2 GLN A  52     -28.445   8.441 -21.328  0.00  0.00      C2   N
ATOM    803  H   GLN A  52     -23.423  10.553 -21.314  0.00  0.00      C2   H
ATOM    804  HA  GLN A  52     -25.559  12.290 -20.236  0.00  0.00      C2   H
ATOM    805  HB3 GLN A  52     -26.013  10.138 -18.766  0.00  0.00      C2   H
ATOM    806  HB2 GLN A  52     -24.813   9.286 -19.623  0.00  0.00      C2   H
ATOM    807  HG3 GLN A  52     -26.097  10.028 -21.751  0.00  0.00      C2   H
ATOM    808  HG2 GLN A  52     -27.285  10.733 -20.900  0.00  0.00      C2   H
ATOM    809 HE22 GLN A  52     -28.886   7.536 -21.410  0.00  0.00      C2   H
ATOM    810 HE21 GLN A  52     -28.884   9.270 -21.702  0.00  0.00      C2   H
ATOM    811  N   MET A  53     -23.097  11.723 -18.236  0.00  0.00      C2   N
ATOM    812  CA  MET A  53     -22.296  12.057 -16.996  0.00  0.00      C2   C
ATOM    813  C   MET A  53     -21.036  12.877 -17.492  0.00  0.00      C2   C
ATOM    814  O   MET A  53     -19.999  12.224 -17.719  0.00  0.00      C2   O
ATOM    815  CB  MET A  53     -22.074  10.783 -16.121  0.00  0.00      C2   C
ATOM    816  CG  MET A  53     -23.177   9.774 -15.876  0.00  0.00      C2   C
ATOM    817  SD  MET A  53     -22.735   8.700 -14.484  0.00  0.00      C2   S
ATOM    818  CE  MET A  53     -21.606   7.441 -15.120  0.00  0.00      C2   C
ATOM    819  H   MET A  53     -22.643  11.068 -18.856  0.00  0.00      C2   H
ATOM    820  HA  MET A  53     -22.926  12.762 -16.452  0.00  0.00      C2   H
ATOM    821  HB3 MET A  53     -21.753  11.155 -15.148  0.00  0.00      C2   H
ATOM    822  HB2 MET A  53     -21.232  10.247 -16.559  0.00  0.00      C2   H
ATOM    823  HG3 MET A  53     -23.325   9.215 -16.800  0.00  0.00      C2   H
ATOM    824  HG2 MET A  53     -24.175  10.183 -15.713  0.00  0.00      C2   H
ATOM    825  HE1 MET A  53     -21.132   7.019 -14.234  0.00  0.00      C2   H
ATOM    826  HE2 MET A  53     -22.039   6.628 -15.703  0.00  0.00      C2   H
ATOM    827  HE3 MET A  53     -20.911   7.969 -15.773  0.00  0.00      C2   H
ATOM    828  N   LYS A  54     -21.253  14.147 -17.821  0.00  0.00      C2   N
ATOM    829  CA  LYS A  54     -20.341  15.095 -18.526  0.00  0.00      C2   C
ATOM    830  C   LYS A  54     -20.153  16.398 -17.708  0.00  0.00      C2   C
ATOM    831  O   LYS A  54     -19.266  17.223 -17.966  0.00  0.00      C2   O
ATOM    832  CB  LYS A  54     -20.866  15.454 -19.940  0.00  0.00      C2   C
ATOM    833  CG  LYS A  54     -22.288  15.872 -19.999  0.00  0.00      C2   C
ATOM    834  CD  LYS A  54     -22.604  16.467 -21.405  0.00  0.00      C2   C
ATOM    835  CE  LYS A  54     -24.104  16.986 -21.440  0.00  0.00      C2   C
ATOM    836  NZ  LYS A  54     -24.402  17.567 -22.745  0.00  0.00      C2   N
ATOM    837  H   LYS A  54     -22.101  14.517 -17.417  0.00  0.00      C2   H
ATOM    838  HA  LYS A  54     -19.357  14.630 -18.594  0.00  0.00      C2   H
ATOM    839  HB3 LYS A  54     -20.634  14.619 -20.601  0.00  0.00      C2   H
ATOM    840  HB2 LYS A  54     -20.227  16.264 -20.293  0.00  0.00      C2   H
ATOM    841  HG3 LYS A  54     -22.553  16.560 -19.196  0.00  0.00      C2   H
ATOM    842  HG2 LYS A  54     -22.969  15.039 -19.823  0.00  0.00      C2   H
ATOM    843  HD3 LYS A  54     -22.582  15.697 -22.175  0.00  0.00      C2   H
ATOM    844  HD2 LYS A  54     -21.900  17.261 -21.657  0.00  0.00      C2   H
ATOM    845  HE3 LYS A  54     -24.177  17.701 -20.621  0.00  0.00      C2   H
ATOM    846  HE2 LYS A  54     -24.857  16.205 -21.329  0.00  0.00      C2   H
ATOM    847  HZ1 LYS A  54     -25.398  17.571 -22.578  0.00  0.00      C2   H
ATOM    848  HZ2 LYS A  54     -24.130  18.540 -22.747  0.00  0.00      C2   H
ATOM    849  HZ3 LYS A  54     -23.929  17.184 -23.551  0.00  0.00      C2   H
ATOM    850  N   NMA A  54     -20.911  16.533 -16.658  0.00  0.00      C2   N
ATOM    851  CA  NMA A  54     -20.925  17.555 -15.615  0.00  0.00      C2   C
ATOM    852  H   NMA A  54     -21.658  15.870 -16.510  0.00  0.00      C2   H
ATOM    853  CH3 ACE A 180      -3.964  -0.337 -34.155  0.00  0.00      C2   C
ATOM    854  C   ACE A 180      -4.292   0.072 -32.772  0.00  0.00      C2   C
ATOM    855  O   ACE A 180      -5.158   0.979 -32.647  0.00  0.00      C2   O
ATOM    856  1H  ACE A 180      -3.401  -1.268 -34.092  0.00  0.00      C2   H
ATOM    857  2H  ACE A 180      -4.837  -0.496 -34.788  0.00  0.00      C2   H
ATOM    858  3H  ACE A 180      -3.408   0.488 -34.601  0.00  0.00      C2   H
ATOM    859  N   THR A 181      -3.795  -0.572 -31.700  0.00  0.00      C2   N
ATOM    860  CA  THR A 181      -4.044  -0.331 -30.258  0.00  0.00      C2   C
ATOM    861  C   THR A 181      -3.781   1.208 -29.975  0.00  0.00      C2   C
ATOM    862  O   THR A 181      -2.686   1.700 -30.191  0.00  0.00      C2   O
ATOM    863  CB  THR A 181      -3.155  -1.193 -29.391  0.00  0.00      C2   C
ATOM    864  OG1 THR A 181      -3.336  -2.582 -29.796  0.00  0.00      C2   O
ATOM    865  CG2 THR A 181      -3.255  -1.209 -27.887  0.00  0.00      C2   C
ATOM    866  H1  THR A 181      -3.094  -1.294 -31.791  0.00  0.00      C2   H
ATOM    867  HA  THR A 181      -5.052  -0.569 -29.916  0.00  0.00      C2   H
ATOM    868  HB  THR A 181      -2.138  -0.932 -29.686  0.00  0.00      C2   H
ATOM    869  HG1 THR A 181      -2.871  -2.805 -30.606  0.00  0.00      C2   H
ATOM    870 HG21 THR A 181      -4.302  -1.106 -27.602  0.00  0.00      C2   H
ATOM    871 HG22 THR A 181      -2.786  -2.064 -27.400  0.00  0.00      C2   H
ATOM    872 HG23 THR A 181      -2.659  -0.418 -27.431  0.00  0.00      C2   H
ATOM    873  N   THR A 182      -4.818   1.879 -29.528  0.00  0.00      C2   N
ATOM    874  CA  THR A 182      -4.906   3.362 -29.329  0.00  0.00      C2   C
ATOM    875  C   THR A 182      -4.628   3.784 -27.860  0.00  0.00      C2   C
ATOM    876  O   THR A 182      -4.321   4.941 -27.595  0.00  0.00      C2   O
ATOM    877  CB  THR A 182      -6.326   3.884 -29.803  0.00  0.00      C2   C
ATOM    878  OG1 THR A 182      -7.333   3.217 -29.088  0.00  0.00      C2   O
ATOM    879  CG2 THR A 182      -6.515   3.715 -31.326  0.00  0.00      C2   C
ATOM    880  H   THR A 182      -5.679   1.424 -29.259  0.00  0.00      C2   H
ATOM    881  HA  THR A 182      -4.083   3.755 -29.926  0.00  0.00      C2   H
ATOM    882  HB  THR A 182      -6.465   4.954 -29.652  0.00  0.00      C2   H
ATOM    883  HG1 THR A 182      -7.632   3.865 -28.445  0.00  0.00      C2   H
ATOM    884 HG21 THR A 182      -5.837   4.302 -31.945  0.00  0.00      C2   H
ATOM    885 HG22 THR A 182      -6.474   2.650 -31.553  0.00  0.00      C2   H
ATOM    886 HG23 THR A 182      -7.507   4.119 -31.533  0.00  0.00      C2   H
ATOM    887  N   GLY A 183      -4.730   2.838 -26.894  0.00  0.00      C2   N
ATOM    888  CA  GLY A 183      -4.437   3.167 -25.551  0.00  0.00      C2   C
ATOM    889  C   GLY A 183      -5.617   3.761 -24.711  0.00  0.00      C2   C
ATOM    890  O   GLY A 183      -6.677   3.934 -25.280  0.00  0.00      C2   O
ATOM    891  H   GLY A 183      -5.025   1.884 -27.043  0.00  0.00      C2   H
ATOM    892  HA3 GLY A 183      -3.531   3.771 -25.590  0.00  0.00      C2   H
ATOM    893  HA2 GLY A 183      -4.049   2.401 -24.879  0.00  0.00      C2   H
ATOM    894  N   ILE A 184      -5.350   4.171 -23.457  0.00  0.00      C2   N
ATOM    895  CA  ILE A 184      -6.347   4.894 -22.573  0.00  0.00      C2   C
ATOM    896  C   ILE A 184      -7.114   6.105 -23.150  0.00  0.00      C2   C
ATOM    897  O   ILE A 184      -6.477   6.779 -23.951  0.00  0.00      C2   O
ATOM    898  CB  ILE A 184      -5.838   5.305 -21.157  0.00  0.00      C2   C
ATOM    899  CG1 ILE A 184      -4.670   6.244 -21.206  0.00  0.00      C2   C
ATOM    900  CG2 ILE A 184      -5.549   4.005 -20.363  0.00  0.00      C2   C
ATOM    901  CD1 ILE A 184      -4.374   6.830 -19.797  0.00  0.00      C2   C
ATOM    902  H   ILE A 184      -4.388   4.180 -23.149  0.00  0.00      C2   H
ATOM    903  HA  ILE A 184      -7.110   4.118 -22.646  0.00  0.00      C2   H
ATOM    904  HB  ILE A 184      -6.680   5.789 -20.663  0.00  0.00      C2   H
ATOM    905 HG13 ILE A 184      -4.671   7.075 -21.911  0.00  0.00      C2   H
ATOM    906 HG12 ILE A 184      -3.849   5.618 -21.557  0.00  0.00      C2   H
ATOM    907 HG21 ILE A 184      -5.371   4.150 -19.297  0.00  0.00      C2   H
ATOM    908 HG22 ILE A 184      -6.307   3.251 -20.575  0.00  0.00      C2   H
ATOM    909 HG23 ILE A 184      -4.596   3.529 -20.595  0.00  0.00      C2   H
ATOM    910 HD11 ILE A 184      -4.150   6.087 -19.031  0.00  0.00      C2   H
ATOM    911 HD12 ILE A 184      -3.539   7.528 -19.852  0.00  0.00      C2   H
ATOM    912 HD13 ILE A 184      -5.233   7.448 -19.536  0.00  0.00      C2   H
ATOM    913  N   VAL A 185      -8.215   6.419 -22.496  0.00  0.00      C2   N
ATOM    914  CA  VAL A 185      -8.917   7.613 -22.601  0.00  0.00      C2   C
ATOM    915  C   VAL A 185      -9.319   8.102 -21.218  0.00  0.00      C2   C
ATOM    916  O   VAL A 185      -9.439   7.287 -20.243  0.00  0.00      C2   O
ATOM    917  CB  VAL A 185     -10.228   7.445 -23.529  0.00  0.00      C2   C
ATOM    918  CG1 VAL A 185     -11.337   8.505 -23.481  0.00  0.00      C2   C
ATOM    919  CG2 VAL A 185      -9.852   7.393 -25.059  0.00  0.00      C2   C
ATOM    920  H   VAL A 185      -8.648   5.752 -21.873  0.00  0.00      C2   H
ATOM    921  HA  VAL A 185      -8.406   8.414 -23.136  0.00  0.00      C2   H
ATOM    922  HB  VAL A 185     -10.526   6.415 -23.331  0.00  0.00      C2   H
ATOM    923 HG11 VAL A 185     -11.990   8.419 -22.613  0.00  0.00      C2   H
ATOM    924 HG12 VAL A 185     -11.046   9.556 -23.459  0.00  0.00      C2   H
ATOM    925 HG13 VAL A 185     -11.889   8.403 -24.415  0.00  0.00      C2   H
ATOM    926 HG21 VAL A 185      -9.466   8.330 -25.461  0.00  0.00      C2   H
ATOM    927 HG22 VAL A 185      -9.155   6.576 -25.244  0.00  0.00      C2   H
ATOM    928 HG23 VAL A 185     -10.755   7.168 -25.627  0.00  0.00      C2   H
ATOM    929  N   GLU A 186      -9.346   9.389 -21.116  0.00  0.00      C2   N
ATOM    930  CA  GLU A 186      -9.717  10.194 -19.879  0.00  0.00      C2   C
ATOM    931  C   GLU A 186     -11.072  10.936 -20.256  0.00  0.00      C2   C
ATOM    932  O   GLU A 186     -11.220  11.453 -21.392  0.00  0.00      C2   O
ATOM    933  CB  GLU A 186      -8.653  11.163 -19.570  0.00  0.00      C2   C
ATOM    934  CG  GLU A 186      -7.226  10.588 -19.426  0.00  0.00      C2   C
ATOM    935  CD  GLU A 186      -6.138  11.523 -18.773  0.00  0.00      C2   C
ATOM    936  OE1 GLU A 186      -6.522  12.673 -18.401  0.00  0.00      C2   O
ATOM    937  OE2 GLU A 186      -4.953  11.107 -18.643  0.00  0.00      C2   O
ATOM    938  H   GLU A 186      -9.242   9.880 -21.992  0.00  0.00      C2   H
ATOM    939  HA  GLU A 186      -9.869   9.560 -19.005  0.00  0.00      C2   H
ATOM    940  HB3 GLU A 186      -8.941  11.829 -18.757  0.00  0.00      C2   H
ATOM    941  HB2 GLU A 186      -8.573  11.757 -20.480  0.00  0.00      C2   H
ATOM    942  HG3 GLU A 186      -6.877  10.303 -20.418  0.00  0.00      C2   H
ATOM    943  HG2 GLU A 186      -7.203   9.658 -18.859  0.00  0.00      C2   H
ATOM    944  N   THR A 187     -12.075  11.006 -19.384  0.00  0.00      C2   N
ATOM    945  CA  THR A 187     -13.404  11.526 -19.753  0.00  0.00      C2   C
ATOM    946  C   THR A 187     -14.127  11.968 -18.536  0.00  0.00      C2   C
ATOM    947  O   THR A 187     -15.298  11.645 -18.391  0.00  0.00      C2   O
ATOM    948  CB  THR A 187     -14.158  10.571 -20.732  0.00  0.00      C2   C
ATOM    949  OG1 THR A 187     -15.432  11.124 -21.117  0.00  0.00      C2   O
ATOM    950  CG2 THR A 187     -14.367   9.202 -20.028  0.00  0.00      C2   C
ATOM    951  H   THR A 187     -12.038  10.570 -18.474  0.00  0.00      C2   H
ATOM    952  HA  THR A 187     -13.315  12.476 -20.280  0.00  0.00      C2   H
ATOM    953  HB  THR A 187     -13.524  10.502 -21.615  0.00  0.00      C2   H
ATOM    954  HG1 THR A 187     -15.941  11.243 -20.311  0.00  0.00      C2   H
ATOM    955 HG21 THR A 187     -15.271   9.138 -19.422  0.00  0.00      C2   H
ATOM    956 HG22 THR A 187     -14.521   8.468 -20.819  0.00  0.00      C2   H
ATOM    957 HG23 THR A 187     -13.493   8.844 -19.484  0.00  0.00      C2   H
ATOM    958  N   HIE A 188     -13.419  12.759 -17.711  0.00  0.00      C2   N
ATOM    959  CA  HIE A 188     -13.887  12.985 -16.374  0.00  0.00      C2   C
ATOM    960  C   HIE A 188     -15.109  13.890 -16.260  0.00  0.00      C2   C
ATOM    961  O   HIE A 188     -15.520  14.555 -17.225  0.00  0.00      C2   O
ATOM    962  CB  HIE A 188     -12.696  13.654 -15.627  0.00  0.00      C2   C
ATOM    963  CG  HIE A 188     -11.378  13.010 -15.757  0.00  0.00      C2   C
ATOM    964  ND1 HIE A 188     -11.180  11.705 -16.158  0.00  0.00      C2   N
ATOM    965  CD2 HIE A 188     -10.141  13.606 -15.644  0.00  0.00      C2   C
ATOM    966  CE1 HIE A 188      -9.897  11.558 -16.181  0.00  0.00      C2   C
ATOM    967  NE2 HIE A 188      -9.210  12.697 -15.990  0.00  0.00      C2   N
ATOM    968  H   HIE A 188     -12.520  13.089 -18.032  0.00  0.00      C2   H
ATOM    969  HA  HIE A 188     -14.105  12.024 -15.908  0.00  0.00      C2   H
ATOM    970  HB3 HIE A 188     -12.788  13.664 -14.541  0.00  0.00      C2   H
ATOM    971  HB2 HIE A 188     -12.587  14.717 -15.842  0.00  0.00      C2   H
ATOM    972  HD2 HIE A 188      -9.987  14.609 -15.271  0.00  0.00      C2   H
ATOM    973  HE1 HIE A 188      -9.422  10.637 -16.484  0.00  0.00      C2   H
ATOM    974  HE2 HIE A 188      -8.207  12.807 -16.033  0.00  0.00      C2   H
ATOM    975  N   PHE A 189     -15.734  13.947 -15.135  0.00  0.00      C2   N
ATOM    976  CA  PHE A 189     -16.856  14.872 -14.896  0.00  0.00      C2   C
ATOM    977  C   PHE A 189     -16.760  15.396 -13.494  0.00  0.00      C2   C
ATOM    978  O   PHE A 189     -16.201  14.687 -12.639  0.00  0.00      C2   O
ATOM    979  CB  PHE A 189     -18.194  14.339 -15.155  0.00  0.00      C2   C
ATOM    980  CG  PHE A 189     -18.658  13.124 -14.402  0.00  0.00      C2   C
ATOM    981  CD1 PHE A 189     -18.165  11.951 -14.844  0.00  0.00      C2   C
ATOM    982  CD2 PHE A 189     -19.487  13.266 -13.282  0.00  0.00      C2   C
ATOM    983  CE1 PHE A 189     -18.699  10.754 -14.271  0.00  0.00      C2   C
ATOM    984  CE2 PHE A 189     -19.927  12.132 -12.664  0.00  0.00      C2   C
ATOM    985  CZ  PHE A 189     -19.576  10.909 -13.214  0.00  0.00      C2   C
ATOM    986  H   PHE A 189     -15.344  13.418 -14.368  0.00  0.00      C2   H
ATOM    987  HA  PHE A 189     -16.770  15.763 -15.518  0.00  0.00      C2   H
ATOM    988  HB3 PHE A 189     -18.189  14.072 -16.212  0.00  0.00      C2   H
ATOM    989  HB2 PHE A 189     -18.816  15.211 -14.953  0.00  0.00      C2   H
ATOM    990  HD1 PHE A 189     -17.583  11.983 -15.753  0.00  0.00      C2   H
ATOM    991  HD2 PHE A 189     -19.679  14.220 -12.814  0.00  0.00      C2   H
ATOM    992  HE1 PHE A 189     -18.409   9.784 -14.646  0.00  0.00      C2   H
ATOM    993  HE2 PHE A 189     -20.515  12.178 -11.760  0.00  0.00      C2   H
ATOM    994  HZ  PHE A 189     -19.955  10.044 -12.691  0.00  0.00      C2   H
ATOM    995  N   THR A 190     -17.284  16.618 -13.282  0.00  0.00      C2   N
ATOM    996  CA  THR A 190     -17.271  17.275 -11.910  0.00  0.00      C2   C
ATOM    997  C   THR A 190     -18.756  17.545 -11.528  0.00  0.00      C2   C
ATOM    998  O   THR A 190     -19.587  18.165 -12.238  0.00  0.00      C2   O
ATOM    999  CB  THR A 190     -16.654  18.664 -11.852  0.00  0.00      C2   C
ATOM   1000  OG1 THR A 190     -15.423  18.605 -12.623  0.00  0.00      C2   O
ATOM   1001  CG2 THR A 190     -16.099  18.933 -10.360  0.00  0.00      C2   C
ATOM   1002  H   THR A 190     -17.600  17.263 -13.992  0.00  0.00      C2   H
ATOM   1003  HA  THR A 190     -16.838  16.558 -11.214  0.00  0.00      C2   H
ATOM   1004  HB  THR A 190     -17.254  19.468 -12.278  0.00  0.00      C2   H
ATOM   1005  HG1 THR A 190     -15.810  18.616 -13.501  0.00  0.00      C2   H
ATOM   1006 HG21 THR A 190     -16.870  18.540  -9.696  0.00  0.00      C2   H
ATOM   1007 HG22 THR A 190     -15.314  18.216 -10.121  0.00  0.00      C2   H
ATOM   1008 HG23 THR A 190     -15.865  19.946 -10.034  0.00  0.00      C2   H
ATOM   1009  N   PHE A 191     -19.105  17.173 -10.276  0.00  0.00      C2   N
ATOM   1010  CA  PHE A 191     -20.386  17.289  -9.677  0.00  0.00      C2   C
ATOM   1011  C   PHE A 191     -20.302  17.426  -8.137  0.00  0.00      C2   C
ATOM   1012  O   PHE A 191     -19.553  16.583  -7.578  0.00  0.00      C2   O
ATOM   1013  CB  PHE A 191     -21.276  16.171 -10.151  0.00  0.00      C2   C
ATOM   1014  CG  PHE A 191     -22.733  16.299  -9.594  0.00  0.00      C2   C
ATOM   1015  CD1 PHE A 191     -23.651  17.168 -10.222  0.00  0.00      C2   C
ATOM   1016  CD2 PHE A 191     -23.179  15.596  -8.446  0.00  0.00      C2   C
ATOM   1017  CE1 PHE A 191     -24.901  17.305  -9.707  0.00  0.00      C2   C
ATOM   1018  CE2 PHE A 191     -24.536  15.583  -8.109  0.00  0.00      C2   C
ATOM   1019  CZ  PHE A 191     -25.406  16.402  -8.804  0.00  0.00      C2   C
ATOM   1020  H   PHE A 191     -18.369  16.947  -9.622  0.00  0.00      C2   H
ATOM   1021  HA  PHE A 191     -20.838  18.199 -10.071  0.00  0.00      C2   H
ATOM   1022  HB3 PHE A 191     -20.900  15.227  -9.757  0.00  0.00      C2   H
ATOM   1023  HB2 PHE A 191     -21.339  15.952 -11.217  0.00  0.00      C2   H
ATOM   1024  HD1 PHE A 191     -23.432  17.803 -11.068  0.00  0.00      C2   H
ATOM   1025  HD2 PHE A 191     -22.429  15.048  -7.895  0.00  0.00      C2   H
ATOM   1026  HE1 PHE A 191     -25.650  17.835 -10.277  0.00  0.00      C2   H
ATOM   1027  HE2 PHE A 191     -24.765  14.886  -7.315  0.00  0.00      C2   H
ATOM   1028  HZ  PHE A 191     -26.469  16.251  -8.682  0.00  0.00      C2   H
ATOM   1029  N   LYS A 192     -20.915  18.441  -7.582  0.00  0.00      C2   N
ATOM   1030  CA  LYS A 192     -20.827  18.919  -6.162  0.00  0.00      C2   C
ATOM   1031  C   LYS A 192     -19.421  18.903  -5.502  0.00  0.00      C2   C
ATOM   1032  O   LYS A 192     -19.254  18.449  -4.383  0.00  0.00      C2   O
ATOM   1033  CB  LYS A 192     -21.921  18.301  -5.298  0.00  0.00      C2   C
ATOM   1034  CG  LYS A 192     -23.363  18.716  -5.818  0.00  0.00      C2   C
ATOM   1035  CD  LYS A 192     -24.406  17.866  -5.015  0.00  0.00      C2   C
ATOM   1036  CE  LYS A 192     -25.791  18.226  -5.382  0.00  0.00      C2   C
ATOM   1037  NZ  LYS A 192     -26.843  17.802  -4.398  0.00  0.00      C2   N
ATOM   1038  H   LYS A 192     -21.303  19.090  -8.251  0.00  0.00      C2   H
ATOM   1039  HA  LYS A 192     -21.122  19.968  -6.177  0.00  0.00      C2   H
ATOM   1040  HB3 LYS A 192     -21.753  18.608  -4.266  0.00  0.00      C2   H
ATOM   1041  HB2 LYS A 192     -21.768  17.236  -5.476  0.00  0.00      C2   H
ATOM   1042  HG3 LYS A 192     -23.551  18.630  -6.888  0.00  0.00      C2   H
ATOM   1043  HG2 LYS A 192     -23.587  19.750  -5.558  0.00  0.00      C2   H
ATOM   1044  HD3 LYS A 192     -24.280  18.198  -3.984  0.00  0.00      C2   H
ATOM   1045  HD2 LYS A 192     -24.170  16.807  -5.124  0.00  0.00      C2   H
ATOM   1046  HE3 LYS A 192     -26.062  17.821  -6.357  0.00  0.00      C2   H
ATOM   1047  HE2 LYS A 192     -25.911  19.309  -5.360  0.00  0.00      C2   H
ATOM   1048  HZ1 LYS A 192     -26.839  18.265  -3.501  0.00  0.00      C2   H
ATOM   1049  HZ2 LYS A 192     -27.793  17.937  -4.712  0.00  0.00      C2   H
ATOM   1050  HZ3 LYS A 192     -26.786  16.818  -4.178  0.00  0.00      C2   H
ATOM   1051  N   ASP A 193     -18.345  19.353  -6.140  0.00  0.00      C2   N
ATOM   1052  CA  ASP A 193     -16.992  19.527  -5.610  0.00  0.00      C2   C
ATOM   1053  C   ASP A 193     -16.238  18.169  -5.389  0.00  0.00      C2   C
ATOM   1054  O   ASP A 193     -15.104  18.171  -4.814  0.00  0.00      C2   O
ATOM   1055  CB  ASP A 193     -16.800  20.360  -4.343  0.00  0.00      C2   C
ATOM   1056  CG  ASP A 193     -16.961  21.859  -4.522  0.00  0.00      C2   C
ATOM   1057  OD1 ASP A 193     -16.693  22.547  -3.523  0.00  0.00      C2   O
ATOM   1058  OD2 ASP A 193     -17.129  22.381  -5.641  0.00  0.00      C2   O
ATOM   1059  H   ASP A 193     -18.509  19.518  -7.123  0.00  0.00      C2   H
ATOM   1060  HA  ASP A 193     -16.392  20.018  -6.376  0.00  0.00      C2   H
ATOM   1061  HB3 ASP A 193     -15.778  20.212  -3.995  0.00  0.00      C2   H
ATOM   1062  HB2 ASP A 193     -17.361  20.020  -3.472  0.00  0.00      C2   H
ATOM   1063  N   LEU A 194     -16.749  17.113  -5.989  0.00  0.00      C2   N
ATOM   1064  CA  LEU A 194     -16.003  15.914  -6.273  0.00  0.00      C2   C
ATOM   1065  C   LEU A 194     -15.824  15.729  -7.785  0.00  0.00      C2   C
ATOM   1066  O   LEU A 194     -16.763  15.934  -8.561  0.00  0.00      C2   O
ATOM   1067  CB  LEU A 194     -16.851  14.698  -5.744  0.00  0.00      C2   C
ATOM   1068  CG  LEU A 194     -16.677  14.341  -4.226  0.00  0.00      C2   C
ATOM   1069  CD1 LEU A 194     -17.735  13.328  -3.703  0.00  0.00      C2   C
ATOM   1070  CD2 LEU A 194     -15.233  13.817  -3.920  0.00  0.00      C2   C
ATOM   1071  H   LEU A 194     -17.604  17.268  -6.505  0.00  0.00      C2   H
ATOM   1072  HA  LEU A 194     -15.050  15.957  -5.746  0.00  0.00      C2   H
ATOM   1073  HB3 LEU A 194     -16.664  13.751  -6.249  0.00  0.00      C2   H
ATOM   1074  HB2 LEU A 194     -17.883  15.029  -5.866  0.00  0.00      C2   H
ATOM   1075  HG  LEU A 194     -16.929  15.222  -3.636  0.00  0.00      C2   H
ATOM   1076 HD11 LEU A 194     -17.239  12.375  -3.521  0.00  0.00      C2   H
ATOM   1077 HD12 LEU A 194     -18.199  13.605  -2.756  0.00  0.00      C2   H
ATOM   1078 HD13 LEU A 194     -18.456  13.185  -4.508  0.00  0.00      C2   H
ATOM   1079 HD21 LEU A 194     -14.908  14.185  -2.947  0.00  0.00      C2   H
ATOM   1080 HD22 LEU A 194     -15.384  12.755  -3.727  0.00  0.00      C2   H
ATOM   1081 HD23 LEU A 194     -14.477  13.992  -4.685  0.00  0.00      C2   H
ATOM   1082  N   HIS A 195     -14.579  15.428  -8.201  0.00  0.00      C2   N
ATOM   1083  CA  HIS A 195     -14.168  15.337  -9.604  0.00  0.00      C2   C
ATOM   1084  C   HIS A 195     -14.062  13.770  -9.942  0.00  0.00      C2   C
ATOM   1085  O   HIS A 195     -13.117  13.153  -9.413  0.00  0.00      C2   O
ATOM   1086  CB  HIS A 195     -12.905  16.210  -9.935  0.00  0.00      C2   C
ATOM   1087  CG  HIS A 195     -12.512  16.246 -11.417  0.00  0.00      C2   C
ATOM   1088  ND1 HIS A 195     -13.332  16.748 -12.389  0.00  0.00      C2   N
ATOM   1089  CD2 HIS A 195     -11.423  15.656 -12.035  0.00  0.00      C2   C
ATOM   1090  CE1 HIS A 195     -12.675  16.672 -13.510  0.00  0.00      C2   C
ATOM   1091  NE2 HIS A 195     -11.504  16.069 -13.382  0.00  0.00      C2   N
ATOM   1092  H   HIS A 195     -13.844  15.361  -7.512  0.00  0.00      C2   H
ATOM   1093  HA  HIS A 195     -14.983  15.714 -10.222  0.00  0.00      C2   H
ATOM   1094  HB3 HIS A 195     -12.086  15.697  -9.430  0.00  0.00      C2   H
ATOM   1095  HB2 HIS A 195     -13.010  17.196  -9.483  0.00  0.00      C2   H
ATOM   1096  HD2 HIS A 195     -10.565  15.109 -11.672  0.00  0.00      C2   H
ATOM   1097  HE1 HIS A 195     -13.057  17.055 -14.444  0.00  0.00      C2   H
ATOM   1098  HD1 HIS A 195     -14.110  17.368 -12.217  0.00  0.00      C2   H
ATOM   1099  N   PHE A 196     -15.063  13.177 -10.613  0.00  0.00      C2   N
ATOM   1100  CA  PHE A 196     -15.159  11.776 -11.034  0.00  0.00      C2   C
ATOM   1101  C   PHE A 196     -14.272  11.594 -12.282  0.00  0.00      C2   C
ATOM   1102  O   PHE A 196     -14.717  11.883 -13.403  0.00  0.00      C2   O
ATOM   1103  CB  PHE A 196     -16.674  11.464 -11.218  0.00  0.00      C2   C
ATOM   1104  CG  PHE A 196     -17.456  11.509  -9.938  0.00  0.00      C2   C
ATOM   1105  CD1 PHE A 196     -17.303  10.607  -8.867  0.00  0.00      C2   C
ATOM   1106  CD2 PHE A 196     -18.414  12.556  -9.730  0.00  0.00      C2   C
ATOM   1107  CE1 PHE A 196     -17.849  10.873  -7.646  0.00  0.00      C2   C
ATOM   1108  CE2 PHE A 196     -19.013  12.756  -8.470  0.00  0.00      C2   C
ATOM   1109  CZ  PHE A 196     -18.720  11.897  -7.421  0.00  0.00      C2   C
ATOM   1110  H   PHE A 196     -15.747  13.800 -11.018  0.00  0.00      C2   H
ATOM   1111  HA  PHE A 196     -14.798  11.060 -10.295  0.00  0.00      C2   H
ATOM   1112  HB3 PHE A 196     -16.736  10.456 -11.627  0.00  0.00      C2   H
ATOM   1113  HB2 PHE A 196     -17.133  11.982 -12.060  0.00  0.00      C2   H
ATOM   1114  HD1 PHE A 196     -16.731   9.694  -8.943  0.00  0.00      C2   H
ATOM   1115  HD2 PHE A 196     -18.579  13.198 -10.583  0.00  0.00      C2   H
ATOM   1116  HE1 PHE A 196     -17.732  10.119  -6.881  0.00  0.00      C2   H
ATOM   1117  HE2 PHE A 196     -19.510  13.697  -8.286  0.00  0.00      C2   H
ATOM   1118  HZ  PHE A 196     -19.258  12.181  -6.529  0.00  0.00      C2   H
ATOM   1119  N   LYS A 197     -12.960  11.194 -11.981  0.00  0.00      C2   N
ATOM   1120  CA  LYS A 197     -11.973  10.899 -13.000  0.00  0.00      C2   C
ATOM   1121  C   LYS A 197     -12.170   9.504 -13.618  0.00  0.00      C2   C
ATOM   1122  O   LYS A 197     -11.707   8.532 -13.000  0.00  0.00      C2   O
ATOM   1123  CB  LYS A 197     -10.536  10.977 -12.491  0.00  0.00      C2   C
ATOM   1124  CG  LYS A 197     -10.112  12.308 -11.861  0.00  0.00      C2   C
ATOM   1125  CD  LYS A 197      -8.550  12.505 -11.636  0.00  0.00      C2   C
ATOM   1126  CE  LYS A 197      -7.862  13.082 -12.876  0.00  0.00      C2   C
ATOM   1127  NZ  LYS A 197      -6.510  13.451 -12.557  0.00  0.00      C2   N
ATOM   1128  H   LYS A 197     -12.640  11.035 -11.037  0.00  0.00      C2   H
ATOM   1129  HA  LYS A 197     -12.170  11.687 -13.727  0.00  0.00      C2   H
ATOM   1130  HB3 LYS A 197      -9.846  10.818 -13.319  0.00  0.00      C2   H
ATOM   1131  HB2 LYS A 197     -10.318  10.288 -11.675  0.00  0.00      C2   H
ATOM   1132  HG3 LYS A 197     -10.659  12.387 -10.921  0.00  0.00      C2   H
ATOM   1133  HG2 LYS A 197     -10.516  13.129 -12.452  0.00  0.00      C2   H
ATOM   1134  HD3 LYS A 197      -8.053  11.587 -11.322  0.00  0.00      C2   H
ATOM   1135  HD2 LYS A 197      -8.418  13.122 -10.748  0.00  0.00      C2   H
ATOM   1136  HE3 LYS A 197      -8.263  14.027 -13.241  0.00  0.00      C2   H
ATOM   1137  HE2 LYS A 197      -7.906  12.203 -13.519  0.00  0.00      C2   H
ATOM   1138  HZ1 LYS A 197      -6.029  13.774 -13.384  0.00  0.00      C2   H
ATOM   1139  HZ2 LYS A 197      -6.397  14.228 -11.921  0.00  0.00      C2   H
ATOM   1140  HZ3 LYS A 197      -5.913  12.674 -12.311  0.00  0.00      C2   H
ATOM   1141  N   MET A 198     -12.887   9.425 -14.750  0.00  0.00      C2   N
ATOM   1142  CA  MET A 198     -13.140   8.127 -15.322  0.00  0.00      C2   C
ATOM   1143  C   MET A 198     -11.979   7.828 -16.245  0.00  0.00      C2   C
ATOM   1144  O   MET A 198     -11.758   8.545 -17.200  0.00  0.00      C2   O
ATOM   1145  CB  MET A 198     -14.498   8.118 -16.062  0.00  0.00      C2   C
ATOM   1146  CG  MET A 198     -15.671   8.352 -15.190  0.00  0.00      C2   C
ATOM   1147  SD  MET A 198     -17.177   7.695 -15.947  0.00  0.00      C2   S
ATOM   1148  CE  MET A 198     -17.429   8.733 -17.290  0.00  0.00      C2   C
ATOM   1149  H   MET A 198     -13.151  10.223 -15.311  0.00  0.00      C2   H
ATOM   1150  HA  MET A 198     -13.137   7.263 -14.659  0.00  0.00      C2   H
ATOM   1151  HB3 MET A 198     -14.605   7.138 -16.528  0.00  0.00      C2   H
ATOM   1152  HB2 MET A 198     -14.486   8.909 -16.812  0.00  0.00      C2   H
ATOM   1153  HG3 MET A 198     -15.867   9.405 -14.989  0.00  0.00      C2   H
ATOM   1154  HG2 MET A 198     -15.528   7.798 -14.262  0.00  0.00      C2   H
ATOM   1155  HE1 MET A 198     -18.045   8.250 -18.048  0.00  0.00      C2   H
ATOM   1156  HE2 MET A 198     -17.780   9.698 -16.923  0.00  0.00      C2   H
ATOM   1157  HE3 MET A 198     -16.504   8.985 -17.808  0.00  0.00      C2   H
ATOM   1158  N   PHE A 199     -11.216   6.795 -16.004  0.00  0.00      C2   N
ATOM   1159  CA  PHE A 199     -10.154   6.299 -16.878  0.00  0.00      C2   C
ATOM   1160  C   PHE A 199     -10.777   5.108 -17.701  0.00  0.00      C2   C
ATOM   1161  O   PHE A 199     -11.117   4.104 -17.175  0.00  0.00      C2   O
ATOM   1162  CB  PHE A 199      -8.792   6.038 -16.176  0.00  0.00      C2   C
ATOM   1163  CG  PHE A 199      -8.306   7.187 -15.344  0.00  0.00      C2   C
ATOM   1164  CD1 PHE A 199      -7.509   8.110 -16.049  0.00  0.00      C2   C
ATOM   1165  CD2 PHE A 199      -8.620   7.242 -13.975  0.00  0.00      C2   C
ATOM   1166  CE1 PHE A 199      -6.961   9.165 -15.309  0.00  0.00      C2   C
ATOM   1167  CE2 PHE A 199      -7.974   8.306 -13.264  0.00  0.00      C2   C
ATOM   1168  CZ  PHE A 199      -7.171   9.218 -13.900  0.00  0.00      C2   C
ATOM   1169  H   PHE A 199     -11.194   6.318 -15.114  0.00  0.00      C2   H
ATOM   1170  HA  PHE A 199      -9.807   7.059 -17.579  0.00  0.00      C2   H
ATOM   1171  HB3 PHE A 199      -8.111   5.753 -16.977  0.00  0.00      C2   H
ATOM   1172  HB2 PHE A 199      -8.817   5.132 -15.571  0.00  0.00      C2   H
ATOM   1173  HD1 PHE A 199      -7.329   8.031 -17.111  0.00  0.00      C2   H
ATOM   1174  HD2 PHE A 199      -9.372   6.675 -13.447  0.00  0.00      C2   H
ATOM   1175  HE1 PHE A 199      -6.318   9.895 -15.779  0.00  0.00      C2   H
ATOM   1176  HE2 PHE A 199      -8.045   8.269 -12.187  0.00  0.00      C2   H
ATOM   1177  HZ  PHE A 199      -6.752   9.958 -13.234  0.00  0.00      C2   H
ATOM   1178  N   ASP A 200     -11.019   5.490 -18.906  0.00  0.00      C2   N
ATOM   1179  CA  ASP A 200     -11.457   4.605 -19.953  0.00  0.00      C2   C
ATOM   1180  C   ASP A 200     -10.243   3.737 -20.517  0.00  0.00      C2   C
ATOM   1181  O   ASP A 200      -9.220   4.323 -20.939  0.00  0.00      C2   O
ATOM   1182  CB  ASP A 200     -12.263   5.357 -21.030  0.00  0.00      C2   C
ATOM   1183  CG  ASP A 200     -12.690   4.565 -22.265  0.00  0.00      C2   C
ATOM   1184  OD1 ASP A 200     -13.132   5.198 -23.244  0.00  0.00      C2   O
ATOM   1185  OD2 ASP A 200     -12.848   3.345 -22.176  0.00  0.00      C2   O
ATOM   1186  H   ASP A 200     -10.669   6.396 -19.184  0.00  0.00      C2   H
ATOM   1187  HA  ASP A 200     -12.127   3.898 -19.463  0.00  0.00      C2   H
ATOM   1188  HB3 ASP A 200     -11.852   6.352 -21.197  0.00  0.00      C2   H
ATOM   1189  HB2 ASP A 200     -13.219   5.609 -20.572  0.00  0.00      C2   H
ATOM   1190  N   VAL A 201     -10.430   2.397 -20.505  0.00  0.00      C2   N
ATOM   1191  CA  VAL A 201      -9.385   1.404 -20.958  0.00  0.00      C2   C
ATOM   1192  C   VAL A 201      -9.313   1.372 -22.495  0.00  0.00      C2   C
ATOM   1193  O   VAL A 201      -8.288   0.981 -23.008  0.00  0.00      C2   O
ATOM   1194  CB  VAL A 201      -9.779   0.064 -20.313  0.00  0.00      C2   C
ATOM   1195  CG1 VAL A 201     -11.181  -0.368 -20.774  0.00  0.00      C2   C
ATOM   1196  CG2 VAL A 201      -8.791  -1.037 -20.636  0.00  0.00      C2   C
ATOM   1197  H   VAL A 201     -11.355   2.032 -20.326  0.00  0.00      C2   H
ATOM   1198  HA  VAL A 201      -8.382   1.655 -20.613  0.00  0.00      C2   H
ATOM   1199  HB  VAL A 201      -9.763   0.102 -19.224  0.00  0.00      C2   H
ATOM   1200 HG11 VAL A 201     -11.198  -1.458 -20.786  0.00  0.00      C2   H
ATOM   1201 HG12 VAL A 201     -12.041  -0.056 -20.182  0.00  0.00      C2   H
ATOM   1202 HG13 VAL A 201     -11.310  -0.062 -21.812  0.00  0.00      C2   H
ATOM   1203 HG21 VAL A 201      -9.161  -1.991 -20.260  0.00  0.00      C2   H
ATOM   1204 HG22 VAL A 201      -8.755  -1.046 -21.726  0.00  0.00      C2   H
ATOM   1205 HG23 VAL A 201      -7.718  -0.944 -20.466  0.00  0.00      C2   H
ATOM   1206  N   GLY A 202     -10.353   1.926 -23.232  0.00  0.00      C2   N
ATOM   1207  CA  GLY A 202     -10.351   2.216 -24.670  0.00  0.00      C2   C
ATOM   1208  C   GLY A 202     -10.810   0.915 -25.373  0.00  0.00      C2   C
ATOM   1209  O   GLY A 202     -10.730  -0.197 -24.798  0.00  0.00      C2   O
ATOM   1210  H   GLY A 202     -11.145   2.310 -22.736  0.00  0.00      C2   H
ATOM   1211  HA3 GLY A 202      -9.338   2.417 -25.018  0.00  0.00      C2   H
ATOM   1212  HA2 GLY A 202     -11.001   3.070 -24.858  0.00  0.00      C2   H
ATOM   1213  N   GLY A 203     -11.294   1.119 -26.624  0.00  0.00      C2   N
ATOM   1214  CA  GLY A 203     -11.950   0.092 -27.437  0.00  0.00      C2   C
ATOM   1215  C   GLY A 203     -10.929  -0.631 -28.288  0.00  0.00      C2   C
ATOM   1216  O   GLY A 203     -10.867  -0.530 -29.523  0.00  0.00      C2   O
ATOM   1217  H   GLY A 203     -11.284   2.065 -26.978  0.00  0.00      C2   H
ATOM   1218  HA  GLY A 203     -12.576  -0.682 -26.993  0.00  0.00      C2   H
ATOM   1219  HA3 GLY A 203     -12.659   0.667 -28.033  0.00  0.00      C2   H
ATOM   1220  N   GLN A 204      -9.975  -1.269 -27.638  0.00  0.00      C2   N
ATOM   1221  CA  GLN A 204      -8.831  -2.011 -28.199  0.00  0.00      C2   C
ATOM   1222  C   GLN A 204      -9.422  -3.283 -28.790  0.00  0.00      C2   C
ATOM   1223  O   GLN A 204     -10.164  -4.094 -28.201  0.00  0.00      C2   O
ATOM   1224  CB  GLN A 204      -7.840  -2.390 -27.152  0.00  0.00      C2   C
ATOM   1225  CG  GLN A 204      -7.367  -1.279 -26.089  0.00  0.00      C2   C
ATOM   1226  CD  GLN A 204      -6.986   0.120 -26.525  0.00  0.00      C2   C
ATOM   1227  OE1 GLN A 204      -6.489   0.360 -27.603  0.00  0.00      C2   O
ATOM   1228  NE2 GLN A 204      -7.296   1.072 -25.623  0.00  0.00      C2   N
ATOM   1229  H   GLN A 204      -9.998  -1.295 -26.629  0.00  0.00      C2   H
ATOM   1230  HA  GLN A 204      -8.244  -1.412 -28.896  0.00  0.00      C2   H
ATOM   1231  HB3 GLN A 204      -7.011  -2.816 -27.719  0.00  0.00      C2   H
ATOM   1232  HB2 GLN A 204      -8.186  -3.211 -26.524  0.00  0.00      C2   H
ATOM   1233  HG3 GLN A 204      -6.406  -1.645 -25.727  0.00  0.00      C2   H
ATOM   1234  HG2 GLN A 204      -8.054  -1.222 -25.245  0.00  0.00      C2   H
ATOM   1235 HE22 GLN A 204      -6.892   1.985 -25.773  0.00  0.00      C2   H
ATOM   1236 HE21 GLN A 204      -7.654   0.947 -24.688  0.00  0.00      C2   H
ATOM   1237  N   ARG A 205      -8.848  -3.556 -29.925  0.00  0.00      C2   N
ATOM   1238  CA  ARG A 205      -9.030  -4.837 -30.584  0.00  0.00      C2   C
ATOM   1239  C   ARG A 205      -8.081  -5.933 -30.063  0.00  0.00      C2   C
ATOM   1240  O   ARG A 205      -8.389  -7.088 -30.253  0.00  0.00      C2   O
ATOM   1241  CB  ARG A 205      -8.737  -4.610 -32.117  0.00  0.00      C2   C
ATOM   1242  CG  ARG A 205      -9.477  -3.335 -32.741  0.00  0.00      C2   C
ATOM   1243  CD  ARG A 205      -9.295  -3.267 -34.257  0.00  0.00      C2   C
ATOM   1244  NE  ARG A 205      -9.614  -4.509 -35.044  0.00  0.00      C2   N
ATOM   1245  CZ  ARG A 205     -10.810  -5.066 -35.235  0.00  0.00      C2   C
ATOM   1246  NH1 ARG A 205     -11.907  -4.550 -34.703  0.00  0.00      C2   N
ATOM   1247  NH2 ARG A 205     -10.893  -6.052 -36.100  0.00  0.00      C2   N
ATOM   1248  H   ARG A 205      -8.039  -3.067 -30.279  0.00  0.00      C2   H
ATOM   1249  HA  ARG A 205     -10.038  -5.239 -30.484  0.00  0.00      C2   H
ATOM   1250  HB3 ARG A 205      -9.011  -5.500 -32.683  0.00  0.00      C2   H
ATOM   1251  HB2 ARG A 205      -7.671  -4.389 -32.166  0.00  0.00      C2   H
ATOM   1252  HG3 ARG A 205      -9.167  -2.382 -32.314  0.00  0.00      C2   H
ATOM   1253  HG2 ARG A 205     -10.528  -3.452 -32.476  0.00  0.00      C2   H
ATOM   1254  HD3 ARG A 205      -8.299  -2.853 -34.413  0.00  0.00      C2   H
ATOM   1255  HD2 ARG A 205      -9.945  -2.481 -34.640  0.00  0.00      C2   H
ATOM   1256  HE  ARG A 205      -8.841  -4.849 -35.597  0.00  0.00      C2   H
ATOM   1257 HH12 ARG A 205     -12.809  -4.944 -34.929  0.00  0.00      C2   H
ATOM   1258 HH11 ARG A 205     -11.881  -3.690 -34.175  0.00  0.00      C2   H
ATOM   1259 HH22 ARG A 205     -11.770  -6.310 -36.530  0.00  0.00      C2   H
ATOM   1260 HH21 ARG A 205     -10.065  -6.334 -36.605  0.00  0.00      C2   H
ATOM   1261  N   SER A 206      -6.947  -5.620 -29.401  0.00  0.00      C2   N
ATOM   1262  CA  SER A 206      -6.041  -6.486 -28.623  0.00  0.00      C2   C
ATOM   1263  C   SER A 206      -6.610  -6.750 -27.233  0.00  0.00      C2   C
ATOM   1264  O   SER A 206      -7.495  -6.048 -26.790  0.00  0.00      C2   O
ATOM   1265  CB  SER A 206      -4.684  -5.750 -28.649  0.00  0.00      C2   C
ATOM   1266  OG  SER A 206      -4.770  -4.338 -28.169  0.00  0.00      C2   O
ATOM   1267  H   SER A 206      -6.761  -4.629 -29.341  0.00  0.00      C2   H
ATOM   1268  HA  SER A 206      -6.027  -7.381 -29.245  0.00  0.00      C2   H
ATOM   1269  HB3 SER A 206      -4.209  -5.836 -29.626  0.00  0.00      C2   H
ATOM   1270  HB2 SER A 206      -3.942  -6.244 -28.023  0.00  0.00      C2   H
ATOM   1271  HG  SER A 206      -4.117  -3.828 -28.654  0.00  0.00      C2   H
ATOM   1272  N   GLU A 207      -6.179  -7.846 -26.560  0.00  0.00      C2   N
ATOM   1273  CA  GLU A 207      -6.576  -8.177 -25.179  0.00  0.00      C2   C
ATOM   1274  C   GLU A 207      -6.134  -7.107 -24.179  0.00  0.00      C2   C
ATOM   1275  O   GLU A 207      -4.972  -6.744 -24.205  0.00  0.00      C2   O
ATOM   1276  CB  GLU A 207      -6.110  -9.596 -24.731  0.00  0.00      C2   C
ATOM   1277  CG  GLU A 207      -4.509  -9.734 -24.619  0.00  0.00      C2   C
ATOM   1278  CD  GLU A 207      -4.032 -11.133 -24.297  0.00  0.00      C2   C
ATOM   1279  OE1 GLU A 207      -4.583 -11.811 -23.352  0.00  0.00      C2   O
ATOM   1280  OE2 GLU A 207      -3.109 -11.548 -24.947  0.00  0.00      C2   O
ATOM   1281  H   GLU A 207      -5.567  -8.473 -27.064  0.00  0.00      C2   H
ATOM   1282  HA  GLU A 207      -7.665  -8.169 -25.198  0.00  0.00      C2   H
ATOM   1283  HB3 GLU A 207      -6.516 -10.342 -25.414  0.00  0.00      C2   H
ATOM   1284  HB2 GLU A 207      -6.607  -9.764 -23.775  0.00  0.00      C2   H
ATOM   1285  HG3 GLU A 207      -4.062  -9.117 -23.840  0.00  0.00      C2   H
ATOM   1286  HG2 GLU A 207      -4.110  -9.335 -25.552  0.00  0.00      C2   H
ATOM   1287  N   ARG A 208      -7.090  -6.570 -23.465  0.00  0.00      C2   N
ATOM   1288  CA  ARG A 208      -6.922  -5.530 -22.498  0.00  0.00      C2   C
ATOM   1289  C   ARG A 208      -6.521  -5.970 -21.099  0.00  0.00      C2   C
ATOM   1290  O   ARG A 208      -5.899  -5.237 -20.373  0.00  0.00      C2   O
ATOM   1291  CB  ARG A 208      -8.143  -4.557 -22.443  0.00  0.00      C2   C
ATOM   1292  CG  ARG A 208      -8.487  -3.958 -23.818  0.00  0.00      C2   C
ATOM   1293  CD  ARG A 208      -9.748  -3.141 -23.867  0.00  0.00      C2   C
ATOM   1294  NE  ARG A 208     -10.963  -3.931 -23.779  0.00  0.00      C2   N
ATOM   1295  CZ  ARG A 208     -12.279  -3.555 -23.717  0.00  0.00      C2   C
ATOM   1296  NH1 ARG A 208     -12.657  -2.233 -23.774  0.00  0.00      C2   N
ATOM   1297  NH2 ARG A 208     -13.235  -4.445 -23.657  0.00  0.00      C2   N
ATOM   1298  H   ARG A 208      -8.041  -6.843 -23.670  0.00  0.00      C2   H
ATOM   1299  HA  ARG A 208      -6.045  -4.969 -22.821  0.00  0.00      C2   H
ATOM   1300  HB3 ARG A 208      -7.894  -3.795 -21.705  0.00  0.00      C2   H
ATOM   1301  HB2 ARG A 208      -9.054  -5.019 -22.062  0.00  0.00      C2   H
ATOM   1302  HG3 ARG A 208      -8.660  -4.843 -24.430  0.00  0.00      C2   H
ATOM   1303  HG2 ARG A 208      -7.533  -3.598 -24.202  0.00  0.00      C2   H
ATOM   1304  HD3 ARG A 208      -9.838  -2.517 -24.756  0.00  0.00      C2   H
ATOM   1305  HD2 ARG A 208      -9.766  -2.557 -22.947  0.00  0.00      C2   H
ATOM   1306  HE  ARG A 208     -10.812  -4.890 -23.498  0.00  0.00      C2   H
ATOM   1307 HH12 ARG A 208     -13.618  -1.924 -23.799  0.00  0.00      C2   H
ATOM   1308 HH11 ARG A 208     -11.966  -1.515 -23.944  0.00  0.00      C2   H
ATOM   1309 HH22 ARG A 208     -14.178  -4.107 -23.784  0.00  0.00      C2   H
ATOM   1310 HH21 ARG A 208     -13.106  -5.444 -23.575  0.00  0.00      C2   H
ATOM   1311  N   LYS A 209      -6.860  -7.253 -20.721  0.00  0.00      C2   N
ATOM   1312  CA  LYS A 209      -6.831  -7.852 -19.356  0.00  0.00      C2   C
ATOM   1313  C   LYS A 209      -5.402  -7.935 -18.787  0.00  0.00      C2   C
ATOM   1314  O   LYS A 209      -5.236  -8.113 -17.587  0.00  0.00      C2   O
ATOM   1315  CB  LYS A 209      -7.498  -9.221 -19.380  0.00  0.00      C2   C
ATOM   1316  CG  LYS A 209      -7.044 -10.207 -20.450  0.00  0.00      C2   C
ATOM   1317  CD  LYS A 209      -7.931 -11.477 -20.625  0.00  0.00      C2   C
ATOM   1318  CE  LYS A 209      -7.554 -12.297 -21.868  0.00  0.00      C2   C
ATOM   1319  NZ  LYS A 209      -8.301 -13.487 -22.166  0.00  0.00      C2   N
ATOM   1320  H   LYS A 209      -7.402  -7.752 -21.411  0.00  0.00      C2   H
ATOM   1321  HA  LYS A 209      -7.380  -7.148 -18.730  0.00  0.00      C2   H
ATOM   1322  HB3 LYS A 209      -8.567  -9.040 -19.496  0.00  0.00      C2   H
ATOM   1323  HB2 LYS A 209      -7.526  -9.709 -18.406  0.00  0.00      C2   H
ATOM   1324  HG3 LYS A 209      -6.031 -10.535 -20.215  0.00  0.00      C2   H
ATOM   1325  HG2 LYS A 209      -6.975  -9.699 -21.412  0.00  0.00      C2   H
ATOM   1326  HD3 LYS A 209      -8.986 -11.224 -20.728  0.00  0.00      C2   H
ATOM   1327  HD2 LYS A 209      -7.844 -12.168 -19.787  0.00  0.00      C2   H
ATOM   1328  HE3 LYS A 209      -6.525 -12.567 -21.629  0.00  0.00      C2   H
ATOM   1329  HE2 LYS A 209      -7.598 -11.701 -22.780  0.00  0.00      C2   H
ATOM   1330  HZ1 LYS A 209      -7.836 -13.866 -22.979  0.00  0.00      C2   H
ATOM   1331  HZ2 LYS A 209      -8.234 -14.249 -21.506  0.00  0.00      C2   H
ATOM   1332  HZ3 LYS A 209      -9.239 -13.235 -22.441  0.00  0.00      C2   H
ATOM   1333  N   LYS A 210      -4.400  -7.759 -19.675  0.00  0.00      C2   N
ATOM   1334  CA  LYS A 210      -2.977  -7.747 -19.269  0.00  0.00      C2   C
ATOM   1335  C   LYS A 210      -2.553  -6.384 -18.774  0.00  0.00      C2   C
ATOM   1336  O   LYS A 210      -1.405  -6.381 -18.289  0.00  0.00      C2   O
ATOM   1337  CB  LYS A 210      -2.079  -8.097 -20.494  0.00  0.00      C2   C
ATOM   1338  CG  LYS A 210      -2.486  -9.465 -21.099  0.00  0.00      C2   C
ATOM   1339  CD  LYS A 210      -1.393 -10.124 -21.932  0.00  0.00      C2   C
ATOM   1340  CE  LYS A 210      -1.050  -9.297 -23.206  0.00  0.00      C2   C
ATOM   1341  NZ  LYS A 210       0.175  -9.836 -23.789  0.00  0.00      C2   N
ATOM   1342  H   LYS A 210      -4.653  -7.416 -20.591  0.00  0.00      C2   H
ATOM   1343  HA  LYS A 210      -2.653  -8.558 -18.618  0.00  0.00      C2   H
ATOM   1344  HB3 LYS A 210      -1.030  -8.152 -20.202  0.00  0.00      C2   H
ATOM   1345  HB2 LYS A 210      -2.008  -7.317 -21.253  0.00  0.00      C2   H
ATOM   1346  HG3 LYS A 210      -3.411  -9.472 -21.677  0.00  0.00      C2   H
ATOM   1347  HG2 LYS A 210      -2.684 -10.220 -20.338  0.00  0.00      C2   H
ATOM   1348  HD3 LYS A 210      -1.624 -11.184 -22.030  0.00  0.00      C2   H
ATOM   1349  HD2 LYS A 210      -0.518 -10.126 -21.282  0.00  0.00      C2   H
ATOM   1350  HE3 LYS A 210      -0.821  -8.256 -22.977  0.00  0.00      C2   H
ATOM   1351  HE2 LYS A 210      -1.911  -9.169 -23.863  0.00  0.00      C2   H
ATOM   1352  HZ1 LYS A 210       0.003 -10.784 -24.093  0.00  0.00      C2   H
ATOM   1353  HZ2 LYS A 210       0.481  -9.438 -24.665  0.00  0.00      C2   H
ATOM   1354  HZ3 LYS A 210       0.967  -9.697 -23.179  0.00  0.00      C2   H
ATOM   1355  N   TRP A 211      -3.361  -5.356 -18.836  0.00  0.00      C2   N
ATOM   1356  CA  TRP A 211      -2.969  -4.045 -18.379  0.00  0.00      C2   C
ATOM   1357  C   TRP A 211      -4.016  -3.250 -17.685  0.00  0.00      C2   C
ATOM   1358  O   TRP A 211      -3.674  -2.270 -17.104  0.00  0.00      C2   O
ATOM   1359  CB  TRP A 211      -2.327  -3.352 -19.564  0.00  0.00      C2   C
ATOM   1360  CG  TRP A 211      -3.156  -2.930 -20.702  0.00  0.00      C2   C
ATOM   1361  CD1 TRP A 211      -3.277  -3.587 -21.880  0.00  0.00      C2   C
ATOM   1362  CD2 TRP A 211      -3.906  -1.724 -20.858  0.00  0.00      C2   C
ATOM   1363  NE1 TRP A 211      -4.036  -2.850 -22.762  0.00  0.00      C2   N
ATOM   1364  CE2 TRP A 211      -4.409  -1.691 -22.200  0.00  0.00      C2   C
ATOM   1365  CE3 TRP A 211      -4.115  -0.570 -20.142  0.00  0.00      C2   C
ATOM   1366  CZ2 TRP A 211      -5.093  -0.614 -22.771  0.00  0.00      C2   C
ATOM   1367  CZ3 TRP A 211      -4.868   0.494 -20.635  0.00  0.00      C2   C
ATOM   1368  CH2 TRP A 211      -5.310   0.562 -21.975  0.00  0.00      C2   C
ATOM   1369  H   TRP A 211      -4.246  -5.450 -19.315  0.00  0.00      C2   H
ATOM   1370  HA  TRP A 211      -2.121  -4.170 -17.706  0.00  0.00      C2   H
ATOM   1371  HB3 TRP A 211      -1.528  -3.998 -19.926  0.00  0.00      C2   H
ATOM   1372  HB2 TRP A 211      -1.826  -2.462 -19.185  0.00  0.00      C2   H
ATOM   1373  HD1 TRP A 211      -2.812  -4.534 -22.112  0.00  0.00      C2   H
ATOM   1374  HE1 TRP A 211      -4.106  -3.191 -23.710  0.00  0.00      C2   H
ATOM   1375  HE3 TRP A 211      -3.747  -0.399 -19.141  0.00  0.00      C2   H
ATOM   1376  HZ2 TRP A 211      -5.459  -0.687 -23.784  0.00  0.00      C2   H
ATOM   1377  HZ3 TRP A 211      -4.949   1.385 -20.030  0.00  0.00      C2   H
ATOM   1378  HH2 TRP A 211      -5.931   1.363 -22.350  0.00  0.00      C2   H
ATOM   1379  N   ILE A 212      -5.271  -3.664 -17.740  0.00  0.00      C2   N
ATOM   1380  CA  ILE A 212      -6.383  -2.963 -17.049  0.00  0.00      C2   C
ATOM   1381  C   ILE A 212      -6.007  -2.786 -15.496  0.00  0.00      C2   C
ATOM   1382  O   ILE A 212      -6.403  -1.732 -14.882  0.00  0.00      C2   O
ATOM   1383  CB  ILE A 212      -7.743  -3.784 -17.263  0.00  0.00      C2   C
ATOM   1384  CG1 ILE A 212      -8.917  -2.946 -16.729  0.00  0.00      C2   C
ATOM   1385  CG2 ILE A 212      -7.769  -5.121 -16.508  0.00  0.00      C2   C
ATOM   1386  CD1 ILE A 212     -10.321  -3.324 -17.298  0.00  0.00      C2   C
ATOM   1387  H   ILE A 212      -5.551  -4.395 -18.378  0.00  0.00      C2   H
ATOM   1388  HA  ILE A 212      -6.479  -1.937 -17.405  0.00  0.00      C2   H
ATOM   1389  HB  ILE A 212      -7.922  -3.929 -18.328  0.00  0.00      C2   H
ATOM   1390 HG13 ILE A 212      -8.683  -1.976 -17.167  0.00  0.00      C2   H
ATOM   1391 HG12 ILE A 212      -8.908  -2.705 -15.666  0.00  0.00      C2   H
ATOM   1392 HG21 ILE A 212      -7.986  -5.099 -15.440  0.00  0.00      C2   H
ATOM   1393 HG22 ILE A 212      -8.530  -5.781 -16.924  0.00  0.00      C2   H
ATOM   1394 HG23 ILE A 212      -6.829  -5.651 -16.660  0.00  0.00      C2   H
ATOM   1395 HD11 ILE A 212     -10.491  -4.401 -17.323  0.00  0.00      C2   H
ATOM   1396 HD12 ILE A 212     -11.094  -2.734 -16.807  0.00  0.00      C2   H
ATOM   1397 HD13 ILE A 212     -10.569  -2.913 -18.276  0.00  0.00      C2   H
ATOM   1398  N   HIE A 213      -5.240  -3.771 -14.921  0.00  0.00      C2   N
ATOM   1399  CA  HIE A 213      -4.630  -3.693 -13.558  0.00  0.00      C2   C
ATOM   1400  C   HIE A 213      -3.657  -2.476 -13.263  0.00  0.00      C2   C
ATOM   1401  O   HIE A 213      -3.390  -2.285 -12.071  0.00  0.00      C2   O
ATOM   1402  CB  HIE A 213      -4.155  -5.017 -12.949  0.00  0.00      C2   C
ATOM   1403  CG  HIE A 213      -3.097  -5.827 -13.672  0.00  0.00      C2   C
ATOM   1404  ND1 HIE A 213      -3.314  -6.385 -14.882  0.00  0.00      C2   N
ATOM   1405  CD2 HIE A 213      -1.785  -6.047 -13.306  0.00  0.00      C2   C
ATOM   1406  CE1 HIE A 213      -2.188  -6.941 -15.205  0.00  0.00      C2   C
ATOM   1407  NE2 HIE A 213      -1.304  -6.964 -14.264  0.00  0.00      C2   N
ATOM   1408  H   HIE A 213      -4.905  -4.451 -15.589  0.00  0.00      C2   H
ATOM   1409  HA  HIE A 213      -5.522  -3.509 -12.959  0.00  0.00      C2   H
ATOM   1410  HB3 HIE A 213      -4.983  -5.718 -12.842  0.00  0.00      C2   H
ATOM   1411  HB2 HIE A 213      -3.842  -4.957 -11.906  0.00  0.00      C2   H
ATOM   1412  HD2 HIE A 213      -1.384  -5.853 -12.322  0.00  0.00      C2   H
ATOM   1413  HE1 HIE A 213      -1.962  -7.487 -16.109  0.00  0.00      C2   H
ATOM   1414  HE2 HIE A 213      -0.358  -7.209 -14.520  0.00  0.00      C2   H
ATOM   1415  N   CYS A 214      -3.278  -1.643 -14.248  0.00  0.00      C2   N
ATOM   1416  CA  CYS A 214      -2.435  -0.505 -14.057  0.00  0.00      C2   C
ATOM   1417  C   CYS A 214      -3.195   0.679 -13.399  0.00  0.00      C2   C
ATOM   1418  O   CYS A 214      -2.444   1.524 -12.852  0.00  0.00      C2   O
ATOM   1419  CB  CYS A 214      -1.704  -0.137 -15.309  0.00  0.00      C2   C
ATOM   1420  SG  CYS A 214      -0.694  -1.628 -15.761  0.00  0.00      C2   S
ATOM   1421  H   CYS A 214      -3.333  -1.982 -15.198  0.00  0.00      C2   H
ATOM   1422  HA  CYS A 214      -1.679  -0.820 -13.338  0.00  0.00      C2   H
ATOM   1423  HB3 CYS A 214      -0.961   0.634 -15.102  0.00  0.00      C2   H
ATOM   1424  HB2 CYS A 214      -2.354   0.244 -16.097  0.00  0.00      C2   H
ATOM   1425  HG  CYS A 214       0.279  -0.819 -16.189  0.00  0.00      C2   H
ATOM   1426  N   PHE A 215      -4.544   0.754 -13.327  0.00  0.00      C2   N
ATOM   1427  CA  PHE A 215      -5.386   1.606 -12.585  0.00  0.00      C2   C
ATOM   1428  C   PHE A 215      -5.398   1.199 -11.116  0.00  0.00      C2   C
ATOM   1429  O   PHE A 215      -6.360   0.681 -10.525  0.00  0.00      C2   O
ATOM   1430  CB  PHE A 215      -6.744   1.553 -13.226  0.00  0.00      C2   C
ATOM   1431  CG  PHE A 215      -6.814   2.028 -14.680  0.00  0.00      C2   C
ATOM   1432  CD1 PHE A 215      -6.223   3.229 -15.101  0.00  0.00      C2   C
ATOM   1433  CD2 PHE A 215      -7.504   1.214 -15.604  0.00  0.00      C2   C
ATOM   1434  CE1 PHE A 215      -6.462   3.703 -16.392  0.00  0.00      C2   C
ATOM   1435  CE2 PHE A 215      -7.472   1.653 -16.939  0.00  0.00      C2   C
ATOM   1436  CZ  PHE A 215      -7.062   2.949 -17.326  0.00  0.00      C2   C
ATOM   1437  H   PHE A 215      -5.126   0.079 -13.802  0.00  0.00      C2   H
ATOM   1438  HA  PHE A 215      -4.995   2.623 -12.623  0.00  0.00      C2   H
ATOM   1439  HB3 PHE A 215      -7.419   2.167 -12.630  0.00  0.00      C2   H
ATOM   1440  HB2 PHE A 215      -7.197   0.577 -13.054  0.00  0.00      C2   H
ATOM   1441  HD1 PHE A 215      -5.788   3.915 -14.389  0.00  0.00      C2   H
ATOM   1442  HD2 PHE A 215      -8.015   0.320 -15.277  0.00  0.00      C2   H
ATOM   1443  HE1 PHE A 215      -6.161   4.700 -16.678  0.00  0.00      C2   H
ATOM   1444  HE2 PHE A 215      -8.039   0.992 -17.577  0.00  0.00      C2   H
ATOM   1445  HZ  PHE A 215      -7.216   3.356 -18.314  0.00  0.00      C2   H
ATOM   1446  N   GLU A 216      -4.302   1.382 -10.384  0.00  0.00      C2   N
ATOM   1447  CA  GLU A 216      -4.146   1.294  -8.968  0.00  0.00      C2   C
ATOM   1448  C   GLU A 216      -4.674   2.555  -8.286  0.00  0.00      C2   C
ATOM   1449  O   GLU A 216      -4.467   3.616  -8.816  0.00  0.00      C2   O
ATOM   1450  CB  GLU A 216      -2.684   0.982  -8.496  0.00  0.00      C2   C
ATOM   1451  CG  GLU A 216      -2.027  -0.076  -9.349  0.00  0.00      C2   C
ATOM   1452  CD  GLU A 216      -0.644  -0.526  -8.963  0.00  0.00      C2   C
ATOM   1453  OE1 GLU A 216      -0.161  -0.199  -7.826  0.00  0.00      C2   O
ATOM   1454  OE2 GLU A 216      -0.001  -1.216  -9.779  0.00  0.00      C2   O
ATOM   1455  H   GLU A 216      -3.412   1.641 -10.787  0.00  0.00      C2   H
ATOM   1456  HA  GLU A 216      -4.700   0.484  -8.493  0.00  0.00      C2   H
ATOM   1457  HB3 GLU A 216      -2.635   0.827  -7.418  0.00  0.00      C2   H
ATOM   1458  HB2 GLU A 216      -2.136   1.892  -8.743  0.00  0.00      C2   H
ATOM   1459  HG3 GLU A 216      -2.013   0.382 -10.338  0.00  0.00      C2   H
ATOM   1460  HG2 GLU A 216      -2.692  -0.928  -9.492  0.00  0.00      C2   H
ATOM   1461  N   GLY A 217      -5.321   2.429  -7.132  0.00  0.00      C2   N
ATOM   1462  CA  GLY A 217      -5.820   3.498  -6.241  0.00  0.00      C2   C
ATOM   1463  C   GLY A 217      -7.257   3.954  -6.710  0.00  0.00      C2   C
ATOM   1464  O   GLY A 217      -7.854   4.880  -6.079  0.00  0.00      C2   O
ATOM   1465  H   GLY A 217      -5.601   1.499  -6.856  0.00  0.00      C2   H
ATOM   1466  HA3 GLY A 217      -5.098   4.308  -6.344  0.00  0.00      C2   H
ATOM   1467  HA2 GLY A 217      -5.943   3.258  -5.185  0.00  0.00      C2   H
ATOM   1468  N   VAL A 218      -7.906   3.375  -7.681  0.00  0.00      C2   N
ATOM   1469  CA  VAL A 218      -9.335   3.673  -8.115  0.00  0.00      C2   C
ATOM   1470  C   VAL A 218     -10.366   3.222  -6.987  0.00  0.00      C2   C
ATOM   1471  O   VAL A 218     -10.121   2.301  -6.242  0.00  0.00      C2   O
ATOM   1472  CB  VAL A 218      -9.707   2.939  -9.456  0.00  0.00      C2   C
ATOM   1473  CG1 VAL A 218      -9.144   3.466 -10.742  0.00  0.00      C2   C
ATOM   1474  CG2 VAL A 218      -9.609   1.362  -9.536  0.00  0.00      C2   C
ATOM   1475  H   VAL A 218      -7.408   2.643  -8.168  0.00  0.00      C2   H
ATOM   1476  HA  VAL A 218      -9.347   4.758  -8.217  0.00  0.00      C2   H
ATOM   1477  HB  VAL A 218     -10.791   3.040  -9.516  0.00  0.00      C2   H
ATOM   1478 HG11 VAL A 218      -9.439   2.811 -11.561  0.00  0.00      C2   H
ATOM   1479 HG12 VAL A 218      -9.454   4.492 -10.942  0.00  0.00      C2   H
ATOM   1480 HG13 VAL A 218      -8.064   3.399 -10.878  0.00  0.00      C2   H
ATOM   1481 HG21 VAL A 218     -10.025   0.924 -10.444  0.00  0.00      C2   H
ATOM   1482 HG22 VAL A 218      -8.645   0.963  -9.221  0.00  0.00      C2   H
ATOM   1483 HG23 VAL A 218     -10.342   0.966  -8.833  0.00  0.00      C2   H
ATOM   1484  N   THR A 219     -11.427   4.051  -6.885  0.00  0.00      C2   N
ATOM   1485  CA  THR A 219     -12.476   3.806  -5.858  0.00  0.00      C2   C
ATOM   1486  C   THR A 219     -13.503   2.720  -6.286  0.00  0.00      C2   C
ATOM   1487  O   THR A 219     -14.082   2.027  -5.513  0.00  0.00      C2   O
ATOM   1488  CB  THR A 219     -13.253   5.125  -5.473  0.00  0.00      C2   C
ATOM   1489  OG1 THR A 219     -12.384   6.225  -5.484  0.00  0.00      C2   O
ATOM   1490  CG2 THR A 219     -13.914   5.154  -4.059  0.00  0.00      C2   C
ATOM   1491  H   THR A 219     -11.588   4.819  -7.522  0.00  0.00      C2   H
ATOM   1492  HA  THR A 219     -11.987   3.462  -4.946  0.00  0.00      C2   H
ATOM   1493  HB  THR A 219     -14.095   5.320  -6.137  0.00  0.00      C2   H
ATOM   1494  HG1 THR A 219     -11.698   6.025  -4.843  0.00  0.00      C2   H
ATOM   1495 HG21 THR A 219     -14.938   4.780  -4.035  0.00  0.00      C2   H
ATOM   1496 HG22 THR A 219     -13.384   4.644  -3.254  0.00  0.00      C2   H
ATOM   1497 HG23 THR A 219     -14.107   6.169  -3.712  0.00  0.00      C2   H
ATOM   1498  N   ALA A 220     -13.819   2.713  -7.590  0.00  0.00      C2   N
ATOM   1499  CA  ALA A 220     -14.842   1.975  -8.234  0.00  0.00      C2   C
ATOM   1500  C   ALA A 220     -14.611   1.929  -9.726  0.00  0.00      C2   C
ATOM   1501  O   ALA A 220     -13.872   2.674 -10.341  0.00  0.00      C2   O
ATOM   1502  CB  ALA A 220     -16.280   2.702  -8.064  0.00  0.00      C2   C
ATOM   1503  H   ALA A 220     -13.083   3.191  -8.090  0.00  0.00      C2   H
ATOM   1504  HA  ALA A 220     -14.859   0.989  -7.770  0.00  0.00      C2   H
ATOM   1505  HB1 ALA A 220     -17.031   2.454  -8.815  0.00  0.00      C2   H
ATOM   1506  HB2 ALA A 220     -16.642   2.487  -7.059  0.00  0.00      C2   H
ATOM   1507  HB3 ALA A 220     -16.191   3.787  -8.095  0.00  0.00      C2   H
ATOM   1508  N   ILE A 221     -15.233   0.898 -10.267  0.00  0.00      C2   N
ATOM   1509  CA  ILE A 221     -15.303   0.489 -11.632  0.00  0.00      C2   C
ATOM   1510  C   ILE A 221     -16.673   0.836 -12.127  0.00  0.00      C2   C
ATOM   1511  O   ILE A 221     -17.654   0.401 -11.595  0.00  0.00      C2   O
ATOM   1512  CB  ILE A 221     -15.032  -1.032 -11.923  0.00  0.00      C2   C
ATOM   1513  CG1 ILE A 221     -13.659  -1.457 -11.387  0.00  0.00      C2   C
ATOM   1514  CG2 ILE A 221     -15.194  -1.403 -13.339  0.00  0.00      C2   C
ATOM   1515  CD1 ILE A 221     -13.160  -2.874 -11.590  0.00  0.00      C2   C
ATOM   1516  H   ILE A 221     -15.750   0.374  -9.576  0.00  0.00      C2   H
ATOM   1517  HA  ILE A 221     -14.562   1.111 -12.135  0.00  0.00      C2   H
ATOM   1518  HB  ILE A 221     -15.711  -1.626 -11.311  0.00  0.00      C2   H
ATOM   1519 HG13 ILE A 221     -13.594  -1.264 -10.316  0.00  0.00      C2   H
ATOM   1520 HG12 ILE A 221     -12.758  -0.954 -11.736  0.00  0.00      C2   H
ATOM   1521 HG21 ILE A 221     -16.220  -1.344 -13.702  0.00  0.00      C2   H
ATOM   1522 HG22 ILE A 221     -14.420  -0.788 -13.799  0.00  0.00      C2   H
ATOM   1523 HG23 ILE A 221     -14.968  -2.445 -13.565  0.00  0.00      C2   H
ATOM   1524 HD11 ILE A 221     -13.713  -3.501 -12.288  0.00  0.00      C2   H
ATOM   1525 HD12 ILE A 221     -12.109  -2.955 -11.868  0.00  0.00      C2   H
ATOM   1526 HD13 ILE A 221     -13.254  -3.358 -10.618  0.00  0.00      C2   H
ATOM   1527  N   ILE A 222     -16.785   1.718 -13.186  0.00  0.00      C2   N
ATOM   1528  CA  ILE A 222     -18.011   1.860 -13.918  0.00  0.00      C2   C
ATOM   1529  C   ILE A 222     -18.130   0.772 -14.936  0.00  0.00      C2   C
ATOM   1530  O   ILE A 222     -17.176   0.713 -15.762  0.00  0.00      C2   O
ATOM   1531  CB  ILE A 222     -18.141   3.260 -14.640  0.00  0.00      C2   C
ATOM   1532  CG1 ILE A 222     -17.929   4.526 -13.588  0.00  0.00      C2   C
ATOM   1533  CG2 ILE A 222     -19.477   3.465 -15.357  0.00  0.00      C2   C
ATOM   1534  CD1 ILE A 222     -19.062   4.907 -12.586  0.00  0.00      C2   C
ATOM   1535  H   ILE A 222     -15.926   2.056 -13.596  0.00  0.00      C2   H
ATOM   1536  HA  ILE A 222     -18.801   1.851 -13.168  0.00  0.00      C2   H
ATOM   1537  HB  ILE A 222     -17.357   3.381 -15.388  0.00  0.00      C2   H
ATOM   1538 HG13 ILE A 222     -17.569   5.358 -14.192  0.00  0.00      C2   H
ATOM   1539 HG12 ILE A 222     -16.998   4.353 -13.047  0.00  0.00      C2   H
ATOM   1540 HG21 ILE A 222     -20.275   3.357 -14.622  0.00  0.00      C2   H
ATOM   1541 HG22 ILE A 222     -19.510   4.471 -15.777  0.00  0.00      C2   H
ATOM   1542 HG23 ILE A 222     -19.678   2.727 -16.134  0.00  0.00      C2   H
ATOM   1543 HD11 ILE A 222     -19.732   4.101 -12.285  0.00  0.00      C2   H
ATOM   1544 HD12 ILE A 222     -18.726   5.437 -11.695  0.00  0.00      C2   H
ATOM   1545 HD13 ILE A 222     -19.696   5.620 -13.114  0.00  0.00      C2   H
ATOM   1546  N   PHE A 223     -19.029  -0.189 -14.805  0.00  0.00      C2   N
ATOM   1547  CA  PHE A 223     -19.077  -1.329 -15.671  0.00  0.00      C2   C
ATOM   1548  C   PHE A 223     -20.365  -1.248 -16.460  0.00  0.00      C2   C
ATOM   1549  O   PHE A 223     -21.434  -1.513 -15.879  0.00  0.00      C2   O
ATOM   1550  CB  PHE A 223     -18.964  -2.588 -14.760  0.00  0.00      C2   C
ATOM   1551  CG  PHE A 223     -18.903  -3.943 -15.390  0.00  0.00      C2   C
ATOM   1552  CD1 PHE A 223     -19.977  -4.449 -16.102  0.00  0.00      C2   C
ATOM   1553  CD2 PHE A 223     -17.617  -4.578 -15.507  0.00  0.00      C2   C
ATOM   1554  CE1 PHE A 223     -19.849  -5.629 -16.860  0.00  0.00      C2   C
ATOM   1555  CE2 PHE A 223     -17.562  -5.718 -16.249  0.00  0.00      C2   C
ATOM   1556  CZ  PHE A 223     -18.570  -6.153 -17.093  0.00  0.00      C2   C
ATOM   1557  H   PHE A 223     -19.658  -0.024 -14.032  0.00  0.00      C2   H
ATOM   1558  HA  PHE A 223     -18.198  -1.373 -16.315  0.00  0.00      C2   H
ATOM   1559  HB3 PHE A 223     -19.733  -2.667 -13.992  0.00  0.00      C2   H
ATOM   1560  HB2 PHE A 223     -18.009  -2.438 -14.255  0.00  0.00      C2   H
ATOM   1561  HD1 PHE A 223     -20.985  -4.073 -16.003  0.00  0.00      C2   H
ATOM   1562  HD2 PHE A 223     -16.678  -4.223 -15.109  0.00  0.00      C2   H
ATOM   1563  HE1 PHE A 223     -20.753  -6.049 -17.276  0.00  0.00      C2   H
ATOM   1564  HE2 PHE A 223     -16.576  -6.146 -16.358  0.00  0.00      C2   H
ATOM   1565  HZ  PHE A 223     -18.479  -7.010 -17.744  0.00  0.00      C2   H
ATOM   1566  N   CYS A 224     -20.204  -0.923 -17.741  0.00  0.00      C2   N
ATOM   1567  CA  CYS A 224     -21.279  -0.466 -18.660  0.00  0.00      C2   C
ATOM   1568  C   CYS A 224     -21.688  -1.790 -19.338  0.00  0.00      C2   C
ATOM   1569  O   CYS A 224     -20.807  -2.473 -19.915  0.00  0.00      C2   O
ATOM   1570  CB  CYS A 224     -20.866   0.460 -19.776  0.00  0.00      C2   C
ATOM   1571  SG  CYS A 224     -20.553   2.064 -19.007  0.00  0.00      C2   S
ATOM   1572  H   CYS A 224     -19.242  -0.761 -18.003  0.00  0.00      C2   H
ATOM   1573  HA  CYS A 224     -22.124  -0.044 -18.115  0.00  0.00      C2   H
ATOM   1574  HB3 CYS A 224     -21.604   0.584 -20.567  0.00  0.00      C2   H
ATOM   1575  HB2 CYS A 224     -20.040   0.043 -20.353  0.00  0.00      C2   H
ATOM   1576  HG  CYS A 224     -19.344   1.780 -18.514  0.00  0.00      C2   H
ATOM   1577  N   VAL A 225     -23.021  -2.108 -19.278  0.00  0.00      C2   N
ATOM   1578  CA  VAL A 225     -23.767  -3.143 -19.908  0.00  0.00      C2   C
ATOM   1579  C   VAL A 225     -25.012  -2.580 -20.564  0.00  0.00      C2   C
ATOM   1580  O   VAL A 225     -25.606  -1.619 -20.078  0.00  0.00      C2   O
ATOM   1581  CB  VAL A 225     -24.278  -4.079 -18.770  0.00  0.00      C2   C
ATOM   1582  CG1 VAL A 225     -25.346  -5.182 -19.135  0.00  0.00      C2   C
ATOM   1583  CG2 VAL A 225     -23.099  -4.837 -18.082  0.00  0.00      C2   C
ATOM   1584  H   VAL A 225     -23.511  -1.441 -18.699  0.00  0.00      C2   H
ATOM   1585  HA  VAL A 225     -23.294  -3.747 -20.682  0.00  0.00      C2   H
ATOM   1586  HB  VAL A 225     -24.822  -3.416 -18.097  0.00  0.00      C2   H
ATOM   1587 HG11 VAL A 225     -26.342  -4.870 -19.451  0.00  0.00      C2   H
ATOM   1588 HG12 VAL A 225     -24.969  -5.602 -20.067  0.00  0.00      C2   H
ATOM   1589 HG13 VAL A 225     -25.435  -5.945 -18.361  0.00  0.00      C2   H
ATOM   1590 HG21 VAL A 225     -22.365  -4.160 -17.646  0.00  0.00      C2   H
ATOM   1591 HG22 VAL A 225     -23.300  -5.472 -17.219  0.00  0.00      C2   H
ATOM   1592 HG23 VAL A 225     -22.665  -5.488 -18.841  0.00  0.00      C2   H
ATOM   1593  N   ALA A 226     -25.274  -2.993 -21.783  0.00  0.00      C2   N
ATOM   1594  CA  ALA A 226     -26.517  -2.730 -22.528  0.00  0.00      C2   C
ATOM   1595  C   ALA A 226     -27.507  -3.929 -22.358  0.00  0.00      C2   C
ATOM   1596  O   ALA A 226     -27.150  -5.051 -22.575  0.00  0.00      C2   O
ATOM   1597  CB  ALA A 226     -26.118  -2.553 -24.064  0.00  0.00      C2   C
ATOM   1598  H   ALA A 226     -24.606  -3.626 -22.198  0.00  0.00      C2   H
ATOM   1599  HA  ALA A 226     -26.969  -1.852 -22.067  0.00  0.00      C2   H
ATOM   1600  HB1 ALA A 226     -25.915  -1.497 -24.242  0.00  0.00      C2   H
ATOM   1601  HB2 ALA A 226     -25.319  -3.178 -24.462  0.00  0.00      C2   H
ATOM   1602  HB3 ALA A 226     -27.034  -2.812 -24.595  0.00  0.00      C2   H
ATOM   1603  N   LEU A 227     -28.702  -3.690 -21.901  0.00  0.00      C2   N
ATOM   1604  CA  LEU A 227     -29.777  -4.648 -21.798  0.00  0.00      C2   C
ATOM   1605  C   LEU A 227     -30.453  -5.119 -23.079  0.00  0.00      C2   C
ATOM   1606  O   LEU A 227     -31.105  -6.208 -23.066  0.00  0.00      C2   O
ATOM   1607  CB  LEU A 227     -30.819  -4.104 -20.791  0.00  0.00      C2   C
ATOM   1608  CG  LEU A 227     -30.572  -3.737 -19.265  0.00  0.00      C2   C
ATOM   1609  CD1 LEU A 227     -31.686  -2.789 -18.738  0.00  0.00      C2   C
ATOM   1610  CD2 LEU A 227     -30.337  -5.003 -18.421  0.00  0.00      C2   C
ATOM   1611  H   LEU A 227     -28.942  -2.746 -21.636  0.00  0.00      C2   H
ATOM   1612  HA  LEU A 227     -29.301  -5.555 -21.427  0.00  0.00      C2   H
ATOM   1613  HB3 LEU A 227     -31.713  -4.723 -20.869  0.00  0.00      C2   H
ATOM   1614  HB2 LEU A 227     -31.170  -3.197 -21.283  0.00  0.00      C2   H
ATOM   1615  HG  LEU A 227     -29.594  -3.273 -19.143  0.00  0.00      C2   H
ATOM   1616 HD11 LEU A 227     -31.358  -1.777 -18.977  0.00  0.00      C2   H
ATOM   1617 HD12 LEU A 227     -32.645  -3.038 -19.192  0.00  0.00      C2   H
ATOM   1618 HD13 LEU A 227     -31.736  -2.720 -17.651  0.00  0.00      C2   H
ATOM   1619 HD21 LEU A 227     -30.973  -5.838 -18.714  0.00  0.00      C2   H
ATOM   1620 HD22 LEU A 227     -29.296  -5.306 -18.533  0.00  0.00      C2   H
ATOM   1621 HD23 LEU A 227     -30.537  -4.788 -17.371  0.00  0.00      C2   H
ATOM   1622  N   SER A 228     -30.324  -4.358 -24.203  0.00  0.00      C2   N
ATOM   1623  CA  SER A 228     -30.817  -4.820 -25.561  0.00  0.00      C2   C
ATOM   1624  C   SER A 228     -30.072  -6.058 -26.171  0.00  0.00      C2   C
ATOM   1625  O   SER A 228     -30.677  -6.765 -26.966  0.00  0.00      C2   O
ATOM   1626  CB  SER A 228     -30.893  -3.651 -26.465  0.00  0.00      C2   C
ATOM   1627  OG  SER A 228     -29.683  -2.995 -26.605  0.00  0.00      C2   O
ATOM   1628  H   SER A 228     -29.609  -3.646 -24.235  0.00  0.00      C2   H
ATOM   1629  HA  SER A 228     -31.830  -5.148 -25.331  0.00  0.00      C2   H
ATOM   1630  HB3 SER A 228     -31.646  -2.975 -26.058  0.00  0.00      C2   H
ATOM   1631  HB2 SER A 228     -31.306  -3.916 -27.438  0.00  0.00      C2   H
ATOM   1632  HG  SER A 228     -29.204  -3.559 -27.217  0.00  0.00      C2   H
ATOM   1633  N   ASP A 229     -28.883  -6.367 -25.661  0.00  0.00      C2   N
ATOM   1634  CA  ASP A 229     -28.142  -7.560 -25.916  0.00  0.00      C2   C
ATOM   1635  C   ASP A 229     -28.779  -8.877 -25.417  0.00  0.00      C2   C
ATOM   1636  O   ASP A 229     -28.318  -9.959 -25.718  0.00  0.00      C2   O
ATOM   1637  CB  ASP A 229     -26.702  -7.356 -25.425  0.00  0.00      C2   C
ATOM   1638  CG  ASP A 229     -25.817  -6.464 -26.266  0.00  0.00      C2   C
ATOM   1639  OD1 ASP A 229     -26.243  -5.472 -26.904  0.00  0.00      C2   O
ATOM   1640  OD2 ASP A 229     -24.612  -6.833 -26.101  0.00  0.00      C2   O
ATOM   1641  H   ASP A 229     -28.468  -5.710 -25.015  0.00  0.00      C2   H
ATOM   1642  HA  ASP A 229     -28.209  -7.723 -26.992  0.00  0.00      C2   H
ATOM   1643  HB3 ASP A 229     -26.282  -8.361 -25.390  0.00  0.00      C2   H
ATOM   1644  HB2 ASP A 229     -26.708  -7.017 -24.389  0.00  0.00      C2   H
ATOM   1645  N   TYR A 230     -29.850  -8.815 -24.602  0.00  0.00      C2   N
ATOM   1646  CA  TYR A 230     -30.717  -9.915 -24.363  0.00  0.00      C2   C
ATOM   1647  C   TYR A 230     -31.201 -10.466 -25.742  0.00  0.00      C2   C
ATOM   1648  O   TYR A 230     -31.677  -9.615 -26.557  0.00  0.00      C2   O
ATOM   1649  CB  TYR A 230     -31.832  -9.487 -23.394  0.00  0.00      C2   C
ATOM   1650  CG  TYR A 230     -32.975 -10.455 -23.351  0.00  0.00      C2   C
ATOM   1651  CD1 TYR A 230     -34.264 -10.059 -23.806  0.00  0.00      C2   C
ATOM   1652  CD2 TYR A 230     -32.839 -11.710 -22.742  0.00  0.00      C2   C
ATOM   1653  CE1 TYR A 230     -35.313 -11.004 -23.771  0.00  0.00      C2   C
ATOM   1654  CE2 TYR A 230     -33.901 -12.601 -22.553  0.00  0.00      C2   C
ATOM   1655  CZ  TYR A 230     -35.150 -12.206 -23.072  0.00  0.00      C2   C
ATOM   1656  OH  TYR A 230     -36.206 -13.068 -22.910  0.00  0.00      C2   O
ATOM   1657  H   TYR A 230     -30.076  -7.906 -24.223  0.00  0.00      C2   H
ATOM   1658  HA  TYR A 230     -30.145 -10.744 -23.944  0.00  0.00      C2   H
ATOM   1659  HB3 TYR A 230     -32.179  -8.527 -23.778  0.00  0.00      C2   H
ATOM   1660  HB2 TYR A 230     -31.522  -9.430 -22.350  0.00  0.00      C2   H
ATOM   1661  HD1 TYR A 230     -34.481  -9.093 -24.239  0.00  0.00      C2   H
ATOM   1662  HD2 TYR A 230     -31.869 -12.014 -22.378  0.00  0.00      C2   H
ATOM   1663  HE1 TYR A 230     -36.244 -10.662 -24.198  0.00  0.00      C2   H
ATOM   1664  HE2 TYR A 230     -33.761 -13.496 -21.966  0.00  0.00      C2   H
ATOM   1665  HH  TYR A 230     -37.069 -12.687 -23.088  0.00  0.00      C2   H
ATOM   1666  N   ASP A 231     -31.056 -11.765 -25.922  0.00  0.00      C2   N
ATOM   1667  CA  ASP A 231     -31.354 -12.514 -27.148  0.00  0.00      C2   C
ATOM   1668  C   ASP A 231     -30.431 -12.344 -28.327  0.00  0.00      C2   C
ATOM   1669  O   ASP A 231     -30.624 -13.105 -29.278  0.00  0.00      C2   O
ATOM   1670  CB  ASP A 231     -32.850 -12.547 -27.553  0.00  0.00      C2   C
ATOM   1671  CG  ASP A 231     -33.730 -13.522 -26.738  0.00  0.00      C2   C
ATOM   1672  OD1 ASP A 231     -33.286 -14.454 -26.027  0.00  0.00      C2   O
ATOM   1673  OD2 ASP A 231     -34.975 -13.411 -26.878  0.00  0.00      C2   O
ATOM   1674  H   ASP A 231     -30.801 -12.408 -25.187  0.00  0.00      C2   H
ATOM   1675  HA  ASP A 231     -31.054 -13.559 -27.076  0.00  0.00      C2   H
ATOM   1676  HB3 ASP A 231     -33.134 -12.808 -28.573  0.00  0.00      C2   H
ATOM   1677  HB2 ASP A 231     -33.312 -11.580 -27.353  0.00  0.00      C2   H
ATOM   1678  N   LEU A 232     -29.612 -11.318 -28.422  0.00  0.00      C2   N
ATOM   1679  CA  LEU A 232     -28.781 -11.028 -29.588  0.00  0.00      C2   C
ATOM   1680  C   LEU A 232     -27.609 -12.102 -29.647  0.00  0.00      C2   C
ATOM   1681  O   LEU A 232     -26.683 -11.936 -28.831  0.00  0.00      C2   O
ATOM   1682  CB  LEU A 232     -28.307  -9.566 -29.442  0.00  0.00      C2   C
ATOM   1683  CG  LEU A 232     -27.978  -8.945 -30.842  0.00  0.00      C2   C
ATOM   1684  CD1 LEU A 232     -28.004  -7.360 -30.867  0.00  0.00      C2   C
ATOM   1685  CD2 LEU A 232     -26.737  -9.486 -31.493  0.00  0.00      C2   C
ATOM   1686  H   LEU A 232     -29.498 -10.843 -27.538  0.00  0.00      C2   H
ATOM   1687  HA  LEU A 232     -29.421 -11.138 -30.464  0.00  0.00      C2   H
ATOM   1688  HB3 LEU A 232     -27.397  -9.543 -28.842  0.00  0.00      C2   H
ATOM   1689  HB2 LEU A 232     -29.008  -8.918 -28.917  0.00  0.00      C2   H
ATOM   1690  HG  LEU A 232     -28.824  -9.070 -31.518  0.00  0.00      C2   H
ATOM   1691 HD11 LEU A 232     -27.734  -6.976 -29.883  0.00  0.00      C2   H
ATOM   1692 HD12 LEU A 232     -27.350  -6.805 -31.540  0.00  0.00      C2   H
ATOM   1693 HD13 LEU A 232     -29.003  -7.036 -31.160  0.00  0.00      C2   H
ATOM   1694 HD21 LEU A 232     -26.311 -10.113 -30.710  0.00  0.00      C2   H
ATOM   1695 HD22 LEU A 232     -26.984 -10.284 -32.194  0.00  0.00      C2   H
ATOM   1696 HD23 LEU A 232     -25.985  -8.819 -31.914  0.00  0.00      C2   H
ATOM   1697  N   VAL A 233     -27.803 -13.167 -30.447  0.00  0.00      C2   N
ATOM   1698  CA  VAL A 233     -26.950 -14.302 -30.426  0.00  0.00      C2   C
ATOM   1699  C   VAL A 233     -25.555 -13.964 -30.870  0.00  0.00      C2   C
ATOM   1700  O   VAL A 233     -25.349 -13.303 -31.820  0.00  0.00      C2   O
ATOM   1701  CB  VAL A 233     -27.604 -15.510 -31.114  0.00  0.00      C2   C
ATOM   1702  CG1 VAL A 233     -27.436 -15.622 -32.641  0.00  0.00      C2   C
ATOM   1703  CG2 VAL A 233     -27.415 -16.872 -30.451  0.00  0.00      C2   C
ATOM   1704  H   VAL A 233     -28.714 -13.302 -30.862  0.00  0.00      C2   H
ATOM   1705  HA  VAL A 233     -26.962 -14.569 -29.369  0.00  0.00      C2   H
ATOM   1706  HB  VAL A 233     -28.677 -15.346 -31.009  0.00  0.00      C2   H
ATOM   1707 HG11 VAL A 233     -27.993 -16.432 -33.112  0.00  0.00      C2   H
ATOM   1708 HG12 VAL A 233     -27.777 -14.685 -33.082  0.00  0.00      C2   H
ATOM   1709 HG13 VAL A 233     -26.422 -15.848 -32.973  0.00  0.00      C2   H
ATOM   1710 HG21 VAL A 233     -26.381 -17.210 -30.392  0.00  0.00      C2   H
ATOM   1711 HG22 VAL A 233     -27.809 -16.889 -29.435  0.00  0.00      C2   H
ATOM   1712 HG23 VAL A 233     -27.903 -17.642 -31.049  0.00  0.00      C2   H
ATOM   1713  N   LEU A 234     -24.609 -14.336 -30.048  0.00  0.00      C2   N
ATOM   1714  CA  LEU A 234     -23.192 -14.520 -30.423  0.00  0.00      C2   C
ATOM   1715  C   LEU A 234     -22.927 -15.708 -31.394  0.00  0.00      C2   C
ATOM   1716  O   LEU A 234     -22.338 -15.520 -32.447  0.00  0.00      C2   O
ATOM   1717  CB  LEU A 234     -22.262 -14.463 -29.140  0.00  0.00      C2   C
ATOM   1718  CG  LEU A 234     -20.718 -14.531 -29.407  0.00  0.00      C2   C
ATOM   1719  CD1 LEU A 234     -20.187 -13.549 -30.610  0.00  0.00      C2   C
ATOM   1720  CD2 LEU A 234     -19.907 -14.488 -28.106  0.00  0.00      C2   C
ATOM   1721  H   LEU A 234     -24.843 -14.960 -29.289  0.00  0.00      C2   H
ATOM   1722  HA  LEU A 234     -23.016 -13.599 -30.980  0.00  0.00      C2   H
ATOM   1723  HB3 LEU A 234     -22.525 -15.195 -28.376  0.00  0.00      C2   H
ATOM   1724  HB2 LEU A 234     -22.405 -13.428 -28.828  0.00  0.00      C2   H
ATOM   1725  HG  LEU A 234     -20.636 -15.592 -29.642  0.00  0.00      C2   H
ATOM   1726 HD11 LEU A 234     -20.825 -12.692 -30.825  0.00  0.00      C2   H
ATOM   1727 HD12 LEU A 234     -19.157 -13.199 -30.684  0.00  0.00      C2   H
ATOM   1728 HD13 LEU A 234     -20.316 -14.157 -31.506  0.00  0.00      C2   H
ATOM   1729 HD21 LEU A 234     -19.700 -13.441 -27.883  0.00  0.00      C2   H
ATOM   1730 HD22 LEU A 234     -20.477 -14.892 -27.270  0.00  0.00      C2   H
ATOM   1731 HD23 LEU A 234     -18.975 -15.052 -28.097  0.00  0.00      C2   H
ATOM   1732  N   ALA A 235     -23.342 -16.918 -31.034  0.00  0.00      C2   N
ATOM   1733  CA  ALA A 235     -22.998 -18.176 -31.649  0.00  0.00      C2   C
ATOM   1734  C   ALA A 235     -24.213 -19.086 -31.548  0.00  0.00      C2   C
ATOM   1735  O   ALA A 235     -24.596 -19.460 -30.439  0.00  0.00      C2   O
ATOM   1736  CB  ALA A 235     -21.714 -18.641 -30.902  0.00  0.00      C2   C
ATOM   1737  H   ALA A 235     -23.940 -16.932 -30.220  0.00  0.00      C2   H
ATOM   1738  HA  ALA A 235     -22.674 -17.992 -32.674  0.00  0.00      C2   H
ATOM   1739  HB1 ALA A 235     -21.178 -17.695 -30.820  0.00  0.00      C2   H
ATOM   1740  HB2 ALA A 235     -21.995 -19.065 -29.939  0.00  0.00      C2   H
ATOM   1741  HB3 ALA A 235     -21.012 -19.316 -31.391  0.00  0.00      C2   H
ATOM   1742  N   GLU A 236     -24.891 -19.254 -32.666  0.00  0.00      C2   N
ATOM   1743  CA  GLU A 236     -26.061 -20.167 -32.812  0.00  0.00      C2   C
ATOM   1744  C   GLU A 236     -25.793 -21.613 -32.248  0.00  0.00      C2   C
ATOM   1745  O   GLU A 236     -26.623 -22.163 -31.525  0.00  0.00      C2   O
ATOM   1746  CB  GLU A 236     -26.468 -20.328 -34.314  0.00  0.00      C2   C
ATOM   1747  CG  GLU A 236     -26.917 -19.072 -35.180  0.00  0.00      C2   C
ATOM   1748  CD  GLU A 236     -25.822 -18.295 -35.856  0.00  0.00      C2   C
ATOM   1749  OE1 GLU A 236     -24.636 -18.488 -35.514  0.00  0.00      C2   O
ATOM   1750  OE2 GLU A 236     -26.240 -17.434 -36.677  0.00  0.00      C2   O
ATOM   1751  H   GLU A 236     -24.524 -18.871 -33.525  0.00  0.00      C2   H
ATOM   1752  HA  GLU A 236     -26.798 -19.796 -32.101  0.00  0.00      C2   H
ATOM   1753  HB3 GLU A 236     -27.242 -21.094 -34.376  0.00  0.00      C2   H
ATOM   1754  HB2 GLU A 236     -25.657 -20.796 -34.873  0.00  0.00      C2   H
ATOM   1755  HG3 GLU A 236     -27.543 -18.422 -34.569  0.00  0.00      C2   H
ATOM   1756  HG2 GLU A 236     -27.466 -19.549 -35.992  0.00  0.00      C2   H
ATOM   1757  N   ASP A 237     -24.629 -22.236 -32.597  0.00  0.00      C2   N
ATOM   1758  CA  ASP A 237     -24.359 -23.583 -32.212  0.00  0.00      C2   C
ATOM   1759  C   ASP A 237     -24.191 -23.759 -30.667  0.00  0.00      C2   C
ATOM   1760  O   ASP A 237     -24.603 -24.784 -30.100  0.00  0.00      C2   O
ATOM   1761  CB  ASP A 237     -23.017 -24.105 -32.940  0.00  0.00      C2   C
ATOM   1762  CG  ASP A 237     -22.912 -24.118 -34.434  0.00  0.00      C2   C
ATOM   1763  OD1 ASP A 237     -23.769 -23.632 -35.186  0.00  0.00      C2   O
ATOM   1764  OD2 ASP A 237     -21.810 -24.571 -34.800  0.00  0.00      C2   O
ATOM   1765  H   ASP A 237     -24.139 -21.793 -33.361  0.00  0.00      C2   H
ATOM   1766  HA  ASP A 237     -25.187 -24.182 -32.594  0.00  0.00      C2   H
ATOM   1767  HB3 ASP A 237     -22.818 -25.088 -32.513  0.00  0.00      C2   H
ATOM   1768  HB2 ASP A 237     -22.190 -23.487 -32.591  0.00  0.00      C2   H
ATOM   1769  N   GLU A 238     -23.719 -22.733 -30.035  0.00  0.00      C2   N
ATOM   1770  CA  GLU A 238     -23.389 -22.606 -28.628  0.00  0.00      C2   C
ATOM   1771  C   GLU A 238     -24.493 -21.950 -27.802  0.00  0.00      C2   C
ATOM   1772  O   GLU A 238     -24.627 -22.198 -26.646  0.00  0.00      C2   O
ATOM   1773  CB  GLU A 238     -22.094 -21.756 -28.525  0.00  0.00      C2   C
ATOM   1774  CG  GLU A 238     -20.933 -22.114 -29.525  0.00  0.00      C2   C
ATOM   1775  CD  GLU A 238     -19.632 -21.251 -29.213  0.00  0.00      C2   C
ATOM   1776  OE1 GLU A 238     -18.832 -21.188 -30.130  0.00  0.00      C2   O
ATOM   1777  OE2 GLU A 238     -19.495 -20.571 -28.154  0.00  0.00      C2   O
ATOM   1778  H   GLU A 238     -23.245 -22.046 -30.605  0.00  0.00      C2   H
ATOM   1779  HA  GLU A 238     -23.319 -23.615 -28.223  0.00  0.00      C2   H
ATOM   1780  HB3 GLU A 238     -21.605 -22.021 -27.588  0.00  0.00      C2   H
ATOM   1781  HB2 GLU A 238     -22.346 -20.699 -28.604  0.00  0.00      C2   H
ATOM   1782  HG3 GLU A 238     -21.272 -22.030 -30.557  0.00  0.00      C2   H
ATOM   1783  HG2 GLU A 238     -20.601 -23.135 -29.338  0.00  0.00      C2   H
ATOM   1784  N   GLU A 239     -25.368 -21.242 -28.518  0.00  0.00      C2   N
ATOM   1785  CA  GLU A 239     -26.552 -20.460 -28.028  0.00  0.00      C2   C
ATOM   1786  C   GLU A 239     -26.247 -19.243 -27.111  0.00  0.00      C2   C
ATOM   1787  O   GLU A 239     -27.094 -18.838 -26.294  0.00  0.00      C2   O
ATOM   1788  CB  GLU A 239     -27.609 -21.411 -27.384  0.00  0.00      C2   C
ATOM   1789  CG  GLU A 239     -27.701 -22.842 -27.967  0.00  0.00      C2   C
ATOM   1790  CD  GLU A 239     -28.931 -23.647 -27.550  0.00  0.00      C2   C
ATOM   1791  OE1 GLU A 239     -29.086 -24.788 -28.044  0.00  0.00      C2   O
ATOM   1792  OE2 GLU A 239     -29.729 -23.156 -26.708  0.00  0.00      C2   O
ATOM   1793  H   GLU A 239     -25.231 -21.204 -29.518  0.00  0.00      C2   H
ATOM   1794  HA  GLU A 239     -27.028 -20.146 -28.957  0.00  0.00      C2   H
ATOM   1795  HB3 GLU A 239     -28.568 -20.896 -27.326  0.00  0.00      C2   H
ATOM   1796  HB2 GLU A 239     -27.332 -21.689 -26.367  0.00  0.00      C2   H
ATOM   1797  HG3 GLU A 239     -26.794 -23.348 -27.636  0.00  0.00      C2   H
ATOM   1798  HG2 GLU A 239     -27.620 -22.943 -29.049  0.00  0.00      C2   H
ATOM   1799  N   MET A 240     -24.991 -18.777 -27.190  0.00  0.00      C2   N
ATOM   1800  CA  MET A 240     -24.545 -17.695 -26.305  0.00  0.00      C2   C
ATOM   1801  C   MET A 240     -25.017 -16.329 -26.897  0.00  0.00      C2   C
ATOM   1802  O   MET A 240     -24.881 -16.037 -28.067  0.00  0.00      C2   O
ATOM   1803  CB  MET A 240     -23.000 -17.697 -26.251  0.00  0.00      C2   C
ATOM   1804  CG  MET A 240     -22.448 -18.937 -25.514  0.00  0.00      C2   C
ATOM   1805  SD  MET A 240     -22.925 -18.904 -23.729  0.00  0.00      C2   S
ATOM   1806  CE  MET A 240     -22.053 -20.471 -23.193  0.00  0.00      C2   C
ATOM   1807  H   MET A 240     -24.359 -19.081 -27.918  0.00  0.00      C2   H
ATOM   1808  HA  MET A 240     -25.015 -17.769 -25.324  0.00  0.00      C2   H
ATOM   1809  HB3 MET A 240     -22.522 -16.858 -25.746  0.00  0.00      C2   H
ATOM   1810  HB2 MET A 240     -22.666 -17.682 -27.289  0.00  0.00      C2   H
ATOM   1811  HG3 MET A 240     -21.360 -18.982 -25.572  0.00  0.00      C2   H
ATOM   1812  HG2 MET A 240     -22.903 -19.874 -25.835  0.00  0.00      C2   H
ATOM   1813  HE1 MET A 240     -20.979 -20.373 -23.348  0.00  0.00      C2   H
ATOM   1814  HE2 MET A 240     -22.252 -20.630 -22.133  0.00  0.00      C2   H
ATOM   1815  HE3 MET A 240     -22.371 -21.435 -23.591  0.00  0.00      C2   H
ATOM   1816  N   ASN A 241     -25.519 -15.367 -25.989  0.00  0.00      C2   N
ATOM   1817  CA  ASN A 241     -25.741 -13.919 -26.282  0.00  0.00      C2   C
ATOM   1818  C   ASN A 241     -24.401 -13.234 -26.223  0.00  0.00      C2   C
ATOM   1819  O   ASN A 241     -23.462 -13.820 -25.760  0.00  0.00      C2   O
ATOM   1820  CB  ASN A 241     -26.661 -13.320 -25.262  0.00  0.00      C2   C
ATOM   1821  CG  ASN A 241     -28.100 -13.800 -25.250  0.00  0.00      C2   C
ATOM   1822  OD1 ASN A 241     -28.621 -14.051 -26.348  0.00  0.00      C2   O
ATOM   1823  ND2 ASN A 241     -28.653 -13.939 -24.053  0.00  0.00      C2   N
ATOM   1824  H   ASN A 241     -25.622 -15.682 -25.035  0.00  0.00      C2   H
ATOM   1825  HA  ASN A 241     -26.200 -14.008 -27.266  0.00  0.00      C2   H
ATOM   1826  HB3 ASN A 241     -26.552 -12.237 -25.325  0.00  0.00      C2   H
ATOM   1827  HB2 ASN A 241     -26.263 -13.424 -24.252  0.00  0.00      C2   H
ATOM   1828 HD22 ASN A 241     -29.608 -14.266 -24.086  0.00  0.00      C2   H
ATOM   1829 HD21 ASN A 241     -28.256 -13.689 -23.158  0.00  0.00      C2   H
ATOM   1830  N   ARG A 242     -24.312 -11.963 -26.633  0.00  0.00      C2   N
ATOM   1831  CA  ARG A 242     -23.292 -10.997 -26.233  0.00  0.00      C2   C
ATOM   1832  C   ARG A 242     -23.403 -10.726 -24.705  0.00  0.00      C2   C
ATOM   1833  O   ARG A 242     -22.413 -10.396 -24.072  0.00  0.00      C2   O
ATOM   1834  CB  ARG A 242     -23.342  -9.761 -27.008  0.00  0.00      C2   C
ATOM   1835  CG  ARG A 242     -23.395  -9.856 -28.533  0.00  0.00      C2   C
ATOM   1836  CD  ARG A 242     -22.880  -8.685 -29.344  0.00  0.00      C2   C
ATOM   1837  NE  ARG A 242     -23.683  -7.507 -29.025  0.00  0.00      C2   N
ATOM   1838  CZ  ARG A 242     -23.758  -6.387 -29.708  0.00  0.00      C2   C
ATOM   1839  NH1 ARG A 242     -23.090  -6.184 -30.864  0.00  0.00      C2   N
ATOM   1840  NH2 ARG A 242     -24.565  -5.419 -29.291  0.00  0.00      C2   N
ATOM   1841  H   ARG A 242     -25.056 -11.609 -27.217  0.00  0.00      C2   H
ATOM   1842  HA  ARG A 242     -22.337 -11.466 -26.475  0.00  0.00      C2   H
ATOM   1843  HB3 ARG A 242     -22.477  -9.174 -26.699  0.00  0.00      C2   H
ATOM   1844  HB2 ARG A 242     -24.221  -9.251 -26.614  0.00  0.00      C2   H
ATOM   1845  HG3 ARG A 242     -24.373 -10.213 -28.858  0.00  0.00      C2   H
ATOM   1846  HG2 ARG A 242     -22.627 -10.589 -28.777  0.00  0.00      C2   H
ATOM   1847  HD3 ARG A 242     -23.146  -8.979 -30.360  0.00  0.00      C2   H
ATOM   1848  HD2 ARG A 242     -21.803  -8.541 -29.259  0.00  0.00      C2   H
ATOM   1849  HE  ARG A 242     -23.924  -7.403 -28.050  0.00  0.00      C2   H
ATOM   1850 HH12 ARG A 242     -23.192  -5.270 -31.281  0.00  0.00      C2   H
ATOM   1851 HH11 ARG A 242     -22.446  -6.865 -31.240  0.00  0.00      C2   H
ATOM   1852 HH22 ARG A 242     -24.999  -5.547 -28.388  0.00  0.00      C2   H
ATOM   1853 HH21 ARG A 242     -25.026  -4.748 -29.888  0.00  0.00      C2   H
ATOM   1854  N   MET A 243     -24.624 -10.862 -24.157  0.00  0.00      C2   N
ATOM   1855  CA  MET A 243     -24.905 -10.763 -22.752  0.00  0.00      C2   C
ATOM   1856  C   MET A 243     -24.148 -11.817 -21.973  0.00  0.00      C2   C
ATOM   1857  O   MET A 243     -23.616 -11.448 -20.921  0.00  0.00      C2   O
ATOM   1858  CB  MET A 243     -26.416 -10.791 -22.604  0.00  0.00      C2   C
ATOM   1859  CG  MET A 243     -26.797 -10.644 -21.136  0.00  0.00      C2   C
ATOM   1860  SD  MET A 243     -28.593 -10.201 -20.778  0.00  0.00      C2   S
ATOM   1861  CE  MET A 243     -28.608  -8.388 -20.859  0.00  0.00      C2   C
ATOM   1862  H   MET A 243     -25.397 -11.148 -24.740  0.00  0.00      C2   H
ATOM   1863  HA  MET A 243     -24.536  -9.815 -22.361  0.00  0.00      C2   H
ATOM   1864  HB3 MET A 243     -26.899 -11.689 -22.990  0.00  0.00      C2   H
ATOM   1865  HB2 MET A 243     -26.851  -9.952 -23.146  0.00  0.00      C2   H
ATOM   1866  HG3 MET A 243     -26.098 -10.019 -20.580  0.00  0.00      C2   H
ATOM   1867  HG2 MET A 243     -26.692 -11.675 -20.799  0.00  0.00      C2   H
ATOM   1868  HE1 MET A 243     -29.595  -7.933 -20.780  0.00  0.00      C2   H
ATOM   1869  HE2 MET A 243     -28.056  -8.108 -19.962  0.00  0.00      C2   H
ATOM   1870  HE3 MET A 243     -28.238  -7.984 -21.801  0.00  0.00      C2   H
ATOM   1871  N   HIE A 244     -23.851 -12.991 -22.552  0.00  0.00      C2   N
ATOM   1872  CA  HIE A 244     -23.040 -14.128 -21.983  0.00  0.00      C2   C
ATOM   1873  C   HIE A 244     -21.536 -13.822 -21.851  0.00  0.00      C2   C
ATOM   1874  O   HIE A 244     -20.751 -14.233 -20.941  0.00  0.00      C2   O
ATOM   1875  CB  HIE A 244     -23.279 -15.533 -22.665  0.00  0.00      C2   C
ATOM   1876  CG  HIE A 244     -24.538 -16.196 -22.070  0.00  0.00      C2   C
ATOM   1877  ND1 HIE A 244     -25.695 -16.603 -22.822  0.00  0.00      C2   N
ATOM   1878  CD2 HIE A 244     -24.694 -16.648 -20.723  0.00  0.00      C2   C
ATOM   1879  CE1 HIE A 244     -26.486 -17.194 -21.917  0.00  0.00      C2   C
ATOM   1880  NE2 HIE A 244     -25.933 -17.311 -20.707  0.00  0.00      C2   N
ATOM   1881  H   HIE A 244     -24.289 -13.110 -23.454  0.00  0.00      C2   H
ATOM   1882  HA  HIE A 244     -23.199 -14.134 -20.904  0.00  0.00      C2   H
ATOM   1883  HB3 HIE A 244     -22.465 -16.237 -22.493  0.00  0.00      C2   H
ATOM   1884  HB2 HIE A 244     -23.625 -15.510 -23.699  0.00  0.00      C2   H
ATOM   1885  HD2 HIE A 244     -24.010 -16.665 -19.888  0.00  0.00      C2   H
ATOM   1886  HE1 HIE A 244     -27.459 -17.582 -22.180  0.00  0.00      C2   H
ATOM   1887  HE2 HIE A 244     -26.257 -17.821 -19.898  0.00  0.00      C2   H
ATOM   1888  N   GLU A 245     -21.115 -12.888 -22.670  0.00  0.00      C2   N
ATOM   1889  CA  GLU A 245     -19.730 -12.347 -22.615  0.00  0.00      C2   C
ATOM   1890  C   GLU A 245     -19.572 -11.223 -21.563  0.00  0.00      C2   C
ATOM   1891  O   GLU A 245     -18.705 -11.326 -20.657  0.00  0.00      C2   O
ATOM   1892  CB  GLU A 245     -19.227 -11.971 -24.023  0.00  0.00      C2   C
ATOM   1893  CG  GLU A 245     -17.916 -11.232 -24.288  0.00  0.00      C2   C
ATOM   1894  CD  GLU A 245     -17.771 -10.515 -25.602  0.00  0.00      C2   C
ATOM   1895  OE1 GLU A 245     -17.890 -11.178 -26.678  0.00  0.00      C2   O
ATOM   1896  OE2 GLU A 245     -17.547  -9.295 -25.553  0.00  0.00      C2   O
ATOM   1897  H   GLU A 245     -21.850 -12.373 -23.133  0.00  0.00      C2   H
ATOM   1898  HA  GLU A 245     -19.104 -13.174 -22.279  0.00  0.00      C2   H
ATOM   1899  HB3 GLU A 245     -20.004 -11.333 -24.444  0.00  0.00      C2   H
ATOM   1900  HB2 GLU A 245     -19.344 -12.853 -24.654  0.00  0.00      C2   H
ATOM   1901  HG3 GLU A 245     -17.036 -11.808 -24.002  0.00  0.00      C2   H
ATOM   1902  HG2 GLU A 245     -17.921 -10.456 -23.523  0.00  0.00      C2   H
ATOM   1903  N   SER A 246     -20.546 -10.273 -21.594  0.00  0.00      C2   N
ATOM   1904  CA  SER A 246     -20.582  -9.299 -20.453  0.00  0.00      C2   C
ATOM   1905  C   SER A 246     -20.638  -9.864 -19.026  0.00  0.00      C2   C
ATOM   1906  O   SER A 246     -20.041  -9.320 -18.036  0.00  0.00      C2   O
ATOM   1907  CB  SER A 246     -21.504  -8.114 -20.821  0.00  0.00      C2   C
ATOM   1908  OG  SER A 246     -22.856  -8.476 -20.985  0.00  0.00      C2   O
ATOM   1909  H   SER A 246     -21.315 -10.186 -22.242  0.00  0.00      C2   H
ATOM   1910  HA  SER A 246     -19.603  -8.833 -20.569  0.00  0.00      C2   H
ATOM   1911  HB3 SER A 246     -21.134  -7.623 -21.721  0.00  0.00      C2   H
ATOM   1912  HB2 SER A 246     -21.365  -7.327 -20.080  0.00  0.00      C2   H
ATOM   1913  HG  SER A 246     -23.172  -7.889 -21.675  0.00  0.00      C2   H
ATOM   1914  N   MET A 247     -21.402 -10.927 -18.864  0.00  0.00      C2   N
ATOM   1915  CA  MET A 247     -21.440 -11.600 -17.490  0.00  0.00      C2   C
ATOM   1916  C   MET A 247     -20.158 -12.345 -17.174  0.00  0.00      C2   C
ATOM   1917  O   MET A 247     -19.828 -12.550 -16.029  0.00  0.00      C2   O
ATOM   1918  CB  MET A 247     -22.640 -12.524 -17.220  0.00  0.00      C2   C
ATOM   1919  CG  MET A 247     -23.991 -11.866 -17.504  0.00  0.00      C2   C
ATOM   1920  SD  MET A 247     -25.418 -12.798 -16.887  0.00  0.00      C2   S
ATOM   1921  CE  MET A 247     -26.531 -11.339 -17.013  0.00  0.00      C2   C
ATOM   1922  H   MET A 247     -22.069 -11.194 -19.574  0.00  0.00      C2   H
ATOM   1923  HA  MET A 247     -21.602 -10.795 -16.773  0.00  0.00      C2   H
ATOM   1924  HB3 MET A 247     -22.613 -12.968 -16.225  0.00  0.00      C2   H
ATOM   1925  HB2 MET A 247     -22.504 -13.415 -17.833  0.00  0.00      C2   H
ATOM   1926  HG3 MET A 247     -24.165 -11.427 -18.487  0.00  0.00      C2   H
ATOM   1927  HG2 MET A 247     -23.940 -10.897 -17.008  0.00  0.00      C2   H
ATOM   1928  HE1 MET A 247     -27.522 -11.640 -16.673  0.00  0.00      C2   H
ATOM   1929  HE2 MET A 247     -26.300 -10.578 -16.267  0.00  0.00      C2   H
ATOM   1930  HE3 MET A 247     -26.784 -10.986 -18.013  0.00  0.00      C2   H
ATOM   1931  N   LYS A 248     -19.436 -12.805 -18.190  0.00  0.00      C2   N
ATOM   1932  CA  LYS A 248     -18.186 -13.542 -18.053  0.00  0.00      C2   C
ATOM   1933  C   LYS A 248     -16.968 -12.587 -17.792  0.00  0.00      C2   C
ATOM   1934  O   LYS A 248     -16.122 -12.921 -16.985  0.00  0.00      C2   O
ATOM   1935  CB  LYS A 248     -17.857 -14.457 -19.304  0.00  0.00      C2   C
ATOM   1936  CG  LYS A 248     -16.639 -15.402 -19.085  0.00  0.00      C2   C
ATOM   1937  CD  LYS A 248     -16.914 -16.487 -18.038  0.00  0.00      C2   C
ATOM   1938  CE  LYS A 248     -15.843 -17.568 -17.731  0.00  0.00      C2   C
ATOM   1939  NZ  LYS A 248     -16.212 -18.300 -16.487  0.00  0.00      C2   N
ATOM   1940  H   LYS A 248     -19.781 -12.642 -19.125  0.00  0.00      C2   H
ATOM   1941  HA  LYS A 248     -18.233 -14.083 -17.108  0.00  0.00      C2   H
ATOM   1942  HB3 LYS A 248     -17.728 -13.892 -20.228  0.00  0.00      C2   H
ATOM   1943  HB2 LYS A 248     -18.693 -15.129 -19.503  0.00  0.00      C2   H
ATOM   1944  HG3 LYS A 248     -15.740 -15.018 -18.602  0.00  0.00      C2   H
ATOM   1945  HG2 LYS A 248     -16.305 -15.791 -20.046  0.00  0.00      C2   H
ATOM   1946  HD3 LYS A 248     -17.772 -17.090 -18.334  0.00  0.00      C2   H
ATOM   1947  HD2 LYS A 248     -17.190 -16.086 -17.063  0.00  0.00      C2   H
ATOM   1948  HE3 LYS A 248     -14.836 -17.158 -17.654  0.00  0.00      C2   H
ATOM   1949  HE2 LYS A 248     -15.858 -18.271 -18.563  0.00  0.00      C2   H
ATOM   1950  HZ1 LYS A 248     -17.104 -18.767 -16.575  0.00  0.00      C2   H
ATOM   1951  HZ2 LYS A 248     -15.524 -18.990 -16.222  0.00  0.00      C2   H
ATOM   1952  HZ3 LYS A 248     -16.336 -17.657 -15.719  0.00  0.00      C2   H
ATOM   1953  N   LEU A 249     -16.918 -11.411 -18.453  0.00  0.00      C2   N
ATOM   1954  CA  LEU A 249     -16.012 -10.307 -18.108  0.00  0.00      C2   C
ATOM   1955  C   LEU A 249     -16.229  -9.772 -16.722  0.00  0.00      C2   C
ATOM   1956  O   LEU A 249     -15.310  -9.445 -16.007  0.00  0.00      C2   O
ATOM   1957  CB  LEU A 249     -16.055  -9.222 -19.198  0.00  0.00      C2   C
ATOM   1958  CG  LEU A 249     -15.116  -7.966 -19.069  0.00  0.00      C2   C
ATOM   1959  CD1 LEU A 249     -13.619  -8.291 -19.173  0.00  0.00      C2   C
ATOM   1960  CD2 LEU A 249     -15.536  -6.934 -20.177  0.00  0.00      C2   C
ATOM   1961  H   LEU A 249     -17.575 -11.238 -19.200  0.00  0.00      C2   H
ATOM   1962  HA  LEU A 249     -15.014 -10.740 -18.043  0.00  0.00      C2   H
ATOM   1963  HB3 LEU A 249     -17.093  -8.906 -19.302  0.00  0.00      C2   H
ATOM   1964  HB2 LEU A 249     -15.872  -9.723 -20.149  0.00  0.00      C2   H
ATOM   1965  HG  LEU A 249     -15.327  -7.365 -18.185  0.00  0.00      C2   H
ATOM   1966 HD11 LEU A 249     -13.165  -8.104 -18.199  0.00  0.00      C2   H
ATOM   1967 HD12 LEU A 249     -13.373  -9.324 -19.417  0.00  0.00      C2   H
ATOM   1968 HD13 LEU A 249     -13.140  -7.628 -19.894  0.00  0.00      C2   H
ATOM   1969 HD21 LEU A 249     -14.720  -6.218 -20.271  0.00  0.00      C2   H
ATOM   1970 HD22 LEU A 249     -15.566  -7.486 -21.116  0.00  0.00      C2   H
ATOM   1971 HD23 LEU A 249     -16.464  -6.372 -20.073  0.00  0.00      C2   H
ATOM   1972  N   PHE A 250     -17.468  -9.750 -16.210  0.00  0.00      C2   N
ATOM   1973  CA  PHE A 250     -17.869  -9.500 -14.832  0.00  0.00      C2   C
ATOM   1974  C   PHE A 250     -17.365 -10.599 -13.876  0.00  0.00      C2   C
ATOM   1975  O   PHE A 250     -16.820 -10.239 -12.828  0.00  0.00      C2   O
ATOM   1976  CB  PHE A 250     -19.415  -9.321 -14.853  0.00  0.00      C2   C
ATOM   1977  CG  PHE A 250     -20.048  -8.618 -13.665  0.00  0.00      C2   C
ATOM   1978  CD1 PHE A 250     -20.207  -7.201 -13.799  0.00  0.00      C2   C
ATOM   1979  CD2 PHE A 250     -20.150  -9.290 -12.440  0.00  0.00      C2   C
ATOM   1980  CE1 PHE A 250     -20.572  -6.506 -12.682  0.00  0.00      C2   C
ATOM   1981  CE2 PHE A 250     -20.637  -8.580 -11.354  0.00  0.00      C2   C
ATOM   1982  CZ  PHE A 250     -20.951  -7.228 -11.523  0.00  0.00      C2   C
ATOM   1983  H   PHE A 250     -18.064 -10.158 -16.916  0.00  0.00      C2   H
ATOM   1984  HA  PHE A 250     -17.482  -8.524 -14.537  0.00  0.00      C2   H
ATOM   1985  HB3 PHE A 250     -19.921 -10.284 -14.784  0.00  0.00      C2   H
ATOM   1986  HB2 PHE A 250     -19.759  -8.742 -15.710  0.00  0.00      C2   H
ATOM   1987  HD1 PHE A 250     -20.053  -6.754 -14.770  0.00  0.00      C2   H
ATOM   1988  HD2 PHE A 250     -19.966 -10.354 -12.439  0.00  0.00      C2   H
ATOM   1989  HE1 PHE A 250     -20.659  -5.430 -12.704  0.00  0.00      C2   H
ATOM   1990  HE2 PHE A 250     -20.709  -9.067 -10.393  0.00  0.00      C2   H
ATOM   1991  HZ  PHE A 250     -21.365  -6.764 -10.640  0.00  0.00      C2   H
ATOM   1992  N   ASP A 251     -17.646 -11.886 -14.221  0.00  0.00      C2   N
ATOM   1993  CA  ASP A 251     -17.113 -13.018 -13.421  0.00  0.00      C2   C
ATOM   1994  C   ASP A 251     -15.548 -12.940 -13.108  0.00  0.00      C2   C
ATOM   1995  O   ASP A 251     -15.097 -12.780 -11.941  0.00  0.00      C2   O
ATOM   1996  CB  ASP A 251     -17.462 -14.319 -14.153  0.00  0.00      C2   C
ATOM   1997  CG  ASP A 251     -17.025 -15.576 -13.481  0.00  0.00      C2   C
ATOM   1998  OD1 ASP A 251     -16.399 -16.496 -14.114  0.00  0.00      C2   O
ATOM   1999  OD2 ASP A 251     -17.191 -15.672 -12.275  0.00  0.00      C2   O
ATOM   2000  H   ASP A 251     -18.241 -12.220 -14.965  0.00  0.00      C2   H
ATOM   2001  HA  ASP A 251     -17.651 -12.926 -12.478  0.00  0.00      C2   H
ATOM   2002  HB3 ASP A 251     -16.906 -14.255 -15.088  0.00  0.00      C2   H
ATOM   2003  HB2 ASP A 251     -18.522 -14.365 -14.405  0.00  0.00      C2   H
ATOM   2004  N   SER A 252     -14.840 -12.733 -14.241  0.00  0.00      C2   N
ATOM   2005  CA  SER A 252     -13.417 -12.588 -14.308  0.00  0.00      C2   C
ATOM   2006  C   SER A 252     -12.970 -11.363 -13.456  0.00  0.00      C2   C
ATOM   2007  O   SER A 252     -12.190 -11.504 -12.547  0.00  0.00      C2   O
ATOM   2008  CB  SER A 252     -13.037 -12.411 -15.784  0.00  0.00      C2   C
ATOM   2009  OG  SER A 252     -11.739 -11.968 -15.921  0.00  0.00      C2   O
ATOM   2010  H   SER A 252     -15.293 -12.650 -15.139  0.00  0.00      C2   H
ATOM   2011  HA  SER A 252     -12.898 -13.442 -13.875  0.00  0.00      C2   H
ATOM   2012  HB3 SER A 252     -13.756 -11.837 -16.370  0.00  0.00      C2   H
ATOM   2013  HB2 SER A 252     -12.919 -13.438 -16.128  0.00  0.00      C2   H
ATOM   2014  HG  SER A 252     -11.090 -12.640 -15.696  0.00  0.00      C2   H
ATOM   2015  N   ILE A 253     -13.556 -10.171 -13.657  0.00  0.00      C2   N
ATOM   2016  CA  ILE A 253     -13.268  -8.913 -12.868  0.00  0.00      C2   C
ATOM   2017  C   ILE A 253     -13.531  -8.965 -11.370  0.00  0.00      C2   C
ATOM   2018  O   ILE A 253     -12.672  -8.535 -10.620  0.00  0.00      C2   O
ATOM   2019  CB  ILE A 253     -14.022  -7.720 -13.450  0.00  0.00      C2   C
ATOM   2020  CG1 ILE A 253     -13.245  -6.973 -14.598  0.00  0.00      C2   C
ATOM   2021  CG2 ILE A 253     -14.721  -6.693 -12.522  0.00  0.00      C2   C
ATOM   2022  CD1 ILE A 253     -12.081  -6.114 -14.128  0.00  0.00      C2   C
ATOM   2023  H   ILE A 253     -14.266  -9.978 -14.349  0.00  0.00      C2   H
ATOM   2024  HA  ILE A 253     -12.224  -8.625 -12.986  0.00  0.00      C2   H
ATOM   2025  HB  ILE A 253     -14.906  -8.189 -13.882  0.00  0.00      C2   H
ATOM   2026 HG13 ILE A 253     -13.957  -6.398 -15.190  0.00  0.00      C2   H
ATOM   2027 HG12 ILE A 253     -12.866  -7.822 -15.166  0.00  0.00      C2   H
ATOM   2028 HG21 ILE A 253     -13.945  -6.266 -11.887  0.00  0.00      C2   H
ATOM   2029 HG22 ILE A 253     -15.285  -5.947 -13.082  0.00  0.00      C2   H
ATOM   2030 HG23 ILE A 253     -15.432  -7.164 -11.842  0.00  0.00      C2   H
ATOM   2031 HD11 ILE A 253     -12.502  -5.151 -13.839  0.00  0.00      C2   H
ATOM   2032 HD12 ILE A 253     -11.519  -6.506 -13.281  0.00  0.00      C2   H
ATOM   2033 HD13 ILE A 253     -11.355  -5.955 -14.925  0.00  0.00      C2   H
ATOM   2034  N   CYS A 254     -14.556  -9.684 -10.926  0.00  0.00      C2   N
ATOM   2035  CA  CYS A 254     -14.817  -9.864  -9.431  0.00  0.00      C2   C
ATOM   2036  C   CYS A 254     -13.685 -10.713  -8.748  0.00  0.00      C2   C
ATOM   2037  O   CYS A 254     -13.467 -10.544  -7.534  0.00  0.00      C2   O
ATOM   2038  CB  CYS A 254     -16.222 -10.290  -9.065  0.00  0.00      C2   C
ATOM   2039  SG  CYS A 254     -17.468  -9.060  -9.422  0.00  0.00      C2   S
ATOM   2040  H   CYS A 254     -15.204 -10.149 -11.546  0.00  0.00      C2   H
ATOM   2041  HA  CYS A 254     -14.657  -8.926  -8.898  0.00  0.00      C2   H
ATOM   2042  HB3 CYS A 254     -16.273 -10.565  -8.011  0.00  0.00      C2   H
ATOM   2043  HB2 CYS A 254     -16.439 -11.196  -9.631  0.00  0.00      C2   H
ATOM   2044  HG  CYS A 254     -17.831  -9.764 -10.498  0.00  0.00      C2   H
ATOM   2045  N   ASN A 255     -13.128 -11.627  -9.537  0.00  0.00      C2   N
ATOM   2046  CA  ASN A 255     -12.103 -12.671  -9.083  0.00  0.00      C2   C
ATOM   2047  C   ASN A 255     -10.658 -12.115  -9.278  0.00  0.00      C2   C
ATOM   2048  O   ASN A 255      -9.780 -12.811  -8.789  0.00  0.00      C2   O
ATOM   2049  CB  ASN A 255     -12.328 -14.049  -9.905  0.00  0.00      C2   C
ATOM   2050  CG  ASN A 255     -13.462 -14.829  -9.282  0.00  0.00      C2   C
ATOM   2051  OD1 ASN A 255     -13.260 -15.530  -8.364  0.00  0.00      C2   O
ATOM   2052  ND2 ASN A 255     -14.689 -14.609  -9.867  0.00  0.00      C2   N
ATOM   2053  H   ASN A 255     -13.429 -11.739 -10.495  0.00  0.00      C2   H
ATOM   2054  HA  ASN A 255     -12.329 -12.846  -8.031  0.00  0.00      C2   H
ATOM   2055  HB3 ASN A 255     -11.390 -14.604  -9.899  0.00  0.00      C2   H
ATOM   2056  HB2 ASN A 255     -12.632 -13.987 -10.950  0.00  0.00      C2   H
ATOM   2057 HD22 ASN A 255     -15.517 -15.155  -9.677  0.00  0.00      C2   H
ATOM   2058 HD21 ASN A 255     -14.739 -14.024 -10.689  0.00  0.00      C2   H
ATOM   2059  N   ASN A 256     -10.511 -10.856  -9.665  0.00  0.00      C2   N
ATOM   2060  CA  ASN A 256      -9.204 -10.326  -9.729  0.00  0.00      C2   C
ATOM   2061  C   ASN A 256      -8.508 -10.100  -8.428  0.00  0.00      C2   C
ATOM   2062  O   ASN A 256      -9.168  -9.708  -7.450  0.00  0.00      C2   O
ATOM   2063  CB  ASN A 256      -9.261  -9.076 -10.622  0.00  0.00      C2   C
ATOM   2064  CG  ASN A 256      -7.996  -8.566 -11.150  0.00  0.00      C2   C
ATOM   2065  OD1 ASN A 256      -7.235  -7.947 -10.396  0.00  0.00      C2   O
ATOM   2066  ND2 ASN A 256      -7.709  -8.821 -12.382  0.00  0.00      C2   N
ATOM   2067  H   ASN A 256     -11.276 -10.210  -9.799  0.00  0.00      C2   H
ATOM   2068  HA  ASN A 256      -8.497 -10.988 -10.228  0.00  0.00      C2   H
ATOM   2069  HB3 ASN A 256      -9.726  -8.375  -9.929  0.00  0.00      C2   H
ATOM   2070  HB2 ASN A 256      -9.847  -9.424 -11.473  0.00  0.00      C2   H
ATOM   2071 HD22 ASN A 256      -6.823  -8.595 -12.812  0.00  0.00      C2   H
ATOM   2072 HD21 ASN A 256      -8.276  -9.476 -12.901  0.00  0.00      C2   H
ATOM   2073  N   LYS A 257      -7.164 -10.311  -8.460  0.00  0.00      C2   N
ATOM   2074  CA  LYS A 257      -6.243 -10.168  -7.327  0.00  0.00      C2   C
ATOM   2075  C   LYS A 257      -5.929  -8.722  -7.088  0.00  0.00      C2   C
ATOM   2076  O   LYS A 257      -5.824  -8.410  -5.950  0.00  0.00      C2   O
ATOM   2077  CB  LYS A 257      -5.038 -11.115  -7.549  0.00  0.00      C2   C
ATOM   2078  CG  LYS A 257      -4.112 -10.768  -8.707  0.00  0.00      C2   C
ATOM   2079  CD  LYS A 257      -3.093 -11.809  -9.030  0.00  0.00      C2   C
ATOM   2080  CE  LYS A 257      -2.000 -12.173  -7.961  0.00  0.00      C2   C
ATOM   2081  NZ  LYS A 257      -0.868 -11.193  -7.945  0.00  0.00      C2   N
ATOM   2082  H   LYS A 257      -6.690 -10.887  -9.141  0.00  0.00      C2   H
ATOM   2083  HA  LYS A 257      -6.797 -10.600  -6.494  0.00  0.00      C2   H
ATOM   2084  HB3 LYS A 257      -5.515 -12.076  -7.743  0.00  0.00      C2   H
ATOM   2085  HB2 LYS A 257      -4.450 -11.216  -6.637  0.00  0.00      C2   H
ATOM   2086  HG3 LYS A 257      -3.648  -9.818  -8.446  0.00  0.00      C2   H
ATOM   2087  HG2 LYS A 257      -4.759 -10.452  -9.525  0.00  0.00      C2   H
ATOM   2088  HD3 LYS A 257      -2.677 -11.531  -9.998  0.00  0.00      C2   H
ATOM   2089  HD2 LYS A 257      -3.693 -12.706  -9.180  0.00  0.00      C2   H
ATOM   2090  HE3 LYS A 257      -1.542 -13.159  -8.048  0.00  0.00      C2   H
ATOM   2091  HE2 LYS A 257      -2.462 -12.121  -6.975  0.00  0.00      C2   H
ATOM   2092  HZ1 LYS A 257      -1.118 -10.231  -7.768  0.00  0.00      C2   H
ATOM   2093  HZ2 LYS A 257      -0.251 -11.417  -7.177  0.00  0.00      C2   H
ATOM   2094  HZ3 LYS A 257      -0.269 -11.309  -8.750  0.00  0.00      C2   H
ATOM   2095  N   TRP A 258      -5.814  -7.872  -8.063  0.00  0.00      C2   N
ATOM   2096  CA  TRP A 258      -5.569  -6.399  -7.926  0.00  0.00      C2   C
ATOM   2097  C   TRP A 258      -6.840  -5.593  -7.661  0.00  0.00      C2   C
ATOM   2098  O   TRP A 258      -6.825  -4.634  -6.851  0.00  0.00      C2   O
ATOM   2099  CB  TRP A 258      -4.625  -5.905  -9.045  0.00  0.00      C2   C
ATOM   2100  CG  TRP A 258      -3.381  -6.615  -9.409  0.00  0.00      C2   C
ATOM   2101  CD1 TRP A 258      -2.188  -6.426  -8.859  0.00  0.00      C2   C
ATOM   2102  CD2 TRP A 258      -3.232  -7.641 -10.434  0.00  0.00      C2   C
ATOM   2103  NE1 TRP A 258      -1.293  -7.221  -9.461  0.00  0.00      C2   N
ATOM   2104  CE2 TRP A 258      -1.857  -8.073 -10.447  0.00  0.00      C2   C
ATOM   2105  CE3 TRP A 258      -4.038  -8.230 -11.443  0.00  0.00      C2   C
ATOM   2106  CZ2 TRP A 258      -1.366  -8.993 -11.311  0.00  0.00      C2   C
ATOM   2107  CZ3 TRP A 258      -3.592  -9.315 -12.323  0.00  0.00      C2   C
ATOM   2108  CH2 TRP A 258      -2.220  -9.659 -12.226  0.00  0.00      C2   C
ATOM   2109  H   TRP A 258      -6.153  -8.157  -8.971  0.00  0.00      C2   H
ATOM   2110  HA  TRP A 258      -5.023  -6.295  -6.988  0.00  0.00      C2   H
ATOM   2111  HB3 TRP A 258      -4.446  -4.871  -8.751  0.00  0.00      C2   H
ATOM   2112  HB2 TRP A 258      -5.178  -5.849  -9.983  0.00  0.00      C2   H
ATOM   2113  HD1 TRP A 258      -2.061  -5.736  -8.038  0.00  0.00      C2   H
ATOM   2114  HE1 TRP A 258      -0.321  -7.320  -9.205  0.00  0.00      C2   H
ATOM   2115  HE3 TRP A 258      -5.066  -7.947 -11.619  0.00  0.00      C2   H
ATOM   2116  HZ2 TRP A 258      -0.345  -9.315 -11.169  0.00  0.00      C2   H
ATOM   2117  HZ3 TRP A 258      -4.276  -9.763 -13.029  0.00  0.00      C2   H
ATOM   2118  HH2 TRP A 258      -1.795 -10.338 -12.950  0.00  0.00      C2   H
ATOM   2119  N   PHE A 259      -7.984  -5.897  -8.316  0.00  0.00      C2   N
ATOM   2120  CA  PHE A 259      -9.292  -5.383  -8.001  0.00  0.00      C2   C
ATOM   2121  C   PHE A 259      -9.993  -6.212  -6.877  0.00  0.00      C2   C
ATOM   2122  O   PHE A 259     -11.205  -6.434  -7.038  0.00  0.00      C2   O
ATOM   2123  CB  PHE A 259     -10.148  -5.277  -9.282  0.00  0.00      C2   C
ATOM   2124  CG  PHE A 259      -9.598  -4.355 -10.350  0.00  0.00      C2   C
ATOM   2125  CD1 PHE A 259      -9.748  -2.977 -10.068  0.00  0.00      C2   C
ATOM   2126  CD2 PHE A 259      -8.964  -4.798 -11.544  0.00  0.00      C2   C
ATOM   2127  CE1 PHE A 259      -9.230  -2.046 -11.018  0.00  0.00      C2   C
ATOM   2128  CE2 PHE A 259      -8.407  -3.881 -12.438  0.00  0.00      C2   C
ATOM   2129  CZ  PHE A 259      -8.523  -2.508 -12.145  0.00  0.00      C2   C
ATOM   2130  H   PHE A 259      -7.858  -6.719  -8.890  0.00  0.00      C2   H
ATOM   2131  HA  PHE A 259      -9.209  -4.358  -7.642  0.00  0.00      C2   H
ATOM   2132  HB3 PHE A 259     -11.111  -4.884  -8.955  0.00  0.00      C2   H
ATOM   2133  HB2 PHE A 259     -10.308  -6.219  -9.806  0.00  0.00      C2   H
ATOM   2134  HD1 PHE A 259     -10.385  -2.696  -9.242  0.00  0.00      C2   H
ATOM   2135  HD2 PHE A 259      -8.843  -5.855 -11.733  0.00  0.00      C2   H
ATOM   2136  HE1 PHE A 259      -9.376  -1.004 -10.774  0.00  0.00      C2   H
ATOM   2137  HE2 PHE A 259      -7.861  -4.264 -13.288  0.00  0.00      C2   H
ATOM   2138  HZ  PHE A 259      -8.134  -1.684 -12.724  0.00  0.00      C2   H
ATOM   2139  N   THR A 260      -9.256  -6.700  -5.860  0.00  0.00      C2   N
ATOM   2140  CA  THR A 260      -9.843  -7.585  -4.885  0.00  0.00      C2   C
ATOM   2141  C   THR A 260     -10.772  -6.734  -3.928  0.00  0.00      C2   C
ATOM   2142  O   THR A 260     -11.899  -7.134  -3.676  0.00  0.00      C2   O
ATOM   2143  CB  THR A 260      -8.851  -8.522  -4.098  0.00  0.00      C2   C
ATOM   2144  OG1 THR A 260      -9.499  -9.367  -3.105  0.00  0.00      C2   O
ATOM   2145  CG2 THR A 260      -7.680  -7.741  -3.465  0.00  0.00      C2   C
ATOM   2146  H   THR A 260      -8.246  -6.689  -5.873  0.00  0.00      C2   H
ATOM   2147  HA  THR A 260     -10.374  -8.326  -5.483  0.00  0.00      C2   H
ATOM   2148  HB  THR A 260      -8.338  -9.135  -4.838  0.00  0.00      C2   H
ATOM   2149  HG1 THR A 260      -9.800 -10.204  -3.467  0.00  0.00      C2   H
ATOM   2150 HG21 THR A 260      -7.093  -7.172  -4.186  0.00  0.00      C2   H
ATOM   2151 HG22 THR A 260      -8.036  -7.126  -2.638  0.00  0.00      C2   H
ATOM   2152 HG23 THR A 260      -6.916  -8.419  -3.087  0.00  0.00      C2   H
ATOM   2153  N   ASP A 261     -10.365  -5.516  -3.576  0.00  0.00      C2   N
ATOM   2154  CA  ASP A 261     -11.091  -4.738  -2.579  0.00  0.00      C2   C
ATOM   2155  C   ASP A 261     -12.280  -4.026  -3.297  0.00  0.00      C2   C
ATOM   2156  O   ASP A 261     -13.264  -3.777  -2.580  0.00  0.00      C2   O
ATOM   2157  CB  ASP A 261     -10.161  -3.632  -2.004  0.00  0.00      C2   C
ATOM   2158  CG  ASP A 261      -9.067  -4.193  -1.070  0.00  0.00      C2   C
ATOM   2159  OD1 ASP A 261      -7.989  -3.576  -0.923  0.00  0.00      C2   O
ATOM   2160  OD2 ASP A 261      -9.292  -5.184  -0.338  0.00  0.00      C2   O
ATOM   2161  H   ASP A 261      -9.467  -5.138  -3.844  0.00  0.00      C2   H
ATOM   2162  HA  ASP A 261     -11.436  -5.416  -1.798  0.00  0.00      C2   H
ATOM   2163  HB3 ASP A 261     -10.823  -2.929  -1.498  0.00  0.00      C2   H
ATOM   2164  HB2 ASP A 261      -9.703  -3.113  -2.845  0.00  0.00      C2   H
ATOM   2165  N   THR A 262     -11.973  -3.613  -4.572  0.00  0.00      C2   N
ATOM   2166  CA  THR A 262     -12.675  -2.533  -5.325  0.00  0.00      C2   C
ATOM   2167  C   THR A 262     -14.169  -2.860  -5.627  0.00  0.00      C2   C
ATOM   2168  O   THR A 262     -14.438  -3.787  -6.414  0.00  0.00      C2   O
ATOM   2169  CB  THR A 262     -11.954  -2.259  -6.664  0.00  0.00      C2   C
ATOM   2170  OG1 THR A 262     -10.555  -2.071  -6.466  0.00  0.00      C2   O
ATOM   2171  CG2 THR A 262     -12.428  -1.020  -7.424  0.00  0.00      C2   C
ATOM   2172  H   THR A 262     -11.092  -3.938  -4.944  0.00  0.00      C2   H
ATOM   2173  HA  THR A 262     -12.544  -1.639  -4.714  0.00  0.00      C2   H
ATOM   2174  HB  THR A 262     -12.067  -3.132  -7.307  0.00  0.00      C2   H
ATOM   2175  HG1 THR A 262     -10.593  -1.353  -5.830  0.00  0.00      C2   H
ATOM   2176 HG21 THR A 262     -12.499  -0.083  -6.870  0.00  0.00      C2   H
ATOM   2177 HG22 THR A 262     -11.640  -0.860  -8.159  0.00  0.00      C2   H
ATOM   2178 HG23 THR A 262     -13.371  -1.212  -7.936  0.00  0.00      C2   H
ATOM   2179  N   SER A 263     -15.173  -2.197  -5.014  0.00  0.00      C2   N
ATOM   2180  CA  SER A 263     -16.562  -2.174  -5.448  0.00  0.00      C2   C
ATOM   2181  C   SER A 263     -16.815  -1.866  -6.917  0.00  0.00      C2   C
ATOM   2182  O   SER A 263     -16.098  -1.070  -7.522  0.00  0.00      C2   O
ATOM   2183  CB  SER A 263     -17.453  -1.313  -4.463  0.00  0.00      C2   C
ATOM   2184  OG  SER A 263     -17.669  -1.987  -3.235  0.00  0.00      C2   O
ATOM   2185  H   SER A 263     -14.898  -1.482  -4.355  0.00  0.00      C2   H
ATOM   2186  HA  SER A 263     -16.943  -3.193  -5.377  0.00  0.00      C2   H
ATOM   2187  HB3 SER A 263     -18.419  -1.158  -4.944  0.00  0.00      C2   H
ATOM   2188  HB2 SER A 263     -16.921  -0.378  -4.288  0.00  0.00      C2   H
ATOM   2189  HG  SER A 263     -16.868  -1.839  -2.727  0.00  0.00      C2   H
ATOM   2190  N   ILE A 264     -17.946  -2.328  -7.459  0.00  0.00      C2   N
ATOM   2191  CA  ILE A 264     -18.316  -2.089  -8.853  0.00  0.00      C2   C
ATOM   2192  C   ILE A 264     -19.697  -1.380  -8.931  0.00  0.00      C2   C
ATOM   2193  O   ILE A 264     -20.650  -1.717  -8.213  0.00  0.00      C2   O
ATOM   2194  CB  ILE A 264     -18.518  -3.486  -9.575  0.00  0.00      C2   C
ATOM   2195  CG1 ILE A 264     -17.415  -4.500  -9.167  0.00  0.00      C2   C
ATOM   2196  CG2 ILE A 264     -18.688  -3.358 -11.098  0.00  0.00      C2   C
ATOM   2197  CD1 ILE A 264     -15.988  -4.139  -9.270  0.00  0.00      C2   C
ATOM   2198  H   ILE A 264     -18.721  -2.605  -6.872  0.00  0.00      C2   H
ATOM   2199  HA  ILE A 264     -17.585  -1.525  -9.431  0.00  0.00      C2   H
ATOM   2200  HB  ILE A 264     -19.497  -3.829  -9.242  0.00  0.00      C2   H
ATOM   2201 HG13 ILE A 264     -17.525  -5.413  -9.751  0.00  0.00      C2   H
ATOM   2202 HG12 ILE A 264     -17.587  -4.846  -8.148  0.00  0.00      C2   H
ATOM   2203 HG21 ILE A 264     -18.785  -4.392 -11.429  0.00  0.00      C2   H
ATOM   2204 HG22 ILE A 264     -19.609  -2.822 -11.327  0.00  0.00      C2   H
ATOM   2205 HG23 ILE A 264     -17.874  -2.920 -11.676  0.00  0.00      C2   H
ATOM   2206 HD11 ILE A 264     -15.535  -4.685 -10.098  0.00  0.00      C2   H
ATOM   2207 HD12 ILE A 264     -15.780  -3.097  -9.515  0.00  0.00      C2   H
ATOM   2208 HD13 ILE A 264     -15.520  -4.236  -8.290  0.00  0.00      C2   H
ATOM   2209  N   ILE A 265     -19.750  -0.401  -9.816  0.00  0.00      C2   N
ATOM   2210  CA  ILE A 265     -20.968   0.329 -10.107  0.00  0.00      C2   C
ATOM   2211  C   ILE A 265     -21.394  -0.359 -11.429  0.00  0.00      C2   C
ATOM   2212  O   ILE A 265     -20.604  -0.230 -12.357  0.00  0.00      C2   O
ATOM   2213  CB  ILE A 265     -20.817   1.854 -10.233  0.00  0.00      C2   C
ATOM   2214  CG1 ILE A 265     -20.201   2.487  -8.912  0.00  0.00      C2   C
ATOM   2215  CG2 ILE A 265     -22.119   2.566 -10.700  0.00  0.00      C2   C
ATOM   2216  CD1 ILE A 265     -20.122   4.024  -8.882  0.00  0.00      C2   C
ATOM   2217  H   ILE A 265     -18.923  -0.132 -10.330  0.00  0.00      C2   H
ATOM   2218  HA  ILE A 265     -21.704   0.271  -9.304  0.00  0.00      C2   H
ATOM   2219  HB  ILE A 265     -20.098   2.079 -11.020  0.00  0.00      C2   H
ATOM   2220 HG13 ILE A 265     -19.191   2.092  -8.805  0.00  0.00      C2   H
ATOM   2221 HG12 ILE A 265     -20.695   2.036  -8.052  0.00  0.00      C2   H
ATOM   2222 HG21 ILE A 265     -21.893   3.444 -11.305  0.00  0.00      C2   H
ATOM   2223 HG22 ILE A 265     -22.877   1.916 -11.136  0.00  0.00      C2   H
ATOM   2224 HG23 ILE A 265     -22.587   2.930  -9.786  0.00  0.00      C2   H
ATOM   2225 HD11 ILE A 265     -20.360   4.407  -7.889  0.00  0.00      C2   H
ATOM   2226 HD12 ILE A 265     -19.105   4.260  -9.195  0.00  0.00      C2   H
ATOM   2227 HD13 ILE A 265     -20.741   4.484  -9.652  0.00  0.00      C2   H
ATOM   2228  N   LEU A 266     -22.609  -0.900 -11.489  0.00  0.00      C2   N
ATOM   2229  CA  LEU A 266     -23.108  -1.528 -12.676  0.00  0.00      C2   C
ATOM   2230  C   LEU A 266     -24.193  -0.598 -13.233  0.00  0.00      C2   C
ATOM   2231  O   LEU A 266     -25.258  -0.533 -12.653  0.00  0.00      C2   O
ATOM   2232  CB  LEU A 266     -23.579  -3.012 -12.379  0.00  0.00      C2   C
ATOM   2233  CG  LEU A 266     -24.418  -3.613 -13.539  0.00  0.00      C2   C
ATOM   2234  CD1 LEU A 266     -23.553  -3.758 -14.796  0.00  0.00      C2   C
ATOM   2235  CD2 LEU A 266     -25.049  -4.938 -13.071  0.00  0.00      C2   C
ATOM   2236  H   LEU A 266     -23.269  -0.771 -10.735  0.00  0.00      C2   H
ATOM   2237  HA  LEU A 266     -22.383  -1.657 -13.479  0.00  0.00      C2   H
ATOM   2238  HB3 LEU A 266     -24.150  -2.986 -11.451  0.00  0.00      C2   H
ATOM   2239  HB2 LEU A 266     -22.820  -3.709 -12.024  0.00  0.00      C2   H
ATOM   2240  HG  LEU A 266     -25.219  -2.907 -13.757  0.00  0.00      C2   H
ATOM   2241 HD11 LEU A 266     -23.703  -4.717 -15.292  0.00  0.00      C2   H
ATOM   2242 HD12 LEU A 266     -23.718  -3.034 -15.593  0.00  0.00      C2   H
ATOM   2243 HD13 LEU A 266     -22.495  -3.843 -14.548  0.00  0.00      C2   H
ATOM   2244 HD21 LEU A 266     -24.472  -5.825 -13.335  0.00  0.00      C2   H
ATOM   2245 HD22 LEU A 266     -24.986  -4.932 -11.983  0.00  0.00      C2   H
ATOM   2246 HD23 LEU A 266     -26.087  -5.007 -13.399  0.00  0.00      C2   H
ATOM   2247  N   PHE A 267     -24.015   0.050 -14.366  0.00  0.00      C2   N
ATOM   2248  CA  PHE A 267     -25.041   0.710 -15.166  0.00  0.00      C2   C
ATOM   2249  C   PHE A 267     -25.606  -0.384 -16.074  0.00  0.00      C2   C
ATOM   2250  O   PHE A 267     -24.837  -1.020 -16.773  0.00  0.00      C2   O
ATOM   2251  CB  PHE A 267     -24.432   1.877 -15.993  0.00  0.00      C2   C
ATOM   2252  CG  PHE A 267     -24.277   3.112 -15.146  0.00  0.00      C2   C
ATOM   2253  CD1 PHE A 267     -23.144   3.323 -14.371  0.00  0.00      C2   C
ATOM   2254  CD2 PHE A 267     -25.377   3.973 -14.993  0.00  0.00      C2   C
ATOM   2255  CE1 PHE A 267     -23.021   4.441 -13.530  0.00  0.00      C2   C
ATOM   2256  CE2 PHE A 267     -25.269   5.090 -14.151  0.00  0.00      C2   C
ATOM   2257  CZ  PHE A 267     -24.093   5.378 -13.462  0.00  0.00      C2   C
ATOM   2258  H   PHE A 267     -23.119  -0.128 -14.798  0.00  0.00      C2   H
ATOM   2259  HA  PHE A 267     -25.778   1.164 -14.504  0.00  0.00      C2   H
ATOM   2260  HB3 PHE A 267     -25.134   2.045 -16.810  0.00  0.00      C2   H
ATOM   2261  HB2 PHE A 267     -23.622   1.697 -16.699  0.00  0.00      C2   H
ATOM   2262  HD1 PHE A 267     -22.344   2.614 -14.523  0.00  0.00      C2   H
ATOM   2263  HD2 PHE A 267     -26.245   3.716 -15.582  0.00  0.00      C2   H
ATOM   2264  HE1 PHE A 267     -22.122   4.493 -12.934  0.00  0.00      C2   H
ATOM   2265  HE2 PHE A 267     -26.103   5.766 -14.032  0.00  0.00      C2   H
ATOM   2266  HZ  PHE A 267     -23.979   6.253 -12.839  0.00  0.00      C2   H
ATOM   2267  N   LEU A 268     -26.912  -0.562 -16.031  0.00  0.00      C2   N
ATOM   2268  CA  LEU A 268     -27.740  -1.296 -17.046  0.00  0.00      C2   C
ATOM   2269  C   LEU A 268     -28.476  -0.314 -17.939  0.00  0.00      C2   C
ATOM   2270  O   LEU A 268     -29.524   0.196 -17.561  0.00  0.00      C2   O
ATOM   2271  CB  LEU A 268     -28.674  -2.315 -16.312  0.00  0.00      C2   C
ATOM   2272  CG  LEU A 268     -27.998  -3.404 -15.408  0.00  0.00      C2   C
ATOM   2273  CD1 LEU A 268     -28.925  -4.505 -14.786  0.00  0.00      C2   C
ATOM   2274  CD2 LEU A 268     -26.870  -4.172 -16.169  0.00  0.00      C2   C
ATOM   2275  H   LEU A 268     -27.419  -0.131 -15.271  0.00  0.00      C2   H
ATOM   2276  HA  LEU A 268     -27.078  -1.900 -17.666  0.00  0.00      C2   H
ATOM   2277  HB3 LEU A 268     -29.243  -2.902 -17.034  0.00  0.00      C2   H
ATOM   2278  HB2 LEU A 268     -29.442  -1.809 -15.728  0.00  0.00      C2   H
ATOM   2279  HG  LEU A 268     -27.521  -2.888 -14.575  0.00  0.00      C2   H
ATOM   2280 HD11 LEU A 268     -28.659  -4.856 -13.788  0.00  0.00      C2   H
ATOM   2281 HD12 LEU A 268     -29.976  -4.257 -14.638  0.00  0.00      C2   H
ATOM   2282 HD13 LEU A 268     -28.944  -5.353 -15.470  0.00  0.00      C2   H
ATOM   2283 HD21 LEU A 268     -27.144  -4.333 -17.212  0.00  0.00      C2   H
ATOM   2284 HD22 LEU A 268     -25.925  -3.642 -16.052  0.00  0.00      C2   H
ATOM   2285 HD23 LEU A 268     -26.489  -5.123 -15.798  0.00  0.00      C2   H
ATOM   2286  N   ASN A 269     -27.806   0.041 -19.065  0.00  0.00      C2   N
ATOM   2287  CA  ASN A 269     -28.080   0.915 -20.102  0.00  0.00      C2   C
ATOM   2288  C   ASN A 269     -29.039   0.206 -21.092  0.00  0.00      C2   C
ATOM   2289  O   ASN A 269     -29.386  -0.947 -20.951  0.00  0.00      C2   O
ATOM   2290  CB  ASN A 269     -26.753   1.467 -20.749  0.00  0.00      C2   C
ATOM   2291  CG  ASN A 269     -25.835   2.207 -19.841  0.00  0.00      C2   C
ATOM   2292  OD1 ASN A 269     -26.269   3.208 -19.302  0.00  0.00      C2   O
ATOM   2293  ND2 ASN A 269     -24.550   1.884 -19.813  0.00  0.00      C2   N
ATOM   2294  H   ASN A 269     -26.931  -0.459 -19.133  0.00  0.00      C2   H
ATOM   2295  HA  ASN A 269     -28.756   1.708 -19.783  0.00  0.00      C2   H
ATOM   2296  HB3 ASN A 269     -27.027   2.217 -21.491  0.00  0.00      C2   H
ATOM   2297  HB2 ASN A 269     -26.146   0.676 -21.187  0.00  0.00      C2   H
ATOM   2298 HD22 ASN A 269     -23.901   2.452 -19.287  0.00  0.00      C2   H
ATOM   2299 HD21 ASN A 269     -24.383   0.971 -20.210  0.00  0.00      C2   H
ATOM   2300  N   LYS A 270     -29.387   1.093 -22.092  0.00  0.00      C2   N
ATOM   2301  CA  LYS A 270     -30.277   0.744 -23.186  0.00  0.00      C2   C
ATOM   2302  C   LYS A 270     -31.593  -0.009 -22.794  0.00  0.00      C2   C
ATOM   2303  O   LYS A 270     -31.917  -1.057 -23.329  0.00  0.00      C2   O
ATOM   2304  CB  LYS A 270     -29.525  -0.115 -24.253  0.00  0.00      C2   C
ATOM   2305  CG  LYS A 270     -28.533   0.615 -25.092  0.00  0.00      C2   C
ATOM   2306  CD  LYS A 270     -27.977  -0.133 -26.316  0.00  0.00      C2   C
ATOM   2307  CE  LYS A 270     -26.731   0.495 -26.752  0.00  0.00      C2   C
ATOM   2308  NZ  LYS A 270     -26.129  -0.204 -27.900  0.00  0.00      C2   N
ATOM   2309  H   LYS A 270     -29.060   2.048 -22.121  0.00  0.00      C2   H
ATOM   2310  HA  LYS A 270     -30.483   1.696 -23.674  0.00  0.00      C2   H
ATOM   2311  HB3 LYS A 270     -30.175  -0.529 -25.024  0.00  0.00      C2   H
ATOM   2312  HB2 LYS A 270     -28.968  -0.954 -23.839  0.00  0.00      C2   H
ATOM   2313  HG3 LYS A 270     -27.672   0.973 -24.528  0.00  0.00      C2   H
ATOM   2314  HG2 LYS A 270     -28.933   1.557 -25.468  0.00  0.00      C2   H
ATOM   2315  HD3 LYS A 270     -28.786  -0.166 -27.046  0.00  0.00      C2   H
ATOM   2316  HD2 LYS A 270     -27.866  -1.200 -26.120  0.00  0.00      C2   H
ATOM   2317  HE3 LYS A 270     -25.961   0.498 -25.981  0.00  0.00      C2   H
ATOM   2318  HE2 LYS A 270     -26.814   1.532 -27.076  0.00  0.00      C2   H
ATOM   2319  HZ1 LYS A 270     -25.266   0.284 -28.091  0.00  0.00      C2   H
ATOM   2320  HZ2 LYS A 270     -25.953  -1.188 -27.753  0.00  0.00      C2   H
ATOM   2321  HZ3 LYS A 270     -26.655  -0.288 -28.758  0.00  0.00      C2   H
ATOM   2322  N   LYS A 271     -32.160   0.563 -21.749  0.00  0.00      C2   N
ATOM   2323  CA  LYS A 271     -33.322   0.062 -20.992  0.00  0.00      C2   C
ATOM   2324  C   LYS A 271     -34.609   0.053 -21.826  0.00  0.00      C2   C
ATOM   2325  O   LYS A 271     -35.523  -0.827 -21.560  0.00  0.00      C2   O
ATOM   2326  CB  LYS A 271     -33.454   0.786 -19.617  0.00  0.00      C2   C
ATOM   2327  CG  LYS A 271     -34.178   2.220 -19.712  0.00  0.00      C2   C
ATOM   2328  CD  LYS A 271     -34.213   2.986 -18.379  0.00  0.00      C2   C
ATOM   2329  CE  LYS A 271     -34.628   4.484 -18.430  0.00  0.00      C2   C
ATOM   2330  NZ  LYS A 271     -35.923   4.721 -19.000  0.00  0.00      C2   N
ATOM   2331  H   LYS A 271     -31.886   1.496 -21.476  0.00  0.00      C2   H
ATOM   2332  HA  LYS A 271     -33.043  -0.942 -20.672  0.00  0.00      C2   H
ATOM   2333  HB3 LYS A 271     -32.464   0.988 -19.209  0.00  0.00      C2   H
ATOM   2334  HB2 LYS A 271     -34.083   0.137 -19.008  0.00  0.00      C2   H
ATOM   2335  HG3 LYS A 271     -35.192   2.104 -20.095  0.00  0.00      C2   H
ATOM   2336  HG2 LYS A 271     -33.805   2.884 -20.491  0.00  0.00      C2   H
ATOM   2337  HD3 LYS A 271     -33.270   2.851 -17.848  0.00  0.00      C2   H
ATOM   2338  HD2 LYS A 271     -34.883   2.493 -17.675  0.00  0.00      C2   H
ATOM   2339  HE3 LYS A 271     -33.896   5.071 -18.986  0.00  0.00      C2   H
ATOM   2340  HE2 LYS A 271     -34.713   4.845 -17.405  0.00  0.00      C2   H
ATOM   2341  HZ1 LYS A 271     -36.342   5.638 -18.932  0.00  0.00      C2   H
ATOM   2342  HZ2 LYS A 271     -35.912   4.360 -19.943  0.00  0.00      C2   H
ATOM   2343  HZ3 LYS A 271     -36.591   4.094 -18.574  0.00  0.00      C2   H
ATOM   2344  N   ASP A 272     -34.673   1.082 -22.673  0.00  0.00      C2   N
ATOM   2345  CA  ASP A 272     -35.894   1.374 -23.483  0.00  0.00      C2   C
ATOM   2346  C   ASP A 272     -35.933   0.412 -24.632  0.00  0.00      C2   C
ATOM   2347  O   ASP A 272     -37.000  -0.191 -24.808  0.00  0.00      C2   O
ATOM   2348  CB  ASP A 272     -35.889   2.827 -24.074  0.00  0.00      C2   C
ATOM   2349  CG  ASP A 272     -35.664   3.886 -23.070  0.00  0.00      C2   C
ATOM   2350  OD1 ASP A 272     -36.192   3.790 -21.948  0.00  0.00      C2   O
ATOM   2351  OD2 ASP A 272     -35.056   4.932 -23.382  0.00  0.00      C2   O
ATOM   2352  H   ASP A 272     -33.852   1.671 -22.683  0.00  0.00      C2   H
ATOM   2353  HA  ASP A 272     -36.794   1.351 -22.868  0.00  0.00      C2   H
ATOM   2354  HB3 ASP A 272     -36.790   3.015 -24.659  0.00  0.00      C2   H
ATOM   2355  HB2 ASP A 272     -35.069   2.784 -24.791  0.00  0.00      C2   H
ATOM   2356  N   LEU A 273     -34.764   0.232 -25.307  0.00  0.00      C2   N
ATOM   2357  CA  LEU A 273     -34.668  -0.680 -26.446  0.00  0.00      C2   C
ATOM   2358  C   LEU A 273     -34.752  -2.176 -26.119  0.00  0.00      C2   C
ATOM   2359  O   LEU A 273     -35.023  -2.957 -26.990  0.00  0.00      C2   O
ATOM   2360  CB  LEU A 273     -33.399  -0.372 -27.232  0.00  0.00      C2   C
ATOM   2361  CG  LEU A 273     -33.080   1.092 -27.478  0.00  0.00      C2   C
ATOM   2362  CD1 LEU A 273     -31.674   1.139 -28.109  0.00  0.00      C2   C
ATOM   2363  CD2 LEU A 273     -34.074   1.859 -28.341  0.00  0.00      C2   C
ATOM   2364  H   LEU A 273     -33.890   0.688 -25.088  0.00  0.00      C2   H
ATOM   2365  HA  LEU A 273     -35.577  -0.514 -27.026  0.00  0.00      C2   H
ATOM   2366  HB3 LEU A 273     -33.485  -0.946 -28.154  0.00  0.00      C2   H
ATOM   2367  HB2 LEU A 273     -32.600  -0.924 -26.738  0.00  0.00      C2   H
ATOM   2368  HG  LEU A 273     -32.884   1.602 -26.535  0.00  0.00      C2   H
ATOM   2369 HD11 LEU A 273     -31.498   2.031 -28.711  0.00  0.00      C2   H
ATOM   2370 HD12 LEU A 273     -30.820   1.295 -27.450  0.00  0.00      C2   H
ATOM   2371 HD13 LEU A 273     -31.335   0.206 -28.560  0.00  0.00      C2   H
ATOM   2372 HD21 LEU A 273     -33.586   2.484 -29.088  0.00  0.00      C2   H
ATOM   2373 HD22 LEU A 273     -34.747   1.133 -28.798  0.00  0.00      C2   H
ATOM   2374 HD23 LEU A 273     -34.858   2.378 -27.788  0.00  0.00      C2   H
ATOM   2375  N   PHE A 274     -34.498  -2.466 -24.821  0.00  0.00      C2   N
ATOM   2376  CA  PHE A 274     -34.822  -3.781 -24.100  0.00  0.00      C2   C
ATOM   2377  C   PHE A 274     -36.324  -4.145 -24.071  0.00  0.00      C2   C
ATOM   2378  O   PHE A 274     -36.531  -5.366 -24.249  0.00  0.00      C2   O
ATOM   2379  CB  PHE A 274     -34.227  -3.729 -22.677  0.00  0.00      C2   C
ATOM   2380  CG  PHE A 274     -34.348  -4.905 -21.759  0.00  0.00      C2   C
ATOM   2381  CD1 PHE A 274     -33.986  -6.199 -22.177  0.00  0.00      C2   C
ATOM   2382  CD2 PHE A 274     -34.590  -4.668 -20.416  0.00  0.00      C2   C
ATOM   2383  CE1 PHE A 274     -34.083  -7.240 -21.239  0.00  0.00      C2   C
ATOM   2384  CE2 PHE A 274     -34.558  -5.691 -19.441  0.00  0.00      C2   C
ATOM   2385  CZ  PHE A 274     -34.273  -6.948 -19.855  0.00  0.00      C2   C
ATOM   2386  H   PHE A 274     -34.130  -1.737 -24.227  0.00  0.00      C2   H
ATOM   2387  HA  PHE A 274     -34.332  -4.538 -24.713  0.00  0.00      C2   H
ATOM   2388  HB3 PHE A 274     -34.668  -2.844 -22.219  0.00  0.00      C2   H
ATOM   2389  HB2 PHE A 274     -33.170  -3.503 -22.823  0.00  0.00      C2   H
ATOM   2390  HD1 PHE A 274     -33.780  -6.507 -23.191  0.00  0.00      C2   H
ATOM   2391  HD2 PHE A 274     -34.721  -3.649 -20.084  0.00  0.00      C2   H
ATOM   2392  HE1 PHE A 274     -33.770  -8.203 -21.616  0.00  0.00      C2   H
ATOM   2393  HE2 PHE A 274     -34.590  -5.433 -18.393  0.00  0.00      C2   H
ATOM   2394  HZ  PHE A 274     -34.296  -7.773 -19.158  0.00  0.00      C2   H
ATOM   2395  N   GLU A 275     -37.286  -3.134 -23.904  0.00  0.00      C2   N
ATOM   2396  CA  GLU A 275     -38.738  -3.399 -23.826  0.00  0.00      C2   C
ATOM   2397  C   GLU A 275     -39.083  -4.232 -25.045  0.00  0.00      C2   C
ATOM   2398  O   GLU A 275     -39.659  -5.296 -25.048  0.00  0.00      C2   O
ATOM   2399  CB  GLU A 275     -39.605  -2.118 -23.641  0.00  0.00      C2   C
ATOM   2400  CG  GLU A 275     -39.138  -1.193 -22.552  0.00  0.00      C2   C
ATOM   2401  CD  GLU A 275     -39.966   0.114 -22.407  0.00  0.00      C2   C
ATOM   2402  OE1 GLU A 275     -39.792   0.817 -21.407  0.00  0.00      C2   O
ATOM   2403  OE2 GLU A 275     -40.813   0.378 -23.274  0.00  0.00      C2   O
ATOM   2404  H   GLU A 275     -37.031  -2.174 -23.720  0.00  0.00      C2   H
ATOM   2405  HA  GLU A 275     -38.916  -4.122 -23.030  0.00  0.00      C2   H
ATOM   2406  HB3 GLU A 275     -40.642  -2.355 -23.404  0.00  0.00      C2   H
ATOM   2407  HB2 GLU A 275     -39.504  -1.474 -24.515  0.00  0.00      C2   H
ATOM   2408  HG3 GLU A 275     -38.049  -1.145 -22.522  0.00  0.00      C2   H
ATOM   2409  HG2 GLU A 275     -39.348  -1.750 -21.639  0.00  0.00      C2   H
ATOM   2410  N   GLU A 276     -38.621  -3.793 -26.249  0.00  0.00      C2   N
ATOM   2411  CA  GLU A 276     -38.834  -4.469 -27.504  0.00  0.00      C2   C
ATOM   2412  C   GLU A 276     -38.179  -5.789 -27.683  0.00  0.00      C2   C
ATOM   2413  O   GLU A 276     -38.720  -6.526 -28.440  0.00  0.00      C2   O
ATOM   2414  CB  GLU A 276     -38.368  -3.583 -28.716  0.00  0.00      C2   C
ATOM   2415  CG  GLU A 276     -38.537  -2.057 -28.622  0.00  0.00      C2   C
ATOM   2416  CD  GLU A 276     -40.003  -1.554 -28.564  0.00  0.00      C2   C
ATOM   2417  OE1 GLU A 276     -40.242  -0.418 -28.034  0.00  0.00      C2   O
ATOM   2418  OE2 GLU A 276     -40.912  -2.248 -29.102  0.00  0.00      C2   O
ATOM   2419  H   GLU A 276     -37.879  -3.108 -26.271  0.00  0.00      C2   H
ATOM   2420  HA  GLU A 276     -39.905  -4.615 -27.642  0.00  0.00      C2   H
ATOM   2421  HB3 GLU A 276     -38.885  -3.854 -29.637  0.00  0.00      C2   H
ATOM   2422  HB2 GLU A 276     -37.329  -3.749 -29.003  0.00  0.00      C2   H
ATOM   2423  HG3 GLU A 276     -38.066  -1.591 -29.487  0.00  0.00      C2   H
ATOM   2424  HG2 GLU A 276     -37.984  -1.570 -27.819  0.00  0.00      C2   H
ATOM   2425  N   LYS A 277     -37.156  -6.074 -26.911  0.00  0.00      C2   N
ATOM   2426  CA  LYS A 277     -36.687  -7.483 -26.812  0.00  0.00      C2   C
ATOM   2427  C   LYS A 277     -37.613  -8.300 -25.886  0.00  0.00      C2   C
ATOM   2428  O   LYS A 277     -37.860  -9.463 -26.236  0.00  0.00      C2   O
ATOM   2429  CB  LYS A 277     -35.295  -7.515 -26.369  0.00  0.00      C2   C
ATOM   2430  CG  LYS A 277     -34.284  -6.675 -27.224  0.00  0.00      C2   C
ATOM   2431  CD  LYS A 277     -34.192  -7.093 -28.702  0.00  0.00      C2   C
ATOM   2432  CE  LYS A 277     -33.448  -8.333 -29.060  0.00  0.00      C2   C
ATOM   2433  NZ  LYS A 277     -32.017  -8.033 -29.211  0.00  0.00      C2   N
ATOM   2434  H   LYS A 277     -36.986  -5.386 -26.191  0.00  0.00      C2   H
ATOM   2435  HA  LYS A 277     -36.763  -7.894 -27.818  0.00  0.00      C2   H
ATOM   2436  HB3 LYS A 277     -34.901  -8.529 -26.312  0.00  0.00      C2   H
ATOM   2437  HB2 LYS A 277     -35.224  -7.011 -25.405  0.00  0.00      C2   H
ATOM   2438  HG3 LYS A 277     -33.350  -6.859 -26.694  0.00  0.00      C2   H
ATOM   2439  HG2 LYS A 277     -34.563  -5.628 -27.107  0.00  0.00      C2   H
ATOM   2440  HD3 LYS A 277     -33.826  -6.187 -29.185  0.00  0.00      C2   H
ATOM   2441  HD2 LYS A 277     -35.190  -7.079 -29.140  0.00  0.00      C2   H
ATOM   2442  HE3 LYS A 277     -33.814  -8.768 -29.990  0.00  0.00      C2   H
ATOM   2443  HE2 LYS A 277     -33.678  -9.189 -28.426  0.00  0.00      C2   H
ATOM   2444  HZ1 LYS A 277     -31.601  -7.826 -28.314  0.00  0.00      C2   H
ATOM   2445  HZ2 LYS A 277     -31.738  -8.960 -29.499  0.00  0.00      C2   H
ATOM   2446  HZ3 LYS A 277     -31.848  -7.327 -29.912  0.00  0.00      C2   H
ATOM   2447  N   ILE A 278     -38.050  -7.658 -24.822  0.00  0.00      C2   N
ATOM   2448  CA  ILE A 278     -38.898  -8.314 -23.863  0.00  0.00      C2   C
ATOM   2449  C   ILE A 278     -40.330  -8.679 -24.513  0.00  0.00      C2   C
ATOM   2450  O   ILE A 278     -40.812  -9.766 -24.308  0.00  0.00      C2   O
ATOM   2451  CB  ILE A 278     -38.999  -7.554 -22.481  0.00  0.00      C2   C
ATOM   2452  CG1 ILE A 278     -37.677  -7.747 -21.568  0.00  0.00      C2   C
ATOM   2453  CG2 ILE A 278     -40.232  -7.915 -21.610  0.00  0.00      C2   C
ATOM   2454  CD1 ILE A 278     -37.672  -8.993 -20.614  0.00  0.00      C2   C
ATOM   2455  H   ILE A 278     -37.746  -6.719 -24.609  0.00  0.00      C2   H
ATOM   2456  HA  ILE A 278     -38.468  -9.295 -23.659  0.00  0.00      C2   H
ATOM   2457  HB  ILE A 278     -39.144  -6.517 -22.782  0.00  0.00      C2   H
ATOM   2458 HG13 ILE A 278     -37.637  -6.871 -20.921  0.00  0.00      C2   H
ATOM   2459 HG12 ILE A 278     -36.774  -7.777 -22.177  0.00  0.00      C2   H
ATOM   2460 HG21 ILE A 278     -40.237  -8.960 -21.298  0.00  0.00      C2   H
ATOM   2461 HG22 ILE A 278     -40.308  -7.295 -20.717  0.00  0.00      C2   H
ATOM   2462 HG23 ILE A 278     -41.211  -7.811 -22.078  0.00  0.00      C2   H
ATOM   2463 HD11 ILE A 278     -36.669  -9.104 -20.201  0.00  0.00      C2   H
ATOM   2464 HD12 ILE A 278     -38.449  -8.852 -19.863  0.00  0.00      C2   H
ATOM   2465 HD13 ILE A 278     -37.876  -9.957 -21.079  0.00  0.00      C2   H
ATOM   2466  N   LYS A 279     -40.835  -7.756 -25.352  0.00  0.00      C2   N
ATOM   2467  CA  LYS A 279     -42.051  -7.905 -26.172  0.00  0.00      C2   C
ATOM   2468  C   LYS A 279     -42.043  -9.106 -27.112  0.00  0.00      C2   C
ATOM   2469  O   LYS A 279     -43.045  -9.738 -27.306  0.00  0.00      C2   O
ATOM   2470  CB  LYS A 279     -42.259  -6.644 -27.099  0.00  0.00      C2   C
ATOM   2471  CG  LYS A 279     -42.771  -5.378 -26.339  0.00  0.00      C2   C
ATOM   2472  CD  LYS A 279     -42.898  -4.199 -27.212  0.00  0.00      C2   C
ATOM   2473  CE  LYS A 279     -43.561  -2.932 -26.572  0.00  0.00      C2   C
ATOM   2474  NZ  LYS A 279     -43.346  -1.720 -27.297  0.00  0.00      C2   N
ATOM   2475  H   LYS A 279     -40.332  -6.883 -25.431  0.00  0.00      C2   H
ATOM   2476  HA  LYS A 279     -42.975  -7.944 -25.597  0.00  0.00      C2   H
ATOM   2477  HB3 LYS A 279     -42.938  -6.924 -27.905  0.00  0.00      C2   H
ATOM   2478  HB2 LYS A 279     -41.328  -6.442 -27.628  0.00  0.00      C2   H
ATOM   2479  HG3 LYS A 279     -42.113  -5.075 -25.524  0.00  0.00      C2   H
ATOM   2480  HG2 LYS A 279     -43.804  -5.541 -26.031  0.00  0.00      C2   H
ATOM   2481  HD3 LYS A 279     -43.523  -4.595 -28.012  0.00  0.00      C2   H
ATOM   2482  HD2 LYS A 279     -41.916  -3.841 -27.523  0.00  0.00      C2   H
ATOM   2483  HE3 LYS A 279     -43.124  -2.804 -25.582  0.00  0.00      C2   H
ATOM   2484  HE2 LYS A 279     -44.631  -3.026 -26.387  0.00  0.00      C2   H
ATOM   2485  HZ1 LYS A 279     -43.299  -0.929 -26.670  0.00  0.00      C2   H
ATOM   2486  HZ2 LYS A 279     -42.457  -1.699 -27.776  0.00  0.00      C2   H
ATOM   2487  HZ3 LYS A 279     -44.074  -1.536 -27.972  0.00  0.00      C2   H
ATOM   2488  N   LYS A 280     -40.839  -9.377 -27.654  0.00  0.00      C2   N
ATOM   2489  CA  LYS A 280     -40.516 -10.548 -28.463  0.00  0.00      C2   C
ATOM   2490  C   LYS A 280     -40.341 -11.832 -27.650  0.00  0.00      C2   C
ATOM   2491  O   LYS A 280     -40.819 -12.796 -28.182  0.00  0.00      C2   O
ATOM   2492  CB  LYS A 280     -39.532 -10.138 -29.425  0.00  0.00      C2   C
ATOM   2493  CG  LYS A 280     -40.007  -9.166 -30.487  0.00  0.00      C2   C
ATOM   2494  CD  LYS A 280     -38.855  -8.492 -31.276  0.00  0.00      C2   C
ATOM   2495  CE  LYS A 280     -39.183  -7.340 -32.243  0.00  0.00      C2   C
ATOM   2496  NZ  LYS A 280     -39.609  -6.111 -31.542  0.00  0.00      C2   N
ATOM   2497  H   LYS A 280     -40.068  -8.844 -27.278  0.00  0.00      C2   H
ATOM   2498  HA  LYS A 280     -41.458 -10.781 -28.960  0.00  0.00      C2   H
ATOM   2499  HB3 LYS A 280     -39.306 -11.067 -29.949  0.00  0.00      C2   H
ATOM   2500  HB2 LYS A 280     -38.684  -9.757 -28.856  0.00  0.00      C2   H
ATOM   2501  HG3 LYS A 280     -40.656  -8.423 -30.023  0.00  0.00      C2   H
ATOM   2502  HG2 LYS A 280     -40.557  -9.714 -31.253  0.00  0.00      C2   H
ATOM   2503  HD3 LYS A 280     -38.408  -9.339 -31.797  0.00  0.00      C2   H
ATOM   2504  HD2 LYS A 280     -38.078  -8.254 -30.549  0.00  0.00      C2   H
ATOM   2505  HE3 LYS A 280     -39.826  -7.561 -33.095  0.00  0.00      C2   H
ATOM   2506  HE2 LYS A 280     -38.284  -7.076 -32.800  0.00  0.00      C2   H
ATOM   2507  HZ1 LYS A 280     -39.021  -5.846 -30.765  0.00  0.00      C2   H
ATOM   2508  HZ2 LYS A 280     -39.745  -5.301 -32.130  0.00  0.00      C2   H
ATOM   2509  HZ3 LYS A 280     -40.525  -6.269 -31.147  0.00  0.00      C2   H
ATOM   2510  N   SER A 281     -39.815 -11.798 -26.421  0.00  0.00      C2   N
ATOM   2511  CA  SER A 281     -39.445 -12.951 -25.663  0.00  0.00      C2   C
ATOM   2512  C   SER A 281     -39.633 -12.542 -24.198  0.00  0.00      C2   C
ATOM   2513  O   SER A 281     -38.776 -11.953 -23.534  0.00  0.00      C2   O
ATOM   2514  CB  SER A 281     -38.124 -13.604 -25.915  0.00  0.00      C2   C
ATOM   2515  OG  SER A 281     -37.772 -14.589 -25.018  0.00  0.00      C2   O
ATOM   2516  H   SER A 281     -39.468 -10.895 -26.133  0.00  0.00      C2   H
ATOM   2517  HA  SER A 281     -40.237 -13.639 -25.957  0.00  0.00      C2   H
ATOM   2518  HB3 SER A 281     -37.350 -12.848 -25.780  0.00  0.00      C2   H
ATOM   2519  HB2 SER A 281     -38.059 -14.078 -26.895  0.00  0.00      C2   H
ATOM   2520  HG  SER A 281     -38.423 -15.294 -24.997  0.00  0.00      C2   H
ATOM   2521  N   PRO A 282     -40.869 -12.827 -23.676  0.00  0.00      C2   N
ATOM   2522  CA  PRO A 282     -41.109 -12.699 -22.225  0.00  0.00      C2   C
ATOM   2523  C   PRO A 282     -40.142 -13.513 -21.356  0.00  0.00      C2   C
ATOM   2524  O   PRO A 282     -40.049 -14.717 -21.524  0.00  0.00      C2   O
ATOM   2525  CB  PRO A 282     -42.547 -13.208 -22.024  0.00  0.00      C2   C
ATOM   2526  CG  PRO A 282     -43.276 -13.118 -23.323  0.00  0.00      C2   C
ATOM   2527  CD  PRO A 282     -42.123 -13.353 -24.363  0.00  0.00      C2   C
ATOM   2528  HA  PRO A 282     -40.979 -11.627 -22.077  0.00  0.00      C2   H
ATOM   2529  HB3 PRO A 282     -43.010 -12.709 -21.172  0.00  0.00      C2   H
ATOM   2530  HB2 PRO A 282     -42.607 -14.282 -21.851  0.00  0.00      C2   H
ATOM   2531  HG3 PRO A 282     -43.542 -12.060 -23.316  0.00  0.00      C2   H
ATOM   2532  HG2 PRO A 282     -44.190 -13.699 -23.450  0.00  0.00      C2   H
ATOM   2533  HD2 PRO A 282     -41.994 -14.389 -24.675  0.00  0.00      C2   H
ATOM   2534  HD3 PRO A 282     -42.237 -12.779 -25.282  0.00  0.00      C2   H
ATOM   2535  N   LEU A 283     -39.498 -12.903 -20.367  0.00  0.00      C2   N
ATOM   2536  CA  LEU A 283     -38.504 -13.447 -19.460  0.00  0.00      C2   C
ATOM   2537  C   LEU A 283     -39.040 -14.700 -18.703  0.00  0.00      C2   C
ATOM   2538  O   LEU A 283     -38.253 -15.675 -18.550  0.00  0.00      C2   O
ATOM   2539  CB  LEU A 283     -38.177 -12.301 -18.426  0.00  0.00      C2   C
ATOM   2540  CG  LEU A 283     -36.605 -12.384 -18.169  0.00  0.00      C2   C
ATOM   2541  CD1 LEU A 283     -35.838 -11.590 -19.322  0.00  0.00      C2   C
ATOM   2542  CD2 LEU A 283     -36.214 -11.859 -16.815  0.00  0.00      C2   C
ATOM   2543  H   LEU A 283     -39.667 -11.931 -20.150  0.00  0.00      C2   H
ATOM   2544  HA  LEU A 283     -37.680 -13.780 -20.091  0.00  0.00      C2   H
ATOM   2545  HB3 LEU A 283     -38.777 -12.492 -17.536  0.00  0.00      C2   H
ATOM   2546  HB2 LEU A 283     -38.555 -11.309 -18.676  0.00  0.00      C2   H
ATOM   2547  HG  LEU A 283     -36.328 -13.436 -18.236  0.00  0.00      C2   H
ATOM   2548 HD11 LEU A 283     -36.445 -11.420 -20.212  0.00  0.00      C2   H
ATOM   2549 HD12 LEU A 283     -35.322 -10.677 -19.023  0.00  0.00      C2   H
ATOM   2550 HD13 LEU A 283     -35.106 -12.255 -19.780  0.00  0.00      C2   H
ATOM   2551 HD21 LEU A 283     -36.995 -11.689 -16.074  0.00  0.00      C2   H
ATOM   2552 HD22 LEU A 283     -35.566 -12.548 -16.273  0.00  0.00      C2   H
ATOM   2553 HD23 LEU A 283     -35.695 -10.914 -16.974  0.00  0.00      C2   H
ATOM   2554  N   THR A 284     -40.365 -14.830 -18.402  0.00  0.00      C2   N
ATOM   2555  CA  THR A 284     -40.969 -15.942 -17.698  0.00  0.00      C2   C
ATOM   2556  C   THR A 284     -41.125 -17.195 -18.585  0.00  0.00      C2   C
ATOM   2557  O   THR A 284     -40.983 -18.284 -18.020  0.00  0.00      C2   O
ATOM   2558  CB  THR A 284     -42.397 -15.430 -17.379  0.00  0.00      C2   C
ATOM   2559  OG1 THR A 284     -42.978 -14.808 -18.473  0.00  0.00      C2   O
ATOM   2560  CG2 THR A 284     -42.535 -14.455 -16.223  0.00  0.00      C2   C
ATOM   2561  H   THR A 284     -41.039 -14.119 -18.649  0.00  0.00      C2   H
ATOM   2562  HA  THR A 284     -40.396 -16.187 -16.803  0.00  0.00      C2   H
ATOM   2563  HB  THR A 284     -43.137 -16.215 -17.228  0.00  0.00      C2   H
ATOM   2564  HG1 THR A 284     -43.698 -15.420 -18.646  0.00  0.00      C2   H
ATOM   2565 HG21 THR A 284     -41.883 -13.593 -16.369  0.00  0.00      C2   H
ATOM   2566 HG22 THR A 284     -43.547 -14.078 -16.075  0.00  0.00      C2   H
ATOM   2567 HG23 THR A 284     -42.298 -14.923 -15.268  0.00  0.00      C2   H
ATOM   2568  N   ILE A 285     -41.212 -16.999 -19.903  0.00  0.00      C2   N
ATOM   2569  CA  ILE A 285     -41.244 -18.079 -20.884  0.00  0.00      C2   C
ATOM   2570  C   ILE A 285     -39.832 -18.512 -21.145  0.00  0.00      C2   C
ATOM   2571  O   ILE A 285     -39.567 -19.668 -21.333  0.00  0.00      C2   O
ATOM   2572  CB  ILE A 285     -41.975 -17.694 -22.164  0.00  0.00      C2   C
ATOM   2573  CG1 ILE A 285     -43.464 -17.544 -21.821  0.00  0.00      C2   C
ATOM   2574  CG2 ILE A 285     -41.896 -18.736 -23.304  0.00  0.00      C2   C
ATOM   2575  CD1 ILE A 285     -44.306 -17.000 -23.019  0.00  0.00      C2   C
ATOM   2576  H   ILE A 285     -41.290 -16.047 -20.232  0.00  0.00      C2   H
ATOM   2577  HA  ILE A 285     -41.710 -18.958 -20.439  0.00  0.00      C2   H
ATOM   2578  HB  ILE A 285     -41.526 -16.764 -22.512  0.00  0.00      C2   H
ATOM   2579 HG13 ILE A 285     -43.625 -16.894 -20.962  0.00  0.00      C2   H
ATOM   2580 HG12 ILE A 285     -43.969 -18.400 -21.373  0.00  0.00      C2   H
ATOM   2581 HG21 ILE A 285     -40.865 -18.765 -23.655  0.00  0.00      C2   H
ATOM   2582 HG22 ILE A 285     -42.137 -19.785 -23.131  0.00  0.00      C2   H
ATOM   2583 HG23 ILE A 285     -42.473 -18.523 -24.204  0.00  0.00      C2   H
ATOM   2584 HD11 ILE A 285     -44.642 -17.859 -23.599  0.00  0.00      C2   H
ATOM   2585 HD12 ILE A 285     -45.194 -16.444 -22.721  0.00  0.00      C2   H
ATOM   2586 HD13 ILE A 285     -43.622 -16.406 -23.625  0.00  0.00      C2   H
ATOM   2587  N   CYS A 286     -38.947 -17.493 -21.152  0.00  0.00      C2   N
ATOM   2588  CA  CYS A 286     -37.510 -17.605 -21.454  0.00  0.00      C2   C
ATOM   2589  C   CYS A 286     -36.730 -18.322 -20.351  0.00  0.00      C2   C
ATOM   2590  O   CYS A 286     -36.079 -19.294 -20.627  0.00  0.00      C2   O
ATOM   2591  CB  CYS A 286     -36.868 -16.264 -21.826  0.00  0.00      C2   C
ATOM   2592  SG  CYS A 286     -35.373 -16.539 -22.791  0.00  0.00      C2   S
ATOM   2593  H   CYS A 286     -39.261 -16.539 -21.045  0.00  0.00      C2   H
ATOM   2594  HA  CYS A 286     -37.395 -18.093 -22.422  0.00  0.00      C2   H
ATOM   2595  HB3 CYS A 286     -36.667 -15.594 -20.989  0.00  0.00      C2   H
ATOM   2596  HB2 CYS A 286     -37.548 -15.699 -22.464  0.00  0.00      C2   H
ATOM   2597  HG  CYS A 286     -34.487 -16.530 -21.791  0.00  0.00      C2   H
ATOM   2598  N   TYR A 287     -36.857 -17.832 -19.144  0.00  0.00      C2   N
ATOM   2599  CA  TYR A 287     -36.247 -18.520 -17.941  0.00  0.00      C2   C
ATOM   2600  C   TYR A 287     -37.340 -18.858 -16.907  0.00  0.00      C2   C
ATOM   2601  O   TYR A 287     -37.866 -17.927 -16.240  0.00  0.00      C2   O
ATOM   2602  CB  TYR A 287     -35.182 -17.535 -17.351  0.00  0.00      C2   C
ATOM   2603  CG  TYR A 287     -34.233 -16.779 -18.340  0.00  0.00      C2   C
ATOM   2604  CD1 TYR A 287     -33.364 -17.494 -19.171  0.00  0.00      C2   C
ATOM   2605  CD2 TYR A 287     -34.148 -15.387 -18.363  0.00  0.00      C2   C
ATOM   2606  CE1 TYR A 287     -32.527 -16.847 -20.040  0.00  0.00      C2   C
ATOM   2607  CE2 TYR A 287     -33.275 -14.685 -19.281  0.00  0.00      C2   C
ATOM   2608  CZ  TYR A 287     -32.497 -15.438 -20.187  0.00  0.00      C2   C
ATOM   2609  OH  TYR A 287     -31.680 -14.796 -21.040  0.00  0.00      C2   O
ATOM   2610  H   TYR A 287     -37.443 -17.050 -18.888  0.00  0.00      C2   H
ATOM   2611  HA  TYR A 287     -35.608 -19.342 -18.263  0.00  0.00      C2   H
ATOM   2612  HB3 TYR A 287     -34.522 -18.173 -16.763  0.00  0.00      C2   H
ATOM   2613  HB2 TYR A 287     -35.659 -16.765 -16.744  0.00  0.00      C2   H
ATOM   2614  HD1 TYR A 287     -33.409 -18.573 -19.165  0.00  0.00      C2   H
ATOM   2615  HD2 TYR A 287     -34.809 -14.813 -17.731  0.00  0.00      C2   H
ATOM   2616  HE1 TYR A 287     -31.831 -17.334 -20.707  0.00  0.00      C2   H
ATOM   2617  HE2 TYR A 287     -33.301 -13.606 -19.324  0.00  0.00      C2   H
ATOM   2618  HH  TYR A 287     -31.457 -13.928 -20.694  0.00  0.00      C2   H
ATOM   2619  N   PRO A 288     -37.682 -20.181 -16.784  0.00  0.00      C2   N
ATOM   2620  CA  PRO A 288     -38.546 -20.697 -15.734  0.00  0.00      C2   C
ATOM   2621  C   PRO A 288     -38.293 -20.346 -14.221  0.00  0.00      C2   C
ATOM   2622  O   PRO A 288     -39.160 -20.470 -13.377  0.00  0.00      C2   O
ATOM   2623  CB  PRO A 288     -38.664 -22.213 -16.024  0.00  0.00      C2   C
ATOM   2624  CG  PRO A 288     -38.497 -22.248 -17.494  0.00  0.00      C2   C
ATOM   2625  CD  PRO A 288     -37.427 -21.269 -17.746  0.00  0.00      C2   C
ATOM   2626  HA  PRO A 288     -39.438 -20.106 -15.938  0.00  0.00      C2   H
ATOM   2627  HB3 PRO A 288     -39.615 -22.653 -15.723  0.00  0.00      C2   H
ATOM   2628  HB2 PRO A 288     -37.823 -22.709 -15.539  0.00  0.00      C2   H
ATOM   2629  HG3 PRO A 288     -39.490 -22.005 -17.871  0.00  0.00      C2   H
ATOM   2630  HG2 PRO A 288     -38.255 -23.200 -17.967  0.00  0.00      C2   H
ATOM   2631  HD2 PRO A 288     -36.488 -21.748 -17.468  0.00  0.00      C2   H
ATOM   2632  HD3 PRO A 288     -37.478 -20.922 -18.778  0.00  0.00      C2   H
ATOM   2633  N   GLU A 289     -37.074 -19.850 -13.954  0.00  0.00      C2   N
ATOM   2634  CA  GLU A 289     -36.539 -19.380 -12.720  0.00  0.00      C2   C
ATOM   2635  C   GLU A 289     -36.912 -17.901 -12.363  0.00  0.00      C2   C
ATOM   2636  O   GLU A 289     -36.436 -17.471 -11.314  0.00  0.00      C2   O
ATOM   2637  CB  GLU A 289     -35.040 -19.487 -12.836  0.00  0.00      C2   C
ATOM   2638  CG  GLU A 289     -34.441 -20.948 -12.852  0.00  0.00      C2   C
ATOM   2639  CD  GLU A 289     -32.909 -20.766 -12.810  0.00  0.00      C2   C
ATOM   2640  OE1 GLU A 289     -32.315 -20.376 -11.774  0.00  0.00      C2   O
ATOM   2641  OE2 GLU A 289     -32.279 -20.840 -13.885  0.00  0.00      C2   O
ATOM   2642  H   GLU A 289     -36.370 -19.764 -14.674  0.00  0.00      C2   H
ATOM   2643  HA  GLU A 289     -36.844 -20.117 -11.976  0.00  0.00      C2   H
ATOM   2644  HB3 GLU A 289     -34.659 -19.084 -11.898  0.00  0.00      C2   H
ATOM   2645  HB2 GLU A 289     -34.652 -18.876 -13.651  0.00  0.00      C2   H
ATOM   2646  HG3 GLU A 289     -34.746 -21.520 -13.729  0.00  0.00      C2   H
ATOM   2647  HG2 GLU A 289     -34.817 -21.582 -12.049  0.00  0.00      C2   H
ATOM   2648  N   TYR A 290     -37.671 -17.269 -13.290  0.00  0.00      C2   N
ATOM   2649  CA  TYR A 290     -38.368 -16.003 -13.089  0.00  0.00      C2   C
ATOM   2650  C   TYR A 290     -39.853 -16.232 -13.053  0.00  0.00      C2   C
ATOM   2651  O   TYR A 290     -40.285 -17.020 -13.885  0.00  0.00      C2   O
ATOM   2652  CB  TYR A 290     -37.898 -14.939 -14.146  0.00  0.00      C2   C
ATOM   2653  CG  TYR A 290     -38.591 -13.593 -14.099  0.00  0.00      C2   C
ATOM   2654  CD1 TYR A 290     -38.307 -12.757 -13.074  0.00  0.00      C2   C
ATOM   2655  CD2 TYR A 290     -39.463 -13.198 -15.149  0.00  0.00      C2   C
ATOM   2656  CE1 TYR A 290     -38.928 -11.523 -12.930  0.00  0.00      C2   C
ATOM   2657  CE2 TYR A 290     -40.012 -11.889 -15.134  0.00  0.00      C2   C
ATOM   2658  CZ  TYR A 290     -39.773 -11.073 -14.010  0.00  0.00      C2   C
ATOM   2659  OH  TYR A 290     -40.404  -9.856 -14.078  0.00  0.00      C2   O
ATOM   2660  H   TYR A 290     -37.999 -17.841 -14.055  0.00  0.00      C2   H
ATOM   2661  HA  TYR A 290     -37.964 -15.721 -12.117  0.00  0.00      C2   H
ATOM   2662  HB3 TYR A 290     -37.946 -15.359 -15.151  0.00  0.00      C2   H
ATOM   2663  HB2 TYR A 290     -36.846 -14.673 -14.045  0.00  0.00      C2   H
ATOM   2664  HD1 TYR A 290     -37.713 -13.118 -12.247  0.00  0.00      C2   H
ATOM   2665  HD2 TYR A 290     -39.633 -13.931 -15.924  0.00  0.00      C2   H
ATOM   2666  HE1 TYR A 290     -38.657 -10.971 -12.042  0.00  0.00      C2   H
ATOM   2667  HE2 TYR A 290     -40.477 -11.382 -15.966  0.00  0.00      C2   H
ATOM   2668  HH  TYR A 290     -40.599  -9.256 -13.355  0.00  0.00      C2   H
ATOM   2669  N   ALA A 291     -40.528 -15.662 -12.049  0.00  0.00      C2   N
ATOM   2670  CA  ALA A 291     -41.962 -15.818 -11.940  0.00  0.00      C2   C
ATOM   2671  C   ALA A 291     -42.691 -14.466 -11.656  0.00  0.00      C2   C
ATOM   2672  O   ALA A 291     -43.669 -14.476 -10.935  0.00  0.00      C2   O
ATOM   2673  CB  ALA A 291     -42.307 -16.835 -10.839  0.00  0.00      C2   C
ATOM   2674  H   ALA A 291     -40.011 -15.053 -11.431  0.00  0.00      C2   H
ATOM   2675  HA  ALA A 291     -42.380 -16.056 -12.918  0.00  0.00      C2   H
ATOM   2676  HB1 ALA A 291     -41.631 -17.671 -11.019  0.00  0.00      C2   H
ATOM   2677  HB2 ALA A 291     -42.009 -16.491  -9.848  0.00  0.00      C2   H
ATOM   2678  HB3 ALA A 291     -43.353 -17.140 -10.848  0.00  0.00      C2   H
ATOM   2679  N   GLY A 292     -42.102 -13.401 -12.157  0.00  0.00      C2   N
ATOM   2680  CA  GLY A 292     -42.513 -12.046 -12.008  0.00  0.00      C2   C
ATOM   2681  C   GLY A 292     -43.531 -11.596 -13.061  0.00  0.00      C2   C
ATOM   2682  O   GLY A 292     -44.129 -12.389 -13.779  0.00  0.00      C2   O
ATOM   2683  H   GLY A 292     -41.165 -13.573 -12.492  0.00  0.00      C2   H
ATOM   2684  HA3 GLY A 292     -41.589 -11.511 -12.229  0.00  0.00      C2   H
ATOM   2685  HA2 GLY A 292     -42.696 -11.817 -10.959  0.00  0.00      C2   H
ATOM   2686  N   SER A 293     -43.631 -10.297 -13.189  0.00  0.00      C2   N
ATOM   2687  CA  SER A 293     -44.701  -9.700 -13.950  0.00  0.00      C2   C
ATOM   2688  C   SER A 293     -44.226  -9.332 -15.382  0.00  0.00      C2   C
ATOM   2689  O   SER A 293     -45.049  -8.913 -16.177  0.00  0.00      C2   O
ATOM   2690  CB  SER A 293     -45.253  -8.465 -13.143  0.00  0.00      C2   C
ATOM   2691  OG  SER A 293     -44.239  -7.468 -13.039  0.00  0.00      C2   O
ATOM   2692  H   SER A 293     -43.017  -9.727 -12.625  0.00  0.00      C2   H
ATOM   2693  HA  SER A 293     -45.577 -10.330 -14.101  0.00  0.00      C2   H
ATOM   2694  HB3 SER A 293     -45.511  -8.635 -12.097  0.00  0.00      C2   H
ATOM   2695  HB2 SER A 293     -46.108  -7.974 -13.607  0.00  0.00      C2   H
ATOM   2696  HG  SER A 293     -43.514  -7.686 -12.449  0.00  0.00      C2   H
ATOM   2697  N   ASN A 294     -42.907  -9.524 -15.624  0.00  0.00      C2   N
ATOM   2698  CA  ASN A 294     -42.163  -9.130 -16.807  0.00  0.00      C2   C
ATOM   2699  C   ASN A 294     -42.226  -7.596 -17.040  0.00  0.00      C2   C
ATOM   2700  O   ASN A 294     -42.090  -7.096 -18.120  0.00  0.00      C2   O
ATOM   2701  CB  ASN A 294     -42.729  -9.771 -18.076  0.00  0.00      C2   C
ATOM   2702  CG  ASN A 294     -42.520 -11.217 -18.120  0.00  0.00      C2   C
ATOM   2703  OD1 ASN A 294     -41.421 -11.764 -18.205  0.00  0.00      C2   O
ATOM   2704  ND2 ASN A 294     -43.580 -11.970 -18.327  0.00  0.00      C2   N
ATOM   2705  H   ASN A 294     -42.379  -9.829 -14.819  0.00  0.00      C2   H
ATOM   2706  HA  ASN A 294     -41.108  -9.312 -16.603  0.00  0.00      C2   H
ATOM   2707  HB3 ASN A 294     -42.070  -9.476 -18.893  0.00  0.00      C2   H
ATOM   2708  HB2 ASN A 294     -43.733  -9.471 -18.378  0.00  0.00      C2   H
ATOM   2709 HD22 ASN A 294     -43.636 -12.972 -18.209  0.00  0.00      C2   H
ATOM   2710 HD21 ASN A 294     -44.419 -11.533 -18.680  0.00  0.00      C2   H
ATOM   2711  N   THR A 295     -42.372  -6.766 -15.986  0.00  0.00      C2   N
ATOM   2712  CA  THR A 295     -42.109  -5.316 -15.904  0.00  0.00      C2   C
ATOM   2713  C   THR A 295     -40.586  -5.167 -15.989  0.00  0.00      C2   C
ATOM   2714  O   THR A 295     -39.878  -6.050 -15.554  0.00  0.00      C2   O
ATOM   2715  CB  THR A 295     -42.531  -4.831 -14.442  0.00  0.00      C2   C
ATOM   2716  OG1 THR A 295     -43.916  -4.968 -14.284  0.00  0.00      C2   O
ATOM   2717  CG2 THR A 295     -42.268  -3.372 -13.986  0.00  0.00      C2   C
ATOM   2718  H   THR A 295     -42.553  -7.299 -15.147  0.00  0.00      C2   H
ATOM   2719  HA  THR A 295     -42.639  -4.743 -16.664  0.00  0.00      C2   H
ATOM   2720  HB  THR A 295     -42.045  -5.446 -13.684  0.00  0.00      C2   H
ATOM   2721  HG1 THR A 295     -44.025  -5.921 -14.325  0.00  0.00      C2   H
ATOM   2722 HG21 THR A 295     -42.294  -3.032 -12.950  0.00  0.00      C2   H
ATOM   2723 HG22 THR A 295     -41.205  -3.173 -14.121  0.00  0.00      C2   H
ATOM   2724 HG23 THR A 295     -42.823  -2.727 -14.667  0.00  0.00      C2   H
ATOM   2725  N   TYR A 296     -40.114  -4.128 -16.703  0.00  0.00      C2   N
ATOM   2726  CA  TYR A 296     -38.783  -3.854 -17.219  0.00  0.00      C2   C
ATOM   2727  C   TYR A 296     -37.716  -3.709 -16.111  0.00  0.00      C2   C
ATOM   2728  O   TYR A 296     -36.593  -4.206 -16.257  0.00  0.00      C2   O
ATOM   2729  CB  TYR A 296     -38.801  -2.787 -18.273  0.00  0.00      C2   C
ATOM   2730  CG  TYR A 296     -39.870  -3.033 -19.345  0.00  0.00      C2   C
ATOM   2731  CD1 TYR A 296     -40.867  -2.134 -19.555  0.00  0.00      C2   C
ATOM   2732  CD2 TYR A 296     -39.833  -4.263 -20.087  0.00  0.00      C2   C
ATOM   2733  CE1 TYR A 296     -41.899  -2.335 -20.464  0.00  0.00      C2   C
ATOM   2734  CE2 TYR A 296     -40.793  -4.434 -21.109  0.00  0.00      C2   C
ATOM   2735  CZ  TYR A 296     -41.875  -3.506 -21.286  0.00  0.00      C2   C
ATOM   2736  OH  TYR A 296     -42.810  -3.771 -22.232  0.00  0.00      C2   O
ATOM   2737  H   TYR A 296     -40.759  -3.363 -16.843  0.00  0.00      C2   H
ATOM   2738  HA  TYR A 296     -38.456  -4.757 -17.734  0.00  0.00      C2   H
ATOM   2739  HB3 TYR A 296     -37.832  -2.675 -18.758  0.00  0.00      C2   H
ATOM   2740  HB2 TYR A 296     -39.017  -1.850 -17.759  0.00  0.00      C2   H
ATOM   2741  HD1 TYR A 296     -40.949  -1.237 -18.960  0.00  0.00      C2   H
ATOM   2742  HD2 TYR A 296     -39.090  -5.015 -19.862  0.00  0.00      C2   H
ATOM   2743  HE1 TYR A 296     -42.664  -1.582 -20.588  0.00  0.00      C2   H
ATOM   2744  HE2 TYR A 296     -40.820  -5.365 -21.656  0.00  0.00      C2   H
ATOM   2745  HH  TYR A 296     -42.810  -4.652 -22.613  0.00  0.00      C2   H
ATOM   2746  N   GLU A 297     -38.133  -3.140 -14.953  0.00  0.00      C2   N
ATOM   2747  CA  GLU A 297     -37.289  -3.081 -13.738  0.00  0.00      C2   C
ATOM   2748  C   GLU A 297     -37.030  -4.485 -13.126  0.00  0.00      C2   C
ATOM   2749  O   GLU A 297     -35.876  -4.723 -12.765  0.00  0.00      C2   O
ATOM   2750  CB  GLU A 297     -37.996  -2.139 -12.780  0.00  0.00      C2   C
ATOM   2751  CG  GLU A 297     -37.813  -0.593 -13.163  0.00  0.00      C2   C
ATOM   2752  CD  GLU A 297     -38.650   0.291 -12.305  0.00  0.00      C2   C
ATOM   2753  OE1 GLU A 297     -38.277   0.576 -11.185  0.00  0.00      C2   O
ATOM   2754  OE2 GLU A 297     -39.796   0.529 -12.726  0.00  0.00      C2   O
ATOM   2755  H   GLU A 297     -39.031  -2.682 -14.898  0.00  0.00      C2   H
ATOM   2756  HA  GLU A 297     -36.252  -2.807 -13.931  0.00  0.00      C2   H
ATOM   2757  HB3 GLU A 297     -37.572  -2.257 -11.783  0.00  0.00      C2   H
ATOM   2758  HB2 GLU A 297     -39.035  -2.436 -12.636  0.00  0.00      C2   H
ATOM   2759  HG3 GLU A 297     -38.076  -0.505 -14.217  0.00  0.00      C2   H
ATOM   2760  HG2 GLU A 297     -36.817  -0.167 -13.040  0.00  0.00      C2   H
ATOM   2761  N   GLU A 298     -38.044  -5.345 -13.073  0.00  0.00      C2   N
ATOM   2762  CA  GLU A 298     -37.883  -6.713 -12.593  0.00  0.00      C2   C
ATOM   2763  C   GLU A 298     -37.014  -7.556 -13.524  0.00  0.00      C2   C
ATOM   2764  O   GLU A 298     -36.218  -8.374 -12.933  0.00  0.00      C2   O
ATOM   2765  CB  GLU A 298     -39.188  -7.387 -12.344  0.00  0.00      C2   C
ATOM   2766  CG  GLU A 298     -40.186  -6.538 -11.553  0.00  0.00      C2   C
ATOM   2767  CD  GLU A 298     -41.499  -7.212 -11.086  0.00  0.00      C2   C
ATOM   2768  OE1 GLU A 298     -42.006  -6.847 -10.002  0.00  0.00      C2   O
ATOM   2769  OE2 GLU A 298     -41.963  -8.105 -11.805  0.00  0.00      C2   O
ATOM   2770  H   GLU A 298     -38.972  -5.003 -13.280  0.00  0.00      C2   H
ATOM   2771  HA  GLU A 298     -37.442  -6.743 -11.597  0.00  0.00      C2   H
ATOM   2772  HB3 GLU A 298     -39.058  -8.350 -11.850  0.00  0.00      C2   H
ATOM   2773  HB2 GLU A 298     -39.718  -7.549 -13.283  0.00  0.00      C2   H
ATOM   2774  HG3 GLU A 298     -40.388  -5.707 -12.228  0.00  0.00      C2   H
ATOM   2775  HG2 GLU A 298     -39.639  -5.979 -10.794  0.00  0.00      C2   H
ATOM   2776  N   ALA A 299     -37.006  -7.423 -14.862  0.00  0.00      C2   N
ATOM   2777  CA  ALA A 299     -36.294  -8.239 -15.848  0.00  0.00      C2   C
ATOM   2778  C   ALA A 299     -34.851  -7.948 -15.642  0.00  0.00      C2   C
ATOM   2779  O   ALA A 299     -34.105  -8.880 -15.432  0.00  0.00      C2   O
ATOM   2780  CB  ALA A 299     -36.750  -7.871 -17.217  0.00  0.00      C2   C
ATOM   2781  H   ALA A 299     -37.714  -6.844 -15.291  0.00  0.00      C2   H
ATOM   2782  HA  ALA A 299     -36.493  -9.298 -15.682  0.00  0.00      C2   H
ATOM   2783  HB1 ALA A 299     -37.813  -8.065 -17.357  0.00  0.00      C2   H
ATOM   2784  HB2 ALA A 299     -36.578  -6.818 -17.439  0.00  0.00      C2   H
ATOM   2785  HB3 ALA A 299     -36.309  -8.493 -17.995  0.00  0.00      C2   H
ATOM   2786  N   ALA A 300     -34.517  -6.654 -15.517  0.00  0.00      C2   N
ATOM   2787  CA  ALA A 300     -33.290  -6.037 -15.150  0.00  0.00      C2   C
ATOM   2788  C   ALA A 300     -32.792  -6.384 -13.809  0.00  0.00      C2   C
ATOM   2789  O   ALA A 300     -31.654  -6.635 -13.558  0.00  0.00      C2   O
ATOM   2790  CB  ALA A 300     -33.337  -4.535 -15.326  0.00  0.00      C2   C
ATOM   2791  H   ALA A 300     -35.255  -5.965 -15.541  0.00  0.00      C2   H
ATOM   2792  HA  ALA A 300     -32.516  -6.384 -15.834  0.00  0.00      C2   H
ATOM   2793  HB1 ALA A 300     -32.492  -4.093 -14.798  0.00  0.00      C2   H
ATOM   2794  HB2 ALA A 300     -33.379  -4.334 -16.397  0.00  0.00      C2   H
ATOM   2795  HB3 ALA A 300     -34.284  -4.080 -15.037  0.00  0.00      C2   H
ATOM   2796  N   ALA A 301     -33.748  -6.489 -12.843  0.00  0.00      C2   N
ATOM   2797  CA  ALA A 301     -33.550  -6.985 -11.495  0.00  0.00      C2   C
ATOM   2798  C   ALA A 301     -33.054  -8.433 -11.471  0.00  0.00      C2   C
ATOM   2799  O   ALA A 301     -32.017  -8.674 -10.819  0.00  0.00      C2   O
ATOM   2800  CB  ALA A 301     -34.771  -6.746 -10.662  0.00  0.00      C2   C
ATOM   2801  H   ALA A 301     -34.684  -6.155 -13.023  0.00  0.00      C2   H
ATOM   2802  HA  ALA A 301     -32.699  -6.386 -11.169  0.00  0.00      C2   H
ATOM   2803  HB1 ALA A 301     -35.142  -5.723 -10.600  0.00  0.00      C2   H
ATOM   2804  HB2 ALA A 301     -35.553  -7.414 -11.022  0.00  0.00      C2   H
ATOM   2805  HB3 ALA A 301     -34.583  -6.989  -9.616  0.00  0.00      C2   H
ATOM   2806  N   TYR A 302     -33.772  -9.286 -12.190  0.00  0.00      C2   N
ATOM   2807  CA  TYR A 302     -33.422 -10.666 -12.287  0.00  0.00      C2   C
ATOM   2808  C   TYR A 302     -32.040 -10.827 -12.897  0.00  0.00      C2   C
ATOM   2809  O   TYR A 302     -31.278 -11.621 -12.404  0.00  0.00      C2   O
ATOM   2810  CB  TYR A 302     -34.476 -11.534 -13.074  0.00  0.00      C2   C
ATOM   2811  CG  TYR A 302     -34.231 -12.934 -13.539  0.00  0.00      C2   C
ATOM   2812  CD1 TYR A 302     -34.620 -14.039 -12.725  0.00  0.00      C2   C
ATOM   2813  CD2 TYR A 302     -33.502 -13.172 -14.777  0.00  0.00      C2   C
ATOM   2814  CE1 TYR A 302     -34.326 -15.317 -13.163  0.00  0.00      C2   C
ATOM   2815  CE2 TYR A 302     -33.169 -14.498 -15.126  0.00  0.00      C2   C
ATOM   2816  CZ  TYR A 302     -33.568 -15.527 -14.318  0.00  0.00      C2   C
ATOM   2817  OH  TYR A 302     -33.166 -16.795 -14.651  0.00  0.00      C2   O
ATOM   2818  H   TYR A 302     -34.530  -8.921 -12.748  0.00  0.00      C2   H
ATOM   2819  HA  TYR A 302     -33.418 -11.030 -11.259  0.00  0.00      C2   H
ATOM   2820  HB3 TYR A 302     -34.888 -11.037 -13.951  0.00  0.00      C2   H
ATOM   2821  HB2 TYR A 302     -35.242 -11.562 -12.299  0.00  0.00      C2   H
ATOM   2822  HD1 TYR A 302     -35.209 -14.025 -11.820  0.00  0.00      C2   H
ATOM   2823  HD2 TYR A 302     -33.319 -12.306 -15.396  0.00  0.00      C2   H
ATOM   2824  HE1 TYR A 302     -34.730 -16.051 -12.481  0.00  0.00      C2   H
ATOM   2825  HE2 TYR A 302     -32.779 -14.739 -16.104  0.00  0.00      C2   H
ATOM   2826  HH  TYR A 302     -32.620 -16.815 -15.440  0.00  0.00      C2   H
ATOM   2827  N   ILE A 303     -31.728 -10.091 -13.972  0.00  0.00      C2   N
ATOM   2828  CA  ILE A 303     -30.430  -9.775 -14.547  0.00  0.00      C2   C
ATOM   2829  C   ILE A 303     -29.313  -9.309 -13.529  0.00  0.00      C2   C
ATOM   2830  O   ILE A 303     -28.293  -9.919 -13.356  0.00  0.00      C2   O
ATOM   2831  CB  ILE A 303     -30.480  -9.009 -15.895  0.00  0.00      C2   C
ATOM   2832  CG1 ILE A 303     -31.223  -9.885 -16.935  0.00  0.00      C2   C
ATOM   2833  CG2 ILE A 303     -29.118  -8.562 -16.487  0.00  0.00      C2   C
ATOM   2834  CD1 ILE A 303     -31.865  -9.204 -18.141  0.00  0.00      C2   C
ATOM   2835  H   ILE A 303     -32.503  -9.520 -14.277  0.00  0.00      C2   H
ATOM   2836  HA  ILE A 303     -30.050 -10.782 -14.717  0.00  0.00      C2   H
ATOM   2837  HB  ILE A 303     -31.073  -8.107 -15.740  0.00  0.00      C2   H
ATOM   2838 HG13 ILE A 303     -31.951 -10.511 -16.417  0.00  0.00      C2   H
ATOM   2839 HG12 ILE A 303     -30.445 -10.515 -17.365  0.00  0.00      C2   H
ATOM   2840 HG21 ILE A 303     -29.147  -8.217 -17.520  0.00  0.00      C2   H
ATOM   2841 HG22 ILE A 303     -28.507  -7.914 -15.857  0.00  0.00      C2   H
ATOM   2842 HG23 ILE A 303     -28.523  -9.465 -16.625  0.00  0.00      C2   H
ATOM   2843 HD11 ILE A 303     -31.077  -8.795 -18.773  0.00  0.00      C2   H
ATOM   2844 HD12 ILE A 303     -32.524  -9.889 -18.675  0.00  0.00      C2   H
ATOM   2845 HD13 ILE A 303     -32.532  -8.369 -17.928  0.00  0.00      C2   H
ATOM   2846  N   GLN A 304     -29.634  -8.372 -12.630  0.00  0.00      C2   N
ATOM   2847  CA  GLN A 304     -28.922  -7.953 -11.378  0.00  0.00      C2   C
ATOM   2848  C   GLN A 304     -28.604  -9.223 -10.493  0.00  0.00      C2   C
ATOM   2849  O   GLN A 304     -27.372  -9.477 -10.207  0.00  0.00      C2   O
ATOM   2850  CB  GLN A 304     -29.566  -6.742 -10.663  0.00  0.00      C2   C
ATOM   2851  CG  GLN A 304     -29.645  -6.783  -9.090  0.00  0.00      C2   C
ATOM   2852  CD  GLN A 304     -30.437  -5.651  -8.583  0.00  0.00      C2   C
ATOM   2853  OE1 GLN A 304     -29.982  -4.591  -8.270  0.00  0.00      C2   O
ATOM   2854  NE2 GLN A 304     -31.739  -5.846  -8.511  0.00  0.00      C2   N
ATOM   2855  H   GLN A 304     -30.551  -7.964 -12.737  0.00  0.00      C2   H
ATOM   2856  HA  GLN A 304     -27.900  -7.770 -11.709  0.00  0.00      C2   H
ATOM   2857  HB3 GLN A 304     -30.521  -6.530 -11.143  0.00  0.00      C2   H
ATOM   2858  HB2 GLN A 304     -29.096  -5.818 -11.001  0.00  0.00      C2   H
ATOM   2859  HG3 GLN A 304     -28.629  -6.587  -8.750  0.00  0.00      C2   H
ATOM   2860  HG2 GLN A 304     -30.106  -7.701  -8.724  0.00  0.00      C2   H
ATOM   2861 HE22 GLN A 304     -32.299  -5.080  -8.163  0.00  0.00      C2   H
ATOM   2862 HE21 GLN A 304     -32.140  -6.751  -8.709  0.00  0.00      C2   H
ATOM   2863  N   CYS A 305     -29.657 -10.082 -10.278  0.00  0.00      C2   N
ATOM   2864  CA  CYS A 305     -29.399 -11.271  -9.462  0.00  0.00      C2   C
ATOM   2865  C   CYS A 305     -28.420 -12.272 -10.125  0.00  0.00      C2   C
ATOM   2866  O   CYS A 305     -27.598 -12.868  -9.451  0.00  0.00      C2   O
ATOM   2867  CB  CYS A 305     -30.641 -12.019  -9.047  0.00  0.00      C2   C
ATOM   2868  SG  CYS A 305     -31.901 -10.957  -8.297  0.00  0.00      C2   S
ATOM   2869  H   CYS A 305     -30.599  -9.832 -10.544  0.00  0.00      C2   H
ATOM   2870  HA  CYS A 305     -28.954 -10.957  -8.518  0.00  0.00      C2   H
ATOM   2871  HB3 CYS A 305     -30.513 -12.835  -8.336  0.00  0.00      C2   H
ATOM   2872  HB2 CYS A 305     -31.173 -12.533  -9.847  0.00  0.00      C2   H
ATOM   2873  HG  CYS A 305     -30.969 -10.417  -7.508  0.00  0.00      C2   H
ATOM   2874  N   GLN A 306     -28.514 -12.376 -11.462  0.00  0.00      C2   N
ATOM   2875  CA  GLN A 306     -27.532 -13.179 -12.159  0.00  0.00      C2   C
ATOM   2876  C   GLN A 306     -26.054 -12.685 -12.067  0.00  0.00      C2   C
ATOM   2877  O   GLN A 306     -25.161 -13.421 -11.803  0.00  0.00      C2   O
ATOM   2878  CB  GLN A 306     -27.996 -13.384 -13.609  0.00  0.00      C2   C
ATOM   2879  CG  GLN A 306     -29.433 -14.006 -13.758  0.00  0.00      C2   C
ATOM   2880  CD  GLN A 306     -29.806 -15.078 -12.756  0.00  0.00      C2   C
ATOM   2881  OE1 GLN A 306     -29.223 -16.162 -12.842  0.00  0.00      C2   O
ATOM   2882  NE2 GLN A 306     -30.847 -14.894 -12.023  0.00  0.00      C2   N
ATOM   2883  H   GLN A 306     -29.109 -11.671 -11.874  0.00  0.00      C2   H
ATOM   2884  HA  GLN A 306     -27.449 -14.154 -11.678  0.00  0.00      C2   H
ATOM   2885  HB3 GLN A 306     -27.270 -13.942 -14.200  0.00  0.00      C2   H
ATOM   2886  HB2 GLN A 306     -27.908 -12.421 -14.112  0.00  0.00      C2   H
ATOM   2887  HG3 GLN A 306     -29.546 -14.471 -14.738  0.00  0.00      C2   H
ATOM   2888  HG2 GLN A 306     -30.128 -13.174 -13.645  0.00  0.00      C2   H
ATOM   2889 HE22 GLN A 306     -31.270 -15.593 -11.429  0.00  0.00      C2   H
ATOM   2890 HE21 GLN A 306     -31.326 -14.030 -12.234  0.00  0.00      C2   H
ATOM   2891  N   PHE A 307     -25.858 -11.372 -12.154  0.00  0.00      C2   N
ATOM   2892  CA  PHE A 307     -24.519 -10.705 -11.955  0.00  0.00      C2   C
ATOM   2893  C   PHE A 307     -23.981 -10.735 -10.486  0.00  0.00      C2   C
ATOM   2894  O   PHE A 307     -22.768 -10.923 -10.276  0.00  0.00      C2   O
ATOM   2895  CB  PHE A 307     -24.720  -9.203 -12.393  0.00  0.00      C2   C
ATOM   2896  CG  PHE A 307     -24.571  -8.811 -13.875  0.00  0.00      C2   C
ATOM   2897  CD1 PHE A 307     -23.267  -8.929 -14.478  0.00  0.00      C2   C
ATOM   2898  CD2 PHE A 307     -25.584  -8.136 -14.569  0.00  0.00      C2   C
ATOM   2899  CE1 PHE A 307     -23.080  -8.360 -15.768  0.00  0.00      C2   C
ATOM   2900  CE2 PHE A 307     -25.369  -7.704 -15.853  0.00  0.00      C2   C
ATOM   2901  CZ  PHE A 307     -24.117  -7.781 -16.407  0.00  0.00      C2   C
ATOM   2902  H   PHE A 307     -26.626 -10.762 -12.397  0.00  0.00      C2   H
ATOM   2903  HA  PHE A 307     -23.846 -11.208 -12.649  0.00  0.00      C2   H
ATOM   2904  HB3 PHE A 307     -23.983  -8.625 -11.835  0.00  0.00      C2   H
ATOM   2905  HB2 PHE A 307     -25.667  -8.783 -12.054  0.00  0.00      C2   H
ATOM   2906  HD1 PHE A 307     -22.439  -9.390 -13.959  0.00  0.00      C2   H
ATOM   2907  HD2 PHE A 307     -26.570  -7.920 -14.186  0.00  0.00      C2   H
ATOM   2908  HE1 PHE A 307     -22.137  -8.182 -16.263  0.00  0.00      C2   H
ATOM   2909  HE2 PHE A 307     -26.183  -7.320 -16.451  0.00  0.00      C2   H
ATOM   2910  HZ  PHE A 307     -23.898  -7.406 -17.395  0.00  0.00      C2   H
ATOM   2911  N   GLU A 308     -24.831 -10.546  -9.498  0.00  0.00      C2   N
ATOM   2912  CA  GLU A 308     -24.423 -10.554  -8.054  0.00  0.00      C2   C
ATOM   2913  C   GLU A 308     -24.248 -12.048  -7.680  0.00  0.00      C2   C
ATOM   2914  O   GLU A 308     -23.384 -12.313  -6.851  0.00  0.00      C2   O
ATOM   2915  CB  GLU A 308     -25.421  -9.767  -7.173  0.00  0.00      C2   C
ATOM   2916  CG  GLU A 308     -25.430  -8.291  -7.385  0.00  0.00      C2   C
ATOM   2917  CD  GLU A 308     -26.450  -7.473  -6.569  0.00  0.00      C2   C
ATOM   2918  OE1 GLU A 308     -26.385  -6.234  -6.609  0.00  0.00      C2   O
ATOM   2919  OE2 GLU A 308     -27.239  -8.104  -5.885  0.00  0.00      C2   O
ATOM   2920  H   GLU A 308     -25.808 -10.553  -9.754  0.00  0.00      C2   H
ATOM   2921  HA  GLU A 308     -23.480 -10.061  -7.818  0.00  0.00      C2   H
ATOM   2922  HB3 GLU A 308     -25.190  -9.958  -6.125  0.00  0.00      C2   H
ATOM   2923  HB2 GLU A 308     -26.413 -10.191  -7.327  0.00  0.00      C2   H
ATOM   2924  HG3 GLU A 308     -25.603  -8.062  -8.436  0.00  0.00      C2   H
ATOM   2925  HG2 GLU A 308     -24.417  -7.902  -7.276  0.00  0.00      C2   H
ATOM   2926  N   ASP A 309     -24.955 -13.055  -8.314  0.00  0.00      C2   N
ATOM   2927  CA  ASP A 309     -24.524 -14.478  -8.150  0.00  0.00      C2   C
ATOM   2928  C   ASP A 309     -23.067 -14.698  -8.620  0.00  0.00      C2   C
ATOM   2929  O   ASP A 309     -22.455 -15.707  -8.198  0.00  0.00      C2   O
ATOM   2930  CB  ASP A 309     -25.491 -15.598  -8.717  0.00  0.00      C2   C
ATOM   2931  CG  ASP A 309     -26.874 -15.683  -7.988  0.00  0.00      C2   C
ATOM   2932  OD1 ASP A 309     -27.725 -16.424  -8.575  0.00  0.00      C2   O
ATOM   2933  OD2 ASP A 309     -26.981 -15.335  -6.808  0.00  0.00      C2   O
ATOM   2934  H   ASP A 309     -25.653 -12.804  -9.000  0.00  0.00      C2   H
ATOM   2935  HA  ASP A 309     -24.397 -14.644  -7.080  0.00  0.00      C2   H
ATOM   2936  HB3 ASP A 309     -25.099 -16.606  -8.583  0.00  0.00      C2   H
ATOM   2937  HB2 ASP A 309     -25.633 -15.564  -9.797  0.00  0.00      C2   H
ATOM   2938  N   LEU A 310     -22.374 -13.776  -9.401  0.00  0.00      C2   N
ATOM   2939  CA  LEU A 310     -20.939 -13.878  -9.697  0.00  0.00      C2   C
ATOM   2940  C   LEU A 310     -20.093 -13.287  -8.559  0.00  0.00      C2   C
ATOM   2941  O   LEU A 310     -18.889 -13.528  -8.619  0.00  0.00      C2   O
ATOM   2942  CB  LEU A 310     -20.675 -13.326 -11.138  0.00  0.00      C2   C
ATOM   2943  CG  LEU A 310     -21.487 -13.955 -12.245  0.00  0.00      C2   C
ATOM   2944  CD1 LEU A 310     -21.673 -13.165 -13.510  0.00  0.00      C2   C
ATOM   2945  CD2 LEU A 310     -20.891 -15.332 -12.565  0.00  0.00      C2   C
ATOM   2946  H   LEU A 310     -22.801 -12.884  -9.606  0.00  0.00      C2   H
ATOM   2947  HA  LEU A 310     -20.749 -14.951  -9.707  0.00  0.00      C2   H
ATOM   2948  HB3 LEU A 310     -19.613 -13.502 -11.310  0.00  0.00      C2   H
ATOM   2949  HB2 LEU A 310     -20.811 -12.245 -11.117  0.00  0.00      C2   H
ATOM   2950  HG  LEU A 310     -22.494 -14.079 -11.846  0.00  0.00      C2   H
ATOM   2951 HD11 LEU A 310     -21.314 -12.137 -13.477  0.00  0.00      C2   H
ATOM   2952 HD12 LEU A 310     -21.062 -13.663 -14.262  0.00  0.00      C2   H
ATOM   2953 HD13 LEU A 310     -22.684 -13.099 -13.912  0.00  0.00      C2   H
ATOM   2954 HD21 LEU A 310     -21.565 -15.826 -13.265  0.00  0.00      C2   H
ATOM   2955 HD22 LEU A 310     -19.907 -15.314 -13.032  0.00  0.00      C2   H
ATOM   2956 HD23 LEU A 310     -20.996 -15.975 -11.691  0.00  0.00      C2   H
ATOM   2957  N   ASN A 311     -20.661 -12.486  -7.679  0.00  0.00      C2   N
ATOM   2958  CA  ASN A 311     -19.941 -11.895  -6.672  0.00  0.00      C2   C
ATOM   2959  C   ASN A 311     -19.970 -12.885  -5.528  0.00  0.00      C2   C
ATOM   2960  O   ASN A 311     -21.053 -13.111  -4.991  0.00  0.00      C2   O
ATOM   2961  CB  ASN A 311     -20.549 -10.438  -6.141  0.00  0.00      C2   C
ATOM   2962  CG  ASN A 311     -19.595  -9.678  -5.275  0.00  0.00      C2   C
ATOM   2963  OD1 ASN A 311     -18.395 -10.071  -5.177  0.00  0.00      C2   O
ATOM   2964  ND2 ASN A 311     -20.141  -8.599  -4.537  0.00  0.00      C2   N
ATOM   2965  H   ASN A 311     -21.669 -12.437  -7.650  0.00  0.00      C2   H
ATOM   2966  HA  ASN A 311     -18.889 -11.792  -6.940  0.00  0.00      C2   H
ATOM   2967  HB3 ASN A 311     -21.521 -10.680  -5.713  0.00  0.00      C2   H
ATOM   2968  HB2 ASN A 311     -20.815  -9.800  -6.984  0.00  0.00      C2   H
ATOM   2969 HD22 ASN A 311     -19.666  -8.181  -3.750  0.00  0.00      C2   H
ATOM   2970 HD21 ASN A 311     -21.131  -8.400  -4.549  0.00  0.00      C2   H
ATOM   2971  N   LYS A 312     -18.880 -13.678  -5.300  0.00  0.00      C2   N
ATOM   2972  CA  LYS A 312     -18.848 -14.662  -4.251  0.00  0.00      C2   C
ATOM   2973  C   LYS A 312     -18.275 -14.106  -2.963  0.00  0.00      C2   C
ATOM   2974  O   LYS A 312     -18.584 -14.581  -1.896  0.00  0.00      C2   O
ATOM   2975  CB  LYS A 312     -18.044 -15.939  -4.652  0.00  0.00      C2   C
ATOM   2976  CG  LYS A 312     -18.465 -16.545  -5.984  0.00  0.00      C2   C
ATOM   2977  CD  LYS A 312     -19.886 -17.215  -5.874  0.00  0.00      C2   C
ATOM   2978  CE  LYS A 312     -20.268 -18.168  -7.059  0.00  0.00      C2   C
ATOM   2979  NZ  LYS A 312     -21.633 -18.800  -6.791  0.00  0.00      C2   N
ATOM   2980  H   LYS A 312     -17.984 -13.497  -5.729  0.00  0.00      C2   H
ATOM   2981  HA  LYS A 312     -19.852 -15.030  -4.040  0.00  0.00      C2   H
ATOM   2982  HB3 LYS A 312     -18.146 -16.647  -3.830  0.00  0.00      C2   H
ATOM   2983  HB2 LYS A 312     -16.978 -15.726  -4.738  0.00  0.00      C2   H
ATOM   2984  HG3 LYS A 312     -17.660 -17.127  -6.432  0.00  0.00      C2   H
ATOM   2985  HG2 LYS A 312     -18.532 -15.734  -6.709  0.00  0.00      C2   H
ATOM   2986  HD3 LYS A 312     -20.660 -16.454  -5.766  0.00  0.00      C2   H
ATOM   2987  HD2 LYS A 312     -20.027 -17.818  -4.977  0.00  0.00      C2   H
ATOM   2988  HE3 LYS A 312     -19.550 -18.973  -7.217  0.00  0.00      C2   H
ATOM   2989  HE2 LYS A 312     -20.452 -17.632  -7.990  0.00  0.00      C2   H
ATOM   2990  HZ1 LYS A 312     -21.529 -19.440  -6.017  0.00  0.00      C2   H
ATOM   2991  HZ2 LYS A 312     -22.348 -18.109  -6.612  0.00  0.00      C2   H
ATOM   2992  HZ3 LYS A 312     -21.959 -19.279  -7.618  0.00  0.00      C2   H
ATOM   2993  N   ARG A 313     -17.427 -13.111  -2.988  0.00  0.00      C2   N
ATOM   2994  CA  ARG A 313     -16.742 -12.446  -1.843  0.00  0.00      C2   C
ATOM   2995  C   ARG A 313     -17.409 -11.065  -1.607  0.00  0.00      C2   C
ATOM   2996  O   ARG A 313     -16.870 -10.016  -1.810  0.00  0.00      C2   O
ATOM   2997  CB  ARG A 313     -15.196 -12.400  -2.221  0.00  0.00      C2   C
ATOM   2998  CG  ARG A 313     -14.492 -13.673  -2.538  0.00  0.00      C2   C
ATOM   2999  CD  ARG A 313     -12.947 -13.543  -2.889  0.00  0.00      C2   C
ATOM   3000  NE  ARG A 313     -12.159 -13.029  -1.765  0.00  0.00      C2   N
ATOM   3001  CZ  ARG A 313     -10.807 -12.798  -1.617  0.00  0.00      C2   C
ATOM   3002  NH1 ARG A 313     -10.027 -12.927  -2.719  0.00  0.00      C2   N
ATOM   3003  NH2 ARG A 313     -10.218 -12.645  -0.420  0.00  0.00      C2   N
ATOM   3004  H   ARG A 313     -17.114 -12.647  -3.829  0.00  0.00      C2   H
ATOM   3005  HA  ARG A 313     -16.910 -13.126  -1.007  0.00  0.00      C2   H
ATOM   3006  HB3 ARG A 313     -14.614 -11.918  -1.435  0.00  0.00      C2   H
ATOM   3007  HB2 ARG A 313     -15.116 -11.719  -3.068  0.00  0.00      C2   H
ATOM   3008  HG3 ARG A 313     -14.993 -13.948  -3.466  0.00  0.00      C2   H
ATOM   3009  HG2 ARG A 313     -14.686 -14.549  -1.918  0.00  0.00      C2   H
ATOM   3010  HD3 ARG A 313     -12.767 -13.098  -3.867  0.00  0.00      C2   H
ATOM   3011  HD2 ARG A 313     -12.635 -14.585  -2.969  0.00  0.00      C2   H
ATOM   3012  HE  ARG A 313     -12.678 -12.947  -0.903  0.00  0.00      C2   H
ATOM   3013 HH12 ARG A 313      -9.054 -12.664  -2.792  0.00  0.00      C2   H
ATOM   3014 HH11 ARG A 313     -10.403 -13.106  -3.639  0.00  0.00      C2   H
ATOM   3015 HH22 ARG A 313      -9.267 -12.325  -0.303  0.00  0.00      C2   H
ATOM   3016 HH21 ARG A 313     -10.701 -12.710   0.465  0.00  0.00      C2   H
ATOM   3017  N   LYS A 314     -18.708 -11.206  -1.315  0.00  0.00      C2   N
ATOM   3018  CA  LYS A 314     -19.548 -10.019  -1.099  0.00  0.00      C2   C
ATOM   3019  C   LYS A 314     -19.113  -9.309   0.159  0.00  0.00      C2   C
ATOM   3020  O   LYS A 314     -19.491  -8.137   0.376  0.00  0.00      C2   O
ATOM   3021  CB  LYS A 314     -21.102 -10.357  -0.989  0.00  0.00      C2   C
ATOM   3022  CG  LYS A 314     -21.681 -11.034  -2.231  0.00  0.00      C2   C
ATOM   3023  CD  LYS A 314     -23.207 -11.377  -2.031  0.00  0.00      C2   C
ATOM   3024  CE  LYS A 314     -23.781 -11.868  -3.443  0.00  0.00      C2   C
ATOM   3025  NZ  LYS A 314     -25.260 -12.066  -3.455  0.00  0.00      C2   N
ATOM   3026  H   LYS A 314     -19.199 -12.083  -1.414  0.00  0.00      C2   H
ATOM   3027  HA  LYS A 314     -19.438  -9.285  -1.897  0.00  0.00      C2   H
ATOM   3028  HB3 LYS A 314     -21.638  -9.409  -0.947  0.00  0.00      C2   H
ATOM   3029  HB2 LYS A 314     -21.412 -10.863  -0.074  0.00  0.00      C2   H
ATOM   3030  HG3 LYS A 314     -21.134 -11.967  -2.367  0.00  0.00      C2   H
ATOM   3031  HG2 LYS A 314     -21.509 -10.607  -3.220  0.00  0.00      C2   H
ATOM   3032  HD3 LYS A 314     -23.803 -10.518  -1.723  0.00  0.00      C2   H
ATOM   3033  HD2 LYS A 314     -23.350 -12.110  -1.237  0.00  0.00      C2   H
ATOM   3034  HE3 LYS A 314     -23.315 -12.824  -3.683  0.00  0.00      C2   H
ATOM   3035  HE2 LYS A 314     -23.497 -11.156  -4.217  0.00  0.00      C2   H
ATOM   3036  HZ1 LYS A 314     -25.671 -11.166  -3.254  0.00  0.00      C2   H
ATOM   3037  HZ2 LYS A 314     -25.659 -12.347  -4.339  0.00  0.00      C2   H
ATOM   3038  HZ3 LYS A 314     -25.599 -12.671  -2.721  0.00  0.00      C2   H
ATOM   3039  N   ASP A 315     -18.350  -9.883   1.099  0.00  0.00      C2   N
ATOM   3040  CA  ASP A 315     -17.686  -9.237   2.295  0.00  0.00      C2   C
ATOM   3041  C   ASP A 315     -16.380  -8.377   1.788  0.00  0.00      C2   C
ATOM   3042  O   ASP A 315     -16.014  -7.449   2.501  0.00  0.00      C2   O
ATOM   3043  CB  ASP A 315     -17.184 -10.324   3.337  0.00  0.00      C2   C
ATOM   3044  CG  ASP A 315     -16.313 -11.428   2.858  0.00  0.00      C2   C
ATOM   3045  OD1 ASP A 315     -15.839 -12.140   3.764  0.00  0.00      C2   O
ATOM   3046  OD2 ASP A 315     -16.177 -11.733   1.656  0.00  0.00      C2   O
ATOM   3047  H   ASP A 315     -18.155 -10.873   1.041  0.00  0.00      C2   H
ATOM   3048  HA  ASP A 315     -18.414  -8.554   2.733  0.00  0.00      C2   H
ATOM   3049  HB3 ASP A 315     -17.972 -10.735   3.968  0.00  0.00      C2   H
ATOM   3050  HB2 ASP A 315     -16.615  -9.816   4.116  0.00  0.00      C2   H
ATOM   3051  N   THR A 316     -15.773  -8.628   0.645  0.00  0.00      C2   N
ATOM   3052  CA  THR A 316     -14.640  -7.797   0.120  0.00  0.00      C2   C
ATOM   3053  C   THR A 316     -15.115  -6.516  -0.570  0.00  0.00      C2   C
ATOM   3054  O   THR A 316     -14.799  -5.432  -0.091  0.00  0.00      C2   O
ATOM   3055  CB  THR A 316     -13.603  -8.566  -0.751  0.00  0.00      C2   C
ATOM   3056  OG1 THR A 316     -14.007  -9.097  -1.990  0.00  0.00      C2   O
ATOM   3057  CG2 THR A 316     -13.007  -9.764   0.057  0.00  0.00      C2   C
ATOM   3058  H   THR A 316     -16.210  -9.182  -0.077  0.00  0.00      C2   H
ATOM   3059  HA  THR A 316     -14.109  -7.461   1.011  0.00  0.00      C2   H
ATOM   3060  HB  THR A 316     -12.829  -7.869  -1.072  0.00  0.00      C2   H
ATOM   3061  HG1 THR A 316     -14.632  -9.821  -1.900  0.00  0.00      C2   H
ATOM   3062 HG21 THR A 316     -12.502  -9.484   0.981  0.00  0.00      C2   H
ATOM   3063 HG22 THR A 316     -13.656 -10.489   0.548  0.00  0.00      C2   H
ATOM   3064 HG23 THR A 316     -12.225 -10.248  -0.529  0.00  0.00      C2   H
ATOM   3065  N   LYS A 317     -15.852  -6.762  -1.697  0.00  0.00      C2   N
ATOM   3066  CA  LYS A 317     -16.496  -5.739  -2.629  0.00  0.00      C2   C
ATOM   3067  C   LYS A 317     -18.031  -5.919  -2.587  0.00  0.00      C2   C
ATOM   3068  O   LYS A 317     -18.439  -7.057  -2.411  0.00  0.00      C2   O
ATOM   3069  CB  LYS A 317     -15.939  -5.922  -4.115  0.00  0.00      C2   C
ATOM   3070  CG  LYS A 317     -16.362  -7.297  -4.757  0.00  0.00      C2   C
ATOM   3071  CD  LYS A 317     -15.531  -7.658  -6.009  0.00  0.00      C2   C
ATOM   3072  CE  LYS A 317     -13.994  -7.884  -5.788  0.00  0.00      C2   C
ATOM   3073  NZ  LYS A 317     -13.670  -9.038  -4.973  0.00  0.00      C2   N
ATOM   3074  H   LYS A 317     -16.125  -7.711  -1.908  0.00  0.00      C2   H
ATOM   3075  HA  LYS A 317     -16.325  -4.718  -2.288  0.00  0.00      C2   H
ATOM   3076  HB3 LYS A 317     -14.858  -5.785  -4.087  0.00  0.00      C2   H
ATOM   3077  HB2 LYS A 317     -16.386  -5.203  -4.802  0.00  0.00      C2   H
ATOM   3078  HG3 LYS A 317     -17.371  -7.113  -5.128  0.00  0.00      C2   H
ATOM   3079  HG2 LYS A 317     -16.280  -8.071  -3.994  0.00  0.00      C2   H
ATOM   3080  HD3 LYS A 317     -15.694  -6.944  -6.816  0.00  0.00      C2   H
ATOM   3081  HD2 LYS A 317     -15.979  -8.556  -6.435  0.00  0.00      C2   H
ATOM   3082  HE3 LYS A 317     -13.546  -7.003  -5.326  0.00  0.00      C2   H
ATOM   3083  HE2 LYS A 317     -13.487  -7.953  -6.750  0.00  0.00      C2   H
ATOM   3084  HZ1 LYS A 317     -13.995  -8.983  -4.019  0.00  0.00      C2   H
ATOM   3085  HZ2 LYS A 317     -14.243  -9.753  -5.398  0.00  0.00      C2   H
ATOM   3086  HZ3 LYS A 317     -12.677  -9.220  -4.999  0.00  0.00      C2   H
ATOM   3087  N   GLU A 318     -18.716  -4.802  -2.815  0.00  0.00      C2   N
ATOM   3088  CA  GLU A 318     -20.130  -4.890  -3.216  0.00  0.00      C2   C
ATOM   3089  C   GLU A 318     -20.420  -4.321  -4.646  0.00  0.00      C2   C
ATOM   3090  O   GLU A 318     -19.559  -3.620  -5.193  0.00  0.00      C2   O
ATOM   3091  CB  GLU A 318     -21.122  -4.352  -2.110  0.00  0.00      C2   C
ATOM   3092  CG  GLU A 318     -20.889  -4.953  -0.720  0.00  0.00      C2   C
ATOM   3093  CD  GLU A 318     -21.702  -4.289   0.470  0.00  0.00      C2   C
ATOM   3094  OE1 GLU A 318     -21.528  -4.880   1.574  0.00  0.00      C2   O
ATOM   3095  OE2 GLU A 318     -22.657  -3.506   0.289  0.00  0.00      C2   O
ATOM   3096  H   GLU A 318     -18.350  -3.894  -3.062  0.00  0.00      C2   H
ATOM   3097  HA  GLU A 318     -20.455  -5.926  -3.117  0.00  0.00      C2   H
ATOM   3098  HB3 GLU A 318     -22.154  -4.610  -2.346  0.00  0.00      C2   H
ATOM   3099  HB2 GLU A 318     -21.164  -3.264  -2.050  0.00  0.00      C2   H
ATOM   3100  HG3 GLU A 318     -19.828  -4.988  -0.472  0.00  0.00      C2   H
ATOM   3101  HG2 GLU A 318     -21.128  -6.016  -0.755  0.00  0.00      C2   H
ATOM   3102  N   ILE A 319     -21.537  -4.775  -5.199  0.00  0.00      C2   N
ATOM   3103  CA  ILE A 319     -22.031  -4.347  -6.513  0.00  0.00      C2   C
ATOM   3104  C   ILE A 319     -23.148  -3.273  -6.341  0.00  0.00      C2   C
ATOM   3105  O   ILE A 319     -24.058  -3.529  -5.512  0.00  0.00      C2   O
ATOM   3106  CB  ILE A 319     -22.516  -5.511  -7.432  0.00  0.00      C2   C
ATOM   3107  CG1 ILE A 319     -21.507  -6.793  -7.474  0.00  0.00      C2   C
ATOM   3108  CG2 ILE A 319     -23.020  -5.045  -8.813  0.00  0.00      C2   C
ATOM   3109  CD1 ILE A 319     -20.079  -6.540  -7.919  0.00  0.00      C2   C
ATOM   3110  H   ILE A 319     -22.096  -5.473  -4.730  0.00  0.00      C2   H
ATOM   3111  HA  ILE A 319     -21.250  -3.825  -7.065  0.00  0.00      C2   H
ATOM   3112  HB  ILE A 319     -23.364  -6.010  -6.961  0.00  0.00      C2   H
ATOM   3113 HG13 ILE A 319     -21.985  -7.578  -8.061  0.00  0.00      C2   H
ATOM   3114 HG12 ILE A 319     -21.446  -7.329  -6.526  0.00  0.00      C2   H
ATOM   3115 HG21 ILE A 319     -23.511  -5.829  -9.389  0.00  0.00      C2   H
ATOM   3116 HG22 ILE A 319     -23.621  -4.139  -8.732  0.00  0.00      C2   H
ATOM   3117 HG23 ILE A 319     -22.135  -4.627  -9.294  0.00  0.00      C2   H
ATOM   3118 HD11 ILE A 319     -19.438  -7.260  -7.411  0.00  0.00      C2   H
ATOM   3119 HD12 ILE A 319     -19.973  -6.698  -8.992  0.00  0.00      C2   H
ATOM   3120 HD13 ILE A 319     -19.777  -5.514  -7.710  0.00  0.00      C2   H
ATOM   3121  N   TYR A 320     -23.040  -2.141  -6.999  0.00  0.00      C2   N
ATOM   3122  CA  TYR A 320     -24.008  -1.048  -6.974  0.00  0.00      C2   C
ATOM   3123  C   TYR A 320     -24.659  -0.976  -8.327  0.00  0.00      C2   C
ATOM   3124  O   TYR A 320     -24.050  -0.367  -9.203  0.00  0.00      C2   O
ATOM   3125  CB  TYR A 320     -23.202   0.181  -6.549  0.00  0.00      C2   C
ATOM   3126  CG  TYR A 320     -22.673   0.270  -5.133  0.00  0.00      C2   C
ATOM   3127  CD1 TYR A 320     -21.668  -0.576  -4.600  0.00  0.00      C2   C
ATOM   3128  CD2 TYR A 320     -23.234   1.168  -4.211  0.00  0.00      C2   C
ATOM   3129  CE1 TYR A 320     -21.235  -0.585  -3.271  0.00  0.00      C2   C
ATOM   3130  CE2 TYR A 320     -22.786   1.289  -2.924  0.00  0.00      C2   C
ATOM   3131  CZ  TYR A 320     -21.818   0.396  -2.416  0.00  0.00      C2   C
ATOM   3132  OH  TYR A 320     -21.518   0.463  -1.083  0.00  0.00      C2   O
ATOM   3133  H   TYR A 320     -22.171  -1.961  -7.482  0.00  0.00      C2   H
ATOM   3134  HA  TYR A 320     -24.896  -1.162  -6.353  0.00  0.00      C2   H
ATOM   3135  HB3 TYR A 320     -23.749   1.098  -6.768  0.00  0.00      C2   H
ATOM   3136  HB2 TYR A 320     -22.285   0.254  -7.133  0.00  0.00      C2   H
ATOM   3137  HD1 TYR A 320     -21.245  -1.352  -5.221  0.00  0.00      C2   H
ATOM   3138  HD2 TYR A 320     -24.032   1.844  -4.481  0.00  0.00      C2   H
ATOM   3139  HE1 TYR A 320     -20.534  -1.268  -2.814  0.00  0.00      C2   H
ATOM   3140  HE2 TYR A 320     -23.346   1.923  -2.252  0.00  0.00      C2   H
ATOM   3141  HH  TYR A 320     -22.082   1.092  -0.628  0.00  0.00      C2   H
ATOM   3142  N   THR A 321     -25.722  -1.813  -8.549  0.00  0.00      C2   N
ATOM   3143  CA  THR A 321     -26.345  -1.701  -9.860  0.00  0.00      C2   C
ATOM   3144  C   THR A 321     -27.285  -0.505  -9.936  0.00  0.00      C2   C
ATOM   3145  O   THR A 321     -27.830  -0.206  -8.857  0.00  0.00      C2   O
ATOM   3146  CB  THR A 321     -27.153  -2.978 -10.119  0.00  0.00      C2   C
ATOM   3147  OG1 THR A 321     -26.409  -4.048  -9.719  0.00  0.00      C2   O
ATOM   3148  CG2 THR A 321     -27.877  -3.204 -11.474  0.00  0.00      C2   C
ATOM   3149  H   THR A 321     -26.154  -2.431  -7.876  0.00  0.00      C2   H
ATOM   3150  HA  THR A 321     -25.572  -1.622 -10.624  0.00  0.00      C2   H
ATOM   3151  HB  THR A 321     -27.881  -2.972  -9.307  0.00  0.00      C2   H
ATOM   3152  HG1 THR A 321     -26.858  -4.373  -8.935  0.00  0.00      C2   H
ATOM   3153 HG21 THR A 321     -28.787  -2.611 -11.569  0.00  0.00      C2   H
ATOM   3154 HG22 THR A 321     -27.198  -2.879 -12.263  0.00  0.00      C2   H
ATOM   3155 HG23 THR A 321     -28.028  -4.260 -11.699  0.00  0.00      C2   H
ATOM   3156  N   HIE A 322     -27.395   0.141 -11.057  0.00  0.00      C2   N
ATOM   3157  CA  HIE A 322     -28.463   1.120 -11.277  0.00  0.00      C2   C
ATOM   3158  C   HIE A 322     -28.996   1.022 -12.674  0.00  0.00      C2   C
ATOM   3159  O   HIE A 322     -28.242   0.594 -13.570  0.00  0.00      C2   O
ATOM   3160  CB  HIE A 322     -27.858   2.476 -11.020  0.00  0.00      C2   C
ATOM   3161  CG  HIE A 322     -28.652   3.765 -11.260  0.00  0.00      C2   C
ATOM   3162  ND1 HIE A 322     -29.791   4.110 -10.586  0.00  0.00      C2   N
ATOM   3163  CD2 HIE A 322     -28.282   4.832 -12.069  0.00  0.00      C2   C
ATOM   3164  CE1 HIE A 322     -30.173   5.262 -11.067  0.00  0.00      C2   C
ATOM   3165  NE2 HIE A 322     -29.286   5.852 -11.908  0.00  0.00      C2   N
ATOM   3166  H   HIE A 322     -26.798   0.078 -11.869  0.00  0.00      C2   H
ATOM   3167  HA  HIE A 322     -29.328   0.998 -10.626  0.00  0.00      C2   H
ATOM   3168  HB3 HIE A 322     -26.923   2.617 -11.562  0.00  0.00      C2   H
ATOM   3169  HB2 HIE A 322     -27.647   2.441  -9.951  0.00  0.00      C2   H
ATOM   3170  HD2 HIE A 322     -27.449   5.073 -12.713  0.00  0.00      C2   H
ATOM   3171  HE1 HIE A 322     -31.019   5.896 -10.847  0.00  0.00      C2   H
ATOM   3172  HE2 HIE A 322     -29.452   6.717 -12.402  0.00  0.00      C2   H
ATOM   3173  N   PHE A 323     -30.296   1.333 -12.811  0.00  0.00      C2   N
ATOM   3174  CA  PHE A 323     -30.985   1.181 -14.077  0.00  0.00      C2   C
ATOM   3175  C   PHE A 323     -31.143   2.590 -14.601  0.00  0.00      C2   C
ATOM   3176  O   PHE A 323     -32.179   3.223 -14.273  0.00  0.00      C2   O
ATOM   3177  CB  PHE A 323     -32.424   0.566 -13.664  0.00  0.00      C2   C
ATOM   3178  CG  PHE A 323     -33.485   0.262 -14.737  0.00  0.00      C2   C
ATOM   3179  CD1 PHE A 323     -34.745   0.911 -14.921  0.00  0.00      C2   C
ATOM   3180  CD2 PHE A 323     -33.207  -0.825 -15.647  0.00  0.00      C2   C
ATOM   3181  CE1 PHE A 323     -35.671   0.483 -15.883  0.00  0.00      C2   C
ATOM   3182  CE2 PHE A 323     -34.167  -1.227 -16.593  0.00  0.00      C2   C
ATOM   3183  CZ  PHE A 323     -35.353  -0.535 -16.755  0.00  0.00      C2   C
ATOM   3184  H   PHE A 323     -30.845   1.747 -12.072  0.00  0.00      C2   H
ATOM   3185  HA  PHE A 323     -30.564   0.553 -14.863  0.00  0.00      C2   H
ATOM   3186  HB3 PHE A 323     -32.905   1.014 -12.795  0.00  0.00      C2   H
ATOM   3187  HB2 PHE A 323     -32.178  -0.441 -13.327  0.00  0.00      C2   H
ATOM   3188  HD1 PHE A 323     -34.934   1.569 -14.085  0.00  0.00      C2   H
ATOM   3189  HD2 PHE A 323     -32.254  -1.332 -15.600  0.00  0.00      C2   H
ATOM   3190  HE1 PHE A 323     -36.676   0.873 -15.811  0.00  0.00      C2   H
ATOM   3191  HE2 PHE A 323     -33.810  -2.104 -17.114  0.00  0.00      C2   H
ATOM   3192  HZ  PHE A 323     -36.111  -0.824 -17.467  0.00  0.00      C2   H
ATOM   3193  N   THR A 324     -30.123   3.004 -15.320  0.00  0.00      C2   N
ATOM   3194  CA  THR A 324     -29.791   4.322 -15.848  0.00  0.00      C2   C
ATOM   3195  C   THR A 324     -30.979   5.346 -16.122  0.00  0.00      C2   C
ATOM   3196  O   THR A 324     -31.996   5.029 -16.714  0.00  0.00      C2   O
ATOM   3197  CB  THR A 324     -29.012   4.201 -17.221  0.00  0.00      C2   C
ATOM   3198  OG1 THR A 324     -28.155   3.143 -17.084  0.00  0.00      C2   O
ATOM   3199  CG2 THR A 324     -28.258   5.529 -17.593  0.00  0.00      C2   C
ATOM   3200  H   THR A 324     -29.466   2.318 -15.665  0.00  0.00      C2   H
ATOM   3201  HA  THR A 324     -29.070   4.748 -15.150  0.00  0.00      C2   H
ATOM   3202  HB  THR A 324     -29.734   3.992 -18.011  0.00  0.00      C2   H
ATOM   3203  HG1 THR A 324     -27.454   3.401 -17.688  0.00  0.00      C2   H
ATOM   3204 HG21 THR A 324     -27.607   5.823 -16.771  0.00  0.00      C2   H
ATOM   3205 HG22 THR A 324     -27.634   5.465 -18.485  0.00  0.00      C2   H
ATOM   3206 HG23 THR A 324     -29.018   6.296 -17.741  0.00  0.00      C2   H
ATOM   3207  N   CYS A 325     -30.883   6.613 -15.595  0.00  0.00      C2   N
ATOM   3208  CA  CYS A 325     -31.775   7.746 -15.789  0.00  0.00      C2   C
ATOM   3209  C   CYS A 325     -31.675   8.425 -17.124  0.00  0.00      C2   C
ATOM   3210  O   CYS A 325     -30.599   8.376 -17.734  0.00  0.00      C2   O
ATOM   3211  CB  CYS A 325     -31.497   8.821 -14.780  0.00  0.00      C2   C
ATOM   3212  SG  CYS A 325     -31.776   8.460 -13.098  0.00  0.00      C2   S
ATOM   3213  H   CYS A 325     -29.983   6.809 -15.180  0.00  0.00      C2   H
ATOM   3214  HA  CYS A 325     -32.780   7.335 -15.691  0.00  0.00      C2   H
ATOM   3215  HB3 CYS A 325     -32.209   9.623 -14.976  0.00  0.00      C2   H
ATOM   3216  HB2 CYS A 325     -30.592   9.391 -14.987  0.00  0.00      C2   H
ATOM   3217  HG  CYS A 325     -33.078   8.239 -13.303  0.00  0.00      C2   H
ATOM   3218  N   ALA A 326     -32.634   9.170 -17.540  0.00  0.00      C2   N
ATOM   3219  CA  ALA A 326     -32.535   9.922 -18.806  0.00  0.00      C2   C
ATOM   3220  C   ALA A 326     -32.469  11.380 -18.491  0.00  0.00      C2   C
ATOM   3221  O   ALA A 326     -31.672  12.147 -19.118  0.00  0.00      C2   O
ATOM   3222  CB  ALA A 326     -33.713   9.580 -19.710  0.00  0.00      C2   C
ATOM   3223  H   ALA A 326     -33.379   9.443 -16.915  0.00  0.00      C2   H
ATOM   3224  HA  ALA A 326     -31.695   9.656 -19.449  0.00  0.00      C2   H
ATOM   3225  HB1 ALA A 326     -33.584  10.066 -20.677  0.00  0.00      C2   H
ATOM   3226  HB2 ALA A 326     -33.941   8.529 -19.883  0.00  0.00      C2   H
ATOM   3227  HB3 ALA A 326     -34.552  10.130 -19.285  0.00  0.00      C2   H
ATOM   3228  N   THR A 327     -33.268  11.812 -17.431  0.00  0.00      C2   N
ATOM   3229  CA  THR A 327     -33.401  13.133 -16.890  0.00  0.00      C2   C
ATOM   3230  C   THR A 327     -32.032  13.462 -16.162  0.00  0.00      C2   C
ATOM   3231  O   THR A 327     -31.330  12.611 -15.666  0.00  0.00      C2   O
ATOM   3232  CB  THR A 327     -34.586  13.148 -15.898  0.00  0.00      C2   C
ATOM   3233  OG1 THR A 327     -34.530  12.289 -14.774  0.00  0.00      C2   O
ATOM   3234  CG2 THR A 327     -35.910  12.906 -16.547  0.00  0.00      C2   C
ATOM   3235  H   THR A 327     -33.936  11.114 -17.138  0.00  0.00      C2   H
ATOM   3236  HA  THR A 327     -33.502  13.789 -17.754  0.00  0.00      C2   H
ATOM   3237  HB  THR A 327     -34.699  14.167 -15.526  0.00  0.00      C2   H
ATOM   3238  HG1 THR A 327     -34.678  12.904 -14.051  0.00  0.00      C2   H
ATOM   3239 HG21 THR A 327     -35.848  12.058 -17.228  0.00  0.00      C2   H
ATOM   3240 HG22 THR A 327     -36.833  12.802 -15.976  0.00  0.00      C2   H
ATOM   3241 HG23 THR A 327     -36.150  13.771 -17.166  0.00  0.00      C2   H
ATOM   3242  N   ASP A 328     -31.652  14.727 -16.296  0.00  0.00      C2   N
ATOM   3243  CA  ASP A 328     -30.292  15.212 -15.866  0.00  0.00      C2   C
ATOM   3244  C   ASP A 328     -30.197  15.415 -14.359  0.00  0.00      C2   C
ATOM   3245  O   ASP A 328     -31.207  15.591 -13.650  0.00  0.00      C2   O
ATOM   3246  CB  ASP A 328     -29.784  16.546 -16.528  0.00  0.00      C2   C
ATOM   3247  CG  ASP A 328     -29.699  16.631 -18.055  0.00  0.00      C2   C
ATOM   3248  OD1 ASP A 328     -29.545  17.807 -18.490  0.00  0.00      C2   O
ATOM   3249  OD2 ASP A 328     -29.651  15.614 -18.779  0.00  0.00      C2   O
ATOM   3250  H   ASP A 328     -32.310  15.363 -16.723  0.00  0.00      C2   H
ATOM   3251  HA  ASP A 328     -29.564  14.465 -16.183  0.00  0.00      C2   H
ATOM   3252  HB3 ASP A 328     -28.754  16.748 -16.234  0.00  0.00      C2   H
ATOM   3253  HB2 ASP A 328     -30.331  17.404 -16.135  0.00  0.00      C2   H
ATOM   3254  N   THR A 329     -28.965  15.376 -13.883  0.00  0.00      C2   N
ATOM   3255  CA  THR A 329     -28.430  15.316 -12.538  0.00  0.00      C2   C
ATOM   3256  C   THR A 329     -28.682  13.945 -11.841  0.00  0.00      C2   C
ATOM   3257  O   THR A 329     -27.945  13.655 -10.936  0.00  0.00      C2   O
ATOM   3258  CB  THR A 329     -28.832  16.518 -11.649  0.00  0.00      C2   C
ATOM   3259  OG1 THR A 329     -30.114  16.385 -11.110  0.00  0.00      C2   O
ATOM   3260  CG2 THR A 329     -28.640  17.916 -12.243  0.00  0.00      C2   C
ATOM   3261  H   THR A 329     -28.312  15.202 -14.634  0.00  0.00      C2   H
ATOM   3262  HA  THR A 329     -27.355  15.359 -12.715  0.00  0.00      C2   H
ATOM   3263  HB  THR A 329     -28.062  16.523 -10.878  0.00  0.00      C2   H
ATOM   3264  HG1 THR A 329     -30.654  16.274 -11.896  0.00  0.00      C2   H
ATOM   3265 HG21 THR A 329     -29.012  17.877 -13.267  0.00  0.00      C2   H
ATOM   3266 HG22 THR A 329     -29.255  18.689 -11.783  0.00  0.00      C2   H
ATOM   3267 HG23 THR A 329     -27.599  18.229 -12.333  0.00  0.00      C2   H
ATOM   3268  N   LYS A 330     -29.637  13.079 -12.217  0.00  0.00      C2   N
ATOM   3269  CA  LYS A 330     -30.020  11.859 -11.511  0.00  0.00      C2   C
ATOM   3270  C   LYS A 330     -29.027  10.677 -11.588  0.00  0.00      C2   C
ATOM   3271  O   LYS A 330     -29.008   9.899 -10.637  0.00  0.00      C2   O
ATOM   3272  CB  LYS A 330     -31.468  11.466 -11.911  0.00  0.00      C2   C
ATOM   3273  CG  LYS A 330     -32.494  12.656 -11.907  0.00  0.00      C2   C
ATOM   3274  CD  LYS A 330     -32.569  13.413 -10.568  0.00  0.00      C2   C
ATOM   3275  CE  LYS A 330     -33.783  14.293 -10.299  0.00  0.00      C2   C
ATOM   3276  NZ  LYS A 330     -33.904  14.736  -8.866  0.00  0.00      C2   N
ATOM   3277  H   LYS A 330     -30.202  13.228 -13.041  0.00  0.00      C2   H
ATOM   3278  HA  LYS A 330     -29.897  12.137 -10.465  0.00  0.00      C2   H
ATOM   3279  HB3 LYS A 330     -31.889  10.619 -11.370  0.00  0.00      C2   H
ATOM   3280  HB2 LYS A 330     -31.503  11.056 -12.921  0.00  0.00      C2   H
ATOM   3281  HG3 LYS A 330     -33.457  12.173 -12.076  0.00  0.00      C2   H
ATOM   3282  HG2 LYS A 330     -32.300  13.272 -12.785  0.00  0.00      C2   H
ATOM   3283  HD3 LYS A 330     -31.618  13.945 -10.541  0.00  0.00      C2   H
ATOM   3284  HD2 LYS A 330     -32.594  12.747  -9.706  0.00  0.00      C2   H
ATOM   3285  HE3 LYS A 330     -34.781  13.917 -10.527  0.00  0.00      C2   H
ATOM   3286  HE2 LYS A 330     -33.821  15.174 -10.940  0.00  0.00      C2   H
ATOM   3287  HZ1 LYS A 330     -33.989  13.881  -8.336  0.00  0.00      C2   H
ATOM   3288  HZ2 LYS A 330     -33.102  15.247  -8.525  0.00  0.00      C2   H
ATOM   3289  HZ3 LYS A 330     -34.718  15.331  -8.790  0.00  0.00      C2   H
ATOM   3290  N   ASN A 331     -28.194  10.536 -12.692  0.00  0.00      C2   N
ATOM   3291  CA  ASN A 331     -27.164   9.525 -12.737  0.00  0.00      C2   C
ATOM   3292  C   ASN A 331     -25.946   9.962 -11.860  0.00  0.00      C2   C
ATOM   3293  O   ASN A 331     -25.505   9.223 -11.027  0.00  0.00      C2   O
ATOM   3294  CB  ASN A 331     -26.779   9.251 -14.237  0.00  0.00      C2   C
ATOM   3295  CG  ASN A 331     -27.866   8.457 -15.101  0.00  0.00      C2   C
ATOM   3296  OD1 ASN A 331     -28.403   7.490 -14.645  0.00  0.00      C2   O
ATOM   3297  ND2 ASN A 331     -28.223   8.961 -16.254  0.00  0.00      C2   N
ATOM   3298  H   ASN A 331     -28.143  11.243 -13.413  0.00  0.00      C2   H
ATOM   3299  HA  ASN A 331     -27.540   8.575 -12.358  0.00  0.00      C2   H
ATOM   3300  HB3 ASN A 331     -25.914   8.592 -14.317  0.00  0.00      C2   H
ATOM   3301  HB2 ASN A 331     -26.493  10.136 -14.805  0.00  0.00      C2   H
ATOM   3302 HD22 ASN A 331     -28.825   8.462 -16.893  0.00  0.00      C2   H
ATOM   3303 HD21 ASN A 331     -27.985   9.918 -16.474  0.00  0.00      C2   H
ATOM   3304  N   VAL A 332     -25.508  11.208 -12.054  0.00  0.00      C2   N
ATOM   3305  CA  VAL A 332     -24.410  11.728 -11.259  0.00  0.00      C2   C
ATOM   3306  C   VAL A 332     -24.549  11.902  -9.736  0.00  0.00      C2   C
ATOM   3307  O   VAL A 332     -23.574  11.658  -9.012  0.00  0.00      C2   O
ATOM   3308  CB  VAL A 332     -23.910  12.993 -11.940  0.00  0.00      C2   C
ATOM   3309  CG1 VAL A 332     -23.615  12.672 -13.438  0.00  0.00      C2   C
ATOM   3310  CG2 VAL A 332     -24.860  14.257 -11.895  0.00  0.00      C2   C
ATOM   3311  H   VAL A 332     -25.863  11.858 -12.741  0.00  0.00      C2   H
ATOM   3312  HA  VAL A 332     -23.637  10.961 -11.320  0.00  0.00      C2   H
ATOM   3313  HB  VAL A 332     -22.985  13.308 -11.458  0.00  0.00      C2   H
ATOM   3314 HG11 VAL A 332     -22.986  13.380 -13.979  0.00  0.00      C2   H
ATOM   3315 HG12 VAL A 332     -23.131  11.699 -13.351  0.00  0.00      C2   H
ATOM   3316 HG13 VAL A 332     -24.425  12.464 -14.137  0.00  0.00      C2   H
ATOM   3317 HG21 VAL A 332     -25.760  13.986 -12.448  0.00  0.00      C2   H
ATOM   3318 HG22 VAL A 332     -25.104  14.542 -10.872  0.00  0.00      C2   H
ATOM   3319 HG23 VAL A 332     -24.436  15.081 -12.469  0.00  0.00      C2   H
ATOM   3320  N   GLN A 333     -25.747  12.212  -9.239  0.00  0.00      C2   N
ATOM   3321  CA  GLN A 333     -26.037  12.230  -7.815  0.00  0.00      C2   C
ATOM   3322  C   GLN A 333     -25.985  10.805  -7.194  0.00  0.00      C2   C
ATOM   3323  O   GLN A 333     -25.385  10.594  -6.151  0.00  0.00      C2   O
ATOM   3324  CB  GLN A 333     -27.357  12.885  -7.522  0.00  0.00      C2   C
ATOM   3325  CG  GLN A 333     -27.848  13.065  -6.102  0.00  0.00      C2   C
ATOM   3326  CD  GLN A 333     -26.945  13.948  -5.278  0.00  0.00      C2   C
ATOM   3327  OE1 GLN A 333     -26.749  15.125  -5.575  0.00  0.00      C2   O
ATOM   3328  NE2 GLN A 333     -26.417  13.481  -4.183  0.00  0.00      C2   N
ATOM   3329  H   GLN A 333     -26.505  12.365  -9.889  0.00  0.00      C2   H
ATOM   3330  HA  GLN A 333     -25.232  12.779  -7.326  0.00  0.00      C2   H
ATOM   3331  HB3 GLN A 333     -28.218  12.451  -8.030  0.00  0.00      C2   H
ATOM   3332  HB2 GLN A 333     -27.320  13.898  -7.921  0.00  0.00      C2   H
ATOM   3333  HG3 GLN A 333     -28.116  12.100  -5.671  0.00  0.00      C2   H
ATOM   3334  HG2 GLN A 333     -28.867  13.423  -6.251  0.00  0.00      C2   H
ATOM   3335 HE22 GLN A 333     -25.928  14.061  -3.516  0.00  0.00      C2   H
ATOM   3336 HE21 GLN A 333     -26.401  12.484  -4.022  0.00  0.00      C2   H
ATOM   3337  N   PHE A 334     -26.545   9.829  -7.986  0.00  0.00      C2   N
ATOM   3338  CA  PHE A 334     -26.237   8.404  -7.673  0.00  0.00      C2   C
ATOM   3339  C   PHE A 334     -24.758   7.981  -7.563  0.00  0.00      C2   C
ATOM   3340  O   PHE A 334     -24.471   7.275  -6.637  0.00  0.00      C2   O
ATOM   3341  CB  PHE A 334     -27.195   7.485  -8.584  0.00  0.00      C2   C
ATOM   3342  CG  PHE A 334     -26.631   6.053  -8.830  0.00  0.00      C2   C
ATOM   3343  CD1 PHE A 334     -26.813   5.017  -7.993  0.00  0.00      C2   C
ATOM   3344  CD2 PHE A 334     -25.633   5.942  -9.914  0.00  0.00      C2   C
ATOM   3345  CE1 PHE A 334     -26.021   3.889  -8.100  0.00  0.00      C2   C
ATOM   3346  CE2 PHE A 334     -24.934   4.762 -10.022  0.00  0.00      C2   C
ATOM   3347  CZ  PHE A 334     -25.101   3.766  -9.107  0.00  0.00      C2   C
ATOM   3348  H   PHE A 334     -26.825  10.073  -8.925  0.00  0.00      C2   H
ATOM   3349  HA  PHE A 334     -26.679   8.248  -6.689  0.00  0.00      C2   H
ATOM   3350  HB3 PHE A 334     -27.474   7.942  -9.533  0.00  0.00      C2   H
ATOM   3351  HB2 PHE A 334     -28.145   7.350  -8.066  0.00  0.00      C2   H
ATOM   3352  HD1 PHE A 334     -27.470   5.158  -7.147  0.00  0.00      C2   H
ATOM   3353  HD2 PHE A 334     -25.424   6.826 -10.498  0.00  0.00      C2   H
ATOM   3354  HE1 PHE A 334     -26.057   3.120  -7.343  0.00  0.00      C2   H
ATOM   3355  HE2 PHE A 334     -24.316   4.636 -10.899  0.00  0.00      C2   H
ATOM   3356  HZ  PHE A 334     -24.535   2.855  -9.232  0.00  0.00      C2   H
ATOM   3357  N   VAL A 335     -23.866   8.446  -8.475  0.00  0.00      C2   N
ATOM   3358  CA  VAL A 335     -22.435   8.134  -8.367  0.00  0.00      C2   C
ATOM   3359  C   VAL A 335     -21.814   8.773  -7.141  0.00  0.00      C2   C
ATOM   3360  O   VAL A 335     -20.993   8.170  -6.514  0.00  0.00      C2   O
ATOM   3361  CB  VAL A 335     -21.586   8.557  -9.591  0.00  0.00      C2   C
ATOM   3362  CG1 VAL A 335     -20.117   8.149  -9.464  0.00  0.00      C2   C
ATOM   3363  CG2 VAL A 335     -22.215   7.987 -10.880  0.00  0.00      C2   C
ATOM   3364  H   VAL A 335     -24.098   8.974  -9.304  0.00  0.00      C2   H
ATOM   3365  HA  VAL A 335     -22.364   7.049  -8.289  0.00  0.00      C2   H
ATOM   3366  HB  VAL A 335     -21.560   9.646  -9.632  0.00  0.00      C2   H
ATOM   3367 HG11 VAL A 335     -19.618   8.405 -10.399  0.00  0.00      C2   H
ATOM   3368 HG12 VAL A 335     -19.627   8.746  -8.695  0.00  0.00      C2   H
ATOM   3369 HG13 VAL A 335     -20.016   7.082  -9.266  0.00  0.00      C2   H
ATOM   3370 HG21 VAL A 335     -21.756   8.472 -11.742  0.00  0.00      C2   H
ATOM   3371 HG22 VAL A 335     -21.978   6.925 -10.931  0.00  0.00      C2   H
ATOM   3372 HG23 VAL A 335     -23.269   8.242 -10.991  0.00  0.00      C2   H
ATOM   3373  N   PHE A 336     -22.370   9.964  -6.744  0.00  0.00      C2   N
ATOM   3374  CA  PHE A 336     -21.914  10.713  -5.600  0.00  0.00      C2   C
ATOM   3375  C   PHE A 336     -22.313  10.090  -4.210  0.00  0.00      C2   C
ATOM   3376  O   PHE A 336     -21.479  10.076  -3.291  0.00  0.00      C2   O
ATOM   3377  CB  PHE A 336     -22.432  12.206  -5.859  0.00  0.00      C2   C
ATOM   3378  CG  PHE A 336     -22.149  13.313  -4.910  0.00  0.00      C2   C
ATOM   3379  CD1 PHE A 336     -21.036  14.204  -5.108  0.00  0.00      C2   C
ATOM   3380  CD2 PHE A 336     -22.904  13.477  -3.730  0.00  0.00      C2   C
ATOM   3381  CE1 PHE A 336     -20.823  15.274  -4.235  0.00  0.00      C2   C
ATOM   3382  CE2 PHE A 336     -22.676  14.546  -2.931  0.00  0.00      C2   C
ATOM   3383  CZ  PHE A 336     -21.618  15.405  -3.168  0.00  0.00      C2   C
ATOM   3384  H   PHE A 336     -23.080  10.401  -7.314  0.00  0.00      C2   H
ATOM   3385  HA  PHE A 336     -20.829  10.788  -5.533  0.00  0.00      C2   H
ATOM   3386  HB3 PHE A 336     -23.519  12.199  -5.946  0.00  0.00      C2   H
ATOM   3387  HB2 PHE A 336     -22.133  12.665  -6.801  0.00  0.00      C2   H
ATOM   3388  HD1 PHE A 336     -20.492  13.922  -5.997  0.00  0.00      C2   H
ATOM   3389  HD2 PHE A 336     -23.750  12.839  -3.522  0.00  0.00      C2   H
ATOM   3390  HE1 PHE A 336     -19.943  15.884  -4.376  0.00  0.00      C2   H
ATOM   3391  HE2 PHE A 336     -23.378  14.735  -2.132  0.00  0.00      C2   H
ATOM   3392  HZ  PHE A 336     -21.392  16.317  -2.635  0.00  0.00      C2   H
ATOM   3393  N   ASP A 337     -23.559   9.597  -4.031  0.00  0.00      C2   N
ATOM   3394  CA  ASP A 337     -24.181   8.825  -2.944  0.00  0.00      C2   C
ATOM   3395  C   ASP A 337     -23.546   7.431  -2.820  0.00  0.00      C2   C
ATOM   3396  O   ASP A 337     -23.304   6.998  -1.655  0.00  0.00      C2   O
ATOM   3397  CB  ASP A 337     -25.747   8.683  -3.074  0.00  0.00      C2   C
ATOM   3398  CG  ASP A 337     -26.575   9.999  -3.033  0.00  0.00      C2   C
ATOM   3399  OD1 ASP A 337     -26.074  10.995  -2.489  0.00  0.00      C2   O
ATOM   3400  OD2 ASP A 337     -27.736  10.001  -3.473  0.00  0.00      C2   O
ATOM   3401  H   ASP A 337     -24.261   9.911  -4.685  0.00  0.00      C2   H
ATOM   3402  HA  ASP A 337     -23.847   9.367  -2.059  0.00  0.00      C2   H
ATOM   3403  HB3 ASP A 337     -26.040   7.961  -2.312  0.00  0.00      C2   H
ATOM   3404  HB2 ASP A 337     -25.802   8.257  -4.075  0.00  0.00      C2   H
ATOM   3405  N   ALA A 338     -23.134   6.862  -3.968  0.00  0.00      C2   N
ATOM   3406  CA  ALA A 338     -22.511   5.536  -4.010  0.00  0.00      C2   C
ATOM   3407  C   ALA A 338     -21.106   5.630  -3.443  0.00  0.00      C2   C
ATOM   3408  O   ALA A 338     -20.792   4.899  -2.519  0.00  0.00      C2   O
ATOM   3409  CB  ALA A 338     -22.491   4.950  -5.395  0.00  0.00      C2   C
ATOM   3410  H   ALA A 338     -23.235   7.407  -4.813  0.00  0.00      C2   H
ATOM   3411  HA  ALA A 338     -23.093   4.822  -3.427  0.00  0.00      C2   H
ATOM   3412  HB1 ALA A 338     -21.774   4.129  -5.408  0.00  0.00      C2   H
ATOM   3413  HB2 ALA A 338     -23.512   4.672  -5.654  0.00  0.00      C2   H
ATOM   3414  HB3 ALA A 338     -22.194   5.666  -6.162  0.00  0.00      C2   H
ATOM   3415  N   VAL A 339     -20.254   6.389  -4.117  0.00  0.00      C2   N
ATOM   3416  CA  VAL A 339     -18.918   6.761  -3.594  0.00  0.00      C2   C
ATOM   3417  C   VAL A 339     -18.876   7.169  -2.094  0.00  0.00      C2   C
ATOM   3418  O   VAL A 339     -18.039   6.624  -1.352  0.00  0.00      C2   O
ATOM   3419  CB  VAL A 339     -18.146   7.741  -4.493  0.00  0.00      C2   C
ATOM   3420  CG1 VAL A 339     -16.842   8.381  -3.892  0.00  0.00      C2   C
ATOM   3421  CG2 VAL A 339     -17.653   6.816  -5.692  0.00  0.00      C2   C
ATOM   3422  H   VAL A 339     -20.586   6.952  -4.886  0.00  0.00      C2   H
ATOM   3423  HA  VAL A 339     -18.419   5.792  -3.609  0.00  0.00      C2   H
ATOM   3424  HB  VAL A 339     -18.840   8.546  -4.732  0.00  0.00      C2   H
ATOM   3425 HG11 VAL A 339     -16.167   7.663  -3.425  0.00  0.00      C2   H
ATOM   3426 HG12 VAL A 339     -16.329   9.013  -4.617  0.00  0.00      C2   H
ATOM   3427 HG13 VAL A 339     -17.071   9.110  -3.115  0.00  0.00      C2   H
ATOM   3428 HG21 VAL A 339     -17.064   5.964  -5.354  0.00  0.00      C2   H
ATOM   3429 HG22 VAL A 339     -18.552   6.546  -6.246  0.00  0.00      C2   H
ATOM   3430 HG23 VAL A 339     -17.104   7.430  -6.407  0.00  0.00      C2   H
ATOM   3431  N   THR A 340     -19.773   8.037  -1.651  0.00  0.00      C2   N
ATOM   3432  CA  THR A 340     -20.108   8.280  -0.216  0.00  0.00      C2   C
ATOM   3433  C   THR A 340     -20.223   6.988   0.664  0.00  0.00      C2   C
ATOM   3434  O   THR A 340     -19.368   6.758   1.569  0.00  0.00      C2   O
ATOM   3435  CB  THR A 340     -21.317   9.224   0.060  0.00  0.00      C2   C
ATOM   3436  OG1 THR A 340     -21.139  10.423  -0.791  0.00  0.00      C2   O
ATOM   3437  CG2 THR A 340     -21.567   9.702   1.498  0.00  0.00      C2   C
ATOM   3438  H   THR A 340     -20.366   8.491  -2.330  0.00  0.00      C2   H
ATOM   3439  HA  THR A 340     -19.205   8.823   0.061  0.00  0.00      C2   H
ATOM   3440  HB  THR A 340     -22.214   8.665  -0.205  0.00  0.00      C2   H
ATOM   3441  HG1 THR A 340     -21.093  10.156  -1.712  0.00  0.00      C2   H
ATOM   3442 HG21 THR A 340     -20.638  10.147   1.854  0.00  0.00      C2   H
ATOM   3443 HG22 THR A 340     -22.277  10.529   1.518  0.00  0.00      C2   H
ATOM   3444 HG23 THR A 340     -21.891   8.901   2.162  0.00  0.00      C2   H
ATOM   3445  N   ASP A 341     -21.245   6.188   0.339  0.00  0.00      C2   N
ATOM   3446  CA  ASP A 341     -21.623   4.921   1.000  0.00  0.00      C2   C
ATOM   3447  C   ASP A 341     -20.497   3.940   1.065  0.00  0.00      C2   C
ATOM   3448  O   ASP A 341     -20.192   3.390   2.143  0.00  0.00      C2   O
ATOM   3449  CB  ASP A 341     -22.852   4.350   0.174  0.00  0.00      C2   C
ATOM   3450  CG  ASP A 341     -23.468   3.243   1.019  0.00  0.00      C2   C
ATOM   3451  OD1 ASP A 341     -24.143   3.528   2.076  0.00  0.00      C2   O
ATOM   3452  OD2 ASP A 341     -23.319   2.103   0.599  0.00  0.00      C2   O
ATOM   3453  H   ASP A 341     -21.841   6.290  -0.471  0.00  0.00      C2   H
ATOM   3454  HA  ASP A 341     -21.809   5.362   1.979  0.00  0.00      C2   H
ATOM   3455  HB3 ASP A 341     -22.558   3.987  -0.811  0.00  0.00      C2   H
ATOM   3456  HB2 ASP A 341     -23.600   5.126   0.007  0.00  0.00      C2   H
ATOM   3457  N   VAL A 342     -19.833   3.592  -0.071  0.00  0.00      C2   N
ATOM   3458  CA  VAL A 342     -18.507   2.856  -0.206  0.00  0.00      C2   C
ATOM   3459  C   VAL A 342     -17.456   3.246   0.941  0.00  0.00      C2   C
ATOM   3460  O   VAL A 342     -17.105   2.441   1.753  0.00  0.00      C2   O
ATOM   3461  CB  VAL A 342     -17.900   2.992  -1.687  0.00  0.00      C2   C
ATOM   3462  CG1 VAL A 342     -16.521   2.589  -1.955  0.00  0.00      C2   C
ATOM   3463  CG2 VAL A 342     -18.873   2.446  -2.735  0.00  0.00      C2   C
ATOM   3464  H   VAL A 342     -20.120   4.098  -0.897  0.00  0.00      C2   H
ATOM   3465  HA  VAL A 342     -18.744   1.797  -0.101  0.00  0.00      C2   H
ATOM   3466  HB  VAL A 342     -17.878   4.063  -1.888  0.00  0.00      C2   H
ATOM   3467 HG11 VAL A 342     -15.765   3.111  -1.370  0.00  0.00      C2   H
ATOM   3468 HG12 VAL A 342     -16.368   1.530  -1.747  0.00  0.00      C2   H
ATOM   3469 HG13 VAL A 342     -16.318   2.854  -2.992  0.00  0.00      C2   H
ATOM   3470 HG21 VAL A 342     -19.909   2.774  -2.645  0.00  0.00      C2   H
ATOM   3471 HG22 VAL A 342     -18.524   2.596  -3.757  0.00  0.00      C2   H
ATOM   3472 HG23 VAL A 342     -18.807   1.359  -2.780  0.00  0.00      C2   H
ATOM   3473  N   ILE A 343     -17.099   4.496   0.960  0.00  0.00      C2   N
ATOM   3474  CA  ILE A 343     -16.071   5.127   1.839  0.00  0.00      C2   C
ATOM   3475  C   ILE A 343     -16.392   4.942   3.343  0.00  0.00      C2   C
ATOM   3476  O   ILE A 343     -15.505   4.447   4.081  0.00  0.00      C2   O
ATOM   3477  CB  ILE A 343     -15.906   6.627   1.370  0.00  0.00      C2   C
ATOM   3478  CG1 ILE A 343     -15.110   6.704   0.032  0.00  0.00      C2   C
ATOM   3479  CG2 ILE A 343     -15.332   7.552   2.479  0.00  0.00      C2   C
ATOM   3480  CD1 ILE A 343     -15.112   8.057  -0.689  0.00  0.00      C2   C
ATOM   3481  H   ILE A 343     -17.608   5.143   0.375  0.00  0.00      C2   H
ATOM   3482  HA  ILE A 343     -15.143   4.587   1.656  0.00  0.00      C2   H
ATOM   3483  HB  ILE A 343     -16.858   7.113   1.154  0.00  0.00      C2   H
ATOM   3484 HG13 ILE A 343     -15.470   6.008  -0.726  0.00  0.00      C2   H
ATOM   3485 HG12 ILE A 343     -14.105   6.426   0.348  0.00  0.00      C2   H
ATOM   3486 HG21 ILE A 343     -15.292   8.589   2.144  0.00  0.00      C2   H
ATOM   3487 HG22 ILE A 343     -15.973   7.542   3.360  0.00  0.00      C2   H
ATOM   3488 HG23 ILE A 343     -14.353   7.233   2.837  0.00  0.00      C2   H
ATOM   3489 HD11 ILE A 343     -15.142   7.945  -1.772  0.00  0.00      C2   H
ATOM   3490 HD12 ILE A 343     -15.872   8.770  -0.368  0.00  0.00      C2   H
ATOM   3491 HD13 ILE A 343     -14.180   8.593  -0.508  0.00  0.00      C2   H
ATOM   3492  N   ILE A 344     -17.671   5.172   3.760  0.00  0.00      C2   N
ATOM   3493  CA  ILE A 344     -18.257   4.818   5.092  0.00  0.00      C2   C
ATOM   3494  C   ILE A 344     -18.056   3.311   5.390  0.00  0.00      C2   C
ATOM   3495  O   ILE A 344     -17.360   3.032   6.424  0.00  0.00      C2   O
ATOM   3496  CB  ILE A 344     -19.751   5.171   5.176  0.00  0.00      C2   C
ATOM   3497  CG1 ILE A 344     -20.005   6.676   5.185  0.00  0.00      C2   C
ATOM   3498  CG2 ILE A 344     -20.417   4.612   6.504  0.00  0.00      C2   C
ATOM   3499  CD1 ILE A 344     -21.300   7.158   4.612  0.00  0.00      C2   C
ATOM   3500  H   ILE A 344     -18.323   5.610   3.124  0.00  0.00      C2   H
ATOM   3501  HA  ILE A 344     -17.733   5.255   5.942  0.00  0.00      C2   H
ATOM   3502  HB  ILE A 344     -20.262   4.712   4.330  0.00  0.00      C2   H
ATOM   3503 HG13 ILE A 344     -19.265   7.236   4.613  0.00  0.00      C2   H
ATOM   3504 HG12 ILE A 344     -19.870   7.148   6.158  0.00  0.00      C2   H
ATOM   3505 HG21 ILE A 344     -21.376   5.130   6.542  0.00  0.00      C2   H
ATOM   3506 HG22 ILE A 344     -20.619   3.541   6.482  0.00  0.00      C2   H
ATOM   3507 HG23 ILE A 344     -19.950   4.898   7.446  0.00  0.00      C2   H
ATOM   3508 HD11 ILE A 344     -22.151   6.484   4.705  0.00  0.00      C2   H
ATOM   3509 HD12 ILE A 344     -21.555   8.120   5.056  0.00  0.00      C2   H
ATOM   3510 HD13 ILE A 344     -21.089   7.333   3.557  0.00  0.00      C2   H
ATOM   3511  N   LYS A 345     -18.523   2.446   4.475  0.00  0.00      C2   N
ATOM   3512  CA  LYS A 345     -18.287   0.981   4.595  0.00  0.00      C2   C
ATOM   3513  C   LYS A 345     -16.786   0.729   4.709  0.00  0.00      C2   C
ATOM   3514  O   LYS A 345     -16.319  -0.023   5.551  0.00  0.00      C2   O
ATOM   3515  CB  LYS A 345     -19.048   0.249   3.464  0.00  0.00      C2   C
ATOM   3516  CG  LYS A 345     -20.558   0.261   3.648  0.00  0.00      C2   C
ATOM   3517  CD  LYS A 345     -21.272  -0.291   2.446  0.00  0.00      C2   C
ATOM   3518  CE  LYS A 345     -22.829  -0.449   2.611  0.00  0.00      C2   C
ATOM   3519  NZ  LYS A 345     -23.461  -0.857   1.369  0.00  0.00      C2   N
ATOM   3520  H   LYS A 345     -18.785   2.821   3.575  0.00  0.00      C2   H
ATOM   3521  HA  LYS A 345     -18.819   0.659   5.490  0.00  0.00      C2   H
ATOM   3522  HB3 LYS A 345     -18.904  -0.832   3.446  0.00  0.00      C2   H
ATOM   3523  HB2 LYS A 345     -18.888   0.664   2.469  0.00  0.00      C2   H
ATOM   3524  HG3 LYS A 345     -20.922   1.274   3.823  0.00  0.00      C2   H
ATOM   3525  HG2 LYS A 345     -20.878  -0.296   4.529  0.00  0.00      C2   H
ATOM   3526  HD3 LYS A 345     -20.840  -1.286   2.334  0.00  0.00      C2   H
ATOM   3527  HD2 LYS A 345     -20.957   0.359   1.630  0.00  0.00      C2   H
ATOM   3528  HE3 LYS A 345     -23.342   0.478   2.869  0.00  0.00      C2   H
ATOM   3529  HE2 LYS A 345     -23.029  -1.095   3.466  0.00  0.00      C2   H
ATOM   3530  HZ1 LYS A 345     -24.438  -1.111   1.402  0.00  0.00      C2   H
ATOM   3531  HZ2 LYS A 345     -23.335  -0.036   0.796  0.00  0.00      C2   H
ATOM   3532  HZ3 LYS A 345     -23.048  -1.703   1.001  0.00  0.00      C2   H
ATOM   3533  N   ASN A 346     -15.958   1.222   3.822  0.00  0.00      C2   N
ATOM   3534  CA  ASN A 346     -14.503   0.980   3.688  0.00  0.00      C2   C
ATOM   3535  C   ASN A 346     -13.726   1.497   4.981  0.00  0.00      C2   C
ATOM   3536  O   ASN A 346     -12.838   0.859   5.414  0.00  0.00      C2   O
ATOM   3537  CB  ASN A 346     -14.032   1.717   2.476  0.00  0.00      C2   C
ATOM   3538  CG  ASN A 346     -14.262   0.872   1.178  0.00  0.00      C2   C
ATOM   3539  OD1 ASN A 346     -14.446  -0.375   1.212  0.00  0.00      C2   O
ATOM   3540  ND2 ASN A 346     -13.973   1.462   0.070  0.00  0.00      C2   N
ATOM   3541  H   ASN A 346     -16.301   1.936   3.196  0.00  0.00      C2   H
ATOM   3542  HA  ASN A 346     -14.426  -0.105   3.622  0.00  0.00      C2   H
ATOM   3543  HB3 ASN A 346     -12.949   1.797   2.569  0.00  0.00      C2   H
ATOM   3544  HB2 ASN A 346     -14.312   2.764   2.359  0.00  0.00      C2   H
ATOM   3545 HD22 ASN A 346     -14.130   1.067  -0.846  0.00  0.00      C2   H
ATOM   3546 HD21 ASN A 346     -13.719   2.439   0.036  0.00  0.00      C2   H
ATOM   3547  N   ASN A 347     -14.134   2.641   5.579  0.00  0.00      C2   N
ATOM   3548  CA  ASN A 347     -13.622   3.109   6.785  0.00  0.00      C2   C
ATOM   3549  C   ASN A 347     -13.938   2.149   7.923  0.00  0.00      C2   C
ATOM   3550  O   ASN A 347     -12.996   1.943   8.723  0.00  0.00      C2   O
ATOM   3551  CB  ASN A 347     -14.122   4.578   7.076  0.00  0.00      C2   C
ATOM   3552  CG  ASN A 347     -13.345   5.688   6.380  0.00  0.00      C2   C
ATOM   3553  OD1 ASN A 347     -12.267   5.505   5.790  0.00  0.00      C2   O
ATOM   3554  ND2 ASN A 347     -13.866   6.928   6.408  0.00  0.00      C2   N
ATOM   3555  H   ASN A 347     -14.889   3.093   5.084  0.00  0.00      C2   H
ATOM   3556  HA  ASN A 347     -12.537   3.100   6.682  0.00  0.00      C2   H
ATOM   3557  HB3 ASN A 347     -13.995   4.835   8.127  0.00  0.00      C2   H
ATOM   3558  HB2 ASN A 347     -15.189   4.636   6.864  0.00  0.00      C2   H
ATOM   3559 HD22 ASN A 347     -13.620   7.609   5.705  0.00  0.00      C2   H
ATOM   3560 HD21 ASN A 347     -14.662   7.079   7.011  0.00  0.00      C2   H
ATOM   3561  N   LEU A 348     -15.104   1.497   8.115  0.00  0.00      C2   N
ATOM   3562  CA  LEU A 348     -15.456   0.525   9.161  0.00  0.00      C2   C
ATOM   3563  C   LEU A 348     -14.742  -0.793   8.914  0.00  0.00      C2   C
ATOM   3564  O   LEU A 348     -14.518  -1.595   9.818  0.00  0.00      C2   O
ATOM   3565  CB  LEU A 348     -17.000   0.306   9.210  0.00  0.00      C2   C
ATOM   3566  CG  LEU A 348     -17.696   1.687   9.475  0.00  0.00      C2   C
ATOM   3567  CD1 LEU A 348     -19.152   1.688   8.843  0.00  0.00      C2   C
ATOM   3568  CD2 LEU A 348     -17.718   1.985  10.988  0.00  0.00      C2   C
ATOM   3569  H   LEU A 348     -15.870   1.750   7.508  0.00  0.00      C2   H
ATOM   3570  HA  LEU A 348     -15.192   1.009  10.102  0.00  0.00      C2   H
ATOM   3571  HB3 LEU A 348     -17.291  -0.530   9.846  0.00  0.00      C2   H
ATOM   3572  HB2 LEU A 348     -17.266  -0.036   8.210  0.00  0.00      C2   H
ATOM   3573  HG  LEU A 348     -17.229   2.509   8.932  0.00  0.00      C2   H
ATOM   3574 HD11 LEU A 348     -19.434   0.880   8.168  0.00  0.00      C2   H
ATOM   3575 HD12 LEU A 348     -19.995   1.562   9.524  0.00  0.00      C2   H
ATOM   3576 HD13 LEU A 348     -19.493   2.410   8.101  0.00  0.00      C2   H
ATOM   3577 HD21 LEU A 348     -17.413   3.021  11.133  0.00  0.00      C2   H
ATOM   3578 HD22 LEU A 348     -18.723   1.997  11.411  0.00  0.00      C2   H
ATOM   3579 HD23 LEU A 348     -17.071   1.351  11.593  0.00  0.00      C2   H
ATOM   3580  N   LYS A 349     -14.412  -1.090   7.637  0.00  0.00      C2   N
ATOM   3581  CA  LYS A 349     -13.658  -2.261   7.149  0.00  0.00      C2   C
ATOM   3582  C   LYS A 349     -12.200  -2.287   7.634  0.00  0.00      C2   C
ATOM   3583  O   LYS A 349     -11.618  -3.286   8.009  0.00  0.00      C2   O
ATOM   3584  CB  LYS A 349     -13.663  -2.463   5.607  0.00  0.00      C2   C
ATOM   3585  CG  LYS A 349     -14.868  -3.281   5.216  0.00  0.00      C2   C
ATOM   3586  CD  LYS A 349     -15.256  -3.131   3.714  0.00  0.00      C2   C
ATOM   3587  CE  LYS A 349     -16.510  -3.862   3.372  0.00  0.00      C2   C
ATOM   3588  NZ  LYS A 349     -16.737  -3.919   1.904  0.00  0.00      C2   N
ATOM   3589  H   LYS A 349     -14.742  -0.438   6.940  0.00  0.00      C2   H
ATOM   3590  HA  LYS A 349     -14.122  -3.158   7.559  0.00  0.00      C2   H
ATOM   3591  HB3 LYS A 349     -12.800  -3.032   5.260  0.00  0.00      C2   H
ATOM   3592  HB2 LYS A 349     -13.644  -1.488   5.121  0.00  0.00      C2   H
ATOM   3593  HG3 LYS A 349     -15.735  -2.988   5.807  0.00  0.00      C2   H
ATOM   3594  HG2 LYS A 349     -14.810  -4.312   5.565  0.00  0.00      C2   H
ATOM   3595  HD3 LYS A 349     -14.463  -3.705   3.235  0.00  0.00      C2   H
ATOM   3596  HD2 LYS A 349     -15.109  -2.106   3.372  0.00  0.00      C2   H
ATOM   3597  HE3 LYS A 349     -17.368  -3.576   3.979  0.00  0.00      C2   H
ATOM   3598  HE2 LYS A 349     -16.387  -4.901   3.678  0.00  0.00      C2   H
ATOM   3599  HZ1 LYS A 349     -16.845  -2.941   1.676  0.00  0.00      C2   H
ATOM   3600  HZ2 LYS A 349     -15.875  -4.294   1.534  0.00  0.00      C2   H
ATOM   3601  HZ3 LYS A 349     -17.500  -4.524   1.634  0.00  0.00      C2   H
ATOM   3602  N   ASP A 350     -11.658  -1.105   7.389  0.00  0.00      C2   N
ATOM   3603  CA  ASP A 350     -10.331  -0.650   7.739  0.00  0.00      C2   C
ATOM   3604  C   ASP A 350     -10.001  -0.898   9.251  0.00  0.00      C2   C
ATOM   3605  O   ASP A 350      -8.966  -1.504   9.570  0.00  0.00      C2   O
ATOM   3606  CB  ASP A 350     -10.095   0.830   7.326  0.00  0.00      C2   C
ATOM   3607  CG  ASP A 350      -8.801   1.464   7.761  0.00  0.00      C2   C
ATOM   3608  OD1 ASP A 350      -7.737   0.861   7.581  0.00  0.00      C2   O
ATOM   3609  OD2 ASP A 350      -8.848   2.638   8.201  0.00  0.00      C2   O
ATOM   3610  H   ASP A 350     -12.237  -0.429   6.911  0.00  0.00      C2   H
ATOM   3611  HA  ASP A 350      -9.701  -1.301   7.132  0.00  0.00      C2   H
ATOM   3612  HB3 ASP A 350     -10.921   1.398   7.754  0.00  0.00      C2   H
ATOM   3613  HB2 ASP A 350     -10.180   0.976   6.249  0.00  0.00      C2   H
ATOM   3614  N   CYS A 351     -10.780  -0.344  10.156  0.00  0.00      C2   N
ATOM   3615  CA  CYS A 351     -10.766  -0.580  11.631  0.00  0.00      C2   C
ATOM   3616  C   CYS A 351     -11.161  -1.971  12.046  0.00  0.00      C2   C
ATOM   3617  O   CYS A 351     -10.581  -2.538  13.004  0.00  0.00      C2   O
ATOM   3618  CB  CYS A 351     -11.509   0.526  12.334  0.00  0.00      C2   C
ATOM   3619  SG  CYS A 351     -13.320   0.500  12.189  0.00  0.00      C2   S
ATOM   3620  H   CYS A 351     -11.571   0.195   9.835  0.00  0.00      C2   H
ATOM   3621  HA  CYS A 351      -9.734  -0.522  11.976  0.00  0.00      C2   H
ATOM   3622  HB3 CYS A 351     -11.124   1.541  12.236  0.00  0.00      C2   H
ATOM   3623  HB2 CYS A 351     -11.373   0.213  13.369  0.00  0.00      C2   H
ATOM   3624  HG  CYS A 351     -13.534   1.711  12.712  0.00  0.00      C2   H
ATOM   3625  N   GLY A 352     -12.209  -2.480  11.381  0.00  0.00      C2   N
ATOM   3626  CA  GLY A 352     -12.596  -3.904  11.656  0.00  0.00      C2   C
ATOM   3627  C   GLY A 352     -13.985  -3.953  12.365  0.00  0.00      C2   C
ATOM   3628  O   GLY A 352     -14.327  -5.086  12.812  0.00  0.00      C2   O
ATOM   3629  H   GLY A 352     -12.568  -1.898  10.638  0.00  0.00      C2   H
ATOM   3630  HA3 GLY A 352     -11.900  -4.706  11.900  0.00  0.00      C2   H
ATOM   3631  HA2 GLY A 352     -12.862  -4.187  10.637  0.00  0.00      C2   H
ATOM   3632  N   LEU A 353     -14.747  -2.866  12.480  0.00  0.00      C2   N
ATOM   3633  CA  LEU A 353     -16.154  -2.823  13.013  0.00  0.00      C2   C
ATOM   3634  C   LEU A 353     -17.123  -3.476  12.004  0.00  0.00      C2   C
ATOM   3635  O   LEU A 353     -18.013  -4.136  12.450  0.00  0.00      C2   O
ATOM   3636  CB  LEU A 353     -16.619  -1.366  13.190  0.00  0.00      C2   C
ATOM   3637  CG  LEU A 353     -16.148  -0.863  14.566  0.00  0.00      C2   C
ATOM   3638  CD1 LEU A 353     -16.393   0.688  14.689  0.00  0.00      C2   C
ATOM   3639  CD2 LEU A 353     -16.769  -1.629  15.778  0.00  0.00      C2   C
ATOM   3640  H   LEU A 353     -14.495  -1.977  12.073  0.00  0.00      C2   H
ATOM   3641  HA  LEU A 353     -16.321  -3.515  13.838  0.00  0.00      C2   H
ATOM   3642  HB3 LEU A 353     -17.652  -1.077  12.996  0.00  0.00      C2   H
ATOM   3643  HB2 LEU A 353     -16.172  -0.736  12.421  0.00  0.00      C2   H
ATOM   3644  HG  LEU A 353     -15.070  -1.019  14.530  0.00  0.00      C2   H
ATOM   3645 HD11 LEU A 353     -17.454   0.854  14.505  0.00  0.00      C2   H
ATOM   3646 HD12 LEU A 353     -16.136   1.071  15.677  0.00  0.00      C2   H
ATOM   3647 HD13 LEU A 353     -15.772   1.088  13.888  0.00  0.00      C2   H
ATOM   3648 HD21 LEU A 353     -15.995  -2.328  16.095  0.00  0.00      C2   H
ATOM   3649 HD22 LEU A 353     -17.082  -1.002  16.614  0.00  0.00      C2   H
ATOM   3650 HD23 LEU A 353     -17.639  -2.185  15.428  0.00  0.00      C2   H
ATOM   3651  N   PHE A 354     -16.855  -3.445  10.761  0.00  0.00      C2   N
ATOM   3652  CA  PHE A 354     -17.608  -4.112   9.691  0.00  0.00      C2   C
ATOM   3653  C   PHE A 354     -17.109  -5.500   9.508  0.00  0.00      C2   C
ATOM   3654  O   PHE A 354     -15.899  -5.644   9.477  0.00  0.00      C2   O
ATOM   3655  CB  PHE A 354     -17.451  -3.382   8.323  0.00  0.00      C2   C
ATOM   3656  CG  PHE A 354     -18.480  -3.414   7.177  0.00  0.00      C2   C
ATOM   3657  CD1 PHE A 354     -19.639  -2.628   7.024  0.00  0.00      C2   C
ATOM   3658  CD2 PHE A 354     -18.247  -4.519   6.355  0.00  0.00      C2   C
ATOM   3659  CE1 PHE A 354     -20.585  -3.010   6.074  0.00  0.00      C2   C
ATOM   3660  CE2 PHE A 354     -19.202  -4.866   5.396  0.00  0.00      C2   C
ATOM   3661  CZ  PHE A 354     -20.344  -4.072   5.196  0.00  0.00      C2   C
ATOM   3662  H   PHE A 354     -15.982  -2.994  10.529  0.00  0.00      C2   H
ATOM   3663  HA  PHE A 354     -18.676  -4.074   9.902  0.00  0.00      C2   H
ATOM   3664  HB3 PHE A 354     -16.509  -3.609   7.824  0.00  0.00      C2   H
ATOM   3665  HB2 PHE A 354     -17.471  -2.298   8.434  0.00  0.00      C2   H
ATOM   3666  HD1 PHE A 354     -19.883  -1.738   7.586  0.00  0.00      C2   H
ATOM   3667  HD2 PHE A 354     -17.391  -5.153   6.532  0.00  0.00      C2   H
ATOM   3668  HE1 PHE A 354     -21.565  -2.575   5.939  0.00  0.00      C2   H
ATOM   3669  HE2 PHE A 354     -19.095  -5.783   4.836  0.00  0.00      C2   H
ATOM   3670  HZ  PHE A 354     -21.094  -4.194   4.428  0.00  0.00      C2   H
ATOM   3671  N   NMA A 354     -17.902  -6.601   9.322  0.00  0.00      C2   N
ATOM   3672  CA  NMA A 354     -19.329  -6.690   9.334  0.00  0.00      C2   C
ATOM   3673  H   NMA A 354     -17.367  -7.450   9.209  0.00  0.00      C2   H
ATOM   3674  CH3 ACE B   1       6.495 -35.884 -37.189  0.00  0.00      C2   C
ATOM   3675  C   ACE B   1       5.871 -34.533 -36.937  0.00  0.00      C2   C
ATOM   3676  O   ACE B   1       5.663 -33.683 -37.761  0.00  0.00      C2   O
ATOM   3677  1H  ACE B   1       6.319 -36.143 -38.233  0.00  0.00      C2   H
ATOM   3678  2H  ACE B   1       7.581 -35.828 -37.115  0.00  0.00      C2   H
ATOM   3679  3H  ACE B   1       6.118 -36.637 -36.497  0.00  0.00      C2   H
ATOM   3680  N   SER B   2       5.538 -34.392 -35.646  0.00  0.00      C2   N
ATOM   3681  CA  SER B   2       4.898 -33.159 -35.102  0.00  0.00      C2   C
ATOM   3682  C   SER B   2       5.994 -32.063 -35.195  0.00  0.00      C2   C
ATOM   3683  O   SER B   2       7.036 -32.213 -34.537  0.00  0.00      C2   O
ATOM   3684  CB  SER B   2       4.581 -33.448 -33.604  0.00  0.00      C2   C
ATOM   3685  OG  SER B   2       4.091 -32.261 -32.930  0.00  0.00      C2   O
ATOM   3686  H2  SER B   2       5.984 -35.037 -35.010  0.00  0.00      C2   H
ATOM   3687  HA  SER B   2       3.988 -32.789 -35.573  0.00  0.00      C2   H
ATOM   3688  HB3 SER B   2       5.567 -33.594 -33.164  0.00  0.00      C2   H
ATOM   3689  HB2 SER B   2       3.983 -34.359 -33.594  0.00  0.00      C2   H
ATOM   3690  HG  SER B   2       4.139 -32.486 -31.998  0.00  0.00      C2   H
ATOM   3691  N   GLU B   3       5.854 -30.990 -36.026  0.00  0.00      C2   N
ATOM   3692  CA  GLU B   3       7.018 -30.150 -36.530  0.00  0.00      C2   C
ATOM   3693  C   GLU B   3       7.545 -29.243 -35.464  0.00  0.00      C2   C
ATOM   3694  O   GLU B   3       8.732 -29.131 -35.269  0.00  0.00      C2   O
ATOM   3695  CB  GLU B   3       6.614 -29.492 -37.859  0.00  0.00      C2   C
ATOM   3696  CG  GLU B   3       7.494 -28.364 -38.411  0.00  0.00      C2   C
ATOM   3697  CD  GLU B   3       7.053 -27.984 -39.804  0.00  0.00      C2   C
ATOM   3698  OE1 GLU B   3       7.860 -27.278 -40.515  0.00  0.00      C2   O
ATOM   3699  OE2 GLU B   3       5.890 -28.138 -40.233  0.00  0.00      C2   O
ATOM   3700  H   GLU B   3       5.045 -30.880 -36.621  0.00  0.00      C2   H
ATOM   3701  HA  GLU B   3       7.780 -30.852 -36.870  0.00  0.00      C2   H
ATOM   3702  HB3 GLU B   3       5.647 -29.045 -37.629  0.00  0.00      C2   H
ATOM   3703  HB2 GLU B   3       6.560 -30.262 -38.629  0.00  0.00      C2   H
ATOM   3704  HG3 GLU B   3       8.530 -28.700 -38.366  0.00  0.00      C2   H
ATOM   3705  HG2 GLU B   3       7.538 -27.519 -37.725  0.00  0.00      C2   H
ATOM   3706  N   LEU B   4       6.596 -28.841 -34.636  0.00  0.00      C2   N
ATOM   3707  CA  LEU B   4       6.794 -28.160 -33.336  0.00  0.00      C2   C
ATOM   3708  C   LEU B   4       7.749 -28.908 -32.407  0.00  0.00      C2   C
ATOM   3709  O   LEU B   4       8.733 -28.353 -31.866  0.00  0.00      C2   O
ATOM   3710  CB  LEU B   4       5.526 -27.630 -32.686  0.00  0.00      C2   C
ATOM   3711  CG  LEU B   4       5.269 -26.066 -32.676  0.00  0.00      C2   C
ATOM   3712  CD1 LEU B   4       3.802 -25.726 -32.331  0.00  0.00      C2   C
ATOM   3713  CD2 LEU B   4       6.232 -25.252 -31.860  0.00  0.00      C2   C
ATOM   3714  H   LEU B   4       5.668 -29.163 -34.868  0.00  0.00      C2   H
ATOM   3715  HA  LEU B   4       7.293 -27.239 -33.638  0.00  0.00      C2   H
ATOM   3716  HB3 LEU B   4       5.350 -28.118 -31.727  0.00  0.00      C2   H
ATOM   3717  HB2 LEU B   4       4.773 -27.942 -33.410  0.00  0.00      C2   H
ATOM   3718  HG  LEU B   4       5.383 -25.696 -33.695  0.00  0.00      C2   H
ATOM   3719 HD11 LEU B   4       3.345 -26.668 -32.027  0.00  0.00      C2   H
ATOM   3720 HD12 LEU B   4       3.749 -25.002 -31.518  0.00  0.00      C2   H
ATOM   3721 HD13 LEU B   4       3.317 -25.335 -33.226  0.00  0.00      C2   H
ATOM   3722 HD21 LEU B   4       5.726 -24.697 -31.070  0.00  0.00      C2   H
ATOM   3723 HD22 LEU B   4       6.992 -25.850 -31.358  0.00  0.00      C2   H
ATOM   3724 HD23 LEU B   4       6.722 -24.597 -32.581  0.00  0.00      C2   H
ATOM   3725  N   ASP B   5       7.461 -30.174 -32.239  0.00  0.00      C2   N
ATOM   3726  CA  ASP B   5       8.235 -31.137 -31.417  0.00  0.00      C2   C
ATOM   3727  C   ASP B   5       9.684 -31.319 -31.837  0.00  0.00      C2   C
ATOM   3728  O   ASP B   5      10.594 -31.252 -31.040  0.00  0.00      C2   O
ATOM   3729  CB  ASP B   5       7.524 -32.513 -31.254  0.00  0.00      C2   C
ATOM   3730  CG  ASP B   5       6.265 -32.397 -30.400  0.00  0.00      C2   C
ATOM   3731  OD1 ASP B   5       5.403 -33.276 -30.559  0.00  0.00      C2   O
ATOM   3732  OD2 ASP B   5       6.312 -31.773 -29.343  0.00  0.00      C2   O
ATOM   3733  H   ASP B   5       6.688 -30.536 -32.780  0.00  0.00      C2   H
ATOM   3734  HA  ASP B   5       8.395 -30.686 -30.438  0.00  0.00      C2   H
ATOM   3735  HB3 ASP B   5       8.232 -33.253 -30.881  0.00  0.00      C2   H
ATOM   3736  HB2 ASP B   5       7.384 -33.008 -32.215  0.00  0.00      C2   H
ATOM   3737  N   GLN B   6       9.829 -31.539 -33.128  0.00  0.00      C2   N
ATOM   3738  CA  GLN B   6      11.051 -31.533 -33.847  0.00  0.00      C2   C
ATOM   3739  C   GLN B   6      11.969 -30.271 -33.630  0.00  0.00      C2   C
ATOM   3740  O   GLN B   6      13.141 -30.499 -33.327  0.00  0.00      C2   O
ATOM   3741  CB  GLN B   6      10.814 -31.871 -35.327  0.00  0.00      C2   C
ATOM   3742  CG  GLN B   6      10.180 -33.269 -35.554  0.00  0.00      C2   C
ATOM   3743  CD  GLN B   6      10.058 -33.726 -36.988  0.00  0.00      C2   C
ATOM   3744  OE1 GLN B   6       9.884 -32.908 -37.895  0.00  0.00      C2   O
ATOM   3745  NE2 GLN B   6      10.208 -34.989 -37.282  0.00  0.00      C2   N
ATOM   3746  H   GLN B   6       9.050 -31.746 -33.737  0.00  0.00      C2   H
ATOM   3747  HA  GLN B   6      11.594 -32.394 -33.456  0.00  0.00      C2   H
ATOM   3748  HB3 GLN B   6      11.772 -31.833 -35.846  0.00  0.00      C2   H
ATOM   3749  HB2 GLN B   6      10.145 -31.104 -35.718  0.00  0.00      C2   H
ATOM   3750  HG3 GLN B   6       9.200 -33.392 -35.092  0.00  0.00      C2   H
ATOM   3751  HG2 GLN B   6      10.710 -34.041 -34.997  0.00  0.00      C2   H
ATOM   3752 HE22 GLN B   6      10.093 -35.342 -38.221  0.00  0.00      C2   H
ATOM   3753 HE21 GLN B   6      10.318 -35.591 -36.478  0.00  0.00      C2   H
ATOM   3754  N   LEU B   7      11.458 -29.019 -33.664  0.00  0.00      C2   N
ATOM   3755  CA  LEU B   7      12.094 -27.762 -33.355  0.00  0.00      C2   C
ATOM   3756  C   LEU B   7      12.422 -27.634 -31.862  0.00  0.00      C2   C
ATOM   3757  O   LEU B   7      13.420 -26.941 -31.633  0.00  0.00      C2   O
ATOM   3758  CB  LEU B   7      11.296 -26.595 -33.953  0.00  0.00      C2   C
ATOM   3759  CG  LEU B   7      11.250 -26.476 -35.491  0.00  0.00      C2   C
ATOM   3760  CD1 LEU B   7      10.138 -25.509 -35.890  0.00  0.00      C2   C
ATOM   3761  CD2 LEU B   7      12.566 -26.234 -36.282  0.00  0.00      C2   C
ATOM   3762  H   LEU B   7      10.475 -28.956 -33.885  0.00  0.00      C2   H
ATOM   3763  HA  LEU B   7      13.030 -27.900 -33.896  0.00  0.00      C2   H
ATOM   3764  HB3 LEU B   7      11.670 -25.678 -33.496  0.00  0.00      C2   H
ATOM   3765  HB2 LEU B   7      10.291 -26.642 -33.534  0.00  0.00      C2   H
ATOM   3766  HG  LEU B   7      10.914 -27.471 -35.781  0.00  0.00      C2   H
ATOM   3767 HD11 LEU B   7      10.280 -24.429 -35.871  0.00  0.00      C2   H
ATOM   3768 HD12 LEU B   7       9.930 -25.723 -36.938  0.00  0.00      C2   H
ATOM   3769 HD13 LEU B   7       9.254 -25.623 -35.262  0.00  0.00      C2   H
ATOM   3770 HD21 LEU B   7      12.697 -25.235 -36.697  0.00  0.00      C2   H
ATOM   3771 HD22 LEU B   7      13.452 -26.403 -35.670  0.00  0.00      C2   H
ATOM   3772 HD23 LEU B   7      12.680 -26.954 -37.093  0.00  0.00      C2   H
ATOM   3773  N   ARG B   8      11.660 -28.259 -30.943  0.00  0.00      C2   N
ATOM   3774  CA  ARG B   8      12.083 -28.225 -29.545  0.00  0.00      C2   C
ATOM   3775  C   ARG B   8      13.222 -29.218 -29.359  0.00  0.00      C2   C
ATOM   3776  O   ARG B   8      14.221 -28.867 -28.712  0.00  0.00      C2   O
ATOM   3777  CB  ARG B   8      10.936 -28.713 -28.623  0.00  0.00      C2   C
ATOM   3778  CG  ARG B   8       9.948 -27.614 -28.381  0.00  0.00      C2   C
ATOM   3779  CD  ARG B   8       8.887 -27.921 -27.357  0.00  0.00      C2   C
ATOM   3780  NE  ARG B   8       7.725 -28.630 -28.001  0.00  0.00      C2   N
ATOM   3781  CZ  ARG B   8       6.616 -28.047 -28.578  0.00  0.00      C2   C
ATOM   3782  NH1 ARG B   8       6.381 -26.727 -28.599  0.00  0.00      C2   N
ATOM   3783  NH2 ARG B   8       5.701 -28.851 -29.030  0.00  0.00      C2   N
ATOM   3784  H   ARG B   8      10.824 -28.757 -31.212  0.00  0.00      C2   H
ATOM   3785  HA  ARG B   8      12.464 -27.252 -29.237  0.00  0.00      C2   H
ATOM   3786  HB3 ARG B   8      11.226 -28.863 -27.584  0.00  0.00      C2   H
ATOM   3787  HB2 ARG B   8      10.492 -29.635 -28.998  0.00  0.00      C2   H
ATOM   3788  HG3 ARG B   8       9.399 -27.351 -29.284  0.00  0.00      C2   H
ATOM   3789  HG2 ARG B   8      10.390 -26.746 -27.892  0.00  0.00      C2   H
ATOM   3790  HD3 ARG B   8       8.588 -27.186 -26.609  0.00  0.00      C2   H
ATOM   3791  HD2 ARG B   8       9.088 -28.660 -26.582  0.00  0.00      C2   H
ATOM   3792  HE  ARG B   8       7.846 -29.632 -27.976  0.00  0.00      C2   H
ATOM   3793 HH12 ARG B   8       5.551 -26.395 -29.069  0.00  0.00      C2   H
ATOM   3794 HH11 ARG B   8       7.142 -26.075 -28.470  0.00  0.00      C2   H
ATOM   3795 HH22 ARG B   8       5.925 -29.834 -29.079  0.00  0.00      C2   H
ATOM   3796 HH21 ARG B   8       4.726 -28.633 -29.179  0.00  0.00      C2   H
ATOM   3797  N   GLN B   9      13.246 -30.411 -30.033  0.00  0.00      C2   N
ATOM   3798  CA  GLN B   9      14.350 -31.373 -30.014  0.00  0.00      C2   C
ATOM   3799  C   GLN B   9      15.665 -30.787 -30.571  0.00  0.00      C2   C
ATOM   3800  O   GLN B   9      16.779 -31.157 -30.182  0.00  0.00      C2   O
ATOM   3801  CB  GLN B   9      13.924 -32.608 -30.784  0.00  0.00      C2   C
ATOM   3802  CG  GLN B   9      12.806 -33.423 -30.014  0.00  0.00      C2   C
ATOM   3803  CD  GLN B   9      12.428 -34.719 -30.850  0.00  0.00      C2   C
ATOM   3804  OE1 GLN B   9      12.782 -34.955 -31.999  0.00  0.00      C2   O
ATOM   3805  NE2 GLN B   9      11.742 -35.696 -30.205  0.00  0.00      C2   N
ATOM   3806  H   GLN B   9      12.442 -30.522 -30.634  0.00  0.00      C2   H
ATOM   3807  HA  GLN B   9      14.450 -31.671 -28.970  0.00  0.00      C2   H
ATOM   3808  HB3 GLN B   9      14.807 -33.243 -30.716  0.00  0.00      C2   H
ATOM   3809  HB2 GLN B   9      13.729 -32.492 -31.851  0.00  0.00      C2   H
ATOM   3810  HG3 GLN B   9      11.881 -32.846 -29.990  0.00  0.00      C2   H
ATOM   3811  HG2 GLN B   9      13.080 -33.738 -29.008  0.00  0.00      C2   H
ATOM   3812 HE22 GLN B   9      11.565 -36.624 -30.563  0.00  0.00      C2   H
ATOM   3813 HE21 GLN B   9      11.346 -35.458 -29.307  0.00  0.00      C2   H
ATOM   3814  N   GLU B  10      15.551 -29.784 -31.505  0.00  0.00      C2   N
ATOM   3815  CA  GLU B  10      16.707 -29.028 -31.898  0.00  0.00      C2   C
ATOM   3816  C   GLU B  10      17.201 -27.964 -30.968  0.00  0.00      C2   C
ATOM   3817  O   GLU B  10      18.409 -27.937 -30.766  0.00  0.00      C2   O
ATOM   3818  CB  GLU B  10      16.564 -28.519 -33.333  0.00  0.00      C2   C
ATOM   3819  CG  GLU B  10      16.242 -29.611 -34.364  0.00  0.00      C2   C
ATOM   3820  CD  GLU B  10      16.887 -29.327 -35.701  0.00  0.00      C2   C
ATOM   3821  OE1 GLU B  10      17.802 -28.428 -35.795  0.00  0.00      C2   O
ATOM   3822  OE2 GLU B  10      16.445 -29.902 -36.704  0.00  0.00      C2   O
ATOM   3823  H   GLU B  10      14.782 -29.865 -32.155  0.00  0.00      C2   H
ATOM   3824  HA  GLU B  10      17.545 -29.719 -31.983  0.00  0.00      C2   H
ATOM   3825  HB3 GLU B  10      17.440 -27.914 -33.565  0.00  0.00      C2   H
ATOM   3826  HB2 GLU B  10      15.694 -27.862 -33.368  0.00  0.00      C2   H
ATOM   3827  HG3 GLU B  10      15.197 -29.897 -34.474  0.00  0.00      C2   H
ATOM   3828  HG2 GLU B  10      16.706 -30.523 -33.990  0.00  0.00      C2   H
ATOM   3829  N   ALA B  11      16.260 -27.088 -30.436  0.00  0.00      C2   N
ATOM   3830  CA  ALA B  11      16.606 -26.165 -29.332  0.00  0.00      C2   C
ATOM   3831  C   ALA B  11      17.231 -26.824 -28.092  0.00  0.00      C2   C
ATOM   3832  O   ALA B  11      18.247 -26.374 -27.627  0.00  0.00      C2   O
ATOM   3833  CB  ALA B  11      15.409 -25.292 -29.024  0.00  0.00      C2   C
ATOM   3834  H   ALA B  11      15.320 -27.052 -30.804  0.00  0.00      C2   H
ATOM   3835  HA  ALA B  11      17.452 -25.586 -29.703  0.00  0.00      C2   H
ATOM   3836  HB1 ALA B  11      14.534 -25.927 -28.887  0.00  0.00      C2   H
ATOM   3837  HB2 ALA B  11      15.640 -24.668 -28.160  0.00  0.00      C2   H
ATOM   3838  HB3 ALA B  11      15.105 -24.650 -29.851  0.00  0.00      C2   H
ATOM   3839  N   GLU B  12      16.666 -27.954 -27.757  0.00  0.00      C2   N
ATOM   3840  CA  GLU B  12      17.061 -28.748 -26.629  0.00  0.00      C2   C
ATOM   3841  C   GLU B  12      18.532 -29.267 -26.646  0.00  0.00      C2   C
ATOM   3842  O   GLU B  12      19.222 -29.265 -25.612  0.00  0.00      C2   O
ATOM   3843  CB  GLU B  12      16.023 -29.846 -26.272  0.00  0.00      C2   C
ATOM   3844  CG  GLU B  12      14.736 -29.286 -25.672  0.00  0.00      C2   C
ATOM   3845  CD  GLU B  12      13.749 -30.464 -25.495  0.00  0.00      C2   C
ATOM   3846  OE1 GLU B  12      14.188 -31.533 -25.006  0.00  0.00      C2   O
ATOM   3847  OE2 GLU B  12      12.523 -30.193 -25.533  0.00  0.00      C2   O
ATOM   3848  H   GLU B  12      15.809 -28.218 -28.221  0.00  0.00      C2   H
ATOM   3849  HA  GLU B  12      17.001 -28.045 -25.799  0.00  0.00      C2   H
ATOM   3850  HB3 GLU B  12      16.489 -30.458 -25.500  0.00  0.00      C2   H
ATOM   3851  HB2 GLU B  12      15.893 -30.563 -27.083  0.00  0.00      C2   H
ATOM   3852  HG3 GLU B  12      14.225 -28.569 -26.315  0.00  0.00      C2   H
ATOM   3853  HG2 GLU B  12      14.807 -28.775 -24.712  0.00  0.00      C2   H
ATOM   3854  N   GLN B  13      18.933 -29.723 -27.799  0.00  0.00      C2   N
ATOM   3855  CA  GLN B  13      20.293 -30.261 -28.117  0.00  0.00      C2   C
ATOM   3856  C   GLN B  13      21.311 -29.070 -28.346  0.00  0.00      C2   C
ATOM   3857  O   GLN B  13      22.536 -29.277 -28.288  0.00  0.00      C2   O
ATOM   3858  CB  GLN B  13      20.164 -31.175 -29.300  0.00  0.00      C2   C
ATOM   3859  CG  GLN B  13      19.648 -32.596 -29.101  0.00  0.00      C2   C
ATOM   3860  CD  GLN B  13      20.246 -33.357 -27.978  0.00  0.00      C2   C
ATOM   3861  OE1 GLN B  13      21.399 -33.159 -27.638  0.00  0.00      C2   O
ATOM   3862  NE2 GLN B  13      19.446 -34.232 -27.311  0.00  0.00      C2   N
ATOM   3863  H   GLN B  13      18.271 -29.759 -28.561  0.00  0.00      C2   H
ATOM   3864  HA  GLN B  13      20.656 -30.816 -27.252  0.00  0.00      C2   H
ATOM   3865  HB3 GLN B  13      21.070 -31.403 -29.862  0.00  0.00      C2   H
ATOM   3866  HB2 GLN B  13      19.570 -30.634 -30.037  0.00  0.00      C2   H
ATOM   3867  HG3 GLN B  13      19.592 -33.229 -29.987  0.00  0.00      C2   H
ATOM   3868  HG2 GLN B  13      18.652 -32.498 -28.670  0.00  0.00      C2   H
ATOM   3869 HE22 GLN B  13      19.882 -34.761 -26.569  0.00  0.00      C2   H
ATOM   3870 HE21 GLN B  13      18.524 -34.468 -27.647  0.00  0.00      C2   H
ATOM   3871  N   LEU B  14      20.784 -27.840 -28.574  0.00  0.00      C2   N
ATOM   3872  CA  LEU B  14      21.549 -26.631 -28.598  0.00  0.00      C2   C
ATOM   3873  C   LEU B  14      21.715 -26.134 -27.125  0.00  0.00      C2   C
ATOM   3874  O   LEU B  14      22.841 -25.717 -26.836  0.00  0.00      C2   O
ATOM   3875  CB  LEU B  14      21.020 -25.635 -29.593  0.00  0.00      C2   C
ATOM   3876  CG  LEU B  14      21.248 -26.089 -31.005  0.00  0.00      C2   C
ATOM   3877  CD1 LEU B  14      20.425 -25.174 -31.960  0.00  0.00      C2   C
ATOM   3878  CD2 LEU B  14      22.670 -26.243 -31.507  0.00  0.00      C2   C
ATOM   3879  H   LEU B  14      19.785 -27.771 -28.701  0.00  0.00      C2   H
ATOM   3880  HA  LEU B  14      22.587 -26.789 -28.888  0.00  0.00      C2   H
ATOM   3881  HB3 LEU B  14      21.620 -24.734 -29.468  0.00  0.00      C2   H
ATOM   3882  HB2 LEU B  14      20.018 -25.347 -29.275  0.00  0.00      C2   H
ATOM   3883  HG  LEU B  14      20.832 -27.086 -31.151  0.00  0.00      C2   H
ATOM   3884 HD11 LEU B  14      20.131 -25.641 -32.900  0.00  0.00      C2   H
ATOM   3885 HD12 LEU B  14      19.482 -24.905 -31.485  0.00  0.00      C2   H
ATOM   3886 HD13 LEU B  14      20.925 -24.249 -32.250  0.00  0.00      C2   H
ATOM   3887 HD21 LEU B  14      22.762 -25.775 -32.488  0.00  0.00      C2   H
ATOM   3888 HD22 LEU B  14      23.348 -25.702 -30.847  0.00  0.00      C2   H
ATOM   3889 HD23 LEU B  14      22.947 -27.287 -31.647  0.00  0.00      C2   H
ATOM   3890  N   LYS B  15      20.669 -26.257 -26.316  0.00  0.00      C2   N
ATOM   3891  CA  LYS B  15      20.666 -25.899 -24.860  0.00  0.00      C2   C
ATOM   3892  C   LYS B  15      21.470 -26.922 -24.117  0.00  0.00      C2   C
ATOM   3893  O   LYS B  15      22.250 -26.504 -23.295  0.00  0.00      C2   O
ATOM   3894  CB  LYS B  15      19.207 -25.924 -24.328  0.00  0.00      C2   C
ATOM   3895  CG  LYS B  15      18.469 -24.565 -24.529  0.00  0.00      C2   C
ATOM   3896  CD  LYS B  15      16.983 -24.663 -24.136  0.00  0.00      C2   C
ATOM   3897  CE  LYS B  15      16.262 -23.323 -24.347  0.00  0.00      C2   C
ATOM   3898  NZ  LYS B  15      15.210 -23.074 -23.339  0.00  0.00      C2   N
ATOM   3899  H   LYS B  15      19.780 -26.547 -26.696  0.00  0.00      C2   H
ATOM   3900  HA  LYS B  15      21.120 -24.910 -24.791  0.00  0.00      C2   H
ATOM   3901  HB3 LYS B  15      19.203 -26.102 -23.253  0.00  0.00      C2   H
ATOM   3902  HB2 LYS B  15      18.708 -26.830 -24.674  0.00  0.00      C2   H
ATOM   3903  HG3 LYS B  15      18.352 -24.308 -25.582  0.00  0.00      C2   H
ATOM   3904  HG2 LYS B  15      18.904 -23.729 -23.982  0.00  0.00      C2   H
ATOM   3905  HD3 LYS B  15      16.910 -25.113 -23.146  0.00  0.00      C2   H
ATOM   3906  HD2 LYS B  15      16.554 -25.296 -24.913  0.00  0.00      C2   H
ATOM   3907  HE3 LYS B  15      15.871 -23.207 -25.358  0.00  0.00      C2   H
ATOM   3908  HE2 LYS B  15      16.930 -22.465 -24.266  0.00  0.00      C2   H
ATOM   3909  HZ1 LYS B  15      14.892 -22.122 -23.451  0.00  0.00      C2   H
ATOM   3910  HZ2 LYS B  15      14.407 -23.686 -23.366  0.00  0.00      C2   H
ATOM   3911  HZ3 LYS B  15      15.452 -23.085 -22.359  0.00  0.00      C2   H
ATOM   3912  N   ASN B  16      21.493 -28.184 -24.469  0.00  0.00      C2   N
ATOM   3913  CA  ASN B  16      22.551 -29.176 -24.059  0.00  0.00      C2   C
ATOM   3914  C   ASN B  16      24.018 -28.760 -24.377  0.00  0.00      C2   C
ATOM   3915  O   ASN B  16      24.833 -28.837 -23.513  0.00  0.00      C2   O
ATOM   3916  CB  ASN B  16      22.394 -30.628 -24.690  0.00  0.00      C2   C
ATOM   3917  CG  ASN B  16      21.330 -31.509 -24.048  0.00  0.00      C2   C
ATOM   3918  OD1 ASN B  16      20.810 -31.329 -22.938  0.00  0.00      C2   O
ATOM   3919  ND2 ASN B  16      20.794 -32.579 -24.617  0.00  0.00      C2   N
ATOM   3920  H   ASN B  16      20.876 -28.491 -25.208  0.00  0.00      C2   H
ATOM   3921  HA  ASN B  16      22.437 -29.336 -22.987  0.00  0.00      C2   H
ATOM   3922  HB3 ASN B  16      23.252 -31.291 -24.576  0.00  0.00      C2   H
ATOM   3923  HB2 ASN B  16      22.239 -30.569 -25.768  0.00  0.00      C2   H
ATOM   3924 HD22 ASN B  16      20.193 -33.035 -23.945  0.00  0.00      C2   H
ATOM   3925 HD21 ASN B  16      21.093 -32.982 -25.494  0.00  0.00      C2   H
ATOM   3926  N   GLN B  17      24.220 -28.410 -25.664  0.00  0.00      C2   N
ATOM   3927  CA  GLN B  17      25.549 -27.855 -26.167  0.00  0.00      C2   C
ATOM   3928  C   GLN B  17      26.045 -26.523 -25.443  0.00  0.00      C2   C
ATOM   3929  O   GLN B  17      27.259 -26.457 -25.144  0.00  0.00      C2   O
ATOM   3930  CB  GLN B  17      25.562 -27.718 -27.715  0.00  0.00      C2   C
ATOM   3931  CG  GLN B  17      26.990 -27.279 -28.292  0.00  0.00      C2   C
ATOM   3932  CD  GLN B  17      26.954 -27.062 -29.791  0.00  0.00      C2   C
ATOM   3933  OE1 GLN B  17      25.857 -27.012 -30.362  0.00  0.00      C2   O
ATOM   3934  NE2 GLN B  17      28.083 -26.872 -30.455  0.00  0.00      C2   N
ATOM   3935  H   GLN B  17      23.450 -28.244 -26.297  0.00  0.00      C2   H
ATOM   3936  HA  GLN B  17      26.333 -28.579 -25.941  0.00  0.00      C2   H
ATOM   3937  HB3 GLN B  17      24.803 -27.052 -28.126  0.00  0.00      C2   H
ATOM   3938  HB2 GLN B  17      25.352 -28.667 -28.208  0.00  0.00      C2   H
ATOM   3939  HG3 GLN B  17      27.719 -28.075 -28.141  0.00  0.00      C2   H
ATOM   3940  HG2 GLN B  17      27.324 -26.293 -27.967  0.00  0.00      C2   H
ATOM   3941 HE22 GLN B  17      28.063 -26.762 -31.459  0.00  0.00      C2   H
ATOM   3942 HE21 GLN B  17      28.956 -27.075 -29.989  0.00  0.00      C2   H
ATOM   3943  N   ILE B  18      25.090 -25.588 -25.204  0.00  0.00      C2   N
ATOM   3944  CA  ILE B  18      25.278 -24.390 -24.429  0.00  0.00      C2   C
ATOM   3945  C   ILE B  18      25.737 -24.789 -22.975  0.00  0.00      C2   C
ATOM   3946  O   ILE B  18      26.697 -24.187 -22.522  0.00  0.00      C2   O
ATOM   3947  CB  ILE B  18      23.862 -23.626 -24.373  0.00  0.00      C2   C
ATOM   3948  CG1 ILE B  18      23.802 -22.903 -25.726  0.00  0.00      C2   C
ATOM   3949  CG2 ILE B  18      23.729 -22.587 -23.274  0.00  0.00      C2   C
ATOM   3950  CD1 ILE B  18      22.329 -22.594 -26.130  0.00  0.00      C2   C
ATOM   3951  H   ILE B  18      24.146 -25.694 -25.546  0.00  0.00      C2   H
ATOM   3952  HA  ILE B  18      26.085 -23.759 -24.802  0.00  0.00      C2   H
ATOM   3953  HB  ILE B  18      23.083 -24.386 -24.418  0.00  0.00      C2   H
ATOM   3954 HG13 ILE B  18      24.229 -23.478 -26.548  0.00  0.00      C2   H
ATOM   3955 HG12 ILE B  18      24.289 -21.927 -25.718  0.00  0.00      C2   H
ATOM   3956 HG21 ILE B  18      23.575 -23.068 -22.308  0.00  0.00      C2   H
ATOM   3957 HG22 ILE B  18      24.471 -21.789 -23.234  0.00  0.00      C2   H
ATOM   3958 HG23 ILE B  18      22.835 -21.966 -23.334  0.00  0.00      C2   H
ATOM   3959 HD11 ILE B  18      21.683 -22.424 -25.268  0.00  0.00      C2   H
ATOM   3960 HD12 ILE B  18      22.394 -21.657 -26.684  0.00  0.00      C2   H
ATOM   3961 HD13 ILE B  18      21.736 -23.277 -26.738  0.00  0.00      C2   H
ATOM   3962  N   ARG B  19      25.151 -25.840 -22.457  0.00  0.00      C2   N
ATOM   3963  CA  ARG B  19      25.491 -26.211 -21.100  0.00  0.00      C2   C
ATOM   3964  C   ARG B  19      26.787 -26.985 -21.019  0.00  0.00      C2   C
ATOM   3965  O   ARG B  19      27.504 -26.855 -19.984  0.00  0.00      C2   O
ATOM   3966  CB  ARG B  19      24.386 -27.060 -20.446  0.00  0.00      C2   C
ATOM   3967  CG  ARG B  19      23.123 -26.258 -20.035  0.00  0.00      C2   C
ATOM   3968  CD  ARG B  19      22.023 -27.130 -19.369  0.00  0.00      C2   C
ATOM   3969  NE  ARG B  19      21.409 -28.207 -20.166  0.00  0.00      C2   N
ATOM   3970  CZ  ARG B  19      20.125 -28.252 -20.542  0.00  0.00      C2   C
ATOM   3971  NH1 ARG B  19      19.172 -27.283 -20.354  0.00  0.00      C2   N
ATOM   3972  NH2 ARG B  19      19.718 -29.327 -21.243  0.00  0.00      C2   N
ATOM   3973  H   ARG B  19      24.325 -26.207 -22.907  0.00  0.00      C2   H
ATOM   3974  HA  ARG B  19      25.493 -25.283 -20.528  0.00  0.00      C2   H
ATOM   3975  HB3 ARG B  19      24.648 -27.539 -19.502  0.00  0.00      C2   H
ATOM   3976  HB2 ARG B  19      24.110 -27.837 -21.159  0.00  0.00      C2   H
ATOM   3977  HG3 ARG B  19      22.598 -25.827 -20.888  0.00  0.00      C2   H
ATOM   3978  HG2 ARG B  19      23.455 -25.381 -19.479  0.00  0.00      C2   H
ATOM   3979  HD3 ARG B  19      21.359 -26.445 -18.842  0.00  0.00      C2   H
ATOM   3980  HD2 ARG B  19      22.555 -27.753 -18.650  0.00  0.00      C2   H
ATOM   3981  HE  ARG B  19      22.097 -28.895 -20.439  0.00  0.00      C2   H
ATOM   3982 HH12 ARG B  19      18.271 -27.403 -20.795  0.00  0.00      C2   H
ATOM   3983 HH11 ARG B  19      19.475 -26.350 -20.118  0.00  0.00      C2   H
ATOM   3984 HH22 ARG B  19      18.814 -29.435 -21.679  0.00  0.00      C2   H
ATOM   3985 HH21 ARG B  19      20.426 -29.978 -21.551  0.00  0.00      C2   H
ATOM   3986  N   ASP B  20      27.163 -27.654 -22.113  0.00  0.00      C2   N
ATOM   3987  CA  ASP B  20      28.455 -28.306 -22.289  0.00  0.00      C2   C
ATOM   3988  C   ASP B  20      29.674 -27.406 -22.359  0.00  0.00      C2   C
ATOM   3989  O   ASP B  20      30.760 -27.690 -21.847  0.00  0.00      C2   O
ATOM   3990  CB  ASP B  20      28.507 -29.245 -23.513  0.00  0.00      C2   C
ATOM   3991  CG  ASP B  20      27.730 -30.547 -23.347  0.00  0.00      C2   C
ATOM   3992  OD1 ASP B  20      27.561 -31.016 -22.235  0.00  0.00      C2   O
ATOM   3993  OD2 ASP B  20      27.574 -31.194 -24.365  0.00  0.00      C2   O
ATOM   3994  H   ASP B  20      26.396 -27.889 -22.727  0.00  0.00      C2   H
ATOM   3995  HA  ASP B  20      28.592 -28.780 -21.317  0.00  0.00      C2   H
ATOM   3996  HB3 ASP B  20      29.532 -29.515 -23.769  0.00  0.00      C2   H
ATOM   3997  HB2 ASP B  20      28.059 -28.801 -24.402  0.00  0.00      C2   H
ATOM   3998  N   ALA B  21      29.377 -26.163 -22.772  0.00  0.00      C2   N
ATOM   3999  CA  ALA B  21      30.302 -25.041 -22.965  0.00  0.00      C2   C
ATOM   4000  C   ALA B  21      30.380 -24.219 -21.621  0.00  0.00      C2   C
ATOM   4001  O   ALA B  21      31.475 -23.874 -21.265  0.00  0.00      C2   O
ATOM   4002  CB  ALA B  21      29.726 -24.111 -24.071  0.00  0.00      C2   C
ATOM   4003  H   ALA B  21      28.403 -26.004 -22.987  0.00  0.00      C2   H
ATOM   4004  HA  ALA B  21      31.306 -25.351 -23.252  0.00  0.00      C2   H
ATOM   4005  HB1 ALA B  21      29.007 -23.357 -23.753  0.00  0.00      C2   H
ATOM   4006  HB2 ALA B  21      30.546 -23.635 -24.608  0.00  0.00      C2   H
ATOM   4007  HB3 ALA B  21      29.084 -24.725 -24.704  0.00  0.00      C2   H
ATOM   4008  N   ARG B  22      29.280 -24.092 -20.904  0.00  0.00      C2   N
ATOM   4009  CA  ARG B  22      29.275 -23.641 -19.517  0.00  0.00      C2   C
ATOM   4010  C   ARG B  22      29.952 -24.557 -18.466  0.00  0.00      C2   C
ATOM   4011  O   ARG B  22      30.425 -24.019 -17.469  0.00  0.00      C2   O
ATOM   4012  CB  ARG B  22      27.864 -23.190 -19.124  0.00  0.00      C2   C
ATOM   4013  CG  ARG B  22      27.165 -22.135 -19.999  0.00  0.00      C2   C
ATOM   4014  CD  ARG B  22      25.696 -21.995 -19.683  0.00  0.00      C2   C
ATOM   4015  NE  ARG B  22      25.148 -20.893 -20.431  0.00  0.00      C2   N
ATOM   4016  CZ  ARG B  22      23.918 -20.375 -20.552  0.00  0.00      C2   C
ATOM   4017  NH1 ARG B  22      22.840 -21.039 -20.240  0.00  0.00      C2   N
ATOM   4018  NH2 ARG B  22      23.873 -19.115 -20.910  0.00  0.00      C2   N
ATOM   4019  H   ARG B  22      28.408 -24.471 -21.245  0.00  0.00      C2   H
ATOM   4020  HA  ARG B  22      29.843 -22.710 -19.529  0.00  0.00      C2   H
ATOM   4021  HB3 ARG B  22      27.803 -22.841 -18.093  0.00  0.00      C2   H
ATOM   4022  HB2 ARG B  22      27.229 -24.075 -19.092  0.00  0.00      C2   H
ATOM   4023  HG3 ARG B  22      27.367 -22.459 -21.020  0.00  0.00      C2   H
ATOM   4024  HG2 ARG B  22      27.750 -21.224 -19.876  0.00  0.00      C2   H
ATOM   4025  HD3 ARG B  22      25.582 -21.885 -18.605  0.00  0.00      C2   H
ATOM   4026  HD2 ARG B  22      25.216 -22.929 -19.974  0.00  0.00      C2   H
ATOM   4027  HE  ARG B  22      25.879 -20.360 -20.879  0.00  0.00      C2   H
ATOM   4028 HH12 ARG B  22      22.863 -21.996 -19.917  0.00  0.00      C2   H
ATOM   4029 HH11 ARG B  22      22.036 -20.449 -20.082  0.00  0.00      C2   H
ATOM   4030 HH22 ARG B  22      23.101 -18.689 -21.403  0.00  0.00      C2   H
ATOM   4031 HH21 ARG B  22      24.781 -18.675 -20.860  0.00  0.00      C2   H
ATOM   4032  N   LYS B  23      29.986 -25.846 -18.766  0.00  0.00      C2   N
ATOM   4033  CA  LYS B  23      30.610 -26.808 -17.970  0.00  0.00      C2   C
ATOM   4034  C   LYS B  23      32.167 -26.733 -18.303  0.00  0.00      C2   C
ATOM   4035  O   LYS B  23      32.963 -26.569 -17.416  0.00  0.00      C2   O
ATOM   4036  CB  LYS B  23      30.091 -28.269 -18.322  0.00  0.00      C2   C
ATOM   4037  CG  LYS B  23      30.818 -29.511 -17.785  0.00  0.00      C2   C
ATOM   4038  CD  LYS B  23      30.061 -30.822 -18.001  0.00  0.00      C2   C
ATOM   4039  CE  LYS B  23      30.892 -32.096 -17.965  0.00  0.00      C2   C
ATOM   4040  NZ  LYS B  23      30.105 -33.241 -18.312  0.00  0.00      C2   N
ATOM   4041  H   LYS B  23      29.479 -26.188 -19.570  0.00  0.00      C2   H
ATOM   4042  HA  LYS B  23      30.437 -26.715 -16.898  0.00  0.00      C2   H
ATOM   4043  HB3 LYS B  23      29.944 -28.443 -19.387  0.00  0.00      C2   H
ATOM   4044  HB2 LYS B  23      29.076 -28.280 -17.923  0.00  0.00      C2   H
ATOM   4045  HG3 LYS B  23      31.061 -29.356 -16.734  0.00  0.00      C2   H
ATOM   4046  HG2 LYS B  23      31.769 -29.486 -18.317  0.00  0.00      C2   H
ATOM   4047  HD3 LYS B  23      29.512 -30.811 -18.943  0.00  0.00      C2   H
ATOM   4048  HD2 LYS B  23      29.289 -30.747 -17.235  0.00  0.00      C2   H
ATOM   4049  HE3 LYS B  23      31.391 -32.362 -17.032  0.00  0.00      C2   H
ATOM   4050  HE2 LYS B  23      31.670 -32.039 -18.726  0.00  0.00      C2   H
ATOM   4051  HZ1 LYS B  23      29.419 -33.488 -17.613  0.00  0.00      C2   H
ATOM   4052  HZ2 LYS B  23      29.711 -33.271 -19.242  0.00  0.00      C2   H
ATOM   4053  HZ3 LYS B  23      30.688 -34.066 -18.293  0.00  0.00      C2   H
ATOM   4054  N   ALA B  24      32.525 -26.698 -19.582  0.00  0.00      C2   N
ATOM   4055  CA  ALA B  24      33.874 -26.371 -20.095  0.00  0.00      C2   C
ATOM   4056  C   ALA B  24      34.446 -24.984 -19.699  0.00  0.00      C2   C
ATOM   4057  O   ALA B  24      35.670 -24.871 -19.761  0.00  0.00      C2   O
ATOM   4058  CB  ALA B  24      34.016 -26.495 -21.628  0.00  0.00      C2   C
ATOM   4059  H   ALA B  24      31.815 -26.914 -20.267  0.00  0.00      C2   H
ATOM   4060  HA  ALA B  24      34.542 -27.138 -19.703  0.00  0.00      C2   H
ATOM   4061  HB1 ALA B  24      33.267 -25.841 -22.075  0.00  0.00      C2   H
ATOM   4062  HB2 ALA B  24      35.024 -26.296 -21.992  0.00  0.00      C2   H
ATOM   4063  HB3 ALA B  24      33.752 -27.513 -21.915  0.00  0.00      C2   H
ATOM   4064  N   CYS B  25      33.679 -23.986 -19.269  0.00  0.00      C2   N
ATOM   4065  CA  CYS B  25      34.088 -22.689 -18.663  0.00  0.00      C2   C
ATOM   4066  C   CYS B  25      34.368 -22.780 -17.118  0.00  0.00      C2   C
ATOM   4067  O   CYS B  25      35.037 -21.875 -16.627  0.00  0.00      C2   O
ATOM   4068  CB  CYS B  25      33.130 -21.609 -18.925  0.00  0.00      C2   C
ATOM   4069  SG  CYS B  25      33.318 -21.270 -20.726  0.00  0.00      C2   S
ATOM   4070  H   CYS B  25      32.685 -24.089 -19.419  0.00  0.00      C2   H
ATOM   4071  HA  CYS B  25      35.061 -22.346 -19.014  0.00  0.00      C2   H
ATOM   4072  HB3 CYS B  25      33.196 -20.700 -18.326  0.00  0.00      C2   H
ATOM   4073  HB2 CYS B  25      32.092 -21.902 -18.768  0.00  0.00      C2   H
ATOM   4074  HG  CYS B  25      34.312 -20.409 -20.492  0.00  0.00      C2   H
ATOM   4075  N   ALA B  26      33.710 -23.770 -16.462  0.00  0.00      C2   N
ATOM   4076  CA  ALA B  26      33.835 -24.082 -15.052  0.00  0.00      C2   C
ATOM   4077  C   ALA B  26      35.287 -24.288 -14.592  0.00  0.00      C2   C
ATOM   4078  O   ALA B  26      36.080 -24.750 -15.361  0.00  0.00      C2   O
ATOM   4079  CB  ALA B  26      32.942 -25.306 -14.655  0.00  0.00      C2   C
ATOM   4080  H   ALA B  26      33.357 -24.563 -16.977  0.00  0.00      C2   H
ATOM   4081  HA  ALA B  26      33.408 -23.204 -14.567  0.00  0.00      C2   H
ATOM   4082  HB1 ALA B  26      33.289 -26.305 -14.919  0.00  0.00      C2   H
ATOM   4083  HB2 ALA B  26      32.670 -25.409 -13.604  0.00  0.00      C2   H
ATOM   4084  HB3 ALA B  26      31.942 -25.287 -15.089  0.00  0.00      C2   H
ATOM   4085  N   ASP B  27      35.585 -23.942 -13.311  0.00  0.00      C2   N
ATOM   4086  CA  ASP B  27      36.886 -23.770 -12.568  0.00  0.00      C2   C
ATOM   4087  C   ASP B  27      36.530 -22.972 -11.289  0.00  0.00      C2   C
ATOM   4088  O   ASP B  27      35.363 -22.967 -10.876  0.00  0.00      C2   O
ATOM   4089  CB  ASP B  27      37.928 -23.033 -13.447  0.00  0.00      C2   C
ATOM   4090  CG  ASP B  27      39.321 -23.042 -12.870  0.00  0.00      C2   C
ATOM   4091  OD1 ASP B  27      39.765 -23.956 -12.123  0.00  0.00      C2   O
ATOM   4092  OD2 ASP B  27      40.163 -22.252 -13.331  0.00  0.00      C2   O
ATOM   4093  H   ASP B  27      34.773 -23.617 -12.805  0.00  0.00      C2   H
ATOM   4094  HA  ASP B  27      37.088 -24.824 -12.380  0.00  0.00      C2   H
ATOM   4095  HB3 ASP B  27      37.575 -22.015 -13.611  0.00  0.00      C2   H
ATOM   4096  HB2 ASP B  27      37.940 -23.502 -14.431  0.00  0.00      C2   H
ATOM   4097  N   ALA B  28      37.504 -22.348 -10.728  0.00  0.00      C2   N
ATOM   4098  CA  ALA B  28      37.401 -21.468  -9.545  0.00  0.00      C2   C
ATOM   4099  C   ALA B  28      36.537 -20.204  -9.743  0.00  0.00      C2   C
ATOM   4100  O   ALA B  28      36.824 -19.339 -10.579  0.00  0.00      C2   O
ATOM   4101  CB  ALA B  28      38.893 -21.001  -9.284  0.00  0.00      C2   C
ATOM   4102  H   ALA B  28      38.401 -22.285 -11.187  0.00  0.00      C2   H
ATOM   4103  HA  ALA B  28      36.921 -22.150  -8.843  0.00  0.00      C2   H
ATOM   4104  HB1 ALA B  28      39.638 -21.722  -8.950  0.00  0.00      C2   H
ATOM   4105  HB2 ALA B  28      39.324 -20.553 -10.179  0.00  0.00      C2   H
ATOM   4106  HB3 ALA B  28      38.851 -20.254  -8.490  0.00  0.00      C2   H
ATOM   4107  N   THR B  29      35.525 -20.157  -8.886  0.00  0.00      C2   N
ATOM   4108  CA  THR B  29      34.520 -19.064  -8.749  0.00  0.00      C2   C
ATOM   4109  C   THR B  29      35.146 -17.810  -8.076  0.00  0.00      C2   C
ATOM   4110  O   THR B  29      36.255 -17.968  -7.474  0.00  0.00      C2   O
ATOM   4111  CB  THR B  29      33.303 -19.501  -7.889  0.00  0.00      C2   C
ATOM   4112  OG1 THR B  29      33.831 -20.030  -6.663  0.00  0.00      C2   O
ATOM   4113  CG2 THR B  29      32.424 -20.564  -8.601  0.00  0.00      C2   C
ATOM   4114  H   THR B  29      35.468 -20.863  -8.167  0.00  0.00      C2   H
ATOM   4115  HA  THR B  29      34.214 -18.880  -9.779  0.00  0.00      C2   H
ATOM   4116  HB  THR B  29      32.559 -18.725  -7.707  0.00  0.00      C2   H
ATOM   4117  HG1 THR B  29      33.233 -19.748  -5.966  0.00  0.00      C2   H
ATOM   4118 HG21 THR B  29      32.044 -20.159  -9.540  0.00  0.00      C2   H
ATOM   4119 HG22 THR B  29      33.028 -21.435  -8.854  0.00  0.00      C2   H
ATOM   4120 HG23 THR B  29      31.618 -20.965  -7.987  0.00  0.00      C2   H
ATOM   4121  N   LEU B  30      34.394 -16.699  -8.118  0.00  0.00      C2   N
ATOM   4122  CA  LEU B  30      34.685 -15.436  -7.372  0.00  0.00      C2   C
ATOM   4123  C   LEU B  30      34.806 -15.672  -5.891  0.00  0.00      C2   C
ATOM   4124  O   LEU B  30      35.701 -15.147  -5.208  0.00  0.00      C2   O
ATOM   4125  CB  LEU B  30      33.523 -14.476  -7.695  0.00  0.00      C2   C
ATOM   4126  CG  LEU B  30      33.799 -12.988  -7.367  0.00  0.00      C2   C
ATOM   4127  CD1 LEU B  30      34.954 -12.488  -8.208  0.00  0.00      C2   C
ATOM   4128  CD2 LEU B  30      32.629 -12.035  -7.462  0.00  0.00      C2   C
ATOM   4129  H   LEU B  30      33.661 -16.604  -8.805  0.00  0.00      C2   H
ATOM   4130  HA  LEU B  30      35.689 -15.099  -7.628  0.00  0.00      C2   H
ATOM   4131  HB3 LEU B  30      32.532 -14.687  -7.294  0.00  0.00      C2   H
ATOM   4132  HB2 LEU B  30      33.382 -14.513  -8.776  0.00  0.00      C2   H
ATOM   4133  HG  LEU B  30      34.103 -12.970  -6.321  0.00  0.00      C2   H
ATOM   4134 HD11 LEU B  30      34.828 -11.420  -8.389  0.00  0.00      C2   H
ATOM   4135 HD12 LEU B  30      35.922 -12.531  -7.709  0.00  0.00      C2   H
ATOM   4136 HD13 LEU B  30      35.089 -12.967  -9.178  0.00  0.00      C2   H
ATOM   4137 HD21 LEU B  30      32.433 -11.668  -8.469  0.00  0.00      C2   H
ATOM   4138 HD22 LEU B  30      31.622 -12.350  -7.190  0.00  0.00      C2   H
ATOM   4139 HD23 LEU B  30      32.806 -11.222  -6.758  0.00  0.00      C2   H
ATOM   4140  N   SER B  31      33.967 -16.579  -5.394  0.00  0.00      C2   N
ATOM   4141  CA  SER B  31      33.977 -17.006  -3.970  0.00  0.00      C2   C
ATOM   4142  C   SER B  31      35.255 -17.726  -3.511  0.00  0.00      C2   C
ATOM   4143  O   SER B  31      35.532 -17.770  -2.308  0.00  0.00      C2   O
ATOM   4144  CB  SER B  31      32.653 -17.759  -3.675  0.00  0.00      C2   C
ATOM   4145  OG  SER B  31      32.587 -18.932  -4.437  0.00  0.00      C2   O
ATOM   4146  H   SER B  31      33.234 -17.012  -5.937  0.00  0.00      C2   H
ATOM   4147  HA  SER B  31      33.986 -16.053  -3.441  0.00  0.00      C2   H
ATOM   4148  HB3 SER B  31      31.758 -17.209  -3.966  0.00  0.00      C2   H
ATOM   4149  HB2 SER B  31      32.624 -17.839  -2.588  0.00  0.00      C2   H
ATOM   4150  HG  SER B  31      32.883 -19.669  -3.898  0.00  0.00      C2   H
ATOM   4151  N   GLN B  32      36.133 -18.115  -4.444  0.00  0.00      C2   N
ATOM   4152  CA  GLN B  32      37.506 -18.636  -4.196  0.00  0.00      C2   C
ATOM   4153  C   GLN B  32      38.531 -17.520  -4.378  0.00  0.00      C2   C
ATOM   4154  O   GLN B  32      39.185 -17.231  -3.438  0.00  0.00      C2   O
ATOM   4155  CB  GLN B  32      37.918 -19.846  -5.163  0.00  0.00      C2   C
ATOM   4156  CG  GLN B  32      37.003 -21.010  -4.905  0.00  0.00      C2   C
ATOM   4157  CD  GLN B  32      37.385 -22.203  -5.675  0.00  0.00      C2   C
ATOM   4158  OE1 GLN B  32      38.554 -22.535  -5.876  0.00  0.00      C2   O
ATOM   4159  NE2 GLN B  32      36.405 -23.009  -6.072  0.00  0.00      C2   N
ATOM   4160  H   GLN B  32      35.925 -17.993  -5.424  0.00  0.00      C2   H
ATOM   4161  HA  GLN B  32      37.504 -19.030  -3.180  0.00  0.00      C2   H
ATOM   4162  HB3 GLN B  32      38.964 -20.147  -5.105  0.00  0.00      C2   H
ATOM   4163  HB2 GLN B  32      37.820 -19.489  -6.188  0.00  0.00      C2   H
ATOM   4164  HG3 GLN B  32      35.987 -20.659  -5.087  0.00  0.00      C2   H
ATOM   4165  HG2 GLN B  32      37.181 -21.260  -3.860  0.00  0.00      C2   H
ATOM   4166 HE22 GLN B  32      36.610 -23.903  -6.496  0.00  0.00      C2   H
ATOM   4167 HE21 GLN B  32      35.513 -22.752  -5.675  0.00  0.00      C2   H
ATOM   4168  N   ILE B  33      38.616 -16.999  -5.623  0.00  0.00      C2   N
ATOM   4169  CA  ILE B  33      39.689 -16.066  -6.089  0.00  0.00      C2   C
ATOM   4170  C   ILE B  33      39.880 -14.875  -5.092  0.00  0.00      C2   C
ATOM   4171  O   ILE B  33      41.018 -14.403  -5.050  0.00  0.00      C2   O
ATOM   4172  CB  ILE B  33      39.339 -15.527  -7.486  0.00  0.00      C2   C
ATOM   4173  CG1 ILE B  33      39.215 -16.762  -8.557  0.00  0.00      C2   C
ATOM   4174  CG2 ILE B  33      40.072 -14.337  -8.057  0.00  0.00      C2   C
ATOM   4175  CD1 ILE B  33      40.449 -17.307  -9.206  0.00  0.00      C2   C
ATOM   4176  H   ILE B  33      37.952 -17.355  -6.295  0.00  0.00      C2   H
ATOM   4177  HA  ILE B  33      40.639 -16.590  -6.201  0.00  0.00      C2   H
ATOM   4178  HB  ILE B  33      38.352 -15.080  -7.368  0.00  0.00      C2   H
ATOM   4179 HG13 ILE B  33      38.617 -16.271  -9.324  0.00  0.00      C2   H
ATOM   4180 HG12 ILE B  33      38.688 -17.636  -8.175  0.00  0.00      C2   H
ATOM   4181 HG21 ILE B  33      39.687 -14.066  -9.039  0.00  0.00      C2   H
ATOM   4182 HG22 ILE B  33      40.025 -13.420  -7.470  0.00  0.00      C2   H
ATOM   4183 HG23 ILE B  33      41.138 -14.492  -8.225  0.00  0.00      C2   H
ATOM   4184 HD11 ILE B  33      40.128 -18.297  -9.529  0.00  0.00      C2   H
ATOM   4185 HD12 ILE B  33      40.706 -16.701 -10.075  0.00  0.00      C2   H
ATOM   4186 HD13 ILE B  33      41.248 -17.324  -8.465  0.00  0.00      C2   H
ATOM   4187  N   THR B  34      38.826 -14.432  -4.416  0.00  0.00      C2   N
ATOM   4188  CA  THR B  34      38.872 -13.402  -3.333  0.00  0.00      C2   C
ATOM   4189  C   THR B  34      39.670 -13.821  -2.121  0.00  0.00      C2   C
ATOM   4190  O   THR B  34      40.129 -12.836  -1.479  0.00  0.00      C2   O
ATOM   4191  CB  THR B  34      37.362 -13.068  -2.946  0.00  0.00      C2   C
ATOM   4192  OG1 THR B  34      36.578 -14.257  -2.733  0.00  0.00      C2   O
ATOM   4193  CG2 THR B  34      36.752 -12.180  -4.043  0.00  0.00      C2   C
ATOM   4194  H   THR B  34      37.898 -14.763  -4.639  0.00  0.00      C2   H
ATOM   4195  HA  THR B  34      39.125 -12.436  -3.770  0.00  0.00      C2   H
ATOM   4196  HB  THR B  34      37.272 -12.544  -1.994  0.00  0.00      C2   H
ATOM   4197  HG1 THR B  34      36.376 -14.659  -3.581  0.00  0.00      C2   H
ATOM   4198 HG21 THR B  34      37.245 -11.233  -4.264  0.00  0.00      C2   H
ATOM   4199 HG22 THR B  34      36.776 -12.703  -4.999  0.00  0.00      C2   H
ATOM   4200 HG23 THR B  34      35.763 -11.809  -3.774  0.00  0.00      C2   H
ATOM   4201  N   ASN B  35      39.915 -15.103  -1.893  0.00  0.00      C2   N
ATOM   4202  CA  ASN B  35      40.801 -15.705  -0.940  0.00  0.00      C2   C
ATOM   4203  C   ASN B  35      40.641 -15.025   0.440  0.00  0.00      C2   C
ATOM   4204  O   ASN B  35      41.567 -14.456   0.996  0.00  0.00      C2   O
ATOM   4205  CB  ASN B  35      42.271 -15.481  -1.393  0.00  0.00      C2   C
ATOM   4206  CG  ASN B  35      42.711 -16.367  -2.601  0.00  0.00      C2   C
ATOM   4207  OD1 ASN B  35      42.339 -17.534  -2.624  0.00  0.00      C2   O
ATOM   4208  ND2 ASN B  35      43.485 -15.881  -3.556  0.00  0.00      C2   N
ATOM   4209  H   ASN B  35      39.332 -15.806  -2.325  0.00  0.00      C2   H
ATOM   4210  HA  ASN B  35      40.593 -16.770  -0.838  0.00  0.00      C2   H
ATOM   4211  HB3 ASN B  35      42.955 -15.895  -0.652  0.00  0.00      C2   H
ATOM   4212  HB2 ASN B  35      42.533 -14.435  -1.550  0.00  0.00      C2   H
ATOM   4213 HD22 ASN B  35      43.927 -16.438  -4.274  0.00  0.00      C2   H
ATOM   4214 HD21 ASN B  35      43.719 -14.899  -3.520  0.00  0.00      C2   H
ATOM   4215  N   ASN B  36      39.391 -14.880   0.864  0.00  0.00      C2   N
ATOM   4216  CA  ASN B  36      38.940 -14.237   2.091  0.00  0.00      C2   C
ATOM   4217  C   ASN B  36      39.199 -12.675   2.170  0.00  0.00      C2   C
ATOM   4218  O   ASN B  36      40.226 -12.237   2.711  0.00  0.00      C2   O
ATOM   4219  CB  ASN B  36      39.556 -14.923   3.310  0.00  0.00      C2   C
ATOM   4220  CG  ASN B  36      38.963 -16.306   3.746  0.00  0.00      C2   C
ATOM   4221  OD1 ASN B  36      37.936 -16.820   3.262  0.00  0.00      C2   O
ATOM   4222  ND2 ASN B  36      39.631 -16.990   4.599  0.00  0.00      C2   N
ATOM   4223  H   ASN B  36      38.722 -15.325   0.252  0.00  0.00      C2   H
ATOM   4224  HA  ASN B  36      37.852 -14.283   2.029  0.00  0.00      C2   H
ATOM   4225  HB3 ASN B  36      39.539 -14.340   4.231  0.00  0.00      C2   H
ATOM   4226  HB2 ASN B  36      40.629 -15.054   3.167  0.00  0.00      C2   H
ATOM   4227 HD22 ASN B  36      39.419 -17.909   4.959  0.00  0.00      C2   H
ATOM   4228 HD21 ASN B  36      40.426 -16.495   4.978  0.00  0.00      C2   H
ATOM   4229  N   ILE B  37      38.386 -11.958   1.395  0.00  0.00      C2   N
ATOM   4230  CA  ILE B  37      38.771 -10.554   1.078  0.00  0.00      C2   C
ATOM   4231  C   ILE B  37      38.257  -9.602   2.175  0.00  0.00      C2   C
ATOM   4232  O   ILE B  37      37.328 -10.032   2.832  0.00  0.00      C2   O
ATOM   4233  CB  ILE B  37      38.151 -10.129  -0.306  0.00  0.00      C2   C
ATOM   4234  CG1 ILE B  37      38.564  -8.628  -0.698  0.00  0.00      C2   C
ATOM   4235  CG2 ILE B  37      36.597 -10.120  -0.335  0.00  0.00      C2   C
ATOM   4236  CD1 ILE B  37      38.307  -8.350  -2.165  0.00  0.00      C2   C
ATOM   4237  H   ILE B  37      37.625 -12.338   0.851  0.00  0.00      C2   H
ATOM   4238  HA  ILE B  37      39.847 -10.380   1.063  0.00  0.00      C2   H
ATOM   4239  HB  ILE B  37      38.539 -10.746  -1.116  0.00  0.00      C2   H
ATOM   4240 HG13 ILE B  37      39.608  -8.475  -0.427  0.00  0.00      C2   H
ATOM   4241 HG12 ILE B  37      38.084  -7.850  -0.105  0.00  0.00      C2   H
ATOM   4242 HG21 ILE B  37      36.136 -10.898   0.273  0.00  0.00      C2   H
ATOM   4243 HG22 ILE B  37      36.166  -9.173  -0.011  0.00  0.00      C2   H
ATOM   4244 HG23 ILE B  37      36.141 -10.235  -1.319  0.00  0.00      C2   H
ATOM   4245 HD11 ILE B  37      37.228  -8.396  -2.317  0.00  0.00      C2   H
ATOM   4246 HD12 ILE B  37      38.785  -7.387  -2.339  0.00  0.00      C2   H
ATOM   4247 HD13 ILE B  37      38.674  -9.135  -2.827  0.00  0.00      C2   H
ATOM   4248  N   ASP B  38      39.138  -8.609   2.575  0.00  0.00      C2   N
ATOM   4249  CA  ASP B  38      38.884  -7.510   3.515  0.00  0.00      C2   C
ATOM   4250  C   ASP B  38      37.514  -6.848   3.135  0.00  0.00      C2   C
ATOM   4251  O   ASP B  38      37.397  -6.309   2.036  0.00  0.00      C2   O
ATOM   4252  CB  ASP B  38      40.066  -6.530   3.487  0.00  0.00      C2   C
ATOM   4253  CG  ASP B  38      40.027  -5.372   4.445  0.00  0.00      C2   C
ATOM   4254  OD1 ASP B  38      40.480  -4.291   4.057  0.00  0.00      C2   O
ATOM   4255  OD2 ASP B  38      39.613  -5.571   5.602  0.00  0.00      C2   O
ATOM   4256  H   ASP B  38      40.038  -8.681   2.120  0.00  0.00      C2   H
ATOM   4257  HA  ASP B  38      38.748  -7.934   4.510  0.00  0.00      C2   H
ATOM   4258  HB3 ASP B  38      40.163  -6.119   2.482  0.00  0.00      C2   H
ATOM   4259  HB2 ASP B  38      40.981  -7.063   3.746  0.00  0.00      C2   H
ATOM   4260  N   PRO B  39      36.507  -6.891   3.980  0.00  0.00      C2   N
ATOM   4261  CA  PRO B  39      35.260  -6.250   3.630  0.00  0.00      C2   C
ATOM   4262  C   PRO B  39      35.259  -4.723   3.674  0.00  0.00      C2   C
ATOM   4263  O   PRO B  39      35.843  -4.215   4.601  0.00  0.00      C2   O
ATOM   4264  CB  PRO B  39      34.223  -6.954   4.540  0.00  0.00      C2   C
ATOM   4265  CG  PRO B  39      34.992  -7.607   5.713  0.00  0.00      C2   C
ATOM   4266  CD  PRO B  39      36.413  -7.707   5.192  0.00  0.00      C2   C
ATOM   4267  HA  PRO B  39      35.124  -6.420   2.562  0.00  0.00      C2   H
ATOM   4268  HB3 PRO B  39      33.638  -7.626   3.912  0.00  0.00      C2   H
ATOM   4269  HB2 PRO B  39      33.469  -6.249   4.892  0.00  0.00      C2   H
ATOM   4270  HG3 PRO B  39      34.603  -8.518   6.168  0.00  0.00      C2   H
ATOM   4271  HG2 PRO B  39      35.031  -6.857   6.503  0.00  0.00      C2   H
ATOM   4272  HD2 PRO B  39      37.063  -7.304   5.969  0.00  0.00      C2   H
ATOM   4273  HD3 PRO B  39      36.714  -8.722   4.933  0.00  0.00      C2   H
ATOM   4274  N   VAL B  40      34.708  -4.047   2.661  0.00  0.00      C2   N
ATOM   4275  CA  VAL B  40      34.446  -2.590   2.754  0.00  0.00      C2   C
ATOM   4276  C   VAL B  40      33.077  -2.367   3.504  0.00  0.00      C2   C
ATOM   4277  O   VAL B  40      32.314  -3.331   3.544  0.00  0.00      C2   O
ATOM   4278  CB  VAL B  40      34.329  -2.019   1.357  0.00  0.00      C2   C
ATOM   4279  CG1 VAL B  40      35.663  -2.154   0.632  0.00  0.00      C2   C
ATOM   4280  CG2 VAL B  40      33.105  -2.526   0.505  0.00  0.00      C2   C
ATOM   4281  H   VAL B  40      34.089  -4.588   2.074  0.00  0.00      C2   H
ATOM   4282  HA  VAL B  40      35.220  -2.148   3.381  0.00  0.00      C2   H
ATOM   4283  HB  VAL B  40      34.160  -0.965   1.577  0.00  0.00      C2   H
ATOM   4284 HG11 VAL B  40      36.385  -1.789   1.362  0.00  0.00      C2   H
ATOM   4285 HG12 VAL B  40      35.940  -3.198   0.489  0.00  0.00      C2   H
ATOM   4286 HG13 VAL B  40      35.542  -1.751  -0.374  0.00  0.00      C2   H
ATOM   4287 HG21 VAL B  40      33.031  -2.038  -0.467  0.00  0.00      C2   H
ATOM   4288 HG22 VAL B  40      33.082  -3.582   0.236  0.00  0.00      C2   H
ATOM   4289 HG23 VAL B  40      32.208  -2.135   0.983  0.00  0.00      C2   H
ATOM   4290  N   GLY B  41      32.878  -1.174   4.099  0.00  0.00      C2   N
ATOM   4291  CA  GLY B  41      31.679  -0.674   4.679  0.00  0.00      C2   C
ATOM   4292  C   GLY B  41      32.111   0.329   5.674  0.00  0.00      C2   C
ATOM   4293  O   GLY B  41      33.197   0.885   5.550  0.00  0.00      C2   O
ATOM   4294  H   GLY B  41      33.737  -0.714   4.365  0.00  0.00      C2   H
ATOM   4295  HA3 GLY B  41      31.131  -1.454   5.207  0.00  0.00      C2   H
ATOM   4296  HA2 GLY B  41      31.029  -0.176   3.961  0.00  0.00      C2   H
ATOM   4297  N   ARG B  42      31.254   0.581   6.700  0.00  0.00      C2   N
ATOM   4298  CA  ARG B  42      31.577   1.424   7.886  0.00  0.00      C2   C
ATOM   4299  C   ARG B  42      31.634   2.911   7.463  0.00  0.00      C2   C
ATOM   4300  O   ARG B  42      32.457   3.578   8.056  0.00  0.00      C2   O
ATOM   4301  CB  ARG B  42      32.695   0.859   8.711  0.00  0.00      C2   C
ATOM   4302  CG  ARG B  42      32.557  -0.682   9.193  0.00  0.00      C2   C
ATOM   4303  CD  ARG B  42      33.673  -1.284  10.042  0.00  0.00      C2   C
ATOM   4304  NE  ARG B  42      33.858  -0.486  11.229  0.00  0.00      C2   N
ATOM   4305  CZ  ARG B  42      34.870   0.370  11.558  0.00  0.00      C2   C
ATOM   4306  NH1 ARG B  42      35.924   0.499  10.758  0.00  0.00      C2   N
ATOM   4307  NH2 ARG B  42      34.851   0.949  12.752  0.00  0.00      C2   N
ATOM   4308  H   ARG B  42      30.298   0.259   6.653  0.00  0.00      C2   H
ATOM   4309  HA  ARG B  42      30.697   1.503   8.525  0.00  0.00      C2   H
ATOM   4310  HB3 ARG B  42      32.818   1.481   9.598  0.00  0.00      C2   H
ATOM   4311  HB2 ARG B  42      33.681   1.066   8.295  0.00  0.00      C2   H
ATOM   4312  HG3 ARG B  42      32.494  -1.255   8.268  0.00  0.00      C2   H
ATOM   4313  HG2 ARG B  42      31.559  -0.860   9.593  0.00  0.00      C2   H
ATOM   4314  HD3 ARG B  42      34.538  -1.509   9.418  0.00  0.00      C2   H
ATOM   4315  HD2 ARG B  42      33.343  -2.255  10.411  0.00  0.00      C2   H
ATOM   4316  HE  ARG B  42      33.220  -0.676  11.988  0.00  0.00      C2   H
ATOM   4317 HH12 ARG B  42      36.696   1.124  10.942  0.00  0.00      C2   H
ATOM   4318 HH11 ARG B  42      35.884   0.134   9.817  0.00  0.00      C2   H
ATOM   4319 HH22 ARG B  42      35.573   1.595  13.037  0.00  0.00      C2   H
ATOM   4320 HH21 ARG B  42      34.204   0.757  13.503  0.00  0.00      C2   H
ATOM   4321  N   ILE B  43      30.856   3.373   6.550  0.00  0.00      C2   N
ATOM   4322  CA  ILE B  43      30.667   4.740   6.099  0.00  0.00      C2   C
ATOM   4323  C   ILE B  43      29.443   5.317   6.766  0.00  0.00      C2   C
ATOM   4324  O   ILE B  43      28.375   4.726   6.703  0.00  0.00      C2   O
ATOM   4325  CB  ILE B  43      30.411   4.876   4.560  0.00  0.00      C2   C
ATOM   4326  CG1 ILE B  43      31.631   4.351   3.737  0.00  0.00      C2   C
ATOM   4327  CG2 ILE B  43      30.064   6.255   4.083  0.00  0.00      C2   C
ATOM   4328  CD1 ILE B  43      31.418   3.905   2.300  0.00  0.00      C2   C
ATOM   4329  H   ILE B  43      30.132   2.750   6.221  0.00  0.00      C2   H
ATOM   4330  HA  ILE B  43      31.392   5.421   6.545  0.00  0.00      C2   H
ATOM   4331  HB  ILE B  43      29.574   4.234   4.284  0.00  0.00      C2   H
ATOM   4332 HG13 ILE B  43      31.996   3.489   4.297  0.00  0.00      C2   H
ATOM   4333 HG12 ILE B  43      32.312   5.198   3.818  0.00  0.00      C2   H
ATOM   4334 HG21 ILE B  43      30.087   6.248   2.993  0.00  0.00      C2   H
ATOM   4335 HG22 ILE B  43      29.096   6.626   4.418  0.00  0.00      C2   H
ATOM   4336 HG23 ILE B  43      30.770   7.013   4.423  0.00  0.00      C2   H
ATOM   4337 HD11 ILE B  43      32.341   3.862   1.723  0.00  0.00      C2   H
ATOM   4338 HD12 ILE B  43      31.090   2.865   2.317  0.00  0.00      C2   H
ATOM   4339 HD13 ILE B  43      30.751   4.556   1.734  0.00  0.00      C2   H
ATOM   4340  N   GLN B  44      29.514   6.531   7.325  0.00  0.00      C2   N
ATOM   4341  CA  GLN B  44      28.243   7.266   7.607  0.00  0.00      C2   C
ATOM   4342  C   GLN B  44      27.786   7.995   6.379  0.00  0.00      C2   C
ATOM   4343  O   GLN B  44      28.247   9.124   6.143  0.00  0.00      C2   O
ATOM   4344  CB  GLN B  44      28.523   8.258   8.700  0.00  0.00      C2   C
ATOM   4345  CG  GLN B  44      28.557   7.715  10.182  0.00  0.00      C2   C
ATOM   4346  CD  GLN B  44      28.719   8.793  11.236  0.00  0.00      C2   C
ATOM   4347  OE1 GLN B  44      28.371   9.941  11.013  0.00  0.00      C2   O
ATOM   4348  NE2 GLN B  44      29.227   8.425  12.452  0.00  0.00      C2   N
ATOM   4349  H   GLN B  44      30.335   7.104   7.191  0.00  0.00      C2   H
ATOM   4350  HA  GLN B  44      27.521   6.571   8.036  0.00  0.00      C2   H
ATOM   4351  HB3 GLN B  44      27.723   8.996   8.634  0.00  0.00      C2   H
ATOM   4352  HB2 GLN B  44      29.475   8.768   8.552  0.00  0.00      C2   H
ATOM   4353  HG3 GLN B  44      29.322   6.944  10.279  0.00  0.00      C2   H
ATOM   4354  HG2 GLN B  44      27.649   7.166  10.431  0.00  0.00      C2   H
ATOM   4355 HE22 GLN B  44      29.246   9.072  13.227  0.00  0.00      C2   H
ATOM   4356 HE21 GLN B  44      29.317   7.455  12.720  0.00  0.00      C2   H
ATOM   4357  N   MET B  45      26.869   7.352   5.605  0.00  0.00      C2   N
ATOM   4358  CA  MET B  45      26.271   7.856   4.336  0.00  0.00      C2   C
ATOM   4359  C   MET B  45      25.240   8.897   4.623  0.00  0.00      C2   C
ATOM   4360  O   MET B  45      24.449   8.755   5.582  0.00  0.00      C2   O
ATOM   4361  CB  MET B  45      25.540   6.783   3.536  0.00  0.00      C2   C
ATOM   4362  CG  MET B  45      26.572   5.828   2.893  0.00  0.00      C2   C
ATOM   4363  SD  MET B  45      25.689   4.910   1.678  0.00  0.00      C2   S
ATOM   4364  CE  MET B  45      25.128   6.114   0.490  0.00  0.00      C2   C
ATOM   4365  H   MET B  45      26.370   6.617   6.086  0.00  0.00      C2   H
ATOM   4366  HA  MET B  45      26.998   8.318   3.669  0.00  0.00      C2   H
ATOM   4367  HB3 MET B  45      24.959   7.300   2.772  0.00  0.00      C2   H
ATOM   4368  HB2 MET B  45      24.867   6.287   4.236  0.00  0.00      C2   H
ATOM   4369  HG3 MET B  45      26.962   5.100   3.605  0.00  0.00      C2   H
ATOM   4370  HG2 MET B  45      27.407   6.276   2.354  0.00  0.00      C2   H
ATOM   4371  HE1 MET B  45      24.702   5.677  -0.414  0.00  0.00      C2   H
ATOM   4372  HE2 MET B  45      24.379   6.841   0.804  0.00  0.00      C2   H
ATOM   4373  HE3 MET B  45      26.002   6.670   0.152  0.00  0.00      C2   H
ATOM   4374  N   ARG B  46      25.354  10.033   3.940  0.00  0.00      C2   N
ATOM   4375  CA  ARG B  46      24.574  11.254   4.103  0.00  0.00      C2   C
ATOM   4376  C   ARG B  46      23.411  11.410   3.156  0.00  0.00      C2   C
ATOM   4377  O   ARG B  46      23.320  10.646   2.201  0.00  0.00      C2   O
ATOM   4378  CB  ARG B  46      25.441  12.546   3.872  0.00  0.00      C2   C
ATOM   4379  CG  ARG B  46      26.649  12.564   4.878  0.00  0.00      C2   C
ATOM   4380  CD  ARG B  46      27.581  13.779   4.878  0.00  0.00      C2   C
ATOM   4381  NE  ARG B  46      28.279  13.972   3.628  0.00  0.00      C2   N
ATOM   4382  CZ  ARG B  46      29.454  13.530   3.134  0.00  0.00      C2   C
ATOM   4383  NH1 ARG B  46      30.304  12.823   3.877  0.00  0.00      C2   N
ATOM   4384  NH2 ARG B  46      29.702  13.888   1.849  0.00  0.00      C2   N
ATOM   4385  H   ARG B  46      25.746   9.996   3.010  0.00  0.00      C2   H
ATOM   4386  HA  ARG B  46      24.288  11.154   5.150  0.00  0.00      C2   H
ATOM   4387  HB3 ARG B  46      24.757  13.385   3.997  0.00  0.00      C2   H
ATOM   4388  HB2 ARG B  46      25.721  12.655   2.824  0.00  0.00      C2   H
ATOM   4389  HG3 ARG B  46      27.174  11.612   4.796  0.00  0.00      C2   H
ATOM   4390  HG2 ARG B  46      26.176  12.421   5.849  0.00  0.00      C2   H
ATOM   4391  HD3 ARG B  46      28.256  13.811   5.733  0.00  0.00      C2   H
ATOM   4392  HD2 ARG B  46      26.915  14.639   4.948  0.00  0.00      C2   H
ATOM   4393  HE  ARG B  46      27.732  14.544   3.000  0.00  0.00      C2   H
ATOM   4394 HH12 ARG B  46      29.988  12.395   4.736  0.00  0.00      C2   H
ATOM   4395 HH11 ARG B  46      31.243  12.699   3.528  0.00  0.00      C2   H
ATOM   4396 HH22 ARG B  46      30.516  13.606   1.322  0.00  0.00      C2   H
ATOM   4397 HH21 ARG B  46      29.063  14.429   1.285  0.00  0.00      C2   H
ATOM   4398  N   THR B  47      22.432  12.295   3.413  0.00  0.00      C2   N
ATOM   4399  CA  THR B  47      21.269  12.577   2.611  0.00  0.00      C2   C
ATOM   4400  C   THR B  47      20.685  13.907   3.167  0.00  0.00      C2   C
ATOM   4401  O   THR B  47      20.238  14.068   4.259  0.00  0.00      C2   O
ATOM   4402  CB  THR B  47      20.209  11.423   2.540  0.00  0.00      C2   C
ATOM   4403  OG1 THR B  47      18.998  11.872   1.948  0.00  0.00      C2   O
ATOM   4404  CG2 THR B  47      19.974  10.766   3.863  0.00  0.00      C2   C
ATOM   4405  H   THR B  47      22.522  12.860   4.245  0.00  0.00      C2   H
ATOM   4406  HA  THR B  47      21.480  12.780   1.561  0.00  0.00      C2   H
ATOM   4407  HB  THR B  47      20.646  10.645   1.914  0.00  0.00      C2   H
ATOM   4408  HG1 THR B  47      19.187  11.865   1.007  0.00  0.00      C2   H
ATOM   4409 HG21 THR B  47      19.300  11.396   4.443  0.00  0.00      C2   H
ATOM   4410 HG22 THR B  47      19.344   9.895   3.685  0.00  0.00      C2   H
ATOM   4411 HG23 THR B  47      20.829  10.455   4.463  0.00  0.00      C2   H
ATOM   4412  N   ARG B  48      20.749  14.952   2.352  0.00  0.00      C2   N
ATOM   4413  CA  ARG B  48      20.371  16.289   2.824  0.00  0.00      C2   C
ATOM   4414  C   ARG B  48      19.462  16.836   1.662  0.00  0.00      C2   C
ATOM   4415  O   ARG B  48      19.770  16.614   0.452  0.00  0.00      C2   O
ATOM   4416  CB  ARG B  48      21.674  17.092   3.017  0.00  0.00      C2   C
ATOM   4417  CG  ARG B  48      22.384  16.859   4.315  0.00  0.00      C2   C
ATOM   4418  CD  ARG B  48      23.563  17.759   4.566  0.00  0.00      C2   C
ATOM   4419  NE  ARG B  48      24.744  17.398   3.834  0.00  0.00      C2   N
ATOM   4420  CZ  ARG B  48      26.000  17.881   3.949  0.00  0.00      C2   C
ATOM   4421  NH1 ARG B  48      26.373  18.878   4.825  0.00  0.00      C2   N
ATOM   4422  NH2 ARG B  48      26.949  17.367   3.202  0.00  0.00      C2   N
ATOM   4423  H   ARG B  48      21.122  14.908   1.415  0.00  0.00      C2   H
ATOM   4424  HA  ARG B  48      19.852  16.280   3.783  0.00  0.00      C2   H
ATOM   4425  HB3 ARG B  48      21.315  18.120   3.073  0.00  0.00      C2   H
ATOM   4426  HB2 ARG B  48      22.393  16.894   2.222  0.00  0.00      C2   H
ATOM   4427  HG3 ARG B  48      22.677  15.810   4.366  0.00  0.00      C2   H
ATOM   4428  HG2 ARG B  48      21.714  17.039   5.156  0.00  0.00      C2   H
ATOM   4429  HD3 ARG B  48      23.742  17.645   5.635  0.00  0.00      C2   H
ATOM   4430  HD2 ARG B  48      23.321  18.769   4.237  0.00  0.00      C2   H
ATOM   4431  HE  ARG B  48      24.517  16.622   3.229  0.00  0.00      C2   H
ATOM   4432 HH12 ARG B  48      27.349  19.054   5.019  0.00  0.00      C2   H
ATOM   4433 HH11 ARG B  48      25.706  19.554   5.169  0.00  0.00      C2   H
ATOM   4434 HH22 ARG B  48      27.934  17.454   3.403  0.00  0.00      C2   H
ATOM   4435 HH21 ARG B  48      26.650  16.782   2.434  0.00  0.00      C2   H
ATOM   4436  N   ARG B  49      18.354  17.483   2.142  0.00  0.00      C2   N
ATOM   4437  CA  ARG B  49      17.411  18.126   1.239  0.00  0.00      C2   C
ATOM   4438  C   ARG B  49      16.618  17.173   0.414  0.00  0.00      C2   C
ATOM   4439  O   ARG B  49      17.030  16.713  -0.644  0.00  0.00      C2   O
ATOM   4440  CB  ARG B  49      18.099  19.218   0.366  0.00  0.00      C2   C
ATOM   4441  CG  ARG B  49      19.011  20.190   1.269  0.00  0.00      C2   C
ATOM   4442  CD  ARG B  49      19.616  21.433   0.548  0.00  0.00      C2   C
ATOM   4443  NE  ARG B  49      20.515  20.988  -0.591  0.00  0.00      C2   N
ATOM   4444  CZ  ARG B  49      21.085  21.834  -1.515  0.00  0.00      C2   C
ATOM   4445  NH1 ARG B  49      20.703  23.115  -1.602  0.00  0.00      C2   N
ATOM   4446  NH2 ARG B  49      21.930  21.354  -2.427  0.00  0.00      C2   N
ATOM   4447  H   ARG B  49      18.205  17.557   3.139  0.00  0.00      C2   H
ATOM   4448  HA  ARG B  49      16.692  18.604   1.904  0.00  0.00      C2   H
ATOM   4449  HB3 ARG B  49      17.333  19.798  -0.149  0.00  0.00      C2   H
ATOM   4450  HB2 ARG B  49      18.737  18.772  -0.397  0.00  0.00      C2   H
ATOM   4451  HG3 ARG B  49      19.834  19.600   1.674  0.00  0.00      C2   H
ATOM   4452  HG2 ARG B  49      18.397  20.629   2.055  0.00  0.00      C2   H
ATOM   4453  HD3 ARG B  49      20.402  21.812   1.201  0.00  0.00      C2   H
ATOM   4454  HD2 ARG B  49      18.842  22.176   0.353  0.00  0.00      C2   H
ATOM   4455  HE  ARG B  49      20.977  20.093  -0.519  0.00  0.00      C2   H
ATOM   4456 HH12 ARG B  49      21.076  23.627  -2.389  0.00  0.00      C2   H
ATOM   4457 HH11 ARG B  49      20.094  23.647  -0.997  0.00  0.00      C2   H
ATOM   4458 HH22 ARG B  49      22.325  21.864  -3.204  0.00  0.00      C2   H
ATOM   4459 HH21 ARG B  49      22.567  20.588  -2.262  0.00  0.00      C2   H
ATOM   4460  N   THR B  50      15.481  16.672   0.868  0.00  0.00      C2   N
ATOM   4461  CA  THR B  50      14.433  15.975   0.155  0.00  0.00      C2   C
ATOM   4462  C   THR B  50      13.854  16.834  -1.039  0.00  0.00      C2   C
ATOM   4463  O   THR B  50      13.879  18.057  -0.914  0.00  0.00      C2   O
ATOM   4464  CB  THR B  50      13.330  15.695   1.163  0.00  0.00      C2   C
ATOM   4465  OG1 THR B  50      13.891  14.850   2.097  0.00  0.00      C2   O
ATOM   4466  CG2 THR B  50      11.939  15.199   0.715  0.00  0.00      C2   C
ATOM   4467  H   THR B  50      15.170  17.161   1.695  0.00  0.00      C2   H
ATOM   4468  HA  THR B  50      14.899  15.101  -0.298  0.00  0.00      C2   H
ATOM   4469  HB  THR B  50      13.179  16.646   1.673  0.00  0.00      C2   H
ATOM   4470  HG1 THR B  50      14.436  15.477   2.578  0.00  0.00      C2   H
ATOM   4471 HG21 THR B  50      11.121  15.306   1.427  0.00  0.00      C2   H
ATOM   4472 HG22 THR B  50      11.615  15.640  -0.227  0.00  0.00      C2   H
ATOM   4473 HG23 THR B  50      12.046  14.152   0.430  0.00  0.00      C2   H
ATOM   4474  N   LEU B  51      13.430  16.223  -2.149  0.00  0.00      C2   N
ATOM   4475  CA  LEU B  51      13.139  16.966  -3.367  0.00  0.00      C2   C
ATOM   4476  C   LEU B  51      11.604  16.906  -3.395  0.00  0.00      C2   C
ATOM   4477  O   LEU B  51      10.935  15.914  -3.602  0.00  0.00      C2   O
ATOM   4478  CB  LEU B  51      13.735  16.197  -4.607  0.00  0.00      C2   C
ATOM   4479  CG  LEU B  51      15.243  15.983  -4.592  0.00  0.00      C2   C
ATOM   4480  CD1 LEU B  51      15.706  15.349  -5.911  0.00  0.00      C2   C
ATOM   4481  CD2 LEU B  51      16.071  17.320  -4.289  0.00  0.00      C2   C
ATOM   4482  H   LEU B  51      13.422  15.215  -2.213  0.00  0.00      C2   H
ATOM   4483  HA  LEU B  51      13.535  17.982  -3.374  0.00  0.00      C2   H
ATOM   4484  HB3 LEU B  51      13.548  16.765  -5.519  0.00  0.00      C2   H
ATOM   4485  HB2 LEU B  51      13.206  15.245  -4.627  0.00  0.00      C2   H
ATOM   4486  HG  LEU B  51      15.438  15.230  -3.828  0.00  0.00      C2   H
ATOM   4487 HD11 LEU B  51      16.190  14.378  -5.801  0.00  0.00      C2   H
ATOM   4488 HD12 LEU B  51      14.876  15.211  -6.603  0.00  0.00      C2   H
ATOM   4489 HD13 LEU B  51      16.449  15.868  -6.515  0.00  0.00      C2   H
ATOM   4490 HD21 LEU B  51      16.579  17.267  -3.326  0.00  0.00      C2   H
ATOM   4491 HD22 LEU B  51      16.847  17.557  -5.016  0.00  0.00      C2   H
ATOM   4492 HD23 LEU B  51      15.371  18.143  -4.433  0.00  0.00      C2   H
ATOM   4493  N   ARG B  52      11.050  18.105  -3.198  0.00  0.00      C2   N
ATOM   4494  CA  ARG B  52       9.576  18.361  -3.190  0.00  0.00      C2   C
ATOM   4495  C   ARG B  52       9.220  19.154  -4.479  0.00  0.00      C2   C
ATOM   4496  O   ARG B  52       9.744  20.235  -4.681  0.00  0.00      C2   O
ATOM   4497  CB  ARG B  52       9.135  19.191  -1.905  0.00  0.00      C2   C
ATOM   4498  CG  ARG B  52       9.394  18.543  -0.612  0.00  0.00      C2   C
ATOM   4499  CD  ARG B  52       8.718  19.267   0.566  0.00  0.00      C2   C
ATOM   4500  NE  ARG B  52       8.927  18.687   1.907  0.00  0.00      C2   N
ATOM   4501  CZ  ARG B  52       8.046  18.099   2.735  0.00  0.00      C2   C
ATOM   4502  NH1 ARG B  52       6.732  18.011   2.375  0.00  0.00      C2   N
ATOM   4503  NH2 ARG B  52       8.476  17.585   3.873  0.00  0.00      C2   N
ATOM   4504  H   ARG B  52      11.605  18.936  -3.053  0.00  0.00      C2   H
ATOM   4505  HA  ARG B  52       9.020  17.433  -3.055  0.00  0.00      C2   H
ATOM   4506  HB3 ARG B  52       8.084  19.359  -2.141  0.00  0.00      C2   H
ATOM   4507  HB2 ARG B  52       9.583  20.183  -1.955  0.00  0.00      C2   H
ATOM   4508  HG3 ARG B  52      10.458  18.485  -0.380  0.00  0.00      C2   H
ATOM   4509  HG2 ARG B  52       8.924  17.561  -0.568  0.00  0.00      C2   H
ATOM   4510  HD3 ARG B  52       7.686  19.593   0.438  0.00  0.00      C2   H
ATOM   4511  HD2 ARG B  52       9.221  20.234   0.593  0.00  0.00      C2   H
ATOM   4512  HE  ARG B  52       9.853  18.812   2.292  0.00  0.00      C2   H
ATOM   4513 HH12 ARG B  52       6.069  17.677   3.060  0.00  0.00      C2   H
ATOM   4514 HH11 ARG B  52       6.473  18.353   1.461  0.00  0.00      C2   H
ATOM   4515 HH22 ARG B  52       7.836  17.333   4.613  0.00  0.00      C2   H
ATOM   4516 HH21 ARG B  52       9.442  17.674   4.153  0.00  0.00      C2   H
ATOM   4517  N   GLY B  53       8.608  18.507  -5.473  0.00  0.00      C2   N
ATOM   4518  CA  GLY B  53       8.461  18.907  -6.857  0.00  0.00      C2   C
ATOM   4519  C   GLY B  53       7.053  18.409  -7.358  0.00  0.00      C2   C
ATOM   4520  O   GLY B  53       6.399  19.109  -8.117  0.00  0.00      C2   O
ATOM   4521  H   GLY B  53       8.470  17.519  -5.318  0.00  0.00      C2   H
ATOM   4522  HA3 GLY B  53       9.274  18.779  -7.571  0.00  0.00      C2   H
ATOM   4523  HA2 GLY B  53       8.292  19.972  -6.697  0.00  0.00      C2   H
ATOM   4524  N   HIS B  54       6.702  17.199  -6.900  0.00  0.00      C2   N
ATOM   4525  CA  HIS B  54       5.485  16.474  -7.269  0.00  0.00      C2   C
ATOM   4526  C   HIS B  54       4.584  16.257  -6.005  0.00  0.00      C2   C
ATOM   4527  O   HIS B  54       5.015  16.564  -4.878  0.00  0.00      C2   O
ATOM   4528  CB  HIS B  54       5.854  15.087  -7.660  0.00  0.00      C2   C
ATOM   4529  CG  HIS B  54       6.854  15.069  -8.766  0.00  0.00      C2   C
ATOM   4530  ND1 HIS B  54       6.432  15.190 -10.059  0.00  0.00      C2   N
ATOM   4531  CD2 HIS B  54       8.213  14.862  -8.801  0.00  0.00      C2   C
ATOM   4532  CE1 HIS B  54       7.441  14.790 -10.821  0.00  0.00      C2   C
ATOM   4533  NE2 HIS B  54       8.584  14.548 -10.074  0.00  0.00      C2   N
ATOM   4534  H   HIS B  54       7.193  16.775  -6.127  0.00  0.00      C2   H
ATOM   4535  HA  HIS B  54       5.021  16.976  -8.118  0.00  0.00      C2   H
ATOM   4536  HB3 HIS B  54       5.023  14.458  -7.979  0.00  0.00      C2   H
ATOM   4537  HB2 HIS B  54       6.280  14.580  -6.794  0.00  0.00      C2   H
ATOM   4538  HD1 HIS B  54       5.501  15.331 -10.423  0.00  0.00      C2   H
ATOM   4539  HD2 HIS B  54       8.938  14.829  -8.001  0.00  0.00      C2   H
ATOM   4540  HE1 HIS B  54       7.243  14.725 -11.880  0.00  0.00      C2   H
ATOM   4541  N   LEU B  55       3.323  15.827  -6.273  0.00  0.00      C2   N
ATOM   4542  CA  LEU B  55       2.258  15.524  -5.284  0.00  0.00      C2   C
ATOM   4543  C   LEU B  55       1.855  14.062  -5.462  0.00  0.00      C2   C
ATOM   4544  O   LEU B  55       1.721  13.325  -4.477  0.00  0.00      C2   O
ATOM   4545  CB  LEU B  55       1.016  16.378  -5.456  0.00  0.00      C2   C
ATOM   4546  CG  LEU B  55       0.457  17.150  -4.261  0.00  0.00      C2   C
ATOM   4547  CD1 LEU B  55      -0.366  18.394  -4.637  0.00  0.00      C2   C
ATOM   4548  CD2 LEU B  55      -0.262  16.227  -3.292  0.00  0.00      C2   C
ATOM   4549  H   LEU B  55       2.991  15.752  -7.224  0.00  0.00      C2   H
ATOM   4550  HA  LEU B  55       2.637  15.673  -4.273  0.00  0.00      C2   H
ATOM   4551  HB3 LEU B  55       0.207  15.939  -6.039  0.00  0.00      C2   H
ATOM   4552  HB2 LEU B  55       1.396  17.099  -6.179  0.00  0.00      C2   H
ATOM   4553  HG  LEU B  55       1.356  17.426  -3.710  0.00  0.00      C2   H
ATOM   4554 HD11 LEU B  55      -0.070  18.951  -5.526  0.00  0.00      C2   H
ATOM   4555 HD12 LEU B  55      -1.397  18.060  -4.754  0.00  0.00      C2   H
ATOM   4556 HD13 LEU B  55      -0.245  19.238  -3.958  0.00  0.00      C2   H
ATOM   4557 HD21 LEU B  55       0.377  16.176  -2.411  0.00  0.00      C2   H
ATOM   4558 HD22 LEU B  55      -1.229  16.604  -2.957  0.00  0.00      C2   H
ATOM   4559 HD23 LEU B  55      -0.320  15.258  -3.787  0.00  0.00      C2   H
ATOM   4560  N   ALA B  56       1.641  13.692  -6.718  0.00  0.00      C2   N
ATOM   4561  CA  ALA B  56       1.353  12.352  -7.205  0.00  0.00      C2   C
ATOM   4562  C   ALA B  56       2.585  11.488  -7.090  0.00  0.00      C2   C
ATOM   4563  O   ALA B  56       3.640  12.080  -7.357  0.00  0.00      C2   O
ATOM   4564  CB  ALA B  56       0.882  12.476  -8.683  0.00  0.00      C2   C
ATOM   4565  H   ALA B  56       1.748  14.399  -7.431  0.00  0.00      C2   H
ATOM   4566  HA  ALA B  56       0.520  11.965  -6.617  0.00  0.00      C2   H
ATOM   4567  HB1 ALA B  56       0.009  13.116  -8.814  0.00  0.00      C2   H
ATOM   4568  HB2 ALA B  56       1.683  12.733  -9.377  0.00  0.00      C2   H
ATOM   4569  HB3 ALA B  56       0.507  11.574  -9.167  0.00  0.00      C2   H
ATOM   4570  N   LYS B  57       2.405  10.195  -6.816  0.00  0.00      C2   N
ATOM   4571  CA  LYS B  57       3.541   9.300  -6.669  0.00  0.00      C2   C
ATOM   4572  C   LYS B  57       4.344   9.183  -7.988  0.00  0.00      C2   C
ATOM   4573  O   LYS B  57       3.914   9.149  -9.126  0.00  0.00      C2   O
ATOM   4574  CB  LYS B  57       3.038   7.995  -6.059  0.00  0.00      C2   C
ATOM   4575  CG  LYS B  57       2.280   7.103  -7.026  0.00  0.00      C2   C
ATOM   4576  CD  LYS B  57       1.384   6.009  -6.381  0.00  0.00      C2   C
ATOM   4577  CE  LYS B  57       2.219   5.086  -5.546  0.00  0.00      C2   C
ATOM   4578  NZ  LYS B  57       1.571   3.792  -5.359  0.00  0.00      C2   N
ATOM   4579  H   LYS B  57       1.437   9.932  -6.701  0.00  0.00      C2   H
ATOM   4580  HA  LYS B  57       4.146   9.742  -5.877  0.00  0.00      C2   H
ATOM   4581  HB3 LYS B  57       2.323   8.217  -5.267  0.00  0.00      C2   H
ATOM   4582  HB2 LYS B  57       3.836   7.372  -5.654  0.00  0.00      C2   H
ATOM   4583  HG3 LYS B  57       2.952   6.650  -7.755  0.00  0.00      C2   H
ATOM   4584  HG2 LYS B  57       1.554   7.681  -7.599  0.00  0.00      C2   H
ATOM   4585  HD3 LYS B  57       0.835   5.450  -7.138  0.00  0.00      C2   H
ATOM   4586  HD2 LYS B  57       0.606   6.531  -5.823  0.00  0.00      C2   H
ATOM   4587  HE3 LYS B  57       2.575   5.473  -4.591  0.00  0.00      C2   H
ATOM   4588  HE2 LYS B  57       3.092   4.843  -6.152  0.00  0.00      C2   H
ATOM   4589  HZ1 LYS B  57       1.212   3.424  -6.228  0.00  0.00      C2   H
ATOM   4590  HZ2 LYS B  57       2.288   3.218  -4.938  0.00  0.00      C2   H
ATOM   4591  HZ3 LYS B  57       0.772   3.908  -4.752  0.00  0.00      C2   H
ATOM   4592  N   ILE B  58       5.671   8.991  -7.719  0.00  0.00      C2   N
ATOM   4593  CA  ILE B  58       6.683   8.982  -8.726  0.00  0.00      C2   C
ATOM   4594  C   ILE B  58       6.619   7.697  -9.616  0.00  0.00      C2   C
ATOM   4595  O   ILE B  58       6.557   6.586  -9.088  0.00  0.00      C2   O
ATOM   4596  CB  ILE B  58       8.072   8.996  -7.926  0.00  0.00      C2   C
ATOM   4597  CG1 ILE B  58       8.323  10.299  -7.175  0.00  0.00      C2   C
ATOM   4598  CG2 ILE B  58       9.284   8.704  -8.795  0.00  0.00      C2   C
ATOM   4599  CD1 ILE B  58       8.505  11.605  -8.060  0.00  0.00      C2   C
ATOM   4600  H   ILE B  58       5.947   9.246  -6.781  0.00  0.00      C2   H
ATOM   4601  HA  ILE B  58       6.538   9.780  -9.454  0.00  0.00      C2   H
ATOM   4602  HB  ILE B  58       7.964   8.237  -7.151  0.00  0.00      C2   H
ATOM   4603 HG13 ILE B  58       9.272  10.169  -6.655  0.00  0.00      C2   H
ATOM   4604 HG12 ILE B  58       7.573  10.529  -6.419  0.00  0.00      C2   H
ATOM   4605 HG21 ILE B  58       9.454   9.341  -9.664  0.00  0.00      C2   H
ATOM   4606 HG22 ILE B  58      10.207   8.765  -8.218  0.00  0.00      C2   H
ATOM   4607 HG23 ILE B  58       9.289   7.649  -9.067  0.00  0.00      C2   H
ATOM   4608 HD11 ILE B  58       9.342  11.628  -8.758  0.00  0.00      C2   H
ATOM   4609 HD12 ILE B  58       7.593  11.817  -8.618  0.00  0.00      C2   H
ATOM   4610 HD13 ILE B  58       8.770  12.454  -7.430  0.00  0.00      C2   H
ATOM   4611  N   TYR B  59       6.627   7.862 -10.946  0.00  0.00      C2   N
ATOM   4612  CA  TYR B  59       6.475   6.824 -11.855  0.00  0.00      C2   C
ATOM   4613  C   TYR B  59       7.662   6.500 -12.744  0.00  0.00      C2   C
ATOM   4614  O   TYR B  59       7.749   5.472 -13.346  0.00  0.00      C2   O
ATOM   4615  CB  TYR B  59       5.197   7.076 -12.777  0.00  0.00      C2   C
ATOM   4616  CG  TYR B  59       3.981   6.325 -12.270  0.00  0.00      C2   C
ATOM   4617  CD1 TYR B  59       3.606   6.314 -10.949  0.00  0.00      C2   C
ATOM   4618  CD2 TYR B  59       3.328   5.433 -13.167  0.00  0.00      C2   C
ATOM   4619  CE1 TYR B  59       2.563   5.557 -10.432  0.00  0.00      C2   C
ATOM   4620  CE2 TYR B  59       2.250   4.644 -12.745  0.00  0.00      C2   C
ATOM   4621  CZ  TYR B  59       1.874   4.741 -11.357  0.00  0.00      C2   C
ATOM   4622  OH  TYR B  59       1.026   3.825 -10.880  0.00  0.00      C2   O
ATOM   4623  H   TYR B  59       6.804   8.739 -11.415  0.00  0.00      C2   H
ATOM   4624  HA  TYR B  59       6.377   5.892 -11.298  0.00  0.00      C2   H
ATOM   4625  HB3 TYR B  59       5.426   6.646 -13.753  0.00  0.00      C2   H
ATOM   4626  HB2 TYR B  59       4.947   8.133 -12.861  0.00  0.00      C2   H
ATOM   4627  HD1 TYR B  59       4.154   6.885 -10.214  0.00  0.00      C2   H
ATOM   4628  HD2 TYR B  59       3.643   5.311 -14.193  0.00  0.00      C2   H
ATOM   4629  HE1 TYR B  59       2.218   5.607  -9.410  0.00  0.00      C2   H
ATOM   4630  HE2 TYR B  59       1.995   3.799 -13.368  0.00  0.00      C2   H
ATOM   4631  HH  TYR B  59       0.929   3.074 -11.469  0.00  0.00      C2   H
ATOM   4632  N   ALA B  60       8.559   7.513 -12.840  0.00  0.00      C2   N
ATOM   4633  CA  ALA B  60       9.746   7.553 -13.601  0.00  0.00      C2   C
ATOM   4634  C   ALA B  60      10.748   8.522 -12.897  0.00  0.00      C2   C
ATOM   4635  O   ALA B  60      10.321   9.626 -12.459  0.00  0.00      C2   O
ATOM   4636  CB  ALA B  60       9.372   7.981 -15.004  0.00  0.00      C2   C
ATOM   4637  H   ALA B  60       8.315   8.440 -12.520  0.00  0.00      C2   H
ATOM   4638  HA  ALA B  60      10.088   6.519 -13.628  0.00  0.00      C2   H
ATOM   4639  HB1 ALA B  60       8.518   7.473 -15.450  0.00  0.00      C2   H
ATOM   4640  HB2 ALA B  60       9.225   9.061 -15.044  0.00  0.00      C2   H
ATOM   4641  HB3 ALA B  60      10.237   7.851 -15.654  0.00  0.00      C2   H
ATOM   4642  N   MET B  61      11.998   8.087 -12.842  0.00  0.00      C2   N
ATOM   4643  CA  MET B  61      13.207   8.842 -12.539  0.00  0.00      C2   C
ATOM   4644  C   MET B  61      14.359   8.317 -13.374  0.00  0.00      C2   C
ATOM   4645  O   MET B  61      14.605   7.114 -13.371  0.00  0.00      C2   O
ATOM   4646  CB  MET B  61      13.483   9.013 -10.971  0.00  0.00      C2   C
ATOM   4647  CG  MET B  61      13.602   7.725 -10.149  0.00  0.00      C2   C
ATOM   4648  SD  MET B  61      14.805   8.049  -8.906  0.00  0.00      C2   S
ATOM   4649  CE  MET B  61      16.309   8.183  -9.954  0.00  0.00      C2   C
ATOM   4650  H   MET B  61      12.120   7.139 -13.168  0.00  0.00      C2   H
ATOM   4651  HA  MET B  61      13.011   9.848 -12.910  0.00  0.00      C2   H
ATOM   4652  HB3 MET B  61      12.671   9.641 -10.606  0.00  0.00      C2   H
ATOM   4653  HB2 MET B  61      14.344   9.652 -10.774  0.00  0.00      C2   H
ATOM   4654  HG3 MET B  61      13.775   6.835 -10.754  0.00  0.00      C2   H
ATOM   4655  HG2 MET B  61      12.653   7.545  -9.644  0.00  0.00      C2   H
ATOM   4656  HE1 MET B  61      16.193   7.423 -10.727  0.00  0.00      C2   H
ATOM   4657  HE2 MET B  61      16.459   9.229 -10.221  0.00  0.00      C2   H
ATOM   4658  HE3 MET B  61      17.189   7.814  -9.427  0.00  0.00      C2   H
ATOM   4659  N   HIE B  62      15.143   9.229 -13.809  0.00  0.00      C2   N
ATOM   4660  CA  HIE B  62      16.470   9.051 -14.487  0.00  0.00      C2   C
ATOM   4661  C   HIE B  62      17.314  10.232 -14.129  0.00  0.00      C2   C
ATOM   4662  O   HIE B  62      16.843  11.386 -14.128  0.00  0.00      C2   O
ATOM   4663  CB  HIE B  62      16.490   8.703 -15.974  0.00  0.00      C2   C
ATOM   4664  CG  HIE B  62      16.159   7.235 -16.419  0.00  0.00      C2   C
ATOM   4665  ND1 HIE B  62      17.069   6.161 -16.274  0.00  0.00      C2   N
ATOM   4666  CD2 HIE B  62      15.059   6.829 -17.140  0.00  0.00      C2   C
ATOM   4667  CE1 HIE B  62      16.499   5.225 -17.055  0.00  0.00      C2   C
ATOM   4668  NE2 HIE B  62      15.303   5.498 -17.421  0.00  0.00      C2   N
ATOM   4669  H   HIE B  62      14.978  10.215 -13.663  0.00  0.00      C2   H
ATOM   4670  HA  HIE B  62      16.841   8.184 -13.942  0.00  0.00      C2   H
ATOM   4671  HB3 HIE B  62      17.512   8.772 -16.348  0.00  0.00      C2   H
ATOM   4672  HB2 HIE B  62      15.812   9.419 -16.439  0.00  0.00      C2   H
ATOM   4673  HD2 HIE B  62      14.133   7.322 -17.398  0.00  0.00      C2   H
ATOM   4674  HE1 HIE B  62      17.007   4.314 -17.334  0.00  0.00      C2   H
ATOM   4675  HE2 HIE B  62      14.736   4.786 -17.859  0.00  0.00      C2   H
ATOM   4676  N   TRP B  63      18.602   9.910 -13.938  0.00  0.00      C2   N
ATOM   4677  CA  TRP B  63      19.712  10.852 -14.048  0.00  0.00      C2   C
ATOM   4678  C   TRP B  63      20.066  11.238 -15.471  0.00  0.00      C2   C
ATOM   4679  O   TRP B  63      19.858  10.450 -16.357  0.00  0.00      C2   O
ATOM   4680  CB  TRP B  63      20.954  10.281 -13.281  0.00  0.00      C2   C
ATOM   4681  CG  TRP B  63      20.935  10.081 -11.794  0.00  0.00      C2   C
ATOM   4682  CD1 TRP B  63      20.838   8.856 -11.203  0.00  0.00      C2   C
ATOM   4683  CD2 TRP B  63      20.986  11.082 -10.690  0.00  0.00      C2   C
ATOM   4684  NE1 TRP B  63      20.706   9.039  -9.818  0.00  0.00      C2   N
ATOM   4685  CE2 TRP B  63      20.853  10.409  -9.474  0.00  0.00      C2   C
ATOM   4686  CE3 TRP B  63      21.086  12.475 -10.715  0.00  0.00      C2   C
ATOM   4687  CZ2 TRP B  63      20.994  11.113  -8.267  0.00  0.00      C2   C
ATOM   4688  CZ3 TRP B  63      21.115  13.202  -9.559  0.00  0.00      C2   C
ATOM   4689  CH2 TRP B  63      21.094  12.519  -8.330  0.00  0.00      C2   C
ATOM   4690  H   TRP B  63      18.800   8.950 -14.182  0.00  0.00      C2   H
ATOM   4691  HA  TRP B  63      19.461  11.777 -13.529  0.00  0.00      C2   H
ATOM   4692  HB3 TRP B  63      21.698  11.055 -13.470  0.00  0.00      C2   H
ATOM   4693  HB2 TRP B  63      21.303   9.360 -13.748  0.00  0.00      C2   H
ATOM   4694  HD1 TRP B  63      20.786   7.965 -11.812  0.00  0.00      C2   H
ATOM   4695  HE1 TRP B  63      20.799   8.235  -9.214  0.00  0.00      C2   H
ATOM   4696  HE3 TRP B  63      21.160  12.995 -11.660  0.00  0.00      C2   H
ATOM   4697  HZ2 TRP B  63      21.082  10.549  -7.351  0.00  0.00      C2   H
ATOM   4698  HZ3 TRP B  63      20.996  14.273  -9.623  0.00  0.00      C2   H
ATOM   4699  HH2 TRP B  63      21.093  12.939  -7.335  0.00  0.00      C2   H
ATOM   4700  N   GLY B  64      20.601  12.456 -15.667  0.00  0.00      C2   N
ATOM   4701  CA  GLY B  64      20.943  12.955 -17.016  0.00  0.00      C2   C
ATOM   4702  C   GLY B  64      22.400  13.149 -16.959  0.00  0.00      C2   C
ATOM   4703  O   GLY B  64      23.145  12.421 -16.254  0.00  0.00      C2   O
ATOM   4704  H   GLY B  64      20.633  13.138 -14.923  0.00  0.00      C2   H
ATOM   4705  HA3 GLY B  64      20.395  13.863 -17.271  0.00  0.00      C2   H
ATOM   4706  HA2 GLY B  64      20.728  12.152 -17.721  0.00  0.00      C2   H
ATOM   4707  N   THR B  65      22.921  14.098 -17.689  0.00  0.00      C2   N
ATOM   4708  CA  THR B  65      24.394  14.422 -17.767  0.00  0.00      C2   C
ATOM   4709  C   THR B  65      25.094  14.509 -16.394  0.00  0.00      C2   C
ATOM   4710  O   THR B  65      24.497  15.114 -15.486  0.00  0.00      C2   O
ATOM   4711  CB  THR B  65      24.606  15.676 -18.564  0.00  0.00      C2   C
ATOM   4712  OG1 THR B  65      23.647  15.785 -19.571  0.00  0.00      C2   O
ATOM   4713  CG2 THR B  65      26.057  15.776 -19.151  0.00  0.00      C2   C
ATOM   4714  H   THR B  65      22.319  14.695 -18.237  0.00  0.00      C2   H
ATOM   4715  HA  THR B  65      24.861  13.670 -18.402  0.00  0.00      C2   H
ATOM   4716  HB  THR B  65      24.487  16.495 -17.855  0.00  0.00      C2   H
ATOM   4717  HG1 THR B  65      23.530  14.923 -19.978  0.00  0.00      C2   H
ATOM   4718 HG21 THR B  65      26.771  15.811 -18.329  0.00  0.00      C2   H
ATOM   4719 HG22 THR B  65      26.336  14.901 -19.739  0.00  0.00      C2   H
ATOM   4720 HG23 THR B  65      26.114  16.644 -19.808  0.00  0.00      C2   H
ATOM   4721  N   ASP B  66      26.305  13.906 -16.180  0.00  0.00      C2   N
ATOM   4722  CA  ASP B  66      27.200  13.887 -14.942  0.00  0.00      C2   C
ATOM   4723  C   ASP B  66      26.703  14.653 -13.725  0.00  0.00      C2   C
ATOM   4724  O   ASP B  66      27.115  15.807 -13.561  0.00  0.00      C2   O
ATOM   4725  CB  ASP B  66      28.720  14.121 -15.199  0.00  0.00      C2   C
ATOM   4726  CG  ASP B  66      29.438  13.115 -16.001  0.00  0.00      C2   C
ATOM   4727  OD1 ASP B  66      30.707  13.256 -16.103  0.00  0.00      C2   O
ATOM   4728  OD2 ASP B  66      28.860  12.275 -16.745  0.00  0.00      C2   O
ATOM   4729  H   ASP B  66      26.682  13.253 -16.852  0.00  0.00      C2   H
ATOM   4730  HA  ASP B  66      27.234  12.839 -14.643  0.00  0.00      C2   H
ATOM   4731  HB3 ASP B  66      29.310  14.059 -14.284  0.00  0.00      C2   H
ATOM   4732  HB2 ASP B  66      28.734  15.120 -15.636  0.00  0.00      C2   H
ATOM   4733  N   SER B  67      25.794  14.097 -12.932  0.00  0.00      C2   N
ATOM   4734  CA  SER B  67      25.233  14.624 -11.666  0.00  0.00      C2   C
ATOM   4735  C   SER B  67      24.227  15.792 -11.754  0.00  0.00      C2   C
ATOM   4736  O   SER B  67      23.178  15.728 -11.060  0.00  0.00      C2   O
ATOM   4737  CB  SER B  67      26.320  14.554 -10.545  0.00  0.00      C2   C
ATOM   4738  OG  SER B  67      27.361  15.522 -10.681  0.00  0.00      C2   O
ATOM   4739  H   SER B  67      25.406  13.222 -13.257  0.00  0.00      C2   H
ATOM   4740  HA  SER B  67      24.484  13.834 -11.603  0.00  0.00      C2   H
ATOM   4741  HB3 SER B  67      26.744  13.551 -10.607  0.00  0.00      C2   H
ATOM   4742  HB2 SER B  67      25.958  14.651  -9.522  0.00  0.00      C2   H
ATOM   4743  HG  SER B  67      28.098  14.946 -10.896  0.00  0.00      C2   H
ATOM   4744  N   ARG B  68      24.553  16.736 -12.612  0.00  0.00      C2   N
ATOM   4745  CA  ARG B  68      23.921  18.005 -12.615  0.00  0.00      C2   C
ATOM   4746  C   ARG B  68      22.410  18.051 -12.876  0.00  0.00      C2   C
ATOM   4747  O   ARG B  68      21.694  18.698 -12.121  0.00  0.00      C2   O
ATOM   4748  CB  ARG B  68      24.632  18.967 -13.556  0.00  0.00      C2   C
ATOM   4749  CG  ARG B  68      26.116  19.209 -13.206  0.00  0.00      C2   C
ATOM   4750  CD  ARG B  68      26.693  20.549 -13.597  0.00  0.00      C2   C
ATOM   4751  NE  ARG B  68      26.406  21.681 -12.738  0.00  0.00      C2   N
ATOM   4752  CZ  ARG B  68      27.247  22.476 -11.980  0.00  0.00      C2   C
ATOM   4753  NH1 ARG B  68      28.577  22.317 -11.946  0.00  0.00      C2   N
ATOM   4754  NH2 ARG B  68      26.696  23.531 -11.410  0.00  0.00      C2   N
ATOM   4755  H   ARG B  68      25.484  16.688 -13.001  0.00  0.00      C2   H
ATOM   4756  HA  ARG B  68      23.906  18.492 -11.640  0.00  0.00      C2   H
ATOM   4757  HB3 ARG B  68      24.065  19.897 -13.528  0.00  0.00      C2   H
ATOM   4758  HB2 ARG B  68      24.592  18.775 -14.628  0.00  0.00      C2   H
ATOM   4759  HG3 ARG B  68      26.580  18.254 -13.449  0.00  0.00      C2   H
ATOM   4760  HG2 ARG B  68      26.260  19.339 -12.133  0.00  0.00      C2   H
ATOM   4761  HD3 ARG B  68      26.256  20.905 -14.530  0.00  0.00      C2   H
ATOM   4762  HD2 ARG B  68      27.714  20.430 -13.958  0.00  0.00      C2   H
ATOM   4763  HE  ARG B  68      25.453  21.949 -12.537  0.00  0.00      C2   H
ATOM   4764 HH12 ARG B  68      29.116  23.121 -11.660  0.00  0.00      C2   H
ATOM   4765 HH11 ARG B  68      28.958  21.422 -12.218  0.00  0.00      C2   H
ATOM   4766 HH22 ARG B  68      27.105  24.206 -10.780  0.00  0.00      C2   H
ATOM   4767 HH21 ARG B  68      25.697  23.643 -11.508  0.00  0.00      C2   H
ATOM   4768  N   LEU B  69      22.024  17.346 -13.934  0.00  0.00      C2   N
ATOM   4769  CA  LEU B  69      20.659  17.184 -14.520  0.00  0.00      C2   C
ATOM   4770  C   LEU B  69      19.968  15.954 -13.978  0.00  0.00      C2   C
ATOM   4771  O   LEU B  69      20.569  14.870 -13.831  0.00  0.00      C2   O
ATOM   4772  CB  LEU B  69      20.936  17.063 -16.060  0.00  0.00      C2   C
ATOM   4773  CG  LEU B  69      19.762  16.590 -16.943  0.00  0.00      C2   C
ATOM   4774  CD1 LEU B  69      18.490  17.538 -16.817  0.00  0.00      C2   C
ATOM   4775  CD2 LEU B  69      20.250  16.324 -18.321  0.00  0.00      C2   C
ATOM   4776  H   LEU B  69      22.756  16.777 -14.335  0.00  0.00      C2   H
ATOM   4777  HA  LEU B  69      19.923  17.969 -14.347  0.00  0.00      C2   H
ATOM   4778  HB3 LEU B  69      21.727  16.330 -16.216  0.00  0.00      C2   H
ATOM   4779  HB2 LEU B  69      21.288  17.978 -16.536  0.00  0.00      C2   H
ATOM   4780  HG  LEU B  69      19.468  15.582 -16.650  0.00  0.00      C2   H
ATOM   4781 HD11 LEU B  69      18.331  18.194 -17.673  0.00  0.00      C2   H
ATOM   4782 HD12 LEU B  69      17.577  16.958 -16.683  0.00  0.00      C2   H
ATOM   4783 HD13 LEU B  69      18.450  18.229 -15.975  0.00  0.00      C2   H
ATOM   4784 HD21 LEU B  69      19.883  15.364 -18.682  0.00  0.00      C2   H
ATOM   4785 HD22 LEU B  69      19.881  17.095 -18.997  0.00  0.00      C2   H
ATOM   4786 HD23 LEU B  69      21.339  16.305 -18.361  0.00  0.00      C2   H
ATOM   4787  N   LEU B  70      18.648  15.958 -13.752  0.00  0.00      C2   N
ATOM   4788  CA  LEU B  70      17.910  14.804 -13.322  0.00  0.00      C2   C
ATOM   4789  C   LEU B  70      16.464  15.111 -13.736  0.00  0.00      C2   C
ATOM   4790  O   LEU B  70      16.087  16.282 -13.744  0.00  0.00      C2   O
ATOM   4791  CB  LEU B  70      18.151  14.733 -11.845  0.00  0.00      C2   C
ATOM   4792  CG  LEU B  70      17.107  14.049 -10.884  0.00  0.00      C2   C
ATOM   4793  CD1 LEU B  70      17.087  12.522 -11.118  0.00  0.00      C2   C
ATOM   4794  CD2 LEU B  70      17.330  14.505  -9.515  0.00  0.00      C2   C
ATOM   4795  H   LEU B  70      18.144  16.824 -13.625  0.00  0.00      C2   H
ATOM   4796  HA  LEU B  70      18.306  13.864 -13.706  0.00  0.00      C2   H
ATOM   4797  HB3 LEU B  70      18.230  15.737 -11.428  0.00  0.00      C2   H
ATOM   4798  HB2 LEU B  70      19.150  14.331 -11.676  0.00  0.00      C2   H
ATOM   4799  HG  LEU B  70      16.094  14.365 -11.133  0.00  0.00      C2   H
ATOM   4800 HD11 LEU B  70      18.034  12.061 -11.399  0.00  0.00      C2   H
ATOM   4801 HD12 LEU B  70      16.829  12.139 -10.131  0.00  0.00      C2   H
ATOM   4802 HD13 LEU B  70      16.336  12.194 -11.837  0.00  0.00      C2   H
ATOM   4803 HD21 LEU B  70      16.691  13.938  -8.839  0.00  0.00      C2   H
ATOM   4804 HD22 LEU B  70      18.354  14.512  -9.142  0.00  0.00      C2   H
ATOM   4805 HD23 LEU B  70      16.999  15.536  -9.389  0.00  0.00      C2   H
ATOM   4806  N   VAL B  71      15.731  14.043 -14.168  0.00  0.00      C2   N
ATOM   4807  CA  VAL B  71      14.378  14.113 -14.631  0.00  0.00      C2   C
ATOM   4808  C   VAL B  71      13.479  13.005 -13.955  0.00  0.00      C2   C
ATOM   4809  O   VAL B  71      13.811  11.783 -13.874  0.00  0.00      C2   O
ATOM   4810  CB  VAL B  71      14.171  13.975 -16.210  0.00  0.00      C2   C
ATOM   4811  CG1 VAL B  71      14.494  15.224 -17.035  0.00  0.00      C2   C
ATOM   4812  CG2 VAL B  71      15.022  12.822 -16.823  0.00  0.00      C2   C
ATOM   4813  H   VAL B  71      16.145  13.123 -14.199  0.00  0.00      C2   H
ATOM   4814  HA  VAL B  71      13.938  15.049 -14.289  0.00  0.00      C2   H
ATOM   4815  HB  VAL B  71      13.137  13.708 -16.429  0.00  0.00      C2   H
ATOM   4816 HG11 VAL B  71      14.373  14.914 -18.073  0.00  0.00      C2   H
ATOM   4817 HG12 VAL B  71      13.654  15.884 -16.815  0.00  0.00      C2   H
ATOM   4818 HG13 VAL B  71      15.473  15.661 -16.837  0.00  0.00      C2   H
ATOM   4819 HG21 VAL B  71      14.780  11.875 -16.340  0.00  0.00      C2   H
ATOM   4820 HG22 VAL B  71      14.794  12.658 -17.876  0.00  0.00      C2   H
ATOM   4821 HG23 VAL B  71      16.098  12.994 -16.805  0.00  0.00      C2   H
ATOM   4822  N   SER B  72      12.381  13.493 -13.402  0.00  0.00      C2   N
ATOM   4823  CA  SER B  72      11.386  12.737 -12.666  0.00  0.00      C2   C
ATOM   4824  C   SER B  72      10.055  13.059 -13.412  0.00  0.00      C2   C
ATOM   4825  O   SER B  72       9.857  14.180 -13.988  0.00  0.00      C2   O
ATOM   4826  CB  SER B  72      11.458  13.109 -11.191  0.00  0.00      C2   C
ATOM   4827  OG  SER B  72      11.121  14.434 -10.979  0.00  0.00      C2   O
ATOM   4828  H   SER B  72      12.266  14.496 -13.368  0.00  0.00      C2   H
ATOM   4829  HA  SER B  72      11.618  11.674 -12.734  0.00  0.00      C2   H
ATOM   4830  HB3 SER B  72      12.458  12.875 -10.827  0.00  0.00      C2   H
ATOM   4831  HB2 SER B  72      10.878  12.424 -10.572  0.00  0.00      C2   H
ATOM   4832  HG  SER B  72      10.184  14.545 -10.801  0.00  0.00      C2   H
ATOM   4833  N   ALA B  73       9.251  11.985 -13.467  0.00  0.00      C2   N
ATOM   4834  CA  ALA B  73       7.786  12.190 -13.721  0.00  0.00      C2   C
ATOM   4835  C   ALA B  73       6.952  11.267 -12.846  0.00  0.00      C2   C
ATOM   4836  O   ALA B  73       7.420  10.267 -12.293  0.00  0.00      C2   O
ATOM   4837  CB  ALA B  73       7.563  11.937 -15.245  0.00  0.00      C2   C
ATOM   4838  H   ALA B  73       9.504  11.061 -13.148  0.00  0.00      C2   H
ATOM   4839  HA  ALA B  73       7.556  13.209 -13.410  0.00  0.00      C2   H
ATOM   4840  HB1 ALA B  73       7.561  12.930 -15.694  0.00  0.00      C2   H
ATOM   4841  HB2 ALA B  73       8.369  11.361 -15.700  0.00  0.00      C2   H
ATOM   4842  HB3 ALA B  73       6.699  11.343 -15.546  0.00  0.00      C2   H
ATOM   4843  N   SER B  74       5.688  11.662 -12.666  0.00  0.00      C2   N
ATOM   4844  CA  SER B  74       4.733  11.133 -11.565  0.00  0.00      C2   C
ATOM   4845  C   SER B  74       3.378  10.776 -12.209  0.00  0.00      C2   C
ATOM   4846  O   SER B  74       3.089  11.011 -13.377  0.00  0.00      C2   O
ATOM   4847  CB  SER B  74       4.566  12.220 -10.525  0.00  0.00      C2   C
ATOM   4848  OG  SER B  74       4.255  13.429 -11.018  0.00  0.00      C2   O
ATOM   4849  H   SER B  74       5.330  12.379 -13.280  0.00  0.00      C2   H
ATOM   4850  HA  SER B  74       5.184  10.280 -11.058  0.00  0.00      C2   H
ATOM   4851  HB3 SER B  74       5.436  12.410  -9.897  0.00  0.00      C2   H
ATOM   4852  HB2 SER B  74       3.725  11.984  -9.873  0.00  0.00      C2   H
ATOM   4853  HG  SER B  74       3.309  13.535 -11.146  0.00  0.00      C2   H
ATOM   4854  N   GLN B  75       2.495  10.162 -11.400  0.00  0.00      C2   N
ATOM   4855  CA  GLN B  75       1.257   9.457 -11.900  0.00  0.00      C2   C
ATOM   4856  C   GLN B  75       0.220  10.399 -12.565  0.00  0.00      C2   C
ATOM   4857  O   GLN B  75      -0.631   9.958 -13.321  0.00  0.00      C2   O
ATOM   4858  CB  GLN B  75       0.712   8.730 -10.617  0.00  0.00      C2   C
ATOM   4859  CG  GLN B  75      -0.407   7.682 -10.930  0.00  0.00      C2   C
ATOM   4860  CD  GLN B  75      -0.886   7.139  -9.641  0.00  0.00      C2   C
ATOM   4861  OE1 GLN B  75      -1.416   7.880  -8.794  0.00  0.00      C2   O
ATOM   4862  NE2 GLN B  75      -0.718   5.883  -9.391  0.00  0.00      C2   N
ATOM   4863  H   GLN B  75       2.793   9.897 -10.472  0.00  0.00      C2   H
ATOM   4864  HA  GLN B  75       1.555   8.702 -12.628  0.00  0.00      C2   H
ATOM   4865  HB3 GLN B  75       0.487   9.357  -9.755  0.00  0.00      C2   H
ATOM   4866  HB2 GLN B  75       1.512   8.119 -10.198  0.00  0.00      C2   H
ATOM   4867  HG3 GLN B  75      -0.142   6.797 -11.509  0.00  0.00      C2   H
ATOM   4868  HG2 GLN B  75      -1.280   8.193 -11.336  0.00  0.00      C2   H
ATOM   4869 HE22 GLN B  75      -1.125   5.580  -8.518  0.00  0.00      C2   H
ATOM   4870 HE21 GLN B  75      -0.199   5.200  -9.924  0.00  0.00      C2   H
ATOM   4871  N   ASP B  76       0.341  11.712 -12.300  0.00  0.00      C2   N
ATOM   4872  CA  ASP B  76      -0.520  12.755 -12.823  0.00  0.00      C2   C
ATOM   4873  C   ASP B  76      -0.000  13.220 -14.238  0.00  0.00      C2   C
ATOM   4874  O   ASP B  76      -0.753  13.936 -14.951  0.00  0.00      C2   O
ATOM   4875  CB  ASP B  76      -0.716  13.962 -11.874  0.00  0.00      C2   C
ATOM   4876  CG  ASP B  76       0.496  14.901 -11.663  0.00  0.00      C2   C
ATOM   4877  OD1 ASP B  76       0.328  16.063 -11.203  0.00  0.00      C2   O
ATOM   4878  OD2 ASP B  76       1.662  14.374 -11.757  0.00  0.00      C2   O
ATOM   4879  H   ASP B  76       1.154  11.946 -11.747  0.00  0.00      C2   H
ATOM   4880  HA  ASP B  76      -1.535  12.440 -13.066  0.00  0.00      C2   H
ATOM   4881  HB3 ASP B  76      -0.954  13.704 -10.842  0.00  0.00      C2   H
ATOM   4882  HB2 ASP B  76      -1.611  14.529 -12.131  0.00  0.00      C2   H
ATOM   4883  N   GLY B  77       1.174  12.727 -14.755  0.00  0.00      C2   N
ATOM   4884  CA  GLY B  77       1.800  13.082 -16.002  0.00  0.00      C2   C
ATOM   4885  C   GLY B  77       2.348  14.482 -15.881  0.00  0.00      C2   C
ATOM   4886  O   GLY B  77       2.243  15.291 -16.791  0.00  0.00      C2   O
ATOM   4887  H   GLY B  77       1.781  12.118 -14.223  0.00  0.00      C2   H
ATOM   4888  HA3 GLY B  77       1.063  13.111 -16.804  0.00  0.00      C2   H
ATOM   4889  HA2 GLY B  77       2.602  12.413 -16.312  0.00  0.00      C2   H
ATOM   4890  N   LYS B  78       2.948  14.834 -14.730  0.00  0.00      C2   N
ATOM   4891  CA  LYS B  78       3.863  15.996 -14.550  0.00  0.00      C2   C
ATOM   4892  C   LYS B  78       5.335  15.646 -14.648  0.00  0.00      C2   C
ATOM   4893  O   LYS B  78       5.791  14.856 -13.791  0.00  0.00      C2   O
ATOM   4894  CB  LYS B  78       3.532  16.465 -13.122  0.00  0.00      C2   C
ATOM   4895  CG  LYS B  78       4.329  17.615 -12.508  0.00  0.00      C2   C
ATOM   4896  CD  LYS B  78       4.001  17.983 -11.003  0.00  0.00      C2   C
ATOM   4897  CE  LYS B  78       3.001  19.130 -10.844  0.00  0.00      C2   C
ATOM   4898  NZ  LYS B  78       1.583  18.802 -11.117  0.00  0.00      C2   N
ATOM   4899  H   LYS B  78       2.744  14.247 -13.934  0.00  0.00      C2   H
ATOM   4900  HA  LYS B  78       3.600  16.779 -15.261  0.00  0.00      C2   H
ATOM   4901  HB3 LYS B  78       3.834  15.655 -12.458  0.00  0.00      C2   H
ATOM   4902  HB2 LYS B  78       2.468  16.652 -12.977  0.00  0.00      C2   H
ATOM   4903  HG3 LYS B  78       4.065  18.470 -13.130  0.00  0.00      C2   H
ATOM   4904  HG2 LYS B  78       5.419  17.577 -12.507  0.00  0.00      C2   H
ATOM   4905  HD3 LYS B  78       5.006  18.216 -10.651  0.00  0.00      C2   H
ATOM   4906  HD2 LYS B  78       3.926  17.078 -10.400  0.00  0.00      C2   H
ATOM   4907  HE3 LYS B  78       3.444  20.014 -11.302  0.00  0.00      C2   H
ATOM   4908  HE2 LYS B  78       2.957  19.346  -9.776  0.00  0.00      C2   H
ATOM   4909  HZ1 LYS B  78       0.924  19.361 -10.594  0.00  0.00      C2   H
ATOM   4910  HZ2 LYS B  78       1.391  19.071 -12.071  0.00  0.00      C2   H
ATOM   4911  HZ3 LYS B  78       1.250  17.859 -10.979  0.00  0.00      C2   H
ATOM   4912  N   LEU B  79       6.033  16.212 -15.645  0.00  0.00      C2   N
ATOM   4913  CA  LEU B  79       7.506  16.090 -15.928  0.00  0.00      C2   C
ATOM   4914  C   LEU B  79       8.162  17.375 -15.280  0.00  0.00      C2   C
ATOM   4915  O   LEU B  79       7.845  18.501 -15.668  0.00  0.00      C2   O
ATOM   4916  CB  LEU B  79       7.680  15.819 -17.454  0.00  0.00      C2   C
ATOM   4917  CG  LEU B  79       9.128  15.821 -18.005  0.00  0.00      C2   C
ATOM   4918  CD1 LEU B  79      10.056  14.779 -17.308  0.00  0.00      C2   C
ATOM   4919  CD2 LEU B  79       9.243  15.512 -19.478  0.00  0.00      C2   C
ATOM   4920  H   LEU B  79       5.684  16.959 -16.229  0.00  0.00      C2   H
ATOM   4921  HA  LEU B  79       8.062  15.348 -15.354  0.00  0.00      C2   H
ATOM   4922  HB3 LEU B  79       7.096  16.599 -17.942  0.00  0.00      C2   H
ATOM   4923  HB2 LEU B  79       7.198  14.880 -17.726  0.00  0.00      C2   H
ATOM   4924  HG  LEU B  79       9.569  16.811 -17.887  0.00  0.00      C2   H
ATOM   4925 HD11 LEU B  79      11.001  14.742 -17.851  0.00  0.00      C2   H
ATOM   4926 HD12 LEU B  79      10.243  15.070 -16.274  0.00  0.00      C2   H
ATOM   4927 HD13 LEU B  79       9.644  13.773 -17.383  0.00  0.00      C2   H
ATOM   4928 HD21 LEU B  79       8.370  15.905 -19.998  0.00  0.00      C2   H
ATOM   4929 HD22 LEU B  79      10.136  15.984 -19.888  0.00  0.00      C2   H
ATOM   4930 HD23 LEU B  79       9.231  14.469 -19.796  0.00  0.00      C2   H
ATOM   4931  N   ILE B  80       9.046  17.143 -14.290  0.00  0.00      C2   N
ATOM   4932  CA  ILE B  80       9.980  18.139 -13.712  0.00  0.00      C2   C
ATOM   4933  C   ILE B  80      11.402  17.909 -14.167  0.00  0.00      C2   C
ATOM   4934  O   ILE B  80      11.877  16.789 -14.107  0.00  0.00      C2   O
ATOM   4935  CB  ILE B  80      10.035  17.944 -12.171  0.00  0.00      C2   C
ATOM   4936  CG1 ILE B  80       8.657  18.054 -11.566  0.00  0.00      C2   C
ATOM   4937  CG2 ILE B  80      10.998  18.878 -11.420  0.00  0.00      C2   C
ATOM   4938  CD1 ILE B  80       7.906  19.406 -11.402  0.00  0.00      C2   C
ATOM   4939  H   ILE B  80       9.450  16.218 -14.260  0.00  0.00      C2   H
ATOM   4940  HA  ILE B  80       9.735  19.189 -13.872  0.00  0.00      C2   H
ATOM   4941  HB  ILE B  80      10.465  16.961 -11.978  0.00  0.00      C2   H
ATOM   4942 HG13 ILE B  80       8.877  17.648 -10.578  0.00  0.00      C2   H
ATOM   4943 HG12 ILE B  80       7.941  17.498 -12.171  0.00  0.00      C2   H
ATOM   4944 HG21 ILE B  80      10.817  19.861 -11.856  0.00  0.00      C2   H
ATOM   4945 HG22 ILE B  80      10.848  18.878 -10.341  0.00  0.00      C2   H
ATOM   4946 HG23 ILE B  80      12.045  18.683 -11.655  0.00  0.00      C2   H
ATOM   4947 HD11 ILE B  80       7.526  19.848 -12.323  0.00  0.00      C2   H
ATOM   4948 HD12 ILE B  80       7.108  19.187 -10.692  0.00  0.00      C2   H
ATOM   4949 HD13 ILE B  80       8.637  20.098 -10.985  0.00  0.00      C2   H
ATOM   4950  N   ILE B  81      12.117  18.969 -14.544  0.00  0.00      C2   N
ATOM   4951  CA  ILE B  81      13.567  18.869 -14.748  0.00  0.00      C2   C
ATOM   4952  C   ILE B  81      14.178  19.480 -13.498  0.00  0.00      C2   C
ATOM   4953  O   ILE B  81      13.787  20.587 -13.067  0.00  0.00      C2   O
ATOM   4954  CB  ILE B  81      14.094  19.668 -16.007  0.00  0.00      C2   C
ATOM   4955  CG1 ILE B  81      13.227  19.213 -17.265  0.00  0.00      C2   C
ATOM   4956  CG2 ILE B  81      15.560  19.335 -16.220  0.00  0.00      C2   C
ATOM   4957  CD1 ILE B  81      13.513  19.940 -18.589  0.00  0.00      C2   C
ATOM   4958  H   ILE B  81      11.778  19.920 -14.543  0.00  0.00      C2   H
ATOM   4959  HA  ILE B  81      13.962  17.854 -14.789  0.00  0.00      C2   H
ATOM   4960  HB  ILE B  81      13.953  20.729 -15.801  0.00  0.00      C2   H
ATOM   4961 HG13 ILE B  81      12.159  19.396 -17.145  0.00  0.00      C2   H
ATOM   4962 HG12 ILE B  81      13.421  18.161 -17.471  0.00  0.00      C2   H
ATOM   4963 HG21 ILE B  81      15.836  19.993 -17.043  0.00  0.00      C2   H
ATOM   4964 HG22 ILE B  81      16.159  19.534 -15.331  0.00  0.00      C2   H
ATOM   4965 HG23 ILE B  81      15.524  18.290 -16.529  0.00  0.00      C2   H
ATOM   4966 HD11 ILE B  81      12.794  19.600 -19.334  0.00  0.00      C2   H
ATOM   4967 HD12 ILE B  81      13.410  21.025 -18.602  0.00  0.00      C2   H
ATOM   4968 HD13 ILE B  81      14.478  19.755 -19.061  0.00  0.00      C2   H
ATOM   4969  N   TRP B  82      15.147  18.805 -12.849  0.00  0.00      C2   N
ATOM   4970  CA  TRP B  82      15.948  19.162 -11.678  0.00  0.00      C2   C
ATOM   4971  C   TRP B  82      17.359  19.542 -11.957  0.00  0.00      C2   C
ATOM   4972  O   TRP B  82      18.098  18.699 -12.427  0.00  0.00      C2   O
ATOM   4973  CB  TRP B  82      16.066  17.851 -10.811  0.00  0.00      C2   C
ATOM   4974  CG  TRP B  82      14.736  17.410 -10.305  0.00  0.00      C2   C
ATOM   4975  CD1 TRP B  82      13.948  16.492 -10.894  0.00  0.00      C2   C
ATOM   4976  CD2 TRP B  82      14.027  17.845  -9.078  0.00  0.00      C2   C
ATOM   4977  NE1 TRP B  82      12.756  16.357 -10.156  0.00  0.00      C2   N
ATOM   4978  CE2 TRP B  82      12.745  17.234  -9.066  0.00  0.00      C2   C
ATOM   4979  CE3 TRP B  82      14.353  18.775  -8.044  0.00  0.00      C2   C
ATOM   4980  CZ2 TRP B  82      11.838  17.495  -7.967  0.00  0.00      C2   C
ATOM   4981  CZ3 TRP B  82      13.411  19.097  -7.067  0.00  0.00      C2   C
ATOM   4982  CH2 TRP B  82      12.213  18.401  -6.977  0.00  0.00      C2   C
ATOM   4983  H   TRP B  82      15.415  17.931 -13.278  0.00  0.00      C2   H
ATOM   4984  HA  TRP B  82      15.403  19.936 -11.138  0.00  0.00      C2   H
ATOM   4985  HB3 TRP B  82      16.807  17.823 -10.012  0.00  0.00      C2   H
ATOM   4986  HB2 TRP B  82      16.353  17.088 -11.535  0.00  0.00      C2   H
ATOM   4987  HD1 TRP B  82      14.191  16.025 -11.837  0.00  0.00      C2   H
ATOM   4988  HE1 TRP B  82      12.029  15.683 -10.344  0.00  0.00      C2   H
ATOM   4989  HE3 TRP B  82      15.281  19.328  -8.012  0.00  0.00      C2   H
ATOM   4990  HZ2 TRP B  82      10.879  16.999  -7.966  0.00  0.00      C2   H
ATOM   4991  HZ3 TRP B  82      13.616  19.907  -6.383  0.00  0.00      C2   H
ATOM   4992  HH2 TRP B  82      11.511  18.526  -6.166  0.00  0.00      C2   H
ATOM   4993  N   ASP B  83      17.780  20.751 -11.572  0.00  0.00      C2   N
ATOM   4994  CA  ASP B  83      19.217  21.052 -11.292  0.00  0.00      C2   C
ATOM   4995  C   ASP B  83      19.607  20.524  -9.938  0.00  0.00      C2   C
ATOM   4996  O   ASP B  83      19.272  21.163  -8.956  0.00  0.00      C2   O
ATOM   4997  CB  ASP B  83      19.627  22.491 -11.459  0.00  0.00      C2   C
ATOM   4998  CG  ASP B  83      20.998  22.945 -10.928  0.00  0.00      C2   C
ATOM   4999  OD1 ASP B  83      21.953  22.097 -10.785  0.00  0.00      C2   O
ATOM   5000  OD2 ASP B  83      21.011  24.200 -10.748  0.00  0.00      C2   O
ATOM   5001  H   ASP B  83      17.112  21.197 -10.960  0.00  0.00      C2   H
ATOM   5002  HA  ASP B  83      19.750  20.382 -11.966  0.00  0.00      C2   H
ATOM   5003  HB3 ASP B  83      18.792  23.096 -11.105  0.00  0.00      C2   H
ATOM   5004  HB2 ASP B  83      19.490  22.493 -12.541  0.00  0.00      C2   H
ATOM   5005  N   SER B  84      20.148  19.364  -9.825  0.00  0.00      C2   N
ATOM   5006  CA  SER B  84      20.385  18.584  -8.573  0.00  0.00      C2   C
ATOM   5007  C   SER B  84      21.395  19.187  -7.555  0.00  0.00      C2   C
ATOM   5008  O   SER B  84      21.384  18.916  -6.330  0.00  0.00      C2   O
ATOM   5009  CB  SER B  84      20.979  17.152  -9.015  0.00  0.00      C2   C
ATOM   5010  OG  SER B  84      20.195  16.586 -10.099  0.00  0.00      C2   O
ATOM   5011  H   SER B  84      20.381  18.820 -10.644  0.00  0.00      C2   H
ATOM   5012  HA  SER B  84      19.447  18.314  -8.089  0.00  0.00      C2   H
ATOM   5013  HB3 SER B  84      21.171  16.504  -8.160  0.00  0.00      C2   H
ATOM   5014  HB2 SER B  84      21.931  17.421  -9.473  0.00  0.00      C2   H
ATOM   5015  HG  SER B  84      20.809  16.088 -10.644  0.00  0.00      C2   H
ATOM   5016  N   TYR B  85      22.318  20.140  -8.020  0.00  0.00      C2   N
ATOM   5017  CA  TYR B  85      23.332  20.727  -7.172  0.00  0.00      C2   C
ATOM   5018  C   TYR B  85      22.723  21.799  -6.211  0.00  0.00      C2   C
ATOM   5019  O   TYR B  85      23.014  22.009  -5.050  0.00  0.00      C2   O
ATOM   5020  CB  TYR B  85      24.461  21.366  -8.010  0.00  0.00      C2   C
ATOM   5021  CG  TYR B  85      25.499  20.534  -8.621  0.00  0.00      C2   C
ATOM   5022  CD1 TYR B  85      25.141  19.273  -9.221  0.00  0.00      C2   C
ATOM   5023  CD2 TYR B  85      26.894  20.898  -8.706  0.00  0.00      C2   C
ATOM   5024  CE1 TYR B  85      26.121  18.441  -9.734  0.00  0.00      C2   C
ATOM   5025  CE2 TYR B  85      27.837  20.027  -9.266  0.00  0.00      C2   C
ATOM   5026  CZ  TYR B  85      27.487  18.748  -9.693  0.00  0.00      C2   C
ATOM   5027  OH  TYR B  85      28.447  17.891 -10.003  0.00  0.00      C2   O
ATOM   5028  H   TYR B  85      22.208  20.531  -8.944  0.00  0.00      C2   H
ATOM   5029  HA  TYR B  85      23.692  19.964  -6.481  0.00  0.00      C2   H
ATOM   5030  HB3 TYR B  85      25.053  22.027  -7.376  0.00  0.00      C2   H
ATOM   5031  HB2 TYR B  85      24.146  22.102  -8.749  0.00  0.00      C2   H
ATOM   5032  HD1 TYR B  85      24.097  19.028  -9.344  0.00  0.00      C2   H
ATOM   5033  HD2 TYR B  85      27.262  21.885  -8.470  0.00  0.00      C2   H
ATOM   5034  HE1 TYR B  85      25.686  17.512 -10.072  0.00  0.00      C2   H
ATOM   5035  HE2 TYR B  85      28.886  20.286  -9.270  0.00  0.00      C2   H
ATOM   5036  HH  TYR B  85      27.965  17.186 -10.442  0.00  0.00      C2   H
ATOM   5037  N   THR B  86      21.766  22.548  -6.755  0.00  0.00      C2   N
ATOM   5038  CA  THR B  86      20.949  23.565  -6.057  0.00  0.00      C2   C
ATOM   5039  C   THR B  86      19.618  23.014  -5.597  0.00  0.00      C2   C
ATOM   5040  O   THR B  86      19.002  23.422  -4.597  0.00  0.00      C2   O
ATOM   5041  CB  THR B  86      20.671  24.749  -6.915  0.00  0.00      C2   C
ATOM   5042  OG1 THR B  86      19.929  24.419  -8.049  0.00  0.00      C2   O
ATOM   5043  CG2 THR B  86      21.886  25.556  -7.386  0.00  0.00      C2   C
ATOM   5044  H   THR B  86      21.554  22.432  -7.735  0.00  0.00      C2   H
ATOM   5045  HA  THR B  86      21.491  23.929  -5.184  0.00  0.00      C2   H
ATOM   5046  HB  THR B  86      20.076  25.404  -6.278  0.00  0.00      C2   H
ATOM   5047  HG1 THR B  86      20.528  24.447  -8.798  0.00  0.00      C2   H
ATOM   5048 HG21 THR B  86      21.658  26.227  -8.214  0.00  0.00      C2   H
ATOM   5049 HG22 THR B  86      22.223  26.240  -6.607  0.00  0.00      C2   H
ATOM   5050 HG23 THR B  86      22.771  24.988  -7.675  0.00  0.00      C2   H
ATOM   5051  N   THR B  87      19.169  21.924  -6.275  0.00  0.00      C2   N
ATOM   5052  CA  THR B  87      17.843  21.306  -6.203  0.00  0.00      C2   C
ATOM   5053  C   THR B  87      16.699  22.130  -6.831  0.00  0.00      C2   C
ATOM   5054  O   THR B  87      15.526  21.773  -6.518  0.00  0.00      C2   O
ATOM   5055  CB  THR B  87      17.554  20.719  -4.821  0.00  0.00      C2   C
ATOM   5056  OG1 THR B  87      17.157  21.627  -3.791  0.00  0.00      C2   O
ATOM   5057  CG2 THR B  87      18.604  19.614  -4.422  0.00  0.00      C2   C
ATOM   5058  H   THR B  87      19.694  21.558  -7.056  0.00  0.00      C2   H
ATOM   5059  HA  THR B  87      17.902  20.454  -6.881  0.00  0.00      C2   H
ATOM   5060  HB  THR B  87      16.686  20.105  -5.060  0.00  0.00      C2   H
ATOM   5061  HG1 THR B  87      17.856  22.284  -3.814  0.00  0.00      C2   H
ATOM   5062 HG21 THR B  87      18.386  19.013  -3.539  0.00  0.00      C2   H
[truncated: 800,749 more chars]
