# Supplementary material for: Structural basis of THC analog activity at the Cannabinoid 1 receptor
Source: Nat Commun. 2025 Jan 8;16:486. doi: 10.1038/s41467-024-55808-4 (PMC11711184; doi:10.1038/s41467-024-55808-4)
Supplement: Supplementary file 6 — Source Data [file 41467_2024_55808_MOESM6_ESM.zip › MD_sim_coordinates/10a_L759633_start.pdb]

CRYST1  101.600  112.556  139.175  90.00  90.00  90.00 P 1           1
ATOM      1  CH3 ACE A   2      -1.286  37.307  13.678  0.00  0.00      C2   C
ATOM      2  C   ACE A   2      -2.305  36.230  13.794  0.00  0.00      C2   C
ATOM      3  O   ACE A   2      -2.088  35.172  13.211  0.00  0.00      C2   O
ATOM      4  1H  ACE A   2      -0.258  37.090  13.969  0.00  0.00      C2   H
ATOM      5  2H  ACE A   2      -1.218  37.605  12.632  0.00  0.00      C2   H
ATOM      6  3H  ACE A   2      -1.546  38.176  14.282  0.00  0.00      C2   H
ATOM      7  N   CYS A   3      -3.390  36.480  14.558  0.00  0.00      C2   N
ATOM      8  CA  CYS A   3      -4.543  35.612  14.566  0.00  0.00      C2   C
ATOM      9  C   CYS A   3      -5.472  35.978  13.368  0.00  0.00      C2   C
ATOM     10  O   CYS A   3      -6.101  35.018  12.867  0.00  0.00      C2   O
ATOM     11  CB  CYS A   3      -5.421  35.817  15.832  0.00  0.00      C2   C
ATOM     12  SG  CYS A   3      -4.636  34.960  17.313  0.00  0.00      C2   S
ATOM     13  H2  CYS A   3      -3.407  37.403  14.967  0.00  0.00      C2   H
ATOM     14  HA  CYS A   3      -4.150  34.598  14.635  0.00  0.00      C2   H
ATOM     15  HB3 CYS A   3      -6.420  35.382  15.784  0.00  0.00      C2   H
ATOM     16  HB2 CYS A   3      -5.484  36.885  16.043  0.00  0.00      C2   H
ATOM     17  HG  CYS A   3      -3.399  35.171  16.854  0.00  0.00      C2   H
ATOM     18  N   THR A   4      -5.413  37.204  12.869  0.00  0.00      C2   N
ATOM     19  CA  THR A   4      -6.036  37.578  11.586  0.00  0.00      C2   C
ATOM     20  C   THR A   4      -5.189  37.047  10.425  0.00  0.00      C2   C
ATOM     21  O   THR A   4      -4.025  36.712  10.664  0.00  0.00      C2   O
ATOM     22  CB  THR A   4      -6.362  39.120  11.612  0.00  0.00      C2   C
ATOM     23  OG1 THR A   4      -5.138  39.773  12.076  0.00  0.00      C2   O
ATOM     24  CG2 THR A   4      -7.504  39.329  12.615  0.00  0.00      C2   C
ATOM     25  H   THR A   4      -4.876  37.958  13.273  0.00  0.00      C2   H
ATOM     26  HA  THR A   4      -6.974  37.025  11.521  0.00  0.00      C2   H
ATOM     27  HB  THR A   4      -6.542  39.492  10.603  0.00  0.00      C2   H
ATOM     28  HG1 THR A   4      -5.050  39.598  13.016  0.00  0.00      C2   H
ATOM     29 HG21 THR A   4      -7.882  40.351  12.618  0.00  0.00      C2   H
ATOM     30 HG22 THR A   4      -8.390  38.814  12.243  0.00  0.00      C2   H
ATOM     31 HG23 THR A   4      -7.353  39.030  13.652  0.00  0.00      C2   H
ATOM     32  N   LEU A   5      -5.697  37.045   9.205  0.00  0.00      C2   N
ATOM     33  CA  LEU A   5      -4.868  36.783   8.031  0.00  0.00      C2   C
ATOM     34  C   LEU A   5      -5.139  37.855   6.977  0.00  0.00      C2   C
ATOM     35  O   LEU A   5      -6.214  38.475   6.980  0.00  0.00      C2   O
ATOM     36  CB  LEU A   5      -5.352  35.415   7.469  0.00  0.00      C2   C
ATOM     37  CG  LEU A   5      -4.781  34.147   8.084  0.00  0.00      C2   C
ATOM     38  CD1 LEU A   5      -5.361  32.882   7.506  0.00  0.00      C2   C
ATOM     39  CD2 LEU A   5      -3.262  34.109   8.121  0.00  0.00      C2   C
ATOM     40  H   LEU A   5      -6.658  37.334   9.098  0.00  0.00      C2   H
ATOM     41  HA  LEU A   5      -3.784  36.862   8.113  0.00  0.00      C2   H
ATOM     42  HB3 LEU A   5      -5.111  35.414   6.406  0.00  0.00      C2   H
ATOM     43  HB2 LEU A   5      -6.436  35.361   7.571  0.00  0.00      C2   H
ATOM     44  HG  LEU A   5      -5.159  34.107   9.105  0.00  0.00      C2   H
ATOM     45 HD11 LEU A   5      -6.333  32.951   7.018  0.00  0.00      C2   H
ATOM     46 HD12 LEU A   5      -4.636  32.335   6.903  0.00  0.00      C2   H
ATOM     47 HD13 LEU A   5      -5.620  32.168   8.287  0.00  0.00      C2   H
ATOM     48 HD21 LEU A   5      -2.987  34.640   9.032  0.00  0.00      C2   H
ATOM     49 HD22 LEU A   5      -2.804  33.120   8.152  0.00  0.00      C2   H
ATOM     50 HD23 LEU A   5      -2.796  34.644   7.293  0.00  0.00      C2   H
ATOM     51  N   SER A   6      -4.219  38.048   6.074  0.00  0.00      C2   N
ATOM     52  CA  SER A   6      -4.189  39.000   4.971  0.00  0.00      C2   C
ATOM     53  C   SER A   6      -5.092  38.413   3.843  0.00  0.00      C2   C
ATOM     54  O   SER A   6      -5.586  37.263   3.879  0.00  0.00      C2   O
ATOM     55  CB  SER A   6      -2.718  39.202   4.613  0.00  0.00      C2   C
ATOM     56  OG  SER A   6      -1.981  39.631   5.720  0.00  0.00      C2   O
ATOM     57  H   SER A   6      -3.389  37.474   6.032  0.00  0.00      C2   H
ATOM     58  HA  SER A   6      -4.718  39.920   5.220  0.00  0.00      C2   H
ATOM     59  HB3 SER A   6      -2.669  40.085   3.976  0.00  0.00      C2   H
ATOM     60  HB2 SER A   6      -2.205  38.414   4.061  0.00  0.00      C2   H
ATOM     61  HG  SER A   6      -1.698  38.910   6.287  0.00  0.00      C2   H
ATOM     62  N   ALA A   7      -5.405  39.291   2.878  0.00  0.00      C2   N
ATOM     63  CA  ALA A   7      -6.568  39.076   2.015  0.00  0.00      C2   C
ATOM     64  C   ALA A   7      -6.511  37.905   1.076  0.00  0.00      C2   C
ATOM     65  O   ALA A   7      -7.478  37.168   0.980  0.00  0.00      C2   O
ATOM     66  CB  ALA A   7      -6.884  40.365   1.295  0.00  0.00      C2   C
ATOM     67  H   ALA A   7      -4.877  40.152   2.874  0.00  0.00      C2   H
ATOM     68  HA  ALA A   7      -7.385  38.987   2.731  0.00  0.00      C2   H
ATOM     69  HB1 ALA A   7      -7.049  41.213   1.961  0.00  0.00      C2   H
ATOM     70  HB2 ALA A   7      -5.983  40.728   0.801  0.00  0.00      C2   H
ATOM     71  HB3 ALA A   7      -7.758  40.232   0.657  0.00  0.00      C2   H
ATOM     72  N   GLU A   8      -5.420  37.807   0.333  0.00  0.00      C2   N
ATOM     73  CA  GLU A   8      -5.184  36.560  -0.408  0.00  0.00      C2   C
ATOM     74  C   GLU A   8      -4.988  35.285   0.501  0.00  0.00      C2   C
ATOM     75  O   GLU A   8      -5.444  34.254   0.059  0.00  0.00      C2   O
ATOM     76  CB  GLU A   8      -3.913  36.760  -1.230  0.00  0.00      C2   C
ATOM     77  CG  GLU A   8      -4.110  37.972  -2.174  0.00  0.00      C2   C
ATOM     78  CD  GLU A   8      -3.111  37.828  -3.339  0.00  0.00      C2   C
ATOM     79  OE1 GLU A   8      -3.559  37.458  -4.401  0.00  0.00      C2   O
ATOM     80  OE2 GLU A   8      -1.916  38.078  -3.137  0.00  0.00      C2   O
ATOM     81  H   GLU A   8      -4.570  38.267   0.625  0.00  0.00      C2   H
ATOM     82  HA  GLU A   8      -6.039  36.351  -1.051  0.00  0.00      C2   H
ATOM     83  HB3 GLU A   8      -3.713  35.818  -1.741  0.00  0.00      C2   H
ATOM     84  HB2 GLU A   8      -3.125  37.055  -0.536  0.00  0.00      C2   H
ATOM     85  HG3 GLU A   8      -3.954  38.860  -1.561  0.00  0.00      C2   H
ATOM     86  HG2 GLU A   8      -5.070  37.988  -2.689  0.00  0.00      C2   H
ATOM     87  N   ASP A   9      -4.358  35.454   1.615  0.00  0.00      C2   N
ATOM     88  CA  ASP A   9      -4.096  34.448   2.689  0.00  0.00      C2   C
ATOM     89  C   ASP A   9      -5.421  33.860   3.286  0.00  0.00      C2   C
ATOM     90  O   ASP A   9      -5.547  32.646   3.373  0.00  0.00      C2   O
ATOM     91  CB  ASP A   9      -3.076  34.879   3.740  0.00  0.00      C2   C
ATOM     92  CG  ASP A   9      -1.747  35.406   3.174  0.00  0.00      C2   C
ATOM     93  OD1 ASP A   9      -0.956  35.769   3.982  0.00  0.00      C2   O
ATOM     94  OD2 ASP A   9      -1.544  35.371   1.909  0.00  0.00      C2   O
ATOM     95  H   ASP A   9      -4.008  36.388   1.774  0.00  0.00      C2   H
ATOM     96  HA  ASP A   9      -3.724  33.593   2.124  0.00  0.00      C2   H
ATOM     97  HB3 ASP A   9      -2.881  34.088   4.464  0.00  0.00      C2   H
ATOM     98  HB2 ASP A   9      -3.671  35.628   4.264  0.00  0.00      C2   H
ATOM     99  N   LYS A  10      -6.437  34.672   3.637  0.00  0.00      C2   N
ATOM    100  CA  LYS A  10      -7.758  34.277   4.146  0.00  0.00      C2   C
ATOM    101  C   LYS A  10      -8.498  33.516   3.030  0.00  0.00      C2   C
ATOM    102  O   LYS A  10      -8.990  32.424   3.279  0.00  0.00      C2   O
ATOM    103  CB  LYS A  10      -8.413  35.586   4.636  0.00  0.00      C2   C
ATOM    104  CG  LYS A  10      -9.769  35.395   5.313  0.00  0.00      C2   C
ATOM    105  CD  LYS A  10      -9.763  34.234   6.390  0.00  0.00      C2   C
ATOM    106  CE  LYS A  10     -10.995  34.248   7.304  0.00  0.00      C2   C
ATOM    107  NZ  LYS A  10     -12.181  33.749   6.619  0.00  0.00      C2   N
ATOM    108  H   LYS A  10      -6.263  35.665   3.576  0.00  0.00      C2   H
ATOM    109  HA  LYS A  10      -7.663  33.578   4.977  0.00  0.00      C2   H
ATOM    110  HB3 LYS A  10      -8.455  36.275   3.792  0.00  0.00      C2   H
ATOM    111  HB2 LYS A  10      -7.784  36.065   5.387  0.00  0.00      C2   H
ATOM    112  HG3 LYS A  10     -10.453  35.216   4.483  0.00  0.00      C2   H
ATOM    113  HG2 LYS A  10     -10.142  36.287   5.816  0.00  0.00      C2   H
ATOM    114  HD3 LYS A  10      -8.907  34.399   7.045  0.00  0.00      C2   H
ATOM    115  HD2 LYS A  10      -9.698  33.235   5.960  0.00  0.00      C2   H
ATOM    116  HE3 LYS A  10     -11.219  35.252   7.662  0.00  0.00      C2   H
ATOM    117  HE2 LYS A  10     -10.961  33.569   8.156  0.00  0.00      C2   H
ATOM    118  HZ1 LYS A  10     -12.106  32.862   6.144  0.00  0.00      C2   H
ATOM    119  HZ2 LYS A  10     -12.739  33.508   7.426  0.00  0.00      C2   H
ATOM    120  HZ3 LYS A  10     -12.673  34.428   6.056  0.00  0.00      C2   H
ATOM    121  N   ALA A  11      -8.663  34.200   1.911  0.00  0.00      C2   N
ATOM    122  CA  ALA A  11      -9.253  33.650   0.698  0.00  0.00      C2   C
ATOM    123  C   ALA A  11      -8.620  32.316   0.196  0.00  0.00      C2   C
ATOM    124  O   ALA A  11      -9.253  31.488  -0.407  0.00  0.00      C2   O
ATOM    125  CB  ALA A  11      -9.547  34.731  -0.366  0.00  0.00      C2   C
ATOM    126  H   ALA A  11      -8.082  35.023   1.833  0.00  0.00      C2   H
ATOM    127  HA  ALA A  11     -10.223  33.412   1.135  0.00  0.00      C2   H
ATOM    128  HB1 ALA A  11     -10.076  35.612  -0.004  0.00  0.00      C2   H
ATOM    129  HB2 ALA A  11      -8.596  35.148  -0.697  0.00  0.00      C2   H
ATOM    130  HB3 ALA A  11     -10.038  34.406  -1.284  0.00  0.00      C2   H
ATOM    131  N   ALA A  12      -7.357  32.126   0.446  0.00  0.00      C2   N
ATOM    132  CA  ALA A  12      -6.636  30.909   0.198  0.00  0.00      C2   C
ATOM    133  C   ALA A  12      -7.125  29.786   1.118  0.00  0.00      C2   C
ATOM    134  O   ALA A  12      -7.356  28.690   0.621  0.00  0.00      C2   O
ATOM    135  CB  ALA A  12      -5.103  31.161   0.290  0.00  0.00      C2   C
ATOM    136  H   ALA A  12      -6.913  32.955   0.814  0.00  0.00      C2   H
ATOM    137  HA  ALA A  12      -6.765  30.595  -0.838  0.00  0.00      C2   H
ATOM    138  HB1 ALA A  12      -4.577  30.207   0.322  0.00  0.00      C2   H
ATOM    139  HB2 ALA A  12      -4.766  31.736  -0.572  0.00  0.00      C2   H
ATOM    140  HB3 ALA A  12      -4.779  31.741   1.154  0.00  0.00      C2   H
ATOM    141  N   VAL A  13      -7.192  30.081   2.402  0.00  0.00      C2   N
ATOM    142  CA  VAL A  13      -7.816  29.222   3.438  0.00  0.00      C2   C
ATOM    143  C   VAL A  13      -9.304  28.749   3.036  0.00  0.00      C2   C
ATOM    144  O   VAL A  13      -9.610  27.605   3.036  0.00  0.00      C2   O
ATOM    145  CB  VAL A  13      -7.733  29.748   4.854  0.00  0.00      C2   C
ATOM    146  CG1 VAL A  13      -8.529  29.007   5.911  0.00  0.00      C2   C
ATOM    147  CG2 VAL A  13      -6.238  29.925   5.326  0.00  0.00      C2   C
ATOM    148  H   VAL A  13      -6.921  31.003   2.710  0.00  0.00      C2   H
ATOM    149  HA  VAL A  13      -7.185  28.336   3.364  0.00  0.00      C2   H
ATOM    150  HB  VAL A  13      -8.252  30.706   4.880  0.00  0.00      C2   H
ATOM    151 HG11 VAL A  13      -9.563  28.979   5.566  0.00  0.00      C2   H
ATOM    152 HG12 VAL A  13      -8.071  28.041   6.121  0.00  0.00      C2   H
ATOM    153 HG13 VAL A  13      -8.535  29.638   6.800  0.00  0.00      C2   H
ATOM    154 HG21 VAL A  13      -5.700  30.463   4.544  0.00  0.00      C2   H
ATOM    155 HG22 VAL A  13      -6.287  30.631   6.155  0.00  0.00      C2   H
ATOM    156 HG23 VAL A  13      -5.695  28.995   5.495  0.00  0.00      C2   H
ATOM    157  N   GLU A  14     -10.252  29.662   2.762  0.00  0.00      C2   N
ATOM    158  CA  GLU A  14     -11.559  29.294   2.251  0.00  0.00      C2   C
ATOM    159  C   GLU A  14     -11.495  28.389   0.999  0.00  0.00      C2   C
ATOM    160  O   GLU A  14     -12.432  27.591   0.920  0.00  0.00      C2   O
ATOM    161  CB  GLU A  14     -12.579  30.475   1.987  0.00  0.00      C2   C
ATOM    162  CG  GLU A  14     -12.461  31.665   2.936  0.00  0.00      C2   C
ATOM    163  CD  GLU A  14     -12.740  31.227   4.366  0.00  0.00      C2   C
ATOM    164  OE1 GLU A  14     -11.949  31.594   5.207  0.00  0.00      C2   O
ATOM    165  OE2 GLU A  14     -13.789  30.611   4.631  0.00  0.00      C2   O
ATOM    166  H   GLU A  14     -10.196  30.582   3.175  0.00  0.00      C2   H
ATOM    167  HA  GLU A  14     -11.989  28.746   3.090  0.00  0.00      C2   H
ATOM    168  HB3 GLU A  14     -13.530  29.942   1.981  0.00  0.00      C2   H
ATOM    169  HB2 GLU A  14     -12.543  30.807   0.950  0.00  0.00      C2   H
ATOM    170  HG3 GLU A  14     -13.131  32.467   2.626  0.00  0.00      C2   H
ATOM    171  HG2 GLU A  14     -11.434  31.961   2.720  0.00  0.00      C2   H
ATOM    172  N   ARG A  15     -10.526  28.611   0.128  0.00  0.00      C2   N
ATOM    173  CA  ARG A  15     -10.363  27.873  -1.127  0.00  0.00      C2   C
ATOM    174  C   ARG A  15      -9.786  26.442  -0.872  0.00  0.00      C2   C
ATOM    175  O   ARG A  15     -10.378  25.486  -1.358  0.00  0.00      C2   O
ATOM    176  CB  ARG A  15      -9.727  28.611  -2.243  0.00  0.00      C2   C
ATOM    177  CG  ARG A  15      -9.376  27.786  -3.541  0.00  0.00      C2   C
ATOM    178  CD  ARG A  15     -10.455  27.712  -4.616  0.00  0.00      C2   C
ATOM    179  NE  ARG A  15     -10.621  29.026  -5.228  0.00  0.00      C2   N
ATOM    180  CZ  ARG A  15      -9.885  29.733  -6.144  0.00  0.00      C2   C
ATOM    181  NH1 ARG A  15      -8.834  29.131  -6.689  0.00  0.00      C2   N
ATOM    182  NH2 ARG A  15     -10.053  31.045  -6.422  0.00  0.00      C2   N
ATOM    183  H   ARG A  15      -9.879  29.370   0.289  0.00  0.00      C2   H
ATOM    184  HA  ARG A  15     -11.365  27.655  -1.498  0.00  0.00      C2   H
ATOM    185  HB3 ARG A  15      -8.742  28.878  -1.860  0.00  0.00      C2   H
ATOM    186  HB2 ARG A  15     -10.296  29.521  -2.437  0.00  0.00      C2   H
ATOM    187  HG3 ARG A  15      -8.772  26.886  -3.428  0.00  0.00      C2   H
ATOM    188  HG2 ARG A  15      -8.596  28.319  -4.085  0.00  0.00      C2   H
ATOM    189  HD3 ARG A  15     -11.416  27.420  -4.192  0.00  0.00      C2   H
ATOM    190  HD2 ARG A  15     -10.200  26.904  -5.302  0.00  0.00      C2   H
ATOM    191  HE  ARG A  15     -11.212  29.605  -4.648  0.00  0.00      C2   H
ATOM    192 HH12 ARG A  15      -8.257  29.681  -7.309  0.00  0.00      C2   H
ATOM    193 HH11 ARG A  15      -8.520  28.180  -6.557  0.00  0.00      C2   H
ATOM    194 HH22 ARG A  15      -9.382  31.640  -6.887  0.00  0.00      C2   H
ATOM    195 HH21 ARG A  15     -10.949  31.388  -6.108  0.00  0.00      C2   H
ATOM    196  N   SER A  16      -8.771  26.339  -0.049  0.00  0.00      C2   N
ATOM    197  CA  SER A  16      -8.327  25.096   0.640  0.00  0.00      C2   C
ATOM    198  C   SER A  16      -9.525  24.258   1.271  0.00  0.00      C2   C
ATOM    199  O   SER A  16      -9.668  23.085   0.950  0.00  0.00      C2   O
ATOM    200  CB  SER A  16      -7.195  25.476   1.585  0.00  0.00      C2   C
ATOM    201  OG  SER A  16      -6.283  24.448   1.729  0.00  0.00      C2   O
ATOM    202  H   SER A  16      -8.267  27.122   0.344  0.00  0.00      C2   H
ATOM    203  HA  SER A  16      -7.890  24.432  -0.105  0.00  0.00      C2   H
ATOM    204  HB3 SER A  16      -7.623  25.737   2.553  0.00  0.00      C2   H
ATOM    205  HB2 SER A  16      -6.662  26.369   1.259  0.00  0.00      C2   H
ATOM    206  HG  SER A  16      -5.964  24.641   2.614  0.00  0.00      C2   H
ATOM    207  N   LYS A  17     -10.330  24.983   2.047  0.00  0.00      C2   N
ATOM    208  CA  LYS A  17     -11.493  24.404   2.809  0.00  0.00      C2   C
ATOM    209  C   LYS A  17     -12.524  23.797   1.919  0.00  0.00      C2   C
ATOM    210  O   LYS A  17     -13.027  22.749   2.296  0.00  0.00      C2   O
ATOM    211  CB  LYS A  17     -12.115  25.453   3.764  0.00  0.00      C2   C
ATOM    212  CG  LYS A  17     -11.298  25.812   4.996  0.00  0.00      C2   C
ATOM    213  CD  LYS A  17     -11.215  24.743   6.098  0.00  0.00      C2   C
ATOM    214  CE  LYS A  17     -10.929  25.268   7.450  0.00  0.00      C2   C
ATOM    215  NZ  LYS A  17     -10.562  24.164   8.366  0.00  0.00      C2   N
ATOM    216  H   LYS A  17     -10.249  25.957   2.303  0.00  0.00      C2   H
ATOM    217  HA  LYS A  17     -11.101  23.607   3.441  0.00  0.00      C2   H
ATOM    218  HB3 LYS A  17     -13.059  25.058   4.139  0.00  0.00      C2   H
ATOM    219  HB2 LYS A  17     -12.231  26.403   3.242  0.00  0.00      C2   H
ATOM    220  HG3 LYS A  17     -11.881  26.649   5.379  0.00  0.00      C2   H
ATOM    221  HG2 LYS A  17     -10.291  26.158   4.765  0.00  0.00      C2   H
ATOM    222  HD3 LYS A  17     -10.526  23.990   5.716  0.00  0.00      C2   H
ATOM    223  HD2 LYS A  17     -12.211  24.305   6.164  0.00  0.00      C2   H
ATOM    224  HE3 LYS A  17     -11.719  25.948   7.768  0.00  0.00      C2   H
ATOM    225  HE2 LYS A  17     -10.028  25.879   7.397  0.00  0.00      C2   H
ATOM    226  HZ1 LYS A  17     -10.117  24.647   9.133  0.00  0.00      C2   H
ATOM    227  HZ2 LYS A  17     -11.249  23.490   8.671  0.00  0.00      C2   H
ATOM    228  HZ3 LYS A  17      -9.837  23.604   7.942  0.00  0.00      C2   H
ATOM    229  N   MET A  18     -12.772  24.348   0.733  0.00  0.00      C2   N
ATOM    230  CA  MET A  18     -13.602  23.811  -0.337  0.00  0.00      C2   C
ATOM    231  C   MET A  18     -13.098  22.415  -0.884  0.00  0.00      C2   C
ATOM    232  O   MET A  18     -13.821  21.493  -1.159  0.00  0.00      C2   O
ATOM    233  CB  MET A  18     -13.687  24.809  -1.571  0.00  0.00      C2   C
ATOM    234  CG  MET A  18     -14.625  24.278  -2.730  0.00  0.00      C2   C
ATOM    235  SD  MET A  18     -13.969  24.780  -4.350  0.00  0.00      C2   S
ATOM    236  CE  MET A  18     -12.869  23.299  -4.794  0.00  0.00      C2   C
ATOM    237  H   MET A  18     -12.341  25.237   0.526  0.00  0.00      C2   H
ATOM    238  HA  MET A  18     -14.626  23.623  -0.013  0.00  0.00      C2   H
ATOM    239  HB3 MET A  18     -12.689  24.786  -2.007  0.00  0.00      C2   H
ATOM    240  HB2 MET A  18     -13.921  25.840  -1.305  0.00  0.00      C2   H
ATOM    241  HG3 MET A  18     -15.463  24.928  -2.481  0.00  0.00      C2   H
ATOM    242  HG2 MET A  18     -15.003  23.260  -2.631  0.00  0.00      C2   H
ATOM    243  HE1 MET A  18     -13.354  22.825  -5.648  0.00  0.00      C2   H
ATOM    244  HE2 MET A  18     -11.842  23.585  -5.019  0.00  0.00      C2   H
ATOM    245  HE3 MET A  18     -12.803  22.497  -4.059  0.00  0.00      C2   H
ATOM    246  N   ILE A  19     -11.801  22.313  -1.101  0.00  0.00      C2   N
ATOM    247  CA  ILE A  19     -11.053  21.101  -1.641  0.00  0.00      C2   C
ATOM    248  C   ILE A  19     -10.990  19.976  -0.559  0.00  0.00      C2   C
ATOM    249  O   ILE A  19     -11.257  18.770  -0.913  0.00  0.00      C2   O
ATOM    250  CB  ILE A  19      -9.585  21.465  -2.072  0.00  0.00      C2   C
ATOM    251  CG1 ILE A  19      -9.681  22.535  -3.248  0.00  0.00      C2   C
ATOM    252  CG2 ILE A  19      -8.635  20.290  -2.455  0.00  0.00      C2   C
ATOM    253  CD1 ILE A  19      -8.324  23.020  -3.660  0.00  0.00      C2   C
ATOM    254  H   ILE A  19     -11.229  23.123  -0.909  0.00  0.00      C2   H
ATOM    255  HA  ILE A  19     -11.589  20.700  -2.501  0.00  0.00      C2   H
ATOM    256  HB  ILE A  19      -9.173  22.010  -1.222  0.00  0.00      C2   H
ATOM    257 HG13 ILE A  19     -10.168  23.388  -2.775  0.00  0.00      C2   H
ATOM    258 HG12 ILE A  19     -10.238  22.044  -4.046  0.00  0.00      C2   H
ATOM    259 HG21 ILE A  19      -7.641  20.550  -2.820  0.00  0.00      C2   H
ATOM    260 HG22 ILE A  19      -8.394  19.484  -1.762  0.00  0.00      C2   H
ATOM    261 HG23 ILE A  19      -9.261  19.825  -3.217  0.00  0.00      C2   H
ATOM    262 HD11 ILE A  19      -8.494  24.032  -4.028  0.00  0.00      C2   H
ATOM    263 HD12 ILE A  19      -7.645  23.093  -2.810  0.00  0.00      C2   H
ATOM    264 HD13 ILE A  19      -7.777  22.400  -4.370  0.00  0.00      C2   H
ATOM    265  N   ASP A  20     -10.674  20.412   0.685  0.00  0.00      C2   N
ATOM    266  CA  ASP A  20     -11.001  19.681   1.948  0.00  0.00      C2   C
ATOM    267  C   ASP A  20     -12.465  19.216   2.082  0.00  0.00      C2   C
ATOM    268  O   ASP A  20     -12.675  18.170   2.676  0.00  0.00      C2   O
ATOM    269  CB  ASP A  20     -10.658  20.381   3.322  0.00  0.00      C2   C
ATOM    270  CG  ASP A  20      -9.156  20.835   3.445  0.00  0.00      C2   C
ATOM    271  OD1 ASP A  20      -8.779  21.724   4.240  0.00  0.00      C2   O
ATOM    272  OD2 ASP A  20      -8.271  20.128   2.879  0.00  0.00      C2   O
ATOM    273  H   ASP A  20     -10.537  21.401   0.838  0.00  0.00      C2   H
ATOM    274  HA  ASP A  20     -10.416  18.762   1.957  0.00  0.00      C2   H
ATOM    275  HB3 ASP A  20     -10.822  19.632   4.097  0.00  0.00      C2   H
ATOM    276  HB2 ASP A  20     -11.323  21.180   3.649  0.00  0.00      C2   H
ATOM    277  N   ARG A  21     -13.447  20.035   1.626  0.00  0.00      C2   N
ATOM    278  CA  ARG A  21     -14.934  19.823   1.666  0.00  0.00      C2   C
ATOM    279  C   ARG A  21     -15.438  18.856   0.595  0.00  0.00      C2   C
ATOM    280  O   ARG A  21     -16.447  18.078   0.784  0.00  0.00      C2   O
ATOM    281  CB  ARG A  21     -15.713  21.147   1.669  0.00  0.00      C2   C
ATOM    282  CG  ARG A  21     -17.143  21.012   2.215  0.00  0.00      C2   C
ATOM    283  CD  ARG A  21     -17.964  22.394   2.250  0.00  0.00      C2   C
ATOM    284  NE  ARG A  21     -17.882  23.143   0.978  0.00  0.00      C2   N
ATOM    285  CZ  ARG A  21     -17.126  24.188   0.716  0.00  0.00      C2   C
ATOM    286  NH1 ARG A  21     -16.449  24.709   1.675  0.00  0.00      C2   N
ATOM    287  NH2 ARG A  21     -17.175  24.740  -0.536  0.00  0.00      C2   N
ATOM    288  H   ARG A  21     -13.143  20.968   1.386  0.00  0.00      C2   H
ATOM    289  HA  ARG A  21     -15.000  19.367   2.654  0.00  0.00      C2   H
ATOM    290  HB3 ARG A  21     -15.643  21.555   0.660  0.00  0.00      C2   H
ATOM    291  HB2 ARG A  21     -15.211  21.835   2.350  0.00  0.00      C2   H
ATOM    292  HG3 ARG A  21     -17.140  20.643   3.241  0.00  0.00      C2   H
ATOM    293  HG2 ARG A  21     -17.705  20.172   1.808  0.00  0.00      C2   H
ATOM    294  HD3 ARG A  21     -17.852  23.069   3.099  0.00  0.00      C2   H
ATOM    295  HD2 ARG A  21     -18.954  21.954   2.366  0.00  0.00      C2   H
ATOM    296  HE  ARG A  21     -18.543  22.884   0.260  0.00  0.00      C2   H
ATOM    297 HH12 ARG A  21     -15.980  25.582   1.476  0.00  0.00      C2   H
ATOM    298 HH11 ARG A  21     -16.653  24.484   2.639  0.00  0.00      C2   H
ATOM    299 HH22 ARG A  21     -16.828  25.629  -0.868  0.00  0.00      C2   H
ATOM    300 HH21 ARG A  21     -17.403  24.241  -1.383  0.00  0.00      C2   H
ATOM    301  N   ASN A  22     -14.902  19.012  -0.624  0.00  0.00      C2   N
ATOM    302  CA  ASN A  22     -15.313  18.231  -1.779  0.00  0.00      C2   C
ATOM    303  C   ASN A  22     -14.723  16.812  -1.614  0.00  0.00      C2   C
ATOM    304  O   ASN A  22     -15.139  15.924  -2.333  0.00  0.00      C2   O
ATOM    305  CB  ASN A  22     -14.947  18.864  -3.083  0.00  0.00      C2   C
ATOM    306  CG  ASN A  22     -15.758  20.138  -3.511  0.00  0.00      C2   C
ATOM    307  OD1 ASN A  22     -16.672  20.610  -2.760  0.00  0.00      C2   O
ATOM    308  ND2 ASN A  22     -15.469  20.686  -4.732  0.00  0.00      C2   N
ATOM    309  H   ASN A  22     -14.249  19.762  -0.804  0.00  0.00      C2   H
ATOM    310  HA  ASN A  22     -16.399  18.200  -1.870  0.00  0.00      C2   H
ATOM    311  HB3 ASN A  22     -15.129  18.184  -3.915  0.00  0.00      C2   H
ATOM    312  HB2 ASN A  22     -13.872  19.024  -3.160  0.00  0.00      C2   H
ATOM    313 HD22 ASN A  22     -15.974  21.503  -5.044  0.00  0.00      C2   H
ATOM    314 HD21 ASN A  22     -14.797  20.273  -5.363  0.00  0.00      C2   H
ATOM    315  N   LEU A  23     -13.709  16.648  -0.722  0.00  0.00      C2   N
ATOM    316  CA  LEU A  23     -12.981  15.414  -0.420  0.00  0.00      C2   C
ATOM    317  C   LEU A  23     -13.937  14.222  -0.046  0.00  0.00      C2   C
ATOM    318  O   LEU A  23     -13.614  13.041  -0.234  0.00  0.00      C2   O
ATOM    319  CB  LEU A  23     -12.121  15.602   0.811  0.00  0.00      C2   C
ATOM    320  CG  LEU A  23     -10.986  14.583   1.085  0.00  0.00      C2   C
ATOM    321  CD1 LEU A  23     -10.033  14.418  -0.210  0.00  0.00      C2   C
ATOM    322  CD2 LEU A  23     -10.167  14.996   2.286  0.00  0.00      C2   C
ATOM    323  H   LEU A  23     -13.462  17.452  -0.163  0.00  0.00      C2   H
ATOM    324  HA  LEU A  23     -12.466  15.198  -1.356  0.00  0.00      C2   H
ATOM    325  HB3 LEU A  23     -12.757  15.802   1.673  0.00  0.00      C2   H
ATOM    326  HB2 LEU A  23     -11.634  16.563   0.649  0.00  0.00      C2   H
ATOM    327  HG  LEU A  23     -11.441  13.605   1.244  0.00  0.00      C2   H
ATOM    328 HD11 LEU A  23     -10.306  13.493  -0.717  0.00  0.00      C2   H
ATOM    329 HD12 LEU A  23     -10.266  15.214  -0.916  0.00  0.00      C2   H
ATOM    330 HD13 LEU A  23      -8.966  14.327  -0.003  0.00  0.00      C2   H
ATOM    331 HD21 LEU A  23     -10.604  15.929   2.642  0.00  0.00      C2   H
ATOM    332 HD22 LEU A  23     -10.287  14.455   3.225  0.00  0.00      C2   H
ATOM    333 HD23 LEU A  23      -9.174  15.393   2.078  0.00  0.00      C2   H
ATOM    334  N   ARG A  24     -15.180  14.575   0.439  0.00  0.00      C2   N
ATOM    335  CA  ARG A  24     -16.405  13.782   0.545  0.00  0.00      C2   C
ATOM    336  C   ARG A  24     -16.604  12.910  -0.703  0.00  0.00      C2   C
ATOM    337  O   ARG A  24     -16.780  11.694  -0.513  0.00  0.00      C2   O
ATOM    338  CB  ARG A  24     -17.603  14.712   0.829  0.00  0.00      C2   C
ATOM    339  CG  ARG A  24     -19.030  14.120   1.092  0.00  0.00      C2   C
ATOM    340  CD  ARG A  24     -19.714  13.709  -0.214  0.00  0.00      C2   C
ATOM    341  NE  ARG A  24     -19.720  14.823  -1.240  0.00  0.00      C2   N
ATOM    342  CZ  ARG A  24     -19.817  14.648  -2.606  0.00  0.00      C2   C
ATOM    343  NH1 ARG A  24     -19.978  13.429  -3.109  0.00  0.00      C2   N
ATOM    344  NH2 ARG A  24     -19.772  15.794  -3.344  0.00  0.00      C2   N
ATOM    345  H   ARG A  24     -15.385  15.558   0.331  0.00  0.00      C2   H
ATOM    346  HA  ARG A  24     -16.333  13.167   1.442  0.00  0.00      C2   H
ATOM    347  HB3 ARG A  24     -17.599  15.402  -0.015  0.00  0.00      C2   H
ATOM    348  HB2 ARG A  24     -17.332  15.325   1.688  0.00  0.00      C2   H
ATOM    349  HG3 ARG A  24     -19.653  14.898   1.533  0.00  0.00      C2   H
ATOM    350  HG2 ARG A  24     -18.855  13.431   1.917  0.00  0.00      C2   H
ATOM    351  HD3 ARG A  24     -20.733  13.374  -0.022  0.00  0.00      C2   H
ATOM    352  HD2 ARG A  24     -19.144  12.894  -0.660  0.00  0.00      C2   H
ATOM    353  HE  ARG A  24     -19.728  15.772  -0.895  0.00  0.00      C2   H
ATOM    354 HH12 ARG A  24     -19.783  13.158  -4.063  0.00  0.00      C2   H
ATOM    355 HH11 ARG A  24     -20.370  12.704  -2.526  0.00  0.00      C2   H
ATOM    356 HH22 ARG A  24     -19.916  15.795  -4.344  0.00  0.00      C2   H
ATOM    357 HH21 ARG A  24     -19.666  16.733  -2.988  0.00  0.00      C2   H
ATOM    358  N   GLU A  25     -16.534  13.545  -1.854  0.00  0.00      C2   N
ATOM    359  CA  GLU A  25     -16.713  12.736  -3.102  0.00  0.00      C2   C
ATOM    360  C   GLU A  25     -15.570  11.749  -3.414  0.00  0.00      C2   C
ATOM    361  O   GLU A  25     -15.850  10.740  -4.033  0.00  0.00      C2   O
ATOM    362  CB  GLU A  25     -16.786  13.830  -4.182  0.00  0.00      C2   C
ATOM    363  CG  GLU A  25     -16.702  13.406  -5.707  0.00  0.00      C2   C
ATOM    364  CD  GLU A  25     -17.900  12.607  -6.260  0.00  0.00      C2   C
ATOM    365  OE1 GLU A  25     -17.709  12.072  -7.381  0.00  0.00      C2   O
ATOM    366  OE2 GLU A  25     -18.964  12.520  -5.606  0.00  0.00      C2   O
ATOM    367  H   GLU A  25     -16.263  14.517  -1.839  0.00  0.00      C2   H
ATOM    368  HA  GLU A  25     -17.665  12.214  -3.009  0.00  0.00      C2   H
ATOM    369  HB3 GLU A  25     -15.850  14.382  -4.094  0.00  0.00      C2   H
ATOM    370  HB2 GLU A  25     -17.634  14.486  -3.985  0.00  0.00      C2   H
ATOM    371  HG3 GLU A  25     -15.818  12.876  -6.060  0.00  0.00      C2   H
ATOM    372  HG2 GLU A  25     -16.626  14.396  -6.157  0.00  0.00      C2   H
ATOM    373  N   ASP A  26     -14.379  12.042  -2.947  0.00  0.00      C2   N
ATOM    374  CA  ASP A  26     -13.267  11.114  -3.007  0.00  0.00      C2   C
ATOM    375  C   ASP A  26     -13.407   9.795  -2.158  0.00  0.00      C2   C
ATOM    376  O   ASP A  26     -12.855   8.749  -2.509  0.00  0.00      C2   O
ATOM    377  CB  ASP A  26     -11.889  11.649  -2.797  0.00  0.00      C2   C
ATOM    378  CG  ASP A  26     -11.405  12.575  -3.904  0.00  0.00      C2   C
ATOM    379  OD1 ASP A  26     -11.870  12.494  -5.040  0.00  0.00      C2   O
ATOM    380  OD2 ASP A  26     -10.486  13.420  -3.705  0.00  0.00      C2   O
ATOM    381  H   ASP A  26     -14.348  12.795  -2.275  0.00  0.00      C2   H
ATOM    382  HA  ASP A  26     -13.414  10.876  -4.061  0.00  0.00      C2   H
ATOM    383  HB3 ASP A  26     -11.144  10.853  -2.789  0.00  0.00      C2   H
ATOM    384  HB2 ASP A  26     -11.975  12.137  -1.826  0.00  0.00      C2   H
ATOM    385  N   GLY A  27     -14.137   9.978  -0.982  0.00  0.00      C2   N
ATOM    386  CA  GLY A  27     -14.432   8.858  -0.101  0.00  0.00      C2   C
ATOM    387  C   GLY A  27     -15.579   8.010  -0.825  0.00  0.00      C2   C
ATOM    388  O   GLY A  27     -15.618   6.812  -0.649  0.00  0.00      C2   O
ATOM    389  H   GLY A  27     -14.448  10.875  -0.637  0.00  0.00      C2   H
ATOM    390  HA3 GLY A  27     -14.915   9.312   0.764  0.00  0.00      C2   H
ATOM    391  HA2 GLY A  27     -13.604   8.226   0.221  0.00  0.00      C2   H
ATOM    392  N   GLU A  28     -16.495   8.716  -1.518  0.00  0.00      C2   N
ATOM    393  CA  GLU A  28     -17.696   8.151  -2.077  0.00  0.00      C2   C
ATOM    394  C   GLU A  28     -17.374   7.322  -3.281  0.00  0.00      C2   C
ATOM    395  O   GLU A  28     -17.979   6.252  -3.467  0.00  0.00      C2   O
ATOM    396  CB  GLU A  28     -18.775   9.273  -2.263  0.00  0.00      C2   C
ATOM    397  CG  GLU A  28     -20.174   8.971  -2.779  0.00  0.00      C2   C
ATOM    398  CD  GLU A  28     -20.989  10.239  -2.954  0.00  0.00      C2   C
ATOM    399  OE1 GLU A  28     -20.822  11.099  -2.045  0.00  0.00      C2   O
ATOM    400  OE2 GLU A  28     -21.707  10.366  -4.018  0.00  0.00      C2   O
ATOM    401  H   GLU A  28     -16.537   9.723  -1.447  0.00  0.00      C2   H
ATOM    402  HA  GLU A  28     -18.158   7.406  -1.430  0.00  0.00      C2   H
ATOM    403  HB3 GLU A  28     -18.393   9.992  -2.987  0.00  0.00      C2   H
ATOM    404  HB2 GLU A  28     -18.930   9.874  -1.367  0.00  0.00      C2   H
ATOM    405  HG3 GLU A  28     -20.680   8.322  -2.064  0.00  0.00      C2   H
ATOM    406  HG2 GLU A  28     -20.199   8.259  -3.604  0.00  0.00      C2   H
ATOM    407  N   LYS A  29     -16.500   7.834  -4.151  0.00  0.00      C2   N
ATOM    408  CA  LYS A  29     -16.184   7.245  -5.454  0.00  0.00      C2   C
ATOM    409  C   LYS A  29     -15.522   5.924  -5.327  0.00  0.00      C2   C
ATOM    410  O   LYS A  29     -15.618   5.090  -6.245  0.00  0.00      C2   O
ATOM    411  CB  LYS A  29     -15.271   8.115  -6.324  0.00  0.00      C2   C
ATOM    412  CG  LYS A  29     -13.968   8.502  -5.667  0.00  0.00      C2   C
ATOM    413  CD  LYS A  29     -13.180   9.558  -6.480  0.00  0.00      C2   C
ATOM    414  CE  LYS A  29     -11.689   9.428  -6.149  0.00  0.00      C2   C
ATOM    415  NZ  LYS A  29     -11.019  10.608  -6.678  0.00  0.00      C2   N
ATOM    416  H   LYS A  29     -16.007   8.665  -3.853  0.00  0.00      C2   H
ATOM    417  HA  LYS A  29     -17.108   7.056  -5.999  0.00  0.00      C2   H
ATOM    418  HB3 LYS A  29     -15.874   8.971  -6.630  0.00  0.00      C2   H
ATOM    419  HB2 LYS A  29     -15.058   7.536  -7.222  0.00  0.00      C2   H
ATOM    420  HG3 LYS A  29     -13.363   7.599  -5.582  0.00  0.00      C2   H
ATOM    421  HG2 LYS A  29     -14.053   8.821  -4.628  0.00  0.00      C2   H
ATOM    422  HD3 LYS A  29     -13.584  10.558  -6.321  0.00  0.00      C2   H
ATOM    423  HD2 LYS A  29     -13.219   9.413  -7.559  0.00  0.00      C2   H
ATOM    424  HE3 LYS A  29     -11.154   8.548  -6.506  0.00  0.00      C2   H
ATOM    425  HE2 LYS A  29     -11.590   9.488  -5.065  0.00  0.00      C2   H
ATOM    426  HZ1 LYS A  29     -11.302  11.377  -6.088  0.00  0.00      C2   H
ATOM    427  HZ2 LYS A  29     -10.011  10.558  -6.679  0.00  0.00      C2   H
ATOM    428  HZ3 LYS A  29     -11.228  10.701  -7.662  0.00  0.00      C2   H
ATOM    429  N   ALA A  30     -14.882   5.615  -4.155  0.00  0.00      C2   N
ATOM    430  CA  ALA A  30     -14.225   4.360  -3.755  0.00  0.00      C2   C
ATOM    431  C   ALA A  30     -15.228   3.242  -3.357  0.00  0.00      C2   C
ATOM    432  O   ALA A  30     -14.854   2.051  -3.072  0.00  0.00      C2   O
ATOM    433  CB  ALA A  30     -13.297   4.569  -2.558  0.00  0.00      C2   C
ATOM    434  H   ALA A  30     -14.797   6.337  -3.453  0.00  0.00      C2   H
ATOM    435  HA  ALA A  30     -13.745   3.947  -4.643  0.00  0.00      C2   H
ATOM    436  HB1 ALA A  30     -12.472   3.870  -2.695  0.00  0.00      C2   H
ATOM    437  HB2 ALA A  30     -12.824   5.551  -2.569  0.00  0.00      C2   H
ATOM    438  HB3 ALA A  30     -13.714   4.421  -1.562  0.00  0.00      C2   H
ATOM    439  N   ALA A  31     -16.533   3.595  -3.287  0.00  0.00      C2   N
ATOM    440  CA  ALA A  31     -17.540   2.674  -2.844  0.00  0.00      C2   C
ATOM    441  C   ALA A  31     -18.637   2.555  -3.917  0.00  0.00      C2   C
ATOM    442  O   ALA A  31     -19.208   1.477  -4.066  0.00  0.00      C2   O
ATOM    443  CB  ALA A  31     -18.230   3.180  -1.543  0.00  0.00      C2   C
ATOM    444  H   ALA A  31     -16.788   4.543  -3.523  0.00  0.00      C2   H
ATOM    445  HA  ALA A  31     -17.053   1.764  -2.494  0.00  0.00      C2   H
ATOM    446  HB1 ALA A  31     -18.901   2.391  -1.203  0.00  0.00      C2   H
ATOM    447  HB2 ALA A  31     -17.403   3.102  -0.837  0.00  0.00      C2   H
ATOM    448  HB3 ALA A  31     -18.742   4.141  -1.579  0.00  0.00      C2   H
ATOM    449  N   ARG A  32     -18.881   3.610  -4.722  0.00  0.00      C2   N
ATOM    450  CA  ARG A  32     -19.723   3.594  -5.906  0.00  0.00      C2   C
ATOM    451  C   ARG A  32     -19.124   2.649  -6.952  0.00  0.00      C2   C
ATOM    452  O   ARG A  32     -19.846   2.180  -7.812  0.00  0.00      C2   O
ATOM    453  CB  ARG A  32     -19.656   5.034  -6.400  0.00  0.00      C2   C
ATOM    454  CG  ARG A  32     -20.387   5.582  -7.682  0.00  0.00      C2   C
ATOM    455  CD  ARG A  32     -19.965   6.994  -8.061  0.00  0.00      C2   C
ATOM    456  NE  ARG A  32     -20.190   8.047  -7.074  0.00  0.00      C2   N
ATOM    457  CZ  ARG A  32     -19.463   9.137  -6.777  0.00  0.00      C2   C
ATOM    458  NH1 ARG A  32     -18.419   9.533  -7.544  0.00  0.00      C2   N
ATOM    459  NH2 ARG A  32     -19.813  10.012  -5.804  0.00  0.00      C2   N
ATOM    460  H   ARG A  32     -18.493   4.498  -4.438  0.00  0.00      C2   H
ATOM    461  HA  ARG A  32     -20.717   3.200  -5.695  0.00  0.00      C2   H
ATOM    462  HB3 ARG A  32     -18.594   5.258  -6.492  0.00  0.00      C2   H
ATOM    463  HB2 ARG A  32     -20.026   5.548  -5.513  0.00  0.00      C2   H
ATOM    464  HG3 ARG A  32     -21.439   5.640  -7.402  0.00  0.00      C2   H
ATOM    465  HG2 ARG A  32     -20.386   4.984  -8.593  0.00  0.00      C2   H
ATOM    466  HD3 ARG A  32     -20.181   7.282  -9.090  0.00  0.00      C2   H
ATOM    467  HD2 ARG A  32     -18.884   6.864  -8.001  0.00  0.00      C2   H
ATOM    468  HE  ARG A  32     -21.142   8.128  -6.747  0.00  0.00      C2   H
ATOM    469 HH12 ARG A  32     -17.967  10.433  -7.470  0.00  0.00      C2   H
ATOM    470 HH11 ARG A  32     -18.091   8.881  -8.243  0.00  0.00      C2   H
ATOM    471 HH22 ARG A  32     -19.387  10.907  -5.610  0.00  0.00      C2   H
ATOM    472 HH21 ARG A  32     -20.684   9.944  -5.298  0.00  0.00      C2   H
ATOM    473  N   GLU A  33     -17.769   2.573  -6.982  0.00  0.00      C2   N
ATOM    474  CA  GLU A  33     -16.931   2.047  -8.016  0.00  0.00      C2   C
ATOM    475  C   GLU A  33     -15.919   1.040  -7.430  0.00  0.00      C2   C
ATOM    476  O   GLU A  33     -15.460   1.287  -6.328  0.00  0.00      C2   O
ATOM    477  CB  GLU A  33     -16.113   3.143  -8.680  0.00  0.00      C2   C
ATOM    478  CG  GLU A  33     -16.880   4.404  -9.133  0.00  0.00      C2   C
ATOM    479  CD  GLU A  33     -16.007   5.230 -10.138  0.00  0.00      C2   C
ATOM    480  OE1 GLU A  33     -16.187   6.452 -10.306  0.00  0.00      C2   O
ATOM    481  OE2 GLU A  33     -15.135   4.671 -10.819  0.00  0.00      C2   O
ATOM    482  H   GLU A  33     -17.249   2.899  -6.180  0.00  0.00      C2   H
ATOM    483  HA  GLU A  33     -17.478   1.482  -8.772  0.00  0.00      C2   H
ATOM    484  HB3 GLU A  33     -15.785   2.669  -9.604  0.00  0.00      C2   H
ATOM    485  HB2 GLU A  33     -15.169   3.408  -8.204  0.00  0.00      C2   H
ATOM    486  HG3 GLU A  33     -17.025   5.046  -8.264  0.00  0.00      C2   H
ATOM    487  HG2 GLU A  33     -17.872   4.150  -9.506  0.00  0.00      C2   H
ATOM    488  N   VAL A  34     -15.509   0.074  -8.269  0.00  0.00      C2   N
ATOM    489  CA  VAL A  34     -14.297  -0.758  -8.187  0.00  0.00      C2   C
ATOM    490  C   VAL A  34     -13.683  -0.964  -9.581  0.00  0.00      C2   C
ATOM    491  O   VAL A  34     -14.390  -1.085 -10.586  0.00  0.00      C2   O
ATOM    492  CB  VAL A  34     -14.583  -2.177  -7.564  0.00  0.00      C2   C
ATOM    493  CG1 VAL A  34     -14.610  -2.139  -5.990  0.00  0.00      C2   C
ATOM    494  CG2 VAL A  34     -15.795  -2.888  -8.161  0.00  0.00      C2   C
ATOM    495  H   VAL A  34     -15.823   0.160  -9.225  0.00  0.00      C2   H
ATOM    496  HA  VAL A  34     -13.560  -0.183  -7.627  0.00  0.00      C2   H
ATOM    497  HB  VAL A  34     -13.755  -2.805  -7.894  0.00  0.00      C2   H
ATOM    498 HG11 VAL A  34     -14.799  -3.128  -5.571  0.00  0.00      C2   H
ATOM    499 HG12 VAL A  34     -13.626  -1.844  -5.625  0.00  0.00      C2   H
ATOM    500 HG13 VAL A  34     -15.349  -1.457  -5.570  0.00  0.00      C2   H
ATOM    501 HG21 VAL A  34     -16.049  -3.886  -7.806  0.00  0.00      C2   H
ATOM    502 HG22 VAL A  34     -16.714  -2.310  -8.063  0.00  0.00      C2   H
ATOM    503 HG23 VAL A  34     -15.670  -2.888  -9.244  0.00  0.00      C2   H
ATOM    504  N   LYS A  35     -12.348  -1.004  -9.588  0.00  0.00      C2   N
ATOM    505  CA  LYS A  35     -11.468  -0.963 -10.816  0.00  0.00      C2   C
ATOM    506  C   LYS A  35     -11.076  -2.441 -11.055  0.00  0.00      C2   C
ATOM    507  O   LYS A  35     -10.735  -3.156 -10.143  0.00  0.00      C2   O
ATOM    508  CB  LYS A  35     -10.188  -0.027 -10.658  0.00  0.00      C2   C
ATOM    509  CG  LYS A  35     -10.464   1.280  -9.882  0.00  0.00      C2   C
ATOM    510  CD  LYS A  35     -11.502   2.251 -10.487  0.00  0.00      C2   C
ATOM    511  CE  LYS A  35     -11.966   3.235  -9.366  0.00  0.00      C2   C
ATOM    512  NZ  LYS A  35     -12.609   4.383  -9.943  0.00  0.00      C2   N
ATOM    513  H   LYS A  35     -11.859  -1.093  -8.709  0.00  0.00      C2   H
ATOM    514  HA  LYS A  35     -12.137  -0.538 -11.564  0.00  0.00      C2   H
ATOM    515  HB3 LYS A  35      -9.738   0.050 -11.648  0.00  0.00      C2   H
ATOM    516  HB2 LYS A  35      -9.435  -0.555 -10.073  0.00  0.00      C2   H
ATOM    517  HG3 LYS A  35      -9.490   1.767  -9.914  0.00  0.00      C2   H
ATOM    518  HG2 LYS A  35     -10.741   1.068  -8.849  0.00  0.00      C2   H
ATOM    519  HD3 LYS A  35     -12.365   1.710 -10.877  0.00  0.00      C2   H
ATOM    520  HD2 LYS A  35     -11.087   2.764 -11.354  0.00  0.00      C2   H
ATOM    521  HE3 LYS A  35     -11.119   3.506  -8.737  0.00  0.00      C2   H
ATOM    522  HE2 LYS A  35     -12.576   2.663  -8.667  0.00  0.00      C2   H
ATOM    523  HZ1 LYS A  35     -11.929   4.807 -10.558  0.00  0.00      C2   H
ATOM    524  HZ2 LYS A  35     -13.483   4.337 -10.446  0.00  0.00      C2   H
ATOM    525  HZ3 LYS A  35     -12.843   4.967  -9.154  0.00  0.00      C2   H
ATOM    526  N   LEU A  36     -11.127  -2.860 -12.354  0.00  0.00      C2   N
ATOM    527  CA  LEU A  36     -10.652  -4.198 -12.765  0.00  0.00      C2   C
ATOM    528  C   LEU A  36      -9.685  -4.015 -13.913  0.00  0.00      C2   C
ATOM    529  O   LEU A  36      -9.824  -2.939 -14.572  0.00  0.00      C2   O
ATOM    530  CB  LEU A  36     -11.901  -4.972 -13.189  0.00  0.00      C2   C
ATOM    531  CG  LEU A  36     -13.129  -5.192 -12.233  0.00  0.00      C2   C
ATOM    532  CD1 LEU A  36     -14.040  -3.975 -12.156  0.00  0.00      C2   C
ATOM    533  CD2 LEU A  36     -13.795  -6.536 -12.457  0.00  0.00      C2   C
ATOM    534  H   LEU A  36     -11.287  -2.255 -13.147  0.00  0.00      C2   H
ATOM    535  HA  LEU A  36     -10.114  -4.771 -12.009  0.00  0.00      C2   H
ATOM    536  HB3 LEU A  36     -11.506  -5.914 -13.570  0.00  0.00      C2   H
ATOM    537  HB2 LEU A  36     -12.240  -4.443 -14.079  0.00  0.00      C2   H
ATOM    538  HG  LEU A  36     -12.720  -5.272 -11.226  0.00  0.00      C2   H
ATOM    539 HD11 LEU A  36     -14.931  -4.116 -12.768  0.00  0.00      C2   H
ATOM    540 HD12 LEU A  36     -14.314  -3.833 -11.111  0.00  0.00      C2   H
ATOM    541 HD13 LEU A  36     -13.639  -3.036 -12.537  0.00  0.00      C2   H
ATOM    542 HD21 LEU A  36     -13.223  -7.414 -12.757  0.00  0.00      C2   H
ATOM    543 HD22 LEU A  36     -14.140  -6.839 -11.468  0.00  0.00      C2   H
ATOM    544 HD23 LEU A  36     -14.617  -6.226 -13.102  0.00  0.00      C2   H
ATOM    545  N   LEU A  37      -8.816  -5.029 -14.225  0.00  0.00      C2   N
ATOM    546  CA  LEU A  37      -7.938  -4.979 -15.375  0.00  0.00      C2   C
ATOM    547  C   LEU A  37      -8.646  -5.920 -16.397  0.00  0.00      C2   C
ATOM    548  O   LEU A  37      -9.117  -7.000 -16.016  0.00  0.00      C2   O
ATOM    549  CB  LEU A  37      -6.547  -5.577 -14.968  0.00  0.00      C2   C
ATOM    550  CG  LEU A  37      -5.494  -5.290 -16.058  0.00  0.00      C2   C
ATOM    551  CD1 LEU A  37      -5.036  -3.847 -16.176  0.00  0.00      C2   C
ATOM    552  CD2 LEU A  37      -4.277  -6.029 -15.693  0.00  0.00      C2   C
ATOM    553  H   LEU A  37      -8.862  -5.926 -13.763  0.00  0.00      C2   H
ATOM    554  HA  LEU A  37      -7.868  -3.957 -15.746  0.00  0.00      C2   H
ATOM    555  HB3 LEU A  37      -6.496  -6.653 -14.805  0.00  0.00      C2   H
ATOM    556  HB2 LEU A  37      -6.305  -5.039 -14.052  0.00  0.00      C2   H
ATOM    557  HG  LEU A  37      -5.843  -5.660 -17.022  0.00  0.00      C2   H
ATOM    558 HD11 LEU A  37      -5.756  -3.388 -16.854  0.00  0.00      C2   H
ATOM    559 HD12 LEU A  37      -5.179  -3.310 -15.238  0.00  0.00      C2   H
ATOM    560 HD13 LEU A  37      -4.045  -3.634 -16.576  0.00  0.00      C2   H
ATOM    561 HD21 LEU A  37      -3.513  -5.438 -15.187  0.00  0.00      C2   H
ATOM    562 HD22 LEU A  37      -4.449  -6.837 -14.982  0.00  0.00      C2   H
ATOM    563 HD23 LEU A  37      -3.779  -6.455 -16.564  0.00  0.00      C2   H
ATOM    564  N   LEU A  38      -8.720  -5.521 -17.655  0.00  0.00      C2   N
ATOM    565  CA  LEU A  38      -9.030  -6.387 -18.721  0.00  0.00      C2   C
ATOM    566  C   LEU A  38      -7.775  -6.572 -19.617  0.00  0.00      C2   C
ATOM    567  O   LEU A  38      -7.134  -5.659 -20.050  0.00  0.00      C2   O
ATOM    568  CB  LEU A  38     -10.162  -5.786 -19.565  0.00  0.00      C2   C
ATOM    569  CG  LEU A  38     -10.613  -6.475 -20.870  0.00  0.00      C2   C
ATOM    570  CD1 LEU A  38     -11.431  -7.793 -20.657  0.00  0.00      C2   C
ATOM    571  CD2 LEU A  38     -11.362  -5.486 -21.734  0.00  0.00      C2   C
ATOM    572  H   LEU A  38      -8.469  -4.595 -17.967  0.00  0.00      C2   H
ATOM    573  HA  LEU A  38      -9.393  -7.343 -18.343  0.00  0.00      C2   H
ATOM    574  HB3 LEU A  38      -9.938  -4.741 -19.781  0.00  0.00      C2   H
ATOM    575  HB2 LEU A  38     -11.047  -5.728 -18.932  0.00  0.00      C2   H
ATOM    576  HG  LEU A  38      -9.724  -6.629 -21.482  0.00  0.00      C2   H
ATOM    577 HD11 LEU A  38     -11.203  -8.574 -21.382  0.00  0.00      C2   H
ATOM    578 HD12 LEU A  38     -11.206  -8.206 -19.674  0.00  0.00      C2   H
ATOM    579 HD13 LEU A  38     -12.490  -7.562 -20.770  0.00  0.00      C2   H
ATOM    580 HD21 LEU A  38     -10.748  -4.963 -22.468  0.00  0.00      C2   H
ATOM    581 HD22 LEU A  38     -12.246  -5.929 -22.192  0.00  0.00      C2   H
ATOM    582 HD23 LEU A  38     -11.789  -4.725 -21.081  0.00  0.00      C2   H
ATOM    583  N   LEU A  39      -7.524  -7.875 -19.910  0.00  0.00      C2   N
ATOM    584  CA  LEU A  39      -6.476  -8.559 -20.682  0.00  0.00      C2   C
ATOM    585  C   LEU A  39      -7.153  -9.444 -21.711  0.00  0.00      C2   C
ATOM    586  O   LEU A  39      -8.270  -9.904 -21.429  0.00  0.00      C2   O
ATOM    587  CB  LEU A  39      -5.619  -9.404 -19.728  0.00  0.00      C2   C
ATOM    588  CG  LEU A  39      -4.650  -8.590 -18.886  0.00  0.00      C2   C
ATOM    589  CD1 LEU A  39      -4.300  -9.148 -17.464  0.00  0.00      C2   C
ATOM    590  CD2 LEU A  39      -3.379  -8.298 -19.682  0.00  0.00      C2   C
ATOM    591  H   LEU A  39      -8.187  -8.439 -19.399  0.00  0.00      C2   H
ATOM    592  HA  LEU A  39      -5.942  -7.768 -21.207  0.00  0.00      C2   H
ATOM    593  HB3 LEU A  39      -5.080 -10.171 -20.284  0.00  0.00      C2   H
ATOM    594  HB2 LEU A  39      -6.331  -9.968 -19.127  0.00  0.00      C2   H
ATOM    595  HG  LEU A  39      -5.067  -7.602 -18.692  0.00  0.00      C2   H
ATOM    596 HD11 LEU A  39      -3.223  -9.012 -17.368  0.00  0.00      C2   H
ATOM    597 HD12 LEU A  39      -4.702  -8.556 -16.642  0.00  0.00      C2   H
ATOM    598 HD13 LEU A  39      -4.572 -10.200 -17.384  0.00  0.00      C2   H
ATOM    599 HD21 LEU A  39      -3.030  -7.389 -19.191  0.00  0.00      C2   H
ATOM    600 HD22 LEU A  39      -2.763  -9.195 -19.622  0.00  0.00      C2   H
ATOM    601 HD23 LEU A  39      -3.651  -8.083 -20.715  0.00  0.00      C2   H
ATOM    602  N   GLY A  40      -6.488  -9.580 -22.892  0.00  0.00      C2   N
ATOM    603  CA  GLY A  40      -6.673 -10.779 -23.708  0.00  0.00      C2   C
ATOM    604  C   GLY A  40      -5.419 -10.961 -24.616  0.00  0.00      C2   C
ATOM    605  O   GLY A  40      -4.998  -9.978 -25.177  0.00  0.00      C2   O
ATOM    606  H   GLY A  40      -5.765  -8.887 -23.024  0.00  0.00      C2   H
ATOM    607  HA3 GLY A  40      -7.573 -10.661 -24.312  0.00  0.00      C2   H
ATOM    608  HA2 GLY A  40      -6.803 -11.633 -23.042  0.00  0.00      C2   H
ATOM    609  N   ALA A  41      -4.889 -12.173 -24.834  0.00  0.00      C2   N
ATOM    610  CA  ALA A  41      -3.707 -12.639 -25.689  0.00  0.00      C2   C
ATOM    611  C   ALA A  41      -3.954 -12.681 -27.248  0.00  0.00      C2   C
ATOM    612  O   ALA A  41      -3.992 -13.724 -27.855  0.00  0.00      C2   O
ATOM    613  CB  ALA A  41      -3.227 -14.055 -25.103  0.00  0.00      C2   C
ATOM    614  H   ALA A  41      -5.391 -12.877 -24.313  0.00  0.00      C2   H
ATOM    615  HA  ALA A  41      -2.849 -11.979 -25.557  0.00  0.00      C2   H
ATOM    616  HB1 ALA A  41      -2.932 -14.080 -24.054  0.00  0.00      C2   H
ATOM    617  HB2 ALA A  41      -3.976 -14.820 -25.305  0.00  0.00      C2   H
ATOM    618  HB3 ALA A  41      -2.435 -14.458 -25.735  0.00  0.00      C2   H
ATOM    619  N   GLY A  42      -4.251 -11.513 -27.771  0.00  0.00      C2   N
ATOM    620  CA  GLY A  42      -4.582 -11.258 -29.198  0.00  0.00      C2   C
ATOM    621  C   GLY A  42      -6.130 -11.502 -29.371  0.00  0.00      C2   C
ATOM    622  O   GLY A  42      -6.833 -11.339 -28.412  0.00  0.00      C2   O
ATOM    623  H   GLY A  42      -4.332 -10.715 -27.157  0.00  0.00      C2   H
ATOM    624  HA3 GLY A  42      -3.956 -11.830 -29.883  0.00  0.00      C2   H
ATOM    625  HA2 GLY A  42      -4.470 -10.198 -29.428  0.00  0.00      C2   H
ATOM    626  N   GLU A  43      -6.528 -12.130 -30.443  0.00  0.00      C2   N
ATOM    627  CA  GLU A  43      -7.947 -12.540 -30.776  0.00  0.00      C2   C
ATOM    628  C   GLU A  43      -8.470 -13.483 -29.681  0.00  0.00      C2   C
ATOM    629  O   GLU A  43      -8.098 -14.648 -29.632  0.00  0.00      C2   O
ATOM    630  CB  GLU A  43      -7.922 -13.190 -32.203  0.00  0.00      C2   C
ATOM    631  CG  GLU A  43      -7.435 -12.199 -33.343  0.00  0.00      C2   C
ATOM    632  CD  GLU A  43      -7.278 -12.651 -34.764  0.00  0.00      C2   C
ATOM    633  OE1 GLU A  43      -8.311 -13.066 -35.348  0.00  0.00      C2   O
ATOM    634  OE2 GLU A  43      -6.165 -12.720 -35.276  0.00  0.00      C2   O
ATOM    635  H   GLU A  43      -5.787 -12.410 -31.070  0.00  0.00      C2   H
ATOM    636  HA  GLU A  43      -8.512 -11.612 -30.863  0.00  0.00      C2   H
ATOM    637  HB3 GLU A  43      -8.951 -13.437 -32.465  0.00  0.00      C2   H
ATOM    638  HB2 GLU A  43      -7.265 -14.048 -32.347  0.00  0.00      C2   H
ATOM    639  HG3 GLU A  43      -6.503 -11.693 -33.093  0.00  0.00      C2   H
ATOM    640  HG2 GLU A  43      -8.095 -11.333 -33.391  0.00  0.00      C2   H
ATOM    641  N   SER A  44      -9.348 -13.036 -28.800  0.00  0.00      C2   N
ATOM    642  CA  SER A  44      -9.828 -13.780 -27.613  0.00  0.00      C2   C
ATOM    643  C   SER A  44     -11.254 -13.413 -27.244  0.00  0.00      C2   C
ATOM    644  O   SER A  44     -11.775 -13.956 -26.260  0.00  0.00      C2   O
ATOM    645  CB  SER A  44      -8.833 -13.455 -26.474  0.00  0.00      C2   C
ATOM    646  OG  SER A  44      -8.785 -12.011 -26.244  0.00  0.00      C2   O
ATOM    647  H   SER A  44      -9.474 -12.034 -28.769  0.00  0.00      C2   H
ATOM    648  HA  SER A  44      -9.814 -14.865 -27.712  0.00  0.00      C2   H
ATOM    649  HB3 SER A  44      -7.784 -13.686 -26.659  0.00  0.00      C2   H
ATOM    650  HB2 SER A  44      -9.017 -13.996 -25.546  0.00  0.00      C2   H
ATOM    651  HG  SER A  44      -8.302 -11.555 -26.936  0.00  0.00      C2   H
ATOM    652  N   GLY A  45     -11.841 -12.395 -27.981  0.00  0.00      C2   N
ATOM    653  CA  GLY A  45     -13.163 -11.861 -27.616  0.00  0.00      C2   C
ATOM    654  C   GLY A  45     -13.175 -10.605 -26.742  0.00  0.00      C2   C
ATOM    655  O   GLY A  45     -14.192 -10.058 -26.357  0.00  0.00      C2   O
ATOM    656  H   GLY A  45     -11.332 -11.940 -28.726  0.00  0.00      C2   H
ATOM    657  HA3 GLY A  45     -13.691 -12.714 -27.191  0.00  0.00      C2   H
ATOM    658  HA2 GLY A  45     -13.620 -11.597 -28.570  0.00  0.00      C2   H
ATOM    659  N   LYS A  46     -11.979 -10.102 -26.355  0.00  0.00      C2   N
ATOM    660  CA  LYS A  46     -11.703  -8.824 -25.737  0.00  0.00      C2   C
ATOM    661  C   LYS A  46     -12.319  -7.565 -26.470  0.00  0.00      C2   C
ATOM    662  O   LYS A  46     -12.584  -6.596 -25.740  0.00  0.00      C2   O
ATOM    663  CB  LYS A  46     -10.218  -8.678 -25.333  0.00  0.00      C2   C
ATOM    664  CG  LYS A  46      -9.195  -8.436 -26.433  0.00  0.00      C2   C
ATOM    665  CD  LYS A  46      -9.071  -7.016 -27.110  0.00  0.00      C2   C
ATOM    666  CE  LYS A  46      -8.863  -5.977 -26.010  0.00  0.00      C2   C
ATOM    667  NZ  LYS A  46      -8.707  -4.631 -26.449  0.00  0.00      C2   N
ATOM    668  H   LYS A  46     -11.146 -10.566 -26.689  0.00  0.00      C2   H
ATOM    669  HA  LYS A  46     -12.379  -8.850 -24.883  0.00  0.00      C2   H
ATOM    670  HB3 LYS A  46      -9.978  -9.627 -24.853  0.00  0.00      C2   H
ATOM    671  HB2 LYS A  46     -10.112  -7.892 -24.586  0.00  0.00      C2   H
ATOM    672  HG3 LYS A  46      -9.068  -9.156 -27.241  0.00  0.00      C2   H
ATOM    673  HG2 LYS A  46      -8.205  -8.637 -26.024  0.00  0.00      C2   H
ATOM    674  HD3 LYS A  46     -10.023  -6.768 -27.580  0.00  0.00      C2   H
ATOM    675  HD2 LYS A  46      -8.297  -6.850 -27.859  0.00  0.00      C2   H
ATOM    676  HE3 LYS A  46      -7.928  -6.287 -25.544  0.00  0.00      C2   H
ATOM    677  HE2 LYS A  46      -9.660  -5.928 -25.268  0.00  0.00      C2   H
ATOM    678  HZ1 LYS A  46      -9.634  -4.386 -26.765  0.00  0.00      C2   H
ATOM    679  HZ2 LYS A  46      -8.569  -3.990 -25.682  0.00  0.00      C2   H
ATOM    680  HZ3 LYS A  46      -8.011  -4.369 -27.133  0.00  0.00      C2   H
ATOM    681  N   SER A  47     -12.668  -7.700 -27.722  0.00  0.00      C2   N
ATOM    682  CA  SER A  47     -13.317  -6.648 -28.529  0.00  0.00      C2   C
ATOM    683  C   SER A  47     -14.790  -6.799 -28.513  0.00  0.00      C2   C
ATOM    684  O   SER A  47     -15.493  -5.926 -28.994  0.00  0.00      C2   O
ATOM    685  CB  SER A  47     -12.587  -6.657 -29.922  0.00  0.00      C2   C
ATOM    686  OG  SER A  47     -12.730  -7.838 -30.687  0.00  0.00      C2   O
ATOM    687  H   SER A  47     -12.280  -8.518 -28.169  0.00  0.00      C2   H
ATOM    688  HA  SER A  47     -13.038  -5.723 -28.025  0.00  0.00      C2   H
ATOM    689  HB3 SER A  47     -11.518  -6.462 -29.828  0.00  0.00      C2   H
ATOM    690  HB2 SER A  47     -12.936  -5.726 -30.368  0.00  0.00      C2   H
ATOM    691  HG  SER A  47     -12.455  -7.599 -31.575  0.00  0.00      C2   H
ATOM    692  N   THR A  48     -15.280  -7.876 -27.956  0.00  0.00      C2   N
ATOM    693  CA  THR A  48     -16.718  -7.998 -27.798  0.00  0.00      C2   C
ATOM    694  C   THR A  48     -17.222  -8.065 -26.343  0.00  0.00      C2   C
ATOM    695  O   THR A  48     -18.340  -7.568 -26.101  0.00  0.00      C2   O
ATOM    696  CB  THR A  48     -17.087  -9.327 -28.586  0.00  0.00      C2   C
ATOM    697  OG1 THR A  48     -16.823  -9.257 -29.973  0.00  0.00      C2   O
ATOM    698  CG2 THR A  48     -18.475  -9.971 -28.397  0.00  0.00      C2   C
ATOM    699  H   THR A  48     -14.771  -8.595 -27.461  0.00  0.00      C2   H
ATOM    700  HA  THR A  48     -17.380  -7.326 -28.344  0.00  0.00      C2   H
ATOM    701  HB  THR A  48     -16.430 -10.094 -28.176  0.00  0.00      C2   H
ATOM    702  HG1 THR A  48     -15.889  -9.399 -30.148  0.00  0.00      C2   H
ATOM    703 HG21 THR A  48     -18.763 -10.757 -29.095  0.00  0.00      C2   H
ATOM    704 HG22 THR A  48     -18.610 -10.436 -27.420  0.00  0.00      C2   H
ATOM    705 HG23 THR A  48     -19.156  -9.121 -28.430  0.00  0.00      C2   H
ATOM    706  N   ILE A  49     -16.382  -8.527 -25.380  0.00  0.00      C2   N
ATOM    707  CA  ILE A  49     -16.697  -8.254 -23.933  0.00  0.00      C2   C
ATOM    708  C   ILE A  49     -16.879  -6.730 -23.580  0.00  0.00      C2   C
ATOM    709  O   ILE A  49     -17.712  -6.432 -22.789  0.00  0.00      C2   O
ATOM    710  CB  ILE A  49     -15.666  -8.986 -23.011  0.00  0.00      C2   C
ATOM    711  CG1 ILE A  49     -16.232  -9.162 -21.588  0.00  0.00      C2   C
ATOM    712  CG2 ILE A  49     -14.277  -8.325 -23.111  0.00  0.00      C2   C
ATOM    713  CD1 ILE A  49     -15.198  -9.629 -20.528  0.00  0.00      C2   C
ATOM    714  H   ILE A  49     -15.438  -8.855 -25.527  0.00  0.00      C2   H
ATOM    715  HA  ILE A  49     -17.670  -8.734 -23.822  0.00  0.00      C2   H
ATOM    716  HB  ILE A  49     -15.595  -9.980 -23.453  0.00  0.00      C2   H
ATOM    717 HG13 ILE A  49     -17.018  -9.912 -21.683  0.00  0.00      C2   H
ATOM    718 HG12 ILE A  49     -16.601  -8.179 -21.295  0.00  0.00      C2   H
ATOM    719 HG21 ILE A  49     -13.973  -8.080 -24.128  0.00  0.00      C2   H
ATOM    720 HG22 ILE A  49     -14.141  -7.455 -22.468  0.00  0.00      C2   H
ATOM    721 HG23 ILE A  49     -13.538  -9.088 -22.866  0.00  0.00      C2   H
ATOM    722 HD11 ILE A  49     -14.489  -8.828 -20.319  0.00  0.00      C2   H
ATOM    723 HD12 ILE A  49     -15.635 -10.019 -19.608  0.00  0.00      C2   H
ATOM    724 HD13 ILE A  49     -14.635 -10.497 -20.871  0.00  0.00      C2   H
ATOM    725  N   VAL A  50     -16.292  -5.794 -24.373  0.00  0.00      C2   N
ATOM    726  CA  VAL A  50     -16.621  -4.346 -24.159  0.00  0.00      C2   C
ATOM    727  C   VAL A  50     -17.997  -3.972 -24.881  0.00  0.00      C2   C
ATOM    728  O   VAL A  50     -18.407  -2.838 -24.698  0.00  0.00      C2   O
ATOM    729  CB  VAL A  50     -15.524  -3.474 -24.541  0.00  0.00      C2   C
ATOM    730  CG1 VAL A  50     -14.305  -3.689 -23.597  0.00  0.00      C2   C
ATOM    731  CG2 VAL A  50     -15.147  -3.770 -26.040  0.00  0.00      C2   C
ATOM    732  H   VAL A  50     -15.654  -6.095 -25.096  0.00  0.00      C2   H
ATOM    733  HA  VAL A  50     -16.876  -4.135 -23.120  0.00  0.00      C2   H
ATOM    734  HB  VAL A  50     -15.714  -2.407 -24.424  0.00  0.00      C2   H
ATOM    735 HG11 VAL A  50     -13.479  -3.011 -23.811  0.00  0.00      C2   H
ATOM    736 HG12 VAL A  50     -14.371  -3.416 -22.544  0.00  0.00      C2   H
ATOM    737 HG13 VAL A  50     -13.932  -4.710 -23.680  0.00  0.00      C2   H
ATOM    738 HG21 VAL A  50     -14.524  -3.001 -26.496  0.00  0.00      C2   H
ATOM    739 HG22 VAL A  50     -14.570  -4.693 -26.081  0.00  0.00      C2   H
ATOM    740 HG23 VAL A  50     -15.960  -4.023 -26.721  0.00  0.00      C2   H
ATOM    741  N   LYS A  51     -18.666  -4.829 -25.626  0.00  0.00      C2   N
ATOM    742  CA  LYS A  51     -19.957  -4.625 -26.190  0.00  0.00      C2   C
ATOM    743  C   LYS A  51     -21.022  -5.300 -25.318  0.00  0.00      C2   C
ATOM    744  O   LYS A  51     -22.169  -4.795 -25.259  0.00  0.00      C2   O
ATOM    745  CB  LYS A  51     -20.021  -5.169 -27.637  0.00  0.00      C2   C
ATOM    746  CG  LYS A  51     -19.245  -4.171 -28.589  0.00  0.00      C2   C
ATOM    747  CD  LYS A  51     -18.776  -4.782 -29.844  0.00  0.00      C2   C
ATOM    748  CE  LYS A  51     -19.996  -5.435 -30.590  0.00  0.00      C2   C
ATOM    749  NZ  LYS A  51     -19.700  -6.115 -31.890  0.00  0.00      C2   N
ATOM    750  H   LYS A  51     -18.328  -5.781 -25.619  0.00  0.00      C2   H
ATOM    751  HA  LYS A  51     -20.281  -3.596 -26.346  0.00  0.00      C2   H
ATOM    752  HB3 LYS A  51     -21.017  -5.234 -28.075  0.00  0.00      C2   H
ATOM    753  HB2 LYS A  51     -19.608  -6.177 -27.667  0.00  0.00      C2   H
ATOM    754  HG3 LYS A  51     -18.539  -3.634 -27.956  0.00  0.00      C2   H
ATOM    755  HG2 LYS A  51     -20.073  -3.479 -28.742  0.00  0.00      C2   H
ATOM    756  HD3 LYS A  51     -17.990  -5.526 -29.717  0.00  0.00      C2   H
ATOM    757  HD2 LYS A  51     -18.385  -3.953 -30.435  0.00  0.00      C2   H
ATOM    758  HE3 LYS A  51     -20.803  -4.747 -30.841  0.00  0.00      C2   H
ATOM    759  HE2 LYS A  51     -20.404  -6.234 -29.972  0.00  0.00      C2   H
ATOM    760  HZ1 LYS A  51     -20.504  -6.549 -32.322  0.00  0.00      C2   H
ATOM    761  HZ2 LYS A  51     -19.481  -5.411 -32.580  0.00  0.00      C2   H
ATOM    762  HZ3 LYS A  51     -19.079  -6.902 -32.017  0.00  0.00      C2   H
ATOM    763  N   GLN A  52     -20.659  -6.362 -24.644  0.00  0.00      C2   N
ATOM    764  CA  GLN A  52     -21.505  -7.238 -23.809  0.00  0.00      C2   C
ATOM    765  C   GLN A  52     -21.799  -6.605 -22.457  0.00  0.00      C2   C
ATOM    766  O   GLN A  52     -23.012  -6.529 -22.081  0.00  0.00      C2   O
ATOM    767  CB  GLN A  52     -20.878  -8.679 -23.670  0.00  0.00      C2   C
ATOM    768  CG  GLN A  52     -20.996  -9.518 -24.976  0.00  0.00      C2   C
ATOM    769  CD  GLN A  52     -20.259 -10.927 -24.950  0.00  0.00      C2   C
ATOM    770  OE1 GLN A  52     -19.263 -11.019 -24.234  0.00  0.00      C2   O
ATOM    771  NE2 GLN A  52     -20.744 -11.970 -25.628  0.00  0.00      C2   N
ATOM    772  H   GLN A  52     -19.801  -6.798 -24.952  0.00  0.00      C2   H
ATOM    773  HA  GLN A  52     -22.503  -7.225 -24.248  0.00  0.00      C2   H
ATOM    774  HB3 GLN A  52     -21.186  -9.231 -22.781  0.00  0.00      C2   H
ATOM    775  HB2 GLN A  52     -19.827  -8.411 -23.557  0.00  0.00      C2   H
ATOM    776  HG3 GLN A  52     -20.723  -9.089 -25.940  0.00  0.00      C2   H
ATOM    777  HG2 GLN A  52     -22.048  -9.761 -25.128  0.00  0.00      C2   H
ATOM    778 HE22 GLN A  52     -20.253 -12.853 -25.645  0.00  0.00      C2   H
ATOM    779 HE21 GLN A  52     -21.619 -11.784 -26.096  0.00  0.00      C2   H
ATOM    780  N   MET A  53     -20.788  -6.085 -21.835  0.00  0.00      C2   N
ATOM    781  CA  MET A  53     -20.840  -5.466 -20.481  0.00  0.00      C2   C
ATOM    782  C   MET A  53     -20.432  -3.991 -20.725  0.00  0.00      C2   C
ATOM    783  O   MET A  53     -19.240  -3.715 -20.927  0.00  0.00      C2   O
ATOM    784  CB  MET A  53     -19.876  -6.231 -19.512  0.00  0.00      C2   C
ATOM    785  CG  MET A  53     -19.993  -7.758 -19.429  0.00  0.00      C2   C
ATOM    786  SD  MET A  53     -19.415  -8.460 -17.889  0.00  0.00      C2   S
ATOM    787  CE  MET A  53     -17.594  -8.136 -18.117  0.00  0.00      C2   C
ATOM    788  H   MET A  53     -19.931  -5.934 -22.348  0.00  0.00      C2   H
ATOM    789  HA  MET A  53     -21.873  -5.475 -20.131  0.00  0.00      C2   H
ATOM    790  HB3 MET A  53     -20.005  -5.863 -18.494  0.00  0.00      C2   H
ATOM    791  HB2 MET A  53     -18.837  -5.957 -19.694  0.00  0.00      C2   H
ATOM    792  HG3 MET A  53     -19.322  -8.180 -20.178  0.00  0.00      C2   H
ATOM    793  HG2 MET A  53     -21.001  -8.118 -19.634  0.00  0.00      C2   H
ATOM    794  HE1 MET A  53     -16.967  -8.447 -17.281  0.00  0.00      C2   H
ATOM    795  HE2 MET A  53     -17.164  -8.668 -18.965  0.00  0.00      C2   H
ATOM    796  HE3 MET A  53     -17.505  -7.088 -18.402  0.00  0.00      C2   H
ATOM    797  N   LYS A  54     -21.430  -3.080 -20.753  0.00  0.00      C2   N
ATOM    798  CA  LYS A  54     -21.360  -1.675 -21.107  0.00  0.00      C2   C
ATOM    799  C   LYS A  54     -22.432  -0.923 -20.288  0.00  0.00      C2   C
ATOM    800  O   LYS A  54     -23.570  -1.336 -20.302  0.00  0.00      C2   O
ATOM    801  CB  LYS A  54     -21.445  -1.675 -22.741  0.00  0.00      C2   C
ATOM    802  CG  LYS A  54     -21.708  -0.274 -23.351  0.00  0.00      C2   C
ATOM    803  CD  LYS A  54     -20.632   0.748 -23.095  0.00  0.00      C2   C
ATOM    804  CE  LYS A  54     -19.216   0.440 -23.533  0.00  0.00      C2   C
ATOM    805  NZ  LYS A  54     -18.929   0.577 -24.933  0.00  0.00      C2   N
ATOM    806  H   LYS A  54     -22.343  -3.396 -20.458  0.00  0.00      C2   H
ATOM    807  HA  LYS A  54     -20.403  -1.236 -20.825  0.00  0.00      C2   H
ATOM    808  HB3 LYS A  54     -22.276  -2.300 -23.069  0.00  0.00      C2   H
ATOM    809  HB2 LYS A  54     -20.602  -2.127 -23.265  0.00  0.00      C2   H
ATOM    810  HG3 LYS A  54     -22.664   0.198 -23.125  0.00  0.00      C2   H
ATOM    811  HG2 LYS A  54     -21.851  -0.399 -24.424  0.00  0.00      C2   H
ATOM    812  HD3 LYS A  54     -20.653   1.078 -22.057  0.00  0.00      C2   H
ATOM    813  HD2 LYS A  54     -21.032   1.660 -23.539  0.00  0.00      C2   H
ATOM    814  HE3 LYS A  54     -19.048  -0.576 -23.176  0.00  0.00      C2   H
ATOM    815  HE2 LYS A  54     -18.555   1.118 -22.992  0.00  0.00      C2   H
ATOM    816  HZ1 LYS A  54     -17.960   0.368 -25.124  0.00  0.00      C2   H
ATOM    817  HZ2 LYS A  54     -19.504   0.051 -25.575  0.00  0.00      C2   H
ATOM    818  HZ3 LYS A  54     -19.027   1.509 -25.311  0.00  0.00      C2   H
ATOM    819  N   NMA A  54     -22.069   0.150 -19.613  0.00  0.00      C2   N
ATOM    820  CA  NMA A  54     -22.946   1.101 -18.930  0.00  0.00      C2   C
ATOM    821  H   NMA A  54     -21.090   0.396 -19.576  0.00  0.00      C2   H
ATOM    822  1HA NMA A  54     -23.994   0.804 -18.987  0.00  0.00      C2   H
ATOM    823  2HA NMA A  54     -22.889   0.943 -17.853  0.00  0.00      C2   H
ATOM    824  3HA NMA A  54     -22.927   2.146 -19.238  0.00  0.00      C2   H
ATOM    825  CH3 ACE A 180      -5.570   3.674 -32.732  0.00  0.00      C2   C
ATOM    826  C   ACE A 180      -4.283   4.087 -32.022  0.00  0.00      C2   C
ATOM    827  O   ACE A 180      -3.581   3.175 -31.679  0.00  0.00      C2   O
ATOM    828  1H  ACE A 180      -6.128   2.969 -32.117  0.00  0.00      C2   H
ATOM    829  2H  ACE A 180      -6.185   4.513 -33.058  0.00  0.00      C2   H
ATOM    830  3H  ACE A 180      -5.269   3.165 -33.648  0.00  0.00      C2   H
ATOM    831  N   THR A 181      -4.042   5.353 -31.688  0.00  0.00      C2   N
ATOM    832  CA  THR A 181      -2.936   5.875 -30.880  0.00  0.00      C2   C
ATOM    833  C   THR A 181      -3.276   5.781 -29.403  0.00  0.00      C2   C
ATOM    834  O   THR A 181      -2.322   5.764 -28.649  0.00  0.00      C2   O
ATOM    835  CB  THR A 181      -2.591   7.373 -31.160  0.00  0.00      C2   C
ATOM    836  OG1 THR A 181      -3.696   8.259 -30.877  0.00  0.00      C2   O
ATOM    837  CG2 THR A 181      -2.347   7.576 -32.676  0.00  0.00      C2   C
ATOM    838  H1  THR A 181      -4.569   6.125 -32.070  0.00  0.00      C2   H
ATOM    839  HA  THR A 181      -2.015   5.330 -31.088  0.00  0.00      C2   H
ATOM    840  HB  THR A 181      -1.712   7.671 -30.588  0.00  0.00      C2   H
ATOM    841  HG1 THR A 181      -3.481   8.685 -30.045  0.00  0.00      C2   H
ATOM    842 HG21 THR A 181      -2.113   8.624 -32.863  0.00  0.00      C2   H
ATOM    843 HG22 THR A 181      -1.512   7.002 -33.079  0.00  0.00      C2   H
ATOM    844 HG23 THR A 181      -3.226   7.338 -33.275  0.00  0.00      C2   H
ATOM    845  N   THR A 182      -4.594   5.815 -28.999  0.00  0.00      C2   N
ATOM    846  CA  THR A 182      -5.060   5.780 -27.612  0.00  0.00      C2   C
ATOM    847  C   THR A 182      -4.551   4.506 -26.825  0.00  0.00      C2   C
ATOM    848  O   THR A 182      -4.371   3.411 -27.419  0.00  0.00      C2   O
ATOM    849  CB  THR A 182      -6.558   6.071 -27.535  0.00  0.00      C2   C
ATOM    850  OG1 THR A 182      -6.997   7.324 -28.151  0.00  0.00      C2   O
ATOM    851  CG2 THR A 182      -7.116   6.057 -26.141  0.00  0.00      C2   C
ATOM    852  H   THR A 182      -5.360   5.914 -29.649  0.00  0.00      C2   H
ATOM    853  HA  THR A 182      -4.529   6.666 -27.264  0.00  0.00      C2   H
ATOM    854  HB  THR A 182      -7.065   5.336 -28.160  0.00  0.00      C2   H
ATOM    855  HG1 THR A 182      -6.745   7.335 -29.077  0.00  0.00      C2   H
ATOM    856 HG21 THR A 182      -7.091   5.032 -25.769  0.00  0.00      C2   H
ATOM    857 HG22 THR A 182      -6.680   6.775 -25.447  0.00  0.00      C2   H
ATOM    858 HG23 THR A 182      -8.178   6.294 -26.202  0.00  0.00      C2   H
ATOM    859  N   GLY A 183      -4.184   4.692 -25.572  0.00  0.00      C2   N
ATOM    860  CA  GLY A 183      -3.606   3.712 -24.621  0.00  0.00      C2   C
ATOM    861  C   GLY A 183      -4.673   2.973 -23.766  0.00  0.00      C2   C
ATOM    862  O   GLY A 183      -5.673   2.484 -24.288  0.00  0.00      C2   O
ATOM    863  H   GLY A 183      -4.289   5.632 -25.216  0.00  0.00      C2   H
ATOM    864  HA3 GLY A 183      -2.927   4.289 -23.993  0.00  0.00      C2   H
ATOM    865  HA2 GLY A 183      -3.027   2.964 -25.164  0.00  0.00      C2   H
ATOM    866  N   ILE A 184      -4.360   2.820 -22.437  0.00  0.00      C2   N
ATOM    867  CA  ILE A 184      -5.194   2.141 -21.506  0.00  0.00      C2   C
ATOM    868  C   ILE A 184      -6.511   2.936 -21.261  0.00  0.00      C2   C
ATOM    869  O   ILE A 184      -6.465   4.136 -20.935  0.00  0.00      C2   O
ATOM    870  CB  ILE A 184      -4.302   1.940 -20.202  0.00  0.00      C2   C
ATOM    871  CG1 ILE A 184      -2.967   1.308 -20.571  0.00  0.00      C2   C
ATOM    872  CG2 ILE A 184      -5.082   1.077 -19.213  0.00  0.00      C2   C
ATOM    873  CD1 ILE A 184      -2.057   0.755 -19.436  0.00  0.00      C2   C
ATOM    874  H   ILE A 184      -3.597   3.353 -22.043  0.00  0.00      C2   H
ATOM    875  HA  ILE A 184      -5.420   1.155 -21.913  0.00  0.00      C2   H
ATOM    876  HB  ILE A 184      -4.259   2.802 -19.536  0.00  0.00      C2   H
ATOM    877 HG13 ILE A 184      -2.361   2.050 -21.091  0.00  0.00      C2   H
ATOM    878 HG12 ILE A 184      -3.111   0.419 -21.186  0.00  0.00      C2   H
ATOM    879 HG21 ILE A 184      -5.748   1.652 -18.569  0.00  0.00      C2   H
ATOM    880 HG22 ILE A 184      -5.635   0.366 -19.826  0.00  0.00      C2   H
ATOM    881 HG23 ILE A 184      -4.445   0.450 -18.589  0.00  0.00      C2   H
ATOM    882 HD11 ILE A 184      -2.171  -0.327 -19.369  0.00  0.00      C2   H
ATOM    883 HD12 ILE A 184      -1.018   1.018 -19.632  0.00  0.00      C2   H
ATOM    884 HD13 ILE A 184      -2.257   1.303 -18.515  0.00  0.00      C2   H
ATOM    885  N   VAL A 185      -7.686   2.299 -21.527  0.00  0.00      C2   N
ATOM    886  CA  VAL A 185      -8.942   3.010 -21.559  0.00  0.00      C2   C
ATOM    887  C   VAL A 185      -9.972   2.304 -20.595  0.00  0.00      C2   C
ATOM    888  O   VAL A 185     -10.051   1.052 -20.694  0.00  0.00      C2   O
ATOM    889  CB  VAL A 185      -9.638   2.921 -22.975  0.00  0.00      C2   C
ATOM    890  CG1 VAL A 185      -9.687   1.586 -23.656  0.00  0.00      C2   C
ATOM    891  CG2 VAL A 185     -11.075   3.589 -23.064  0.00  0.00      C2   C
ATOM    892  H   VAL A 185      -7.706   1.330 -21.810  0.00  0.00      C2   H
ATOM    893  HA  VAL A 185      -8.789   4.070 -21.357  0.00  0.00      C2   H
ATOM    894  HB  VAL A 185      -8.946   3.478 -23.608  0.00  0.00      C2   H
ATOM    895 HG11 VAL A 185      -8.702   1.144 -23.504  0.00  0.00      C2   H
ATOM    896 HG12 VAL A 185     -10.506   0.909 -23.415  0.00  0.00      C2   H
ATOM    897 HG13 VAL A 185      -9.607   1.649 -24.742  0.00  0.00      C2   H
ATOM    898 HG21 VAL A 185     -11.406   3.580 -24.102  0.00  0.00      C2   H
ATOM    899 HG22 VAL A 185     -11.849   3.010 -22.561  0.00  0.00      C2   H
ATOM    900 HG23 VAL A 185     -11.067   4.616 -22.698  0.00  0.00      C2   H
ATOM    901  N   GLU A 186     -10.716   3.098 -19.840  0.00  0.00      C2   N
ATOM    902  CA  GLU A 186     -11.909   2.658 -19.080  0.00  0.00      C2   C
ATOM    903  C   GLU A 186     -12.987   2.240 -20.025  0.00  0.00      C2   C
ATOM    904  O   GLU A 186     -13.427   3.055 -20.824  0.00  0.00      C2   O
ATOM    905  CB  GLU A 186     -12.342   3.877 -18.223  0.00  0.00      C2   C
ATOM    906  CG  GLU A 186     -13.341   3.708 -17.084  0.00  0.00      C2   C
ATOM    907  CD  GLU A 186     -14.049   4.955 -16.616  0.00  0.00      C2   C
ATOM    908  OE1 GLU A 186     -14.844   5.537 -17.376  0.00  0.00      C2   O
ATOM    909  OE2 GLU A 186     -13.797   5.265 -15.411  0.00  0.00      C2   O
ATOM    910  H   GLU A 186     -10.606   4.101 -19.889  0.00  0.00      C2   H
ATOM    911  HA  GLU A 186     -11.506   1.898 -18.411  0.00  0.00      C2   H
ATOM    912  HB3 GLU A 186     -12.804   4.523 -18.970  0.00  0.00      C2   H
ATOM    913  HB2 GLU A 186     -11.423   4.368 -17.903  0.00  0.00      C2   H
ATOM    914  HG3 GLU A 186     -12.883   3.291 -16.187  0.00  0.00      C2   H
ATOM    915  HG2 GLU A 186     -14.181   3.082 -17.383  0.00  0.00      C2   H
ATOM    916  N   THR A 187     -13.532   1.057 -19.842  0.00  0.00      C2   N
ATOM    917  CA  THR A 187     -14.916   0.849 -20.151  0.00  0.00      C2   C
ATOM    918  C   THR A 187     -15.703   0.530 -18.848  0.00  0.00      C2   C
ATOM    919  O   THR A 187     -15.325  -0.383 -18.101  0.00  0.00      C2   O
ATOM    920  CB  THR A 187     -14.986  -0.360 -21.057  0.00  0.00      C2   C
ATOM    921  OG1 THR A 187     -14.066  -0.145 -22.165  0.00  0.00      C2   O
ATOM    922  CG2 THR A 187     -16.402  -0.830 -21.555  0.00  0.00      C2   C
ATOM    923  H   THR A 187     -13.183   0.422 -19.138  0.00  0.00      C2   H
ATOM    924  HA  THR A 187     -15.389   1.746 -20.552  0.00  0.00      C2   H
ATOM    925  HB  THR A 187     -14.532  -1.217 -20.560  0.00  0.00      C2   H
ATOM    926  HG1 THR A 187     -13.238  -0.225 -21.685  0.00  0.00      C2   H
ATOM    927 HG21 THR A 187     -16.859  -1.518 -20.843  0.00  0.00      C2   H
ATOM    928 HG22 THR A 187     -17.117  -0.012 -21.634  0.00  0.00      C2   H
ATOM    929 HG23 THR A 187     -16.318  -1.285 -22.542  0.00  0.00      C2   H
ATOM    930  N   HIE A 188     -16.781   1.319 -18.605  0.00  0.00      C2   N
ATOM    931  CA  HIE A 188     -17.800   1.275 -17.501  0.00  0.00      C2   C
ATOM    932  C   HIE A 188     -18.809   0.231 -17.865  0.00  0.00      C2   C
ATOM    933  O   HIE A 188     -19.353   0.173 -18.942  0.00  0.00      C2   O
ATOM    934  CB  HIE A 188     -18.466   2.617 -17.368  0.00  0.00      C2   C
ATOM    935  CG  HIE A 188     -19.689   2.800 -16.527  0.00  0.00      C2   C
ATOM    936  ND1 HIE A 188     -19.603   2.567 -15.187  0.00  0.00      C2   N
ATOM    937  CD2 HIE A 188     -20.971   3.293 -16.862  0.00  0.00      C2   C
ATOM    938  CE1 HIE A 188     -20.818   2.747 -14.695  0.00  0.00      C2   C
ATOM    939  NE2 HIE A 188     -21.666   3.203 -15.650  0.00  0.00      C2   N
ATOM    940  H   HIE A 188     -17.067   2.029 -19.265  0.00  0.00      C2   H
ATOM    941  HA  HIE A 188     -17.358   1.057 -16.529  0.00  0.00      C2   H
ATOM    942  HB3 HIE A 188     -18.766   2.899 -18.377  0.00  0.00      C2   H
ATOM    943  HB2 HIE A 188     -17.775   3.411 -17.085  0.00  0.00      C2   H
ATOM    944  HD2 HIE A 188     -21.335   3.560 -17.843  0.00  0.00      C2   H
ATOM    945  HE1 HIE A 188     -20.937   2.595 -13.632  0.00  0.00      C2   H
ATOM    946  HE2 HIE A 188     -22.601   3.549 -15.489  0.00  0.00      C2   H
ATOM    947  N   PHE A 189     -19.124  -0.514 -16.821  0.00  0.00      C2   N
ATOM    948  CA  PHE A 189     -20.486  -1.038 -16.624  0.00  0.00      C2   C
ATOM    949  C   PHE A 189     -20.838  -0.993 -15.126  0.00  0.00      C2   C
ATOM    950  O   PHE A 189     -20.132  -0.376 -14.313  0.00  0.00      C2   O
ATOM    951  CB  PHE A 189     -20.541  -2.513 -17.234  0.00  0.00      C2   C
ATOM    952  CG  PHE A 189     -19.694  -3.565 -16.610  0.00  0.00      C2   C
ATOM    953  CD1 PHE A 189     -18.312  -3.634 -16.743  0.00  0.00      C2   C
ATOM    954  CD2 PHE A 189     -20.334  -4.631 -15.904  0.00  0.00      C2   C
ATOM    955  CE1 PHE A 189     -17.516  -4.684 -16.270  0.00  0.00      C2   C
ATOM    956  CE2 PHE A 189     -19.555  -5.672 -15.450  0.00  0.00      C2   C
ATOM    957  CZ  PHE A 189     -18.187  -5.718 -15.614  0.00  0.00      C2   C
ATOM    958  H   PHE A 189     -18.609  -0.372 -15.965  0.00  0.00      C2   H
ATOM    959  HA  PHE A 189     -21.149  -0.341 -17.136  0.00  0.00      C2   H
ATOM    960  HB3 PHE A 189     -20.202  -2.394 -18.263  0.00  0.00      C2   H
ATOM    961  HB2 PHE A 189     -21.565  -2.887 -17.265  0.00  0.00      C2   H
ATOM    962  HD1 PHE A 189     -17.843  -2.858 -17.331  0.00  0.00      C2   H
ATOM    963  HD2 PHE A 189     -21.403  -4.620 -15.752  0.00  0.00      C2   H
ATOM    964  HE1 PHE A 189     -16.459  -4.842 -16.423  0.00  0.00      C2   H
ATOM    965  HE2 PHE A 189     -20.088  -6.497 -15.001  0.00  0.00      C2   H
ATOM    966  HZ  PHE A 189     -17.749  -6.668 -15.345  0.00  0.00      C2   H
ATOM    967  N   THR A 190     -21.983  -1.560 -14.831  0.00  0.00      C2   N
ATOM    968  CA  THR A 190     -22.573  -1.621 -13.536  0.00  0.00      C2   C
ATOM    969  C   THR A 190     -23.620  -2.754 -13.437  0.00  0.00      C2   C
ATOM    970  O   THR A 190     -24.103  -3.131 -14.466  0.00  0.00      C2   O
ATOM    971  CB  THR A 190     -23.209  -0.181 -13.200  0.00  0.00      C2   C
ATOM    972  OG1 THR A 190     -23.798  -0.050 -11.982  0.00  0.00      C2   O
ATOM    973  CG2 THR A 190     -24.288   0.317 -14.141  0.00  0.00      C2   C
ATOM    974  H   THR A 190     -22.692  -1.955 -15.432  0.00  0.00      C2   H
ATOM    975  HA  THR A 190     -21.876  -1.877 -12.737  0.00  0.00      C2   H
ATOM    976  HB  THR A 190     -22.357   0.494 -13.286  0.00  0.00      C2   H
ATOM    977  HG1 THR A 190     -23.156  -0.309 -11.317  0.00  0.00      C2   H
ATOM    978 HG21 THR A 190     -24.697   1.289 -13.867  0.00  0.00      C2   H
ATOM    979 HG22 THR A 190     -23.971   0.565 -15.155  0.00  0.00      C2   H
ATOM    980 HG23 THR A 190     -25.098  -0.398 -14.283  0.00  0.00      C2   H
ATOM    981  N   PHE A 191     -23.858  -3.276 -12.207  0.00  0.00      C2   N
ATOM    982  CA  PHE A 191     -24.964  -4.131 -11.821  0.00  0.00      C2   C
ATOM    983  C   PHE A 191     -25.133  -3.966 -10.234  0.00  0.00      C2   C
ATOM    984  O   PHE A 191     -24.141  -3.798  -9.578  0.00  0.00      C2   O
ATOM    985  CB  PHE A 191     -24.747  -5.654 -12.317  0.00  0.00      C2   C
ATOM    986  CG  PHE A 191     -25.811  -6.557 -11.973  0.00  0.00      C2   C
ATOM    987  CD1 PHE A 191     -26.948  -6.769 -12.765  0.00  0.00      C2   C
ATOM    988  CD2 PHE A 191     -25.802  -7.149 -10.707  0.00  0.00      C2   C
ATOM    989  CE1 PHE A 191     -27.857  -7.719 -12.432  0.00  0.00      C2   C
ATOM    990  CE2 PHE A 191     -26.739  -8.072 -10.353  0.00  0.00      C2   C
ATOM    991  CZ  PHE A 191     -27.792  -8.427 -11.217  0.00  0.00      C2   C
ATOM    992  H   PHE A 191     -23.388  -2.953 -11.373  0.00  0.00      C2   H
ATOM    993  HA  PHE A 191     -25.895  -3.745 -12.234  0.00  0.00      C2   H
ATOM    994  HB3 PHE A 191     -23.786  -5.975 -11.916  0.00  0.00      C2   H
ATOM    995  HB2 PHE A 191     -24.504  -5.598 -13.378  0.00  0.00      C2   H
ATOM    996  HD1 PHE A 191     -27.037  -6.388 -13.771  0.00  0.00      C2   H
ATOM    997  HD2 PHE A 191     -25.012  -7.034  -9.978  0.00  0.00      C2   H
ATOM    998  HE1 PHE A 191     -28.634  -7.956 -13.144  0.00  0.00      C2   H
ATOM    999  HE2 PHE A 191     -26.583  -8.629  -9.441  0.00  0.00      C2   H
ATOM   1000  HZ  PHE A 191     -28.412  -9.276 -10.972  0.00  0.00      C2   H
ATOM   1001  N   LYS A 192     -26.379  -4.017  -9.747  0.00  0.00      C2   N
ATOM   1002  CA  LYS A 192     -26.837  -3.626  -8.428  0.00  0.00      C2   C
ATOM   1003  C   LYS A 192     -26.157  -2.339  -7.812  0.00  0.00      C2   C
ATOM   1004  O   LYS A 192     -25.762  -2.445  -6.725  0.00  0.00      C2   O
ATOM   1005  CB  LYS A 192     -26.745  -4.816  -7.524  0.00  0.00      C2   C
ATOM   1006  CG  LYS A 192     -27.740  -5.913  -7.792  0.00  0.00      C2   C
ATOM   1007  CD  LYS A 192     -29.236  -5.527  -7.795  0.00  0.00      C2   C
ATOM   1008  CE  LYS A 192     -30.319  -6.640  -7.933  0.00  0.00      C2   C
ATOM   1009  NZ  LYS A 192     -31.601  -5.949  -8.200  0.00  0.00      C2   N
ATOM   1010  H   LYS A 192     -27.123  -4.319 -10.359  0.00  0.00      C2   H
ATOM   1011  HA  LYS A 192     -27.890  -3.413  -8.614  0.00  0.00      C2   H
ATOM   1012  HB3 LYS A 192     -26.855  -4.474  -6.495  0.00  0.00      C2   H
ATOM   1013  HB2 LYS A 192     -25.772  -5.287  -7.656  0.00  0.00      C2   H
ATOM   1014  HG3 LYS A 192     -27.669  -6.755  -7.104  0.00  0.00      C2   H
ATOM   1015  HG2 LYS A 192     -27.584  -6.352  -8.777  0.00  0.00      C2   H
ATOM   1016  HD3 LYS A 192     -29.351  -4.887  -8.669  0.00  0.00      C2   H
ATOM   1017  HD2 LYS A 192     -29.427  -4.923  -6.908  0.00  0.00      C2   H
ATOM   1018  HE3 LYS A 192     -30.282  -7.303  -7.068  0.00  0.00      C2   H
ATOM   1019  HE2 LYS A 192     -30.123  -7.277  -8.795  0.00  0.00      C2   H
ATOM   1020  HZ1 LYS A 192     -32.140  -6.701  -8.605  0.00  0.00      C2   H
ATOM   1021  HZ2 LYS A 192     -31.986  -5.469  -7.400  0.00  0.00      C2   H
ATOM   1022  HZ3 LYS A 192     -31.570  -5.217  -8.896  0.00  0.00      C2   H
ATOM   1023  N   ASP A 193     -26.132  -1.229  -8.548  0.00  0.00      C2   N
ATOM   1024  CA  ASP A 193     -25.752   0.137  -8.139  0.00  0.00      C2   C
ATOM   1025  C   ASP A 193     -24.242   0.414  -7.834  0.00  0.00      C2   C
ATOM   1026  O   ASP A 193     -23.900   1.547  -7.431  0.00  0.00      C2   O
ATOM   1027  CB  ASP A 193     -26.610   0.664  -6.924  0.00  0.00      C2   C
ATOM   1028  CG  ASP A 193     -28.173   0.658  -7.003  0.00  0.00      C2   C
ATOM   1029  OD1 ASP A 193     -28.756   0.339  -5.914  0.00  0.00      C2   O
ATOM   1030  OD2 ASP A 193     -28.683   0.771  -8.137  0.00  0.00      C2   O
ATOM   1031  H   ASP A 193     -26.355  -1.362  -9.524  0.00  0.00      C2   H
ATOM   1032  HA  ASP A 193     -25.871   0.757  -9.028  0.00  0.00      C2   H
ATOM   1033  HB3 ASP A 193     -26.300   1.685  -6.701  0.00  0.00      C2   H
ATOM   1034  HB2 ASP A 193     -26.340   0.078  -6.045  0.00  0.00      C2   H
ATOM   1035  N   LEU A 194     -23.442  -0.613  -8.087  0.00  0.00      C2   N
ATOM   1036  CA  LEU A 194     -22.015  -0.658  -8.042  0.00  0.00      C2   C
ATOM   1037  C   LEU A 194     -21.577  -0.710  -9.516  0.00  0.00      C2   C
ATOM   1038  O   LEU A 194     -21.961  -1.557 -10.334  0.00  0.00      C2   O
ATOM   1039  CB  LEU A 194     -21.566  -1.892  -7.247  0.00  0.00      C2   C
ATOM   1040  CG  LEU A 194     -20.078  -2.121  -7.171  0.00  0.00      C2   C
ATOM   1041  CD1 LEU A 194     -19.279  -1.002  -6.476  0.00  0.00      C2   C
ATOM   1042  CD2 LEU A 194     -19.824  -3.532  -6.552  0.00  0.00      C2   C
ATOM   1043  H   LEU A 194     -23.771  -1.477  -8.495  0.00  0.00      C2   H
ATOM   1044  HA  LEU A 194     -21.747   0.275  -7.547  0.00  0.00      C2   H
ATOM   1045  HB3 LEU A 194     -21.994  -2.702  -7.838  0.00  0.00      C2   H
ATOM   1046  HB2 LEU A 194     -22.074  -1.842  -6.283  0.00  0.00      C2   H
ATOM   1047  HG  LEU A 194     -19.648  -2.053  -8.170  0.00  0.00      C2   H
ATOM   1048 HD11 LEU A 194     -19.767  -0.037  -6.614  0.00  0.00      C2   H
ATOM   1049 HD12 LEU A 194     -19.128  -1.191  -5.413  0.00  0.00      C2   H
ATOM   1050 HD13 LEU A 194     -18.289  -0.935  -6.926  0.00  0.00      C2   H
ATOM   1051 HD21 LEU A 194     -20.628  -3.694  -5.835  0.00  0.00      C2   H
ATOM   1052 HD22 LEU A 194     -20.001  -4.410  -7.173  0.00  0.00      C2   H
ATOM   1053 HD23 LEU A 194     -18.906  -3.701  -5.989  0.00  0.00      C2   H
ATOM   1054  N   HIS A 195     -20.666   0.236  -9.779  0.00  0.00      C2   N
ATOM   1055  CA  HIS A 195     -19.908   0.456 -11.112  0.00  0.00      C2   C
ATOM   1056  C   HIS A 195     -18.592  -0.301 -11.166  0.00  0.00      C2   C
ATOM   1057  O   HIS A 195     -17.868  -0.329 -10.226  0.00  0.00      C2   O
ATOM   1058  CB  HIS A 195     -19.683   2.022 -11.302  0.00  0.00      C2   C
ATOM   1059  CG  HIS A 195     -20.779   3.065 -11.080  0.00  0.00      C2   C
ATOM   1060  ND1 HIS A 195     -20.607   4.402 -11.329  0.00  0.00      C2   N
ATOM   1061  CD2 HIS A 195     -22.062   2.955 -10.632  0.00  0.00      C2   C
ATOM   1062  CE1 HIS A 195     -21.823   5.036 -11.133  0.00  0.00      C2   C
ATOM   1063  NE2 HIS A 195     -22.774   4.212 -10.698  0.00  0.00      C2   N
ATOM   1064  H   HIS A 195     -20.388   0.894  -9.065  0.00  0.00      C2   H
ATOM   1065  HA  HIS A 195     -20.482  -0.011 -11.912  0.00  0.00      C2   H
ATOM   1066  HB3 HIS A 195     -19.280   2.235 -12.293  0.00  0.00      C2   H
ATOM   1067  HB2 HIS A 195     -18.865   2.203 -10.605  0.00  0.00      C2   H
ATOM   1068  HD2 HIS A 195     -22.639   2.134 -10.234  0.00  0.00      C2   H
ATOM   1069  HE1 HIS A 195     -22.072   6.075 -11.289  0.00  0.00      C2   H
ATOM   1070  HD1 HIS A 195     -19.838   4.880 -11.779  0.00  0.00      C2   H
ATOM   1071  N   PHE A 196     -18.324  -0.893 -12.293  0.00  0.00      C2   N
ATOM   1072  CA  PHE A 196     -17.205  -1.786 -12.669  0.00  0.00      C2   C
ATOM   1073  C   PHE A 196     -16.489  -0.990 -13.811  0.00  0.00      C2   C
ATOM   1074  O   PHE A 196     -16.931  -0.914 -14.886  0.00  0.00      C2   O
ATOM   1075  CB  PHE A 196     -17.796  -3.132 -13.184  0.00  0.00      C2   C
ATOM   1076  CG  PHE A 196     -18.614  -3.955 -12.178  0.00  0.00      C2   C
ATOM   1077  CD1 PHE A 196     -20.021  -4.051 -12.274  0.00  0.00      C2   C
ATOM   1078  CD2 PHE A 196     -17.998  -4.427 -11.050  0.00  0.00      C2   C
ATOM   1079  CE1 PHE A 196     -20.768  -4.741 -11.333  0.00  0.00      C2   C
ATOM   1080  CE2 PHE A 196     -18.702  -5.236 -10.144  0.00  0.00      C2   C
ATOM   1081  CZ  PHE A 196     -20.103  -5.283 -10.235  0.00  0.00      C2   C
ATOM   1082  H   PHE A 196     -19.040  -0.845 -13.003  0.00  0.00      C2   H
ATOM   1083  HA  PHE A 196     -16.461  -1.984 -11.898  0.00  0.00      C2   H
ATOM   1084  HB3 PHE A 196     -16.982  -3.749 -13.564  0.00  0.00      C2   H
ATOM   1085  HB2 PHE A 196     -18.374  -2.917 -14.084  0.00  0.00      C2   H
ATOM   1086  HD1 PHE A 196     -20.536  -3.589 -13.103  0.00  0.00      C2   H
ATOM   1087  HD2 PHE A 196     -16.953  -4.382 -10.779  0.00  0.00      C2   H
ATOM   1088  HE1 PHE A 196     -21.812  -4.887 -11.568  0.00  0.00      C2   H
ATOM   1089  HE2 PHE A 196     -18.134  -5.729  -9.369  0.00  0.00      C2   H
ATOM   1090  HZ  PHE A 196     -20.686  -5.791  -9.482  0.00  0.00      C2   H
ATOM   1091  N   LYS A 197     -15.279  -0.480 -13.497  0.00  0.00      C2   N
ATOM   1092  CA  LYS A 197     -14.463   0.196 -14.502  0.00  0.00      C2   C
ATOM   1093  C   LYS A 197     -13.389  -0.799 -14.875  0.00  0.00      C2   C
ATOM   1094  O   LYS A 197     -12.380  -0.867 -14.126  0.00  0.00      C2   O
ATOM   1095  CB  LYS A 197     -13.847   1.407 -13.909  0.00  0.00      C2   C
ATOM   1096  CG  LYS A 197     -14.896   2.311 -13.248  0.00  0.00      C2   C
ATOM   1097  CD  LYS A 197     -16.002   2.813 -14.157  0.00  0.00      C2   C
ATOM   1098  CE  LYS A 197     -16.756   4.113 -13.791  0.00  0.00      C2   C
ATOM   1099  NZ  LYS A 197     -15.784   5.209 -13.519  0.00  0.00      C2   N
ATOM   1100  H   LYS A 197     -14.852  -0.493 -12.582  0.00  0.00      C2   H
ATOM   1101  HA  LYS A 197     -14.992   0.494 -15.407  0.00  0.00      C2   H
ATOM   1102  HB3 LYS A 197     -13.372   1.912 -14.750  0.00  0.00      C2   H
ATOM   1103  HB2 LYS A 197     -13.085   1.303 -13.135  0.00  0.00      C2   H
ATOM   1104  HG3 LYS A 197     -14.311   3.125 -12.820  0.00  0.00      C2   H
ATOM   1105  HG2 LYS A 197     -15.323   1.884 -12.341  0.00  0.00      C2   H
ATOM   1106  HD3 LYS A 197     -16.742   2.034 -14.339  0.00  0.00      C2   H
ATOM   1107  HD2 LYS A 197     -15.631   3.012 -15.163  0.00  0.00      C2   H
ATOM   1108  HE3 LYS A 197     -17.279   3.928 -12.853  0.00  0.00      C2   H
ATOM   1109  HE2 LYS A 197     -17.457   4.356 -14.590  0.00  0.00      C2   H
ATOM   1110  HZ1 LYS A 197     -15.032   5.283 -14.188  0.00  0.00      C2   H
ATOM   1111  HZ2 LYS A 197     -16.154   6.148 -13.561  0.00  0.00      C2   H
ATOM   1112  HZ3 LYS A 197     -15.423   4.981 -12.603  0.00  0.00      C2   H
ATOM   1113  N   MET A 198     -13.601  -1.564 -15.971  0.00  0.00      C2   N
ATOM   1114  CA  MET A 198     -12.677  -2.451 -16.482  0.00  0.00      C2   C
ATOM   1115  C   MET A 198     -11.729  -1.778 -17.481  0.00  0.00      C2   C
ATOM   1116  O   MET A 198     -12.074  -1.426 -18.608  0.00  0.00      C2   O
ATOM   1117  CB  MET A 198     -13.413  -3.740 -16.990  0.00  0.00      C2   C
ATOM   1118  CG  MET A 198     -14.429  -3.499 -18.143  0.00  0.00      C2   C
ATOM   1119  SD  MET A 198     -14.749  -5.064 -18.910  0.00  0.00      C2   S
ATOM   1120  CE  MET A 198     -16.251  -4.728 -19.810  0.00  0.00      C2   C
ATOM   1121  H   MET A 198     -14.423  -1.559 -16.559  0.00  0.00      C2   H
ATOM   1122  HA  MET A 198     -11.990  -2.810 -15.716  0.00  0.00      C2   H
ATOM   1123  HB3 MET A 198     -13.982  -4.177 -16.170  0.00  0.00      C2   H
ATOM   1124  HB2 MET A 198     -12.621  -4.370 -17.394  0.00  0.00      C2   H
ATOM   1125  HG3 MET A 198     -14.043  -2.796 -18.882  0.00  0.00      C2   H
ATOM   1126  HG2 MET A 198     -15.345  -3.057 -17.750  0.00  0.00      C2   H
ATOM   1127  HE1 MET A 198     -16.566  -5.641 -20.316  0.00  0.00      C2   H
ATOM   1128  HE2 MET A 198     -16.960  -4.252 -19.132  0.00  0.00      C2   H
ATOM   1129  HE3 MET A 198     -15.969  -4.040 -20.606  0.00  0.00      C2   H
ATOM   1130  N   PHE A 199     -10.485  -1.393 -17.037  0.00  0.00      C2   N
ATOM   1131  CA  PHE A 199      -9.459  -0.853 -17.858  0.00  0.00      C2   C
ATOM   1132  C   PHE A 199      -8.927  -1.907 -18.910  0.00  0.00      C2   C
ATOM   1133  O   PHE A 199      -8.312  -2.825 -18.458  0.00  0.00      C2   O
ATOM   1134  CB  PHE A 199      -8.442  -0.257 -16.922  0.00  0.00      C2   C
ATOM   1135  CG  PHE A 199      -8.946   1.060 -16.384  0.00  0.00      C2   C
ATOM   1136  CD1 PHE A 199      -8.785   2.293 -17.033  0.00  0.00      C2   C
ATOM   1137  CD2 PHE A 199      -9.690   1.086 -15.225  0.00  0.00      C2   C
ATOM   1138  CE1 PHE A 199      -9.274   3.538 -16.534  0.00  0.00      C2   C
ATOM   1139  CE2 PHE A 199     -10.129   2.320 -14.677  0.00  0.00      C2   C
ATOM   1140  CZ  PHE A 199     -10.030   3.527 -15.369  0.00  0.00      C2   C
ATOM   1141  H   PHE A 199     -10.256  -1.548 -16.065  0.00  0.00      C2   H
ATOM   1142  HA  PHE A 199      -9.887  -0.020 -18.416  0.00  0.00      C2   H
ATOM   1143  HB3 PHE A 199      -7.563   0.028 -17.502  0.00  0.00      C2   H
ATOM   1144  HB2 PHE A 199      -8.180  -0.938 -16.112  0.00  0.00      C2   H
ATOM   1145  HD1 PHE A 199      -8.289   2.315 -17.992  0.00  0.00      C2   H
ATOM   1146  HD2 PHE A 199      -9.816   0.195 -14.629  0.00  0.00      C2   H
ATOM   1147  HE1 PHE A 199      -9.170   4.410 -17.163  0.00  0.00      C2   H
ATOM   1148  HE2 PHE A 199     -10.686   2.275 -13.753  0.00  0.00      C2   H
ATOM   1149  HZ  PHE A 199     -10.537   4.443 -15.105  0.00  0.00      C2   H
ATOM   1150  N   ASP A 200      -9.211  -1.610 -20.166  0.00  0.00      C2   N
ATOM   1151  CA  ASP A 200      -8.778  -2.344 -21.331  0.00  0.00      C2   C
ATOM   1152  C   ASP A 200      -7.365  -1.851 -21.711  0.00  0.00      C2   C
ATOM   1153  O   ASP A 200      -7.290  -0.717 -22.126  0.00  0.00      C2   O
ATOM   1154  CB  ASP A 200      -9.784  -2.046 -22.507  0.00  0.00      C2   C
ATOM   1155  CG  ASP A 200      -9.301  -2.628 -23.829  0.00  0.00      C2   C
ATOM   1156  OD1 ASP A 200      -9.683  -2.184 -24.903  0.00  0.00      C2   O
ATOM   1157  OD2 ASP A 200      -8.559  -3.629 -23.812  0.00  0.00      C2   O
ATOM   1158  H   ASP A 200      -9.609  -0.703 -20.364  0.00  0.00      C2   H
ATOM   1159  HA  ASP A 200      -8.720  -3.422 -21.175  0.00  0.00      C2   H
ATOM   1160  HB3 ASP A 200     -10.019  -0.984 -22.587  0.00  0.00      C2   H
ATOM   1161  HB2 ASP A 200     -10.732  -2.523 -22.261  0.00  0.00      C2   H
ATOM   1162  N   VAL A 201      -6.358  -2.674 -21.471  0.00  0.00      C2   N
ATOM   1163  CA  VAL A 201      -5.005  -2.451 -21.908  0.00  0.00      C2   C
ATOM   1164  C   VAL A 201      -4.655  -2.830 -23.346  0.00  0.00      C2   C
ATOM   1165  O   VAL A 201      -3.510  -2.614 -23.814  0.00  0.00      C2   O
ATOM   1166  CB  VAL A 201      -4.023  -3.094 -20.885  0.00  0.00      C2   C
ATOM   1167  CG1 VAL A 201      -4.384  -2.620 -19.450  0.00  0.00      C2   C
ATOM   1168  CG2 VAL A 201      -3.916  -4.630 -20.895  0.00  0.00      C2   C
ATOM   1169  H   VAL A 201      -6.620  -3.551 -21.045  0.00  0.00      C2   H
ATOM   1170  HA  VAL A 201      -4.962  -1.366 -21.819  0.00  0.00      C2   H
ATOM   1171  HB  VAL A 201      -3.071  -2.642 -21.163  0.00  0.00      C2   H
ATOM   1172 HG11 VAL A 201      -3.484  -2.687 -18.839  0.00  0.00      C2   H
ATOM   1173 HG12 VAL A 201      -4.513  -1.543 -19.346  0.00  0.00      C2   H
ATOM   1174 HG13 VAL A 201      -5.211  -3.185 -19.019  0.00  0.00      C2   H
ATOM   1175 HG21 VAL A 201      -4.760  -5.256 -20.603  0.00  0.00      C2   H
ATOM   1176 HG22 VAL A 201      -3.591  -4.968 -21.879  0.00  0.00      C2   H
ATOM   1177 HG23 VAL A 201      -3.228  -4.979 -20.125  0.00  0.00      C2   H
ATOM   1178  N   GLY A 202      -5.631  -3.372 -24.081  0.00  0.00      C2   N
ATOM   1179  CA  GLY A 202      -5.347  -3.906 -25.435  0.00  0.00      C2   C
ATOM   1180  C   GLY A 202      -4.480  -3.134 -26.454  0.00  0.00      C2   C
ATOM   1181  O   GLY A 202      -4.052  -3.820 -27.382  0.00  0.00      C2   O
ATOM   1182  H   GLY A 202      -6.575  -3.562 -23.775  0.00  0.00      C2   H
ATOM   1183  HA3 GLY A 202      -6.256  -4.211 -25.953  0.00  0.00      C2   H
ATOM   1184  HA2 GLY A 202      -4.811  -4.838 -25.254  0.00  0.00      C2   H
ATOM   1185  N   GLY A 203      -4.293  -1.809 -26.336  0.00  0.00      C2   N
ATOM   1186  CA  GLY A 203      -3.605  -0.981 -27.352  0.00  0.00      C2   C
ATOM   1187  C   GLY A 203      -2.227  -0.422 -26.836  0.00  0.00      C2   C
ATOM   1188  O   GLY A 203      -1.477   0.174 -27.613  0.00  0.00      C2   O
ATOM   1189  H   GLY A 203      -4.685  -1.372 -25.514  0.00  0.00      C2   H
ATOM   1190  HA  GLY A 203      -3.457  -1.363 -28.362  0.00  0.00      C2   H
ATOM   1191  HA3 GLY A 203      -4.066   0.006 -27.389  0.00  0.00      C2   H
ATOM   1192  N   GLN A 204      -1.825  -0.609 -25.519  0.00  0.00      C2   N
ATOM   1193  CA  GLN A 204      -0.608  -0.103 -24.983  0.00  0.00      C2   C
ATOM   1194  C   GLN A 204       0.633  -0.798 -25.688  0.00  0.00      C2   C
ATOM   1195  O   GLN A 204       0.777  -1.996 -25.517  0.00  0.00      C2   O
ATOM   1196  CB  GLN A 204      -0.375  -0.202 -23.441  0.00  0.00      C2   C
ATOM   1197  CG  GLN A 204       0.845   0.544 -22.848  0.00  0.00      C2   C
ATOM   1198  CD  GLN A 204       0.982   1.993 -23.354  0.00  0.00      C2   C
ATOM   1199  OE1 GLN A 204       1.759   2.339 -24.243  0.00  0.00      C2   O
ATOM   1200  NE2 GLN A 204       0.117   2.868 -22.841  0.00  0.00      C2   N
ATOM   1201  H   GLN A 204      -2.449  -1.115 -24.908  0.00  0.00      C2   H
ATOM   1202  HA  GLN A 204      -0.526   0.928 -25.328  0.00  0.00      C2   H
ATOM   1203  HB3 GLN A 204      -0.371  -1.260 -23.176  0.00  0.00      C2   H
ATOM   1204  HB2 GLN A 204      -1.290   0.175 -22.985  0.00  0.00      C2   H
ATOM   1205  HG3 GLN A 204       1.767   0.023 -23.106  0.00  0.00      C2   H
ATOM   1206  HG2 GLN A 204       0.626   0.636 -21.784  0.00  0.00      C2   H
ATOM   1207 HE22 GLN A 204       0.063   3.815 -23.187  0.00  0.00      C2   H
ATOM   1208 HE21 GLN A 204      -0.532   2.629 -22.105  0.00  0.00      C2   H
ATOM   1209  N   ARG A 205       1.493  -0.118 -26.409  0.00  0.00      C2   N
ATOM   1210  CA  ARG A 205       2.533  -0.759 -27.265  0.00  0.00      C2   C
ATOM   1211  C   ARG A 205       3.803  -0.959 -26.541  0.00  0.00      C2   C
ATOM   1212  O   ARG A 205       4.733  -1.621 -27.086  0.00  0.00      C2   O
ATOM   1213  CB  ARG A 205       2.803   0.087 -28.524  0.00  0.00      C2   C
ATOM   1214  CG  ARG A 205       1.523   0.531 -29.308  0.00  0.00      C2   C
ATOM   1215  CD  ARG A 205       0.707  -0.560 -29.936  0.00  0.00      C2   C
ATOM   1216  NE  ARG A 205       1.240  -1.485 -31.009  0.00  0.00      C2   N
ATOM   1217  CZ  ARG A 205       1.553  -1.120 -32.266  0.00  0.00      C2   C
ATOM   1218  NH1 ARG A 205       1.327   0.113 -32.692  0.00  0.00      C2   N
ATOM   1219  NH2 ARG A 205       2.117  -1.986 -33.094  0.00  0.00      C2   N
ATOM   1220  H   ARG A 205       1.494   0.886 -26.292  0.00  0.00      C2   H
ATOM   1221  HA  ARG A 205       2.132  -1.726 -27.567  0.00  0.00      C2   H
ATOM   1222  HB3 ARG A 205       3.408  -0.514 -29.202  0.00  0.00      C2   H
ATOM   1223  HB2 ARG A 205       3.408   0.920 -28.165  0.00  0.00      C2   H
ATOM   1224  HG3 ARG A 205       1.870   1.253 -30.047  0.00  0.00      C2   H
ATOM   1225  HG2 ARG A 205       0.792   1.045 -28.684  0.00  0.00      C2   H
ATOM   1226  HD3 ARG A 205      -0.158  -0.045 -30.353  0.00  0.00      C2   H
ATOM   1227  HD2 ARG A 205       0.209  -1.182 -29.192  0.00  0.00      C2   H
ATOM   1228  HE  ARG A 205       1.593  -2.352 -30.630  0.00  0.00      C2   H
ATOM   1229 HH12 ARG A 205       1.706   0.480 -33.554  0.00  0.00      C2   H
ATOM   1230 HH11 ARG A 205       0.837   0.773 -32.105  0.00  0.00      C2   H
ATOM   1231 HH22 ARG A 205       2.377  -1.700 -34.027  0.00  0.00      C2   H
ATOM   1232 HH21 ARG A 205       2.526  -2.852 -32.772  0.00  0.00      C2   H
ATOM   1233  N   SER A 206       3.983  -0.413 -25.337  0.00  0.00      C2   N
ATOM   1234  CA  SER A 206       5.168  -0.694 -24.481  0.00  0.00      C2   C
ATOM   1235  C   SER A 206       5.219  -2.107 -23.818  0.00  0.00      C2   C
ATOM   1236  O   SER A 206       4.137  -2.658 -23.579  0.00  0.00      C2   O
ATOM   1237  CB  SER A 206       5.099   0.384 -23.351  0.00  0.00      C2   C
ATOM   1238  OG  SER A 206       5.472   1.611 -23.741  0.00  0.00      C2   O
ATOM   1239  H   SER A 206       3.357   0.294 -24.978  0.00  0.00      C2   H
ATOM   1240  HA  SER A 206       5.997  -0.536 -25.171  0.00  0.00      C2   H
ATOM   1241  HB3 SER A 206       5.590  -0.034 -22.472  0.00  0.00      C2   H
ATOM   1242  HB2 SER A 206       4.065   0.471 -23.015  0.00  0.00      C2   H
ATOM   1243  HG  SER A 206       6.426   1.516 -23.702  0.00  0.00      C2   H
ATOM   1244  N   GLU A 207       6.399  -2.686 -23.546  0.00  0.00      C2   N
ATOM   1245  CA  GLU A 207       6.556  -3.882 -22.739  0.00  0.00      C2   C
ATOM   1246  C   GLU A 207       5.822  -3.812 -21.379  0.00  0.00      C2   C
ATOM   1247  O   GLU A 207       6.109  -2.850 -20.644  0.00  0.00      C2   O
ATOM   1248  CB  GLU A 207       8.023  -4.306 -22.578  0.00  0.00      C2   C
ATOM   1249  CG  GLU A 207       8.613  -4.892 -23.894  0.00  0.00      C2   C
ATOM   1250  CD  GLU A 207      10.109  -5.165 -23.871  0.00  0.00      C2   C
ATOM   1251  OE1 GLU A 207      10.590  -6.257 -23.499  0.00  0.00      C2   O
ATOM   1252  OE2 GLU A 207      10.893  -4.289 -24.445  0.00  0.00      C2   O
ATOM   1253  H   GLU A 207       7.280  -2.297 -23.850  0.00  0.00      C2   H
ATOM   1254  HA  GLU A 207       6.011  -4.687 -23.231  0.00  0.00      C2   H
ATOM   1255  HB3 GLU A 207       8.156  -4.987 -21.737  0.00  0.00      C2   H
ATOM   1256  HB2 GLU A 207       8.661  -3.443 -22.387  0.00  0.00      C2   H
ATOM   1257  HG3 GLU A 207       8.525  -4.266 -24.782  0.00  0.00      C2   H
ATOM   1258  HG2 GLU A 207       8.076  -5.798 -24.176  0.00  0.00      C2   H
ATOM   1259  N   ARG A 208       4.953  -4.820 -21.069  0.00  0.00      C2   N
ATOM   1260  CA  ARG A 208       4.035  -4.908 -19.988  0.00  0.00      C2   C
ATOM   1261  C   ARG A 208       4.713  -4.735 -18.656  0.00  0.00      C2   C
ATOM   1262  O   ARG A 208       4.092  -4.117 -17.784  0.00  0.00      C2   O
ATOM   1263  CB  ARG A 208       3.242  -6.145 -20.287  0.00  0.00      C2   C
ATOM   1264  CG  ARG A 208       2.113  -6.482 -19.351  0.00  0.00      C2   C
ATOM   1265  CD  ARG A 208       1.228  -7.640 -19.854  0.00  0.00      C2   C
ATOM   1266  NE  ARG A 208       1.990  -8.757 -20.479  0.00  0.00      C2   N
ATOM   1267  CZ  ARG A 208       2.235  -9.036 -21.761  0.00  0.00      C2   C
ATOM   1268  NH1 ARG A 208       1.613  -8.317 -22.698  0.00  0.00      C2   N
ATOM   1269  NH2 ARG A 208       3.044 -10.078 -22.142  0.00  0.00      C2   N
ATOM   1270  H   ARG A 208       4.786  -5.466 -21.827  0.00  0.00      C2   H
ATOM   1271  HA  ARG A 208       3.351  -4.063 -20.073  0.00  0.00      C2   H
ATOM   1272  HB3 ARG A 208       3.944  -6.968 -20.421  0.00  0.00      C2   H
ATOM   1273  HB2 ARG A 208       2.811  -5.917 -21.262  0.00  0.00      C2   H
ATOM   1274  HG3 ARG A 208       1.541  -5.557 -19.289  0.00  0.00      C2   H
ATOM   1275  HG2 ARG A 208       2.489  -6.662 -18.343  0.00  0.00      C2   H
ATOM   1276  HD3 ARG A 208       0.271  -7.453 -20.340  0.00  0.00      C2   H
ATOM   1277  HD2 ARG A 208       0.860  -8.207 -18.998  0.00  0.00      C2   H
ATOM   1278  HE  ARG A 208       2.502  -9.330 -19.824  0.00  0.00      C2   H
ATOM   1279 HH12 ARG A 208       1.842  -8.524 -23.659  0.00  0.00      C2   H
ATOM   1280 HH11 ARG A 208       1.114  -7.465 -22.482  0.00  0.00      C2   H
ATOM   1281 HH22 ARG A 208       2.986 -10.429 -23.087  0.00  0.00      C2   H
ATOM   1282 HH21 ARG A 208       3.541 -10.677 -21.499  0.00  0.00      C2   H
ATOM   1283  N   LYS A 209       5.947  -5.239 -18.479  0.00  0.00      C2   N
ATOM   1284  CA  LYS A 209       6.731  -5.052 -17.181  0.00  0.00      C2   C
ATOM   1285  C   LYS A 209       7.132  -3.648 -16.684  0.00  0.00      C2   C
ATOM   1286  O   LYS A 209       7.637  -3.443 -15.575  0.00  0.00      C2   O
ATOM   1287  CB  LYS A 209       7.933  -6.081 -17.277  0.00  0.00      C2   C
ATOM   1288  CG  LYS A 209       9.045  -5.695 -18.277  0.00  0.00      C2   C
ATOM   1289  CD  LYS A 209      10.459  -6.326 -17.943  0.00  0.00      C2   C
ATOM   1290  CE  LYS A 209      10.452  -7.884 -18.272  0.00  0.00      C2   C
ATOM   1291  NZ  LYS A 209      11.813  -8.458 -18.127  0.00  0.00      C2   N
ATOM   1292  H   LYS A 209       6.461  -5.811 -19.133  0.00  0.00      C2   H
ATOM   1293  HA  LYS A 209       6.225  -5.376 -16.272  0.00  0.00      C2   H
ATOM   1294  HB3 LYS A 209       7.657  -7.134 -17.338  0.00  0.00      C2   H
ATOM   1295  HB2 LYS A 209       8.369  -6.049 -16.279  0.00  0.00      C2   H
ATOM   1296  HG3 LYS A 209       9.146  -4.610 -18.250  0.00  0.00      C2   H
ATOM   1297  HG2 LYS A 209       8.891  -5.941 -19.327  0.00  0.00      C2   H
ATOM   1298  HD3 LYS A 209      10.672  -6.275 -16.875  0.00  0.00      C2   H
ATOM   1299  HD2 LYS A 209      11.221  -5.814 -18.531  0.00  0.00      C2   H
ATOM   1300  HE3 LYS A 209      10.043  -8.165 -19.242  0.00  0.00      C2   H
ATOM   1301  HE2 LYS A 209       9.821  -8.284 -17.478  0.00  0.00      C2   H
ATOM   1302  HZ1 LYS A 209      12.548  -7.900 -18.537  0.00  0.00      C2   H
ATOM   1303  HZ2 LYS A 209      12.065  -8.632 -17.164  0.00  0.00      C2   H
ATOM   1304  HZ3 LYS A 209      11.932  -9.361 -18.564  0.00  0.00      C2   H
ATOM   1305  N   LYS A 210       6.980  -2.715 -17.599  0.00  0.00      C2   N
ATOM   1306  CA  LYS A 210       7.313  -1.290 -17.428  0.00  0.00      C2   C
ATOM   1307  C   LYS A 210       6.031  -0.519 -17.084  0.00  0.00      C2   C
ATOM   1308  O   LYS A 210       6.072   0.667 -16.862  0.00  0.00      C2   O
ATOM   1309  CB  LYS A 210       8.047  -0.723 -18.717  0.00  0.00      C2   C
ATOM   1310  CG  LYS A 210       9.253  -1.486 -19.314  0.00  0.00      C2   C
ATOM   1311  CD  LYS A 210      10.271  -2.019 -18.297  0.00  0.00      C2   C
ATOM   1312  CE  LYS A 210      10.801  -0.956 -17.310  0.00  0.00      C2   C
ATOM   1313  NZ  LYS A 210      12.047  -1.272 -16.648  0.00  0.00      C2   N
ATOM   1314  H   LYS A 210       6.528  -2.981 -18.462  0.00  0.00      C2   H
ATOM   1315  HA  LYS A 210       7.969  -1.139 -16.570  0.00  0.00      C2   H
ATOM   1316  HB3 LYS A 210       8.507   0.174 -18.301  0.00  0.00      C2   H
ATOM   1317  HB2 LYS A 210       7.438  -0.434 -19.574  0.00  0.00      C2   H
ATOM   1318  HG3 LYS A 210       9.643  -0.809 -20.073  0.00  0.00      C2   H
ATOM   1319  HG2 LYS A 210       8.879  -2.302 -19.933  0.00  0.00      C2   H
ATOM   1320  HD3 LYS A 210      11.030  -2.504 -18.910  0.00  0.00      C2   H
ATOM   1321  HD2 LYS A 210       9.697  -2.769 -17.752  0.00  0.00      C2   H
ATOM   1322  HE3 LYS A 210      10.110  -0.635 -16.531  0.00  0.00      C2   H
ATOM   1323  HE2 LYS A 210      10.901  -0.091 -17.966  0.00  0.00      C2   H
ATOM   1324  HZ1 LYS A 210      11.951  -2.214 -16.297  0.00  0.00      C2   H
ATOM   1325  HZ2 LYS A 210      12.701  -1.392 -17.408  0.00  0.00      C2   H
ATOM   1326  HZ3 LYS A 210      12.329  -0.662 -15.894  0.00  0.00      C2   H
ATOM   1327  N   TRP A 211       4.868  -1.167 -16.899  0.00  0.00      C2   N
ATOM   1328  CA  TRP A 211       3.610  -0.484 -16.613  0.00  0.00      C2   C
ATOM   1329  C   TRP A 211       2.636  -1.334 -15.729  0.00  0.00      C2   C
ATOM   1330  O   TRP A 211       1.788  -0.755 -15.045  0.00  0.00      C2   O
ATOM   1331  CB  TRP A 211       2.977   0.210 -17.837  0.00  0.00      C2   C
ATOM   1332  CG  TRP A 211       2.755  -0.625 -19.079  0.00  0.00      C2   C
ATOM   1333  CD1 TRP A 211       3.641  -0.733 -20.134  0.00  0.00      C2   C
ATOM   1334  CD2 TRP A 211       1.631  -1.438 -19.363  0.00  0.00      C2   C
ATOM   1335  NE1 TRP A 211       3.120  -1.667 -20.987  0.00  0.00      C2   N
ATOM   1336  CE2 TRP A 211       1.842  -2.061 -20.632  0.00  0.00      C2   C
ATOM   1337  CE3 TRP A 211       0.432  -1.703 -18.631  0.00  0.00      C2   C
ATOM   1338  CZ2 TRP A 211       0.863  -2.914 -21.208  0.00  0.00      C2   C
ATOM   1339  CZ3 TRP A 211      -0.474  -2.651 -19.175  0.00  0.00      C2   C
ATOM   1340  CH2 TRP A 211      -0.288  -3.241 -20.460  0.00  0.00      C2   C
ATOM   1341  H   TRP A 211       4.847  -2.067 -17.358  0.00  0.00      C2   H
ATOM   1342  HA  TRP A 211       3.802   0.279 -15.859  0.00  0.00      C2   H
ATOM   1343  HB3 TRP A 211       3.408   1.181 -18.080  0.00  0.00      C2   H
ATOM   1344  HB2 TRP A 211       1.950   0.391 -17.519  0.00  0.00      C2   H
ATOM   1345  HD1 TRP A 211       4.645  -0.337 -20.155  0.00  0.00      C2   H
ATOM   1346  HE1 TRP A 211       3.591  -2.089 -21.774  0.00  0.00      C2   H
ATOM   1347  HE3 TRP A 211       0.190  -1.221 -17.695  0.00  0.00      C2   H
ATOM   1348  HZ2 TRP A 211       1.020  -3.470 -22.120  0.00  0.00      C2   H
ATOM   1349  HZ3 TRP A 211      -1.411  -2.941 -18.723  0.00  0.00      C2   H
ATOM   1350  HH2 TRP A 211      -1.024  -3.923 -20.859  0.00  0.00      C2   H
ATOM   1351  N   ILE A 212       2.681  -2.677 -15.868  0.00  0.00      C2   N
ATOM   1352  CA  ILE A 212       1.798  -3.557 -15.164  0.00  0.00      C2   C
ATOM   1353  C   ILE A 212       1.695  -3.319 -13.628  0.00  0.00      C2   C
ATOM   1354  O   ILE A 212       0.620  -3.518 -13.022  0.00  0.00      C2   O
ATOM   1355  CB  ILE A 212       2.062  -5.060 -15.470  0.00  0.00      C2   C
ATOM   1356  CG1 ILE A 212       0.694  -5.918 -15.556  0.00  0.00      C2   C
ATOM   1357  CG2 ILE A 212       3.181  -5.661 -14.627  0.00  0.00      C2   C
ATOM   1358  CD1 ILE A 212      -0.390  -5.526 -16.639  0.00  0.00      C2   C
ATOM   1359  H   ILE A 212       3.337  -3.118 -16.498  0.00  0.00      C2   H
ATOM   1360  HA  ILE A 212       0.832  -3.303 -15.600  0.00  0.00      C2   H
ATOM   1361  HB  ILE A 212       2.316  -5.227 -16.516  0.00  0.00      C2   H
ATOM   1362 HG13 ILE A 212       0.219  -5.992 -14.578  0.00  0.00      C2   H
ATOM   1363 HG12 ILE A 212       0.959  -6.956 -15.762  0.00  0.00      C2   H
ATOM   1364 HG21 ILE A 212       2.854  -5.779 -13.594  0.00  0.00      C2   H
ATOM   1365 HG22 ILE A 212       3.321  -6.705 -14.907  0.00  0.00      C2   H
ATOM   1366 HG23 ILE A 212       4.134  -5.159 -14.796  0.00  0.00      C2   H
ATOM   1367 HD11 ILE A 212      -1.167  -4.854 -16.273  0.00  0.00      C2   H
ATOM   1368 HD12 ILE A 212       0.235  -5.009 -17.367  0.00  0.00      C2   H
ATOM   1369 HD13 ILE A 212      -0.854  -6.438 -17.012  0.00  0.00      C2   H
ATOM   1370  N   HIE A 213       2.857  -2.874 -13.062  0.00  0.00      C2   N
ATOM   1371  CA  HIE A 213       2.990  -2.216 -11.731  0.00  0.00      C2   C
ATOM   1372  C   HIE A 213       2.034  -1.058 -11.411  0.00  0.00      C2   C
ATOM   1373  O   HIE A 213       1.988  -0.616 -10.231  0.00  0.00      C2   O
ATOM   1374  CB  HIE A 213       4.454  -1.978 -11.334  0.00  0.00      C2   C
ATOM   1375  CG  HIE A 213       5.260  -1.256 -12.366  0.00  0.00      C2   C
ATOM   1376  ND1 HIE A 213       4.887  -0.093 -13.000  0.00  0.00      C2   N
ATOM   1377  CD2 HIE A 213       6.537  -1.607 -12.739  0.00  0.00      C2   C
ATOM   1378  CE1 HIE A 213       5.972   0.247 -13.714  0.00  0.00      C2   C
ATOM   1379  NE2 HIE A 213       6.945  -0.633 -13.669  0.00  0.00      C2   N
ATOM   1380  H   HIE A 213       3.696  -2.918 -13.623  0.00  0.00      C2   H
ATOM   1381  HA  HIE A 213       2.618  -2.913 -10.980  0.00  0.00      C2   H
ATOM   1382  HB3 HIE A 213       4.934  -2.929 -11.107  0.00  0.00      C2   H
ATOM   1383  HB2 HIE A 213       4.471  -1.440 -10.386  0.00  0.00      C2   H
ATOM   1384  HD2 HIE A 213       7.174  -2.435 -12.464  0.00  0.00      C2   H
ATOM   1385  HE1 HIE A 213       6.115   1.160 -14.274  0.00  0.00      C2   H
ATOM   1386  HE2 HIE A 213       7.910  -0.613 -13.967  0.00  0.00      C2   H
ATOM   1387  N   CYS A 214       1.203  -0.654 -12.363  0.00  0.00      C2   N
ATOM   1388  CA  CYS A 214       0.123   0.327 -12.245  0.00  0.00      C2   C
ATOM   1389  C   CYS A 214      -1.236  -0.401 -11.906  0.00  0.00      C2   C
ATOM   1390  O   CYS A 214      -2.148   0.338 -11.427  0.00  0.00      C2   O
ATOM   1391  CB  CYS A 214       0.022   1.275 -13.530  0.00  0.00      C2   C
ATOM   1392  SG  CYS A 214       1.436   2.386 -13.775  0.00  0.00      C2   S
ATOM   1393  H   CYS A 214       1.346  -0.820 -13.349  0.00  0.00      C2   H
ATOM   1394  HA  CYS A 214       0.248   0.977 -11.379  0.00  0.00      C2   H
ATOM   1395  HB3 CYS A 214      -0.805   1.953 -13.316  0.00  0.00      C2   H
ATOM   1396  HB2 CYS A 214      -0.124   0.708 -14.449  0.00  0.00      C2   H
ATOM   1397  HG  CYS A 214       1.319   2.939 -12.564  0.00  0.00      C2   H
ATOM   1398  N   PHE A 215      -1.368  -1.725 -12.127  0.00  0.00      C2   N
ATOM   1399  CA  PHE A 215      -2.650  -2.511 -11.965  0.00  0.00      C2   C
ATOM   1400  C   PHE A 215      -2.653  -3.594 -10.897  0.00  0.00      C2   C
ATOM   1401  O   PHE A 215      -3.753  -4.262 -10.810  0.00  0.00      C2   O
ATOM   1402  CB  PHE A 215      -3.122  -2.956 -13.445  0.00  0.00      C2   C
ATOM   1403  CG  PHE A 215      -3.341  -1.714 -14.250  0.00  0.00      C2   C
ATOM   1404  CD1 PHE A 215      -4.513  -1.054 -14.085  0.00  0.00      C2   C
ATOM   1405  CD2 PHE A 215      -2.256  -1.202 -15.047  0.00  0.00      C2   C
ATOM   1406  CE1 PHE A 215      -4.646   0.176 -14.810  0.00  0.00      C2   C
ATOM   1407  CE2 PHE A 215      -2.454  -0.086 -15.810  0.00  0.00      C2   C
ATOM   1408  CZ  PHE A 215      -3.607   0.651 -15.573  0.00  0.00      C2   C
ATOM   1409  H   PHE A 215      -0.648  -2.296 -12.545  0.00  0.00      C2   H
ATOM   1410  HA  PHE A 215      -3.405  -1.772 -11.697  0.00  0.00      C2   H
ATOM   1411  HB3 PHE A 215      -4.006  -3.591 -13.391  0.00  0.00      C2   H
ATOM   1412  HB2 PHE A 215      -2.374  -3.601 -13.906  0.00  0.00      C2   H
ATOM   1413  HD1 PHE A 215      -5.275  -1.403 -13.404  0.00  0.00      C2   H
ATOM   1414  HD2 PHE A 215      -1.361  -1.804 -15.114  0.00  0.00      C2   H
ATOM   1415  HE1 PHE A 215      -5.551   0.753 -14.685  0.00  0.00      C2   H
ATOM   1416  HE2 PHE A 215      -1.652   0.288 -16.429  0.00  0.00      C2   H
ATOM   1417  HZ  PHE A 215      -3.703   1.620 -16.041  0.00  0.00      C2   H
ATOM   1418  N   GLU A 216      -1.691  -3.663  -9.988  0.00  0.00      C2   N
ATOM   1419  CA  GLU A 216      -1.669  -4.532  -8.796  0.00  0.00      C2   C
ATOM   1420  C   GLU A 216      -2.869  -4.306  -7.853  0.00  0.00      C2   C
ATOM   1421  O   GLU A 216      -3.119  -5.195  -6.963  0.00  0.00      C2   O
ATOM   1422  CB  GLU A 216      -0.383  -4.329  -7.987  0.00  0.00      C2   C
ATOM   1423  CG  GLU A 216       0.224  -2.916  -7.677  0.00  0.00      C2   C
ATOM   1424  CD  GLU A 216      -0.551  -1.940  -6.859  0.00  0.00      C2   C
ATOM   1425  OE1 GLU A 216      -0.768  -2.134  -5.626  0.00  0.00      C2   O
ATOM   1426  OE2 GLU A 216      -0.899  -0.896  -7.443  0.00  0.00      C2   O
ATOM   1427  H   GLU A 216      -0.940  -2.995 -10.095  0.00  0.00      C2   H
ATOM   1428  HA  GLU A 216      -1.775  -5.567  -9.122  0.00  0.00      C2   H
ATOM   1429  HB3 GLU A 216       0.385  -4.755  -8.633  0.00  0.00      C2   H
ATOM   1430  HB2 GLU A 216      -0.363  -4.903  -7.061  0.00  0.00      C2   H
ATOM   1431  HG3 GLU A 216       0.528  -2.374  -8.573  0.00  0.00      C2   H
ATOM   1432  HG2 GLU A 216       1.178  -3.074  -7.173  0.00  0.00      C2   H
ATOM   1433  N   GLY A 217      -3.381  -3.073  -7.801  0.00  0.00      C2   N
ATOM   1434  CA  GLY A 217      -4.323  -2.773  -6.804  0.00  0.00      C2   C
ATOM   1435  C   GLY A 217      -5.751  -2.847  -7.306  0.00  0.00      C2   C
ATOM   1436  O   GLY A 217      -6.653  -2.471  -6.592  0.00  0.00      C2   O
ATOM   1437  H   GLY A 217      -3.096  -2.342  -8.437  0.00  0.00      C2   H
ATOM   1438  HA3 GLY A 217      -4.235  -1.746  -6.447  0.00  0.00      C2   H
ATOM   1439  HA2 GLY A 217      -4.158  -3.347  -5.893  0.00  0.00      C2   H
ATOM   1440  N   VAL A 218      -5.980  -3.353  -8.478  0.00  0.00      C2   N
ATOM   1441  CA  VAL A 218      -7.309  -3.705  -9.008  0.00  0.00      C2   C
ATOM   1442  C   VAL A 218      -7.972  -4.893  -8.160  0.00  0.00      C2   C
ATOM   1443  O   VAL A 218      -7.346  -5.640  -7.429  0.00  0.00      C2   O
ATOM   1444  CB  VAL A 218      -7.373  -4.078 -10.493  0.00  0.00      C2   C
ATOM   1445  CG1 VAL A 218      -6.943  -2.890 -11.424  0.00  0.00      C2   C
ATOM   1446  CG2 VAL A 218      -6.674  -5.443 -10.865  0.00  0.00      C2   C
ATOM   1447  H   VAL A 218      -5.177  -3.779  -8.917  0.00  0.00      C2   H
ATOM   1448  HA  VAL A 218      -7.822  -2.762  -8.822  0.00  0.00      C2   H
ATOM   1449  HB  VAL A 218      -8.399  -4.185 -10.845  0.00  0.00      C2   H
ATOM   1450 HG11 VAL A 218      -7.367  -1.913 -11.191  0.00  0.00      C2   H
ATOM   1451 HG12 VAL A 218      -5.869  -2.708 -11.440  0.00  0.00      C2   H
ATOM   1452 HG13 VAL A 218      -7.123  -3.240 -12.441  0.00  0.00      C2   H
ATOM   1453 HG21 VAL A 218      -7.454  -6.193 -10.731  0.00  0.00      C2   H
ATOM   1454 HG22 VAL A 218      -6.390  -5.383 -11.916  0.00  0.00      C2   H
ATOM   1455 HG23 VAL A 218      -5.810  -5.708 -10.256  0.00  0.00      C2   H
ATOM   1456  N   THR A 219      -9.311  -4.782  -8.138  0.00  0.00      C2   N
ATOM   1457  CA  THR A 219     -10.182  -5.763  -7.478  0.00  0.00      C2   C
ATOM   1458  C   THR A 219      -9.991  -7.176  -8.065  0.00  0.00      C2   C
ATOM   1459  O   THR A 219      -9.925  -8.143  -7.293  0.00  0.00      C2   O
ATOM   1460  CB  THR A 219     -11.674  -5.316  -7.541  0.00  0.00      C2   C
ATOM   1461  OG1 THR A 219     -11.868  -3.968  -7.053  0.00  0.00      C2   O
ATOM   1462  CG2 THR A 219     -12.612  -6.177  -6.775  0.00  0.00      C2   C
ATOM   1463  H   THR A 219      -9.786  -4.118  -8.733  0.00  0.00      C2   H
ATOM   1464  HA  THR A 219      -9.861  -5.658  -6.442  0.00  0.00      C2   H
ATOM   1465  HB  THR A 219     -12.067  -5.364  -8.556  0.00  0.00      C2   H
ATOM   1466  HG1 THR A 219     -11.462  -3.868  -6.189  0.00  0.00      C2   H
ATOM   1467 HG21 THR A 219     -12.752  -7.119  -7.305  0.00  0.00      C2   H
ATOM   1468 HG22 THR A 219     -12.200  -6.428  -5.798  0.00  0.00      C2   H
ATOM   1469 HG23 THR A 219     -13.589  -5.718  -6.631  0.00  0.00      C2   H
ATOM   1470  N   ALA A 220      -9.923  -7.314  -9.434  0.00  0.00      C2   N
ATOM   1471  CA  ALA A 220      -9.809  -8.626 -10.093  0.00  0.00      C2   C
ATOM   1472  C   ALA A 220      -9.250  -8.208 -11.452  0.00  0.00      C2   C
ATOM   1473  O   ALA A 220      -9.472  -7.044 -11.880  0.00  0.00      C2   O
ATOM   1474  CB  ALA A 220     -11.207  -9.222 -10.289  0.00  0.00      C2   C
ATOM   1475  H   ALA A 220      -9.790  -6.539 -10.068  0.00  0.00      C2   H
ATOM   1476  HA  ALA A 220      -9.142  -9.365  -9.649  0.00  0.00      C2   H
ATOM   1477  HB1 ALA A 220     -11.926  -8.435 -10.514  0.00  0.00      C2   H
ATOM   1478  HB2 ALA A 220     -11.306  -9.899 -11.137  0.00  0.00      C2   H
ATOM   1479  HB3 ALA A 220     -11.532  -9.782  -9.412  0.00  0.00      C2   H
ATOM   1480  N   ILE A 221      -8.499  -9.153 -12.080  0.00  0.00      C2   N
ATOM   1481  CA  ILE A 221      -8.086  -9.200 -13.460  0.00  0.00      C2   C
ATOM   1482  C   ILE A 221      -9.098 -10.011 -14.274  0.00  0.00      C2   C
ATOM   1483  O   ILE A 221      -9.254 -11.201 -13.912  0.00  0.00      C2   O
ATOM   1484  CB  ILE A 221      -6.679  -9.851 -13.543  0.00  0.00      C2   C
ATOM   1485  CG1 ILE A 221      -5.512  -9.088 -12.743  0.00  0.00      C2   C
ATOM   1486  CG2 ILE A 221      -6.131 -10.196 -14.886  0.00  0.00      C2   C
ATOM   1487  CD1 ILE A 221      -4.515 -10.153 -12.170  0.00  0.00      C2   C
ATOM   1488  H   ILE A 221      -8.403 -10.056 -11.637  0.00  0.00      C2   H
ATOM   1489  HA  ILE A 221      -8.066  -8.221 -13.937  0.00  0.00      C2   H
ATOM   1490  HB  ILE A 221      -6.905 -10.815 -13.088  0.00  0.00      C2   H
ATOM   1491 HG13 ILE A 221      -5.878  -8.416 -11.967  0.00  0.00      C2   H
ATOM   1492 HG12 ILE A 221      -5.029  -8.388 -13.424  0.00  0.00      C2   H
ATOM   1493 HG21 ILE A 221      -5.088 -10.511 -14.882  0.00  0.00      C2   H
ATOM   1494 HG22 ILE A 221      -6.628 -11.112 -15.205  0.00  0.00      C2   H
ATOM   1495 HG23 ILE A 221      -6.298  -9.459 -15.672  0.00  0.00      C2   H
ATOM   1496 HD11 ILE A 221      -5.105 -10.727 -11.456  0.00  0.00      C2   H
ATOM   1497 HD12 ILE A 221      -4.272 -10.782 -13.026  0.00  0.00      C2   H
ATOM   1498 HD13 ILE A 221      -3.652  -9.637 -11.749  0.00  0.00      C2   H
ATOM   1499  N   ILE A 222      -9.766  -9.363 -15.166  0.00  0.00      C2   N
ATOM   1500  CA  ILE A 222     -10.586 -10.072 -16.194  0.00  0.00      C2   C
ATOM   1501  C   ILE A 222      -9.753 -10.586 -17.399  0.00  0.00      C2   C
ATOM   1502  O   ILE A 222      -9.338  -9.747 -18.183  0.00  0.00      C2   O
ATOM   1503  CB  ILE A 222     -11.859  -9.295 -16.704  0.00  0.00      C2   C
ATOM   1504  CG1 ILE A 222     -12.711  -8.705 -15.593  0.00  0.00      C2   C
ATOM   1505  CG2 ILE A 222     -12.773 -10.107 -17.652  0.00  0.00      C2   C
ATOM   1506  CD1 ILE A 222     -13.745  -7.610 -16.174  0.00  0.00      C2   C
ATOM   1507  H   ILE A 222      -9.466  -8.446 -15.466  0.00  0.00      C2   H
ATOM   1508  HA  ILE A 222     -11.034 -10.963 -15.754  0.00  0.00      C2   H
ATOM   1509  HB  ILE A 222     -11.396  -8.489 -17.272  0.00  0.00      C2   H
ATOM   1510 HG13 ILE A 222     -12.167  -8.263 -14.758  0.00  0.00      C2   H
ATOM   1511 HG12 ILE A 222     -13.230  -9.512 -15.076  0.00  0.00      C2   H
ATOM   1512 HG21 ILE A 222     -13.274 -10.914 -17.117  0.00  0.00      C2   H
ATOM   1513 HG22 ILE A 222     -13.522  -9.496 -18.155  0.00  0.00      C2   H
ATOM   1514 HG23 ILE A 222     -12.277 -10.656 -18.452  0.00  0.00      C2   H
ATOM   1515 HD11 ILE A 222     -13.950  -6.835 -15.435  0.00  0.00      C2   H
ATOM   1516 HD12 ILE A 222     -13.382  -7.165 -17.101  0.00  0.00      C2   H
ATOM   1517 HD13 ILE A 222     -14.708  -8.095 -16.335  0.00  0.00      C2   H
ATOM   1518  N   PHE A 223      -9.613 -11.856 -17.567  0.00  0.00      C2   N
ATOM   1519  CA  PHE A 223      -8.714 -12.419 -18.531  0.00  0.00      C2   C
ATOM   1520  C   PHE A 223      -9.455 -13.224 -19.645  0.00  0.00      C2   C
ATOM   1521  O   PHE A 223     -10.034 -14.259 -19.262  0.00  0.00      C2   O
ATOM   1522  CB  PHE A 223      -7.768 -13.271 -17.748  0.00  0.00      C2   C
ATOM   1523  CG  PHE A 223      -6.494 -13.643 -18.478  0.00  0.00      C2   C
ATOM   1524  CD1 PHE A 223      -5.374 -12.803 -18.558  0.00  0.00      C2   C
ATOM   1525  CD2 PHE A 223      -6.512 -14.779 -19.282  0.00  0.00      C2   C
ATOM   1526  CE1 PHE A 223      -4.214 -13.228 -19.251  0.00  0.00      C2   C
ATOM   1527  CE2 PHE A 223      -5.400 -15.215 -19.970  0.00  0.00      C2   C
ATOM   1528  CZ  PHE A 223      -4.260 -14.425 -19.943  0.00  0.00      C2   C
ATOM   1529  H   PHE A 223     -10.044 -12.513 -16.931  0.00  0.00      C2   H
ATOM   1530  HA  PHE A 223      -8.115 -11.632 -18.989  0.00  0.00      C2   H
ATOM   1531  HB3 PHE A 223      -8.192 -14.184 -17.330  0.00  0.00      C2   H
ATOM   1532  HB2 PHE A 223      -7.434 -12.627 -16.934  0.00  0.00      C2   H
ATOM   1533  HD1 PHE A 223      -5.386 -11.936 -17.913  0.00  0.00      C2   H
ATOM   1534  HD2 PHE A 223      -7.410 -15.369 -19.381  0.00  0.00      C2   H
ATOM   1535  HE1 PHE A 223      -3.289 -12.671 -19.271  0.00  0.00      C2   H
ATOM   1536  HE2 PHE A 223      -5.431 -16.081 -20.614  0.00  0.00      C2   H
ATOM   1537  HZ  PHE A 223      -3.414 -14.671 -20.568  0.00  0.00      C2   H
ATOM   1538  N   CYS A 224      -9.456 -12.760 -20.913  0.00  0.00      C2   N
ATOM   1539  CA  CYS A 224     -10.159 -13.490 -21.962  0.00  0.00      C2   C
ATOM   1540  C   CYS A 224      -9.271 -14.639 -22.488  0.00  0.00      C2   C
ATOM   1541  O   CYS A 224      -8.073 -14.538 -22.475  0.00  0.00      C2   O
ATOM   1542  CB  CYS A 224     -10.588 -12.543 -23.043  0.00  0.00      C2   C
ATOM   1543  SG  CYS A 224     -11.822 -11.401 -22.439  0.00  0.00      C2   S
ATOM   1544  H   CYS A 224      -8.862 -12.032 -21.283  0.00  0.00      C2   H
ATOM   1545  HA  CYS A 224     -11.088 -13.948 -21.623  0.00  0.00      C2   H
ATOM   1546  HB3 CYS A 224     -11.028 -13.036 -23.910  0.00  0.00      C2   H
ATOM   1547  HB2 CYS A 224      -9.711 -11.984 -23.370  0.00  0.00      C2   H
ATOM   1548  HG  CYS A 224     -11.016 -10.896 -21.501  0.00  0.00      C2   H
ATOM   1549  N   VAL A 225      -9.892 -15.760 -22.888  0.00  0.00      C2   N
ATOM   1550  CA  VAL A 225      -9.315 -16.870 -23.568  0.00  0.00      C2   C
ATOM   1551  C   VAL A 225     -10.201 -17.303 -24.728  0.00  0.00      C2   C
ATOM   1552  O   VAL A 225     -11.379 -17.068 -24.706  0.00  0.00      C2   O
ATOM   1553  CB  VAL A 225      -9.132 -17.982 -22.506  0.00  0.00      C2   C
ATOM   1554  CG1 VAL A 225      -8.766 -19.306 -23.107  0.00  0.00      C2   C
ATOM   1555  CG2 VAL A 225      -8.114 -17.598 -21.372  0.00  0.00      C2   C
ATOM   1556  H   VAL A 225     -10.890 -15.879 -22.788  0.00  0.00      C2   H
ATOM   1557  HA  VAL A 225      -8.314 -16.646 -23.936  0.00  0.00      C2   H
ATOM   1558  HB  VAL A 225     -10.043 -18.202 -21.950  0.00  0.00      C2   H
ATOM   1559 HG11 VAL A 225      -7.805 -19.176 -23.605  0.00  0.00      C2   H
ATOM   1560 HG12 VAL A 225      -8.411 -20.013 -22.357  0.00  0.00      C2   H
ATOM   1561 HG13 VAL A 225      -9.440 -19.766 -23.829  0.00  0.00      C2   H
ATOM   1562 HG21 VAL A 225      -7.204 -17.097 -21.701  0.00  0.00      C2   H
ATOM   1563 HG22 VAL A 225      -8.586 -16.855 -20.729  0.00  0.00      C2   H
ATOM   1564 HG23 VAL A 225      -7.683 -18.400 -20.773  0.00  0.00      C2   H
ATOM   1565  N   ALA A 226      -9.608 -17.789 -25.817  0.00  0.00      C2   N
ATOM   1566  CA  ALA A 226     -10.296 -18.487 -26.935  0.00  0.00      C2   C
ATOM   1567  C   ALA A 226     -10.313 -20.015 -26.803  0.00  0.00      C2   C
ATOM   1568  O   ALA A 226      -9.245 -20.590 -26.867  0.00  0.00      C2   O
ATOM   1569  CB  ALA A 226      -9.517 -18.119 -28.151  0.00  0.00      C2   C
ATOM   1570  H   ALA A 226      -8.611 -17.951 -25.812  0.00  0.00      C2   H
ATOM   1571  HA  ALA A 226     -11.341 -18.184 -27.002  0.00  0.00      C2   H
ATOM   1572  HB1 ALA A 226      -9.088 -17.117 -28.150  0.00  0.00      C2   H
ATOM   1573  HB2 ALA A 226      -8.758 -18.836 -28.463  0.00  0.00      C2   H
ATOM   1574  HB3 ALA A 226     -10.180 -18.211 -29.011  0.00  0.00      C2   H
ATOM   1575  N   LEU A 227     -11.491 -20.604 -26.750  0.00  0.00      C2   N
ATOM   1576  CA  LEU A 227     -11.624 -22.062 -26.624  0.00  0.00      C2   C
ATOM   1577  C   LEU A 227     -11.224 -22.680 -28.018  0.00  0.00      C2   C
ATOM   1578  O   LEU A 227     -10.459 -23.646 -28.115  0.00  0.00      C2   O
ATOM   1579  CB  LEU A 227     -13.026 -22.482 -26.155  0.00  0.00      C2   C
ATOM   1580  CG  LEU A 227     -13.129 -22.492 -24.615  0.00  0.00      C2   C
ATOM   1581  CD1 LEU A 227     -14.604 -22.603 -24.196  0.00  0.00      C2   C
ATOM   1582  CD2 LEU A 227     -12.267 -23.556 -23.958  0.00  0.00      C2   C
ATOM   1583  H   LEU A 227     -12.299 -20.001 -26.689  0.00  0.00      C2   H
ATOM   1584  HA  LEU A 227     -10.917 -22.529 -25.939  0.00  0.00      C2   H
ATOM   1585  HB3 LEU A 227     -13.238 -23.497 -26.493  0.00  0.00      C2   H
ATOM   1586  HB2 LEU A 227     -13.869 -21.971 -26.619  0.00  0.00      C2   H
ATOM   1587  HG  LEU A 227     -12.802 -21.536 -24.207  0.00  0.00      C2   H
ATOM   1588 HD11 LEU A 227     -14.637 -22.552 -23.107  0.00  0.00      C2   H
ATOM   1589 HD12 LEU A 227     -15.080 -21.668 -24.493  0.00  0.00      C2   H
ATOM   1590 HD13 LEU A 227     -15.125 -23.400 -24.726  0.00  0.00      C2   H
ATOM   1591 HD21 LEU A 227     -11.901 -24.255 -24.709  0.00  0.00      C2   H
ATOM   1592 HD22 LEU A 227     -11.418 -23.057 -23.491  0.00  0.00      C2   H
ATOM   1593 HD23 LEU A 227     -12.711 -24.159 -23.166  0.00  0.00      C2   H
ATOM   1594  N   SER A 228     -11.807 -22.113 -29.060  0.00  0.00      C2   N
ATOM   1595  CA  SER A 228     -11.577 -22.506 -30.444  0.00  0.00      C2   C
ATOM   1596  C   SER A 228     -10.142 -22.598 -30.902  0.00  0.00      C2   C
ATOM   1597  O   SER A 228      -9.898 -23.309 -31.844  0.00  0.00      C2   O
ATOM   1598  CB  SER A 228     -12.370 -21.435 -31.311  0.00  0.00      C2   C
ATOM   1599  OG  SER A 228     -12.053 -20.070 -31.071  0.00  0.00      C2   O
ATOM   1600  H   SER A 228     -12.325 -21.287 -28.794  0.00  0.00      C2   H
ATOM   1601  HA  SER A 228     -11.987 -23.506 -30.587  0.00  0.00      C2   H
ATOM   1602  HB3 SER A 228     -13.441 -21.550 -31.140  0.00  0.00      C2   H
ATOM   1603  HB2 SER A 228     -12.158 -21.611 -32.366  0.00  0.00      C2   H
ATOM   1604  HG  SER A 228     -11.176 -19.843 -31.390  0.00  0.00      C2   H
ATOM   1605  N   ASP A 229      -9.201 -21.965 -30.247  0.00  0.00      C2   N
ATOM   1606  CA  ASP A 229      -7.854 -21.744 -30.882  0.00  0.00      C2   C
ATOM   1607  C   ASP A 229      -6.802 -22.492 -30.052  0.00  0.00      C2   C
ATOM   1608  O   ASP A 229      -5.633 -22.083 -29.904  0.00  0.00      C2   O
ATOM   1609  CB  ASP A 229      -7.434 -20.242 -31.023  0.00  0.00      C2   C
ATOM   1610  CG  ASP A 229      -8.408 -19.367 -31.828  0.00  0.00      C2   C
ATOM   1611  OD1 ASP A 229      -9.593 -19.677 -32.028  0.00  0.00      C2   O
ATOM   1612  OD2 ASP A 229      -8.042 -18.297 -32.315  0.00  0.00      C2   O
ATOM   1613  H   ASP A 229      -9.317 -21.535 -29.340  0.00  0.00      C2   H
ATOM   1614  HA  ASP A 229      -7.855 -22.156 -31.891  0.00  0.00      C2   H
ATOM   1615  HB3 ASP A 229      -6.439 -20.158 -31.461  0.00  0.00      C2   H
ATOM   1616  HB2 ASP A 229      -7.420 -19.782 -30.034  0.00  0.00      C2   H
ATOM   1617  N   TYR A 230      -7.228 -23.714 -29.690  0.00  0.00      C2   N
ATOM   1618  CA  TYR A 230      -6.323 -24.800 -29.161  0.00  0.00      C2   C
ATOM   1619  C   TYR A 230      -5.355 -25.440 -30.201  0.00  0.00      C2   C
ATOM   1620  O   TYR A 230      -4.368 -26.099 -29.845  0.00  0.00      C2   O
ATOM   1621  CB  TYR A 230      -7.211 -25.982 -28.731  0.00  0.00      C2   C
ATOM   1622  CG  TYR A 230      -8.063 -26.459 -29.961  0.00  0.00      C2   C
ATOM   1623  CD1 TYR A 230      -9.370 -26.027 -30.189  0.00  0.00      C2   C
ATOM   1624  CD2 TYR A 230      -7.609 -27.523 -30.768  0.00  0.00      C2   C
ATOM   1625  CE1 TYR A 230     -10.224 -26.874 -30.984  0.00  0.00      C2   C
ATOM   1626  CE2 TYR A 230      -8.438 -28.324 -31.554  0.00  0.00      C2   C
ATOM   1627  CZ  TYR A 230      -9.790 -27.943 -31.672  0.00  0.00      C2   C
ATOM   1628  OH  TYR A 230     -10.632 -28.725 -32.438  0.00  0.00      C2   O
ATOM   1629  H   TYR A 230      -8.066 -24.077 -30.121  0.00  0.00      C2   H
ATOM   1630  HA  TYR A 230      -5.681 -24.423 -28.365  0.00  0.00      C2   H
ATOM   1631  HB3 TYR A 230      -7.896 -25.843 -27.895  0.00  0.00      C2   H
ATOM   1632  HB2 TYR A 230      -6.602 -26.812 -28.371  0.00  0.00      C2   H
ATOM   1633  HD1 TYR A 230      -9.841 -25.212 -29.661  0.00  0.00      C2   H
ATOM   1634  HD2 TYR A 230      -6.674 -28.035 -30.598  0.00  0.00      C2   H
ATOM   1635  HE1 TYR A 230     -11.289 -26.702 -31.045  0.00  0.00      C2   H
ATOM   1636  HE2 TYR A 230      -8.028 -29.136 -32.136  0.00  0.00      C2   H
ATOM   1637  HH  TYR A 230     -10.247 -29.603 -32.393  0.00  0.00      C2   H
ATOM   1638  N   ASP A 231      -5.694 -25.246 -31.478  0.00  0.00      C2   N
ATOM   1639  CA  ASP A 231      -4.972 -25.834 -32.685  0.00  0.00      C2   C
ATOM   1640  C   ASP A 231      -4.094 -24.715 -33.370  0.00  0.00      C2   C
ATOM   1641  O   ASP A 231      -3.109 -25.017 -34.083  0.00  0.00      C2   O
ATOM   1642  CB  ASP A 231      -5.906 -26.315 -33.840  0.00  0.00      C2   C
ATOM   1643  CG  ASP A 231      -7.071 -25.368 -34.208  0.00  0.00      C2   C
ATOM   1644  OD1 ASP A 231      -7.781 -25.567 -35.234  0.00  0.00      C2   O
ATOM   1645  OD2 ASP A 231      -7.352 -24.400 -33.473  0.00  0.00      C2   O
ATOM   1646  H   ASP A 231      -6.314 -24.474 -31.678  0.00  0.00      C2   H
ATOM   1647  HA  ASP A 231      -4.199 -26.548 -32.401  0.00  0.00      C2   H
ATOM   1648  HB3 ASP A 231      -6.439 -27.170 -33.424  0.00  0.00      C2   H
ATOM   1649  HB2 ASP A 231      -5.319 -26.437 -34.751  0.00  0.00      C2   H
ATOM   1650  N   LEU A 232      -4.508 -23.504 -33.166  0.00  0.00      C2   N
ATOM   1651  CA  LEU A 232      -4.089 -22.409 -34.066  0.00  0.00      C2   C
ATOM   1652  C   LEU A 232      -2.597 -22.088 -33.844  0.00  0.00      C2   C
ATOM   1653  O   LEU A 232      -2.251 -21.662 -32.730  0.00  0.00      C2   O
ATOM   1654  CB  LEU A 232      -4.993 -21.145 -33.840  0.00  0.00      C2   C
ATOM   1655  CG  LEU A 232      -4.802 -20.030 -34.859  0.00  0.00      C2   C
ATOM   1656  CD1 LEU A 232      -6.037 -19.140 -35.038  0.00  0.00      C2   C
ATOM   1657  CD2 LEU A 232      -3.539 -19.211 -34.677  0.00  0.00      C2   C
ATOM   1658  H   LEU A 232      -5.395 -23.402 -32.694  0.00  0.00      C2   H
ATOM   1659  HA  LEU A 232      -4.313 -22.657 -35.104  0.00  0.00      C2   H
ATOM   1660  HB3 LEU A 232      -4.758 -20.743 -32.854  0.00  0.00      C2   H
ATOM   1661  HB2 LEU A 232      -6.051 -21.402 -33.891  0.00  0.00      C2   H
ATOM   1662  HG  LEU A 232      -4.691 -20.557 -35.807  0.00  0.00      C2   H
ATOM   1663 HD11 LEU A 232      -6.538 -19.551 -35.914  0.00  0.00      C2   H
ATOM   1664 HD12 LEU A 232      -6.636 -19.080 -34.130  0.00  0.00      C2   H
ATOM   1665 HD13 LEU A 232      -5.778 -18.147 -35.405  0.00  0.00      C2   H
ATOM   1666 HD21 LEU A 232      -3.639 -18.125 -34.681  0.00  0.00      C2   H
ATOM   1667 HD22 LEU A 232      -3.021 -19.574 -33.790  0.00  0.00      C2   H
ATOM   1668 HD23 LEU A 232      -2.730 -19.380 -35.387  0.00  0.00      C2   H
ATOM   1669  N   VAL A 233      -1.815 -22.302 -34.877  0.00  0.00      C2   N
ATOM   1670  CA  VAL A 233      -0.414 -21.956 -34.911  0.00  0.00      C2   C
ATOM   1671  C   VAL A 233      -0.315 -20.609 -35.657  0.00  0.00      C2   C
ATOM   1672  O   VAL A 233      -0.815 -20.508 -36.800  0.00  0.00      C2   O
ATOM   1673  CB  VAL A 233       0.486 -22.953 -35.709  0.00  0.00      C2   C
ATOM   1674  CG1 VAL A 233       1.964 -22.557 -35.860  0.00  0.00      C2   C
ATOM   1675  CG2 VAL A 233       0.440 -24.495 -35.276  0.00  0.00      C2   C
ATOM   1676  H   VAL A 233      -2.287 -22.715 -35.669  0.00  0.00      C2   H
ATOM   1677  HA  VAL A 233       0.079 -21.898 -33.940  0.00  0.00      C2   H
ATOM   1678  HB  VAL A 233       0.293 -22.845 -36.777  0.00  0.00      C2   H
ATOM   1679 HG11 VAL A 233       2.204 -21.719 -36.514  0.00  0.00      C2   H
ATOM   1680 HG12 VAL A 233       2.524 -22.584 -34.925  0.00  0.00      C2   H
ATOM   1681 HG13 VAL A 233       2.500 -23.394 -36.307  0.00  0.00      C2   H
ATOM   1682 HG21 VAL A 233      -0.552 -24.944 -35.300  0.00  0.00      C2   H
ATOM   1683 HG22 VAL A 233       1.055 -25.198 -35.838  0.00  0.00      C2   H
ATOM   1684 HG23 VAL A 233       0.841 -24.638 -34.273  0.00  0.00      C2   H
ATOM   1685  N   LEU A 234       0.386 -19.674 -34.995  0.00  0.00      C2   N
ATOM   1686  CA  LEU A 234       0.785 -18.363 -35.405  0.00  0.00      C2   C
ATOM   1687  C   LEU A 234       2.059 -18.456 -36.287  0.00  0.00      C2   C
ATOM   1688  O   LEU A 234       3.117 -18.019 -35.798  0.00  0.00      C2   O
ATOM   1689  CB  LEU A 234       0.870 -17.355 -34.187  0.00  0.00      C2   C
ATOM   1690  CG  LEU A 234      -0.372 -17.247 -33.197  0.00  0.00      C2   C
ATOM   1691  CD1 LEU A 234       0.206 -16.913 -31.820  0.00  0.00      C2   C
ATOM   1692  CD2 LEU A 234      -1.446 -16.301 -33.616  0.00  0.00      C2   C
ATOM   1693  H   LEU A 234       0.537 -19.900 -34.023  0.00  0.00      C2   H
ATOM   1694  HA  LEU A 234       0.034 -17.973 -36.092  0.00  0.00      C2   H
ATOM   1695  HB3 LEU A 234       1.201 -16.398 -34.591  0.00  0.00      C2   H
ATOM   1696  HB2 LEU A 234       1.665 -17.774 -33.569  0.00  0.00      C2   H
ATOM   1697  HG  LEU A 234      -0.904 -18.198 -33.178  0.00  0.00      C2   H
ATOM   1698 HD11 LEU A 234       0.805 -17.770 -31.512  0.00  0.00      C2   H
ATOM   1699 HD12 LEU A 234       0.870 -16.049 -31.781  0.00  0.00      C2   H
ATOM   1700 HD13 LEU A 234      -0.556 -16.695 -31.071  0.00  0.00      C2   H
ATOM   1701 HD21 LEU A 234      -2.458 -16.491 -33.260  0.00  0.00      C2   H
ATOM   1702 HD22 LEU A 234      -1.217 -15.323 -33.194  0.00  0.00      C2   H
ATOM   1703 HD23 LEU A 234      -1.308 -16.093 -34.677  0.00  0.00      C2   H
ATOM   1704  N   ALA A 235       1.939 -18.855 -37.572  0.00  0.00      C2   N
ATOM   1705  CA  ALA A 235       3.003 -18.769 -38.616  0.00  0.00      C2   C
ATOM   1706  C   ALA A 235       3.733 -17.416 -38.733  0.00  0.00      C2   C
ATOM   1707  O   ALA A 235       4.956 -17.403 -38.840  0.00  0.00      C2   O
ATOM   1708  CB  ALA A 235       2.426 -19.179 -39.986  0.00  0.00      C2   C
ATOM   1709  H   ALA A 235       1.033 -19.116 -37.934  0.00  0.00      C2   H
ATOM   1710  HA  ALA A 235       3.879 -19.329 -38.290  0.00  0.00      C2   H
ATOM   1711  HB1 ALA A 235       2.074 -20.211 -39.976  0.00  0.00      C2   H
ATOM   1712  HB2 ALA A 235       1.527 -18.653 -40.307  0.00  0.00      C2   H
ATOM   1713  HB3 ALA A 235       3.091 -18.945 -40.818  0.00  0.00      C2   H
ATOM   1714  N   GLU A 236       3.000 -16.283 -38.770  0.00  0.00      C2   N
ATOM   1715  CA  GLU A 236       3.508 -14.875 -38.970  0.00  0.00      C2   C
ATOM   1716  C   GLU A 236       4.454 -14.434 -37.820  0.00  0.00      C2   C
ATOM   1717  O   GLU A 236       5.146 -13.501 -37.993  0.00  0.00      C2   O
ATOM   1718  CB  GLU A 236       2.331 -13.840 -39.192  0.00  0.00      C2   C
ATOM   1719  CG  GLU A 236       1.377 -14.190 -40.401  0.00  0.00      C2   C
ATOM   1720  CD  GLU A 236       0.224 -15.173 -40.154  0.00  0.00      C2   C
ATOM   1721  OE1 GLU A 236      -0.596 -15.199 -41.101  0.00  0.00      C2   O
ATOM   1722  OE2 GLU A 236       0.080 -15.773 -39.095  0.00  0.00      C2   O
ATOM   1723  H   GLU A 236       1.994 -16.371 -38.791  0.00  0.00      C2   H
ATOM   1724  HA  GLU A 236       4.161 -14.932 -39.842  0.00  0.00      C2   H
ATOM   1725  HB3 GLU A 236       2.854 -12.924 -39.469  0.00  0.00      C2   H
ATOM   1726  HB2 GLU A 236       1.780 -13.715 -38.260  0.00  0.00      C2   H
ATOM   1727  HG3 GLU A 236       1.929 -14.492 -41.291  0.00  0.00      C2   H
ATOM   1728  HG2 GLU A 236       0.837 -13.293 -40.705  0.00  0.00      C2   H
ATOM   1729  N   ASP A 237       4.339 -15.031 -36.626  0.00  0.00      C2   N
ATOM   1730  CA  ASP A 237       5.137 -14.783 -35.428  0.00  0.00      C2   C
ATOM   1731  C   ASP A 237       6.106 -15.948 -35.232  0.00  0.00      C2   C
ATOM   1732  O   ASP A 237       6.411 -16.239 -34.107  0.00  0.00      C2   O
ATOM   1733  CB  ASP A 237       4.234 -14.668 -34.158  0.00  0.00      C2   C
ATOM   1734  CG  ASP A 237       3.079 -13.826 -34.101  0.00  0.00      C2   C
ATOM   1735  OD1 ASP A 237       3.216 -12.653 -34.543  0.00  0.00      C2   O
ATOM   1736  OD2 ASP A 237       2.035 -14.155 -33.487  0.00  0.00      C2   O
ATOM   1737  H   ASP A 237       3.633 -15.753 -36.614  0.00  0.00      C2   H
ATOM   1738  HA  ASP A 237       5.540 -13.802 -35.680  0.00  0.00      C2   H
ATOM   1739  HB3 ASP A 237       4.881 -14.305 -33.359  0.00  0.00      C2   H
ATOM   1740  HB2 ASP A 237       3.950 -15.678 -33.864  0.00  0.00      C2   H
ATOM   1741  N   GLU A 238       6.643 -16.566 -36.334  0.00  0.00      C2   N
ATOM   1742  CA  GLU A 238       7.600 -17.746 -36.374  0.00  0.00      C2   C
ATOM   1743  C   GLU A 238       7.159 -19.014 -35.657  0.00  0.00      C2   C
ATOM   1744  O   GLU A 238       7.966 -19.799 -35.133  0.00  0.00      C2   O
ATOM   1745  CB  GLU A 238       9.124 -17.353 -36.049  0.00  0.00      C2   C
ATOM   1746  CG  GLU A 238       9.675 -16.168 -36.856  0.00  0.00      C2   C
ATOM   1747  CD  GLU A 238      11.023 -15.612 -36.430  0.00  0.00      C2   C
ATOM   1748  OE1 GLU A 238      12.072 -16.291 -36.555  0.00  0.00      C2   O
ATOM   1749  OE2 GLU A 238      11.008 -14.450 -35.975  0.00  0.00      C2   O
ATOM   1750  H   GLU A 238       6.260 -16.278 -37.223  0.00  0.00      C2   H
ATOM   1751  HA  GLU A 238       7.582 -18.006 -37.432  0.00  0.00      C2   H
ATOM   1752  HB3 GLU A 238       9.837 -18.156 -36.232  0.00  0.00      C2   H
ATOM   1753  HB2 GLU A 238       9.039 -17.031 -35.011  0.00  0.00      C2   H
ATOM   1754  HG3 GLU A 238       9.011 -15.305 -36.841  0.00  0.00      C2   H
ATOM   1755  HG2 GLU A 238       9.655 -16.467 -37.904  0.00  0.00      C2   H
ATOM   1756  N   GLU A 239       5.888 -19.274 -35.845  0.00  0.00      C2   N
ATOM   1757  CA  GLU A 239       5.339 -20.601 -35.539  0.00  0.00      C2   C
ATOM   1758  C   GLU A 239       5.163 -20.874 -34.064  0.00  0.00      C2   C
ATOM   1759  O   GLU A 239       5.425 -21.935 -33.589  0.00  0.00      C2   O
ATOM   1760  CB  GLU A 239       6.038 -21.715 -36.295  0.00  0.00      C2   C
ATOM   1761  CG  GLU A 239       6.171 -21.291 -37.815  0.00  0.00      C2   C
ATOM   1762  CD  GLU A 239       6.986 -22.304 -38.618  0.00  0.00      C2   C
ATOM   1763  OE1 GLU A 239       8.236 -22.141 -38.685  0.00  0.00      C2   O
ATOM   1764  OE2 GLU A 239       6.427 -23.270 -39.122  0.00  0.00      C2   O
ATOM   1765  H   GLU A 239       5.184 -18.614 -36.141  0.00  0.00      C2   H
ATOM   1766  HA  GLU A 239       4.310 -20.550 -35.897  0.00  0.00      C2   H
ATOM   1767  HB3 GLU A 239       5.461 -22.639 -36.256  0.00  0.00      C2   H
ATOM   1768  HB2 GLU A 239       7.012 -21.932 -35.857  0.00  0.00      C2   H
ATOM   1769  HG3 GLU A 239       6.793 -20.423 -38.032  0.00  0.00      C2   H
ATOM   1770  HG2 GLU A 239       5.177 -21.143 -38.239  0.00  0.00      C2   H
ATOM   1771  N   MET A 240       4.605 -19.786 -33.419  0.00  0.00      C2   N
ATOM   1772  CA  MET A 240       4.054 -19.868 -32.023  0.00  0.00      C2   C
ATOM   1773  C   MET A 240       2.625 -20.457 -31.938  0.00  0.00      C2   C
ATOM   1774  O   MET A 240       1.814 -20.271 -32.850  0.00  0.00      C2   O
ATOM   1775  CB  MET A 240       4.067 -18.465 -31.328  0.00  0.00      C2   C
ATOM   1776  CG  MET A 240       5.498 -17.928 -31.276  0.00  0.00      C2   C
ATOM   1777  SD  MET A 240       5.453 -16.254 -30.567  0.00  0.00      C2   S
ATOM   1778  CE  MET A 240       7.251 -16.047 -30.439  0.00  0.00      C2   C
ATOM   1779  H   MET A 240       4.356 -18.999 -34.001  0.00  0.00      C2   H
ATOM   1780  HA  MET A 240       4.728 -20.526 -31.473  0.00  0.00      C2   H
ATOM   1781  HB3 MET A 240       3.683 -18.488 -30.308  0.00  0.00      C2   H
ATOM   1782  HB2 MET A 240       3.389 -17.787 -31.846  0.00  0.00      C2   H
ATOM   1783  HG3 MET A 240       6.130 -17.983 -32.162  0.00  0.00      C2   H
ATOM   1784  HG2 MET A 240       6.109 -18.412 -30.515  0.00  0.00      C2   H
ATOM   1785  HE1 MET A 240       7.399 -15.158 -29.826  0.00  0.00      C2   H
ATOM   1786  HE2 MET A 240       7.741 -16.825 -29.854  0.00  0.00      C2   H
ATOM   1787  HE3 MET A 240       7.699 -15.909 -31.423  0.00  0.00      C2   H
ATOM   1788  N   ASN A 241       2.235 -21.049 -30.838  0.00  0.00      C2   N
ATOM   1789  CA  ASN A 241       0.939 -21.546 -30.625  0.00  0.00      C2   C
ATOM   1790  C   ASN A 241       0.060 -20.524 -29.815  0.00  0.00      C2   C
ATOM   1791  O   ASN A 241       0.529 -20.006 -28.815  0.00  0.00      C2   O
ATOM   1792  CB  ASN A 241       1.194 -22.976 -29.989  0.00  0.00      C2   C
ATOM   1793  CG  ASN A 241       0.023 -23.723 -29.530  0.00  0.00      C2   C
ATOM   1794  OD1 ASN A 241      -1.058 -23.659 -30.093  0.00  0.00      C2   O
ATOM   1795  ND2 ASN A 241       0.087 -24.545 -28.475  0.00  0.00      C2   N
ATOM   1796  H   ASN A 241       2.940 -21.171 -30.124  0.00  0.00      C2   H
ATOM   1797  HA  ASN A 241       0.431 -21.623 -31.586  0.00  0.00      C2   H
ATOM   1798  HB3 ASN A 241       1.871 -22.928 -29.136  0.00  0.00      C2   H
ATOM   1799  HB2 ASN A 241       1.678 -23.651 -30.695  0.00  0.00      C2   H
ATOM   1800 HD22 ASN A 241      -0.704 -25.118 -28.217  0.00  0.00      C2   H
ATOM   1801 HD21 ASN A 241       0.983 -24.686 -28.031  0.00  0.00      C2   H
ATOM   1802  N   ARG A 242      -1.151 -20.177 -30.225  0.00  0.00      C2   N
ATOM   1803  CA  ARG A 242      -1.960 -19.171 -29.616  0.00  0.00      C2   C
ATOM   1804  C   ARG A 242      -2.403 -19.573 -28.224  0.00  0.00      C2   C
ATOM   1805  O   ARG A 242      -2.527 -18.622 -27.389  0.00  0.00      C2   O
ATOM   1806  CB  ARG A 242      -3.241 -18.842 -30.526  0.00  0.00      C2   C
ATOM   1807  CG  ARG A 242      -4.194 -17.763 -29.860  0.00  0.00      C2   C
ATOM   1808  CD  ARG A 242      -5.310 -17.204 -30.889  0.00  0.00      C2   C
ATOM   1809  NE  ARG A 242      -4.833 -16.189 -31.817  0.00  0.00      C2   N
ATOM   1810  CZ  ARG A 242      -5.408 -15.766 -32.909  0.00  0.00      C2   C
ATOM   1811  NH1 ARG A 242      -6.567 -16.284 -33.394  0.00  0.00      C2   N
ATOM   1812  NH2 ARG A 242      -4.939 -14.718 -33.542  0.00  0.00      C2   N
ATOM   1813  H   ARG A 242      -1.573 -20.637 -31.018  0.00  0.00      C2   H
ATOM   1814  HA  ARG A 242      -1.350 -18.272 -29.521  0.00  0.00      C2   H
ATOM   1815  HB3 ARG A 242      -3.748 -19.760 -30.825  0.00  0.00      C2   H
ATOM   1816  HB2 ARG A 242      -2.734 -18.546 -31.444  0.00  0.00      C2   H
ATOM   1817  HG3 ARG A 242      -3.575 -16.903 -29.602  0.00  0.00      C2   H
ATOM   1818  HG2 ARG A 242      -4.671 -18.080 -28.932  0.00  0.00      C2   H
ATOM   1819  HD3 ARG A 242      -6.319 -16.962 -30.556  0.00  0.00      C2   H
ATOM   1820  HD2 ARG A 242      -5.523 -17.970 -31.635  0.00  0.00      C2   H
ATOM   1821  HE  ARG A 242      -3.960 -15.779 -31.516  0.00  0.00      C2   H
ATOM   1822 HH12 ARG A 242      -7.120 -15.770 -34.064  0.00  0.00      C2   H
ATOM   1823 HH11 ARG A 242      -7.023 -17.073 -32.958  0.00  0.00      C2   H
ATOM   1824 HH22 ARG A 242      -5.362 -14.290 -34.353  0.00  0.00      C2   H
ATOM   1825 HH21 ARG A 242      -4.200 -14.188 -33.101  0.00  0.00      C2   H
ATOM   1826  N   MET A 243      -2.563 -20.856 -27.920  0.00  0.00      C2   N
ATOM   1827  CA  MET A 243      -2.973 -21.337 -26.608  0.00  0.00      C2   C
ATOM   1828  C   MET A 243      -1.785 -21.183 -25.613  0.00  0.00      C2   C
ATOM   1829  O   MET A 243      -1.903 -20.755 -24.482  0.00  0.00      C2   O
ATOM   1830  CB  MET A 243      -3.478 -22.787 -26.742  0.00  0.00      C2   C
ATOM   1831  CG  MET A 243      -4.218 -23.313 -25.533  0.00  0.00      C2   C
ATOM   1832  SD  MET A 243      -5.665 -22.446 -24.974  0.00  0.00      C2   S
ATOM   1833  CE  MET A 243      -6.963 -23.059 -25.975  0.00  0.00      C2   C
ATOM   1834  H   MET A 243      -2.457 -21.586 -28.609  0.00  0.00      C2   H
ATOM   1835  HA  MET A 243      -3.718 -20.633 -26.239  0.00  0.00      C2   H
ATOM   1836  HB3 MET A 243      -2.677 -23.448 -27.072  0.00  0.00      C2   H
ATOM   1837  HB2 MET A 243      -4.210 -22.827 -27.548  0.00  0.00      C2   H
ATOM   1838  HG3 MET A 243      -3.482 -23.353 -24.730  0.00  0.00      C2   H
ATOM   1839  HG2 MET A 243      -4.289 -24.373 -25.778  0.00  0.00      C2   H
ATOM   1840  HE1 MET A 243      -6.937 -22.653 -26.986  0.00  0.00      C2   H
ATOM   1841  HE2 MET A 243      -6.956 -24.149 -25.945  0.00  0.00      C2   H
ATOM   1842  HE3 MET A 243      -7.974 -22.807 -25.656  0.00  0.00      C2   H
ATOM   1843  N   HIE A 244      -0.530 -21.403 -26.093  0.00  0.00      C2   N
ATOM   1844  CA  HIE A 244       0.700 -21.181 -25.437  0.00  0.00      C2   C
ATOM   1845  C   HIE A 244       1.086 -19.725 -25.234  0.00  0.00      C2   C
ATOM   1846  O   HIE A 244       1.181 -19.402 -24.092  0.00  0.00      C2   O
ATOM   1847  CB  HIE A 244       1.799 -21.995 -26.157  0.00  0.00      C2   C
ATOM   1848  CG  HIE A 244       3.009 -22.226 -25.245  0.00  0.00      C2   C
ATOM   1849  ND1 HIE A 244       4.299 -21.910 -25.659  0.00  0.00      C2   N
ATOM   1850  CD2 HIE A 244       3.128 -22.849 -23.997  0.00  0.00      C2   C
ATOM   1851  CE1 HIE A 244       5.133 -22.366 -24.694  0.00  0.00      C2   C
ATOM   1852  NE2 HIE A 244       4.481 -22.983 -23.666  0.00  0.00      C2   N
ATOM   1853  H   HIE A 244      -0.451 -21.610 -27.079  0.00  0.00      C2   H
ATOM   1854  HA  HIE A 244       0.638 -21.529 -24.407  0.00  0.00      C2   H
ATOM   1855  HB3 HIE A 244       2.051 -21.392 -27.030  0.00  0.00      C2   H
ATOM   1856  HB2 HIE A 244       1.571 -22.967 -26.595  0.00  0.00      C2   H
ATOM   1857  HD2 HIE A 244       2.415 -23.295 -23.319  0.00  0.00      C2   H
ATOM   1858  HE1 HIE A 244       6.203 -22.236 -24.754  0.00  0.00      C2   H
ATOM   1859  HE2 HIE A 244       4.818 -23.390 -22.806  0.00  0.00      C2   H
ATOM   1860  N   GLU A 245       1.031 -18.897 -26.246  0.00  0.00      C2   N
ATOM   1861  CA  GLU A 245       1.028 -17.454 -26.066  0.00  0.00      C2   C
ATOM   1862  C   GLU A 245      -0.121 -16.852 -25.156  0.00  0.00      C2   C
ATOM   1863  O   GLU A 245       0.109 -15.798 -24.598  0.00  0.00      C2   O
ATOM   1864  CB  GLU A 245       1.187 -16.713 -27.446  0.00  0.00      C2   C
ATOM   1865  CG  GLU A 245       2.446 -17.046 -28.218  0.00  0.00      C2   C
ATOM   1866  CD  GLU A 245       3.690 -16.822 -27.443  0.00  0.00      C2   C
ATOM   1867  OE1 GLU A 245       4.603 -17.708 -27.583  0.00  0.00      C2   O
ATOM   1868  OE2 GLU A 245       3.859 -15.779 -26.648  0.00  0.00      C2   O
ATOM   1869  H   GLU A 245       0.949 -19.225 -27.198  0.00  0.00      C2   H
ATOM   1870  HA  GLU A 245       1.932 -17.219 -25.505  0.00  0.00      C2   H
ATOM   1871  HB3 GLU A 245       1.039 -15.633 -27.475  0.00  0.00      C2   H
ATOM   1872  HB2 GLU A 245       0.366 -17.092 -28.055  0.00  0.00      C2   H
ATOM   1873  HG3 GLU A 245       2.571 -16.363 -29.058  0.00  0.00      C2   H
ATOM   1874  HG2 GLU A 245       2.382 -18.065 -28.599  0.00  0.00      C2   H
ATOM   1875  N   SER A 246      -1.240 -17.603 -24.936  0.00  0.00      C2   N
ATOM   1876  CA  SER A 246      -2.189 -17.162 -23.942  0.00  0.00      C2   C
ATOM   1877  C   SER A 246      -1.791 -17.622 -22.511  0.00  0.00      C2   C
ATOM   1878  O   SER A 246      -1.871 -16.769 -21.657  0.00  0.00      C2   O
ATOM   1879  CB  SER A 246      -3.540 -17.692 -24.351  0.00  0.00      C2   C
ATOM   1880  OG  SER A 246      -4.596 -17.106 -23.581  0.00  0.00      C2   O
ATOM   1881  H   SER A 246      -1.385 -18.515 -25.347  0.00  0.00      C2   H
ATOM   1882  HA  SER A 246      -2.185 -16.072 -23.950  0.00  0.00      C2   H
ATOM   1883  HB3 SER A 246      -3.397 -18.761 -24.194  0.00  0.00      C2   H
ATOM   1884  HB2 SER A 246      -3.699 -17.700 -25.429  0.00  0.00      C2   H
ATOM   1885  HG  SER A 246      -5.376 -17.363 -24.079  0.00  0.00      C2   H
ATOM   1886  N   MET A 247      -1.407 -18.894 -22.280  0.00  0.00      C2   N
ATOM   1887  CA  MET A 247      -0.835 -19.348 -20.970  0.00  0.00      C2   C
ATOM   1888  C   MET A 247       0.350 -18.568 -20.446  0.00  0.00      C2   C
ATOM   1889  O   MET A 247       0.437 -18.288 -19.256  0.00  0.00      C2   O
ATOM   1890  CB  MET A 247      -0.438 -20.868 -21.013  0.00  0.00      C2   C
ATOM   1891  CG  MET A 247      -1.654 -21.853 -20.946  0.00  0.00      C2   C
ATOM   1892  SD  MET A 247      -1.366 -23.676 -20.854  0.00  0.00      C2   S
ATOM   1893  CE  MET A 247      -0.724 -23.884 -22.584  0.00  0.00      C2   C
ATOM   1894  H   MET A 247      -1.229 -19.535 -23.039  0.00  0.00      C2   H
ATOM   1895  HA  MET A 247      -1.600 -19.198 -20.208  0.00  0.00      C2   H
ATOM   1896  HB3 MET A 247       0.335 -21.194 -20.318  0.00  0.00      C2   H
ATOM   1897  HB2 MET A 247      -0.123 -20.903 -22.056  0.00  0.00      C2   H
ATOM   1898  HG3 MET A 247      -2.234 -21.681 -21.853  0.00  0.00      C2   H
ATOM   1899  HG2 MET A 247      -2.376 -21.668 -20.150  0.00  0.00      C2   H
ATOM   1900  HE1 MET A 247       0.281 -23.461 -22.598  0.00  0.00      C2   H
ATOM   1901  HE2 MET A 247      -0.676 -24.934 -22.873  0.00  0.00      C2   H
ATOM   1902  HE3 MET A 247      -1.296 -23.415 -23.386  0.00  0.00      C2   H
ATOM   1903  N   LYS A 248       1.315 -18.253 -21.386  0.00  0.00      C2   N
ATOM   1904  CA  LYS A 248       2.443 -17.401 -21.177  0.00  0.00      C2   C
ATOM   1905  C   LYS A 248       2.076 -16.001 -20.687  0.00  0.00      C2   C
ATOM   1906  O   LYS A 248       2.768 -15.505 -19.775  0.00  0.00      C2   O
ATOM   1907  CB  LYS A 248       3.182 -17.162 -22.538  0.00  0.00      C2   C
ATOM   1908  CG  LYS A 248       3.999 -18.481 -22.708  0.00  0.00      C2   C
ATOM   1909  CD  LYS A 248       4.703 -18.592 -24.100  0.00  0.00      C2   C
ATOM   1910  CE  LYS A 248       5.710 -17.488 -24.418  0.00  0.00      C2   C
ATOM   1911  NZ  LYS A 248       6.453 -17.736 -25.658  0.00  0.00      C2   N
ATOM   1912  H   LYS A 248       1.208 -18.681 -22.294  0.00  0.00      C2   H
ATOM   1913  HA  LYS A 248       3.039 -17.866 -20.393  0.00  0.00      C2   H
ATOM   1914  HB3 LYS A 248       3.810 -16.271 -22.569  0.00  0.00      C2   H
ATOM   1915  HB2 LYS A 248       2.431 -17.044 -23.320  0.00  0.00      C2   H
ATOM   1916  HG3 LYS A 248       3.410 -19.357 -22.433  0.00  0.00      C2   H
ATOM   1917  HG2 LYS A 248       4.790 -18.493 -21.958  0.00  0.00      C2   H
ATOM   1918  HD3 LYS A 248       3.917 -18.564 -24.855  0.00  0.00      C2   H
ATOM   1919  HD2 LYS A 248       5.133 -19.587 -24.219  0.00  0.00      C2   H
ATOM   1920  HE3 LYS A 248       6.482 -17.457 -23.650  0.00  0.00      C2   H
ATOM   1921  HE2 LYS A 248       5.151 -16.554 -24.485  0.00  0.00      C2   H
ATOM   1922  HZ1 LYS A 248       7.214 -17.094 -25.829  0.00  0.00      C2   H
ATOM   1923  HZ2 LYS A 248       6.878 -18.652 -25.683  0.00  0.00      C2   H
ATOM   1924  HZ3 LYS A 248       5.808 -17.603 -26.424  0.00  0.00      C2   H
ATOM   1925  N   LEU A 249       0.937 -15.455 -21.184  0.00  0.00      C2   N
ATOM   1926  CA  LEU A 249       0.385 -14.164 -20.728  0.00  0.00      C2   C
ATOM   1927  C   LEU A 249      -0.184 -14.323 -19.356  0.00  0.00      C2   C
ATOM   1928  O   LEU A 249       0.256 -13.594 -18.435  0.00  0.00      C2   O
ATOM   1929  CB  LEU A 249      -0.556 -13.642 -21.769  0.00  0.00      C2   C
ATOM   1930  CG  LEU A 249      -1.032 -12.212 -21.509  0.00  0.00      C2   C
ATOM   1931  CD1 LEU A 249       0.084 -11.199 -21.944  0.00  0.00      C2   C
ATOM   1932  CD2 LEU A 249      -2.354 -11.985 -22.212  0.00  0.00      C2   C
ATOM   1933  H   LEU A 249       0.327 -15.960 -21.811  0.00  0.00      C2   H
ATOM   1934  HA  LEU A 249       1.236 -13.498 -20.589  0.00  0.00      C2   H
ATOM   1935  HB3 LEU A 249      -1.425 -14.291 -21.881  0.00  0.00      C2   H
ATOM   1936  HB2 LEU A 249      -0.075 -13.666 -22.746  0.00  0.00      C2   H
ATOM   1937  HG  LEU A 249      -1.192 -12.118 -20.434  0.00  0.00      C2   H
ATOM   1938 HD11 LEU A 249      -0.341 -10.327 -22.442  0.00  0.00      C2   H
ATOM   1939 HD12 LEU A 249       0.672 -10.972 -21.054  0.00  0.00      C2   H
ATOM   1940 HD13 LEU A 249       0.742 -11.775 -22.594  0.00  0.00      C2   H
ATOM   1941 HD21 LEU A 249      -2.858 -11.197 -21.653  0.00  0.00      C2   H
ATOM   1942 HD22 LEU A 249      -2.126 -11.681 -23.234  0.00  0.00      C2   H
ATOM   1943 HD23 LEU A 249      -2.997 -12.863 -22.273  0.00  0.00      C2   H
ATOM   1944  N   PHE A 250      -1.030 -15.315 -19.188  0.00  0.00      C2   N
ATOM   1945  CA  PHE A 250      -1.587 -15.792 -17.863  0.00  0.00      C2   C
ATOM   1946  C   PHE A 250      -0.480 -16.021 -16.790  0.00  0.00      C2   C
ATOM   1947  O   PHE A 250      -0.657 -15.366 -15.785  0.00  0.00      C2   O
ATOM   1948  CB  PHE A 250      -2.393 -17.049 -18.169  0.00  0.00      C2   C
ATOM   1949  CG  PHE A 250      -3.275 -17.517 -16.993  0.00  0.00      C2   C
ATOM   1950  CD1 PHE A 250      -4.635 -17.191 -16.927  0.00  0.00      C2   C
ATOM   1951  CD2 PHE A 250      -2.686 -18.184 -15.957  0.00  0.00      C2   C
ATOM   1952  CE1 PHE A 250      -5.382 -17.723 -15.864  0.00  0.00      C2   C
ATOM   1953  CE2 PHE A 250      -3.402 -18.602 -14.831  0.00  0.00      C2   C
ATOM   1954  CZ  PHE A 250      -4.768 -18.430 -14.868  0.00  0.00      C2   C
ATOM   1955  H   PHE A 250      -1.282 -15.875 -19.991  0.00  0.00      C2   H
ATOM   1956  HA  PHE A 250      -2.260 -14.979 -17.592  0.00  0.00      C2   H
ATOM   1957  HB3 PHE A 250      -1.815 -17.917 -18.488  0.00  0.00      C2   H
ATOM   1958  HB2 PHE A 250      -2.986 -16.930 -19.076  0.00  0.00      C2   H
ATOM   1959  HD1 PHE A 250      -5.034 -16.514 -17.668  0.00  0.00      C2   H
ATOM   1960  HD2 PHE A 250      -1.657 -18.503 -15.883  0.00  0.00      C2   H
ATOM   1961  HE1 PHE A 250      -6.444 -17.530 -15.872  0.00  0.00      C2   H
ATOM   1962  HE2 PHE A 250      -2.960 -19.162 -14.021  0.00  0.00      C2   H
ATOM   1963  HZ  PHE A 250      -5.282 -18.850 -14.016  0.00  0.00      C2   H
ATOM   1964  N   ASP A 251       0.539 -16.787 -17.035  0.00  0.00      C2   N
ATOM   1965  CA  ASP A 251       1.714 -17.032 -16.115  0.00  0.00      C2   C
ATOM   1966  C   ASP A 251       2.308 -15.715 -15.629  0.00  0.00      C2   C
ATOM   1967  O   ASP A 251       2.157 -15.425 -14.435  0.00  0.00      C2   O
ATOM   1968  CB  ASP A 251       2.685 -18.045 -16.756  0.00  0.00      C2   C
ATOM   1969  CG  ASP A 251       3.914 -18.482 -15.964  0.00  0.00      C2   C
ATOM   1970  OD1 ASP A 251       4.747 -19.115 -16.651  0.00  0.00      C2   O
ATOM   1971  OD2 ASP A 251       4.066 -18.312 -14.738  0.00  0.00      C2   O
ATOM   1972  H   ASP A 251       0.604 -17.172 -17.966  0.00  0.00      C2   H
ATOM   1973  HA  ASP A 251       1.247 -17.512 -15.255  0.00  0.00      C2   H
ATOM   1974  HB3 ASP A 251       3.036 -17.637 -17.704  0.00  0.00      C2   H
ATOM   1975  HB2 ASP A 251       2.062 -18.927 -16.901  0.00  0.00      C2   H
ATOM   1976  N   SER A 252       2.739 -14.912 -16.552  0.00  0.00      C2   N
ATOM   1977  CA  SER A 252       3.414 -13.596 -16.380  0.00  0.00      C2   C
ATOM   1978  C   SER A 252       2.552 -12.679 -15.491  0.00  0.00      C2   C
ATOM   1979  O   SER A 252       3.105 -12.080 -14.569  0.00  0.00      C2   O
ATOM   1980  CB  SER A 252       3.781 -12.988 -17.662  0.00  0.00      C2   C
ATOM   1981  OG  SER A 252       4.580 -11.832 -17.559  0.00  0.00      C2   O
ATOM   1982  H   SER A 252       2.731 -15.288 -17.490  0.00  0.00      C2   H
ATOM   1983  HA  SER A 252       4.285 -13.865 -15.783  0.00  0.00      C2   H
ATOM   1984  HB3 SER A 252       2.940 -12.577 -18.219  0.00  0.00      C2   H
ATOM   1985  HB2 SER A 252       4.241 -13.724 -18.321  0.00  0.00      C2   H
ATOM   1986  HG  SER A 252       5.471 -12.177 -17.459  0.00  0.00      C2   H
ATOM   1987  N   ILE A 253       1.213 -12.655 -15.622  0.00  0.00      C2   N
ATOM   1988  CA  ILE A 253       0.243 -11.968 -14.760  0.00  0.00      C2   C
ATOM   1989  C   ILE A 253       0.150 -12.711 -13.450  0.00  0.00      C2   C
ATOM   1990  O   ILE A 253       0.329 -12.163 -12.353  0.00  0.00      C2   O
ATOM   1991  CB  ILE A 253      -1.092 -11.903 -15.553  0.00  0.00      C2   C
ATOM   1992  CG1 ILE A 253      -0.965 -11.060 -16.865  0.00  0.00      C2   C
ATOM   1993  CG2 ILE A 253      -2.207 -11.337 -14.623  0.00  0.00      C2   C
ATOM   1994  CD1 ILE A 253      -0.662  -9.550 -16.615  0.00  0.00      C2   C
ATOM   1995  H   ILE A 253       0.827 -13.122 -16.430  0.00  0.00      C2   H
ATOM   1996  HA  ILE A 253       0.692 -10.986 -14.607  0.00  0.00      C2   H
ATOM   1997  HB  ILE A 253      -1.505 -12.878 -15.812  0.00  0.00      C2   H
ATOM   1998 HG13 ILE A 253      -1.993 -11.155 -17.213  0.00  0.00      C2   H
ATOM   1999 HG12 ILE A 253      -0.208 -11.370 -17.586  0.00  0.00      C2   H
ATOM   2000 HG21 ILE A 253      -1.891 -10.609 -13.876  0.00  0.00      C2   H
ATOM   2001 HG22 ILE A 253      -2.965 -10.739 -15.129  0.00  0.00      C2   H
ATOM   2002 HG23 ILE A 253      -2.763 -12.127 -14.118  0.00  0.00      C2   H
ATOM   2003 HD11 ILE A 253       0.413  -9.382 -16.669  0.00  0.00      C2   H
ATOM   2004 HD12 ILE A 253      -0.985  -9.015 -17.508  0.00  0.00      C2   H
ATOM   2005 HD13 ILE A 253      -1.158  -9.089 -15.761  0.00  0.00      C2   H
ATOM   2006  N   CYS A 254      -0.214 -14.009 -13.516  0.00  0.00      C2   N
ATOM   2007  CA  CYS A 254      -0.836 -14.742 -12.333  0.00  0.00      C2   C
ATOM   2008  C   CYS A 254       0.236 -15.045 -11.257  0.00  0.00      C2   C
ATOM   2009  O   CYS A 254      -0.059 -14.961 -10.047  0.00  0.00      C2   O
ATOM   2010  CB  CYS A 254      -1.498 -16.023 -12.808  0.00  0.00      C2   C
ATOM   2011  SG  CYS A 254      -2.521 -16.778 -11.471  0.00  0.00      C2   S
ATOM   2012  H   CYS A 254      -0.422 -14.473 -14.388  0.00  0.00      C2   H
ATOM   2013  HA  CYS A 254      -1.519 -13.998 -11.924  0.00  0.00      C2   H
ATOM   2014  HB3 CYS A 254      -0.729 -16.717 -13.148  0.00  0.00      C2   H
ATOM   2015  HB2 CYS A 254      -2.215 -15.727 -13.573  0.00  0.00      C2   H
ATOM   2016  HG  CYS A 254      -3.757 -16.366 -11.767  0.00  0.00      C2   H
ATOM   2017  N   ASN A 255       1.482 -15.303 -11.685  0.00  0.00      C2   N
ATOM   2018  CA  ASN A 255       2.594 -15.756 -10.837  0.00  0.00      C2   C
ATOM   2019  C   ASN A 255       3.693 -14.674 -10.653  0.00  0.00      C2   C
ATOM   2020  O   ASN A 255       4.854 -14.924 -10.297  0.00  0.00      C2   O
ATOM   2021  CB  ASN A 255       3.231 -17.098 -11.480  0.00  0.00      C2   C
ATOM   2022  CG  ASN A 255       2.115 -18.144 -11.644  0.00  0.00      C2   C
ATOM   2023  OD1 ASN A 255       1.287 -18.316 -10.743  0.00  0.00      C2   O
ATOM   2024  ND2 ASN A 255       2.114 -18.829 -12.727  0.00  0.00      C2   N
ATOM   2025  H   ASN A 255       1.708 -15.151 -12.657  0.00  0.00      C2   H
ATOM   2026  HA  ASN A 255       2.192 -16.110  -9.887  0.00  0.00      C2   H
ATOM   2027  HB3 ASN A 255       4.123 -17.462 -10.971  0.00  0.00      C2   H
ATOM   2028  HB2 ASN A 255       3.558 -16.758 -12.463  0.00  0.00      C2   H
ATOM   2029 HD22 ASN A 255       1.358 -19.475 -12.902  0.00  0.00      C2   H
ATOM   2030 HD21 ASN A 255       2.807 -18.545 -13.406  0.00  0.00      C2   H
ATOM   2031  N   ASN A 256       3.263 -13.449 -10.942  0.00  0.00      C2   N
ATOM   2032  CA  ASN A 256       3.853 -12.145 -10.581  0.00  0.00      C2   C
ATOM   2033  C   ASN A 256       3.706 -11.788  -9.101  0.00  0.00      C2   C
ATOM   2034  O   ASN A 256       2.600 -11.965  -8.664  0.00  0.00      C2   O
ATOM   2035  CB  ASN A 256       3.173 -10.995 -11.327  0.00  0.00      C2   C
ATOM   2036  CG  ASN A 256       4.191 -10.047 -11.939  0.00  0.00      C2   C
ATOM   2037  OD1 ASN A 256       4.907  -9.309 -11.180  0.00  0.00      C2   O
ATOM   2038  ND2 ASN A 256       4.241 -10.001 -13.270  0.00  0.00      C2   N
ATOM   2039  H   ASN A 256       2.323 -13.376 -11.305  0.00  0.00      C2   H
ATOM   2040  HA  ASN A 256       4.924 -12.231 -10.766  0.00  0.00      C2   H
ATOM   2041  HB3 ASN A 256       2.407 -10.372 -10.865  0.00  0.00      C2   H
ATOM   2042  HB2 ASN A 256       2.628 -11.395 -12.183  0.00  0.00      C2   H
ATOM   2043 HD22 ASN A 256       4.797  -9.365 -13.823  0.00  0.00      C2   H
ATOM   2044 HD21 ASN A 256       3.642 -10.616 -13.803  0.00  0.00      C2   H
ATOM   2045  N   LYS A 257       4.758 -11.339  -8.449  0.00  0.00      C2   N
ATOM   2046  CA  LYS A 257       4.740 -10.730  -7.131  0.00  0.00      C2   C
ATOM   2047  C   LYS A 257       3.814  -9.508  -6.957  0.00  0.00      C2   C
ATOM   2048  O   LYS A 257       3.444  -9.225  -5.812  0.00  0.00      C2   O
ATOM   2049  CB  LYS A 257       6.212 -10.426  -6.713  0.00  0.00      C2   C
ATOM   2050  CG  LYS A 257       6.843  -9.133  -7.351  0.00  0.00      C2   C
ATOM   2051  CD  LYS A 257       8.393  -9.126  -7.190  0.00  0.00      C2   C
ATOM   2052  CE  LYS A 257       9.040  -7.926  -7.714  0.00  0.00      C2   C
ATOM   2053  NZ  LYS A 257      10.520  -7.993  -7.721  0.00  0.00      C2   N
ATOM   2054  H   LYS A 257       5.666 -11.356  -8.891  0.00  0.00      C2   H
ATOM   2055  HA  LYS A 257       4.383 -11.463  -6.408  0.00  0.00      C2   H
ATOM   2056  HB3 LYS A 257       6.764 -11.293  -7.077  0.00  0.00      C2   H
ATOM   2057  HB2 LYS A 257       6.213 -10.393  -5.624  0.00  0.00      C2   H
ATOM   2058  HG3 LYS A 257       6.412  -8.268  -6.848  0.00  0.00      C2   H
ATOM   2059  HG2 LYS A 257       6.736  -8.883  -8.406  0.00  0.00      C2   H
ATOM   2060  HD3 LYS A 257       8.744 -10.023  -7.699  0.00  0.00      C2   H
ATOM   2061  HD2 LYS A 257       8.544  -9.262  -6.119  0.00  0.00      C2   H
ATOM   2062  HE3 LYS A 257       8.886  -7.073  -7.053  0.00  0.00      C2   H
ATOM   2063  HE2 LYS A 257       8.689  -7.589  -8.689  0.00  0.00      C2   H
ATOM   2064  HZ1 LYS A 257      10.955  -7.929  -6.812  0.00  0.00      C2   H
ATOM   2065  HZ2 LYS A 257      10.991  -8.810  -8.083  0.00  0.00      C2   H
ATOM   2066  HZ3 LYS A 257      10.810  -7.178  -8.243  0.00  0.00      C2   H
ATOM   2067  N   TRP A 258       3.469  -8.940  -8.105  0.00  0.00      C2   N
ATOM   2068  CA  TRP A 258       2.601  -7.789  -8.183  0.00  0.00      C2   C
ATOM   2069  C   TRP A 258       1.135  -8.219  -8.048  0.00  0.00      C2   C
ATOM   2070  O   TRP A 258       0.330  -7.378  -7.724  0.00  0.00      C2   O
ATOM   2071  CB  TRP A 258       2.832  -7.033  -9.513  0.00  0.00      C2   C
ATOM   2072  CG  TRP A 258       3.992  -6.103  -9.497  0.00  0.00      C2   C
ATOM   2073  CD1 TRP A 258       5.014  -6.123 -10.383  0.00  0.00      C2   C
ATOM   2074  CD2 TRP A 258       4.278  -4.974  -8.637  0.00  0.00      C2   C
ATOM   2075  NE1 TRP A 258       6.030  -5.365  -9.917  0.00  0.00      C2   N
ATOM   2076  CE2 TRP A 258       5.618  -4.532  -8.887  0.00  0.00      C2   C
ATOM   2077  CE3 TRP A 258       3.556  -4.356  -7.565  0.00  0.00      C2   C
ATOM   2078  CZ2 TRP A 258       6.263  -3.516  -8.139  0.00  0.00      C2   C
ATOM   2079  CZ3 TRP A 258       4.158  -3.283  -6.858  0.00  0.00      C2   C
ATOM   2080  CH2 TRP A 258       5.476  -2.886  -7.159  0.00  0.00      C2   C
ATOM   2081  H   TRP A 258       3.989  -9.160  -8.943  0.00  0.00      C2   H
ATOM   2082  HA  TRP A 258       2.772  -7.120  -7.339  0.00  0.00      C2   H
ATOM   2083  HB3 TRP A 258       2.011  -6.340  -9.696  0.00  0.00      C2   H
ATOM   2084  HB2 TRP A 258       2.886  -7.655 -10.406  0.00  0.00      C2   H
ATOM   2085  HD1 TRP A 258       5.112  -6.792 -11.225  0.00  0.00      C2   H
ATOM   2086  HE1 TRP A 258       6.887  -5.279 -10.444  0.00  0.00      C2   H
ATOM   2087  HE3 TRP A 258       2.538  -4.675  -7.391  0.00  0.00      C2   H
ATOM   2088  HZ2 TRP A 258       7.245  -3.120  -8.351  0.00  0.00      C2   H
ATOM   2089  HZ3 TRP A 258       3.672  -2.652  -6.128  0.00  0.00      C2   H
ATOM   2090  HH2 TRP A 258       5.862  -2.084  -6.547  0.00  0.00      C2   H
ATOM   2091  N   PHE A 259       0.813  -9.459  -8.295  0.00  0.00      C2   N
ATOM   2092  CA  PHE A 259      -0.456 -10.035  -8.192  0.00  0.00      C2   C
ATOM   2093  C   PHE A 259      -0.411 -11.265  -7.245  0.00  0.00      C2   C
ATOM   2094  O   PHE A 259      -0.626 -12.393  -7.648  0.00  0.00      C2   O
ATOM   2095  CB  PHE A 259      -0.847 -10.438  -9.624  0.00  0.00      C2   C
ATOM   2096  CG  PHE A 259      -1.046  -9.225 -10.557  0.00  0.00      C2   C
ATOM   2097  CD1 PHE A 259      -0.356  -9.122 -11.737  0.00  0.00      C2   C
ATOM   2098  CD2 PHE A 259      -1.993  -8.209 -10.298  0.00  0.00      C2   C
ATOM   2099  CE1 PHE A 259      -0.581  -8.083 -12.646  0.00  0.00      C2   C
ATOM   2100  CE2 PHE A 259      -2.269  -7.202 -11.210  0.00  0.00      C2   C
ATOM   2101  CZ  PHE A 259      -1.538  -7.136 -12.367  0.00  0.00      C2   C
ATOM   2102  H   PHE A 259       1.481 -10.203  -8.439  0.00  0.00      C2   H
ATOM   2103  HA  PHE A 259      -1.294  -9.496  -7.750  0.00  0.00      C2   H
ATOM   2104  HB3 PHE A 259      -1.788 -10.987  -9.638  0.00  0.00      C2   H
ATOM   2105  HB2 PHE A 259      -0.141 -11.121 -10.097  0.00  0.00      C2   H
ATOM   2106  HD1 PHE A 259       0.473  -9.780 -11.952  0.00  0.00      C2   H
ATOM   2107  HD2 PHE A 259      -2.529  -8.175  -9.361  0.00  0.00      C2   H
ATOM   2108  HE1 PHE A 259       0.099  -7.917 -13.469  0.00  0.00      C2   H
ATOM   2109  HE2 PHE A 259      -3.135  -6.592 -10.995  0.00  0.00      C2   H
ATOM   2110  HZ  PHE A 259      -1.850  -6.306 -12.984  0.00  0.00      C2   H
ATOM   2111  N   THR A 260      -0.008 -11.026  -5.968  0.00  0.00      C2   N
ATOM   2112  CA  THR A 260       0.125 -11.958  -4.889  0.00  0.00      C2   C
ATOM   2113  C   THR A 260      -1.156 -12.866  -4.653  0.00  0.00      C2   C
ATOM   2114  O   THR A 260      -1.151 -14.053  -4.880  0.00  0.00      C2   O
ATOM   2115  CB  THR A 260       0.429 -11.127  -3.661  0.00  0.00      C2   C
ATOM   2116  OG1 THR A 260       1.349 -10.105  -4.000  0.00  0.00      C2   O
ATOM   2117  CG2 THR A 260       1.034 -11.864  -2.440  0.00  0.00      C2   C
ATOM   2118  H   THR A 260       0.237 -10.107  -5.627  0.00  0.00      C2   H
ATOM   2119  HA  THR A 260       0.920 -12.636  -5.200  0.00  0.00      C2   H
ATOM   2120  HB  THR A 260      -0.515 -10.802  -3.225  0.00  0.00      C2   H
ATOM   2121  HG1 THR A 260       1.879 -10.116  -3.199  0.00  0.00      C2   H
ATOM   2122 HG21 THR A 260       0.350 -12.688  -2.240  0.00  0.00      C2   H
ATOM   2123 HG22 THR A 260       1.996 -12.377  -2.477  0.00  0.00      C2   H
ATOM   2124 HG23 THR A 260       1.063 -11.260  -1.533  0.00  0.00      C2   H
ATOM   2125  N   ASP A 261      -2.332 -12.093  -4.495  0.00  0.00      C2   N
ATOM   2126  CA  ASP A 261      -3.645 -12.767  -4.329  0.00  0.00      C2   C
ATOM   2127  C   ASP A 261      -4.708 -12.229  -5.330  0.00  0.00      C2   C
ATOM   2128  O   ASP A 261      -5.829 -12.667  -5.195  0.00  0.00      C2   O
ATOM   2129  CB  ASP A 261      -4.175 -12.660  -2.894  0.00  0.00      C2   C
ATOM   2130  CG  ASP A 261      -4.623 -11.285  -2.369  0.00  0.00      C2   C
ATOM   2131  OD1 ASP A 261      -5.136 -11.265  -1.266  0.00  0.00      C2   O
ATOM   2132  OD2 ASP A 261      -4.478 -10.241  -3.083  0.00  0.00      C2   O
ATOM   2133  H   ASP A 261      -2.324 -11.113  -4.251  0.00  0.00      C2   H
ATOM   2134  HA  ASP A 261      -3.598 -13.834  -4.548  0.00  0.00      C2   H
ATOM   2135  HB3 ASP A 261      -3.481 -13.170  -2.226  0.00  0.00      C2   H
ATOM   2136  HB2 ASP A 261      -5.077 -13.272  -2.919  0.00  0.00      C2   H
ATOM   2137  N   THR A 262      -4.364 -11.386  -6.344  0.00  0.00      C2   N
ATOM   2138  CA  THR A 262      -5.311 -10.689  -7.191  0.00  0.00      C2   C
ATOM   2139  C   THR A 262      -5.897 -11.655  -8.240  0.00  0.00      C2   C
ATOM   2140  O   THR A 262      -5.184 -12.433  -8.894  0.00  0.00      C2   O
ATOM   2141  CB  THR A 262      -4.515  -9.575  -7.959  0.00  0.00      C2   C
ATOM   2142  OG1 THR A 262      -3.953  -8.750  -6.949  0.00  0.00      C2   O
ATOM   2143  CG2 THR A 262      -5.489  -8.620  -8.767  0.00  0.00      C2   C
ATOM   2144  H   THR A 262      -3.428 -11.007  -6.316  0.00  0.00      C2   H
ATOM   2145  HA  THR A 262      -6.078 -10.220  -6.574  0.00  0.00      C2   H
ATOM   2146  HB  THR A 262      -3.753 -10.031  -8.591  0.00  0.00      C2   H
ATOM   2147  HG1 THR A 262      -4.626  -8.095  -6.751  0.00  0.00      C2   H
ATOM   2148 HG21 THR A 262      -6.415  -8.474  -8.211  0.00  0.00      C2   H
ATOM   2149 HG22 THR A 262      -4.906  -7.734  -9.018  0.00  0.00      C2   H
ATOM   2150 HG23 THR A 262      -5.518  -9.203  -9.688  0.00  0.00      C2   H
ATOM   2151  N   SER A 263      -7.213 -11.744  -8.157  0.00  0.00      C2   N
ATOM   2152  CA  SER A 263      -7.898 -12.932  -8.734  0.00  0.00      C2   C
ATOM   2153  C   SER A 263      -7.872 -12.852 -10.269  0.00  0.00      C2   C
ATOM   2154  O   SER A 263      -8.077 -11.736 -10.833  0.00  0.00      C2   O
ATOM   2155  CB  SER A 263      -9.315 -13.139  -8.162  0.00  0.00      C2   C
ATOM   2156  OG  SER A 263      -9.283 -12.866  -6.758  0.00  0.00      C2   O
ATOM   2157  H   SER A 263      -7.777 -11.011  -7.752  0.00  0.00      C2   H
ATOM   2158  HA  SER A 263      -7.365 -13.849  -8.483  0.00  0.00      C2   H
ATOM   2159  HB3 SER A 263      -9.512 -14.208  -8.235  0.00  0.00      C2   H
ATOM   2160  HB2 SER A 263      -9.975 -12.420  -8.647  0.00  0.00      C2   H
ATOM   2161  HG  SER A 263      -9.191 -13.730  -6.350  0.00  0.00      C2   H
ATOM   2162  N   ILE A 264      -7.763 -13.975 -10.965  0.00  0.00      C2   N
ATOM   2163  CA  ILE A 264      -8.066 -13.937 -12.437  0.00  0.00      C2   C
ATOM   2164  C   ILE A 264      -9.538 -14.419 -12.529  0.00  0.00      C2   C
ATOM   2165  O   ILE A 264     -10.046 -15.317 -11.758  0.00  0.00      C2   O
ATOM   2166  CB  ILE A 264      -7.145 -14.881 -13.222  0.00  0.00      C2   C
ATOM   2167  CG1 ILE A 264      -5.639 -14.839 -12.766  0.00  0.00      C2   C
ATOM   2168  CG2 ILE A 264      -7.108 -14.561 -14.717  0.00  0.00      C2   C
ATOM   2169  CD1 ILE A 264      -5.009 -13.473 -12.761  0.00  0.00      C2   C
ATOM   2170  H   ILE A 264      -7.703 -14.900 -10.564  0.00  0.00      C2   H
ATOM   2171  HA  ILE A 264      -7.912 -12.957 -12.889  0.00  0.00      C2   H
ATOM   2172  HB  ILE A 264      -7.516 -15.906 -13.188  0.00  0.00      C2   H
ATOM   2173 HG13 ILE A 264      -5.110 -15.638 -13.286  0.00  0.00      C2   H
ATOM   2174 HG12 ILE A 264      -5.619 -15.146 -11.721  0.00  0.00      C2   H
ATOM   2175 HG21 ILE A 264      -6.371 -15.202 -15.200  0.00  0.00      C2   H
ATOM   2176 HG22 ILE A 264      -8.138 -14.688 -15.053  0.00  0.00      C2   H
ATOM   2177 HG23 ILE A 264      -6.825 -13.517 -14.854  0.00  0.00      C2   H
ATOM   2178 HD11 ILE A 264      -3.935 -13.534 -12.941  0.00  0.00      C2   H
ATOM   2179 HD12 ILE A 264      -5.521 -12.834 -13.480  0.00  0.00      C2   H
ATOM   2180 HD13 ILE A 264      -5.052 -12.952 -11.805  0.00  0.00      C2   H
ATOM   2181  N   ILE A 265     -10.253 -13.736 -13.421  0.00  0.00      C2   N
ATOM   2182  CA  ILE A 265     -11.645 -14.017 -13.744  0.00  0.00      C2   C
ATOM   2183  C   ILE A 265     -11.646 -14.250 -15.313  0.00  0.00      C2   C
ATOM   2184  O   ILE A 265     -11.508 -13.315 -16.113  0.00  0.00      C2   O
ATOM   2185  CB  ILE A 265     -12.502 -12.797 -13.208  0.00  0.00      C2   C
ATOM   2186  CG1 ILE A 265     -12.272 -12.685 -11.669  0.00  0.00      C2   C
ATOM   2187  CG2 ILE A 265     -13.980 -12.796 -13.610  0.00  0.00      C2   C
ATOM   2188  CD1 ILE A 265     -13.418 -11.829 -10.979  0.00  0.00      C2   C
ATOM   2189  H   ILE A 265      -9.830 -12.960 -13.908  0.00  0.00      C2   H
ATOM   2190  HA  ILE A 265     -12.041 -14.923 -13.285  0.00  0.00      C2   H
ATOM   2191  HB  ILE A 265     -12.049 -11.936 -13.701  0.00  0.00      C2   H
ATOM   2192 HG13 ILE A 265     -11.242 -12.345 -11.565  0.00  0.00      C2   H
ATOM   2193 HG12 ILE A 265     -12.349 -13.675 -11.221  0.00  0.00      C2   H
ATOM   2194 HG21 ILE A 265     -14.084 -12.625 -14.682  0.00  0.00      C2   H
ATOM   2195 HG22 ILE A 265     -14.477 -13.756 -13.474  0.00  0.00      C2   H
ATOM   2196 HG23 ILE A 265     -14.528 -12.005 -13.097  0.00  0.00      C2   H
ATOM   2197 HD11 ILE A 265     -13.487 -10.867 -11.487  0.00  0.00      C2   H
ATOM   2198 HD12 ILE A 265     -14.369 -12.362 -10.955  0.00  0.00      C2   H
ATOM   2199 HD13 ILE A 265     -13.135 -11.588  -9.955  0.00  0.00      C2   H
ATOM   2200  N   LEU A 266     -11.661 -15.543 -15.634  0.00  0.00      C2   N
ATOM   2201  CA  LEU A 266     -11.658 -15.929 -16.999  0.00  0.00      C2   C
ATOM   2202  C   LEU A 266     -13.086 -15.816 -17.609  0.00  0.00      C2   C
ATOM   2203  O   LEU A 266     -14.029 -16.310 -17.008  0.00  0.00      C2   O
ATOM   2204  CB  LEU A 266     -11.152 -17.385 -17.121  0.00  0.00      C2   C
ATOM   2205  CG  LEU A 266      -9.678 -17.711 -17.180  0.00  0.00      C2   C
ATOM   2206  CD1 LEU A 266      -9.037 -17.649 -15.765  0.00  0.00      C2   C
ATOM   2207  CD2 LEU A 266      -9.341 -19.082 -17.849  0.00  0.00      C2   C
ATOM   2208  H   LEU A 266     -11.664 -16.187 -14.856  0.00  0.00      C2   H
ATOM   2209  HA  LEU A 266     -10.941 -15.254 -17.467  0.00  0.00      C2   H
ATOM   2210  HB3 LEU A 266     -11.449 -17.728 -18.112  0.00  0.00      C2   H
ATOM   2211  HB2 LEU A 266     -11.776 -17.988 -16.462  0.00  0.00      C2   H
ATOM   2212  HG  LEU A 266      -9.295 -16.984 -17.895  0.00  0.00      C2   H
ATOM   2213 HD11 LEU A 266      -8.392 -18.459 -15.422  0.00  0.00      C2   H
ATOM   2214 HD12 LEU A 266      -8.447 -16.754 -15.563  0.00  0.00      C2   H
ATOM   2215 HD13 LEU A 266      -9.840 -17.748 -15.035  0.00  0.00      C2   H
ATOM   2216 HD21 LEU A 266      -9.464 -19.031 -18.931  0.00  0.00      C2   H
ATOM   2217 HD22 LEU A 266      -8.325 -19.370 -17.581  0.00  0.00      C2   H
ATOM   2218 HD23 LEU A 266     -10.005 -19.850 -17.452  0.00  0.00      C2   H
ATOM   2219  N   PHE A 267     -13.087 -15.169 -18.753  0.00  0.00      C2   N
ATOM   2220  CA  PHE A 267     -14.177 -15.235 -19.735  0.00  0.00      C2   C
ATOM   2221  C   PHE A 267     -13.640 -16.176 -20.824  0.00  0.00      C2   C
ATOM   2222  O   PHE A 267     -12.736 -15.807 -21.571  0.00  0.00      C2   O
ATOM   2223  CB  PHE A 267     -14.576 -13.866 -20.270  0.00  0.00      C2   C
ATOM   2224  CG  PHE A 267     -15.688 -13.125 -19.451  0.00  0.00      C2   C
ATOM   2225  CD1 PHE A 267     -16.857 -12.764 -20.120  0.00  0.00      C2   C
ATOM   2226  CD2 PHE A 267     -15.548 -12.929 -18.060  0.00  0.00      C2   C
ATOM   2227  CE1 PHE A 267     -17.848 -12.024 -19.444  0.00  0.00      C2   C
ATOM   2228  CE2 PHE A 267     -16.656 -12.419 -17.347  0.00  0.00      C2   C
ATOM   2229  CZ  PHE A 267     -17.746 -11.873 -18.071  0.00  0.00      C2   C
ATOM   2230  H   PHE A 267     -12.184 -14.881 -19.102  0.00  0.00      C2   H
ATOM   2231  HA  PHE A 267     -15.133 -15.657 -19.426  0.00  0.00      C2   H
ATOM   2232  HB3 PHE A 267     -14.818 -13.853 -21.333  0.00  0.00      C2   H
ATOM   2233  HB2 PHE A 267     -13.753 -13.151 -20.288  0.00  0.00      C2   H
ATOM   2234  HD1 PHE A 267     -16.986 -12.993 -21.167  0.00  0.00      C2   H
ATOM   2235  HD2 PHE A 267     -14.611 -13.147 -17.570  0.00  0.00      C2   H
ATOM   2236  HE1 PHE A 267     -18.768 -11.778 -19.955  0.00  0.00      C2   H
ATOM   2237  HE2 PHE A 267     -16.660 -12.349 -16.270  0.00  0.00      C2   H
ATOM   2238  HZ  PHE A 267     -18.640 -11.580 -17.541  0.00  0.00      C2   H
ATOM   2239  N   LEU A 268     -14.303 -17.311 -20.877  0.00  0.00      C2   N
ATOM   2240  CA  LEU A 268     -13.976 -18.357 -21.723  0.00  0.00      C2   C
ATOM   2241  C   LEU A 268     -14.858 -18.221 -22.897  0.00  0.00      C2   C
ATOM   2242  O   LEU A 268     -16.067 -18.541 -22.871  0.00  0.00      C2   O
ATOM   2243  CB  LEU A 268     -14.279 -19.671 -21.049  0.00  0.00      C2   C
ATOM   2244  CG  LEU A 268     -13.146 -19.953 -19.980  0.00  0.00      C2   C
ATOM   2245  CD1 LEU A 268     -13.647 -20.373 -18.558  0.00  0.00      C2   C
ATOM   2246  CD2 LEU A 268     -12.039 -20.867 -20.566  0.00  0.00      C2   C
ATOM   2247  H   LEU A 268     -15.116 -17.355 -20.280  0.00  0.00      C2   H
ATOM   2248  HA  LEU A 268     -12.952 -18.351 -22.098  0.00  0.00      C2   H
ATOM   2249  HB3 LEU A 268     -14.496 -20.447 -21.783  0.00  0.00      C2   H
ATOM   2250  HB2 LEU A 268     -15.208 -19.604 -20.482  0.00  0.00      C2   H
ATOM   2251  HG  LEU A 268     -12.695 -18.967 -19.862  0.00  0.00      C2   H
ATOM   2252 HD11 LEU A 268     -13.851 -21.443 -18.526  0.00  0.00      C2   H
ATOM   2253 HD12 LEU A 268     -13.041 -20.054 -17.709  0.00  0.00      C2   H
ATOM   2254 HD13 LEU A 268     -14.676 -20.077 -18.357  0.00  0.00      C2   H
ATOM   2255 HD21 LEU A 268     -11.147 -20.241 -20.588  0.00  0.00      C2   H
ATOM   2256 HD22 LEU A 268     -11.925 -21.783 -19.987  0.00  0.00      C2   H
ATOM   2257 HD23 LEU A 268     -12.200 -21.185 -21.596  0.00  0.00      C2   H
ATOM   2258  N   ASN A 269     -14.241 -17.644 -23.978  0.00  0.00      C2   N
ATOM   2259  CA  ASN A 269     -14.923 -17.219 -25.158  0.00  0.00      C2   C
ATOM   2260  C   ASN A 269     -14.756 -18.251 -26.217  0.00  0.00      C2   C
ATOM   2261  O   ASN A 269     -13.820 -19.076 -26.187  0.00  0.00      C2   O
ATOM   2262  CB  ASN A 269     -14.417 -15.859 -25.636  0.00  0.00      C2   C
ATOM   2263  CG  ASN A 269     -14.704 -14.735 -24.624  0.00  0.00      C2   C
ATOM   2264  OD1 ASN A 269     -15.789 -14.594 -24.178  0.00  0.00      C2   O
ATOM   2265  ND2 ASN A 269     -13.690 -13.945 -24.392  0.00  0.00      C2   N
ATOM   2266  H   ASN A 269     -13.271 -17.366 -23.956  0.00  0.00      C2   H
ATOM   2267  HA  ASN A 269     -15.989 -17.170 -24.937  0.00  0.00      C2   H
ATOM   2268  HB3 ASN A 269     -14.793 -15.423 -26.562  0.00  0.00      C2   H
ATOM   2269  HB2 ASN A 269     -13.338 -15.921 -25.778  0.00  0.00      C2   H
ATOM   2270 HD22 ASN A 269     -13.577 -13.293 -23.629  0.00  0.00      C2   H
ATOM   2271 HD21 ASN A 269     -12.825 -14.146 -24.872  0.00  0.00      C2   H
ATOM   2272  N   LYS A 270     -15.619 -18.092 -27.213  0.00  0.00      C2   N
ATOM   2273  CA  LYS A 270     -15.627 -18.971 -28.430  0.00  0.00      C2   C
ATOM   2274  C   LYS A 270     -15.913 -20.455 -28.135  0.00  0.00      C2   C
ATOM   2275  O   LYS A 270     -15.270 -21.347 -28.702  0.00  0.00      C2   O
ATOM   2276  CB  LYS A 270     -14.275 -18.685 -29.191  0.00  0.00      C2   C
ATOM   2277  CG  LYS A 270     -14.107 -17.190 -29.520  0.00  0.00      C2   C
ATOM   2278  CD  LYS A 270     -13.082 -16.956 -30.683  0.00  0.00      C2   C
ATOM   2279  CE  LYS A 270     -12.657 -15.413 -30.802  0.00  0.00      C2   C
ATOM   2280  NZ  LYS A 270     -11.778 -15.171 -31.969  0.00  0.00      C2   N
ATOM   2281  H   LYS A 270     -16.371 -17.427 -27.100  0.00  0.00      C2   H
ATOM   2282  HA  LYS A 270     -16.526 -18.701 -28.984  0.00  0.00      C2   H
ATOM   2283  HB3 LYS A 270     -14.161 -19.246 -30.119  0.00  0.00      C2   H
ATOM   2284  HB2 LYS A 270     -13.438 -19.105 -28.634  0.00  0.00      C2   H
ATOM   2285  HG3 LYS A 270     -13.847 -16.411 -28.802  0.00  0.00      C2   H
ATOM   2286  HG2 LYS A 270     -15.117 -16.927 -29.832  0.00  0.00      C2   H
ATOM   2287  HD3 LYS A 270     -13.596 -17.186 -31.616  0.00  0.00      C2   H
ATOM   2288  HD2 LYS A 270     -12.178 -17.550 -30.552  0.00  0.00      C2   H
ATOM   2289  HE3 LYS A 270     -12.106 -15.020 -29.948  0.00  0.00      C2   H
ATOM   2290  HE2 LYS A 270     -13.451 -14.678 -30.930  0.00  0.00      C2   H
ATOM   2291  HZ1 LYS A 270     -12.244 -15.194 -32.864  0.00  0.00      C2   H
ATOM   2292  HZ2 LYS A 270     -11.502 -14.200 -31.966  0.00  0.00      C2   H
ATOM   2293  HZ3 LYS A 270     -10.959 -15.761 -31.921  0.00  0.00      C2   H
ATOM   2294  N   LYS A 271     -16.820 -20.606 -27.209  0.00  0.00      C2   N
ATOM   2295  CA  LYS A 271     -17.332 -21.902 -26.789  0.00  0.00      C2   C
ATOM   2296  C   LYS A 271     -18.164 -22.595 -27.847  0.00  0.00      C2   C
ATOM   2297  O   LYS A 271     -17.958 -23.759 -28.061  0.00  0.00      C2   O
ATOM   2298  CB  LYS A 271     -17.916 -21.853 -25.370  0.00  0.00      C2   C
ATOM   2299  CG  LYS A 271     -18.962 -20.664 -25.090  0.00  0.00      C2   C
ATOM   2300  CD  LYS A 271     -20.454 -20.789 -25.505  0.00  0.00      C2   C
ATOM   2301  CE  LYS A 271     -21.015 -22.252 -25.346  0.00  0.00      C2   C
ATOM   2302  NZ  LYS A 271     -22.395 -22.423 -25.932  0.00  0.00      C2   N
ATOM   2303  H   LYS A 271     -17.315 -19.815 -26.823  0.00  0.00      C2   H
ATOM   2304  HA  LYS A 271     -16.437 -22.507 -26.642  0.00  0.00      C2   H
ATOM   2305  HB3 LYS A 271     -17.083 -21.604 -24.712  0.00  0.00      C2   H
ATOM   2306  HB2 LYS A 271     -18.209 -22.844 -25.024  0.00  0.00      C2   H
ATOM   2307  HG3 LYS A 271     -18.514 -19.746 -25.471  0.00  0.00      C2   H
ATOM   2308  HG2 LYS A 271     -18.843 -20.438 -24.030  0.00  0.00      C2   H
ATOM   2309  HD3 LYS A 271     -20.589 -20.550 -26.559  0.00  0.00      C2   H
ATOM   2310  HD2 LYS A 271     -21.035 -20.138 -24.851  0.00  0.00      C2   H
ATOM   2311  HE3 LYS A 271     -21.093 -22.542 -24.298  0.00  0.00      C2   H
ATOM   2312  HE2 LYS A 271     -20.353 -22.958 -25.847  0.00  0.00      C2   H
ATOM   2313  HZ1 LYS A 271     -22.475 -22.064 -26.873  0.00  0.00      C2   H
ATOM   2314  HZ2 LYS A 271     -22.621 -23.402 -26.039  0.00  0.00      C2   H
ATOM   2315  HZ3 LYS A 271     -23.114 -22.024 -25.346  0.00  0.00      C2   H
ATOM   2316  N   ASP A 272     -19.153 -21.880 -28.389  0.00  0.00      C2   N
ATOM   2317  CA  ASP A 272     -19.877 -22.195 -29.607  0.00  0.00      C2   C
ATOM   2318  C   ASP A 272     -19.047 -22.726 -30.759  0.00  0.00      C2   C
ATOM   2319  O   ASP A 272     -19.354 -23.852 -31.290  0.00  0.00      C2   O
ATOM   2320  CB  ASP A 272     -20.730 -20.963 -30.011  0.00  0.00      C2   C
ATOM   2321  CG  ASP A 272     -21.927 -20.409 -29.230  0.00  0.00      C2   C
ATOM   2322  OD1 ASP A 272     -22.300 -19.255 -29.554  0.00  0.00      C2   O
ATOM   2323  OD2 ASP A 272     -22.407 -21.068 -28.321  0.00  0.00      C2   O
ATOM   2324  H   ASP A 272     -19.176 -20.900 -28.145  0.00  0.00      C2   H
ATOM   2325  HA  ASP A 272     -20.573 -22.959 -29.262  0.00  0.00      C2   H
ATOM   2326  HB3 ASP A 272     -21.014 -21.210 -31.034  0.00  0.00      C2   H
ATOM   2327  HB2 ASP A 272     -19.956 -20.196 -30.053  0.00  0.00      C2   H
ATOM   2328  N   LEU A 273     -17.928 -22.049 -31.115  0.00  0.00      C2   N
ATOM   2329  CA  LEU A 273     -16.983 -22.543 -32.092  0.00  0.00      C2   C
ATOM   2330  C   LEU A 273     -16.352 -23.870 -31.778  0.00  0.00      C2   C
ATOM   2331  O   LEU A 273     -16.229 -24.820 -32.600  0.00  0.00      C2   O
ATOM   2332  CB  LEU A 273     -15.933 -21.422 -32.261  0.00  0.00      C2   C
ATOM   2333  CG  LEU A 273     -16.452 -20.156 -33.062  0.00  0.00      C2   C
ATOM   2334  CD1 LEU A 273     -17.544 -19.362 -32.322  0.00  0.00      C2   C
ATOM   2335  CD2 LEU A 273     -15.260 -19.311 -33.491  0.00  0.00      C2   C
ATOM   2336  H   LEU A 273     -17.605 -21.161 -30.758  0.00  0.00      C2   H
ATOM   2337  HA  LEU A 273     -17.472 -22.510 -33.066  0.00  0.00      C2   H
ATOM   2338  HB3 LEU A 273     -15.106 -21.811 -32.855  0.00  0.00      C2   H
ATOM   2339  HB2 LEU A 273     -15.570 -21.105 -31.284  0.00  0.00      C2   H
ATOM   2340  HG  LEU A 273     -16.907 -20.565 -33.964  0.00  0.00      C2   H
ATOM   2341 HD11 LEU A 273     -17.811 -18.443 -32.843  0.00  0.00      C2   H
ATOM   2342 HD12 LEU A 273     -18.516 -19.849 -32.390  0.00  0.00      C2   H
ATOM   2343 HD13 LEU A 273     -17.361 -19.013 -31.305  0.00  0.00      C2   H
ATOM   2344 HD21 LEU A 273     -15.377 -18.230 -33.571  0.00  0.00      C2   H
ATOM   2345 HD22 LEU A 273     -14.301 -19.461 -32.995  0.00  0.00      C2   H
ATOM   2346 HD23 LEU A 273     -15.088 -19.620 -34.522  0.00  0.00      C2   H
ATOM   2347  N   PHE A 274     -15.922 -23.969 -30.515  0.00  0.00      C2   N
ATOM   2348  CA  PHE A 274     -15.217 -25.062 -29.963  0.00  0.00      C2   C
ATOM   2349  C   PHE A 274     -16.061 -26.336 -29.935  0.00  0.00      C2   C
ATOM   2350  O   PHE A 274     -15.555 -27.404 -30.201  0.00  0.00      C2   O
ATOM   2351  CB  PHE A 274     -14.726 -24.791 -28.439  0.00  0.00      C2   C
ATOM   2352  CG  PHE A 274     -13.970 -25.924 -27.877  0.00  0.00      C2   C
ATOM   2353  CD1 PHE A 274     -12.633 -26.215 -28.178  0.00  0.00      C2   C
ATOM   2354  CD2 PHE A 274     -14.482 -26.687 -26.796  0.00  0.00      C2   C
ATOM   2355  CE1 PHE A 274     -11.841 -27.223 -27.594  0.00  0.00      C2   C
ATOM   2356  CE2 PHE A 274     -13.757 -27.777 -26.235  0.00  0.00      C2   C
ATOM   2357  CZ  PHE A 274     -12.395 -28.026 -26.599  0.00  0.00      C2   C
ATOM   2358  H   PHE A 274     -15.918 -23.150 -29.925  0.00  0.00      C2   H
ATOM   2359  HA  PHE A 274     -14.305 -25.227 -30.536  0.00  0.00      C2   H
ATOM   2360  HB3 PHE A 274     -15.541 -24.721 -27.718  0.00  0.00      C2   H
ATOM   2361  HB2 PHE A 274     -14.150 -23.869 -28.368  0.00  0.00      C2   H
ATOM   2362  HD1 PHE A 274     -12.094 -25.634 -28.912  0.00  0.00      C2   H
ATOM   2363  HD2 PHE A 274     -15.502 -26.521 -26.483  0.00  0.00      C2   H
ATOM   2364  HE1 PHE A 274     -10.787 -27.338 -27.802  0.00  0.00      C2   H
ATOM   2365  HE2 PHE A 274     -14.141 -28.432 -25.466  0.00  0.00      C2   H
ATOM   2366  HZ  PHE A 274     -11.901 -28.740 -25.956  0.00  0.00      C2   H
ATOM   2367  N   GLU A 275     -17.404 -26.224 -29.756  0.00  0.00      C2   N
ATOM   2368  CA  GLU A 275     -18.422 -27.292 -29.772  0.00  0.00      C2   C
ATOM   2369  C   GLU A 275     -18.644 -27.910 -31.165  0.00  0.00      C2   C
ATOM   2370  O   GLU A 275     -18.820 -29.087 -31.311  0.00  0.00      C2   O
ATOM   2371  CB  GLU A 275     -19.770 -26.661 -29.207  0.00  0.00      C2   C
ATOM   2372  CG  GLU A 275     -20.939 -27.584 -29.159  0.00  0.00      C2   C
ATOM   2373  CD  GLU A 275     -22.196 -26.864 -28.669  0.00  0.00      C2   C
ATOM   2374  OE1 GLU A 275     -22.690 -25.946 -29.354  0.00  0.00      C2   O
ATOM   2375  OE2 GLU A 275     -22.683 -27.142 -27.553  0.00  0.00      C2   O
ATOM   2376  H   GLU A 275     -17.723 -25.271 -29.650  0.00  0.00      C2   H
ATOM   2377  HA  GLU A 275     -18.053 -28.039 -29.069  0.00  0.00      C2   H
ATOM   2378  HB3 GLU A 275     -19.997 -25.749 -29.759  0.00  0.00      C2   H
ATOM   2379  HB2 GLU A 275     -19.561 -26.266 -28.213  0.00  0.00      C2   H
ATOM   2380  HG3 GLU A 275     -20.706 -28.447 -28.535  0.00  0.00      C2   H
ATOM   2381  HG2 GLU A 275     -21.125 -27.924 -30.178  0.00  0.00      C2   H
ATOM   2382  N   GLU A 276     -18.530 -27.020 -32.182  0.00  0.00      C2   N
ATOM   2383  CA  GLU A 276     -18.484 -27.493 -33.606  0.00  0.00      C2   C
ATOM   2384  C   GLU A 276     -17.157 -28.154 -33.953  0.00  0.00      C2   C
ATOM   2385  O   GLU A 276     -17.132 -29.272 -34.508  0.00  0.00      C2   O
ATOM   2386  CB  GLU A 276     -18.718 -26.252 -34.463  0.00  0.00      C2   C
ATOM   2387  CG  GLU A 276     -19.903 -25.327 -34.146  0.00  0.00      C2   C
ATOM   2388  CD  GLU A 276     -20.679 -24.858 -35.442  0.00  0.00      C2   C
ATOM   2389  OE1 GLU A 276     -20.824 -25.573 -36.457  0.00  0.00      C2   O
ATOM   2390  OE2 GLU A 276     -21.164 -23.715 -35.363  0.00  0.00      C2   O
ATOM   2391  H   GLU A 276     -18.345 -26.055 -31.948  0.00  0.00      C2   H
ATOM   2392  HA  GLU A 276     -19.254 -28.263 -33.649  0.00  0.00      C2   H
ATOM   2393  HB3 GLU A 276     -18.763 -26.608 -35.493  0.00  0.00      C2   H
ATOM   2394  HB2 GLU A 276     -17.820 -25.636 -34.426  0.00  0.00      C2   H
ATOM   2395  HG3 GLU A 276     -19.637 -24.497 -33.491  0.00  0.00      C2   H
ATOM   2396  HG2 GLU A 276     -20.653 -25.891 -33.590  0.00  0.00      C2   H
ATOM   2397  N   LYS A 277     -15.974 -27.546 -33.501  0.00  0.00      C2   N
ATOM   2398  CA  LYS A 277     -14.625 -28.045 -33.965  0.00  0.00      C2   C
ATOM   2399  C   LYS A 277     -14.289 -29.360 -33.382  0.00  0.00      C2   C
ATOM   2400  O   LYS A 277     -13.789 -30.164 -34.138  0.00  0.00      C2   O
ATOM   2401  CB  LYS A 277     -13.525 -26.871 -33.790  0.00  0.00      C2   C
ATOM   2402  CG  LYS A 277     -13.604 -25.599 -34.736  0.00  0.00      C2   C
ATOM   2403  CD  LYS A 277     -12.493 -24.653 -34.357  0.00  0.00      C2   C
ATOM   2404  CE  LYS A 277     -11.024 -25.263 -34.351  0.00  0.00      C2   C
ATOM   2405  NZ  LYS A 277     -10.007 -24.268 -34.386  0.00  0.00      C2   N
ATOM   2406  H   LYS A 277     -16.082 -26.628 -33.095  0.00  0.00      C2   H
ATOM   2407  HA  LYS A 277     -14.666 -28.230 -35.038  0.00  0.00      C2   H
ATOM   2408  HB3 LYS A 277     -12.509 -27.259 -33.863  0.00  0.00      C2   H
ATOM   2409  HB2 LYS A 277     -13.582 -26.523 -32.758  0.00  0.00      C2   H
ATOM   2410  HG3 LYS A 277     -14.614 -25.195 -34.671  0.00  0.00      C2   H
ATOM   2411  HG2 LYS A 277     -13.577 -25.912 -35.780  0.00  0.00      C2   H
ATOM   2412  HD3 LYS A 277     -12.762 -24.179 -33.413  0.00  0.00      C2   H
ATOM   2413  HD2 LYS A 277     -12.625 -23.886 -35.120  0.00  0.00      C2   H
ATOM   2414  HE3 LYS A 277     -10.864 -25.906 -35.216  0.00  0.00      C2   H
ATOM   2415  HE2 LYS A 277     -10.947 -25.758 -33.383  0.00  0.00      C2   H
ATOM   2416  HZ1 LYS A 277      -9.936 -23.589 -35.130  0.00  0.00      C2   H
ATOM   2417  HZ2 LYS A 277      -9.911 -23.795 -33.498  0.00  0.00      C2   H
ATOM   2418  HZ3 LYS A 277      -9.070 -24.645 -34.423  0.00  0.00      C2   H
ATOM   2419  N   ILE A 278     -14.648 -29.657 -32.119  0.00  0.00      C2   N
ATOM   2420  CA  ILE A 278     -14.367 -30.915 -31.439  0.00  0.00      C2   C
ATOM   2421  C   ILE A 278     -14.993 -32.138 -32.109  0.00  0.00      C2   C
ATOM   2422  O   ILE A 278     -14.368 -33.213 -32.009  0.00  0.00      C2   O
ATOM   2423  CB  ILE A 278     -14.678 -30.865 -29.948  0.00  0.00      C2   C
ATOM   2424  CG1 ILE A 278     -13.990 -31.849 -28.982  0.00  0.00      C2   C
ATOM   2425  CG2 ILE A 278     -16.193 -30.851 -29.712  0.00  0.00      C2   C
ATOM   2426  CD1 ILE A 278     -12.505 -32.067 -29.130  0.00  0.00      C2   C
ATOM   2427  H   ILE A 278     -15.008 -28.955 -31.489  0.00  0.00      C2   H
ATOM   2428  HA  ILE A 278     -13.285 -31.043 -31.484  0.00  0.00      C2   H
ATOM   2429  HB  ILE A 278     -14.494 -29.849 -29.598  0.00  0.00      C2   H
ATOM   2430 HG13 ILE A 278     -14.323 -32.881 -29.088  0.00  0.00      C2   H
ATOM   2431 HG12 ILE A 278     -14.240 -31.567 -27.959  0.00  0.00      C2   H
ATOM   2432 HG21 ILE A 278     -16.654 -29.979 -30.177  0.00  0.00      C2   H
ATOM   2433 HG22 ILE A 278     -16.744 -31.744 -30.008  0.00  0.00      C2   H
ATOM   2434 HG23 ILE A 278     -16.417 -30.716 -28.654  0.00  0.00      C2   H
ATOM   2435 HD11 ILE A 278     -12.232 -32.920 -28.509  0.00  0.00      C2   H
ATOM   2436 HD12 ILE A 278     -12.090 -32.292 -30.112  0.00  0.00      C2   H
ATOM   2437 HD13 ILE A 278     -12.147 -31.117 -28.731  0.00  0.00      C2   H
ATOM   2438  N   LYS A 279     -16.059 -31.979 -32.927  0.00  0.00      C2   N
ATOM   2439  CA  LYS A 279     -16.629 -32.992 -33.731  0.00  0.00      C2   C
ATOM   2440  C   LYS A 279     -15.735 -33.301 -34.912  0.00  0.00      C2   C
ATOM   2441  O   LYS A 279     -15.614 -34.459 -35.302  0.00  0.00      C2   O
ATOM   2442  CB  LYS A 279     -17.984 -32.502 -34.313  0.00  0.00      C2   C
ATOM   2443  CG  LYS A 279     -19.037 -32.147 -33.173  0.00  0.00      C2   C
ATOM   2444  CD  LYS A 279     -20.349 -31.728 -33.765  0.00  0.00      C2   C
ATOM   2445  CE  LYS A 279     -21.351 -31.389 -32.574  0.00  0.00      C2   C
ATOM   2446  NZ  LYS A 279     -22.557 -30.917 -33.186  0.00  0.00      C2   N
ATOM   2447  H   LYS A 279     -16.167 -31.021 -33.230  0.00  0.00      C2   H
ATOM   2448  HA  LYS A 279     -16.781 -33.827 -33.047  0.00  0.00      C2   H
ATOM   2449  HB3 LYS A 279     -18.445 -33.253 -34.955  0.00  0.00      C2   H
ATOM   2450  HB2 LYS A 279     -17.970 -31.531 -34.809  0.00  0.00      C2   H
ATOM   2451  HG3 LYS A 279     -18.613 -31.541 -32.372  0.00  0.00      C2   H
ATOM   2452  HG2 LYS A 279     -19.262 -33.096 -32.686  0.00  0.00      C2   H
ATOM   2453  HD3 LYS A 279     -20.844 -32.367 -34.496  0.00  0.00      C2   H
ATOM   2454  HD2 LYS A 279     -20.026 -30.791 -34.219  0.00  0.00      C2   H
ATOM   2455  HE3 LYS A 279     -20.955 -30.638 -31.890  0.00  0.00      C2   H
ATOM   2456  HE2 LYS A 279     -21.558 -32.286 -31.990  0.00  0.00      C2   H
ATOM   2457  HZ1 LYS A 279     -22.387 -30.057 -33.688  0.00  0.00      C2   H
ATOM   2458  HZ2 LYS A 279     -22.918 -31.558 -33.878  0.00  0.00      C2   H
ATOM   2459  HZ3 LYS A 279     -23.261 -30.712 -32.491  0.00  0.00      C2   H
ATOM   2460  N   LYS A 280     -14.992 -32.396 -35.535  0.00  0.00      C2   N
ATOM   2461  CA  LYS A 280     -14.213 -32.735 -36.782  0.00  0.00      C2   C
ATOM   2462  C   LYS A 280     -12.738 -32.847 -36.393  0.00  0.00      C2   C
ATOM   2463  O   LYS A 280     -12.008 -33.604 -36.991  0.00  0.00      C2   O
ATOM   2464  CB  LYS A 280     -14.417 -31.491 -37.651  0.00  0.00      C2   C
ATOM   2465  CG  LYS A 280     -13.800 -31.447 -39.053  0.00  0.00      C2   C
ATOM   2466  CD  LYS A 280     -14.107 -32.712 -39.956  0.00  0.00      C2   C
ATOM   2467  CE  LYS A 280     -14.039 -32.495 -41.500  0.00  0.00      C2   C
ATOM   2468  NZ  LYS A 280     -15.025 -33.387 -42.200  0.00  0.00      C2   N
ATOM   2469  H   LYS A 280     -15.039 -31.402 -35.359  0.00  0.00      C2   H
ATOM   2470  HA  LYS A 280     -14.592 -33.592 -37.338  0.00  0.00      C2   H
ATOM   2471  HB3 LYS A 280     -14.114 -30.648 -37.029  0.00  0.00      C2   H
ATOM   2472  HB2 LYS A 280     -15.486 -31.376 -37.829  0.00  0.00      C2   H
ATOM   2473  HG3 LYS A 280     -12.713 -31.376 -39.013  0.00  0.00      C2   H
ATOM   2474  HG2 LYS A 280     -14.124 -30.579 -39.627  0.00  0.00      C2   H
ATOM   2475  HD3 LYS A 280     -15.080 -33.021 -39.573  0.00  0.00      C2   H
ATOM   2476  HD2 LYS A 280     -13.353 -33.436 -39.647  0.00  0.00      C2   H
ATOM   2477  HE3 LYS A 280     -13.004 -32.694 -41.779  0.00  0.00      C2   H
ATOM   2478  HE2 LYS A 280     -14.316 -31.498 -41.844  0.00  0.00      C2   H
ATOM   2479  HZ1 LYS A 280     -14.691 -34.333 -42.082  0.00  0.00      C2   H
ATOM   2480  HZ2 LYS A 280     -15.976 -33.236 -41.894  0.00  0.00      C2   H
ATOM   2481  HZ3 LYS A 280     -15.092 -33.224 -43.195  0.00  0.00      C2   H
ATOM   2482  N   SER A 281     -12.288 -32.205 -35.309  0.00  0.00      C2   N
ATOM   2483  CA  SER A 281     -10.863 -32.131 -34.927  0.00  0.00      C2   C
ATOM   2484  C   SER A 281     -10.707 -32.452 -33.470  0.00  0.00      C2   C
ATOM   2485  O   SER A 281     -10.804 -31.489 -32.650  0.00  0.00      C2   O
ATOM   2486  CB  SER A 281     -10.268 -30.816 -35.424  0.00  0.00      C2   C
ATOM   2487  OG  SER A 281      -8.905 -30.557 -35.024  0.00  0.00      C2   O
ATOM   2488  H   SER A 281     -12.943 -31.608 -34.825  0.00  0.00      C2   H
ATOM   2489  HA  SER A 281     -10.270 -32.865 -35.474  0.00  0.00      C2   H
ATOM   2490  HB3 SER A 281     -10.853 -30.091 -34.858  0.00  0.00      C2   H
ATOM   2491  HB2 SER A 281     -10.414 -30.659 -36.493  0.00  0.00      C2   H
ATOM   2492  HG  SER A 281      -8.953 -29.599 -35.065  0.00  0.00      C2   H
ATOM   2493  N   PRO A 282     -10.497 -33.756 -33.045  0.00  0.00      C2   N
ATOM   2494  CA  PRO A 282     -10.066 -34.232 -31.731  0.00  0.00      C2   C
ATOM   2495  C   PRO A 282      -8.986 -33.386 -31.017  0.00  0.00      C2   C
ATOM   2496  O   PRO A 282      -7.990 -33.047 -31.657  0.00  0.00      C2   O
ATOM   2497  CB  PRO A 282      -9.651 -35.720 -32.001  0.00  0.00      C2   C
ATOM   2498  CG  PRO A 282     -10.651 -36.243 -33.033  0.00  0.00      C2   C
ATOM   2499  CD  PRO A 282     -10.755 -34.943 -33.970  0.00  0.00      C2   C
ATOM   2500  HA  PRO A 282     -10.989 -34.140 -31.158  0.00  0.00      C2   H
ATOM   2501  HB3 PRO A 282      -9.656 -36.288 -31.070  0.00  0.00      C2   H
ATOM   2502  HB2 PRO A 282      -8.596 -35.739 -32.274  0.00  0.00      C2   H
ATOM   2503  HG3 PRO A 282     -11.637 -36.314 -32.574  0.00  0.00      C2   H
ATOM   2504  HG2 PRO A 282     -10.304 -37.099 -33.612  0.00  0.00      C2   H
ATOM   2505  HD2 PRO A 282      -9.929 -34.964 -34.681  0.00  0.00      C2   H
ATOM   2506  HD3 PRO A 282     -11.683 -34.923 -34.541  0.00  0.00      C2   H
ATOM   2507  N   LEU A 283      -9.299 -33.151 -29.734  0.00  0.00      C2   N
ATOM   2508  CA  LEU A 283      -8.368 -32.569 -28.726  0.00  0.00      C2   C
ATOM   2509  C   LEU A 283      -7.057 -33.507 -28.554  0.00  0.00      C2   C
ATOM   2510  O   LEU A 283      -5.937 -32.942 -28.599  0.00  0.00      C2   O
ATOM   2511  CB  LEU A 283      -9.072 -32.284 -27.356  0.00  0.00      C2   C
ATOM   2512  CG  LEU A 283      -8.266 -31.376 -26.420  0.00  0.00      C2   C
ATOM   2513  CD1 LEU A 283      -8.276 -29.878 -26.856  0.00  0.00      C2   C
ATOM   2514  CD2 LEU A 283      -8.708 -31.459 -24.957  0.00  0.00      C2   C
ATOM   2515  H   LEU A 283     -10.114 -33.589 -29.327  0.00  0.00      C2   H
ATOM   2516  HA  LEU A 283      -8.053 -31.621 -29.162  0.00  0.00      C2   H
ATOM   2517  HB3 LEU A 283      -9.089 -33.230 -26.815  0.00  0.00      C2   H
ATOM   2518  HB2 LEU A 283     -10.082 -31.916 -27.538  0.00  0.00      C2   H
ATOM   2519  HG  LEU A 283      -7.206 -31.615 -26.337  0.00  0.00      C2   H
ATOM   2520 HD11 LEU A 283      -7.317 -29.406 -26.642  0.00  0.00      C2   H
ATOM   2521 HD12 LEU A 283      -8.543 -29.735 -27.903  0.00  0.00      C2   H
ATOM   2522 HD13 LEU A 283      -9.019 -29.353 -26.255  0.00  0.00      C2   H
ATOM   2523 HD21 LEU A 283      -8.102 -32.182 -24.411  0.00  0.00      C2   H
ATOM   2524 HD22 LEU A 283      -8.609 -30.464 -24.523  0.00  0.00      C2   H
ATOM   2525 HD23 LEU A 283      -9.684 -31.937 -24.872  0.00  0.00      C2   H
ATOM   2526  N   THR A 284      -7.294 -34.846 -28.455  0.00  0.00      C2   N
ATOM   2527  CA  THR A 284      -6.313 -35.982 -28.363  0.00  0.00      C2   C
ATOM   2528  C   THR A 284      -5.298 -35.926 -29.540  0.00  0.00      C2   C
ATOM   2529  O   THR A 284      -4.126 -36.144 -29.281  0.00  0.00      C2   O
ATOM   2530  CB  THR A 284      -7.100 -37.323 -28.300  0.00  0.00      C2   C
ATOM   2531  OG1 THR A 284      -8.011 -37.503 -29.379  0.00  0.00      C2   O
ATOM   2532  CG2 THR A 284      -7.892 -37.534 -27.072  0.00  0.00      C2   C
ATOM   2533  H   THR A 284      -8.263 -35.108 -28.349  0.00  0.00      C2   H
ATOM   2534  HA  THR A 284      -5.802 -35.930 -27.402  0.00  0.00      C2   H
ATOM   2535  HB  THR A 284      -6.378 -38.138 -28.345  0.00  0.00      C2   H
ATOM   2536  HG1 THR A 284      -7.743 -38.219 -29.959  0.00  0.00      C2   H
ATOM   2537 HG21 THR A 284      -8.424 -38.477 -26.944  0.00  0.00      C2   H
ATOM   2538 HG22 THR A 284      -7.264 -37.272 -26.220  0.00  0.00      C2   H
ATOM   2539 HG23 THR A 284      -8.653 -36.753 -27.065  0.00  0.00      C2   H
ATOM   2540  N   ILE A 285      -5.754 -35.576 -30.715  0.00  0.00      C2   N
ATOM   2541  CA  ILE A 285      -4.861 -35.344 -31.849  0.00  0.00      C2   C
ATOM   2542  C   ILE A 285      -4.006 -34.123 -31.669  0.00  0.00      C2   C
ATOM   2543  O   ILE A 285      -2.829 -34.174 -32.044  0.00  0.00      C2   O
ATOM   2544  CB  ILE A 285      -5.668 -35.263 -33.211  0.00  0.00      C2   C
ATOM   2545  CG1 ILE A 285      -6.052 -36.672 -33.619  0.00  0.00      C2   C
ATOM   2546  CG2 ILE A 285      -4.955 -34.454 -34.328  0.00  0.00      C2   C
ATOM   2547  CD1 ILE A 285      -7.028 -36.901 -34.765  0.00  0.00      C2   C
ATOM   2548  H   ILE A 285      -6.742 -35.412 -30.846  0.00  0.00      C2   H
ATOM   2549  HA  ILE A 285      -4.275 -36.263 -31.852  0.00  0.00      C2   H
ATOM   2550  HB  ILE A 285      -6.590 -34.694 -33.095  0.00  0.00      C2   H
ATOM   2551 HG13 ILE A 285      -6.501 -37.154 -32.750  0.00  0.00      C2   H
ATOM   2552 HG12 ILE A 285      -5.090 -37.145 -33.819  0.00  0.00      C2   H
ATOM   2553 HG21 ILE A 285      -3.955 -34.883 -34.391  0.00  0.00      C2   H
ATOM   2554 HG22 ILE A 285      -5.513 -34.645 -35.245  0.00  0.00      C2   H
ATOM   2555 HG23 ILE A 285      -4.943 -33.381 -34.138  0.00  0.00      C2   H
ATOM   2556 HD11 ILE A 285      -7.602 -37.823 -34.671  0.00  0.00      C2   H
ATOM   2557 HD12 ILE A 285      -7.733 -36.085 -34.920  0.00  0.00      C2   H
ATOM   2558 HD13 ILE A 285      -6.537 -36.961 -35.737  0.00  0.00      C2   H
ATOM   2559  N   CYS A 286      -4.585 -33.081 -31.126  0.00  0.00      C2   N
ATOM   2560  CA  CYS A 286      -3.848 -31.772 -30.907  0.00  0.00      C2   C
ATOM   2561  C   CYS A 286      -2.901 -31.817 -29.623  0.00  0.00      C2   C
ATOM   2562  O   CYS A 286      -1.894 -31.085 -29.584  0.00  0.00      C2   O
ATOM   2563  CB  CYS A 286      -4.790 -30.537 -30.971  0.00  0.00      C2   C
ATOM   2564  SG  CYS A 286      -5.288 -30.046 -32.609  0.00  0.00      C2   S
ATOM   2565  H   CYS A 286      -5.562 -33.172 -30.888  0.00  0.00      C2   H
ATOM   2566  HA  CYS A 286      -3.191 -31.622 -31.764  0.00  0.00      C2   H
ATOM   2567  HB3 CYS A 286      -4.416 -29.692 -30.394  0.00  0.00      C2   H
ATOM   2568  HB2 CYS A 286      -5.741 -30.749 -30.482  0.00  0.00      C2   H
ATOM   2569  HG  CYS A 286      -4.097 -29.521 -32.908  0.00  0.00      C2   H
ATOM   2570  N   TYR A 287      -3.206 -32.602 -28.556  0.00  0.00      C2   N
ATOM   2571  CA  TYR A 287      -2.476 -32.837 -27.329  0.00  0.00      C2   C
ATOM   2572  C   TYR A 287      -2.202 -34.331 -27.195  0.00  0.00      C2   C
ATOM   2573  O   TYR A 287      -3.084 -35.025 -26.672  0.00  0.00      C2   O
ATOM   2574  CB  TYR A 287      -3.408 -32.347 -26.078  0.00  0.00      C2   C
ATOM   2575  CG  TYR A 287      -3.661 -30.885 -25.911  0.00  0.00      C2   C
ATOM   2576  CD1 TYR A 287      -4.547 -30.132 -26.713  0.00  0.00      C2   C
ATOM   2577  CD2 TYR A 287      -2.914 -30.258 -24.805  0.00  0.00      C2   C
ATOM   2578  CE1 TYR A 287      -4.631 -28.715 -26.578  0.00  0.00      C2   C
ATOM   2579  CE2 TYR A 287      -2.991 -28.852 -24.697  0.00  0.00      C2   C
ATOM   2580  CZ  TYR A 287      -3.837 -28.122 -25.538  0.00  0.00      C2   C
ATOM   2581  OH  TYR A 287      -3.820 -26.762 -25.558  0.00  0.00      C2   O
ATOM   2582  H   TYR A 287      -4.068 -33.116 -28.666  0.00  0.00      C2   H
ATOM   2583  HA  TYR A 287      -1.504 -32.344 -27.335  0.00  0.00      C2   H
ATOM   2584  HB3 TYR A 287      -2.820 -32.798 -25.279  0.00  0.00      C2   H
ATOM   2585  HB2 TYR A 287      -4.393 -32.810 -26.128  0.00  0.00      C2   H
ATOM   2586  HD1 TYR A 287      -5.063 -30.666 -27.497  0.00  0.00      C2   H
ATOM   2587  HD2 TYR A 287      -2.299 -30.859 -24.152  0.00  0.00      C2   H
ATOM   2588  HE1 TYR A 287      -5.231 -28.064 -27.196  0.00  0.00      C2   H
ATOM   2589  HE2 TYR A 287      -2.413 -28.380 -23.917  0.00  0.00      C2   H
ATOM   2590  HH  TYR A 287      -3.527 -26.456 -24.697  0.00  0.00      C2   H
ATOM   2591  N   PRO A 288      -1.027 -34.857 -27.709  0.00  0.00      C2   N
ATOM   2592  CA  PRO A 288      -0.554 -36.271 -27.453  0.00  0.00      C2   C
ATOM   2593  C   PRO A 288      -0.806 -36.801 -26.112  0.00  0.00      C2   C
ATOM   2594  O   PRO A 288      -1.182 -37.944 -25.993  0.00  0.00      C2   O
ATOM   2595  CB  PRO A 288       0.858 -36.104 -27.949  0.00  0.00      C2   C
ATOM   2596  CG  PRO A 288       0.799 -35.177 -29.132  0.00  0.00      C2   C
ATOM   2597  CD  PRO A 288      -0.144 -34.148 -28.613  0.00  0.00      C2   C
ATOM   2598  HA  PRO A 288      -1.060 -36.934 -28.154  0.00  0.00      C2   H
ATOM   2599  HB3 PRO A 288       1.163 -37.109 -28.243  0.00  0.00      C2   H
ATOM   2600  HB2 PRO A 288       1.529 -35.744 -27.170  0.00  0.00      C2   H
ATOM   2601  HG3 PRO A 288       0.404 -35.708 -29.998  0.00  0.00      C2   H
ATOM   2602  HG2 PRO A 288       1.719 -34.672 -29.430  0.00  0.00      C2   H
ATOM   2603  HD2 PRO A 288       0.465 -33.524 -27.959  0.00  0.00      C2   H
ATOM   2604  HD3 PRO A 288      -0.606 -33.517 -29.373  0.00  0.00      C2   H
ATOM   2605  N   GLU A 289      -0.661 -35.956 -25.066  0.00  0.00      C2   N
ATOM   2606  CA  GLU A 289      -0.798 -36.411 -23.670  0.00  0.00      C2   C
ATOM   2607  C   GLU A 289      -2.229 -36.826 -23.343  0.00  0.00      C2   C
ATOM   2608  O   GLU A 289      -2.446 -37.823 -22.721  0.00  0.00      C2   O
ATOM   2609  CB  GLU A 289      -0.258 -35.381 -22.595  0.00  0.00      C2   C
ATOM   2610  CG  GLU A 289       1.212 -35.014 -22.883  0.00  0.00      C2   C
ATOM   2611  CD  GLU A 289       1.594 -33.843 -22.011  0.00  0.00      C2   C
ATOM   2612  OE1 GLU A 289       2.219 -34.000 -20.961  0.00  0.00      C2   O
ATOM   2613  OE2 GLU A 289       1.282 -32.670 -22.308  0.00  0.00      C2   O
ATOM   2614  H   GLU A 289      -0.446 -34.984 -25.235  0.00  0.00      C2   H
ATOM   2615  HA  GLU A 289      -0.206 -37.312 -23.513  0.00  0.00      C2   H
ATOM   2616  HB3 GLU A 289      -0.180 -35.802 -21.592  0.00  0.00      C2   H
ATOM   2617  HB2 GLU A 289      -0.916 -34.520 -22.478  0.00  0.00      C2   H
ATOM   2618  HG3 GLU A 289       1.332 -34.608 -23.888  0.00  0.00      C2   H
ATOM   2619  HG2 GLU A 289       1.895 -35.851 -22.742  0.00  0.00      C2   H
ATOM   2620  N   TYR A 290      -3.168 -36.027 -23.986  0.00  0.00      C2   N
ATOM   2621  CA  TYR A 290      -4.589 -36.157 -23.638  0.00  0.00      C2   C
ATOM   2622  C   TYR A 290      -5.184 -37.535 -24.137  0.00  0.00      C2   C
ATOM   2623  O   TYR A 290      -4.990 -37.960 -25.325  0.00  0.00      C2   O
ATOM   2624  CB  TYR A 290      -5.403 -34.975 -24.204  0.00  0.00      C2   C
ATOM   2625  CG  TYR A 290      -6.859 -34.916 -23.836  0.00  0.00      C2   C
ATOM   2626  CD1 TYR A 290      -7.236 -34.779 -22.470  0.00  0.00      C2   C
ATOM   2627  CD2 TYR A 290      -7.885 -34.964 -24.844  0.00  0.00      C2   C
ATOM   2628  CE1 TYR A 290      -8.604 -34.767 -22.097  0.00  0.00      C2   C
ATOM   2629  CE2 TYR A 290      -9.232 -34.962 -24.406  0.00  0.00      C2   C
ATOM   2630  CZ  TYR A 290      -9.655 -34.797 -23.010  0.00  0.00      C2   C
ATOM   2631  OH  TYR A 290     -10.965 -34.605 -22.632  0.00  0.00      C2   O
ATOM   2632  H   TYR A 290      -2.804 -35.556 -24.802  0.00  0.00      C2   H
ATOM   2633  HA  TYR A 290      -4.646 -36.086 -22.552  0.00  0.00      C2   H
ATOM   2634  HB3 TYR A 290      -5.386 -34.977 -25.294  0.00  0.00      C2   H
ATOM   2635  HB2 TYR A 290      -4.803 -34.108 -23.929  0.00  0.00      C2   H
ATOM   2636  HD1 TYR A 290      -6.503 -34.684 -21.683  0.00  0.00      C2   H
ATOM   2637  HD2 TYR A 290      -7.669 -35.040 -25.899  0.00  0.00      C2   H
ATOM   2638  HE1 TYR A 290      -8.765 -34.690 -21.032  0.00  0.00      C2   H
ATOM   2639  HE2 TYR A 290      -9.922 -34.864 -25.231  0.00  0.00      C2   H
ATOM   2640  HH  TYR A 290     -11.578 -34.856 -23.327  0.00  0.00      C2   H
ATOM   2641  N   ALA A 291      -5.863 -38.218 -23.201  0.00  0.00      C2   N
ATOM   2642  CA  ALA A 291      -6.548 -39.491 -23.472  0.00  0.00      C2   C
ATOM   2643  C   ALA A 291      -7.933 -39.532 -22.774  0.00  0.00      C2   C
ATOM   2644  O   ALA A 291      -8.506 -40.567 -22.363  0.00  0.00      C2   O
ATOM   2645  CB  ALA A 291      -5.721 -40.723 -23.083  0.00  0.00      C2   C
ATOM   2646  H   ALA A 291      -5.991 -37.805 -22.288  0.00  0.00      C2   H
ATOM   2647  HA  ALA A 291      -6.844 -39.558 -24.519  0.00  0.00      C2   H
ATOM   2648  HB1 ALA A 291      -6.137 -41.693 -23.356  0.00  0.00      C2   H
ATOM   2649  HB2 ALA A 291      -4.785 -40.634 -23.635  0.00  0.00      C2   H
ATOM   2650  HB3 ALA A 291      -5.338 -40.764 -22.063  0.00  0.00      C2   H
ATOM   2651  N   GLY A 292      -8.534 -38.282 -22.651  0.00  0.00      C2   N
ATOM   2652  CA  GLY A 292      -9.861 -38.032 -22.210  0.00  0.00      C2   C
ATOM   2653  C   GLY A 292     -10.804 -38.264 -23.454  0.00  0.00      C2   C
ATOM   2654  O   GLY A 292     -10.411 -38.276 -24.657  0.00  0.00      C2   O
ATOM   2655  H   GLY A 292      -8.044 -37.525 -23.105  0.00  0.00      C2   H
ATOM   2656  HA3 GLY A 292     -10.106 -37.008 -21.926  0.00  0.00      C2   H
ATOM   2657  HA2 GLY A 292     -10.120 -38.673 -21.367  0.00  0.00      C2   H
ATOM   2658  N   SER A 293     -12.062 -38.005 -23.174  0.00  0.00      C2   N
ATOM   2659  CA  SER A 293     -13.154 -37.848 -24.188  0.00  0.00      C2   C
ATOM   2660  C   SER A 293     -12.996 -36.607 -25.078  0.00  0.00      C2   C
ATOM   2661  O   SER A 293     -12.781 -35.487 -24.631  0.00  0.00      C2   O
ATOM   2662  CB  SER A 293     -14.445 -37.612 -23.419  0.00  0.00      C2   C
ATOM   2663  OG  SER A 293     -14.726 -38.722 -22.551  0.00  0.00      C2   O
ATOM   2664  H   SER A 293     -12.219 -37.892 -22.183  0.00  0.00      C2   H
ATOM   2665  HA  SER A 293     -13.373 -38.769 -24.729  0.00  0.00      C2   H
ATOM   2666  HB3 SER A 293     -15.233 -37.542 -24.169  0.00  0.00      C2   H
ATOM   2667  HB2 SER A 293     -14.390 -36.699 -22.825  0.00  0.00      C2   H
ATOM   2668  HG  SER A 293     -14.025 -38.758 -21.896  0.00  0.00      C2   H
ATOM   2669  N   ASN A 294     -13.399 -36.759 -26.328  0.00  0.00      C2   N
ATOM   2670  CA  ASN A 294     -13.430 -35.736 -27.370  0.00  0.00      C2   C
ATOM   2671  C   ASN A 294     -14.883 -35.305 -27.436  0.00  0.00      C2   C
ATOM   2672  O   ASN A 294     -15.586 -35.496 -28.522  0.00  0.00      C2   O
ATOM   2673  CB  ASN A 294     -12.794 -36.163 -28.723  0.00  0.00      C2   C
ATOM   2674  CG  ASN A 294     -11.265 -36.279 -28.621  0.00  0.00      C2   C
ATOM   2675  OD1 ASN A 294     -10.583 -35.311 -28.277  0.00  0.00      C2   O
ATOM   2676  ND2 ASN A 294     -10.682 -37.464 -28.871  0.00  0.00      C2   N
ATOM   2677  H   ASN A 294     -13.815 -37.636 -26.608  0.00  0.00      C2   H
ATOM   2678  HA  ASN A 294     -12.927 -34.884 -26.913  0.00  0.00      C2   H
ATOM   2679  HB3 ASN A 294     -12.989 -35.347 -29.419  0.00  0.00      C2   H
ATOM   2680  HB2 ASN A 294     -13.252 -36.987 -29.271  0.00  0.00      C2   H
ATOM   2681 HD22 ASN A 294      -9.674 -37.437 -28.819  0.00  0.00      C2   H
ATOM   2682 HD21 ASN A 294     -11.190 -38.294 -29.141  0.00  0.00      C2   H
ATOM   2683  N   THR A 295     -15.328 -34.821 -26.304  0.00  0.00      C2   N
ATOM   2684  CA  THR A 295     -16.677 -34.372 -26.133  0.00  0.00      C2   C
ATOM   2685  C   THR A 295     -16.563 -33.037 -25.388  0.00  0.00      C2   C
ATOM   2686  O   THR A 295     -15.710 -32.932 -24.490  0.00  0.00      C2   O
ATOM   2687  CB  THR A 295     -17.543 -35.418 -25.451  0.00  0.00      C2   C
ATOM   2688  OG1 THR A 295     -16.924 -35.818 -24.234  0.00  0.00      C2   O
ATOM   2689  CG2 THR A 295     -17.688 -36.718 -26.236  0.00  0.00      C2   C
ATOM   2690  H   THR A 295     -14.630 -34.672 -25.589  0.00  0.00      C2   H
ATOM   2691  HA  THR A 295     -17.201 -34.138 -27.060  0.00  0.00      C2   H
ATOM   2692  HB  THR A 295     -18.533 -35.022 -25.221  0.00  0.00      C2   H
ATOM   2693  HG1 THR A 295     -16.874 -35.029 -23.690  0.00  0.00      C2   H
ATOM   2694 HG21 THR A 295     -18.173 -36.482 -27.183  0.00  0.00      C2   H
ATOM   2695 HG22 THR A 295     -16.767 -37.267 -26.431  0.00  0.00      C2   H
ATOM   2696 HG23 THR A 295     -18.390 -37.380 -25.729  0.00  0.00      C2   H
ATOM   2697  N   TYR A 296     -17.452 -32.110 -25.776  0.00  0.00      C2   N
ATOM   2698  CA  TYR A 296     -17.443 -30.684 -25.409  0.00  0.00      C2   C
ATOM   2699  C   TYR A 296     -16.977 -30.271 -24.000  0.00  0.00      C2   C
ATOM   2700  O   TYR A 296     -15.877 -29.660 -23.797  0.00  0.00      C2   O
ATOM   2701  CB  TYR A 296     -18.890 -30.102 -25.638  0.00  0.00      C2   C
ATOM   2702  CG  TYR A 296     -19.073 -28.634 -25.232  0.00  0.00      C2   C
ATOM   2703  CD1 TYR A 296     -18.240 -27.647 -25.715  0.00  0.00      C2   C
ATOM   2704  CD2 TYR A 296     -20.111 -28.380 -24.312  0.00  0.00      C2   C
ATOM   2705  CE1 TYR A 296     -18.507 -26.287 -25.343  0.00  0.00      C2   C
ATOM   2706  CE2 TYR A 296     -20.312 -27.051 -23.844  0.00  0.00      C2   C
ATOM   2707  CZ  TYR A 296     -19.433 -26.013 -24.309  0.00  0.00      C2   C
ATOM   2708  OH  TYR A 296     -19.584 -24.709 -23.737  0.00  0.00      C2   O
ATOM   2709  H   TYR A 296     -18.203 -32.487 -26.337  0.00  0.00      C2   H
ATOM   2710  HA  TYR A 296     -16.670 -30.168 -25.980  0.00  0.00      C2   H
ATOM   2711  HB3 TYR A 296     -19.561 -30.687 -25.009  0.00  0.00      C2   H
ATOM   2712  HB2 TYR A 296     -19.265 -30.405 -26.615  0.00  0.00      C2   H
ATOM   2713  HD1 TYR A 296     -17.361 -27.791 -26.326  0.00  0.00      C2   H
ATOM   2714  HD2 TYR A 296     -20.812 -29.164 -24.066  0.00  0.00      C2   H
ATOM   2715  HE1 TYR A 296     -17.840 -25.515 -25.697  0.00  0.00      C2   H
ATOM   2716  HE2 TYR A 296     -21.053 -26.883 -23.076  0.00  0.00      C2   H
ATOM   2717  HH  TYR A 296     -20.230 -24.607 -23.034  0.00  0.00      C2   H
ATOM   2718  N   GLU A 297     -17.770 -30.560 -22.981  0.00  0.00      C2   N
ATOM   2719  CA  GLU A 297     -17.587 -30.051 -21.603  0.00  0.00      C2   C
ATOM   2720  C   GLU A 297     -16.331 -30.501 -20.903  0.00  0.00      C2   C
ATOM   2721  O   GLU A 297     -15.708 -29.798 -20.158  0.00  0.00      C2   O
ATOM   2722  CB  GLU A 297     -18.709 -30.553 -20.650  0.00  0.00      C2   C
ATOM   2723  CG  GLU A 297     -20.040 -29.820 -20.851  0.00  0.00      C2   C
ATOM   2724  CD  GLU A 297     -20.988 -30.011 -19.639  0.00  0.00      C2   C
ATOM   2725  OE1 GLU A 297     -21.342 -31.160 -19.385  0.00  0.00      C2   O
ATOM   2726  OE2 GLU A 297     -21.459 -28.987 -19.157  0.00  0.00      C2   O
ATOM   2727  H   GLU A 297     -18.678 -30.953 -23.186  0.00  0.00      C2   H
ATOM   2728  HA  GLU A 297     -17.456 -28.970 -21.549  0.00  0.00      C2   H
ATOM   2729  HB3 GLU A 297     -18.380 -30.437 -19.618  0.00  0.00      C2   H
ATOM   2730  HB2 GLU A 297     -18.793 -31.617 -20.872  0.00  0.00      C2   H
ATOM   2731  HG3 GLU A 297     -20.450 -30.149 -21.805  0.00  0.00      C2   H
ATOM   2732  HG2 GLU A 297     -19.927 -28.739 -20.924  0.00  0.00      C2   H
ATOM   2733  N   GLU A 298     -16.022 -31.770 -21.204  0.00  0.00      C2   N
ATOM   2734  CA  GLU A 298     -14.836 -32.539 -20.703  0.00  0.00      C2   C
ATOM   2735  C   GLU A 298     -13.507 -32.156 -21.403  0.00  0.00      C2   C
ATOM   2736  O   GLU A 298     -12.509 -32.052 -20.703  0.00  0.00      C2   O
ATOM   2737  CB  GLU A 298     -14.974 -34.097 -21.020  0.00  0.00      C2   C
ATOM   2738  CG  GLU A 298     -16.154 -34.874 -20.441  0.00  0.00      C2   C
ATOM   2739  CD  GLU A 298     -17.501 -34.577 -21.117  0.00  0.00      C2   C
ATOM   2740  OE1 GLU A 298     -17.520 -34.119 -22.273  0.00  0.00      C2   O
ATOM   2741  OE2 GLU A 298     -18.555 -34.836 -20.530  0.00  0.00      C2   O
ATOM   2742  H   GLU A 298     -16.553 -32.311 -21.871  0.00  0.00      C2   H
ATOM   2743  HA  GLU A 298     -14.671 -32.498 -19.626  0.00  0.00      C2   H
ATOM   2744  HB3 GLU A 298     -14.077 -34.605 -20.666  0.00  0.00      C2   H
ATOM   2745  HB2 GLU A 298     -15.040 -34.284 -22.092  0.00  0.00      C2   H
ATOM   2746  HG3 GLU A 298     -16.129 -34.694 -19.367  0.00  0.00      C2   H
ATOM   2747  HG2 GLU A 298     -15.834 -35.910 -20.553  0.00  0.00      C2   H
ATOM   2748  N   ALA A 299     -13.566 -31.918 -22.712  0.00  0.00      C2   N
ATOM   2749  CA  ALA A 299     -12.426 -31.392 -23.437  0.00  0.00      C2   C
ATOM   2750  C   ALA A 299     -12.119 -29.943 -22.967  0.00  0.00      C2   C
ATOM   2751  O   ALA A 299     -10.981 -29.663 -22.621  0.00  0.00      C2   O
ATOM   2752  CB  ALA A 299     -12.649 -31.379 -24.973  0.00  0.00      C2   C
ATOM   2753  H   ALA A 299     -14.407 -32.288 -23.132  0.00  0.00      C2   H
ATOM   2754  HA  ALA A 299     -11.500 -31.925 -23.225  0.00  0.00      C2   H
ATOM   2755  HB1 ALA A 299     -11.728 -31.097 -25.485  0.00  0.00      C2   H
ATOM   2756  HB2 ALA A 299     -12.746 -32.440 -25.204  0.00  0.00      C2   H
ATOM   2757  HB3 ALA A 299     -13.406 -30.706 -25.376  0.00  0.00      C2   H
ATOM   2758  N   ALA A 300     -13.096 -29.038 -22.849  0.00  0.00      C2   N
ATOM   2759  CA  ALA A 300     -13.007 -27.630 -22.419  0.00  0.00      C2   C
ATOM   2760  C   ALA A 300     -12.484 -27.551 -20.971  0.00  0.00      C2   C
ATOM   2761  O   ALA A 300     -11.559 -26.807 -20.697  0.00  0.00      C2   O
ATOM   2762  CB  ALA A 300     -14.397 -26.904 -22.562  0.00  0.00      C2   C
ATOM   2763  H   ALA A 300     -14.049 -29.317 -23.032  0.00  0.00      C2   H
ATOM   2764  HA  ALA A 300     -12.336 -27.206 -23.166  0.00  0.00      C2   H
ATOM   2765  HB1 ALA A 300     -14.557 -26.302 -23.456  0.00  0.00      C2   H
ATOM   2766  HB2 ALA A 300     -15.245 -27.586 -22.495  0.00  0.00      C2   H
ATOM   2767  HB3 ALA A 300     -14.458 -26.177 -21.752  0.00  0.00      C2   H
ATOM   2768  N   ALA A 301     -12.960 -28.454 -20.108  0.00  0.00      C2   N
ATOM   2769  CA  ALA A 301     -12.529 -28.589 -18.692  0.00  0.00      C2   C
ATOM   2770  C   ALA A 301     -11.007 -28.969 -18.533  0.00  0.00      C2   C
ATOM   2771  O   ALA A 301     -10.343 -28.571 -17.562  0.00  0.00      C2   O
ATOM   2772  CB  ALA A 301     -13.475 -29.682 -18.182  0.00  0.00      C2   C
ATOM   2773  H   ALA A 301     -13.715 -29.050 -20.417  0.00  0.00      C2   H
ATOM   2774  HA  ALA A 301     -12.728 -27.631 -18.212  0.00  0.00      C2   H
ATOM   2775  HB1 ALA A 301     -14.400 -29.201 -17.863  0.00  0.00      C2   H
ATOM   2776  HB2 ALA A 301     -13.648 -30.544 -18.826  0.00  0.00      C2   H
ATOM   2777  HB3 ALA A 301     -13.015 -30.202 -17.342  0.00  0.00      C2   H
ATOM   2778  N   TYR A 302     -10.456 -29.671 -19.544  0.00  0.00      C2   N
ATOM   2779  CA  TYR A 302      -9.033 -30.154 -19.587  0.00  0.00      C2   C
ATOM   2780  C   TYR A 302      -8.143 -28.901 -19.869  0.00  0.00      C2   C
ATOM   2781  O   TYR A 302      -7.009 -28.793 -19.391  0.00  0.00      C2   O
ATOM   2782  CB  TYR A 302      -8.847 -31.349 -20.511  0.00  0.00      C2   C
ATOM   2783  CG  TYR A 302      -7.374 -31.711 -20.752  0.00  0.00      C2   C
ATOM   2784  CD1 TYR A 302      -6.676 -32.315 -19.730  0.00  0.00      C2   C
ATOM   2785  CD2 TYR A 302      -6.811 -31.492 -22.059  0.00  0.00      C2   C
ATOM   2786  CE1 TYR A 302      -5.346 -32.669 -19.969  0.00  0.00      C2   C
ATOM   2787  CE2 TYR A 302      -5.435 -31.865 -22.269  0.00  0.00      C2   C
ATOM   2788  CZ  TYR A 302      -4.739 -32.470 -21.233  0.00  0.00      C2   C
ATOM   2789  OH  TYR A 302      -3.479 -32.934 -21.585  0.00  0.00      C2   O
ATOM   2790  H   TYR A 302     -11.207 -29.931 -20.167  0.00  0.00      C2   H
ATOM   2791  HA  TYR A 302      -8.913 -30.512 -18.565  0.00  0.00      C2   H
ATOM   2792  HB3 TYR A 302      -9.323 -31.138 -21.469  0.00  0.00      C2   H
ATOM   2793  HB2 TYR A 302      -9.280 -32.251 -20.078  0.00  0.00      C2   H
ATOM   2794  HD1 TYR A 302      -7.117 -32.536 -18.769  0.00  0.00      C2   H
ATOM   2795  HD2 TYR A 302      -7.271 -30.942 -22.867  0.00  0.00      C2   H
ATOM   2796  HE1 TYR A 302      -4.749 -33.037 -19.148  0.00  0.00      C2   H
ATOM   2797  HE2 TYR A 302      -4.904 -31.819 -23.208  0.00  0.00      C2   H
ATOM   2798  HH  TYR A 302      -2.740 -32.461 -21.195  0.00  0.00      C2   H
ATOM   2799  N   ILE A 303      -8.577 -27.940 -20.679  0.00  0.00      C2   N
ATOM   2800  CA  ILE A 303      -7.900 -26.668 -20.974  0.00  0.00      C2   C
ATOM   2801  C   ILE A 303      -7.909 -25.661 -19.846  0.00  0.00      C2   C
ATOM   2802  O   ILE A 303      -6.818 -25.128 -19.475  0.00  0.00      C2   O
ATOM   2803  CB  ILE A 303      -8.470 -26.050 -22.294  0.00  0.00      C2   C
ATOM   2804  CG1 ILE A 303      -8.125 -26.936 -23.507  0.00  0.00      C2   C
ATOM   2805  CG2 ILE A 303      -8.075 -24.573 -22.628  0.00  0.00      C2   C
ATOM   2806  CD1 ILE A 303      -9.038 -26.638 -24.713  0.00  0.00      C2   C
ATOM   2807  H   ILE A 303      -9.508 -28.123 -21.025  0.00  0.00      C2   H
ATOM   2808  HA  ILE A 303      -6.859 -26.902 -21.198  0.00  0.00      C2   H
ATOM   2809  HB  ILE A 303      -9.555 -26.097 -22.197  0.00  0.00      C2   H
ATOM   2810 HG13 ILE A 303      -8.256 -28.010 -23.375  0.00  0.00      C2   H
ATOM   2811 HG12 ILE A 303      -7.060 -26.828 -23.713  0.00  0.00      C2   H
ATOM   2812 HG21 ILE A 303      -8.544 -23.866 -21.943  0.00  0.00      C2   H
ATOM   2813 HG22 ILE A 303      -7.035 -24.281 -22.768  0.00  0.00      C2   H
ATOM   2814 HG23 ILE A 303      -8.478 -24.371 -23.620  0.00  0.00      C2   H
ATOM   2815 HD11 ILE A 303      -8.460 -26.271 -25.561  0.00  0.00      C2   H
ATOM   2816 HD12 ILE A 303      -9.453 -27.588 -25.050  0.00  0.00      C2   H
ATOM   2817 HD13 ILE A 303      -9.833 -25.953 -24.416  0.00  0.00      C2   H
ATOM   2818  N   GLN A 304      -9.138 -25.571 -19.328  0.00  0.00      C2   N
ATOM   2819  CA  GLN A 304      -9.316 -24.830 -18.098  0.00  0.00      C2   C
ATOM   2820  C   GLN A 304      -8.494 -25.321 -16.936  0.00  0.00      C2   C
ATOM   2821  O   GLN A 304      -8.075 -24.481 -16.108  0.00  0.00      C2   O
ATOM   2822  CB  GLN A 304     -10.853 -24.791 -17.813  0.00  0.00      C2   C
ATOM   2823  CG  GLN A 304     -11.225 -24.068 -16.462  0.00  0.00      C2   C
ATOM   2824  CD  GLN A 304     -12.683 -24.419 -16.082  0.00  0.00      C2   C
ATOM   2825  OE1 GLN A 304     -13.441 -24.607 -17.018  0.00  0.00      C2   O
ATOM   2826  NE2 GLN A 304     -12.942 -24.516 -14.817  0.00  0.00      C2   N
ATOM   2827  H   GLN A 304      -9.953 -25.931 -19.804  0.00  0.00      C2   H
ATOM   2828  HA  GLN A 304      -9.176 -23.757 -18.227  0.00  0.00      C2   H
ATOM   2829  HB3 GLN A 304     -11.267 -25.790 -17.674  0.00  0.00      C2   H
ATOM   2830  HB2 GLN A 304     -11.470 -24.381 -18.613  0.00  0.00      C2   H
ATOM   2831  HG3 GLN A 304     -11.080 -23.002 -16.639  0.00  0.00      C2   H
ATOM   2832  HG2 GLN A 304     -10.587 -24.285 -15.605  0.00  0.00      C2   H
ATOM   2833 HE22 GLN A 304     -13.899 -24.622 -14.512  0.00  0.00      C2   H
ATOM   2834 HE21 GLN A 304     -12.166 -24.543 -14.171  0.00  0.00      C2   H
ATOM   2835  N   CYS A 305      -8.257 -26.631 -16.813  0.00  0.00      C2   N
ATOM   2836  CA  CYS A 305      -7.410 -27.102 -15.714  0.00  0.00      C2   C
ATOM   2837  C   CYS A 305      -5.919 -26.712 -15.973  0.00  0.00      C2   C
ATOM   2838  O   CYS A 305      -5.331 -26.259 -15.055  0.00  0.00      C2   O
ATOM   2839  CB  CYS A 305      -7.649 -28.627 -15.620  0.00  0.00      C2   C
ATOM   2840  SG  CYS A 305      -7.119 -29.433 -14.046  0.00  0.00      C2   S
ATOM   2841  H   CYS A 305      -8.713 -27.263 -17.455  0.00  0.00      C2   H
ATOM   2842  HA  CYS A 305      -7.682 -26.580 -14.797  0.00  0.00      C2   H
ATOM   2843  HB3 CYS A 305      -7.354 -29.166 -16.520  0.00  0.00      C2   H
ATOM   2844  HB2 CYS A 305      -8.717 -28.843 -15.630  0.00  0.00      C2   H
ATOM   2845  HG  CYS A 305      -5.817 -29.177 -14.200  0.00  0.00      C2   H
ATOM   2846  N   GLN A 306      -5.495 -26.668 -17.235  0.00  0.00      C2   N
ATOM   2847  CA  GLN A 306      -4.166 -26.077 -17.504  0.00  0.00      C2   C
ATOM   2848  C   GLN A 306      -3.996 -24.539 -17.313  0.00  0.00      C2   C
ATOM   2849  O   GLN A 306      -2.901 -24.093 -17.301  0.00  0.00      C2   O
ATOM   2850  CB  GLN A 306      -3.658 -26.411 -18.925  0.00  0.00      C2   C
ATOM   2851  CG  GLN A 306      -3.554 -27.906 -19.122  0.00  0.00      C2   C
ATOM   2852  CD  GLN A 306      -3.350 -28.269 -20.618  0.00  0.00      C2   C
ATOM   2853  OE1 GLN A 306      -2.566 -27.694 -21.377  0.00  0.00      C2   O
ATOM   2854  NE2 GLN A 306      -4.185 -29.217 -21.089  0.00  0.00      C2   N
ATOM   2855  H   GLN A 306      -6.187 -26.805 -17.957  0.00  0.00      C2   H
ATOM   2856  HA  GLN A 306      -3.424 -26.487 -16.819  0.00  0.00      C2   H
ATOM   2857  HB3 GLN A 306      -2.699 -25.908 -19.049  0.00  0.00      C2   H
ATOM   2858  HB2 GLN A 306      -4.332 -26.105 -19.725  0.00  0.00      C2   H
ATOM   2859  HG3 GLN A 306      -4.403 -28.380 -18.630  0.00  0.00      C2   H
ATOM   2860  HG2 GLN A 306      -2.686 -28.351 -18.635  0.00  0.00      C2   H
ATOM   2861 HE22 GLN A 306      -4.070 -29.566 -22.029  0.00  0.00      C2   H
ATOM   2862 HE21 GLN A 306      -4.929 -29.618 -20.535  0.00  0.00      C2   H
ATOM   2863  N   PHE A 307      -5.179 -23.832 -17.197  0.00  0.00      C2   N
ATOM   2864  CA  PHE A 307      -5.121 -22.437 -16.845  0.00  0.00      C2   C
ATOM   2865  C   PHE A 307      -5.175 -22.281 -15.370  0.00  0.00      C2   C
ATOM   2866  O   PHE A 307      -4.363 -21.529 -14.781  0.00  0.00      C2   O
ATOM   2867  CB  PHE A 307      -6.297 -21.523 -17.406  0.00  0.00      C2   C
ATOM   2868  CG  PHE A 307      -6.086 -20.982 -18.768  0.00  0.00      C2   C
ATOM   2869  CD1 PHE A 307      -5.237 -19.885 -18.970  0.00  0.00      C2   C
ATOM   2870  CD2 PHE A 307      -6.633 -21.597 -19.915  0.00  0.00      C2   C
ATOM   2871  CE1 PHE A 307      -4.818 -19.437 -20.224  0.00  0.00      C2   C
ATOM   2872  CE2 PHE A 307      -6.207 -21.138 -21.175  0.00  0.00      C2   C
ATOM   2873  CZ  PHE A 307      -5.285 -20.079 -21.336  0.00  0.00      C2   C
ATOM   2874  H   PHE A 307      -6.108 -24.154 -17.426  0.00  0.00      C2   H
ATOM   2875  HA  PHE A 307      -4.195 -21.954 -17.158  0.00  0.00      C2   H
ATOM   2876  HB3 PHE A 307      -6.537 -20.705 -16.727  0.00  0.00      C2   H
ATOM   2877  HB2 PHE A 307      -7.206 -22.120 -17.474  0.00  0.00      C2   H
ATOM   2878  HD1 PHE A 307      -4.844 -19.387 -18.096  0.00  0.00      C2   H
ATOM   2879  HD2 PHE A 307      -7.187 -22.520 -19.826  0.00  0.00      C2   H
ATOM   2880  HE1 PHE A 307      -4.016 -18.723 -20.347  0.00  0.00      C2   H
ATOM   2881  HE2 PHE A 307      -6.547 -21.609 -22.085  0.00  0.00      C2   H
ATOM   2882  HZ  PHE A 307      -4.966 -19.793 -22.328  0.00  0.00      C2   H
ATOM   2883  N   GLU A 308      -6.042 -23.117 -14.758  0.00  0.00      C2   N
ATOM   2884  CA  GLU A 308      -6.321 -23.104 -13.228  0.00  0.00      C2   C
ATOM   2885  C   GLU A 308      -5.144 -23.683 -12.362  0.00  0.00      C2   C
ATOM   2886  O   GLU A 308      -4.898 -23.256 -11.267  0.00  0.00      C2   O
ATOM   2887  CB  GLU A 308      -7.677 -23.659 -12.894  0.00  0.00      C2   C
ATOM   2888  CG  GLU A 308      -8.857 -22.689 -13.220  0.00  0.00      C2   C
ATOM   2889  CD  GLU A 308     -10.122 -23.123 -12.552  0.00  0.00      C2   C
ATOM   2890  OE1 GLU A 308     -10.590 -22.371 -11.669  0.00  0.00      C2   O
ATOM   2891  OE2 GLU A 308     -10.682 -24.203 -12.849  0.00  0.00      C2   O
ATOM   2892  H   GLU A 308      -6.743 -23.668 -15.233  0.00  0.00      C2   H
ATOM   2893  HA  GLU A 308      -6.302 -22.057 -12.926  0.00  0.00      C2   H
ATOM   2894  HB3 GLU A 308      -7.658 -23.827 -11.817  0.00  0.00      C2   H
ATOM   2895  HB2 GLU A 308      -7.796 -24.605 -13.423  0.00  0.00      C2   H
ATOM   2896  HG3 GLU A 308      -9.120 -22.543 -14.267  0.00  0.00      C2   H
ATOM   2897  HG2 GLU A 308      -8.612 -21.744 -12.735  0.00  0.00      C2   H
ATOM   2898  N   ASP A 309      -4.431 -24.686 -12.950  0.00  0.00      C2   N
ATOM   2899  CA  ASP A 309      -3.238 -25.339 -12.350  0.00  0.00      C2   C
ATOM   2900  C   ASP A 309      -2.004 -24.487 -12.655  0.00  0.00      C2   C
ATOM   2901  O   ASP A 309      -0.972 -24.603 -11.923  0.00  0.00      C2   O
ATOM   2902  CB  ASP A 309      -3.049 -26.799 -12.856  0.00  0.00      C2   C
ATOM   2903  CG  ASP A 309      -4.167 -27.762 -12.413  0.00  0.00      C2   C
ATOM   2904  OD1 ASP A 309      -4.961 -27.399 -11.491  0.00  0.00      C2   O
ATOM   2905  OD2 ASP A 309      -4.134 -28.929 -12.843  0.00  0.00      C2   O
ATOM   2906  H   ASP A 309      -4.828 -24.997 -13.825  0.00  0.00      C2   H
ATOM   2907  HA  ASP A 309      -3.326 -25.331 -11.264  0.00  0.00      C2   H
ATOM   2908  HB3 ASP A 309      -2.181 -27.274 -12.401  0.00  0.00      C2   H
ATOM   2909  HB2 ASP A 309      -3.031 -26.858 -13.944  0.00  0.00      C2   H
ATOM   2910  N   LEU A 310      -2.160 -23.548 -13.618  0.00  0.00      C2   N
ATOM   2911  CA  LEU A 310      -1.065 -22.530 -13.882  0.00  0.00      C2   C
ATOM   2912  C   LEU A 310      -1.065 -21.327 -12.929  0.00  0.00      C2   C
ATOM   2913  O   LEU A 310      -0.273 -20.383 -13.032  0.00  0.00      C2   O
ATOM   2914  CB  LEU A 310      -0.966 -22.278 -15.403  0.00  0.00      C2   C
ATOM   2915  CG  LEU A 310       0.038 -21.230 -15.920  0.00  0.00      C2   C
ATOM   2916  CD1 LEU A 310       1.502 -21.556 -15.650  0.00  0.00      C2   C
ATOM   2917  CD2 LEU A 310      -0.091 -20.819 -17.344  0.00  0.00      C2   C
ATOM   2918  H   LEU A 310      -3.013 -23.375 -14.131  0.00  0.00      C2   H
ATOM   2919  HA  LEU A 310      -0.084 -22.933 -13.629  0.00  0.00      C2   H
ATOM   2920  HB3 LEU A 310      -1.918 -21.956 -15.824  0.00  0.00      C2   H
ATOM   2921  HB2 LEU A 310      -0.775 -23.222 -15.913  0.00  0.00      C2   H
ATOM   2922  HG  LEU A 310      -0.201 -20.340 -15.338  0.00  0.00      C2   H
ATOM   2923 HD11 LEU A 310       2.086 -20.669 -15.405  0.00  0.00      C2   H
ATOM   2924 HD12 LEU A 310       1.473 -22.182 -14.758  0.00  0.00      C2   H
ATOM   2925 HD13 LEU A 310       2.171 -21.911 -16.435  0.00  0.00      C2   H
ATOM   2926 HD21 LEU A 310      -0.629 -19.872 -17.297  0.00  0.00      C2   H
ATOM   2927 HD22 LEU A 310       0.869 -20.730 -17.852  0.00  0.00      C2   H
ATOM   2928 HD23 LEU A 310      -0.599 -21.612 -17.893  0.00  0.00      C2   H
ATOM   2929  N   ASN A 311      -1.954 -21.271 -11.980  0.00  0.00      C2   N
ATOM   2930  CA  ASN A 311      -1.945 -20.448 -10.793  0.00  0.00      C2   C
ATOM   2931  C   ASN A 311      -1.306 -21.406  -9.775  0.00  0.00      C2   C
ATOM   2932  O   ASN A 311      -1.883 -22.381  -9.317  0.00  0.00      C2   O
ATOM   2933  CB  ASN A 311      -3.436 -20.099 -10.451  0.00  0.00      C2   C
ATOM   2934  CG  ASN A 311      -3.691 -19.672  -8.957  0.00  0.00      C2   C
ATOM   2935  OD1 ASN A 311      -3.140 -18.712  -8.466  0.00  0.00      C2   O
ATOM   2936  ND2 ASN A 311      -4.604 -20.254  -8.258  0.00  0.00      C2   N
ATOM   2937  H   ASN A 311      -2.642 -22.008 -11.926  0.00  0.00      C2   H
ATOM   2938  HA  ASN A 311      -1.432 -19.496 -10.930  0.00  0.00      C2   H
ATOM   2939  HB3 ASN A 311      -4.087 -20.944 -10.674  0.00  0.00      C2   H
ATOM   2940  HB2 ASN A 311      -3.718 -19.272 -11.102  0.00  0.00      C2   H
ATOM   2941 HD22 ASN A 311      -4.966 -19.935  -7.371  0.00  0.00      C2   H
ATOM   2942 HD21 ASN A 311      -5.215 -20.882  -8.760  0.00  0.00      C2   H
ATOM   2943  N   LYS A 312      -0.013 -21.168  -9.544  0.00  0.00      C2   N
ATOM   2944  CA  LYS A 312       0.799 -22.003  -8.584  0.00  0.00      C2   C
ATOM   2945  C   LYS A 312       0.549 -21.750  -7.050  0.00  0.00      C2   C
ATOM   2946  O   LYS A 312       1.000 -22.601  -6.191  0.00  0.00      C2   O
ATOM   2947  CB  LYS A 312       2.260 -21.915  -8.962  0.00  0.00      C2   C
ATOM   2948  CG  LYS A 312       2.595 -21.941 -10.511  0.00  0.00      C2   C
ATOM   2949  CD  LYS A 312       1.844 -22.955 -11.355  0.00  0.00      C2   C
ATOM   2950  CE  LYS A 312       2.495 -24.363 -11.208  0.00  0.00      C2   C
ATOM   2951  NZ  LYS A 312       1.740 -25.460 -11.907  0.00  0.00      C2   N
ATOM   2952  H   LYS A 312       0.465 -20.358  -9.915  0.00  0.00      C2   H
ATOM   2953  HA  LYS A 312       0.464 -23.034  -8.692  0.00  0.00      C2   H
ATOM   2954  HB3 LYS A 312       2.779 -22.747  -8.485  0.00  0.00      C2   H
ATOM   2955  HB2 LYS A 312       2.678 -20.986  -8.574  0.00  0.00      C2   H
ATOM   2956  HG3 LYS A 312       3.644 -22.035 -10.792  0.00  0.00      C2   H
ATOM   2957  HG2 LYS A 312       2.376 -20.920 -10.824  0.00  0.00      C2   H
ATOM   2958  HD3 LYS A 312       2.014 -22.673 -12.394  0.00  0.00      C2   H
ATOM   2959  HD2 LYS A 312       0.755 -22.916 -11.360  0.00  0.00      C2   H
ATOM   2960  HE3 LYS A 312       2.407 -24.591 -10.146  0.00  0.00      C2   H
ATOM   2961  HE2 LYS A 312       3.551 -24.374 -11.479  0.00  0.00      C2   H
ATOM   2962  HZ1 LYS A 312       0.759 -25.468 -11.669  0.00  0.00      C2   H
ATOM   2963  HZ2 LYS A 312       1.703 -25.466 -12.916  0.00  0.00      C2   H
ATOM   2964  HZ3 LYS A 312       2.094 -26.320 -11.515  0.00  0.00      C2   H
ATOM   2965  N   ARG A 313      -0.115 -20.671  -6.768  0.00  0.00      C2   N
ATOM   2966  CA  ARG A 313      -0.229 -20.084  -5.386  0.00  0.00      C2   C
ATOM   2967  C   ARG A 313      -1.698 -20.306  -4.948  0.00  0.00      C2   C
ATOM   2968  O   ARG A 313      -2.332 -19.349  -4.467  0.00  0.00      C2   O
ATOM   2969  CB  ARG A 313       0.197 -18.642  -5.419  0.00  0.00      C2   C
ATOM   2970  CG  ARG A 313       1.631 -18.427  -5.946  0.00  0.00      C2   C
ATOM   2971  CD  ARG A 313       2.197 -17.048  -5.617  0.00  0.00      C2   C
ATOM   2972  NE  ARG A 313       2.466 -16.782  -4.162  0.00  0.00      C2   N
ATOM   2973  CZ  ARG A 313       2.864 -15.659  -3.569  0.00  0.00      C2   C
ATOM   2974  NH1 ARG A 313       2.903 -14.517  -4.217  0.00  0.00      C2   N
ATOM   2975  NH2 ARG A 313       3.028 -15.772  -2.282  0.00  0.00      C2   N
ATOM   2976  H   ARG A 313      -0.495 -20.076  -7.491  0.00  0.00      C2   H
ATOM   2977  HA  ARG A 313       0.312 -20.546  -4.561  0.00  0.00      C2   H
ATOM   2978  HB3 ARG A 313       0.238 -18.305  -4.383  0.00  0.00      C2   H
ATOM   2979  HB2 ARG A 313      -0.476 -18.044  -6.032  0.00  0.00      C2   H
ATOM   2980  HG3 ARG A 313       1.699 -18.651  -7.010  0.00  0.00      C2   H
ATOM   2981  HG2 ARG A 313       2.216 -19.263  -5.562  0.00  0.00      C2   H
ATOM   2982  HD3 ARG A 313       1.597 -16.182  -5.894  0.00  0.00      C2   H
ATOM   2983  HD2 ARG A 313       3.092 -16.977  -6.235  0.00  0.00      C2   H
ATOM   2984  HE  ARG A 313       2.242 -17.617  -3.640  0.00  0.00      C2   H
ATOM   2985 HH12 ARG A 313       3.258 -13.626  -3.900  0.00  0.00      C2   H
ATOM   2986 HH11 ARG A 313       2.618 -14.541  -5.185  0.00  0.00      C2   H
ATOM   2987 HH22 ARG A 313       3.294 -14.958  -1.747  0.00  0.00      C2   H
ATOM   2988 HH21 ARG A 313       2.953 -16.569  -1.666  0.00  0.00      C2   H
ATOM   2989  N   LYS A 314      -2.223 -21.515  -5.142  0.00  0.00      C2   N
ATOM   2990  CA  LYS A 314      -3.628 -21.857  -4.801  0.00  0.00      C2   C
ATOM   2991  C   LYS A 314      -3.922 -21.822  -3.268  0.00  0.00      C2   C
ATOM   2992  O   LYS A 314      -5.078 -21.521  -2.983  0.00  0.00      C2   O
ATOM   2993  CB  LYS A 314      -4.020 -23.262  -5.262  0.00  0.00      C2   C
ATOM   2994  CG  LYS A 314      -3.652 -23.689  -6.777  0.00  0.00      C2   C
ATOM   2995  CD  LYS A 314      -4.301 -25.058  -7.146  0.00  0.00      C2   C
ATOM   2996  CE  LYS A 314      -3.989 -25.559  -8.529  0.00  0.00      C2   C
ATOM   2997  NZ  LYS A 314      -4.771 -26.716  -8.884  0.00  0.00      C2   N
ATOM   2998  H   LYS A 314      -1.643 -22.129  -5.696  0.00  0.00      C2   H
ATOM   2999  HA  LYS A 314      -4.186 -21.111  -5.367  0.00  0.00      C2   H
ATOM   3000  HB3 LYS A 314      -5.081 -23.384  -5.045  0.00  0.00      C2   H
ATOM   3001  HB2 LYS A 314      -3.639 -24.045  -4.607  0.00  0.00      C2   H
ATOM   3002  HG3 LYS A 314      -2.564 -23.756  -6.802  0.00  0.00      C2   H
ATOM   3003  HG2 LYS A 314      -3.984 -22.955  -7.511  0.00  0.00      C2   H
ATOM   3004  HD3 LYS A 314      -5.389 -25.030  -7.084  0.00  0.00      C2   H
ATOM   3005  HD2 LYS A 314      -3.952 -25.759  -6.388  0.00  0.00      C2   H
ATOM   3006  HE3 LYS A 314      -2.914 -25.715  -8.625  0.00  0.00      C2   H
ATOM   3007  HE2 LYS A 314      -4.258 -24.758  -9.217  0.00  0.00      C2   H
ATOM   3008  HZ1 LYS A 314      -4.669 -26.937  -9.864  0.00  0.00      C2   H
ATOM   3009  HZ2 LYS A 314      -4.569 -27.561  -8.370  0.00  0.00      C2   H
ATOM   3010  HZ3 LYS A 314      -5.753 -26.574  -8.698  0.00  0.00      C2   H
ATOM   3011  N   ASP A 315      -2.994 -21.986  -2.327  0.00  0.00      C2   N
ATOM   3012  CA  ASP A 315      -3.047 -21.527  -0.926  0.00  0.00      C2   C
ATOM   3013  C   ASP A 315      -3.448 -20.049  -0.715  0.00  0.00      C2   C
ATOM   3014  O   ASP A 315      -3.986 -19.703   0.301  0.00  0.00      C2   O
ATOM   3015  CB  ASP A 315      -1.763 -21.791  -0.061  0.00  0.00      C2   C
ATOM   3016  CG  ASP A 315      -0.518 -21.007  -0.558  0.00  0.00      C2   C
ATOM   3017  OD1 ASP A 315       0.561 -21.027   0.089  0.00  0.00      C2   O
ATOM   3018  OD2 ASP A 315      -0.489 -20.514  -1.685  0.00  0.00      C2   O
ATOM   3019  H   ASP A 315      -2.038 -22.110  -2.629  0.00  0.00      C2   H
ATOM   3020  HA  ASP A 315      -3.836 -22.080  -0.417  0.00  0.00      C2   H
ATOM   3021  HB3 ASP A 315      -1.668 -22.877  -0.034  0.00  0.00      C2   H
ATOM   3022  HB2 ASP A 315      -1.860 -21.461   0.974  0.00  0.00      C2   H
ATOM   3023  N   THR A 316      -3.167 -19.189  -1.689  0.00  0.00      C2   N
ATOM   3024  CA  THR A 316      -3.189 -17.669  -1.568  0.00  0.00      C2   C
ATOM   3025  C   THR A 316      -4.124 -16.983  -2.643  0.00  0.00      C2   C
ATOM   3026  O   THR A 316      -4.496 -15.822  -2.412  0.00  0.00      C2   O
ATOM   3027  CB  THR A 316      -1.731 -17.086  -1.784  0.00  0.00      C2   C
ATOM   3028  OG1 THR A 316      -0.897 -17.812  -0.873  0.00  0.00      C2   O
ATOM   3029  CG2 THR A 316      -1.476 -15.504  -1.625  0.00  0.00      C2   C
ATOM   3030  H   THR A 316      -2.714 -19.509  -2.533  0.00  0.00      C2   H
ATOM   3031  HA  THR A 316      -3.661 -17.356  -0.636  0.00  0.00      C2   H
ATOM   3032  HB  THR A 316      -1.411 -17.353  -2.791  0.00  0.00      C2   H
ATOM   3033  HG1 THR A 316      -0.906 -18.757  -1.043  0.00  0.00      C2   H
ATOM   3034 HG21 THR A 316      -2.074 -14.877  -2.287  0.00  0.00      C2   H
ATOM   3035 HG22 THR A 316      -1.775 -15.228  -0.614  0.00  0.00      C2   H
ATOM   3036 HG23 THR A 316      -0.432 -15.213  -1.738  0.00  0.00      C2   H
ATOM   3037  N   LYS A 317      -4.272 -17.574  -3.844  0.00  0.00      C2   N
ATOM   3038  CA  LYS A 317      -5.017 -16.943  -4.890  0.00  0.00      C2   C
ATOM   3039  C   LYS A 317      -6.144 -17.887  -5.334  0.00  0.00      C2   C
ATOM   3040  O   LYS A 317      -5.928 -19.011  -5.800  0.00  0.00      C2   O
ATOM   3041  CB  LYS A 317      -4.033 -16.558  -6.045  0.00  0.00      C2   C
ATOM   3042  CG  LYS A 317      -4.788 -15.878  -7.241  0.00  0.00      C2   C
ATOM   3043  CD  LYS A 317      -3.933 -15.413  -8.374  0.00  0.00      C2   C
ATOM   3044  CE  LYS A 317      -2.926 -14.308  -8.090  0.00  0.00      C2   C
ATOM   3045  NZ  LYS A 317      -1.630 -14.817  -7.528  0.00  0.00      C2   N
ATOM   3046  H   LYS A 317      -3.862 -18.482  -4.006  0.00  0.00      C2   H
ATOM   3047  HA  LYS A 317      -5.427 -15.973  -4.605  0.00  0.00      C2   H
ATOM   3048  HB3 LYS A 317      -3.656 -17.524  -6.380  0.00  0.00      C2   H
ATOM   3049  HB2 LYS A 317      -3.203 -15.964  -5.660  0.00  0.00      C2   H
ATOM   3050  HG3 LYS A 317      -5.399 -15.108  -6.771  0.00  0.00      C2   H
ATOM   3051  HG2 LYS A 317      -5.536 -16.552  -7.659  0.00  0.00      C2   H
ATOM   3052  HD3 LYS A 317      -4.595 -15.127  -9.192  0.00  0.00      C2   H
ATOM   3053  HD2 LYS A 317      -3.409 -16.269  -8.799  0.00  0.00      C2   H
ATOM   3054  HE3 LYS A 317      -3.375 -13.581  -7.414  0.00  0.00      C2   H
ATOM   3055  HE2 LYS A 317      -2.717 -13.817  -9.040  0.00  0.00      C2   H
ATOM   3056  HZ1 LYS A 317      -1.005 -14.025  -7.477  0.00  0.00      C2   H
ATOM   3057  HZ2 LYS A 317      -1.654 -15.322  -6.653  0.00  0.00      C2   H
ATOM   3058  HZ3 LYS A 317      -1.181 -15.468  -8.156  0.00  0.00      C2   H
ATOM   3059  N   GLU A 318      -7.354 -17.317  -5.437  0.00  0.00      C2   N
ATOM   3060  CA  GLU A 318      -8.481 -18.074  -5.980  0.00  0.00      C2   C
ATOM   3061  C   GLU A 318      -8.638 -17.529  -7.401  0.00  0.00      C2   C
ATOM   3062  O   GLU A 318      -8.519 -16.325  -7.607  0.00  0.00      C2   O
ATOM   3063  CB  GLU A 318      -9.777 -17.822  -5.165  0.00  0.00      C2   C
ATOM   3064  CG  GLU A 318      -9.677 -18.545  -3.824  0.00  0.00      C2   C
ATOM   3065  CD  GLU A 318     -11.021 -18.570  -3.075  0.00  0.00      C2   C
ATOM   3066  OE1 GLU A 318     -11.781 -17.646  -3.313  0.00  0.00      C2   O
ATOM   3067  OE2 GLU A 318     -11.164 -19.328  -2.134  0.00  0.00      C2   O
ATOM   3068  H   GLU A 318      -7.433 -16.324  -5.273  0.00  0.00      C2   H
ATOM   3069  HA  GLU A 318      -8.303 -19.147  -5.923  0.00  0.00      C2   H
ATOM   3070  HB3 GLU A 318     -10.591 -18.245  -5.754  0.00  0.00      C2   H
ATOM   3071  HB2 GLU A 318      -9.771 -16.752  -4.957  0.00  0.00      C2   H
ATOM   3072  HG3 GLU A 318      -9.028 -18.023  -3.121  0.00  0.00      C2   H
ATOM   3073  HG2 GLU A 318      -9.412 -19.575  -4.060  0.00  0.00      C2   H
ATOM   3074  N   ILE A 319      -8.873 -18.465  -8.336  0.00  0.00      C2   N
ATOM   3075  CA  ILE A 319      -9.315 -18.126  -9.698  0.00  0.00      C2   C
ATOM   3076  C   ILE A 319     -10.809 -18.335  -9.853  0.00  0.00      C2   C
ATOM   3077  O   ILE A 319     -11.452 -19.122  -9.149  0.00  0.00      C2   O
ATOM   3078  CB  ILE A 319      -8.508 -18.973 -10.696  0.00  0.00      C2   C
ATOM   3079  CG1 ILE A 319      -7.009 -18.925 -10.524  0.00  0.00      C2   C
ATOM   3080  CG2 ILE A 319      -8.895 -18.729 -12.185  0.00  0.00      C2   C
ATOM   3081  CD1 ILE A 319      -6.294 -17.573 -10.639  0.00  0.00      C2   C
ATOM   3082  H   ILE A 319      -8.852 -19.454  -8.130  0.00  0.00      C2   H
ATOM   3083  HA  ILE A 319      -9.145 -17.066  -9.886  0.00  0.00      C2   H
ATOM   3084  HB  ILE A 319      -8.787 -20.016 -10.543  0.00  0.00      C2   H
ATOM   3085 HG13 ILE A 319      -6.642 -19.655 -11.245  0.00  0.00      C2   H
ATOM   3086 HG12 ILE A 319      -6.779 -19.256  -9.511  0.00  0.00      C2   H
ATOM   3087 HG21 ILE A 319      -8.739 -17.665 -12.359  0.00  0.00      C2   H
ATOM   3088 HG22 ILE A 319      -8.398 -19.361 -12.922  0.00  0.00      C2   H
ATOM   3089 HG23 ILE A 319      -9.900 -19.109 -12.370  0.00  0.00      C2   H
ATOM   3090 HD11 ILE A 319      -5.991 -17.285  -9.632  0.00  0.00      C2   H
ATOM   3091 HD12 ILE A 319      -5.476 -17.745 -11.339  0.00  0.00      C2   H
ATOM   3092 HD13 ILE A 319      -6.996 -16.839 -11.033  0.00  0.00      C2   H
ATOM   3093  N   TYR A 320     -11.437 -17.612 -10.794  0.00  0.00      C2   N
ATOM   3094  CA  TYR A 320     -12.826 -17.801 -11.177  0.00  0.00      C2   C
ATOM   3095  C   TYR A 320     -12.880 -18.132 -12.674  0.00  0.00      C2   C
ATOM   3096  O   TYR A 320     -11.924 -17.823 -13.329  0.00  0.00      C2   O
ATOM   3097  CB  TYR A 320     -13.535 -16.556 -10.874  0.00  0.00      C2   C
ATOM   3098  CG  TYR A 320     -13.523 -15.962  -9.444  0.00  0.00      C2   C
ATOM   3099  CD1 TYR A 320     -12.560 -15.134  -8.921  0.00  0.00      C2   C
ATOM   3100  CD2 TYR A 320     -14.577 -16.278  -8.541  0.00  0.00      C2   C
ATOM   3101  CE1 TYR A 320     -12.550 -14.718  -7.570  0.00  0.00      C2   C
ATOM   3102  CE2 TYR A 320     -14.689 -15.791  -7.180  0.00  0.00      C2   C
ATOM   3103  CZ  TYR A 320     -13.586 -15.045  -6.685  0.00  0.00      C2   C
ATOM   3104  OH  TYR A 320     -13.539 -14.742  -5.384  0.00  0.00      C2   O
ATOM   3105  H   TYR A 320     -10.879 -16.918 -11.270  0.00  0.00      C2   H
ATOM   3106  HA  TYR A 320     -13.218 -18.739 -10.785  0.00  0.00      C2   H
ATOM   3107  HB3 TYR A 320     -14.579 -16.770 -11.101  0.00  0.00      C2   H
ATOM   3108  HB2 TYR A 320     -13.168 -15.863 -11.632  0.00  0.00      C2   H
ATOM   3109  HD1 TYR A 320     -11.665 -14.881  -9.470  0.00  0.00      C2   H
ATOM   3110  HD2 TYR A 320     -15.306 -16.964  -8.947  0.00  0.00      C2   H
ATOM   3111  HE1 TYR A 320     -11.795 -14.049  -7.182  0.00  0.00      C2   H
ATOM   3112  HE2 TYR A 320     -15.500 -16.071  -6.524  0.00  0.00      C2   H
ATOM   3113  HH  TYR A 320     -14.297 -15.076  -4.900  0.00  0.00      C2   H
ATOM   3114  N   THR A 321     -13.969 -18.763 -13.191  0.00  0.00      C2   N
ATOM   3115  CA  THR A 321     -14.140 -19.110 -14.613  0.00  0.00      C2   C
ATOM   3116  C   THR A 321     -15.628 -18.955 -14.956  0.00  0.00      C2   C
ATOM   3117  O   THR A 321     -16.512 -19.536 -14.328  0.00  0.00      C2   O
ATOM   3118  CB  THR A 321     -13.664 -20.607 -14.787  0.00  0.00      C2   C
ATOM   3119  OG1 THR A 321     -14.294 -21.519 -13.883  0.00  0.00      C2   O
ATOM   3120  CG2 THR A 321     -12.196 -20.934 -14.535  0.00  0.00      C2   C
ATOM   3121  H   THR A 321     -14.621 -19.211 -12.563  0.00  0.00      C2   H
ATOM   3122  HA  THR A 321     -13.442 -18.468 -15.150  0.00  0.00      C2   H
ATOM   3123  HB  THR A 321     -13.888 -20.980 -15.786  0.00  0.00      C2   H
ATOM   3124  HG1 THR A 321     -15.227 -21.302 -13.943  0.00  0.00      C2   H
ATOM   3125 HG21 THR A 321     -11.642 -20.296 -15.224  0.00  0.00      C2   H
ATOM   3126 HG22 THR A 321     -11.958 -20.741 -13.489  0.00  0.00      C2   H
ATOM   3127 HG23 THR A 321     -11.811 -21.946 -14.657  0.00  0.00      C2   H
ATOM   3128  N   HIE A 322     -15.897 -18.178 -15.989  0.00  0.00      C2   N
ATOM   3129  CA  HIE A 322     -17.221 -17.985 -16.543  0.00  0.00      C2   C
ATOM   3130  C   HIE A 322     -17.235 -18.240 -18.020  0.00  0.00      C2   C
ATOM   3131  O   HIE A 322     -16.338 -17.879 -18.765  0.00  0.00      C2   O
ATOM   3132  CB  HIE A 322     -17.681 -16.587 -16.175  0.00  0.00      C2   C
ATOM   3133  CG  HIE A 322     -19.007 -16.134 -16.845  0.00  0.00      C2   C
ATOM   3134  ND1 HIE A 322     -20.261 -16.504 -16.369  0.00  0.00      C2   N
ATOM   3135  CD2 HIE A 322     -19.111 -15.301 -17.920  0.00  0.00      C2   C
ATOM   3136  CE1 HIE A 322     -21.084 -15.790 -17.146  0.00  0.00      C2   C
ATOM   3137  NE2 HIE A 322     -20.486 -15.052 -18.042  0.00  0.00      C2   N
ATOM   3138  H   HIE A 322     -15.197 -17.678 -16.520  0.00  0.00      C2   H
ATOM   3139  HA  HIE A 322     -17.852 -18.743 -16.079  0.00  0.00      C2   H
ATOM   3140  HB3 HIE A 322     -16.917 -15.856 -16.440  0.00  0.00      C2   H
ATOM   3141  HB2 HIE A 322     -17.896 -16.673 -15.110  0.00  0.00      C2   H
ATOM   3142  HD2 HIE A 322     -18.366 -14.756 -18.482  0.00  0.00      C2   H
ATOM   3143  HE1 HIE A 322     -22.145 -15.992 -17.143  0.00  0.00      C2   H
ATOM   3144  HE2 HIE A 322     -20.835 -14.508 -18.819  0.00  0.00      C2   H
ATOM   3145  N   PHE A 323     -18.320 -18.975 -18.370  0.00  0.00      C2   N
ATOM   3146  CA  PHE A 323     -18.571 -19.301 -19.771  0.00  0.00      C2   C
ATOM   3147  C   PHE A 323     -19.530 -18.242 -20.233  0.00  0.00      C2   C
ATOM   3148  O   PHE A 323     -20.798 -18.298 -19.975  0.00  0.00      C2   O
ATOM   3149  CB  PHE A 323     -18.996 -20.766 -20.039  0.00  0.00      C2   C
ATOM   3150  CG  PHE A 323     -17.911 -21.837 -19.899  0.00  0.00      C2   C
ATOM   3151  CD1 PHE A 323     -17.314 -22.411 -21.058  0.00  0.00      C2   C
ATOM   3152  CD2 PHE A 323     -17.414 -22.244 -18.660  0.00  0.00      C2   C
ATOM   3153  CE1 PHE A 323     -16.315 -23.361 -20.956  0.00  0.00      C2   C
ATOM   3154  CE2 PHE A 323     -16.428 -23.215 -18.616  0.00  0.00      C2   C
ATOM   3155  CZ  PHE A 323     -15.876 -23.772 -19.726  0.00  0.00      C2   C
ATOM   3156  H   PHE A 323     -18.952 -19.373 -17.689  0.00  0.00      C2   H
ATOM   3157  HA  PHE A 323     -17.674 -19.207 -20.382  0.00  0.00      C2   H
ATOM   3158  HB3 PHE A 323     -19.394 -20.926 -21.041  0.00  0.00      C2   H
ATOM   3159  HB2 PHE A 323     -19.840 -21.023 -19.399  0.00  0.00      C2   H
ATOM   3160  HD1 PHE A 323     -17.680 -22.102 -22.026  0.00  0.00      C2   H
ATOM   3161  HD2 PHE A 323     -17.894 -21.815 -17.793  0.00  0.00      C2   H
ATOM   3162  HE1 PHE A 323     -15.827 -23.776 -21.825  0.00  0.00      C2   H
ATOM   3163  HE2 PHE A 323     -16.094 -23.666 -17.692  0.00  0.00      C2   H
ATOM   3164  HZ  PHE A 323     -14.993 -24.394 -19.711  0.00  0.00      C2   H
ATOM   3165  N   THR A 324     -18.939 -17.235 -20.951  0.00  0.00      C2   N
ATOM   3166  CA  THR A 324     -19.564 -16.002 -21.572  0.00  0.00      C2   C
ATOM   3167  C   THR A 324     -20.941 -16.385 -22.291  0.00  0.00      C2   C
ATOM   3168  O   THR A 324     -21.150 -17.451 -22.860  0.00  0.00      C2   O
ATOM   3169  CB  THR A 324     -18.591 -15.606 -22.660  0.00  0.00      C2   C
ATOM   3170  OG1 THR A 324     -17.273 -15.492 -22.122  0.00  0.00      C2   O
ATOM   3171  CG2 THR A 324     -18.829 -14.236 -23.202  0.00  0.00      C2   C
ATOM   3172  H   THR A 324     -17.934 -17.145 -20.995  0.00  0.00      C2   H
ATOM   3173  HA  THR A 324     -19.628 -15.243 -20.792  0.00  0.00      C2   H
ATOM   3174  HB  THR A 324     -18.638 -16.293 -23.505  0.00  0.00      C2   H
ATOM   3175  HG1 THR A 324     -16.724 -15.463 -22.909  0.00  0.00      C2   H
ATOM   3176 HG21 THR A 324     -18.144 -13.932 -23.993  0.00  0.00      C2   H
ATOM   3177 HG22 THR A 324     -19.838 -14.397 -23.581  0.00  0.00      C2   H
ATOM   3178 HG23 THR A 324     -18.840 -13.468 -22.428  0.00  0.00      C2   H
ATOM   3179  N   CYS A 325     -21.838 -15.453 -22.070  0.00  0.00      C2   N
ATOM   3180  CA  CYS A 325     -23.197 -15.355 -22.549  0.00  0.00      C2   C
ATOM   3181  C   CYS A 325     -23.308 -14.123 -23.444  0.00  0.00      C2   C
ATOM   3182  O   CYS A 325     -22.634 -13.118 -23.296  0.00  0.00      C2   O
ATOM   3183  CB  CYS A 325     -24.235 -15.165 -21.350  0.00  0.00      C2   C
ATOM   3184  SG  CYS A 325     -24.369 -16.593 -20.301  0.00  0.00      C2   S
ATOM   3185  H   CYS A 325     -21.496 -14.630 -21.594  0.00  0.00      C2   H
ATOM   3186  HA  CYS A 325     -23.505 -16.199 -23.167  0.00  0.00      C2   H
ATOM   3187  HB3 CYS A 325     -25.233 -14.904 -21.702  0.00  0.00      C2   H
ATOM   3188  HB2 CYS A 325     -23.905 -14.376 -20.673  0.00  0.00      C2   H
ATOM   3189  HG  CYS A 325     -24.819 -17.420 -21.248  0.00  0.00      C2   H
ATOM   3190  N   ALA A 326     -24.198 -14.214 -24.406  0.00  0.00      C2   N
ATOM   3191  CA  ALA A 326     -24.625 -13.177 -25.293  0.00  0.00      C2   C
ATOM   3192  C   ALA A 326     -26.110 -12.800 -25.038  0.00  0.00      C2   C
ATOM   3193  O   ALA A 326     -26.672 -11.987 -25.811  0.00  0.00      C2   O
ATOM   3194  CB  ALA A 326     -24.378 -13.594 -26.749  0.00  0.00      C2   C
ATOM   3195  H   ALA A 326     -24.792 -15.028 -24.327  0.00  0.00      C2   H
ATOM   3196  HA  ALA A 326     -24.056 -12.280 -25.050  0.00  0.00      C2   H
ATOM   3197  HB1 ALA A 326     -24.809 -12.885 -27.456  0.00  0.00      C2   H
ATOM   3198  HB2 ALA A 326     -23.297 -13.694 -26.843  0.00  0.00      C2   H
ATOM   3199  HB3 ALA A 326     -24.825 -14.570 -26.939  0.00  0.00      C2   H
ATOM   3200  N   THR A 327     -26.722 -13.399 -24.004  0.00  0.00      C2   N
ATOM   3201  CA  THR A 327     -27.919 -12.950 -23.342  0.00  0.00      C2   C
ATOM   3202  C   THR A 327     -27.418 -12.037 -22.128  0.00  0.00      C2   C
ATOM   3203  O   THR A 327     -26.327 -12.151 -21.616  0.00  0.00      C2   O
ATOM   3204  CB  THR A 327     -28.792 -14.172 -22.914  0.00  0.00      C2   C
ATOM   3205  OG1 THR A 327     -28.178 -15.155 -22.123  0.00  0.00      C2   O
ATOM   3206  CG2 THR A 327     -29.463 -14.778 -24.139  0.00  0.00      C2   C
ATOM   3207  H   THR A 327     -26.106 -13.987 -23.461  0.00  0.00      C2   H
ATOM   3208  HA  THR A 327     -28.532 -12.328 -23.995  0.00  0.00      C2   H
ATOM   3209  HB  THR A 327     -29.562 -13.750 -22.269  0.00  0.00      C2   H
ATOM   3210  HG1 THR A 327     -27.487 -15.582 -22.634  0.00  0.00      C2   H
ATOM   3211 HG21 THR A 327     -28.705 -15.001 -24.890  0.00  0.00      C2   H
ATOM   3212 HG22 THR A 327     -29.974 -15.710 -23.896  0.00  0.00      C2   H
ATOM   3213 HG23 THR A 327     -30.201 -14.109 -24.581  0.00  0.00      C2   H
ATOM   3214  N   ASP A 328     -28.330 -11.155 -21.654  0.00  0.00      C2   N
ATOM   3215  CA  ASP A 328     -28.113 -10.092 -20.676  0.00  0.00      C2   C
ATOM   3216  C   ASP A 328     -28.235 -10.565 -19.267  0.00  0.00      C2   C
ATOM   3217  O   ASP A 328     -28.830 -11.626 -19.077  0.00  0.00      C2   O
ATOM   3218  CB  ASP A 328     -29.062  -8.904 -20.957  0.00  0.00      C2   C
ATOM   3219  CG  ASP A 328     -28.780  -8.290 -22.288  0.00  0.00      C2   C
ATOM   3220  OD1 ASP A 328     -27.631  -7.937 -22.618  0.00  0.00      C2   O
ATOM   3221  OD2 ASP A 328     -29.765  -7.818 -22.854  0.00  0.00      C2   O
ATOM   3222  H   ASP A 328     -29.305 -11.212 -21.912  0.00  0.00      C2   H
ATOM   3223  HA  ASP A 328     -27.108  -9.692 -20.809  0.00  0.00      C2   H
ATOM   3224  HB3 ASP A 328     -29.111  -8.104 -20.218  0.00  0.00      C2   H
ATOM   3225  HB2 ASP A 328     -30.059  -9.346 -20.981  0.00  0.00      C2   H
ATOM   3226  N   THR A 329     -27.746  -9.766 -18.273  0.00  0.00      C2   N
ATOM   3227  CA  THR A 329     -27.774 -10.115 -16.848  0.00  0.00      C2   C
ATOM   3228  C   THR A 329     -26.709 -11.167 -16.327  0.00  0.00      C2   C
ATOM   3229  O   THR A 329     -26.004 -10.882 -15.330  0.00  0.00      C2   O
ATOM   3230  CB  THR A 329     -29.194 -10.467 -16.311  0.00  0.00      C2   C
ATOM   3231  OG1 THR A 329     -29.995  -9.281 -16.429  0.00  0.00      C2   O
ATOM   3232  CG2 THR A 329     -29.363 -10.814 -14.800  0.00  0.00      C2   C
ATOM   3233  H   THR A 329     -27.324  -8.885 -18.530  0.00  0.00      C2   H
ATOM   3234  HA  THR A 329     -27.482  -9.192 -16.347  0.00  0.00      C2   H
ATOM   3235  HB  THR A 329     -29.659 -11.290 -16.853  0.00  0.00      C2   H
ATOM   3236  HG1 THR A 329     -30.251  -9.249 -17.354  0.00  0.00      C2   H
ATOM   3237 HG21 THR A 329     -28.896 -10.065 -14.161  0.00  0.00      C2   H
ATOM   3238 HG22 THR A 329     -30.417 -10.906 -14.538  0.00  0.00      C2   H
ATOM   3239 HG23 THR A 329     -28.765 -11.706 -14.612  0.00  0.00      C2   H
ATOM   3240  N   LYS A 330     -26.607 -12.307 -17.054  0.00  0.00      C2   N
ATOM   3241  CA  LYS A 330     -25.817 -13.439 -16.596  0.00  0.00      C2   C
ATOM   3242  C   LYS A 330     -24.295 -13.168 -16.493  0.00  0.00      C2   C
ATOM   3243  O   LYS A 330     -23.653 -13.734 -15.563  0.00  0.00      C2   O
ATOM   3244  CB  LYS A 330     -26.048 -14.487 -17.671  0.00  0.00      C2   C
ATOM   3245  CG  LYS A 330     -27.416 -15.025 -17.845  0.00  0.00      C2   C
ATOM   3246  CD  LYS A 330     -27.510 -16.180 -18.786  0.00  0.00      C2   C
ATOM   3247  CE  LYS A 330     -28.924 -16.828 -18.939  0.00  0.00      C2   C
ATOM   3248  NZ  LYS A 330     -29.722 -16.165 -20.002  0.00  0.00      C2   N
ATOM   3249  H   LYS A 330     -27.315 -12.379 -17.771  0.00  0.00      C2   H
ATOM   3250  HA  LYS A 330     -26.218 -13.873 -15.681  0.00  0.00      C2   H
ATOM   3251  HB3 LYS A 330     -25.397 -15.308 -17.371  0.00  0.00      C2   H
ATOM   3252  HB2 LYS A 330     -25.673 -14.221 -18.660  0.00  0.00      C2   H
ATOM   3253  HG3 LYS A 330     -28.062 -14.295 -18.334  0.00  0.00      C2   H
ATOM   3254  HG2 LYS A 330     -27.887 -15.128 -16.868  0.00  0.00      C2   H
ATOM   3255  HD3 LYS A 330     -26.870 -17.005 -18.471  0.00  0.00      C2   H
ATOM   3256  HD2 LYS A 330     -27.133 -15.889 -19.766  0.00  0.00      C2   H
ATOM   3257  HE3 LYS A 330     -29.535 -16.779 -18.038  0.00  0.00      C2   H
ATOM   3258  HE2 LYS A 330     -28.720 -17.891 -19.068  0.00  0.00      C2   H
ATOM   3259  HZ1 LYS A 330     -29.855 -15.178 -19.837  0.00  0.00      C2   H
ATOM   3260  HZ2 LYS A 330     -29.129 -16.367 -20.795  0.00  0.00      C2   H
ATOM   3261  HZ3 LYS A 330     -30.602 -16.640 -20.145  0.00  0.00      C2   H
ATOM   3262  N   ASN A 331     -23.738 -12.415 -17.430  0.00  0.00      C2   N
ATOM   3263  CA  ASN A 331     -22.301 -11.973 -17.338  0.00  0.00      C2   C
ATOM   3264  C   ASN A 331     -22.157 -10.944 -16.191  0.00  0.00      C2   C
ATOM   3265  O   ASN A 331     -21.308 -11.254 -15.313  0.00  0.00      C2   O
ATOM   3266  CB  ASN A 331     -21.734 -11.389 -18.713  0.00  0.00      C2   C
ATOM   3267  CG  ASN A 331     -21.861 -12.228 -19.922  0.00  0.00      C2   C
ATOM   3268  OD1 ASN A 331     -21.380 -13.339 -19.925  0.00  0.00      C2   O
ATOM   3269  ND2 ASN A 331     -22.422 -11.725 -21.046  0.00  0.00      C2   N
ATOM   3270  H   ASN A 331     -24.291 -11.899 -18.099  0.00  0.00      C2   H
ATOM   3271  HA  ASN A 331     -21.818 -12.906 -17.047  0.00  0.00      C2   H
ATOM   3272  HB3 ASN A 331     -20.665 -11.205 -18.612  0.00  0.00      C2   H
ATOM   3273  HB2 ASN A 331     -22.061 -10.363 -18.884  0.00  0.00      C2   H
ATOM   3274 HD22 ASN A 331     -22.206 -12.219 -21.900  0.00  0.00      C2   H
ATOM   3275 HD21 ASN A 331     -22.961 -10.871 -21.072  0.00  0.00      C2   H
ATOM   3276  N   VAL A 332     -22.840  -9.756 -16.216  0.00  0.00      C2   N
ATOM   3277  CA  VAL A 332     -22.726  -8.711 -15.206  0.00  0.00      C2   C
ATOM   3278  C   VAL A 332     -23.121  -9.151 -13.770  0.00  0.00      C2   C
ATOM   3279  O   VAL A 332     -22.619  -8.637 -12.866  0.00  0.00      C2   O
ATOM   3280  CB  VAL A 332     -23.598  -7.471 -15.660  0.00  0.00      C2   C
ATOM   3281  CG1 VAL A 332     -23.239  -7.038 -17.102  0.00  0.00      C2   C
ATOM   3282  CG2 VAL A 332     -25.053  -7.734 -15.630  0.00  0.00      C2   C
ATOM   3283  H   VAL A 332     -23.632  -9.662 -16.836  0.00  0.00      C2   H
ATOM   3284  HA  VAL A 332     -21.668  -8.460 -15.125  0.00  0.00      C2   H
ATOM   3285  HB  VAL A 332     -23.394  -6.648 -14.975  0.00  0.00      C2   H
ATOM   3286 HG11 VAL A 332     -23.716  -7.641 -17.875  0.00  0.00      C2   H
ATOM   3287 HG12 VAL A 332     -23.683  -6.071 -17.338  0.00  0.00      C2   H
ATOM   3288 HG13 VAL A 332     -22.156  -6.959 -17.201  0.00  0.00      C2   H
ATOM   3289 HG21 VAL A 332     -25.476  -6.793 -15.982  0.00  0.00      C2   H
ATOM   3290 HG22 VAL A 332     -25.295  -8.611 -16.230  0.00  0.00      C2   H
ATOM   3291 HG23 VAL A 332     -25.532  -7.927 -14.670  0.00  0.00      C2   H
ATOM   3292  N   GLN A 333     -24.020 -10.169 -13.677  0.00  0.00      C2   N
ATOM   3293  CA  GLN A 333     -24.409 -10.724 -12.405  0.00  0.00      C2   C
ATOM   3294  C   GLN A 333     -23.291 -11.642 -11.806  0.00  0.00      C2   C
ATOM   3295  O   GLN A 333     -23.148 -11.662 -10.575  0.00  0.00      C2   O
ATOM   3296  CB  GLN A 333     -25.808 -11.246 -12.479  0.00  0.00      C2   C
ATOM   3297  CG  GLN A 333     -26.281 -11.917 -11.172  0.00  0.00      C2   C
ATOM   3298  CD  GLN A 333     -26.337 -13.425 -11.465  0.00  0.00      C2   C
ATOM   3299  OE1 GLN A 333     -26.855 -13.871 -12.479  0.00  0.00      C2   O
ATOM   3300  NE2 GLN A 333     -25.638 -14.178 -10.575  0.00  0.00      C2   N
ATOM   3301  H   GLN A 333     -24.557 -10.495 -14.468  0.00  0.00      C2   H
ATOM   3302  HA  GLN A 333     -24.499  -9.837 -11.778  0.00  0.00      C2   H
ATOM   3303  HB3 GLN A 333     -26.019 -11.784 -13.403  0.00  0.00      C2   H
ATOM   3304  HB2 GLN A 333     -26.345 -10.297 -12.484  0.00  0.00      C2   H
ATOM   3305  HG3 GLN A 333     -27.323 -11.648 -10.995  0.00  0.00      C2   H
ATOM   3306  HG2 GLN A 333     -25.726 -11.752 -10.249  0.00  0.00      C2   H
ATOM   3307 HE22 GLN A 333     -25.734 -15.163 -10.778  0.00  0.00      C2   H
ATOM   3308 HE21 GLN A 333     -24.873 -13.840 -10.008  0.00  0.00      C2   H
ATOM   3309  N   PHE A 334     -22.641 -12.521 -12.676  0.00  0.00      C2   N
ATOM   3310  CA  PHE A 334     -21.489 -13.338 -12.284  0.00  0.00      C2   C
ATOM   3311  C   PHE A 334     -20.322 -12.448 -11.900  0.00  0.00      C2   C
ATOM   3312  O   PHE A 334     -19.780 -12.623 -10.806  0.00  0.00      C2   O
ATOM   3313  CB  PHE A 334     -21.069 -14.452 -13.273  0.00  0.00      C2   C
ATOM   3314  CG  PHE A 334     -19.786 -15.234 -13.004  0.00  0.00      C2   C
ATOM   3315  CD1 PHE A 334     -19.873 -16.468 -12.240  0.00  0.00      C2   C
ATOM   3316  CD2 PHE A 334     -18.519 -14.705 -13.318  0.00  0.00      C2   C
ATOM   3317  CE1 PHE A 334     -18.694 -16.992 -11.696  0.00  0.00      C2   C
ATOM   3318  CE2 PHE A 334     -17.385 -15.439 -12.892  0.00  0.00      C2   C
ATOM   3319  CZ  PHE A 334     -17.397 -16.547 -12.115  0.00  0.00      C2   C
ATOM   3320  H   PHE A 334     -22.850 -12.427 -13.660  0.00  0.00      C2   H
ATOM   3321  HA  PHE A 334     -21.683 -13.930 -11.390  0.00  0.00      C2   H
ATOM   3322  HB3 PHE A 334     -20.948 -14.015 -14.264  0.00  0.00      C2   H
ATOM   3323  HB2 PHE A 334     -21.914 -15.137 -13.326  0.00  0.00      C2   H
ATOM   3324  HD1 PHE A 334     -20.853 -16.877 -12.043  0.00  0.00      C2   H
ATOM   3325  HD2 PHE A 334     -18.313 -13.789 -13.853  0.00  0.00      C2   H
ATOM   3326  HE1 PHE A 334     -18.766 -17.887 -11.096  0.00  0.00      C2   H
ATOM   3327  HE2 PHE A 334     -16.373 -15.074 -12.981  0.00  0.00      C2   H
ATOM   3328  HZ  PHE A 334     -16.530 -17.113 -11.809  0.00  0.00      C2   H
ATOM   3329  N   VAL A 335     -19.929 -11.373 -12.648  0.00  0.00      C2   N
ATOM   3330  CA  VAL A 335     -18.871 -10.443 -12.222  0.00  0.00      C2   C
ATOM   3331  C   VAL A 335     -19.158  -9.869 -10.823  0.00  0.00      C2   C
ATOM   3332  O   VAL A 335     -18.290  -9.946  -9.973  0.00  0.00      C2   O
ATOM   3333  CB  VAL A 335     -18.464  -9.391 -13.293  0.00  0.00      C2   C
ATOM   3334  CG1 VAL A 335     -17.417  -8.387 -12.843  0.00  0.00      C2   C
ATOM   3335  CG2 VAL A 335     -17.956 -10.074 -14.587  0.00  0.00      C2   C
ATOM   3336  H   VAL A 335     -20.461 -11.159 -13.480  0.00  0.00      C2   H
ATOM   3337  HA  VAL A 335     -17.951 -10.987 -12.014  0.00  0.00      C2   H
ATOM   3338  HB  VAL A 335     -19.370  -8.888 -13.630  0.00  0.00      C2   H
ATOM   3339 HG11 VAL A 335     -17.537  -7.998 -11.832  0.00  0.00      C2   H
ATOM   3340 HG12 VAL A 335     -16.480  -8.944 -12.795  0.00  0.00      C2   H
ATOM   3341 HG13 VAL A 335     -17.323  -7.530 -13.509  0.00  0.00      C2   H
ATOM   3342 HG21 VAL A 335     -17.072 -10.694 -14.435  0.00  0.00      C2   H
ATOM   3343 HG22 VAL A 335     -18.690 -10.529 -15.253  0.00  0.00      C2   H
ATOM   3344 HG23 VAL A 335     -17.503  -9.316 -15.226  0.00  0.00      C2   H
ATOM   3345  N   PHE A 336     -20.356  -9.277 -10.655  0.00  0.00      C2   N
ATOM   3346  CA  PHE A 336     -20.905  -8.749  -9.365  0.00  0.00      C2   C
ATOM   3347  C   PHE A 336     -20.726  -9.827  -8.256  0.00  0.00      C2   C
ATOM   3348  O   PHE A 336     -20.014  -9.473  -7.332  0.00  0.00      C2   O
ATOM   3349  CB  PHE A 336     -22.379  -8.294  -9.609  0.00  0.00      C2   C
ATOM   3350  CG  PHE A 336     -23.306  -8.003  -8.385  0.00  0.00      C2   C
ATOM   3351  CD1 PHE A 336     -24.392  -8.810  -8.005  0.00  0.00      C2   C
ATOM   3352  CD2 PHE A 336     -22.983  -6.945  -7.563  0.00  0.00      C2   C
ATOM   3353  CE1 PHE A 336     -25.090  -8.634  -6.842  0.00  0.00      C2   C
ATOM   3354  CE2 PHE A 336     -23.707  -6.657  -6.392  0.00  0.00      C2   C
ATOM   3355  CZ  PHE A 336     -24.737  -7.524  -6.023  0.00  0.00      C2   C
ATOM   3356  H   PHE A 336     -21.043  -9.445 -11.376  0.00  0.00      C2   H
ATOM   3357  HA  PHE A 336     -20.385  -7.854  -9.023  0.00  0.00      C2   H
ATOM   3358  HB3 PHE A 336     -22.959  -8.913 -10.293  0.00  0.00      C2   H
ATOM   3359  HB2 PHE A 336     -22.388  -7.339 -10.134  0.00  0.00      C2   H
ATOM   3360  HD1 PHE A 336     -24.478  -9.618  -8.716  0.00  0.00      C2   H
ATOM   3361  HD2 PHE A 336     -22.204  -6.219  -7.747  0.00  0.00      C2   H
ATOM   3362  HE1 PHE A 336     -25.844  -9.362  -6.581  0.00  0.00      C2   H
ATOM   3363  HE2 PHE A 336     -23.442  -5.781  -5.819  0.00  0.00      C2   H
ATOM   3364  HZ  PHE A 336     -25.218  -7.318  -5.079  0.00  0.00      C2   H
ATOM   3365  N   ASP A 337     -21.209 -11.055  -8.367  0.00  0.00      C2   N
ATOM   3366  CA  ASP A 337     -20.955 -12.155  -7.397  0.00  0.00      C2   C
ATOM   3367  C   ASP A 337     -19.536 -12.460  -7.029  0.00  0.00      C2   C
ATOM   3368  O   ASP A 337     -19.231 -12.358  -5.849  0.00  0.00      C2   O
ATOM   3369  CB  ASP A 337     -21.758 -13.416  -7.803  0.00  0.00      C2   C
ATOM   3370  CG  ASP A 337     -23.288 -13.227  -7.741  0.00  0.00      C2   C
ATOM   3371  OD1 ASP A 337     -23.795 -12.191  -7.156  0.00  0.00      C2   O
ATOM   3372  OD2 ASP A 337     -23.979 -14.143  -8.292  0.00  0.00      C2   O
ATOM   3373  H   ASP A 337     -21.890 -11.244  -9.089  0.00  0.00      C2   H
ATOM   3374  HA  ASP A 337     -21.362 -11.750  -6.471  0.00  0.00      C2   H
ATOM   3375  HB3 ASP A 337     -21.373 -14.220  -7.177  0.00  0.00      C2   H
ATOM   3376  HB2 ASP A 337     -21.565 -13.722  -8.831  0.00  0.00      C2   H
ATOM   3377  N   ALA A 338     -18.752 -12.845  -8.027  0.00  0.00      C2   N
ATOM   3378  CA  ALA A 338     -17.291 -13.030  -7.923  0.00  0.00      C2   C
ATOM   3379  C   ALA A 338     -16.516 -11.825  -7.265  0.00  0.00      C2   C
ATOM   3380  O   ALA A 338     -15.585 -12.179  -6.502  0.00  0.00      C2   O
ATOM   3381  CB  ALA A 338     -16.819 -13.485  -9.303  0.00  0.00      C2   C
ATOM   3382  H   ALA A 338     -19.181 -12.925  -8.937  0.00  0.00      C2   H
ATOM   3383  HA  ALA A 338     -17.158 -13.915  -7.301  0.00  0.00      C2   H
ATOM   3384  HB1 ALA A 338     -15.790 -13.846  -9.298  0.00  0.00      C2   H
ATOM   3385  HB2 ALA A 338     -17.348 -14.303  -9.792  0.00  0.00      C2   H
ATOM   3386  HB3 ALA A 338     -16.656 -12.656  -9.992  0.00  0.00      C2   H
ATOM   3387  N   VAL A 339     -16.849 -10.591  -7.577  0.00  0.00      C2   N
ATOM   3388  CA  VAL A 339     -16.201  -9.438  -7.083  0.00  0.00      C2   C
ATOM   3389  C   VAL A 339     -16.577  -9.197  -5.582  0.00  0.00      C2   C
ATOM   3390  O   VAL A 339     -15.659  -8.925  -4.801  0.00  0.00      C2   O
ATOM   3391  CB  VAL A 339     -16.497  -8.251  -7.988  0.00  0.00      C2   C
ATOM   3392  CG1 VAL A 339     -16.393  -6.872  -7.277  0.00  0.00      C2   C
ATOM   3393  CG2 VAL A 339     -15.652  -8.140  -9.256  0.00  0.00      C2   C
ATOM   3394  H   VAL A 339     -17.629 -10.563  -8.219  0.00  0.00      C2   H
ATOM   3395  HA  VAL A 339     -15.121  -9.583  -7.102  0.00  0.00      C2   H
ATOM   3396  HB  VAL A 339     -17.546  -8.340  -8.270  0.00  0.00      C2   H
ATOM   3397 HG11 VAL A 339     -16.377  -6.092  -8.038  0.00  0.00      C2   H
ATOM   3398 HG12 VAL A 339     -17.238  -6.807  -6.592  0.00  0.00      C2   H
ATOM   3399 HG13 VAL A 339     -15.427  -6.879  -6.771  0.00  0.00      C2   H
ATOM   3400 HG21 VAL A 339     -16.102  -7.425  -9.944  0.00  0.00      C2   H
ATOM   3401 HG22 VAL A 339     -14.620  -7.827  -9.094  0.00  0.00      C2   H
ATOM   3402 HG23 VAL A 339     -15.553  -9.051  -9.847  0.00  0.00      C2   H
ATOM   3403  N   THR A 340     -17.858  -9.379  -5.209  0.00  0.00      C2   N
ATOM   3404  CA  THR A 340     -18.360  -9.329  -3.874  0.00  0.00      C2   C
ATOM   3405  C   THR A 340     -17.793 -10.521  -2.947  0.00  0.00      C2   C
ATOM   3406  O   THR A 340     -17.529 -10.234  -1.761  0.00  0.00      C2   O
ATOM   3407  CB  THR A 340     -19.940  -9.406  -3.795  0.00  0.00      C2   C
ATOM   3408  OG1 THR A 340     -20.504  -8.431  -4.619  0.00  0.00      C2   O
ATOM   3409  CG2 THR A 340     -20.563  -9.395  -2.375  0.00  0.00      C2   C
ATOM   3410  H   THR A 340     -18.552  -9.759  -5.836  0.00  0.00      C2   H
ATOM   3411  HA  THR A 340     -17.981  -8.403  -3.441  0.00  0.00      C2   H
ATOM   3412  HB  THR A 340     -20.265 -10.377  -4.171  0.00  0.00      C2   H
ATOM   3413  HG1 THR A 340     -20.284  -8.592  -5.540  0.00  0.00      C2   H
ATOM   3414 HG21 THR A 340     -21.626  -9.157  -2.406  0.00  0.00      C2   H
ATOM   3415 HG22 THR A 340     -20.345 -10.320  -1.840  0.00  0.00      C2   H
ATOM   3416 HG23 THR A 340     -19.986  -8.671  -1.800  0.00  0.00      C2   H
ATOM   3417  N   ASP A 341     -17.548 -11.681  -3.607  0.00  0.00      C2   N
ATOM   3418  CA  ASP A 341     -16.782 -12.838  -3.090  0.00  0.00      C2   C
ATOM   3419  C   ASP A 341     -15.344 -12.400  -2.742  0.00  0.00      C2   C
ATOM   3420  O   ASP A 341     -14.977 -12.669  -1.605  0.00  0.00      C2   O
ATOM   3421  CB  ASP A 341     -16.734 -14.012  -4.078  0.00  0.00      C2   C
ATOM   3422  CG  ASP A 341     -16.247 -15.221  -3.398  0.00  0.00      C2   C
ATOM   3423  OD1 ASP A 341     -16.681 -15.569  -2.307  0.00  0.00      C2   O
ATOM   3424  OD2 ASP A 341     -15.391 -16.016  -3.920  0.00  0.00      C2   O
ATOM   3425  H   ASP A 341     -17.948 -11.793  -4.528  0.00  0.00      C2   H
ATOM   3426  HA  ASP A 341     -17.370 -13.090  -2.208  0.00  0.00      C2   H
ATOM   3427  HB3 ASP A 341     -16.008 -13.871  -4.879  0.00  0.00      C2   H
ATOM   3428  HB2 ASP A 341     -17.687 -14.139  -4.592  0.00  0.00      C2   H
ATOM   3429  N   VAL A 342     -14.624 -11.756  -3.719  0.00  0.00      C2   N
ATOM   3430  CA  VAL A 342     -13.282 -11.211  -3.636  0.00  0.00      C2   C
ATOM   3431  C   VAL A 342     -13.195 -10.191  -2.477  0.00  0.00      C2   C
ATOM   3432  O   VAL A 342     -12.495 -10.478  -1.553  0.00  0.00      C2   O
ATOM   3433  CB  VAL A 342     -12.763 -10.511  -4.959  0.00  0.00      C2   C
ATOM   3434  CG1 VAL A 342     -11.601  -9.498  -4.863  0.00  0.00      C2   C
ATOM   3435  CG2 VAL A 342     -12.297 -11.433  -6.049  0.00  0.00      C2   C
ATOM   3436  H   VAL A 342     -14.971 -11.820  -4.665  0.00  0.00      C2   H
ATOM   3437  HA  VAL A 342     -12.592 -12.025  -3.417  0.00  0.00      C2   H
ATOM   3438  HB  VAL A 342     -13.669 -10.065  -5.371  0.00  0.00      C2   H
ATOM   3439 HG11 VAL A 342     -10.813  -9.835  -4.189  0.00  0.00      C2   H
ATOM   3440 HG12 VAL A 342     -11.018  -9.402  -5.779  0.00  0.00      C2   H
ATOM   3441 HG13 VAL A 342     -11.998  -8.531  -4.555  0.00  0.00      C2   H
ATOM   3442 HG21 VAL A 342     -13.033 -12.212  -6.248  0.00  0.00      C2   H
ATOM   3443 HG22 VAL A 342     -11.987 -10.969  -6.985  0.00  0.00      C2   H
ATOM   3444 HG23 VAL A 342     -11.479 -11.948  -5.544  0.00  0.00      C2   H
ATOM   3445  N   ILE A 343     -13.983  -9.102  -2.495  0.00  0.00      C2   N
ATOM   3446  CA  ILE A 343     -14.122  -8.050  -1.479  0.00  0.00      C2   C
ATOM   3447  C   ILE A 343     -14.339  -8.651  -0.013  0.00  0.00      C2   C
ATOM   3448  O   ILE A 343     -13.623  -8.274   0.955  0.00  0.00      C2   O
ATOM   3449  CB  ILE A 343     -15.178  -6.931  -1.818  0.00  0.00      C2   C
ATOM   3450  CG1 ILE A 343     -14.748  -6.088  -3.028  0.00  0.00      C2   C
ATOM   3451  CG2 ILE A 343     -15.670  -5.995  -0.761  0.00  0.00      C2   C
ATOM   3452  CD1 ILE A 343     -15.877  -5.303  -3.706  0.00  0.00      C2   C
ATOM   3453  H   ILE A 343     -14.610  -9.020  -3.283  0.00  0.00      C2   H
ATOM   3454  HA  ILE A 343     -13.145  -7.586  -1.344  0.00  0.00      C2   H
ATOM   3455  HB  ILE A 343     -16.084  -7.442  -2.144  0.00  0.00      C2   H
ATOM   3456 HG13 ILE A 343     -14.384  -6.747  -3.817  0.00  0.00      C2   H
ATOM   3457 HG12 ILE A 343     -13.809  -5.546  -2.916  0.00  0.00      C2   H
ATOM   3458 HG21 ILE A 343     -16.370  -6.494  -0.090  0.00  0.00      C2   H
ATOM   3459 HG22 ILE A 343     -14.886  -5.514  -0.178  0.00  0.00      C2   H
ATOM   3460 HG23 ILE A 343     -16.300  -5.196  -1.153  0.00  0.00      C2   H
ATOM   3461 HD11 ILE A 343     -15.836  -5.250  -4.794  0.00  0.00      C2   H
ATOM   3462 HD12 ILE A 343     -16.833  -5.742  -3.419  0.00  0.00      C2   H
ATOM   3463 HD13 ILE A 343     -15.905  -4.283  -3.324  0.00  0.00      C2   H
ATOM   3464  N   ILE A 344     -15.329  -9.563   0.165  0.00  0.00      C2   N
ATOM   3465  CA  ILE A 344     -15.734 -10.127   1.473  0.00  0.00      C2   C
ATOM   3466  C   ILE A 344     -14.571 -11.030   1.959  0.00  0.00      C2   C
ATOM   3467  O   ILE A 344     -14.305 -10.907   3.151  0.00  0.00      C2   O
ATOM   3468  CB  ILE A 344     -17.083 -10.966   1.510  0.00  0.00      C2   C
ATOM   3469  CG1 ILE A 344     -18.366 -10.032   1.972  0.00  0.00      C2   C
ATOM   3470  CG2 ILE A 344     -17.094 -12.252   2.431  0.00  0.00      C2   C
ATOM   3471  CD1 ILE A 344     -18.574  -8.669   1.299  0.00  0.00      C2   C
ATOM   3472  H   ILE A 344     -15.853  -9.810  -0.663  0.00  0.00      C2   H
ATOM   3473  HA  ILE A 344     -15.805  -9.296   2.175  0.00  0.00      C2   H
ATOM   3474  HB  ILE A 344     -17.308 -11.274   0.489  0.00  0.00      C2   H
ATOM   3475 HG13 ILE A 344     -18.229  -9.892   3.044  0.00  0.00      C2   H
ATOM   3476 HG12 ILE A 344     -19.222 -10.691   1.829  0.00  0.00      C2   H
ATOM   3477 HG21 ILE A 344     -18.135 -12.463   2.676  0.00  0.00      C2   H
ATOM   3478 HG22 ILE A 344     -16.711 -13.040   1.783  0.00  0.00      C2   H
ATOM   3479 HG23 ILE A 344     -16.601 -12.160   3.399  0.00  0.00      C2   H
ATOM   3480 HD11 ILE A 344     -19.641  -8.482   1.178  0.00  0.00      C2   H
ATOM   3481 HD12 ILE A 344     -18.104  -7.847   1.837  0.00  0.00      C2   H
ATOM   3482 HD13 ILE A 344     -18.129  -8.752   0.307  0.00  0.00      C2   H
ATOM   3483  N   LYS A 345     -13.825 -11.862   1.143  0.00  0.00      C2   N
ATOM   3484  CA  LYS A 345     -12.618 -12.623   1.593  0.00  0.00      C2   C
ATOM   3485  C   LYS A 345     -11.463 -11.663   1.818  0.00  0.00      C2   C
ATOM   3486  O   LYS A 345     -10.765 -11.874   2.799  0.00  0.00      C2   O
ATOM   3487  CB  LYS A 345     -12.280 -13.698   0.493  0.00  0.00      C2   C
ATOM   3488  CG  LYS A 345     -12.459 -15.150   1.003  0.00  0.00      C2   C
ATOM   3489  CD  LYS A 345     -12.414 -16.208  -0.167  0.00  0.00      C2   C
ATOM   3490  CE  LYS A 345     -13.543 -16.001  -1.140  0.00  0.00      C2   C
ATOM   3491  NZ  LYS A 345     -13.907 -17.146  -1.909  0.00  0.00      C2   N
ATOM   3492  H   LYS A 345     -14.042 -11.838   0.157  0.00  0.00      C2   H
ATOM   3493  HA  LYS A 345     -12.877 -13.088   2.544  0.00  0.00      C2   H
ATOM   3494  HB3 LYS A 345     -11.264 -13.598   0.113  0.00  0.00      C2   H
ATOM   3495  HB2 LYS A 345     -12.796 -13.533  -0.453  0.00  0.00      C2   H
ATOM   3496  HG3 LYS A 345     -13.341 -15.276   1.631  0.00  0.00      C2   H
ATOM   3497  HG2 LYS A 345     -11.620 -15.359   1.666  0.00  0.00      C2   H
ATOM   3498  HD3 LYS A 345     -12.467 -17.201   0.278  0.00  0.00      C2   H
ATOM   3499  HD2 LYS A 345     -11.445 -16.299  -0.659  0.00  0.00      C2   H
ATOM   3500  HE3 LYS A 345     -13.449 -15.143  -1.805  0.00  0.00      C2   H
ATOM   3501  HE2 LYS A 345     -14.472 -15.763  -0.621  0.00  0.00      C2   H
ATOM   3502  HZ1 LYS A 345     -13.082 -17.305  -2.470  0.00  0.00      C2   H
ATOM   3503  HZ2 LYS A 345     -14.128 -18.052  -1.523  0.00  0.00      C2   H
ATOM   3504  HZ3 LYS A 345     -14.636 -16.856  -2.544  0.00  0.00      C2   H
ATOM   3505  N   ASN A 346     -11.211 -10.644   1.001  0.00  0.00      C2   N
ATOM   3506  CA  ASN A 346     -10.220  -9.531   1.238  0.00  0.00      C2   C
ATOM   3507  C   ASN A 346     -10.502  -8.810   2.550  0.00  0.00      C2   C
ATOM   3508  O   ASN A 346      -9.547  -8.349   3.173  0.00  0.00      C2   O
ATOM   3509  CB  ASN A 346     -10.058  -8.496  -0.013  0.00  0.00      C2   C
ATOM   3510  CG  ASN A 346      -9.206  -9.218  -1.001  0.00  0.00      C2   C
ATOM   3511  OD1 ASN A 346      -9.110 -10.474  -0.958  0.00  0.00      C2   O
ATOM   3512  ND2 ASN A 346      -8.640  -8.516  -1.969  0.00  0.00      C2   N
ATOM   3513  H   ASN A 346     -11.638 -10.654   0.086  0.00  0.00      C2   H
ATOM   3514  HA  ASN A 346      -9.351 -10.160   1.435  0.00  0.00      C2   H
ATOM   3515  HB3 ASN A 346      -9.586  -7.614   0.420  0.00  0.00      C2   H
ATOM   3516  HB2 ASN A 346     -11.019  -8.270  -0.474  0.00  0.00      C2   H
ATOM   3517 HD22 ASN A 346      -8.037  -9.065  -2.564  0.00  0.00      C2   H
ATOM   3518 HD21 ASN A 346      -8.880  -7.552  -2.152  0.00  0.00      C2   H
ATOM   3519  N   ASN A 347     -11.758  -8.470   2.927  0.00  0.00      C2   N
ATOM   3520  CA  ASN A 347     -12.044  -7.757   4.224  0.00  0.00      C2   C
ATOM   3521  C   ASN A 347     -11.803  -8.680   5.417  0.00  0.00      C2   C
ATOM   3522  O   ASN A 347     -11.390  -8.185   6.479  0.00  0.00      C2   O
ATOM   3523  CB  ASN A 347     -13.488  -7.278   4.280  0.00  0.00      C2   C
ATOM   3524  CG  ASN A 347     -13.796  -6.072   3.291  0.00  0.00      C2   C
ATOM   3525  OD1 ASN A 347     -12.969  -5.512   2.644  0.00  0.00      C2   O
ATOM   3526  ND2 ASN A 347     -15.104  -5.665   3.331  0.00  0.00      C2   N
ATOM   3527  H   ASN A 347     -12.530  -8.653   2.302  0.00  0.00      C2   H
ATOM   3528  HA  ASN A 347     -11.359  -6.910   4.276  0.00  0.00      C2   H
ATOM   3529  HB3 ASN A 347     -13.627  -6.890   5.289  0.00  0.00      C2   H
ATOM   3530  HB2 ASN A 347     -14.208  -8.079   4.109  0.00  0.00      C2   H
ATOM   3531 HD22 ASN A 347     -15.376  -4.924   2.701  0.00  0.00      C2   H
ATOM   3532 HD21 ASN A 347     -15.814  -6.097   3.905  0.00  0.00      C2   H
ATOM   3533  N   LEU A 348     -12.103  -9.959   5.226  0.00  0.00      C2   N
ATOM   3534  CA  LEU A 348     -11.878 -10.937   6.255  0.00  0.00      C2   C
ATOM   3535  C   LEU A 348     -10.311 -11.150   6.449  0.00  0.00      C2   C
ATOM   3536  O   LEU A 348      -9.916 -11.131   7.607  0.00  0.00      C2   O
ATOM   3537  CB  LEU A 348     -12.798 -12.173   6.017  0.00  0.00      C2   C
ATOM   3538  CG  LEU A 348     -14.313 -12.024   6.374  0.00  0.00      C2   C
ATOM   3539  CD1 LEU A 348     -15.099 -13.242   5.882  0.00  0.00      C2   C
ATOM   3540  CD2 LEU A 348     -14.545 -11.763   7.926  0.00  0.00      C2   C
ATOM   3541  H   LEU A 348     -12.461 -10.353   4.368  0.00  0.00      C2   H
ATOM   3542  HA  LEU A 348     -12.283 -10.529   7.181  0.00  0.00      C2   H
ATOM   3543  HB3 LEU A 348     -12.498 -13.022   6.631  0.00  0.00      C2   H
ATOM   3544  HB2 LEU A 348     -12.527 -12.507   5.016  0.00  0.00      C2   H
ATOM   3545  HG  LEU A 348     -14.622 -11.128   5.835  0.00  0.00      C2   H
ATOM   3546 HD11 LEU A 348     -14.970 -14.154   6.465  0.00  0.00      C2   H
ATOM   3547 HD12 LEU A 348     -16.154 -12.985   5.968  0.00  0.00      C2   H
ATOM   3548 HD13 LEU A 348     -14.892 -13.480   4.838  0.00  0.00      C2   H
ATOM   3549 HD21 LEU A 348     -14.682 -10.698   8.111  0.00  0.00      C2   H
ATOM   3550 HD22 LEU A 348     -15.404 -12.327   8.290  0.00  0.00      C2   H
ATOM   3551 HD23 LEU A 348     -13.619 -11.865   8.491  0.00  0.00      C2   H
ATOM   3552  N   LYS A 349      -9.492 -11.144   5.381  0.00  0.00      C2   N
ATOM   3553  CA  LYS A 349      -8.048 -11.003   5.426  0.00  0.00      C2   C
ATOM   3554  C   LYS A 349      -7.659  -9.766   6.262  0.00  0.00      C2   C
ATOM   3555  O   LYS A 349      -6.838  -9.917   7.152  0.00  0.00      C2   O
ATOM   3556  CB  LYS A 349      -7.443 -10.937   4.047  0.00  0.00      C2   C
ATOM   3557  CG  LYS A 349      -7.587 -12.209   3.177  0.00  0.00      C2   C
ATOM   3558  CD  LYS A 349      -7.238 -11.957   1.729  0.00  0.00      C2   C
ATOM   3559  CE  LYS A 349      -7.775 -12.966   0.658  0.00  0.00      C2   C
ATOM   3560  NZ  LYS A 349      -7.557 -12.406  -0.682  0.00  0.00      C2   N
ATOM   3561  H   LYS A 349      -9.934 -11.110   4.474  0.00  0.00      C2   H
ATOM   3562  HA  LYS A 349      -7.784 -12.005   5.763  0.00  0.00      C2   H
ATOM   3563  HB3 LYS A 349      -6.383 -10.685   4.057  0.00  0.00      C2   H
ATOM   3564  HB2 LYS A 349      -7.929 -10.106   3.536  0.00  0.00      C2   H
ATOM   3565  HG3 LYS A 349      -8.580 -12.658   3.220  0.00  0.00      C2   H
ATOM   3566  HG2 LYS A 349      -6.955 -13.008   3.565  0.00  0.00      C2   H
ATOM   3567  HD3 LYS A 349      -6.156 -12.068   1.658  0.00  0.00      C2   H
ATOM   3568  HD2 LYS A 349      -7.331 -10.883   1.569  0.00  0.00      C2   H
ATOM   3569  HE3 LYS A 349      -8.826 -13.222   0.789  0.00  0.00      C2   H
ATOM   3570  HE2 LYS A 349      -7.268 -13.930   0.688  0.00  0.00      C2   H
ATOM   3571  HZ1 LYS A 349      -6.620 -12.104  -0.909  0.00  0.00      C2   H
ATOM   3572  HZ2 LYS A 349      -7.638 -13.096  -1.415  0.00  0.00      C2   H
ATOM   3573  HZ3 LYS A 349      -8.260 -11.717  -0.906  0.00  0.00      C2   H
ATOM   3574  N   ASP A 350      -8.074  -8.567   5.873  0.00  0.00      C2   N
ATOM   3575  CA  ASP A 350      -7.711  -7.211   6.382  0.00  0.00      C2   C
ATOM   3576  C   ASP A 350      -7.951  -7.025   7.890  0.00  0.00      C2   C
ATOM   3577  O   ASP A 350      -7.012  -6.671   8.579  0.00  0.00      C2   O
ATOM   3578  CB  ASP A 350      -8.412  -6.047   5.639  0.00  0.00      C2   C
ATOM   3579  CG  ASP A 350      -7.856  -5.827   4.239  0.00  0.00      C2   C
ATOM   3580  OD1 ASP A 350      -6.731  -6.329   3.911  0.00  0.00      C2   O
ATOM   3581  OD2 ASP A 350      -8.576  -5.030   3.560  0.00  0.00      C2   O
ATOM   3582  H   ASP A 350      -8.771  -8.601   5.143  0.00  0.00      C2   H
ATOM   3583  HA  ASP A 350      -6.674  -7.138   6.054  0.00  0.00      C2   H
ATOM   3584  HB3 ASP A 350      -8.494  -5.116   6.200  0.00  0.00      C2   H
ATOM   3585  HB2 ASP A 350      -9.442  -6.395   5.561  0.00  0.00      C2   H
ATOM   3586  N   CYS A 351      -9.232  -7.346   8.343  0.00  0.00      C2   N
ATOM   3587  CA  CYS A 351      -9.567  -7.418   9.829  0.00  0.00      C2   C
ATOM   3588  C   CYS A 351      -8.809  -8.504  10.606  0.00  0.00      C2   C
ATOM   3589  O   CYS A 351      -8.691  -8.429  11.796  0.00  0.00      C2   O
ATOM   3590  CB  CYS A 351     -11.107  -7.446  10.162  0.00  0.00      C2   C
ATOM   3591  SG  CYS A 351     -12.014  -9.021   9.878  0.00  0.00      C2   S
ATOM   3592  H   CYS A 351      -9.803  -7.696   7.587  0.00  0.00      C2   H
ATOM   3593  HA  CYS A 351      -9.181  -6.460  10.175  0.00  0.00      C2   H
ATOM   3594  HB3 CYS A 351     -11.540  -6.687   9.511  0.00  0.00      C2   H
ATOM   3595  HB2 CYS A 351     -11.272  -7.005  11.145  0.00  0.00      C2   H
ATOM   3596  HG  CYS A 351     -12.387  -8.846   8.607  0.00  0.00      C2   H
ATOM   3597  N   GLY A 352      -8.323  -9.501   9.843  0.00  0.00      C2   N
ATOM   3598  CA  GLY A 352      -7.228 -10.410  10.304  0.00  0.00      C2   C
ATOM   3599  C   GLY A 352      -7.841 -11.749  10.853  0.00  0.00      C2   C
ATOM   3600  O   GLY A 352      -7.199 -12.384  11.719  0.00  0.00      C2   O
ATOM   3601  H   GLY A 352      -8.373  -9.361   8.844  0.00  0.00      C2   H
ATOM   3602  HA3 GLY A 352      -6.674  -9.962  11.129  0.00  0.00      C2   H
ATOM   3603  HA2 GLY A 352      -6.599 -10.619   9.438  0.00  0.00      C2   H
ATOM   3604  N   LEU A 353      -9.101 -12.017  10.348  0.00  0.00      C2   N
ATOM   3605  CA  LEU A 353      -9.850 -13.208  10.549  0.00  0.00      C2   C
ATOM   3606  C   LEU A 353      -9.336 -14.369   9.734  0.00  0.00      C2   C
ATOM   3607  O   LEU A 353      -9.580 -15.521  10.089  0.00  0.00      C2   O
ATOM   3608  CB  LEU A 353     -11.410 -13.019  10.470  0.00  0.00      C2   C
ATOM   3609  CG  LEU A 353     -12.140 -12.429  11.711  0.00  0.00      C2   C
ATOM   3610  CD1 LEU A 353     -13.714 -12.474  11.587  0.00  0.00      C2   C
ATOM   3611  CD2 LEU A 353     -11.691 -13.223  12.982  0.00  0.00      C2   C
ATOM   3612  H   LEU A 353      -9.420 -11.420   9.598  0.00  0.00      C2   H
ATOM   3613  HA  LEU A 353      -9.688 -13.643  11.535  0.00  0.00      C2   H
ATOM   3614  HB3 LEU A 353     -11.818 -14.021  10.343  0.00  0.00      C2   H
ATOM   3615  HB2 LEU A 353     -11.751 -12.443   9.610  0.00  0.00      C2   H
ATOM   3616  HG  LEU A 353     -11.810 -11.448  12.053  0.00  0.00      C2   H
ATOM   3617 HD11 LEU A 353     -14.006 -13.462  11.233  0.00  0.00      C2   H
ATOM   3618 HD12 LEU A 353     -14.143 -12.215  12.555  0.00  0.00      C2   H
ATOM   3619 HD13 LEU A 353     -14.023 -11.727  10.856  0.00  0.00      C2   H
ATOM   3620 HD21 LEU A 353     -11.751 -14.305  12.870  0.00  0.00      C2   H
ATOM   3621 HD22 LEU A 353     -10.676 -12.900  13.211  0.00  0.00      C2   H
ATOM   3622 HD23 LEU A 353     -12.230 -13.002  13.904  0.00  0.00      C2   H
ATOM   3623  N   PHE A 354      -8.616 -14.023   8.664  0.00  0.00      C2   N
ATOM   3624  CA  PHE A 354      -7.879 -15.088   7.931  0.00  0.00      C2   C
ATOM   3625  C   PHE A 354      -6.358 -14.746   7.922  0.00  0.00      C2   C
ATOM   3626  O   PHE A 354      -5.948 -13.782   7.230  0.00  0.00      C2   O
ATOM   3627  CB  PHE A 354      -8.416 -14.980   6.426  0.00  0.00      C2   C
ATOM   3628  CG  PHE A 354      -9.893 -15.231   6.264  0.00  0.00      C2   C
ATOM   3629  CD1 PHE A 354     -10.561 -16.222   7.016  0.00  0.00      C2   C
ATOM   3630  CD2 PHE A 354     -10.497 -14.771   5.044  0.00  0.00      C2   C
ATOM   3631  CE1 PHE A 354     -11.883 -16.624   6.649  0.00  0.00      C2   C
ATOM   3632  CE2 PHE A 354     -11.852 -15.174   4.712  0.00  0.00      C2   C
ATOM   3633  CZ  PHE A 354     -12.559 -16.036   5.586  0.00  0.00      C2   C
ATOM   3634  H   PHE A 354      -8.532 -13.047   8.416  0.00  0.00      C2   H
ATOM   3635  HA  PHE A 354      -8.120 -16.115   8.205  0.00  0.00      C2   H
ATOM   3636  HB3 PHE A 354      -7.798 -15.685   5.871  0.00  0.00      C2   H
ATOM   3637  HB2 PHE A 354      -8.137 -14.021   5.990  0.00  0.00      C2   H
ATOM   3638  HD1 PHE A 354     -10.195 -16.629   7.947  0.00  0.00      C2   H
ATOM   3639  HD2 PHE A 354     -10.063 -13.981   4.449  0.00  0.00      C2   H
ATOM   3640  HE1 PHE A 354     -12.533 -17.279   7.209  0.00  0.00      C2   H
ATOM   3641  HE2 PHE A 354     -12.348 -14.671   3.895  0.00  0.00      C2   H
ATOM   3642  HZ  PHE A 354     -13.628 -16.108   5.447  0.00  0.00      C2   H
ATOM   3643  N   NMA A 354      -5.605 -15.482   8.732  0.00  0.00      C2   N
ATOM   3644  CA  NMA A 354      -6.117 -16.213   9.897  0.00  0.00      C2   C
ATOM   3645  H   NMA A 354      -4.604 -15.378   8.650  0.00  0.00      C2   H
ATOM   3646  1HA NMA A 354      -6.774 -17.047   9.653  0.00  0.00      C2   H
ATOM   3647  2HA NMA A 354      -5.213 -16.587  10.376  0.00  0.00      C2   H
ATOM   3648  3HA NMA A 354      -6.657 -15.570  10.592  0.00  0.00      C2   H
ATOM   3649  CH3 ACE B   1      29.251  -1.674 -53.745  0.00  0.00      C2   C
ATOM   3650  C   ACE B   1      30.463  -1.898 -52.868  0.00  0.00      C2   C
ATOM   3651  O   ACE B   1      30.382  -1.703 -51.653  0.00  0.00      C2   O
ATOM   3652  1H  ACE B   1      28.498  -2.384 -53.403  0.00  0.00      C2   H
ATOM   3653  2H  ACE B   1      28.840  -0.665 -53.691  0.00  0.00      C2   H
ATOM   3654  3H  ACE B   1      29.469  -1.982 -54.767  0.00  0.00      C2   H
ATOM   3655  N   SER B   2      31.654  -2.234 -53.428  0.00  0.00      C2   N
ATOM   3656  CA  SER B   2      32.815  -2.731 -52.661  0.00  0.00      C2   C
ATOM   3657  C   SER B   2      33.384  -1.666 -51.661  0.00  0.00      C2   C
ATOM   3658  O   SER B   2      34.234  -2.010 -50.818  0.00  0.00      C2   O
ATOM   3659  CB  SER B   2      33.817  -3.216 -53.697  0.00  0.00      C2   C
ATOM   3660  OG  SER B   2      34.415  -2.314 -54.650  0.00  0.00      C2   O
ATOM   3661  H2  SER B   2      31.662  -2.391 -54.426  0.00  0.00      C2   H
ATOM   3662  HA  SER B   2      32.481  -3.584 -52.071  0.00  0.00      C2   H
ATOM   3663  HB3 SER B   2      33.485  -4.000 -54.377  0.00  0.00      C2   H
ATOM   3664  HB2 SER B   2      34.645  -3.690 -53.169  0.00  0.00      C2   H
ATOM   3665  HG  SER B   2      33.818  -2.171 -55.388  0.00  0.00      C2   H
ATOM   3666  N   GLU B   3      32.929  -0.403 -51.774  0.00  0.00      C2   N
ATOM   3667  CA  GLU B   3      33.234   0.689 -50.838  0.00  0.00      C2   C
ATOM   3668  C   GLU B   3      32.627   0.449 -49.440  0.00  0.00      C2   C
ATOM   3669  O   GLU B   3      33.277   0.805 -48.455  0.00  0.00      C2   O
ATOM   3670  CB  GLU B   3      32.735   2.026 -51.412  0.00  0.00      C2   C
ATOM   3671  CG  GLU B   3      33.292   2.275 -52.778  0.00  0.00      C2   C
ATOM   3672  CD  GLU B   3      32.671   3.442 -53.447  0.00  0.00      C2   C
ATOM   3673  OE1 GLU B   3      31.974   3.198 -54.433  0.00  0.00      C2   O
ATOM   3674  OE2 GLU B   3      33.008   4.608 -53.085  0.00  0.00      C2   O
ATOM   3675  H   GLU B   3      32.162  -0.147 -52.379  0.00  0.00      C2   H
ATOM   3676  HA  GLU B   3      34.302   0.740 -50.627  0.00  0.00      C2   H
ATOM   3677  HB3 GLU B   3      33.073   2.823 -50.749  0.00  0.00      C2   H
ATOM   3678  HB2 GLU B   3      31.651   2.033 -51.529  0.00  0.00      C2   H
ATOM   3679  HG3 GLU B   3      33.196   1.337 -53.324  0.00  0.00      C2   H
ATOM   3680  HG2 GLU B   3      34.380   2.318 -52.731  0.00  0.00      C2   H
ATOM   3681  N   LEU B   4      31.440  -0.162 -49.405  0.00  0.00      C2   N
ATOM   3682  CA  LEU B   4      30.571  -0.196 -48.198  0.00  0.00      C2   C
ATOM   3683  C   LEU B   4      31.181  -0.914 -46.967  0.00  0.00      C2   C
ATOM   3684  O   LEU B   4      31.299  -0.279 -45.871  0.00  0.00      C2   O
ATOM   3685  CB  LEU B   4      29.127  -0.497 -48.624  0.00  0.00      C2   C
ATOM   3686  CG  LEU B   4      28.108  -0.517 -47.511  0.00  0.00      C2   C
ATOM   3687  CD1 LEU B   4      28.015   0.875 -46.781  0.00  0.00      C2   C
ATOM   3688  CD2 LEU B   4      26.740  -0.872 -48.105  0.00  0.00      C2   C
ATOM   3689  H   LEU B   4      31.026  -0.561 -50.236  0.00  0.00      C2   H
ATOM   3690  HA  LEU B   4      30.606   0.858 -47.922  0.00  0.00      C2   H
ATOM   3691  HB3 LEU B   4      29.157  -1.484 -49.085  0.00  0.00      C2   H
ATOM   3692  HB2 LEU B   4      28.756   0.232 -49.345  0.00  0.00      C2   H
ATOM   3693  HG  LEU B   4      28.370  -1.269 -46.767  0.00  0.00      C2   H
ATOM   3694 HD11 LEU B   4      27.037   1.354 -46.817  0.00  0.00      C2   H
ATOM   3695 HD12 LEU B   4      28.302   0.950 -45.732  0.00  0.00      C2   H
ATOM   3696 HD13 LEU B   4      28.779   1.513 -47.227  0.00  0.00      C2   H
ATOM   3697 HD21 LEU B   4      26.801  -1.812 -48.655  0.00  0.00      C2   H
ATOM   3698 HD22 LEU B   4      25.965  -1.077 -47.367  0.00  0.00      C2   H
ATOM   3699 HD23 LEU B   4      26.615  -0.078 -48.842  0.00  0.00      C2   H
ATOM   3700  N   ASP B   5      31.503  -2.187 -47.117  0.00  0.00      C2   N
ATOM   3701  CA  ASP B   5      32.227  -2.994 -46.094  0.00  0.00      C2   C
ATOM   3702  C   ASP B   5      33.634  -2.611 -45.700  0.00  0.00      C2   C
ATOM   3703  O   ASP B   5      34.110  -3.052 -44.657  0.00  0.00      C2   O
ATOM   3704  CB  ASP B   5      32.176  -4.541 -46.261  0.00  0.00      C2   C
ATOM   3705  CG  ASP B   5      30.701  -5.022 -46.405  0.00  0.00      C2   C
ATOM   3706  OD1 ASP B   5      29.859  -4.504 -45.612  0.00  0.00      C2   O
ATOM   3707  OD2 ASP B   5      30.407  -6.089 -47.029  0.00  0.00      C2   O
ATOM   3708  H   ASP B   5      31.409  -2.603 -48.032  0.00  0.00      C2   H
ATOM   3709  HA  ASP B   5      31.736  -2.815 -45.138  0.00  0.00      C2   H
ATOM   3710  HB3 ASP B   5      32.676  -5.067 -45.449  0.00  0.00      C2   H
ATOM   3711  HB2 ASP B   5      32.673  -4.765 -47.205  0.00  0.00      C2   H
ATOM   3712  N   GLN B   6      34.240  -1.725 -46.544  0.00  0.00      C2   N
ATOM   3713  CA  GLN B   6      35.408  -0.965 -46.146  0.00  0.00      C2   C
ATOM   3714  C   GLN B   6      35.051   0.120 -45.109  0.00  0.00      C2   C
ATOM   3715  O   GLN B   6      35.782   0.263 -44.152  0.00  0.00      C2   O
ATOM   3716  CB  GLN B   6      36.158  -0.344 -47.294  0.00  0.00      C2   C
ATOM   3717  CG  GLN B   6      36.444  -1.234 -48.383  0.00  0.00      C2   C
ATOM   3718  CD  GLN B   6      37.052  -0.541 -49.584  0.00  0.00      C2   C
ATOM   3719  OE1 GLN B   6      37.565   0.557 -49.562  0.00  0.00      C2   O
ATOM   3720  NE2 GLN B   6      37.068  -1.217 -50.724  0.00  0.00      C2   N
ATOM   3721  H   GLN B   6      33.735  -1.264 -47.287  0.00  0.00      C2   H
ATOM   3722  HA  GLN B   6      36.204  -1.520 -45.650  0.00  0.00      C2   H
ATOM   3723  HB3 GLN B   6      37.197  -0.095 -47.077  0.00  0.00      C2   H
ATOM   3724  HB2 GLN B   6      35.649   0.568 -47.608  0.00  0.00      C2   H
ATOM   3725  HG3 GLN B   6      35.501  -1.731 -48.610  0.00  0.00      C2   H
ATOM   3726  HG2 GLN B   6      37.145  -1.973 -47.994  0.00  0.00      C2   H
ATOM   3727 HE22 GLN B   6      37.581  -0.885 -51.528  0.00  0.00      C2   H
ATOM   3728 HE21 GLN B   6      36.467  -2.029 -50.742  0.00  0.00      C2   H
ATOM   3729  N   LEU B   7      34.030   0.907 -45.422  0.00  0.00      C2   N
ATOM   3730  CA  LEU B   7      33.631   2.035 -44.579  0.00  0.00      C2   C
ATOM   3731  C   LEU B   7      33.033   1.639 -43.185  0.00  0.00      C2   C
ATOM   3732  O   LEU B   7      33.288   2.221 -42.188  0.00  0.00      C2   O
ATOM   3733  CB  LEU B   7      32.580   2.883 -45.285  0.00  0.00      C2   C
ATOM   3734  CG  LEU B   7      33.030   3.546 -46.569  0.00  0.00      C2   C
ATOM   3735  CD1 LEU B   7      31.912   3.846 -47.609  0.00  0.00      C2   C
ATOM   3736  CD2 LEU B   7      33.905   4.803 -46.212  0.00  0.00      C2   C
ATOM   3737  H   LEU B   7      33.480   0.713 -46.246  0.00  0.00      C2   H
ATOM   3738  HA  LEU B   7      34.537   2.605 -44.373  0.00  0.00      C2   H
ATOM   3739  HB3 LEU B   7      32.227   3.641 -44.587  0.00  0.00      C2   H
ATOM   3740  HB2 LEU B   7      31.728   2.232 -45.480  0.00  0.00      C2   H
ATOM   3741  HG  LEU B   7      33.643   2.818 -47.101  0.00  0.00      C2   H
ATOM   3742 HD11 LEU B   7      32.063   4.843 -48.023  0.00  0.00      C2   H
ATOM   3743 HD12 LEU B   7      32.014   3.056 -48.353  0.00  0.00      C2   H
ATOM   3744 HD13 LEU B   7      30.936   3.767 -47.130  0.00  0.00      C2   H
ATOM   3745 HD21 LEU B   7      33.846   5.559 -46.995  0.00  0.00      C2   H
ATOM   3746 HD22 LEU B   7      33.620   5.239 -45.254  0.00  0.00      C2   H
ATOM   3747 HD23 LEU B   7      34.973   4.587 -46.194  0.00  0.00      C2   H
ATOM   3748  N   ARG B   8      32.238   0.556 -43.189  0.00  0.00      C2   N
ATOM   3749  CA  ARG B   8      31.677   0.030 -41.941  0.00  0.00      C2   C
ATOM   3750  C   ARG B   8      32.717  -0.665 -41.091  0.00  0.00      C2   C
ATOM   3751  O   ARG B   8      32.661  -0.464 -39.906  0.00  0.00      C2   O
ATOM   3752  CB  ARG B   8      30.490  -0.875 -42.286  0.00  0.00      C2   C
ATOM   3753  CG  ARG B   8      29.410  -0.075 -43.066  0.00  0.00      C2   C
ATOM   3754  CD  ARG B   8      27.985  -0.738 -43.199  0.00  0.00      C2   C
ATOM   3755  NE  ARG B   8      28.081  -2.045 -43.855  0.00  0.00      C2   N
ATOM   3756  CZ  ARG B   8      27.036  -2.637 -44.448  0.00  0.00      C2   C
ATOM   3757  NH1 ARG B   8      25.816  -2.119 -44.357  0.00  0.00      C2   N
ATOM   3758  NH2 ARG B   8      27.226  -3.728 -45.193  0.00  0.00      C2   N
ATOM   3759  H   ARG B   8      31.959   0.205 -44.094  0.00  0.00      C2   H
ATOM   3760  HA  ARG B   8      31.206   0.826 -41.365  0.00  0.00      C2   H
ATOM   3761  HB3 ARG B   8      30.081  -1.372 -41.406  0.00  0.00      C2   H
ATOM   3762  HB2 ARG B   8      30.781  -1.770 -42.837  0.00  0.00      C2   H
ATOM   3763  HG3 ARG B   8      29.776   0.162 -44.065  0.00  0.00      C2   H
ATOM   3764  HG2 ARG B   8      29.359   0.881 -42.545  0.00  0.00      C2   H
ATOM   3765  HD3 ARG B   8      27.383  -0.000 -43.731  0.00  0.00      C2   H
ATOM   3766  HD2 ARG B   8      27.581  -0.881 -42.197  0.00  0.00      C2   H
ATOM   3767  HE  ARG B   8      28.958  -2.540 -43.774  0.00  0.00      C2   H
ATOM   3768 HH12 ARG B   8      24.980  -2.417 -44.839  0.00  0.00      C2   H
ATOM   3769 HH11 ARG B   8      25.655  -1.368 -43.701  0.00  0.00      C2   H
ATOM   3770 HH22 ARG B   8      26.506  -4.194 -45.726  0.00  0.00      C2   H
ATOM   3771 HH21 ARG B   8      28.163  -3.957 -45.492  0.00  0.00      C2   H
ATOM   3772  N   GLN B   9      33.796  -1.247 -41.635  0.00  0.00      C2   N
ATOM   3773  CA  GLN B   9      34.999  -1.637 -40.912  0.00  0.00      C2   C
ATOM   3774  C   GLN B   9      35.847  -0.528 -40.360  0.00  0.00      C2   C
ATOM   3775  O   GLN B   9      36.166  -0.622 -39.167  0.00  0.00      C2   O
ATOM   3776  CB  GLN B   9      35.811  -2.701 -41.700  0.00  0.00      C2   C
ATOM   3777  CG  GLN B   9      35.064  -4.044 -41.741  0.00  0.00      C2   C
ATOM   3778  CD  GLN B   9      35.794  -4.890 -42.786  0.00  0.00      C2   C
ATOM   3779  OE1 GLN B   9      37.029  -4.814 -42.959  0.00  0.00      C2   O
ATOM   3780  NE2 GLN B   9      35.069  -5.749 -43.391  0.00  0.00      C2   N
ATOM   3781  H   GLN B   9      33.786  -1.359 -42.638  0.00  0.00      C2   H
ATOM   3782  HA  GLN B   9      34.644  -2.215 -40.059  0.00  0.00      C2   H
ATOM   3783  HB3 GLN B   9      36.788  -2.875 -41.250  0.00  0.00      C2   H
ATOM   3784  HB2 GLN B   9      35.892  -2.328 -42.721  0.00  0.00      C2   H
ATOM   3785  HG3 GLN B   9      34.031  -4.000 -42.085  0.00  0.00      C2   H
ATOM   3786  HG2 GLN B   9      35.198  -4.351 -40.703  0.00  0.00      C2   H
ATOM   3787 HE22 GLN B   9      35.561  -6.433 -43.948  0.00  0.00      C2   H
ATOM   3788 HE21 GLN B   9      34.070  -5.833 -43.269  0.00  0.00      C2   H
ATOM   3789  N   GLU B  10      36.077   0.519 -41.126  0.00  0.00      C2   N
ATOM   3790  CA  GLU B  10      36.632   1.863 -40.751  0.00  0.00      C2   C
ATOM   3791  C   GLU B  10      35.742   2.607 -39.735  0.00  0.00      C2   C
ATOM   3792  O   GLU B  10      36.276   3.128 -38.758  0.00  0.00      C2   O
ATOM   3793  CB  GLU B  10      36.871   2.777 -41.921  0.00  0.00      C2   C
ATOM   3794  CG  GLU B  10      37.626   4.168 -41.548  0.00  0.00      C2   C
ATOM   3795  CD  GLU B  10      38.464   4.826 -42.679  0.00  0.00      C2   C
ATOM   3796  OE1 GLU B  10      38.546   6.050 -42.615  0.00  0.00      C2   O
ATOM   3797  OE2 GLU B  10      38.955   4.077 -43.569  0.00  0.00      C2   O
ATOM   3798  H   GLU B  10      35.880   0.534 -42.117  0.00  0.00      C2   H
ATOM   3799  HA  GLU B  10      37.604   1.660 -40.301  0.00  0.00      C2   H
ATOM   3800  HB3 GLU B  10      35.987   2.937 -42.537  0.00  0.00      C2   H
ATOM   3801  HB2 GLU B  10      37.563   2.288 -42.607  0.00  0.00      C2   H
ATOM   3802  HG3 GLU B  10      38.304   3.839 -40.761  0.00  0.00      C2   H
ATOM   3803  HG2 GLU B  10      36.969   4.954 -41.177  0.00  0.00      C2   H
ATOM   3804  N   ALA B  11      34.386   2.471 -39.748  0.00  0.00      C2   N
ATOM   3805  CA  ALA B  11      33.622   3.121 -38.689  0.00  0.00      C2   C
ATOM   3806  C   ALA B  11      33.731   2.268 -37.412  0.00  0.00      C2   C
ATOM   3807  O   ALA B  11      33.617   2.824 -36.363  0.00  0.00      C2   O
ATOM   3808  CB  ALA B  11      32.163   3.196 -39.150  0.00  0.00      C2   C
ATOM   3809  H   ALA B  11      33.892   2.033 -40.513  0.00  0.00      C2   H
ATOM   3810  HA  ALA B  11      34.069   4.088 -38.461  0.00  0.00      C2   H
ATOM   3811  HB1 ALA B  11      31.936   4.203 -39.501  0.00  0.00      C2   H
ATOM   3812  HB2 ALA B  11      32.016   2.500 -39.975  0.00  0.00      C2   H
ATOM   3813  HB3 ALA B  11      31.529   2.928 -38.305  0.00  0.00      C2   H
ATOM   3814  N   GLU B  12      34.061   0.944 -37.513  0.00  0.00      C2   N
ATOM   3815  CA  GLU B  12      34.231   0.010 -36.443  0.00  0.00      C2   C
ATOM   3816  C   GLU B  12      35.531   0.279 -35.733  0.00  0.00      C2   C
ATOM   3817  O   GLU B  12      35.493   0.341 -34.456  0.00  0.00      C2   O
ATOM   3818  CB  GLU B  12      33.895  -1.444 -36.942  0.00  0.00      C2   C
ATOM   3819  CG  GLU B  12      33.404  -2.226 -35.683  0.00  0.00      C2   C
ATOM   3820  CD  GLU B  12      32.054  -1.886 -35.058  0.00  0.00      C2   C
ATOM   3821  OE1 GLU B  12      31.798  -2.293 -33.910  0.00  0.00      C2   O
ATOM   3822  OE2 GLU B  12      31.178  -1.321 -35.770  0.00  0.00      C2   O
ATOM   3823  H   GLU B  12      34.277   0.594 -38.435  0.00  0.00      C2   H
ATOM   3824  HA  GLU B  12      33.419   0.195 -35.739  0.00  0.00      C2   H
ATOM   3825  HB3 GLU B  12      34.764  -1.893 -37.423  0.00  0.00      C2   H
ATOM   3826  HB2 GLU B  12      33.118  -1.586 -37.694  0.00  0.00      C2   H
ATOM   3827  HG3 GLU B  12      34.185  -2.151 -34.926  0.00  0.00      C2   H
ATOM   3828  HG2 GLU B  12      33.436  -3.313 -35.753  0.00  0.00      C2   H
ATOM   3829  N   GLN B  13      36.563   0.485 -36.478  0.00  0.00      C2   N
ATOM   3830  CA  GLN B  13      37.854   0.844 -35.877  0.00  0.00      C2   C
ATOM   3831  C   GLN B  13      37.864   2.140 -35.050  0.00  0.00      C2   C
ATOM   3832  O   GLN B  13      38.605   2.291 -34.052  0.00  0.00      C2   O
ATOM   3833  CB  GLN B  13      38.853   0.792 -37.005  0.00  0.00      C2   C
ATOM   3834  CG  GLN B  13      39.177  -0.593 -37.583  0.00  0.00      C2   C
ATOM   3835  CD  GLN B  13      39.724  -1.527 -36.532  0.00  0.00      C2   C
ATOM   3836  OE1 GLN B  13      39.047  -2.336 -36.015  0.00  0.00      C2   O
ATOM   3837  NE2 GLN B  13      40.990  -1.445 -36.274  0.00  0.00      C2   N
ATOM   3838  H   GLN B  13      36.561   0.288 -37.469  0.00  0.00      C2   H
ATOM   3839  HA  GLN B  13      38.031   0.002 -35.208  0.00  0.00      C2   H
ATOM   3840  HB3 GLN B  13      39.806   1.183 -36.650  0.00  0.00      C2   H
ATOM   3841  HB2 GLN B  13      38.578   1.408 -37.861  0.00  0.00      C2   H
ATOM   3842  HG3 GLN B  13      39.886  -0.474 -38.402  0.00  0.00      C2   H
ATOM   3843  HG2 GLN B  13      38.296  -1.062 -38.021  0.00  0.00      C2   H
ATOM   3844 HE22 GLN B  13      41.393  -1.895 -35.465  0.00  0.00      C2   H
ATOM   3845 HE21 GLN B  13      41.438  -0.620 -36.647  0.00  0.00      C2   H
ATOM   3846  N   LEU B  14      37.048   3.118 -35.450  0.00  0.00      C2   N
ATOM   3847  CA  LEU B  14      36.844   4.370 -34.746  0.00  0.00      C2   C
ATOM   3848  C   LEU B  14      35.958   4.237 -33.469  0.00  0.00      C2   C
ATOM   3849  O   LEU B  14      36.279   5.058 -32.601  0.00  0.00      C2   O
ATOM   3850  CB  LEU B  14      36.233   5.372 -35.696  0.00  0.00      C2   C
ATOM   3851  CG  LEU B  14      37.048   5.698 -36.911  0.00  0.00      C2   C
ATOM   3852  CD1 LEU B  14      36.235   6.494 -37.991  0.00  0.00      C2   C
ATOM   3853  CD2 LEU B  14      38.275   6.414 -36.458  0.00  0.00      C2   C
ATOM   3854  H   LEU B  14      36.339   2.966 -36.153  0.00  0.00      C2   H
ATOM   3855  HA  LEU B  14      37.727   4.803 -34.275  0.00  0.00      C2   H
ATOM   3856  HB3 LEU B  14      36.073   6.345 -35.233  0.00  0.00      C2   H
ATOM   3857  HB2 LEU B  14      35.269   4.930 -35.945  0.00  0.00      C2   H
ATOM   3858  HG  LEU B  14      37.435   4.770 -37.332  0.00  0.00      C2   H
ATOM   3859 HD11 LEU B  14      35.725   7.352 -37.554  0.00  0.00      C2   H
ATOM   3860 HD12 LEU B  14      36.861   6.871 -38.799  0.00  0.00      C2   H
ATOM   3861 HD13 LEU B  14      35.403   5.912 -38.388  0.00  0.00      C2   H
ATOM   3862 HD21 LEU B  14      38.811   5.887 -35.669  0.00  0.00      C2   H
ATOM   3863 HD22 LEU B  14      38.995   6.633 -37.246  0.00  0.00      C2   H
ATOM   3864 HD23 LEU B  14      37.956   7.373 -36.049  0.00  0.00      C2   H
ATOM   3865  N   LYS B  15      35.083   3.194 -33.417  0.00  0.00      C2   N
ATOM   3866  CA  LYS B  15      34.355   2.844 -32.182  0.00  0.00      C2   C
ATOM   3867  C   LYS B  15      35.293   2.154 -31.208  0.00  0.00      C2   C
ATOM   3868  O   LYS B  15      35.388   2.591 -30.082  0.00  0.00      C2   O
ATOM   3869  CB  LYS B  15      33.125   1.950 -32.591  0.00  0.00      C2   C
ATOM   3870  CG  LYS B  15      31.889   2.783 -33.045  0.00  0.00      C2   C
ATOM   3871  CD  LYS B  15      30.934   2.150 -34.175  0.00  0.00      C2   C
ATOM   3872  CE  LYS B  15      30.258   0.860 -33.686  0.00  0.00      C2   C
ATOM   3873  NZ  LYS B  15      29.507   0.182 -34.662  0.00  0.00      C2   N
ATOM   3874  H   LYS B  15      35.018   2.672 -34.279  0.00  0.00      C2   H
ATOM   3875  HA  LYS B  15      33.882   3.697 -31.696  0.00  0.00      C2   H
ATOM   3876  HB3 LYS B  15      32.780   1.395 -31.718  0.00  0.00      C2   H
ATOM   3877  HB2 LYS B  15      33.526   1.208 -33.280  0.00  0.00      C2   H
ATOM   3878  HG3 LYS B  15      32.359   3.665 -33.481  0.00  0.00      C2   H
ATOM   3879  HG2 LYS B  15      31.319   3.079 -32.165  0.00  0.00      C2   H
ATOM   3880  HD3 LYS B  15      31.637   2.001 -34.995  0.00  0.00      C2   H
ATOM   3881  HD2 LYS B  15      30.224   2.855 -34.607  0.00  0.00      C2   H
ATOM   3882  HE3 LYS B  15      29.563   1.072 -32.874  0.00  0.00      C2   H
ATOM   3883  HE2 LYS B  15      30.921   0.153 -33.187  0.00  0.00      C2   H
ATOM   3884  HZ1 LYS B  15      28.783  -0.407 -34.276  0.00  0.00      C2   H
ATOM   3885  HZ2 LYS B  15      29.159   0.812 -35.370  0.00  0.00      C2   H
ATOM   3886  HZ3 LYS B  15      30.208  -0.421 -35.069  0.00  0.00      C2   H
ATOM   3887  N   ASN B  16      36.253   1.379 -31.682  0.00  0.00      C2   N
ATOM   3888  CA  ASN B  16      37.314   0.760 -30.850  0.00  0.00      C2   C
ATOM   3889  C   ASN B  16      38.334   1.715 -30.245  0.00  0.00      C2   C
ATOM   3890  O   ASN B  16      38.625   1.661 -29.059  0.00  0.00      C2   O
ATOM   3891  CB  ASN B  16      37.916  -0.309 -31.824  0.00  0.00      C2   C
ATOM   3892  CG  ASN B  16      36.974  -1.568 -31.986  0.00  0.00      C2   C
ATOM   3893  OD1 ASN B  16      35.752  -1.543 -31.910  0.00  0.00      C2   O
ATOM   3894  ND2 ASN B  16      37.531  -2.779 -32.143  0.00  0.00      C2   N
ATOM   3895  H   ASN B  16      36.070   1.039 -32.616  0.00  0.00      C2   H
ATOM   3896  HA  ASN B  16      36.878   0.245 -29.994  0.00  0.00      C2   H
ATOM   3897  HB3 ASN B  16      38.864  -0.717 -31.474  0.00  0.00      C2   H
ATOM   3898  HB2 ASN B  16      38.132   0.060 -32.826  0.00  0.00      C2   H
ATOM   3899 HD22 ASN B  16      36.980  -3.565 -32.459  0.00  0.00      C2   H
ATOM   3900 HD21 ASN B  16      38.537  -2.876 -32.162  0.00  0.00      C2   H
ATOM   3901  N   GLN B  17      38.761   2.659 -31.108  0.00  0.00      C2   N
ATOM   3902  CA  GLN B  17      39.677   3.698 -30.641  0.00  0.00      C2   C
ATOM   3903  C   GLN B  17      38.966   4.602 -29.575  0.00  0.00      C2   C
ATOM   3904  O   GLN B  17      39.615   4.693 -28.559  0.00  0.00      C2   O
ATOM   3905  CB  GLN B  17      40.247   4.559 -31.844  0.00  0.00      C2   C
ATOM   3906  CG  GLN B  17      41.503   5.398 -31.503  0.00  0.00      C2   C
ATOM   3907  CD  GLN B  17      41.950   6.395 -32.653  0.00  0.00      C2   C
ATOM   3908  OE1 GLN B  17      42.460   5.946 -33.652  0.00  0.00      C2   O
ATOM   3909  NE2 GLN B  17      41.702   7.677 -32.452  0.00  0.00      C2   N
ATOM   3910  H   GLN B  17      38.420   2.761 -32.053  0.00  0.00      C2   H
ATOM   3911  HA  GLN B  17      40.554   3.308 -30.124  0.00  0.00      C2   H
ATOM   3912  HB3 GLN B  17      39.518   5.286 -32.203  0.00  0.00      C2   H
ATOM   3913  HB2 GLN B  17      40.442   3.788 -32.590  0.00  0.00      C2   H
ATOM   3914  HG3 GLN B  17      42.366   4.826 -31.162  0.00  0.00      C2   H
ATOM   3915  HG2 GLN B  17      41.145   6.008 -30.674  0.00  0.00      C2   H
ATOM   3916 HE22 GLN B  17      41.910   8.191 -33.296  0.00  0.00      C2   H
ATOM   3917 HE21 GLN B  17      41.256   8.075 -31.638  0.00  0.00      C2   H
ATOM   3918  N   ILE B  18      37.713   5.023 -29.716  0.00  0.00      C2   N
ATOM   3919  CA  ILE B  18      36.880   5.751 -28.744  0.00  0.00      C2   C
ATOM   3920  C   ILE B  18      36.657   4.884 -27.503  0.00  0.00      C2   C
ATOM   3921  O   ILE B  18      36.790   5.442 -26.404  0.00  0.00      C2   O
ATOM   3922  CB  ILE B  18      35.531   6.318 -29.377  0.00  0.00      C2   C
ATOM   3923  CG1 ILE B  18      35.867   7.297 -30.560  0.00  0.00      C2   C
ATOM   3924  CG2 ILE B  18      34.762   7.044 -28.268  0.00  0.00      C2   C
ATOM   3925  CD1 ILE B  18      34.758   7.596 -31.542  0.00  0.00      C2   C
ATOM   3926  H   ILE B  18      37.107   4.700 -30.457  0.00  0.00      C2   H
ATOM   3927  HA  ILE B  18      37.344   6.676 -28.402  0.00  0.00      C2   H
ATOM   3928  HB  ILE B  18      34.898   5.565 -29.845  0.00  0.00      C2   H
ATOM   3929 HG13 ILE B  18      36.766   6.988 -31.095  0.00  0.00      C2   H
ATOM   3930 HG12 ILE B  18      36.216   8.172 -30.011  0.00  0.00      C2   H
ATOM   3931 HG21 ILE B  18      33.874   7.501 -28.704  0.00  0.00      C2   H
ATOM   3932 HG22 ILE B  18      34.416   6.432 -27.435  0.00  0.00      C2   H
ATOM   3933 HG23 ILE B  18      35.370   7.863 -27.884  0.00  0.00      C2   H
ATOM   3934 HD11 ILE B  18      34.636   8.675 -31.635  0.00  0.00      C2   H
ATOM   3935 HD12 ILE B  18      34.802   7.208 -32.560  0.00  0.00      C2   H
ATOM   3936 HD13 ILE B  18      33.764   7.277 -31.229  0.00  0.00      C2   H
ATOM   3937  N   ARG B  19      36.334   3.575 -27.622  0.00  0.00      C2   N
ATOM   3938  CA  ARG B  19      36.125   2.610 -26.526  0.00  0.00      C2   C
ATOM   3939  C   ARG B  19      37.294   2.450 -25.591  0.00  0.00      C2   C
ATOM   3940  O   ARG B  19      37.225   2.664 -24.386  0.00  0.00      C2   O
ATOM   3941  CB  ARG B  19      35.667   1.241 -27.191  0.00  0.00      C2   C
ATOM   3942  CG  ARG B  19      35.813  -0.063 -26.299  0.00  0.00      C2   C
ATOM   3943  CD  ARG B  19      35.999  -1.411 -27.055  0.00  0.00      C2   C
ATOM   3944  NE  ARG B  19      37.338  -1.577 -27.621  0.00  0.00      C2   N
ATOM   3945  CZ  ARG B  19      37.844  -2.571 -28.377  0.00  0.00      C2   C
ATOM   3946  NH1 ARG B  19      37.010  -3.446 -28.850  0.00  0.00      C2   N
ATOM   3947  NH2 ARG B  19      39.145  -2.647 -28.616  0.00  0.00      C2   N
ATOM   3948  H   ARG B  19      36.348   3.268 -28.584  0.00  0.00      C2   H
ATOM   3949  HA  ARG B  19      35.269   2.919 -25.926  0.00  0.00      C2   H
ATOM   3950  HB3 ARG B  19      36.321   1.013 -28.033  0.00  0.00      C2   H
ATOM   3951  HB2 ARG B  19      34.685   1.329 -27.656  0.00  0.00      C2   H
ATOM   3952  HG3 ARG B  19      34.990  -0.142 -25.588  0.00  0.00      C2   H
ATOM   3953  HG2 ARG B  19      36.558  -0.012 -25.504  0.00  0.00      C2   H
ATOM   3954  HD3 ARG B  19      35.332  -1.464 -27.916  0.00  0.00      C2   H
ATOM   3955  HD2 ARG B  19      35.841  -2.252 -26.379  0.00  0.00      C2   H
ATOM   3956  HE  ARG B  19      38.073  -1.025 -27.201  0.00  0.00      C2   H
ATOM   3957 HH12 ARG B  19      37.288  -4.351 -29.201  0.00  0.00      C2   H
ATOM   3958 HH11 ARG B  19      36.005  -3.364 -28.794  0.00  0.00      C2   H
ATOM   3959 HH22 ARG B  19      39.598  -3.526 -28.824  0.00  0.00      C2   H
ATOM   3960 HH21 ARG B  19      39.739  -2.000 -28.119  0.00  0.00      C2   H
ATOM   3961  N   ASP B  20      38.454   2.299 -26.185  0.00  0.00      C2   N
ATOM   3962  CA  ASP B  20      39.665   2.120 -25.521  0.00  0.00      C2   C
ATOM   3963  C   ASP B  20      40.268   3.467 -24.934  0.00  0.00      C2   C
ATOM   3964  O   ASP B  20      40.778   3.396 -23.804  0.00  0.00      C2   O
ATOM   3965  CB  ASP B  20      40.758   1.328 -26.326  0.00  0.00      C2   C
ATOM   3966  CG  ASP B  20      40.394  -0.120 -26.582  0.00  0.00      C2   C
ATOM   3967  OD1 ASP B  20      41.213  -0.995 -26.993  0.00  0.00      C2   O
ATOM   3968  OD2 ASP B  20      39.235  -0.531 -26.296  0.00  0.00      C2   O
ATOM   3969  H   ASP B  20      38.558   2.173 -27.182  0.00  0.00      C2   H
ATOM   3970  HA  ASP B  20      39.418   1.614 -24.588  0.00  0.00      C2   H
ATOM   3971  HB3 ASP B  20      41.747   1.423 -25.877  0.00  0.00      C2   H
ATOM   3972  HB2 ASP B  20      40.829   1.695 -27.349  0.00  0.00      C2   H
ATOM   3973  N   ALA B  21      40.064   4.618 -25.648  0.00  0.00      C2   N
ATOM   3974  CA  ALA B  21      40.423   5.931 -25.250  0.00  0.00      C2   C
ATOM   3975  C   ALA B  21      39.717   6.502 -23.993  0.00  0.00      C2   C
ATOM   3976  O   ALA B  21      40.315   7.129 -23.077  0.00  0.00      C2   O
ATOM   3977  CB  ALA B  21      40.465   6.809 -26.394  0.00  0.00      C2   C
ATOM   3978  H   ALA B  21      39.515   4.489 -26.486  0.00  0.00      C2   H
ATOM   3979  HA  ALA B  21      41.435   5.729 -24.898  0.00  0.00      C2   H
ATOM   3980  HB1 ALA B  21      40.835   7.796 -26.115  0.00  0.00      C2   H
ATOM   3981  HB2 ALA B  21      41.095   6.441 -27.203  0.00  0.00      C2   H
ATOM   3982  HB3 ALA B  21      39.455   6.890 -26.797  0.00  0.00      C2   H
ATOM   3983  N   ARG B  22      38.372   6.218 -23.971  0.00  0.00      C2   N
ATOM   3984  CA  ARG B  22      37.457   6.425 -22.907  0.00  0.00      C2   C
ATOM   3985  C   ARG B  22      37.899   5.551 -21.709  0.00  0.00      C2   C
ATOM   3986  O   ARG B  22      38.190   6.108 -20.647  0.00  0.00      C2   O
ATOM   3987  CB  ARG B  22      36.016   6.147 -23.383  0.00  0.00      C2   C
ATOM   3988  CG  ARG B  22      34.980   6.342 -22.219  0.00  0.00      C2   C
ATOM   3989  CD  ARG B  22      33.572   5.940 -22.680  0.00  0.00      C2   C
ATOM   3990  NE  ARG B  22      33.195   6.809 -23.845  0.00  0.00      C2   N
ATOM   3991  CZ  ARG B  22      32.655   6.496 -25.036  0.00  0.00      C2   C
ATOM   3992  NH1 ARG B  22      32.460   5.246 -25.468  0.00  0.00      C2   N
ATOM   3993  NH2 ARG B  22      32.379   7.525 -25.801  0.00  0.00      C2   N
ATOM   3994  H   ARG B  22      37.930   5.846 -24.800  0.00  0.00      C2   H
ATOM   3995  HA  ARG B  22      37.448   7.474 -22.613  0.00  0.00      C2   H
ATOM   3996  HB3 ARG B  22      35.878   5.205 -23.915  0.00  0.00      C2   H
ATOM   3997  HB2 ARG B  22      35.651   6.892 -24.090  0.00  0.00      C2   H
ATOM   3998  HG3 ARG B  22      34.973   7.418 -22.044  0.00  0.00      C2   H
ATOM   3999  HG2 ARG B  22      35.259   5.740 -21.354  0.00  0.00      C2   H
ATOM   4000  HD3 ARG B  22      32.768   6.060 -21.954  0.00  0.00      C2   H
ATOM   4001  HD2 ARG B  22      33.672   4.879 -22.913  0.00  0.00      C2   H
ATOM   4002  HE  ARG B  22      33.234   7.810 -23.716  0.00  0.00      C2   H
ATOM   4003 HH12 ARG B  22      32.070   5.087 -26.386  0.00  0.00      C2   H
ATOM   4004 HH11 ARG B  22      32.749   4.368 -25.061  0.00  0.00      C2   H
ATOM   4005 HH22 ARG B  22      32.042   7.454 -26.750  0.00  0.00      C2   H
ATOM   4006 HH21 ARG B  22      32.522   8.456 -25.434  0.00  0.00      C2   H
ATOM   4007  N   LYS B  23      38.004   4.239 -21.883  0.00  0.00      C2   N
ATOM   4008  CA  LYS B  23      38.420   3.289 -20.903  0.00  0.00      C2   C
ATOM   4009  C   LYS B  23      39.828   3.676 -20.331  0.00  0.00      C2   C
ATOM   4010  O   LYS B  23      39.951   3.602 -19.107  0.00  0.00      C2   O
ATOM   4011  CB  LYS B  23      38.538   1.889 -21.552  0.00  0.00      C2   C
ATOM   4012  CG  LYS B  23      37.192   1.117 -21.603  0.00  0.00      C2   C
ATOM   4013  CD  LYS B  23      37.339  -0.442 -21.806  0.00  0.00      C2   C
ATOM   4014  CE  LYS B  23      38.238  -0.787 -23.011  0.00  0.00      C2   C
ATOM   4015  NZ  LYS B  23      38.250  -2.238 -23.186  0.00  0.00      C2   N
ATOM   4016  H   LYS B  23      38.065   4.001 -22.863  0.00  0.00      C2   H
ATOM   4017  HA  LYS B  23      37.730   3.292 -20.059  0.00  0.00      C2   H
ATOM   4018  HB3 LYS B  23      39.266   1.382 -20.919  0.00  0.00      C2   H
ATOM   4019  HB2 LYS B  23      39.060   1.964 -22.506  0.00  0.00      C2   H
ATOM   4020  HG3 LYS B  23      36.727   1.428 -22.539  0.00  0.00      C2   H
ATOM   4021  HG2 LYS B  23      36.560   1.465 -20.786  0.00  0.00      C2   H
ATOM   4022  HD3 LYS B  23      36.318  -0.796 -21.947  0.00  0.00      C2   H
ATOM   4023  HD2 LYS B  23      37.801  -0.958 -20.964  0.00  0.00      C2   H
ATOM   4024  HE3 LYS B  23      39.290  -0.713 -22.735  0.00  0.00      C2   H
ATOM   4025  HE2 LYS B  23      38.146  -0.265 -23.963  0.00  0.00      C2   H
ATOM   4026  HZ1 LYS B  23      38.820  -2.672 -23.898  0.00  0.00      C2   H
ATOM   4027  HZ2 LYS B  23      38.564  -2.629 -22.309  0.00  0.00      C2   H
ATOM   4028  HZ3 LYS B  23      37.305  -2.571 -23.309  0.00  0.00      C2   H
ATOM   4029  N   ALA B  24      40.867   4.029 -21.115  0.00  0.00      C2   N
ATOM   4030  CA  ALA B  24      42.147   4.595 -20.735  0.00  0.00      C2   C
ATOM   4031  C   ALA B  24      42.075   5.857 -19.774  0.00  0.00      C2   C
ATOM   4032  O   ALA B  24      42.948   6.094 -18.956  0.00  0.00      C2   O
ATOM   4033  CB  ALA B  24      42.893   4.894 -22.040  0.00  0.00      C2   C
ATOM   4034  H   ALA B  24      40.670   3.981 -22.104  0.00  0.00      C2   H
ATOM   4035  HA  ALA B  24      42.689   3.885 -20.110  0.00  0.00      C2   H
ATOM   4036  HB1 ALA B  24      43.940   5.187 -21.965  0.00  0.00      C2   H
ATOM   4037  HB2 ALA B  24      42.949   3.943 -22.569  0.00  0.00      C2   H
ATOM   4038  HB3 ALA B  24      42.382   5.583 -22.712  0.00  0.00      C2   H
ATOM   4039  N   CYS B  25      41.038   6.614 -20.015  0.00  0.00      C2   N
ATOM   4040  CA  CYS B  25      40.718   7.940 -19.296  0.00  0.00      C2   C
ATOM   4041  C   CYS B  25      40.120   7.679 -17.888  0.00  0.00      C2   C
ATOM   4042  O   CYS B  25      40.330   8.500 -16.999  0.00  0.00      C2   O
ATOM   4043  CB  CYS B  25      39.824   8.893 -20.147  0.00  0.00      C2   C
ATOM   4044  SG  CYS B  25      40.925   9.663 -21.407  0.00  0.00      C2   S
ATOM   4045  H   CYS B  25      40.425   6.335 -20.768  0.00  0.00      C2   H
ATOM   4046  HA  CYS B  25      41.657   8.493 -19.305  0.00  0.00      C2   H
ATOM   4047  HB3 CYS B  25      39.338   9.679 -19.570  0.00  0.00      C2   H
ATOM   4048  HB2 CYS B  25      39.155   8.238 -20.705  0.00  0.00      C2   H
ATOM   4049  HG  CYS B  25      40.879   8.717 -22.349  0.00  0.00      C2   H
ATOM   4050  N   ALA B  26      39.585   6.476 -17.662  0.00  0.00      C2   N
ATOM   4051  CA  ALA B  26      39.030   6.059 -16.409  0.00  0.00      C2   C
ATOM   4052  C   ALA B  26      40.079   5.557 -15.355  0.00  0.00      C2   C
ATOM   4053  O   ALA B  26      39.706   4.668 -14.546  0.00  0.00      C2   O
ATOM   4054  CB  ALA B  26      38.034   4.901 -16.670  0.00  0.00      C2   C
ATOM   4055  H   ALA B  26      39.495   5.878 -18.470  0.00  0.00      C2   H
ATOM   4056  HA  ALA B  26      38.440   6.923 -16.103  0.00  0.00      C2   H
ATOM   4057  HB1 ALA B  26      37.390   4.993 -17.545  0.00  0.00      C2   H
ATOM   4058  HB2 ALA B  26      38.636   4.034 -16.946  0.00  0.00      C2   H
ATOM   4059  HB3 ALA B  26      37.317   4.747 -15.864  0.00  0.00      C2   H
ATOM   4060  N   ASP B  27      41.282   6.173 -15.350  0.00  0.00      C2   N
ATOM   4061  CA  ASP B  27      42.376   5.773 -14.516  0.00  0.00      C2   C
ATOM   4062  C   ASP B  27      42.156   6.316 -13.047  0.00  0.00      C2   C
ATOM   4063  O   ASP B  27      43.123   6.215 -12.239  0.00  0.00      C2   O
ATOM   4064  CB  ASP B  27      43.780   6.171 -15.093  0.00  0.00      C2   C
ATOM   4065  CG  ASP B  27      44.100   7.604 -15.409  0.00  0.00      C2   C
ATOM   4066  OD1 ASP B  27      43.710   8.627 -14.846  0.00  0.00      C2   O
ATOM   4067  OD2 ASP B  27      45.021   7.689 -16.245  0.00  0.00      C2   O
ATOM   4068  H   ASP B  27      41.457   7.059 -15.802  0.00  0.00      C2   H
ATOM   4069  HA  ASP B  27      42.260   4.690 -14.461  0.00  0.00      C2   H
ATOM   4070  HB3 ASP B  27      44.215   5.436 -15.771  0.00  0.00      C2   H
ATOM   4071  HB2 ASP B  27      44.474   6.002 -14.270  0.00  0.00      C2   H
ATOM   4072  N   ALA B  28      40.958   6.742 -12.625  0.00  0.00      C2   N
ATOM   4073  CA  ALA B  28      40.583   7.085 -11.253  0.00  0.00      C2   C
ATOM   4074  C   ALA B  28      39.054   7.178 -11.163  0.00  0.00      C2   C
ATOM   4075  O   ALA B  28      38.422   7.550 -12.192  0.00  0.00      C2   O
ATOM   4076  CB  ALA B  28      41.310   8.413 -10.931  0.00  0.00      C2   C
ATOM   4077  H   ALA B  28      40.270   7.039 -13.303  0.00  0.00      C2   H
ATOM   4078  HA  ALA B  28      40.947   6.262 -10.638  0.00  0.00      C2   H
ATOM   4079  HB1 ALA B  28      40.861   9.244 -11.475  0.00  0.00      C2   H
ATOM   4080  HB2 ALA B  28      41.275   8.755  -9.897  0.00  0.00      C2   H
ATOM   4081  HB3 ALA B  28      42.356   8.445 -11.237  0.00  0.00      C2   H
ATOM   4082  N   THR B  29      38.559   7.023  -9.949  0.00  0.00      C2   N
ATOM   4083  CA  THR B  29      37.193   7.375  -9.587  0.00  0.00      C2   C
ATOM   4084  C   THR B  29      37.315   8.464  -8.588  0.00  0.00      C2   C
ATOM   4085  O   THR B  29      38.376   8.869  -8.132  0.00  0.00      C2   O
ATOM   4086  CB  THR B  29      36.365   6.154  -9.071  0.00  0.00      C2   C
ATOM   4087  OG1 THR B  29      36.972   5.512  -7.961  0.00  0.00      C2   O
ATOM   4088  CG2 THR B  29      36.343   5.104 -10.235  0.00  0.00      C2   C
ATOM   4089  H   THR B  29      39.028   6.791  -9.085  0.00  0.00      C2   H
ATOM   4090  HA  THR B  29      36.649   7.752 -10.453  0.00  0.00      C2   H
ATOM   4091  HB  THR B  29      35.354   6.430  -8.768  0.00  0.00      C2   H
ATOM   4092  HG1 THR B  29      36.814   6.065  -7.193  0.00  0.00      C2   H
ATOM   4093 HG21 THR B  29      35.976   5.580 -11.145  0.00  0.00      C2   H
ATOM   4094 HG22 THR B  29      37.341   4.668 -10.271  0.00  0.00      C2   H
ATOM   4095 HG23 THR B  29      35.727   4.257  -9.935  0.00  0.00      C2   H
ATOM   4096  N   LEU B  30      36.122   9.020  -8.236  0.00  0.00      C2   N
ATOM   4097  CA  LEU B  30      35.942  10.224  -7.484  0.00  0.00      C2   C
ATOM   4098  C   LEU B  30      36.483  10.155  -5.992  0.00  0.00      C2   C
ATOM   4099  O   LEU B  30      37.315  11.036  -5.598  0.00  0.00      C2   O
ATOM   4100  CB  LEU B  30      34.436  10.548  -7.591  0.00  0.00      C2   C
ATOM   4101  CG  LEU B  30      33.898  11.779  -6.902  0.00  0.00      C2   C
ATOM   4102  CD1 LEU B  30      34.428  13.165  -7.325  0.00  0.00      C2   C
ATOM   4103  CD2 LEU B  30      32.370  11.796  -7.211  0.00  0.00      C2   C
ATOM   4104  H   LEU B  30      35.291   8.523  -8.526  0.00  0.00      C2   H
ATOM   4105  HA  LEU B  30      36.442  11.085  -7.929  0.00  0.00      C2   H
ATOM   4106  HB3 LEU B  30      33.841   9.684  -7.296  0.00  0.00      C2   H
ATOM   4107  HB2 LEU B  30      34.261  10.717  -8.654  0.00  0.00      C2   H
ATOM   4108  HG  LEU B  30      33.980  11.687  -5.819  0.00  0.00      C2   H
ATOM   4109 HD11 LEU B  30      33.672  13.877  -7.658  0.00  0.00      C2   H
ATOM   4110 HD12 LEU B  30      34.943  13.679  -6.513  0.00  0.00      C2   H
ATOM   4111 HD13 LEU B  30      35.138  13.036  -8.143  0.00  0.00      C2   H
ATOM   4112 HD21 LEU B  30      32.145  11.650  -8.267  0.00  0.00      C2   H
ATOM   4113 HD22 LEU B  30      31.978  11.033  -6.538  0.00  0.00      C2   H
ATOM   4114 HD23 LEU B  30      31.911  12.696  -6.801  0.00  0.00      C2   H
ATOM   4115  N   SER B  31      36.143   8.998  -5.360  0.00  0.00      C2   N
ATOM   4116  CA  SER B  31      36.766   8.438  -4.115  0.00  0.00      C2   C
ATOM   4117  C   SER B  31      38.350   8.410  -4.079  0.00  0.00      C2   C
ATOM   4118  O   SER B  31      38.886   8.532  -2.998  0.00  0.00      C2   O
ATOM   4119  CB  SER B  31      36.165   7.032  -4.076  0.00  0.00      C2   C
ATOM   4120  OG  SER B  31      36.537   6.253  -5.177  0.00  0.00      C2   O
ATOM   4121  H   SER B  31      35.428   8.407  -5.759  0.00  0.00      C2   H
ATOM   4122  HA  SER B  31      36.445   9.110  -3.319  0.00  0.00      C2   H
ATOM   4123  HB3 SER B  31      35.084   7.167  -4.124  0.00  0.00      C2   H
ATOM   4124  HB2 SER B  31      36.470   6.572  -3.135  0.00  0.00      C2   H
ATOM   4125  HG  SER B  31      36.253   5.351  -5.013  0.00  0.00      C2   H
ATOM   4126  N   GLN B  32      38.957   8.354  -5.269  0.00  0.00      C2   N
ATOM   4127  CA  GLN B  32      40.440   8.412  -5.430  0.00  0.00      C2   C
ATOM   4128  C   GLN B  32      40.978   9.866  -5.503  0.00  0.00      C2   C
ATOM   4129  O   GLN B  32      42.146   9.943  -5.296  0.00  0.00      C2   O
ATOM   4130  CB  GLN B  32      40.888   7.651  -6.673  0.00  0.00      C2   C
ATOM   4131  CG  GLN B  32      40.317   6.178  -6.661  0.00  0.00      C2   C
ATOM   4132  CD  GLN B  32      40.931   5.497  -7.880  0.00  0.00      C2   C
ATOM   4133  OE1 GLN B  32      42.070   5.798  -8.252  0.00  0.00      C2   O
ATOM   4134  NE2 GLN B  32      40.152   4.596  -8.493  0.00  0.00      C2   N
ATOM   4135  H   GLN B  32      38.366   8.312  -6.087  0.00  0.00      C2   H
ATOM   4136  HA  GLN B  32      40.923   7.961  -4.563  0.00  0.00      C2   H
ATOM   4137  HB3 GLN B  32      41.969   7.639  -6.811  0.00  0.00      C2   H
ATOM   4138  HB2 GLN B  32      40.536   8.168  -7.565  0.00  0.00      C2   H
ATOM   4139  HG3 GLN B  32      39.237   6.028  -6.669  0.00  0.00      C2   H
ATOM   4140  HG2 GLN B  32      40.698   5.602  -5.818  0.00  0.00      C2   H
ATOM   4141 HE22 GLN B  32      40.397   4.136  -9.358  0.00  0.00      C2   H
ATOM   4142 HE21 GLN B  32      39.202   4.407  -8.207  0.00  0.00      C2   H
ATOM   4143  N   ILE B  33      40.163  10.922  -5.608  0.00  0.00      C2   N
ATOM   4144  CA  ILE B  33      40.581  12.274  -5.702  0.00  0.00      C2   C
ATOM   4145  C   ILE B  33      40.360  13.041  -4.415  0.00  0.00      C2   C
ATOM   4146  O   ILE B  33      41.149  13.952  -4.106  0.00  0.00      C2   O
ATOM   4147  CB  ILE B  33      39.829  12.940  -6.902  0.00  0.00      C2   C
ATOM   4148  CG1 ILE B  33      40.606  12.454  -8.182  0.00  0.00      C2   C
ATOM   4149  CG2 ILE B  33      39.684  14.443  -7.005  0.00  0.00      C2   C
ATOM   4150  CD1 ILE B  33      42.007  13.015  -8.364  0.00  0.00      C2   C
ATOM   4151  H   ILE B  33      39.164  10.787  -5.670  0.00  0.00      C2   H
ATOM   4152  HA  ILE B  33      41.640  12.421  -5.912  0.00  0.00      C2   H
ATOM   4153  HB  ILE B  33      38.873  12.418  -6.933  0.00  0.00      C2   H
ATOM   4154 HG13 ILE B  33      39.947  12.799  -8.979  0.00  0.00      C2   H
ATOM   4155 HG12 ILE B  33      40.584  11.365  -8.215  0.00  0.00      C2   H
ATOM   4156 HG21 ILE B  33      40.567  14.904  -6.561  0.00  0.00      C2   H
ATOM   4157 HG22 ILE B  33      39.497  14.719  -8.042  0.00  0.00      C2   H
ATOM   4158 HG23 ILE B  33      38.849  14.786  -6.395  0.00  0.00      C2   H
ATOM   4159 HD11 ILE B  33      42.257  13.066  -9.424  0.00  0.00      C2   H
ATOM   4160 HD12 ILE B  33      42.233  14.021  -8.011  0.00  0.00      C2   H
ATOM   4161 HD13 ILE B  33      42.827  12.439  -7.936  0.00  0.00      C2   H
ATOM   4162  N   THR B  34      39.275  12.758  -3.795  0.00  0.00      C2   N
ATOM   4163  CA  THR B  34      38.680  13.575  -2.706  0.00  0.00      C2   C
ATOM   4164  C   THR B  34      39.331  13.175  -1.319  0.00  0.00      C2   C
ATOM   4165  O   THR B  34      38.730  12.862  -0.288  0.00  0.00      C2   O
ATOM   4166  CB  THR B  34      37.094  13.362  -2.686  0.00  0.00      C2   C
ATOM   4167  OG1 THR B  34      36.813  11.963  -2.832  0.00  0.00      C2   O
ATOM   4168  CG2 THR B  34      36.235  13.985  -3.851  0.00  0.00      C2   C
ATOM   4169  H   THR B  34      38.641  12.029  -4.087  0.00  0.00      C2   H
ATOM   4170  HA  THR B  34      38.959  14.608  -2.915  0.00  0.00      C2   H
ATOM   4171  HB  THR B  34      36.624  13.576  -1.726  0.00  0.00      C2   H
ATOM   4172  HG1 THR B  34      35.878  11.747  -2.862  0.00  0.00      C2   H
ATOM   4173 HG21 THR B  34      36.741  13.753  -4.788  0.00  0.00      C2   H
ATOM   4174 HG22 THR B  34      35.205  13.630  -3.880  0.00  0.00      C2   H
ATOM   4175 HG23 THR B  34      36.030  15.032  -3.624  0.00  0.00      C2   H
ATOM   4176  N   ASN B  35      40.683  13.236  -1.274  0.00  0.00      C2   N
ATOM   4177  CA  ASN B  35      41.597  12.781  -0.181  0.00  0.00      C2   C
ATOM   4178  C   ASN B  35      41.645  13.805   0.944  0.00  0.00      C2   C
ATOM   4179  O   ASN B  35      41.568  13.350   2.108  0.00  0.00      C2   O
ATOM   4180  CB  ASN B  35      43.025  12.564  -0.726  0.00  0.00      C2   C
ATOM   4181  CG  ASN B  35      42.996  11.322  -1.703  0.00  0.00      C2   C
ATOM   4182  OD1 ASN B  35      42.750  10.215  -1.220  0.00  0.00      C2   O
ATOM   4183  ND2 ASN B  35      43.348  11.434  -2.927  0.00  0.00      C2   N
ATOM   4184  H   ASN B  35      41.227  13.699  -1.989  0.00  0.00      C2   H
ATOM   4185  HA  ASN B  35      41.266  11.834   0.245  0.00  0.00      C2   H
ATOM   4186  HB3 ASN B  35      43.644  12.165   0.077  0.00  0.00      C2   H
ATOM   4187  HB2 ASN B  35      43.478  13.419  -1.227  0.00  0.00      C2   H
ATOM   4188 HD22 ASN B  35      43.249  10.731  -3.646  0.00  0.00      C2   H
ATOM   4189 HD21 ASN B  35      43.773  12.300  -3.227  0.00  0.00      C2   H
ATOM   4190  N   ASN B  36      41.675  15.117   0.780  0.00  0.00      C2   N
ATOM   4191  CA  ASN B  36      41.795  16.116   1.801  0.00  0.00      C2   C
ATOM   4192  C   ASN B  36      40.413  16.634   2.108  0.00  0.00      C2   C
ATOM   4193  O   ASN B  36      40.225  17.376   3.095  0.00  0.00      C2   O
ATOM   4194  CB  ASN B  36      42.756  17.331   1.404  0.00  0.00      C2   C
ATOM   4195  CG  ASN B  36      44.049  17.195   0.655  0.00  0.00      C2   C
ATOM   4196  OD1 ASN B  36      44.441  18.113  -0.036  0.00  0.00      C2   O
ATOM   4197  ND2 ASN B  36      44.769  16.095   0.819  0.00  0.00      C2   N
ATOM   4198  H   ASN B  36      41.781  15.374  -0.191  0.00  0.00      C2   H
ATOM   4199  HA  ASN B  36      42.119  15.627   2.720  0.00  0.00      C2   H
ATOM   4200  HB3 ASN B  36      42.982  17.829   2.347  0.00  0.00      C2   H
ATOM   4201  HB2 ASN B  36      42.139  17.963   0.765  0.00  0.00      C2   H
ATOM   4202 HD22 ASN B  36      45.549  15.822   0.239  0.00  0.00      C2   H
ATOM   4203 HD21 ASN B  36      44.645  15.398   1.539  0.00  0.00      C2   H
ATOM   4204  N   ILE B  37      39.419  16.239   1.297  0.00  0.00      C2   N
ATOM   4205  CA  ILE B  37      37.989  16.598   1.642  0.00  0.00      C2   C
ATOM   4206  C   ILE B  37      37.430  15.767   2.879  0.00  0.00      C2   C
ATOM   4207  O   ILE B  37      37.537  14.546   2.743  0.00  0.00      C2   O
ATOM   4208  CB  ILE B  37      37.115  16.267   0.410  0.00  0.00      C2   C
ATOM   4209  CG1 ILE B  37      37.627  16.945  -0.912  0.00  0.00      C2   C
ATOM   4210  CG2 ILE B  37      35.593  16.435   0.513  0.00  0.00      C2   C
ATOM   4211  CD1 ILE B  37      37.203  18.358  -1.060  0.00  0.00      C2   C
ATOM   4212  H   ILE B  37      39.604  15.718   0.452  0.00  0.00      C2   H
ATOM   4213  HA  ILE B  37      37.767  17.651   1.814  0.00  0.00      C2   H
ATOM   4214  HB  ILE B  37      37.191  15.204   0.181  0.00  0.00      C2   H
ATOM   4215 HG13 ILE B  37      37.352  16.299  -1.746  0.00  0.00      C2   H
ATOM   4216 HG12 ILE B  37      38.711  16.934  -1.017  0.00  0.00      C2   H
ATOM   4217 HG21 ILE B  37      35.227  17.427   0.777  0.00  0.00      C2   H
ATOM   4218 HG22 ILE B  37      35.027  16.330  -0.413  0.00  0.00      C2   H
ATOM   4219 HG23 ILE B  37      35.164  15.687   1.180  0.00  0.00      C2   H
ATOM   4220 HD11 ILE B  37      36.241  18.538  -1.539  0.00  0.00      C2   H
ATOM   4221 HD12 ILE B  37      37.159  18.781  -0.056  0.00  0.00      C2   H
ATOM   4222 HD13 ILE B  37      38.027  18.811  -1.612  0.00  0.00      C2   H
ATOM   4223  N   ASP B  38      36.857  16.499   3.852  0.00  0.00      C2   N
ATOM   4224  CA  ASP B  38      36.251  15.932   5.088  0.00  0.00      C2   C
ATOM   4225  C   ASP B  38      35.004  15.041   4.772  0.00  0.00      C2   C
ATOM   4226  O   ASP B  38      34.351  15.156   3.721  0.00  0.00      C2   O
ATOM   4227  CB  ASP B  38      36.014  16.919   6.332  0.00  0.00      C2   C
ATOM   4228  CG  ASP B  38      37.180  17.596   6.989  0.00  0.00      C2   C
ATOM   4229  OD1 ASP B  38      38.333  17.142   6.939  0.00  0.00      C2   O
ATOM   4230  OD2 ASP B  38      36.892  18.511   7.819  0.00  0.00      C2   O
ATOM   4231  H   ASP B  38      36.723  17.482   3.663  0.00  0.00      C2   H
ATOM   4232  HA  ASP B  38      36.966  15.186   5.434  0.00  0.00      C2   H
ATOM   4233  HB3 ASP B  38      35.269  16.521   7.020  0.00  0.00      C2   H
ATOM   4234  HB2 ASP B  38      35.413  17.661   5.807  0.00  0.00      C2   H
ATOM   4235  N   PRO B  39      34.608  14.163   5.680  0.00  0.00      C2   N
ATOM   4236  CA  PRO B  39      33.307  13.540   5.594  0.00  0.00      C2   C
ATOM   4237  C   PRO B  39      32.200  14.588   5.790  0.00  0.00      C2   C
ATOM   4238  O   PRO B  39      32.431  15.394   6.706  0.00  0.00      C2   O
ATOM   4239  CB  PRO B  39      33.223  12.512   6.716  0.00  0.00      C2   C
ATOM   4240  CG  PRO B  39      34.631  12.394   7.312  0.00  0.00      C2   C
ATOM   4241  CD  PRO B  39      35.251  13.750   6.979  0.00  0.00      C2   C
ATOM   4242  HA  PRO B  39      33.182  13.053   4.627  0.00  0.00      C2   H
ATOM   4243  HB3 PRO B  39      32.916  11.534   6.344  0.00  0.00      C2   H
ATOM   4244  HB2 PRO B  39      32.596  12.856   7.538  0.00  0.00      C2   H
ATOM   4245  HG3 PRO B  39      35.213  11.662   6.752  0.00  0.00      C2   H
ATOM   4246  HG2 PRO B  39      34.728  12.182   8.376  0.00  0.00      C2   H
ATOM   4247  HD2 PRO B  39      34.969  14.495   7.723  0.00  0.00      C2   H
ATOM   4248  HD3 PRO B  39      36.321  13.594   6.842  0.00  0.00      C2   H
ATOM   4249  N   VAL B  40      31.119  14.736   4.988  0.00  0.00      C2   N
ATOM   4250  CA  VAL B  40      30.045  15.694   5.301  0.00  0.00      C2   C
ATOM   4251  C   VAL B  40      29.433  15.630   6.703  0.00  0.00      C2   C
ATOM   4252  O   VAL B  40      28.894  16.592   7.266  0.00  0.00      C2   O
ATOM   4253  CB  VAL B  40      28.910  15.549   4.200  0.00  0.00      C2   C
ATOM   4254  CG1 VAL B  40      28.080  14.181   4.204  0.00  0.00      C2   C
ATOM   4255  CG2 VAL B  40      28.022  16.779   4.079  0.00  0.00      C2   C
ATOM   4256  H   VAL B  40      30.991  14.177   4.157  0.00  0.00      C2   H
ATOM   4257  HA  VAL B  40      30.488  16.676   5.134  0.00  0.00      C2   H
ATOM   4258  HB  VAL B  40      29.340  15.536   3.199  0.00  0.00      C2   H
ATOM   4259 HG11 VAL B  40      27.350  14.013   3.412  0.00  0.00      C2   H
ATOM   4260 HG12 VAL B  40      28.938  13.512   4.130  0.00  0.00      C2   H
ATOM   4261 HG13 VAL B  40      27.784  13.889   5.212  0.00  0.00      C2   H
ATOM   4262 HG21 VAL B  40      27.688  17.086   5.070  0.00  0.00      C2   H
ATOM   4263 HG22 VAL B  40      28.668  17.593   3.752  0.00  0.00      C2   H
ATOM   4264 HG23 VAL B  40      27.191  16.701   3.378  0.00  0.00      C2   H
ATOM   4265  N   GLY B  41      29.519  14.501   7.415  0.00  0.00      C2   N
ATOM   4266  CA  GLY B  41      29.081  14.303   8.779  0.00  0.00      C2   C
ATOM   4267  C   GLY B  41      27.724  13.540   8.786  0.00  0.00      C2   C
ATOM   4268  O   GLY B  41      27.303  13.004   7.849  0.00  0.00      C2   O
ATOM   4269  H   GLY B  41      29.804  13.561   7.180  0.00  0.00      C2   H
ATOM   4270  HA3 GLY B  41      28.970  15.203   9.383  0.00  0.00      C2   H
ATOM   4271  HA2 GLY B  41      29.695  13.520   9.225  0.00  0.00      C2   H
ATOM   4272  N   ARG B  42      27.030  13.539   9.911  0.00  0.00      C2   N
ATOM   4273  CA  ARG B  42      25.779  12.798  10.173  0.00  0.00      C2   C
ATOM   4274  C   ARG B  42      24.699  13.738   9.599  0.00  0.00      C2   C
ATOM   4275  O   ARG B  42      24.533  14.858  10.065  0.00  0.00      C2   O
ATOM   4276  CB  ARG B  42      25.702  12.478  11.685  0.00  0.00      C2   C
ATOM   4277  CG  ARG B  42      24.330  12.072  12.200  0.00  0.00      C2   C
ATOM   4278  CD  ARG B  42      24.214  12.053  13.734  0.00  0.00      C2   C
ATOM   4279  NE  ARG B  42      25.324  11.223  14.295  0.00  0.00      C2   N
ATOM   4280  CZ  ARG B  42      26.483  11.674  14.687  0.00  0.00      C2   C
ATOM   4281  NH1 ARG B  42      26.795  12.947  14.661  0.00  0.00      C2   N
ATOM   4282  NH2 ARG B  42      27.340  10.830  15.214  0.00  0.00      C2   N
ATOM   4283  H   ARG B  42      27.366  13.995  10.747  0.00  0.00      C2   H
ATOM   4284  HA  ARG B  42      25.650  11.827   9.696  0.00  0.00      C2   H
ATOM   4285  HB3 ARG B  42      25.856  13.435  12.182  0.00  0.00      C2   H
ATOM   4286  HB2 ARG B  42      26.440  11.718  11.945  0.00  0.00      C2   H
ATOM   4287  HG3 ARG B  42      23.948  11.187  11.692  0.00  0.00      C2   H
ATOM   4288  HG2 ARG B  42      23.687  12.874  11.836  0.00  0.00      C2   H
ATOM   4289  HD3 ARG B  42      23.301  11.497  13.948  0.00  0.00      C2   H
ATOM   4290  HD2 ARG B  42      24.214  13.079  14.102  0.00  0.00      C2   H
ATOM   4291  HE  ARG B  42      25.142  10.230  14.331  0.00  0.00      C2   H
ATOM   4292 HH12 ARG B  42      27.683  13.348  14.925  0.00  0.00      C2   H
ATOM   4293 HH11 ARG B  42      26.054  13.556  14.345  0.00  0.00      C2   H
ATOM   4294 HH22 ARG B  42      28.160  11.149  15.709  0.00  0.00      C2   H
ATOM   4295 HH21 ARG B  42      27.185   9.832  15.239  0.00  0.00      C2   H
ATOM   4296  N   ILE B  43      23.962  13.218   8.669  0.00  0.00      C2   N
ATOM   4297  CA  ILE B  43      22.828  13.854   7.960  0.00  0.00      C2   C
ATOM   4298  C   ILE B  43      21.586  13.163   8.600  0.00  0.00      C2   C
ATOM   4299  O   ILE B  43      21.627  11.922   8.928  0.00  0.00      C2   O
ATOM   4300  CB  ILE B  43      22.922  13.515   6.375  0.00  0.00      C2   C
ATOM   4301  CG1 ILE B  43      24.237  14.056   5.669  0.00  0.00      C2   C
ATOM   4302  CG2 ILE B  43      21.637  14.089   5.704  0.00  0.00      C2   C
ATOM   4303  CD1 ILE B  43      24.509  15.547   5.809  0.00  0.00      C2   C
ATOM   4304  H   ILE B  43      24.139  12.320   8.243  0.00  0.00      C2   H
ATOM   4305  HA  ILE B  43      22.778  14.928   8.134  0.00  0.00      C2   H
ATOM   4306  HB  ILE B  43      22.878  12.432   6.259  0.00  0.00      C2   H
ATOM   4307 HG13 ILE B  43      24.215  13.640   4.662  0.00  0.00      C2   H
ATOM   4308 HG12 ILE B  43      25.123  13.596   6.106  0.00  0.00      C2   H
ATOM   4309 HG21 ILE B  43      20.773  13.937   6.352  0.00  0.00      C2   H
ATOM   4310 HG22 ILE B  43      21.680  15.155   5.480  0.00  0.00      C2   H
ATOM   4311 HG23 ILE B  43      21.405  13.586   4.765  0.00  0.00      C2   H
ATOM   4312 HD11 ILE B  43      23.655  16.130   6.152  0.00  0.00      C2   H
ATOM   4313 HD12 ILE B  43      25.311  15.806   6.501  0.00  0.00      C2   H
ATOM   4314 HD13 ILE B  43      24.820  16.123   4.937  0.00  0.00      C2   H
ATOM   4315  N   GLN B  44      20.667  14.080   9.038  0.00  0.00      C2   N
ATOM   4316  CA  GLN B  44      19.564  13.743   9.950  0.00  0.00      C2   C
ATOM   4317  C   GLN B  44      18.173  14.236   9.385  0.00  0.00      C2   C
ATOM   4318  O   GLN B  44      17.241  14.332  10.151  0.00  0.00      C2   O
ATOM   4319  CB  GLN B  44      19.750  14.328  11.405  0.00  0.00      C2   C
ATOM   4320  CG  GLN B  44      20.978  13.641  12.125  0.00  0.00      C2   C
ATOM   4321  CD  GLN B  44      21.190  14.121  13.555  0.00  0.00      C2   C
ATOM   4322  OE1 GLN B  44      22.136  14.870  13.744  0.00  0.00      C2   O
ATOM   4323  NE2 GLN B  44      20.429  13.823  14.583  0.00  0.00      C2   N
ATOM   4324  H   GLN B  44      20.699  15.058   8.790  0.00  0.00      C2   H
ATOM   4325  HA  GLN B  44      19.686  12.665  10.055  0.00  0.00      C2   H
ATOM   4326  HB3 GLN B  44      18.893  14.043  12.016  0.00  0.00      C2   H
ATOM   4327  HB2 GLN B  44      19.832  15.415  11.386  0.00  0.00      C2   H
ATOM   4328  HG3 GLN B  44      21.915  13.873  11.619  0.00  0.00      C2   H
ATOM   4329  HG2 GLN B  44      20.885  12.557  12.200  0.00  0.00      C2   H
ATOM   4330 HE22 GLN B  44      20.707  14.082  15.519  0.00  0.00      C2   H
ATOM   4331 HE21 GLN B  44      19.746  13.087  14.470  0.00  0.00      C2   H
ATOM   4332  N   MET B  45      18.099  14.626   8.126  0.00  0.00      C2   N
ATOM   4333  CA  MET B  45      17.016  15.303   7.469  0.00  0.00      C2   C
ATOM   4334  C   MET B  45      15.621  15.109   8.010  0.00  0.00      C2   C
ATOM   4335  O   MET B  45      14.961  14.102   7.708  0.00  0.00      C2   O
ATOM   4336  CB  MET B  45      16.948  15.109   5.936  0.00  0.00      C2   C
ATOM   4337  CG  MET B  45      18.059  15.790   5.205  0.00  0.00      C2   C
ATOM   4338  SD  MET B  45      18.096  15.554   3.401  0.00  0.00      C2   S
ATOM   4339  CE  MET B  45      19.795  16.298   3.080  0.00  0.00      C2   C
ATOM   4340  H   MET B  45      18.978  14.615   7.628  0.00  0.00      C2   H
ATOM   4341  HA  MET B  45      17.162  16.352   7.729  0.00  0.00      C2   H
ATOM   4342  HB3 MET B  45      16.007  15.415   5.478  0.00  0.00      C2   H
ATOM   4343  HB2 MET B  45      17.050  14.035   5.776  0.00  0.00      C2   H
ATOM   4344  HG3 MET B  45      19.003  15.494   5.663  0.00  0.00      C2   H
ATOM   4345  HG2 MET B  45      17.878  16.850   5.383  0.00  0.00      C2   H
ATOM   4346  HE1 MET B  45      19.861  17.351   3.355  0.00  0.00      C2   H
ATOM   4347  HE2 MET B  45      20.451  15.694   3.707  0.00  0.00      C2   H
ATOM   4348  HE3 MET B  45      20.126  16.177   2.048  0.00  0.00      C2   H
ATOM   4349  N   ARG B  46      15.120  16.026   8.790  0.00  0.00      C2   N
ATOM   4350  CA  ARG B  46      13.832  15.826   9.515  0.00  0.00      C2   C
ATOM   4351  C   ARG B  46      12.669  16.285   8.648  0.00  0.00      C2   C
ATOM   4352  O   ARG B  46      12.696  17.360   8.046  0.00  0.00      C2   O
ATOM   4353  CB  ARG B  46      13.896  16.608  10.832  0.00  0.00      C2   C
ATOM   4354  CG  ARG B  46      12.603  16.595  11.653  0.00  0.00      C2   C
ATOM   4355  CD  ARG B  46      12.757  17.174  13.074  0.00  0.00      C2   C
ATOM   4356  NE  ARG B  46      12.877  18.653  13.074  0.00  0.00      C2   N
ATOM   4357  CZ  ARG B  46      11.957  19.642  13.138  0.00  0.00      C2   C
ATOM   4358  NH1 ARG B  46      10.655  19.322  13.121  0.00  0.00      C2   N
ATOM   4359  NH2 ARG B  46      12.441  20.858  13.363  0.00  0.00      C2   N
ATOM   4360  H   ARG B  46      15.595  16.915   8.864  0.00  0.00      C2   H
ATOM   4361  HA  ARG B  46      13.691  14.774   9.761  0.00  0.00      C2   H
ATOM   4362  HB3 ARG B  46      14.067  17.679  10.723  0.00  0.00      C2   H
ATOM   4363  HB2 ARG B  46      14.710  16.254  11.465  0.00  0.00      C2   H
ATOM   4364  HG3 ARG B  46      12.213  15.580  11.726  0.00  0.00      C2   H
ATOM   4365  HG2 ARG B  46      11.815  17.127  11.119  0.00  0.00      C2   H
ATOM   4366  HD3 ARG B  46      13.677  16.683  13.391  0.00  0.00      C2   H
ATOM   4367  HD2 ARG B  46      12.043  16.787  13.801  0.00  0.00      C2   H
ATOM   4368  HE  ARG B  46      13.860  18.884  13.066  0.00  0.00      C2   H
ATOM   4369 HH12 ARG B  46       9.997  20.088  13.080  0.00  0.00      C2   H
ATOM   4370 HH11 ARG B  46      10.325  18.374  13.008  0.00  0.00      C2   H
ATOM   4371 HH22 ARG B  46      11.815  21.630  13.542  0.00  0.00      C2   H
ATOM   4372 HH21 ARG B  46      13.424  21.081  13.297  0.00  0.00      C2   H
ATOM   4373  N   THR B  47      11.647  15.445   8.713  0.00  0.00      C2   N
ATOM   4374  CA  THR B  47      10.317  15.629   8.060  0.00  0.00      C2   C
ATOM   4375  C   THR B  47       9.579  16.781   8.760  0.00  0.00      C2   C
ATOM   4376  O   THR B  47       9.263  16.769   9.962  0.00  0.00      C2   O
ATOM   4377  CB  THR B  47       9.414  14.400   8.163  0.00  0.00      C2   C
ATOM   4378  OG1 THR B  47      10.245  13.257   7.780  0.00  0.00      C2   O
ATOM   4379  CG2 THR B  47       8.176  14.323   7.264  0.00  0.00      C2   C
ATOM   4380  H   THR B  47      11.960  14.526   8.990  0.00  0.00      C2   H
ATOM   4381  HA  THR B  47      10.428  15.788   6.988  0.00  0.00      C2   H
ATOM   4382  HB  THR B  47       9.100  14.205   9.188  0.00  0.00      C2   H
ATOM   4383  HG1 THR B  47      10.432  13.388   6.847  0.00  0.00      C2   H
ATOM   4384 HG21 THR B  47       7.301  14.659   7.820  0.00  0.00      C2   H
ATOM   4385 HG22 THR B  47       8.362  14.989   6.422  0.00  0.00      C2   H
ATOM   4386 HG23 THR B  47       7.985  13.315   6.896  0.00  0.00      C2   H
ATOM   4387  N   ARG B  48       9.436  17.926   8.123  0.00  0.00      C2   N
ATOM   4388  CA  ARG B  48       8.924  19.233   8.701  0.00  0.00      C2   C
ATOM   4389  C   ARG B  48       7.417  19.446   8.333  0.00  0.00      C2   C
ATOM   4390  O   ARG B  48       6.803  20.244   9.090  0.00  0.00      C2   O
ATOM   4391  CB  ARG B  48       9.725  20.474   8.276  0.00  0.00      C2   C
ATOM   4392  CG  ARG B  48      11.266  20.463   8.523  0.00  0.00      C2   C
ATOM   4393  CD  ARG B  48      11.684  20.087   9.824  0.00  0.00      C2   C
ATOM   4394  NE  ARG B  48      13.119  20.210   9.965  0.00  0.00      C2   N
ATOM   4395  CZ  ARG B  48      13.722  21.355  10.234  0.00  0.00      C2   C
ATOM   4396  NH1 ARG B  48      13.052  22.403  10.710  0.00  0.00      C2   N
ATOM   4397  NH2 ARG B  48      15.027  21.405   9.886  0.00  0.00      C2   N
ATOM   4398  H   ARG B  48       9.552  17.890   7.121  0.00  0.00      C2   H
ATOM   4399  HA  ARG B  48       8.954  19.164   9.788  0.00  0.00      C2   H
ATOM   4400  HB3 ARG B  48       9.262  21.305   8.809  0.00  0.00      C2   H
ATOM   4401  HB2 ARG B  48       9.496  20.796   7.260  0.00  0.00      C2   H
ATOM   4402  HG3 ARG B  48      11.683  21.427   8.229  0.00  0.00      C2   H
ATOM   4403  HG2 ARG B  48      11.748  19.727   7.879  0.00  0.00      C2   H
ATOM   4404  HD3 ARG B  48      11.445  19.029   9.934  0.00  0.00      C2   H
ATOM   4405  HD2 ARG B  48      11.165  20.541  10.668  0.00  0.00      C2   H
ATOM   4406  HE  ARG B  48      13.631  19.454   9.532  0.00  0.00      C2   H
ATOM   4407 HH12 ARG B  48      12.043  22.395  10.747  0.00  0.00      C2   H
ATOM   4408 HH11 ARG B  48      13.498  23.248  11.036  0.00  0.00      C2   H
ATOM   4409 HH22 ARG B  48      15.477  22.308   9.844  0.00  0.00      C2   H
ATOM   4410 HH21 ARG B  48      15.566  20.568   9.714  0.00  0.00      C2   H
ATOM   4411  N   ARG B  49       6.913  18.764   7.322  0.00  0.00      C2   N
ATOM   4412  CA  ARG B  49       5.483  18.757   6.940  0.00  0.00      C2   C
ATOM   4413  C   ARG B  49       5.114  17.312   6.677  0.00  0.00      C2   C
ATOM   4414  O   ARG B  49       5.800  16.580   5.931  0.00  0.00      C2   O
ATOM   4415  CB  ARG B  49       5.265  19.720   5.752  0.00  0.00      C2   C
ATOM   4416  CG  ARG B  49       5.585  21.171   6.085  0.00  0.00      C2   C
ATOM   4417  CD  ARG B  49       4.548  21.881   7.046  0.00  0.00      C2   C
ATOM   4418  NE  ARG B  49       4.790  23.172   7.539  0.00  0.00      C2   N
ATOM   4419  CZ  ARG B  49       5.210  23.510   8.763  0.00  0.00      C2   C
ATOM   4420  NH1 ARG B  49       5.537  22.631   9.670  0.00  0.00      C2   N
ATOM   4421  NH2 ARG B  49       5.384  24.787   9.010  0.00  0.00      C2   N
ATOM   4422  H   ARG B  49       7.515  18.301   6.655  0.00  0.00      C2   H
ATOM   4423  HA  ARG B  49       5.009  19.046   7.878  0.00  0.00      C2   H
ATOM   4424  HB3 ARG B  49       4.242  19.807   5.385  0.00  0.00      C2   H
ATOM   4425  HB2 ARG B  49       5.769  19.388   4.844  0.00  0.00      C2   H
ATOM   4426  HG3 ARG B  49       5.565  21.804   5.197  0.00  0.00      C2   H
ATOM   4427  HG2 ARG B  49       6.604  21.259   6.460  0.00  0.00      C2   H
ATOM   4428  HD3 ARG B  49       4.151  21.173   7.774  0.00  0.00      C2   H
ATOM   4429  HD2 ARG B  49       3.652  22.045   6.448  0.00  0.00      C2   H
ATOM   4430  HE  ARG B  49       4.596  23.858   6.823  0.00  0.00      C2   H
ATOM   4431 HH12 ARG B  49       5.531  22.859  10.654  0.00  0.00      C2   H
ATOM   4432 HH11 ARG B  49       5.752  21.669   9.450  0.00  0.00      C2   H
ATOM   4433 HH22 ARG B  49       6.093  25.090   9.663  0.00  0.00      C2   H
ATOM   4434 HH21 ARG B  49       5.233  25.600   8.430  0.00  0.00      C2   H
ATOM   4435  N   THR B  50       3.794  17.070   6.914  0.00  0.00      C2   N
ATOM   4436  CA  THR B  50       3.077  15.815   6.559  0.00  0.00      C2   C
ATOM   4437  C   THR B  50       1.719  16.275   5.980  0.00  0.00      C2   C
ATOM   4438  O   THR B  50       0.764  16.306   6.691  0.00  0.00      C2   O
ATOM   4439  CB  THR B  50       3.001  14.772   7.769  0.00  0.00      C2   C
ATOM   4440  OG1 THR B  50       4.281  14.372   8.236  0.00  0.00      C2   O
ATOM   4441  CG2 THR B  50       2.052  13.549   7.568  0.00  0.00      C2   C
ATOM   4442  H   THR B  50       3.330  17.834   7.383  0.00  0.00      C2   H
ATOM   4443  HA  THR B  50       3.569  15.267   5.755  0.00  0.00      C2   H
ATOM   4444  HB  THR B  50       2.361  15.222   8.528  0.00  0.00      C2   H
ATOM   4445  HG1 THR B  50       4.769  15.071   8.678  0.00  0.00      C2   H
ATOM   4446 HG21 THR B  50       1.053  13.964   7.434  0.00  0.00      C2   H
ATOM   4447 HG22 THR B  50       2.332  13.041   6.645  0.00  0.00      C2   H
ATOM   4448 HG23 THR B  50       2.092  12.896   8.440  0.00  0.00      C2   H
ATOM   4449  N   LEU B  51       1.664  16.723   4.775  0.00  0.00      C2   N
ATOM   4450  CA  LEU B  51       0.347  17.011   4.123  0.00  0.00      C2   C
ATOM   4451  C   LEU B  51      -0.299  15.664   3.602  0.00  0.00      C2   C
ATOM   4452  O   LEU B  51       0.446  14.735   3.338  0.00  0.00      C2   O
ATOM   4453  CB  LEU B  51       0.481  18.143   3.085  0.00  0.00      C2   C
ATOM   4454  CG  LEU B  51       1.480  19.311   3.322  0.00  0.00      C2   C
ATOM   4455  CD1 LEU B  51       1.711  20.204   2.074  0.00  0.00      C2   C
ATOM   4456  CD2 LEU B  51       1.175  20.166   4.645  0.00  0.00      C2   C
ATOM   4457  H   LEU B  51       2.496  16.818   4.209  0.00  0.00      C2   H
ATOM   4458  HA  LEU B  51      -0.304  17.423   4.895  0.00  0.00      C2   H
ATOM   4459  HB3 LEU B  51      -0.522  18.505   2.859  0.00  0.00      C2   H
ATOM   4460  HB2 LEU B  51       0.828  17.642   2.181  0.00  0.00      C2   H
ATOM   4461  HG  LEU B  51       2.431  18.789   3.431  0.00  0.00      C2   H
ATOM   4462 HD11 LEU B  51       2.710  19.910   1.752  0.00  0.00      C2   H
ATOM   4463 HD12 LEU B  51       1.006  20.184   1.242  0.00  0.00      C2   H
ATOM   4464 HD13 LEU B  51       1.813  21.218   2.462  0.00  0.00      C2   H
ATOM   4465 HD21 LEU B  51       1.364  21.239   4.642  0.00  0.00      C2   H
ATOM   4466 HD22 LEU B  51       0.108  20.261   4.842  0.00  0.00      C2   H
ATOM   4467 HD23 LEU B  51       1.586  19.750   5.565  0.00  0.00      C2   H
ATOM   4468  N   ARG B  52      -1.666  15.673   3.563  0.00  0.00      C2   N
ATOM   4469  CA  ARG B  52      -2.364  14.588   2.971  0.00  0.00      C2   C
ATOM   4470  C   ARG B  52      -3.638  15.143   2.353  0.00  0.00      C2   C
ATOM   4471  O   ARG B  52      -4.500  15.644   3.047  0.00  0.00      C2   O
ATOM   4472  CB  ARG B  52      -2.598  13.318   3.818  0.00  0.00      C2   C
ATOM   4473  CG  ARG B  52      -3.442  12.237   3.135  0.00  0.00      C2   C
ATOM   4474  CD  ARG B  52      -3.311  10.919   3.921  0.00  0.00      C2   C
ATOM   4475  NE  ARG B  52      -4.317   9.945   3.437  0.00  0.00      C2   N
ATOM   4476  CZ  ARG B  52      -5.630   9.920   3.688  0.00  0.00      C2   C
ATOM   4477  NH1 ARG B  52      -6.151  10.874   4.433  0.00  0.00      C2   N
ATOM   4478  NH2 ARG B  52      -6.425   8.960   3.234  0.00  0.00      C2   N
ATOM   4479  H   ARG B  52      -2.254  16.445   3.842  0.00  0.00      C2   H
ATOM   4480  HA  ARG B  52      -1.823  14.185   2.115  0.00  0.00      C2   H
ATOM   4481  HB3 ARG B  52      -3.112  13.669   4.713  0.00  0.00      C2   H
ATOM   4482  HB2 ARG B  52      -1.736  12.854   4.299  0.00  0.00      C2   H
ATOM   4483  HG3 ARG B  52      -2.960  12.010   2.184  0.00  0.00      C2   H
ATOM   4484  HG2 ARG B  52      -4.484  12.357   2.836  0.00  0.00      C2   H
ATOM   4485  HD3 ARG B  52      -3.438  11.125   4.984  0.00  0.00      C2   H
ATOM   4486  HD2 ARG B  52      -2.407  10.444   3.540  0.00  0.00      C2   H
ATOM   4487  HE  ARG B  52      -3.867   9.099   3.117  0.00  0.00      C2   H
ATOM   4488 HH12 ARG B  52      -7.154  10.778   4.509  0.00  0.00      C2   H
ATOM   4489 HH11 ARG B  52      -5.574  11.580   4.866  0.00  0.00      C2   H
ATOM   4490 HH22 ARG B  52      -7.374   8.747   3.506  0.00  0.00      C2   H
ATOM   4491 HH21 ARG B  52      -6.019   8.266   2.623  0.00  0.00      C2   H
ATOM   4492  N   GLY B  53      -3.677  15.121   1.047  0.00  0.00      C2   N
ATOM   4493  CA  GLY B  53      -4.572  15.817   0.195  0.00  0.00      C2   C
ATOM   4494  C   GLY B  53      -5.099  14.656  -0.780  0.00  0.00      C2   C
ATOM   4495  O   GLY B  53      -6.276  14.654  -1.115  0.00  0.00      C2   O
ATOM   4496  H   GLY B  53      -2.866  14.820   0.525  0.00  0.00      C2   H
ATOM   4497  HA3 GLY B  53      -4.004  16.561  -0.363  0.00  0.00      C2   H
ATOM   4498  HA2 GLY B  53      -5.403  16.207   0.783  0.00  0.00      C2   H
ATOM   4499  N   HIS B  54      -4.212  13.779  -1.313  0.00  0.00      C2   N
ATOM   4500  CA  HIS B  54      -4.673  12.550  -2.006  0.00  0.00      C2   C
ATOM   4501  C   HIS B  54      -5.061  11.431  -1.121  0.00  0.00      C2   C
ATOM   4502  O   HIS B  54      -4.438  11.265  -0.048  0.00  0.00      C2   O
ATOM   4503  CB  HIS B  54      -3.383  12.099  -2.813  0.00  0.00      C2   C
ATOM   4504  CG  HIS B  54      -2.866  13.086  -3.817  0.00  0.00      C2   C
ATOM   4505  ND1 HIS B  54      -3.332  13.243  -5.129  0.00  0.00      C2   N
ATOM   4506  CD2 HIS B  54      -1.856  14.068  -3.612  0.00  0.00      C2   C
ATOM   4507  CE1 HIS B  54      -2.712  14.330  -5.587  0.00  0.00      C2   C
ATOM   4508  NE2 HIS B  54      -1.793  14.846  -4.813  0.00  0.00      C2   N
ATOM   4509  H   HIS B  54      -3.252  13.737  -1.004  0.00  0.00      C2   H
ATOM   4510  HA  HIS B  54      -5.434  12.893  -2.707  0.00  0.00      C2   H
ATOM   4511  HB3 HIS B  54      -3.671  11.211  -3.375  0.00  0.00      C2   H
ATOM   4512  HB2 HIS B  54      -2.463  11.845  -2.286  0.00  0.00      C2   H
ATOM   4513  HD1 HIS B  54      -3.890  12.539  -5.591  0.00  0.00      C2   H
ATOM   4514  HD2 HIS B  54      -1.262  14.359  -2.758  0.00  0.00      C2   H
ATOM   4515  HE1 HIS B  54      -2.764  14.658  -6.614  0.00  0.00      C2   H
ATOM   4516  N   LEU B  55      -6.036  10.658  -1.629  0.00  0.00      C2   N
ATOM   4517  CA  LEU B  55      -6.450   9.359  -0.963  0.00  0.00      C2   C
ATOM   4518  C   LEU B  55      -5.843   8.208  -1.691  0.00  0.00      C2   C
ATOM   4519  O   LEU B  55      -5.740   7.088  -1.147  0.00  0.00      C2   O
ATOM   4520  CB  LEU B  55      -7.897   9.167  -0.969  0.00  0.00      C2   C
ATOM   4521  CG  LEU B  55      -8.747  10.255  -0.318  0.00  0.00      C2   C
ATOM   4522  CD1 LEU B  55     -10.191   9.780  -0.054  0.00  0.00      C2   C
ATOM   4523  CD2 LEU B  55      -8.129  10.895   0.918  0.00  0.00      C2   C
ATOM   4524  H   LEU B  55      -6.405  10.863  -2.547  0.00  0.00      C2   H
ATOM   4525  HA  LEU B  55      -6.032   9.182   0.027  0.00  0.00      C2   H
ATOM   4526  HB3 LEU B  55      -8.092   8.237  -0.435  0.00  0.00      C2   H
ATOM   4527  HB2 LEU B  55      -8.303   9.010  -1.968  0.00  0.00      C2   H
ATOM   4528  HG  LEU B  55      -8.853  11.067  -1.038  0.00  0.00      C2   H
ATOM   4529 HD11 LEU B  55     -10.786  10.622   0.300  0.00  0.00      C2   H
ATOM   4530 HD12 LEU B  55     -10.678   9.381  -0.944  0.00  0.00      C2   H
ATOM   4531 HD13 LEU B  55     -10.160   8.943   0.644  0.00  0.00      C2   H
ATOM   4532 HD21 LEU B  55      -7.678  11.866   0.710  0.00  0.00      C2   H
ATOM   4533 HD22 LEU B  55      -8.928  11.184   1.601  0.00  0.00      C2   H
ATOM   4534 HD23 LEU B  55      -7.301  10.302   1.306  0.00  0.00      C2   H
ATOM   4535  N   ALA B  56      -5.365   8.434  -2.888  0.00  0.00      C2   N
ATOM   4536  CA  ALA B  56      -4.827   7.496  -3.813  0.00  0.00      C2   C
ATOM   4537  C   ALA B  56      -3.331   7.678  -4.085  0.00  0.00      C2   C
ATOM   4538  O   ALA B  56      -2.686   8.633  -3.653  0.00  0.00      C2   O
ATOM   4539  CB  ALA B  56      -5.582   7.597  -5.174  0.00  0.00      C2   C
ATOM   4540  H   ALA B  56      -5.239   9.381  -3.217  0.00  0.00      C2   H
ATOM   4541  HA  ALA B  56      -4.915   6.440  -3.559  0.00  0.00      C2   H
ATOM   4542  HB1 ALA B  56      -6.661   7.482  -5.069  0.00  0.00      C2   H
ATOM   4543  HB2 ALA B  56      -5.461   8.649  -5.433  0.00  0.00      C2   H
ATOM   4544  HB3 ALA B  56      -5.206   6.871  -5.895  0.00  0.00      C2   H
ATOM   4545  N   LYS B  57      -2.745   6.768  -4.868  0.00  0.00      C2   N
ATOM   4546  CA  LYS B  57      -1.357   6.684  -5.264  0.00  0.00      C2   C
ATOM   4547  C   LYS B  57      -0.725   7.843  -6.038  0.00  0.00      C2   C
ATOM   4548  O   LYS B  57      -0.914   8.080  -7.246  0.00  0.00      C2   O
ATOM   4549  CB  LYS B  57      -1.161   5.330  -6.044  0.00  0.00      C2   C
ATOM   4550  CG  LYS B  57      -1.155   4.033  -5.049  0.00  0.00      C2   C
ATOM   4551  CD  LYS B  57      -1.259   2.759  -5.789  0.00  0.00      C2   C
ATOM   4552  CE  LYS B  57      -1.619   1.702  -4.692  0.00  0.00      C2   C
ATOM   4553  NZ  LYS B  57      -2.009   0.486  -5.364  0.00  0.00      C2   N
ATOM   4554  H   LYS B  57      -3.227   5.916  -5.120  0.00  0.00      C2   H
ATOM   4555  HA  LYS B  57      -0.834   6.566  -4.315  0.00  0.00      C2   H
ATOM   4556  HB3 LYS B  57      -0.196   5.240  -6.542  0.00  0.00      C2   H
ATOM   4557  HB2 LYS B  57      -1.847   5.249  -6.887  0.00  0.00      C2   H
ATOM   4558  HG3 LYS B  57      -1.897   4.336  -4.310  0.00  0.00      C2   H
ATOM   4559  HG2 LYS B  57      -0.220   4.024  -4.490  0.00  0.00      C2   H
ATOM   4560  HD3 LYS B  57      -0.344   2.486  -6.315  0.00  0.00      C2   H
ATOM   4561  HD2 LYS B  57      -2.073   2.836  -6.509  0.00  0.00      C2   H
ATOM   4562  HE3 LYS B  57      -2.495   2.030  -4.133  0.00  0.00      C2   H
ATOM   4563  HE2 LYS B  57      -0.820   1.515  -3.974  0.00  0.00      C2   H
ATOM   4564  HZ1 LYS B  57      -2.406  -0.133  -4.672  0.00  0.00      C2   H
ATOM   4565  HZ2 LYS B  57      -2.777   0.824  -5.926  0.00  0.00      C2   H
ATOM   4566  HZ3 LYS B  57      -1.347   0.062  -5.999  0.00  0.00      C2   H
ATOM   4567  N   ILE B  58       0.079   8.619  -5.276  0.00  0.00      C2   N
ATOM   4568  CA  ILE B  58       0.814   9.663  -5.932  0.00  0.00      C2   C
ATOM   4569  C   ILE B  58       1.885   9.112  -6.891  0.00  0.00      C2   C
ATOM   4570  O   ILE B  58       2.674   8.273  -6.438  0.00  0.00      C2   O
ATOM   4571  CB  ILE B  58       1.380  10.655  -4.851  0.00  0.00      C2   C
ATOM   4572  CG1 ILE B  58       0.399  10.934  -3.654  0.00  0.00      C2   C
ATOM   4573  CG2 ILE B  58       2.084  11.904  -5.420  0.00  0.00      C2   C
ATOM   4574  CD1 ILE B  58       0.829  11.887  -2.593  0.00  0.00      C2   C
ATOM   4575  H   ILE B  58       0.188   8.503  -4.279  0.00  0.00      C2   H
ATOM   4576  HA  ILE B  58       0.126  10.250  -6.540  0.00  0.00      C2   H
ATOM   4577  HB  ILE B  58       2.248  10.160  -4.416  0.00  0.00      C2   H
ATOM   4578 HG13 ILE B  58       0.172  10.026  -3.096  0.00  0.00      C2   H
ATOM   4579 HG12 ILE B  58      -0.510  11.315  -4.120  0.00  0.00      C2   H
ATOM   4580 HG21 ILE B  58       1.341  12.682  -5.594  0.00  0.00      C2   H
ATOM   4581 HG22 ILE B  58       2.797  12.276  -4.684  0.00  0.00      C2   H
ATOM   4582 HG23 ILE B  58       2.676  11.783  -6.327  0.00  0.00      C2   H
ATOM   4583 HD11 ILE B  58       0.977  12.913  -2.928  0.00  0.00      C2   H
ATOM   4584 HD12 ILE B  58       0.180  11.948  -1.720  0.00  0.00      C2   H
ATOM   4585 HD13 ILE B  58       1.832  11.562  -2.318  0.00  0.00      C2   H
ATOM   4586  N   TYR B  59       1.863   9.508  -8.153  0.00  0.00      C2   N
ATOM   4587  CA  TYR B  59       2.794   9.079  -9.219  0.00  0.00      C2   C
ATOM   4588  C   TYR B  59       3.508  10.315  -9.821  0.00  0.00      C2   C
ATOM   4589  O   TYR B  59       4.689  10.187 -10.227  0.00  0.00      C2   O
ATOM   4590  CB  TYR B  59       2.054   8.298 -10.329  0.00  0.00      C2   C
ATOM   4591  CG  TYR B  59       2.148   6.742 -10.354  0.00  0.00      C2   C
ATOM   4592  CD1 TYR B  59       1.667   6.036  -9.223  0.00  0.00      C2   C
ATOM   4593  CD2 TYR B  59       2.805   6.066 -11.401  0.00  0.00      C2   C
ATOM   4594  CE1 TYR B  59       1.648   4.658  -9.262  0.00  0.00      C2   C
ATOM   4595  CE2 TYR B  59       2.679   4.667 -11.391  0.00  0.00      C2   C
ATOM   4596  CZ  TYR B  59       2.177   3.946 -10.352  0.00  0.00      C2   C
ATOM   4597  OH  TYR B  59       2.092   2.616 -10.475  0.00  0.00      C2   O
ATOM   4598  H   TYR B  59       1.194  10.222  -8.402  0.00  0.00      C2   H
ATOM   4599  HA  TYR B  59       3.485   8.329  -8.836  0.00  0.00      C2   H
ATOM   4600  HB3 TYR B  59       2.399   8.660 -11.297  0.00  0.00      C2   H
ATOM   4601  HB2 TYR B  59       0.990   8.532 -10.326  0.00  0.00      C2   H
ATOM   4602  HD1 TYR B  59       1.240   6.524  -8.359  0.00  0.00      C2   H
ATOM   4603  HD2 TYR B  59       3.295   6.578 -12.217  0.00  0.00      C2   H
ATOM   4604  HE1 TYR B  59       1.129   4.112  -8.488  0.00  0.00      C2   H
ATOM   4605  HE2 TYR B  59       2.910   4.093 -12.276  0.00  0.00      C2   H
ATOM   4606  HH  TYR B  59       1.613   2.169  -9.773  0.00  0.00      C2   H
ATOM   4607  N   ALA B  60       2.866  11.463  -9.974  0.00  0.00      C2   N
ATOM   4608  CA  ALA B  60       3.455  12.672 -10.527  0.00  0.00      C2   C
ATOM   4609  C   ALA B  60       3.516  13.679  -9.381  0.00  0.00      C2   C
ATOM   4610  O   ALA B  60       2.688  13.769  -8.414  0.00  0.00      C2   O
ATOM   4611  CB  ALA B  60       2.525  13.157 -11.646  0.00  0.00      C2   C
ATOM   4612  H   ALA B  60       1.958  11.595  -9.553  0.00  0.00      C2   H
ATOM   4613  HA  ALA B  60       4.489  12.490 -10.822  0.00  0.00      C2   H
ATOM   4614  HB1 ALA B  60       2.376  14.230 -11.759  0.00  0.00      C2   H
ATOM   4615  HB2 ALA B  60       2.848  12.815 -12.629  0.00  0.00      C2   H
ATOM   4616  HB3 ALA B  60       1.530  12.742 -11.481  0.00  0.00      C2   H
ATOM   4617  N   MET B  61       4.616  14.491  -9.449  0.00  0.00      C2   N
ATOM   4618  CA  MET B  61       4.939  15.530  -8.503  0.00  0.00      C2   C
ATOM   4619  C   MET B  61       5.866  16.566  -9.102  0.00  0.00      C2   C
ATOM   4620  O   MET B  61       6.937  16.183  -9.648  0.00  0.00      C2   O
ATOM   4621  CB  MET B  61       5.499  14.938  -7.189  0.00  0.00      C2   C
ATOM   4622  CG  MET B  61       5.619  15.911  -5.951  0.00  0.00      C2   C
ATOM   4623  SD  MET B  61       6.639  15.248  -4.619  0.00  0.00      C2   S
ATOM   4624  CE  MET B  61       8.332  15.810  -5.033  0.00  0.00      C2   C
ATOM   4625  H   MET B  61       5.194  14.429 -10.275  0.00  0.00      C2   H
ATOM   4626  HA  MET B  61       4.061  16.080  -8.166  0.00  0.00      C2   H
ATOM   4627  HB3 MET B  61       6.388  14.348  -7.415  0.00  0.00      C2   H
ATOM   4628  HB2 MET B  61       4.696  14.244  -6.939  0.00  0.00      C2   H
ATOM   4629  HG3 MET B  61       4.622  16.208  -5.623  0.00  0.00      C2   H
ATOM   4630  HG2 MET B  61       6.066  16.860  -6.247  0.00  0.00      C2   H
ATOM   4631  HE1 MET B  61       8.480  15.352  -6.011  0.00  0.00      C2   H
ATOM   4632  HE2 MET B  61       8.200  16.880  -5.193  0.00  0.00      C2   H
ATOM   4633  HE3 MET B  61       9.137  15.548  -4.346  0.00  0.00      C2   H
ATOM   4634  N   HIE B  62       5.553  17.887  -8.938  0.00  0.00      C2   N
ATOM   4635  CA  HIE B  62       6.318  18.989  -9.646  0.00  0.00      C2   C
ATOM   4636  C   HIE B  62       6.482  20.255  -8.755  0.00  0.00      C2   C
ATOM   4637  O   HIE B  62       5.508  20.548  -8.043  0.00  0.00      C2   O
ATOM   4638  CB  HIE B  62       5.656  19.305 -10.986  0.00  0.00      C2   C
ATOM   4639  CG  HIE B  62       6.495  20.142 -11.783  0.00  0.00      C2   C
ATOM   4640  ND1 HIE B  62       6.013  21.343 -12.293  0.00  0.00      C2   N
ATOM   4641  CD2 HIE B  62       7.778  19.982 -12.096  0.00  0.00      C2   C
ATOM   4642  CE1 HIE B  62       7.035  21.924 -12.826  0.00  0.00      C2   C
ATOM   4643  NE2 HIE B  62       8.141  21.147 -12.793  0.00  0.00      C2   N
ATOM   4644  H   HIE B  62       4.766  18.094  -8.340  0.00  0.00      C2   H
ATOM   4645  HA  HIE B  62       7.311  18.592  -9.858  0.00  0.00      C2   H
ATOM   4646  HB3 HIE B  62       4.665  19.758 -10.965  0.00  0.00      C2   H
ATOM   4647  HB2 HIE B  62       5.652  18.466 -11.681  0.00  0.00      C2   H
ATOM   4648  HD2 HIE B  62       8.440  19.170 -11.832  0.00  0.00      C2   H
ATOM   4649  HE1 HIE B  62       6.960  22.928 -13.220  0.00  0.00      C2   H
ATOM   4650  HE2 HIE B  62       9.118  21.395 -12.864  0.00  0.00      C2   H
ATOM   4651  N   TRP B  63       7.630  20.845  -8.679  0.00  0.00      C2   N
ATOM   4652  CA  TRP B  63       7.898  22.134  -8.057  0.00  0.00      C2   C
ATOM   4653  C   TRP B  63       7.902  23.324  -8.944  0.00  0.00      C2   C
ATOM   4654  O   TRP B  63       8.606  23.346  -9.962  0.00  0.00      C2   O
ATOM   4655  CB  TRP B  63       9.111  22.068  -7.276  0.00  0.00      C2   C
ATOM   4656  CG  TRP B  63       9.210  21.407  -5.908  0.00  0.00      C2   C
ATOM   4657  CD1 TRP B  63       9.626  20.134  -5.694  0.00  0.00      C2   C
ATOM   4658  CD2 TRP B  63       8.790  21.897  -4.604  0.00  0.00      C2   C
ATOM   4659  NE1 TRP B  63       9.676  19.915  -4.360  0.00  0.00      C2   N
ATOM   4660  CE2 TRP B  63       9.203  20.949  -3.632  0.00  0.00      C2   C
ATOM   4661  CE3 TRP B  63       8.221  23.097  -4.175  0.00  0.00      C2   C
ATOM   4662  CZ2 TRP B  63       9.078  21.219  -2.259  0.00  0.00      C2   C
ATOM   4663  CZ3 TRP B  63       7.882  23.275  -2.783  0.00  0.00      C2   C
ATOM   4664  CH2 TRP B  63       8.279  22.324  -1.841  0.00  0.00      C2   C
ATOM   4665  H   TRP B  63       8.529  20.511  -8.996  0.00  0.00      C2   H
ATOM   4666  HA  TRP B  63       7.036  22.215  -7.395  0.00  0.00      C2   H
ATOM   4667  HB3 TRP B  63       9.359  23.078  -6.953  0.00  0.00      C2   H
ATOM   4668  HB2 TRP B  63       9.917  21.749  -7.937  0.00  0.00      C2   H
ATOM   4669  HD1 TRP B  63      10.131  19.609  -6.492  0.00  0.00      C2   H
ATOM   4670  HE1 TRP B  63      10.077  19.130  -3.868  0.00  0.00      C2   H
ATOM   4671  HE3 TRP B  63       7.981  23.879  -4.880  0.00  0.00      C2   H
ATOM   4672  HZ2 TRP B  63       9.434  20.524  -1.514  0.00  0.00      C2   H
ATOM   4673  HZ3 TRP B  63       7.245  24.070  -2.427  0.00  0.00      C2   H
ATOM   4674  HH2 TRP B  63       7.963  22.544  -0.832  0.00  0.00      C2   H
ATOM   4675  N   GLY B  64       7.243  24.427  -8.573  0.00  0.00      C2   N
ATOM   4676  CA  GLY B  64       7.259  25.720  -9.345  0.00  0.00      C2   C
ATOM   4677  C   GLY B  64       8.632  26.355  -9.193  0.00  0.00      C2   C
ATOM   4678  O   GLY B  64       9.340  26.075  -8.212  0.00  0.00      C2   O
ATOM   4679  H   GLY B  64       6.820  24.456  -7.656  0.00  0.00      C2   H
ATOM   4680  HA3 GLY B  64       6.573  26.486  -8.985  0.00  0.00      C2   H
ATOM   4681  HA2 GLY B  64       7.129  25.625 -10.423  0.00  0.00      C2   H
ATOM   4682  N   THR B  65       8.946  27.244 -10.120  0.00  0.00      C2   N
ATOM   4683  CA  THR B  65      10.307  27.799 -10.292  0.00  0.00      C2   C
ATOM   4684  C   THR B  65      10.673  28.735  -9.135  0.00  0.00      C2   C
ATOM   4685  O   THR B  65      11.855  28.757  -8.859  0.00  0.00      C2   O
ATOM   4686  CB  THR B  65      10.472  28.491 -11.617  0.00  0.00      C2   C
ATOM   4687  OG1 THR B  65       9.452  29.470 -11.801  0.00  0.00      C2   O
ATOM   4688  CG2 THR B  65      10.374  27.428 -12.762  0.00  0.00      C2   C
ATOM   4689  H   THR B  65       8.352  27.627 -10.842  0.00  0.00      C2   H
ATOM   4690  HA  THR B  65      11.131  27.087 -10.242  0.00  0.00      C2   H
ATOM   4691  HB  THR B  65      11.405  29.037 -11.750  0.00  0.00      C2   H
ATOM   4692  HG1 THR B  65       9.911  30.294 -11.622  0.00  0.00      C2   H
ATOM   4693 HG21 THR B  65      10.533  27.970 -13.694  0.00  0.00      C2   H
ATOM   4694 HG22 THR B  65      11.205  26.726 -12.684  0.00  0.00      C2   H
ATOM   4695 HG23 THR B  65       9.392  26.957 -12.818  0.00  0.00      C2   H
ATOM   4696  N   ASP B  66       9.764  29.473  -8.490  0.00  0.00      C2   N
ATOM   4697  CA  ASP B  66      10.068  30.278  -7.286  0.00  0.00      C2   C
ATOM   4698  C   ASP B  66      10.102  29.506  -5.922  0.00  0.00      C2   C
ATOM   4699  O   ASP B  66      10.303  30.045  -4.889  0.00  0.00      C2   O
ATOM   4700  CB  ASP B  66       9.074  31.514  -7.049  0.00  0.00      C2   C
ATOM   4701  CG  ASP B  66       8.466  32.321  -8.170  0.00  0.00      C2   C
ATOM   4702  OD1 ASP B  66       8.993  32.384  -9.323  0.00  0.00      C2   O
ATOM   4703  OD2 ASP B  66       7.495  33.021  -8.009  0.00  0.00      C2   O
ATOM   4704  H   ASP B  66       8.795  29.411  -8.768  0.00  0.00      C2   H
ATOM   4705  HA  ASP B  66      11.083  30.649  -7.433  0.00  0.00      C2   H
ATOM   4706  HB3 ASP B  66       9.541  32.145  -6.293  0.00  0.00      C2   H
ATOM   4707  HB2 ASP B  66       8.098  31.234  -6.651  0.00  0.00      C2   H
ATOM   4708  N   SER B  67       9.843  28.203  -5.982  0.00  0.00      C2   N
ATOM   4709  CA  SER B  67       9.850  27.206  -4.916  0.00  0.00      C2   C
ATOM   4710  C   SER B  67       8.860  27.354  -3.834  0.00  0.00      C2   C
ATOM   4711  O   SER B  67       8.954  26.643  -2.780  0.00  0.00      C2   O
ATOM   4712  CB  SER B  67      11.301  27.106  -4.387  0.00  0.00      C2   C
ATOM   4713  OG  SER B  67      12.105  26.631  -5.383  0.00  0.00      C2   O
ATOM   4714  H   SER B  67       9.618  27.795  -6.878  0.00  0.00      C2   H
ATOM   4715  HA  SER B  67       9.658  26.190  -5.261  0.00  0.00      C2   H
ATOM   4716  HB3 SER B  67      11.234  26.460  -3.511  0.00  0.00      C2   H
ATOM   4717  HB2 SER B  67      11.697  28.060  -4.037  0.00  0.00      C2   H
ATOM   4718  HG  SER B  67      11.693  25.952  -5.922  0.00  0.00      C2   H
ATOM   4719  N   ARG B  68       7.792  28.118  -4.065  0.00  0.00      C2   N
ATOM   4720  CA  ARG B  68       6.706  28.315  -3.146  0.00  0.00      C2   C
ATOM   4721  C   ARG B  68       5.560  27.399  -3.585  0.00  0.00      C2   C
ATOM   4722  O   ARG B  68       5.026  26.641  -2.794  0.00  0.00      C2   O
ATOM   4723  CB  ARG B  68       6.363  29.840  -3.087  0.00  0.00      C2   C
ATOM   4724  CG  ARG B  68       5.018  30.046  -2.363  0.00  0.00      C2   C
ATOM   4725  CD  ARG B  68       4.747  31.435  -1.773  0.00  0.00      C2   C
ATOM   4726  NE  ARG B  68       3.562  31.543  -0.899  0.00  0.00      C2   N
ATOM   4727  CZ  ARG B  68       3.039  32.599  -0.275  0.00  0.00      C2   C
ATOM   4728  NH1 ARG B  68       3.601  33.800  -0.278  0.00  0.00      C2   N
ATOM   4729  NH2 ARG B  68       1.882  32.431   0.390  0.00  0.00      C2   N
ATOM   4730  H   ARG B  68       7.783  28.654  -4.921  0.00  0.00      C2   H
ATOM   4731  HA  ARG B  68       6.899  28.112  -2.093  0.00  0.00      C2   H
ATOM   4732  HB3 ARG B  68       6.373  30.339  -4.056  0.00  0.00      C2   H
ATOM   4733  HB2 ARG B  68       7.234  30.285  -2.605  0.00  0.00      C2   H
ATOM   4734  HG3 ARG B  68       4.699  29.268  -1.669  0.00  0.00      C2   H
ATOM   4735  HG2 ARG B  68       4.350  30.002  -3.223  0.00  0.00      C2   H
ATOM   4736  HD3 ARG B  68       4.648  32.189  -2.554  0.00  0.00      C2   H
ATOM   4737  HD2 ARG B  68       5.675  31.759  -1.301  0.00  0.00      C2   H
ATOM   4738  HE  ARG B  68       3.075  30.665  -0.786  0.00  0.00      C2   H
ATOM   4739 HH12 ARG B  68       3.166  34.563   0.219  0.00  0.00      C2   H
ATOM   4740 HH11 ARG B  68       4.405  34.125  -0.796  0.00  0.00      C2   H
ATOM   4741 HH22 ARG B  68       1.449  33.161   0.938  0.00  0.00      C2   H
ATOM   4742 HH21 ARG B  68       1.372  31.578   0.212  0.00  0.00      C2   H
ATOM   4743  N   LEU B  69       5.260  27.330  -4.888  0.00  0.00      C2   N
ATOM   4744  CA  LEU B  69       4.169  26.418  -5.406  0.00  0.00      C2   C
ATOM   4745  C   LEU B  69       4.738  25.017  -5.665  0.00  0.00      C2   C
ATOM   4746  O   LEU B  69       5.885  24.873  -6.101  0.00  0.00      C2   O
ATOM   4747  CB  LEU B  69       3.507  27.060  -6.597  0.00  0.00      C2   C
ATOM   4748  CG  LEU B  69       2.759  28.424  -6.486  0.00  0.00      C2   C
ATOM   4749  CD1 LEU B  69       2.499  28.958  -7.880  0.00  0.00      C2   C
ATOM   4750  CD2 LEU B  69       1.398  28.258  -5.717  0.00  0.00      C2   C
ATOM   4751  H   LEU B  69       5.607  28.003  -5.557  0.00  0.00      C2   H
ATOM   4752  HA  LEU B  69       3.480  26.314  -4.568  0.00  0.00      C2   H
ATOM   4753  HB3 LEU B  69       2.898  26.280  -7.055  0.00  0.00      C2   H
ATOM   4754  HB2 LEU B  69       4.359  27.274  -7.241  0.00  0.00      C2   H
ATOM   4755  HG  LEU B  69       3.413  29.142  -5.993  0.00  0.00      C2   H
ATOM   4756 HD11 LEU B  69       1.568  28.567  -8.291  0.00  0.00      C2   H
ATOM   4757 HD12 LEU B  69       2.590  30.043  -7.922  0.00  0.00      C2   H
ATOM   4758 HD13 LEU B  69       3.205  28.751  -8.684  0.00  0.00      C2   H
ATOM   4759 HD21 LEU B  69       1.137  27.203  -5.629  0.00  0.00      C2   H
ATOM   4760 HD22 LEU B  69       1.363  28.665  -4.706  0.00  0.00      C2   H
ATOM   4761 HD23 LEU B  69       0.658  28.835  -6.272  0.00  0.00      C2   H
ATOM   4762  N   LEU B  70       3.882  24.049  -5.306  0.00  0.00      C2   N
ATOM   4763  CA  LEU B  70       4.168  22.607  -5.412  0.00  0.00      C2   C
ATOM   4764  C   LEU B  70       2.894  21.987  -6.091  0.00  0.00      C2   C
ATOM   4765  O   LEU B  70       1.810  22.398  -5.800  0.00  0.00      C2   O
ATOM   4766  CB  LEU B  70       4.399  22.090  -4.029  0.00  0.00      C2   C
ATOM   4767  CG  LEU B  70       4.479  20.633  -3.769  0.00  0.00      C2   C
ATOM   4768  CD1 LEU B  70       5.607  19.915  -4.479  0.00  0.00      C2   C
ATOM   4769  CD2 LEU B  70       4.393  20.410  -2.185  0.00  0.00      C2   C
ATOM   4770  H   LEU B  70       2.963  24.367  -5.034  0.00  0.00      C2   H
ATOM   4771  HA  LEU B  70       5.000  22.332  -6.060  0.00  0.00      C2   H
ATOM   4772  HB3 LEU B  70       3.673  22.457  -3.303  0.00  0.00      C2   H
ATOM   4773  HB2 LEU B  70       5.348  22.494  -3.679  0.00  0.00      C2   H
ATOM   4774  HG  LEU B  70       3.511  20.251  -4.091  0.00  0.00      C2   H
ATOM   4775 HD11 LEU B  70       6.279  19.384  -3.805  0.00  0.00      C2   H
ATOM   4776 HD12 LEU B  70       5.135  19.183  -5.135  0.00  0.00      C2   H
ATOM   4777 HD13 LEU B  70       6.219  20.647  -5.006  0.00  0.00      C2   H
ATOM   4778 HD21 LEU B  70       4.571  19.360  -1.956  0.00  0.00      C2   H
ATOM   4779 HD22 LEU B  70       5.028  21.075  -1.599  0.00  0.00      C2   H
ATOM   4780 HD23 LEU B  70       3.417  20.689  -1.787  0.00  0.00      C2   H
ATOM   4781  N   VAL B  71       3.118  20.966  -6.953  0.00  0.00      C2   N
ATOM   4782  CA  VAL B  71       1.994  20.283  -7.721  0.00  0.00      C2   C
ATOM   4783  C   VAL B  71       2.121  18.772  -7.280  0.00  0.00      C2   C
ATOM   4784  O   VAL B  71       3.171  18.210  -7.250  0.00  0.00      C2   O
ATOM   4785  CB  VAL B  71       2.201  20.331  -9.260  0.00  0.00      C2   C
ATOM   4786  CG1 VAL B  71       1.055  19.755  -9.959  0.00  0.00      C2   C
ATOM   4787  CG2 VAL B  71       2.505  21.671  -9.775  0.00  0.00      C2   C
ATOM   4788  H   VAL B  71       4.075  20.733  -7.177  0.00  0.00      C2   H
ATOM   4789  HA  VAL B  71       1.066  20.790  -7.459  0.00  0.00      C2   H
ATOM   4790  HB  VAL B  71       3.106  19.737  -9.380  0.00  0.00      C2   H
ATOM   4791 HG11 VAL B  71       0.858  18.750  -9.587  0.00  0.00      C2   H
ATOM   4792 HG12 VAL B  71       0.083  20.246  -9.923  0.00  0.00      C2   H
ATOM   4793 HG13 VAL B  71       1.234  19.698 -11.033  0.00  0.00      C2   H
ATOM   4794 HG21 VAL B  71       2.619  21.531 -10.850  0.00  0.00      C2   H
ATOM   4795 HG22 VAL B  71       1.669  22.362  -9.666  0.00  0.00      C2   H
ATOM   4796 HG23 VAL B  71       3.390  22.179  -9.392  0.00  0.00      C2   H
ATOM   4797  N   SER B  72       0.945  18.120  -7.013  0.00  0.00      C2   N
ATOM   4798  CA  SER B  72       0.982  16.669  -6.780  0.00  0.00      C2   C
ATOM   4799  C   SER B  72      -0.116  15.990  -7.478  0.00  0.00      C2   C
ATOM   4800  O   SER B  72      -1.205  16.557  -7.582  0.00  0.00      C2   O
ATOM   4801  CB  SER B  72       1.088  16.455  -5.245  0.00  0.00      C2   C
ATOM   4802  OG  SER B  72      -0.080  16.888  -4.546  0.00  0.00      C2   O
ATOM   4803  H   SER B  72       0.070  18.579  -7.224  0.00  0.00      C2   H
ATOM   4804  HA  SER B  72       1.884  16.307  -7.274  0.00  0.00      C2   H
ATOM   4805  HB3 SER B  72       1.868  17.013  -4.727  0.00  0.00      C2   H
ATOM   4806  HB2 SER B  72       1.417  15.448  -4.992  0.00  0.00      C2   H
ATOM   4807  HG  SER B  72      -0.705  16.160  -4.589  0.00  0.00      C2   H
ATOM   4808  N   ALA B  73       0.159  14.826  -8.090  0.00  0.00      C2   N
ATOM   4809  CA  ALA B  73      -0.851  14.142  -8.996  0.00  0.00      C2   C
ATOM   4810  C   ALA B  73      -0.841  12.664  -8.813  0.00  0.00      C2   C
ATOM   4811  O   ALA B  73       0.256  12.127  -8.568  0.00  0.00      C2   O
ATOM   4812  CB  ALA B  73      -0.736  14.651 -10.428  0.00  0.00      C2   C
ATOM   4813  H   ALA B  73       1.086  14.431  -8.018  0.00  0.00      C2   H
ATOM   4814  HA  ALA B  73      -1.843  14.426  -8.644  0.00  0.00      C2   H
ATOM   4815  HB1 ALA B  73       0.246  14.536 -10.886  0.00  0.00      C2   H
ATOM   4816  HB2 ALA B  73      -1.492  14.214 -11.080  0.00  0.00      C2   H
ATOM   4817  HB3 ALA B  73      -0.949  15.718 -10.488  0.00  0.00      C2   H
ATOM   4818  N   SER B  74      -2.058  12.089  -8.742  0.00  0.00      C2   N
ATOM   4819  CA  SER B  74      -2.223  10.688  -8.267  0.00  0.00      C2   C
ATOM   4820  C   SER B  74      -3.002   9.839  -9.270  0.00  0.00      C2   C
ATOM   4821  O   SER B  74      -3.887  10.391  -9.919  0.00  0.00      C2   O
ATOM   4822  CB  SER B  74      -2.756  10.618  -6.876  0.00  0.00      C2   C
ATOM   4823  OG  SER B  74      -3.998  11.364  -6.761  0.00  0.00      C2   O
ATOM   4824  H   SER B  74      -2.909  12.511  -9.087  0.00  0.00      C2   H
ATOM   4825  HA  SER B  74      -1.245  10.215  -8.355  0.00  0.00      C2   H
ATOM   4826  HB3 SER B  74      -2.040  11.078  -6.194  0.00  0.00      C2   H
ATOM   4827  HB2 SER B  74      -2.982   9.622  -6.495  0.00  0.00      C2   H
ATOM   4828  HG  SER B  74      -4.704  10.848  -7.157  0.00  0.00      C2   H
ATOM   4829  N   GLN B  75      -2.740   8.542  -9.376  0.00  0.00      C2   N
ATOM   4830  CA  GLN B  75      -3.480   7.610 -10.230  0.00  0.00      C2   C
ATOM   4831  C   GLN B  75      -4.843   7.314  -9.660  0.00  0.00      C2   C
ATOM   4832  O   GLN B  75      -5.163   6.167  -9.441  0.00  0.00      C2   O
ATOM   4833  CB  GLN B  75      -2.717   6.269 -10.455  0.00  0.00      C2   C
ATOM   4834  CG  GLN B  75      -1.405   6.449 -11.164  0.00  0.00      C2   C
ATOM   4835  CD  GLN B  75      -0.816   5.266 -11.836  0.00  0.00      C2   C
ATOM   4836  OE1 GLN B  75      -0.989   4.114 -11.474  0.00  0.00      C2   O
ATOM   4837  NE2 GLN B  75      -0.097   5.440 -12.950  0.00  0.00      C2   N
ATOM   4838  H   GLN B  75      -2.049   8.219  -8.714  0.00  0.00      C2   H
ATOM   4839  HA  GLN B  75      -3.760   8.041 -11.191  0.00  0.00      C2   H
ATOM   4840  HB3 GLN B  75      -3.362   5.718 -11.139  0.00  0.00      C2   H
ATOM   4841  HB2 GLN B  75      -2.593   5.603  -9.601  0.00  0.00      C2   H
ATOM   4842  HG3 GLN B  75      -0.689   6.815 -10.429  0.00  0.00      C2   H
ATOM   4843  HG2 GLN B  75      -1.598   7.291 -11.830  0.00  0.00      C2   H
ATOM   4844 HE22 GLN B  75       0.162   4.610 -13.464  0.00  0.00      C2   H
ATOM   4845 HE21 GLN B  75       0.378   6.315 -13.117  0.00  0.00      C2   H
ATOM   4846  N   ASP B  76      -5.676   8.357  -9.525  0.00  0.00      C2   N
ATOM   4847  CA  ASP B  76      -7.140   8.294  -9.357  0.00  0.00      C2   C
ATOM   4848  C   ASP B  76      -7.784   9.280 -10.355  0.00  0.00      C2   C
ATOM   4849  O   ASP B  76      -8.940   9.206 -10.690  0.00  0.00      C2   O
ATOM   4850  CB  ASP B  76      -7.668   8.655  -7.989  0.00  0.00      C2   C
ATOM   4851  CG  ASP B  76      -7.470  10.116  -7.437  0.00  0.00      C2   C
ATOM   4852  OD1 ASP B  76      -8.313  10.379  -6.555  0.00  0.00      C2   O
ATOM   4853  OD2 ASP B  76      -6.437  10.733  -7.619  0.00  0.00      C2   O
ATOM   4854  H   ASP B  76      -5.143   9.215  -9.548  0.00  0.00      C2   H
ATOM   4855  HA  ASP B  76      -7.460   7.292  -9.639  0.00  0.00      C2   H
ATOM   4856  HB3 ASP B  76      -7.103   7.983  -7.343  0.00  0.00      C2   H
ATOM   4857  HB2 ASP B  76      -8.700   8.307  -8.036  0.00  0.00      C2   H
ATOM   4858  N   GLY B  77      -6.968  10.270 -10.768  0.00  0.00      C2   N
ATOM   4859  CA  GLY B  77      -7.503  11.320 -11.647  0.00  0.00      C2   C
ATOM   4860  C   GLY B  77      -7.559  12.749 -11.021  0.00  0.00      C2   C
ATOM   4861  O   GLY B  77      -7.932  13.705 -11.736  0.00  0.00      C2   O
ATOM   4862  H   GLY B  77      -6.030  10.363 -10.404  0.00  0.00      C2   H
ATOM   4863  HA3 GLY B  77      -8.411  11.004 -12.162  0.00  0.00      C2   H
ATOM   4864  HA2 GLY B  77      -6.819  11.407 -12.491  0.00  0.00      C2   H
ATOM   4865  N   LYS B  78      -7.040  12.869  -9.833  0.00  0.00      C2   N
ATOM   4866  CA  LYS B  78      -6.908  14.097  -9.083  0.00  0.00      C2   C
ATOM   4867  C   LYS B  78      -5.518  14.669  -9.225  0.00  0.00      C2   C
ATOM   4868  O   LYS B  78      -4.504  13.915  -9.217  0.00  0.00      C2   O
ATOM   4869  CB  LYS B  78      -7.490  13.992  -7.682  0.00  0.00      C2   C
ATOM   4870  CG  LYS B  78      -7.295  15.236  -6.705  0.00  0.00      C2   C
ATOM   4871  CD  LYS B  78      -8.285  15.235  -5.509  0.00  0.00      C2   C
ATOM   4872  CE  LYS B  78      -9.634  15.699  -5.994  0.00  0.00      C2   C
ATOM   4873  NZ  LYS B  78     -10.465  15.717  -4.859  0.00  0.00      C2   N
ATOM   4874  H   LYS B  78      -6.645  12.081  -9.341  0.00  0.00      C2   H
ATOM   4875  HA  LYS B  78      -7.549  14.779  -9.642  0.00  0.00      C2   H
ATOM   4876  HB3 LYS B  78      -7.180  13.077  -7.177  0.00  0.00      C2   H
ATOM   4877  HB2 LYS B  78      -8.561  13.843  -7.822  0.00  0.00      C2   H
ATOM   4878  HG3 LYS B  78      -7.377  16.147  -7.298  0.00  0.00      C2   H
ATOM   4879  HG2 LYS B  78      -6.299  15.270  -6.264  0.00  0.00      C2   H
ATOM   4880  HD3 LYS B  78      -7.963  16.023  -4.828  0.00  0.00      C2   H
ATOM   4881  HD2 LYS B  78      -8.260  14.287  -4.973  0.00  0.00      C2   H
ATOM   4882  HE3 LYS B  78     -10.086  15.174  -6.835  0.00  0.00      C2   H
ATOM   4883  HE2 LYS B  78      -9.504  16.720  -6.355  0.00  0.00      C2   H
ATOM   4884  HZ1 LYS B  78     -10.460  14.803  -4.429  0.00  0.00      C2   H
ATOM   4885  HZ2 LYS B  78     -10.084  16.329  -4.151  0.00  0.00      C2   H
ATOM   4886  HZ3 LYS B  78     -11.416  15.976  -5.076  0.00  0.00      C2   H
ATOM   4887  N   LEU B  79      -5.444  15.961  -9.382  0.00  0.00      C2   N
ATOM   4888  CA  LEU B  79      -4.256  16.805  -9.179  0.00  0.00      C2   C
ATOM   4889  C   LEU B  79      -4.595  17.888  -8.116  0.00  0.00      C2   C
ATOM   4890  O   LEU B  79      -5.737  18.348  -8.120  0.00  0.00      C2   O
ATOM   4891  CB  LEU B  79      -3.815  17.427 -10.608  0.00  0.00      C2   C
ATOM   4892  CG  LEU B  79      -2.746  18.524 -10.660  0.00  0.00      C2   C
ATOM   4893  CD1 LEU B  79      -1.998  18.447 -12.082  0.00  0.00      C2   C
ATOM   4894  CD2 LEU B  79      -3.173  20.006 -10.421  0.00  0.00      C2   C
ATOM   4895  H   LEU B  79      -6.155  16.468  -9.889  0.00  0.00      C2   H
ATOM   4896  HA  LEU B  79      -3.404  16.197  -8.874  0.00  0.00      C2   H
ATOM   4897  HB3 LEU B  79      -4.710  17.747 -11.141  0.00  0.00      C2   H
ATOM   4898  HB2 LEU B  79      -3.479  16.580 -11.207  0.00  0.00      C2   H
ATOM   4899  HG  LEU B  79      -1.962  18.312  -9.934  0.00  0.00      C2   H
ATOM   4900 HD11 LEU B  79      -1.041  17.965 -11.879  0.00  0.00      C2   H
ATOM   4901 HD12 LEU B  79      -2.567  18.119 -12.952  0.00  0.00      C2   H
ATOM   4902 HD13 LEU B  79      -1.718  19.480 -12.285  0.00  0.00      C2   H
ATOM   4903 HD21 LEU B  79      -2.305  20.640 -10.243  0.00  0.00      C2   H
ATOM   4904 HD22 LEU B  79      -3.784  20.277 -11.283  0.00  0.00      C2   H
ATOM   4905 HD23 LEU B  79      -3.870  20.140  -9.595  0.00  0.00      C2   H
ATOM   4906  N   ILE B  80      -3.587  18.343  -7.297  0.00  0.00      C2   N
ATOM   4907  CA  ILE B  80      -3.770  19.487  -6.406  0.00  0.00      C2   C
ATOM   4908  C   ILE B  80      -2.570  20.390  -6.729  0.00  0.00      C2   C
ATOM   4909  O   ILE B  80      -1.569  19.918  -7.238  0.00  0.00      C2   O
ATOM   4910  CB  ILE B  80      -3.679  19.075  -4.961  0.00  0.00      C2   C
ATOM   4911  CG1 ILE B  80      -4.791  18.106  -4.567  0.00  0.00      C2   C
ATOM   4912  CG2 ILE B  80      -3.579  20.320  -3.987  0.00  0.00      C2   C
ATOM   4913  CD1 ILE B  80      -4.748  17.665  -3.043  0.00  0.00      C2   C
ATOM   4914  H   ILE B  80      -2.670  17.922  -7.339  0.00  0.00      C2   H
ATOM   4915  HA  ILE B  80      -4.694  20.052  -6.532  0.00  0.00      C2   H
ATOM   4916  HB  ILE B  80      -2.783  18.471  -4.818  0.00  0.00      C2   H
ATOM   4917 HG13 ILE B  80      -4.794  17.161  -5.110  0.00  0.00      C2   H
ATOM   4918 HG12 ILE B  80      -5.735  18.609  -4.780  0.00  0.00      C2   H
ATOM   4919 HG21 ILE B  80      -3.457  19.851  -3.010  0.00  0.00      C2   H
ATOM   4920 HG22 ILE B  80      -2.754  21.014  -4.152  0.00  0.00      C2   H
ATOM   4921 HG23 ILE B  80      -4.532  20.848  -3.954  0.00  0.00      C2   H
ATOM   4922 HD11 ILE B  80      -5.527  16.923  -2.866  0.00  0.00      C2   H
ATOM   4923 HD12 ILE B  80      -3.744  17.333  -2.779  0.00  0.00      C2   H
ATOM   4924 HD13 ILE B  80      -5.113  18.310  -2.244  0.00  0.00      C2   H
ATOM   4925  N   ILE B  81      -2.809  21.671  -6.690  0.00  0.00      C2   N
ATOM   4926  CA  ILE B  81      -1.774  22.712  -6.826  0.00  0.00      C2   C
ATOM   4927  C   ILE B  81      -1.769  23.501  -5.530  0.00  0.00      C2   C
ATOM   4928  O   ILE B  81      -2.746  24.112  -5.112  0.00  0.00      C2   O
ATOM   4929  CB  ILE B  81      -1.932  23.617  -8.033  0.00  0.00      C2   C
ATOM   4930  CG1 ILE B  81      -0.864  24.717  -8.153  0.00  0.00      C2   C
ATOM   4931  CG2 ILE B  81      -3.394  24.145  -8.191  0.00  0.00      C2   C
ATOM   4932  CD1 ILE B  81      -0.458  25.172  -9.586  0.00  0.00      C2   C
ATOM   4933  H   ILE B  81      -3.702  22.045  -6.402  0.00  0.00      C2   H
ATOM   4934  HA  ILE B  81      -0.744  22.361  -6.887  0.00  0.00      C2   H
ATOM   4935  HB  ILE B  81      -1.803  23.016  -8.932  0.00  0.00      C2   H
ATOM   4936 HG13 ILE B  81       0.063  24.405  -7.671  0.00  0.00      C2   H
ATOM   4937 HG12 ILE B  81      -1.137  25.587  -7.556  0.00  0.00      C2   H
ATOM   4938 HG21 ILE B  81      -3.587  24.910  -7.439  0.00  0.00      C2   H
ATOM   4939 HG22 ILE B  81      -3.567  24.762  -9.073  0.00  0.00      C2   H
ATOM   4940 HG23 ILE B  81      -4.188  23.400  -8.230  0.00  0.00      C2   H
ATOM   4941 HD11 ILE B  81       0.617  25.012  -9.662  0.00  0.00      C2   H
ATOM   4942 HD12 ILE B  81      -1.017  24.548 -10.284  0.00  0.00      C2   H
ATOM   4943 HD13 ILE B  81      -0.625  26.238  -9.737  0.00  0.00      C2   H
ATOM   4944  N   TRP B  82      -0.664  23.273  -4.819  0.00  0.00      C2   N
ATOM   4945  CA  TRP B  82      -0.468  23.773  -3.459  0.00  0.00      C2   C
ATOM   4946  C   TRP B  82       0.317  25.076  -3.464  0.00  0.00      C2   C
ATOM   4947  O   TRP B  82       1.235  25.169  -4.247  0.00  0.00      C2   O
ATOM   4948  CB  TRP B  82       0.408  22.750  -2.653  0.00  0.00      C2   C
ATOM   4949  CG  TRP B  82      -0.030  21.360  -2.566  0.00  0.00      C2   C
ATOM   4950  CD1 TRP B  82       0.142  20.402  -3.484  0.00  0.00      C2   C
ATOM   4951  CD2 TRP B  82      -0.659  20.741  -1.442  0.00  0.00      C2   C
ATOM   4952  NE1 TRP B  82      -0.399  19.206  -3.069  0.00  0.00      C2   N
ATOM   4953  CE2 TRP B  82      -0.911  19.397  -1.801  0.00  0.00      C2   C
ATOM   4954  CE3 TRP B  82      -1.156  21.201  -0.190  0.00  0.00      C2   C
ATOM   4955  CZ2 TRP B  82      -1.592  18.488  -0.927  0.00  0.00      C2   C
ATOM   4956  CZ3 TRP B  82      -1.851  20.336   0.685  0.00  0.00      C2   C
ATOM   4957  CH2 TRP B  82      -1.967  18.981   0.306  0.00  0.00      C2   C
ATOM   4958  H   TRP B  82       0.082  22.750  -5.254  0.00  0.00      C2   H
ATOM   4959  HA  TRP B  82      -1.405  24.017  -2.958  0.00  0.00      C2   H
ATOM   4960  HB3 TRP B  82       0.579  23.116  -1.641  0.00  0.00      C2   H
ATOM   4961  HB2 TRP B  82       1.399  22.585  -3.075  0.00  0.00      C2   H
ATOM   4962  HD1 TRP B  82       0.696  20.491  -4.407  0.00  0.00      C2   H
ATOM   4963  HE1 TRP B  82      -0.321  18.362  -3.618  0.00  0.00      C2   H
ATOM   4964  HE3 TRP B  82      -1.148  22.254   0.052  0.00  0.00      C2   H
ATOM   4965  HZ2 TRP B  82      -1.745  17.468  -1.246  0.00  0.00      C2   H
ATOM   4966  HZ3 TRP B  82      -2.093  20.696   1.674  0.00  0.00      C2   H
ATOM   4967  HH2 TRP B  82      -2.309  18.172   0.934  0.00  0.00      C2   H
ATOM   4968  N   ASP B  83       0.065  25.998  -2.525  0.00  0.00      C2   N
ATOM   4969  CA  ASP B  83       1.075  26.995  -1.945  0.00  0.00      C2   C
ATOM   4970  C   ASP B  83       1.716  26.279  -0.761  0.00  0.00      C2   C
ATOM   4971  O   ASP B  83       1.001  26.057   0.182  0.00  0.00      C2   O
ATOM   4972  CB  ASP B  83       0.327  28.315  -1.579  0.00  0.00      C2   C
ATOM   4973  CG  ASP B  83       1.075  29.179  -0.595  0.00  0.00      C2   C
ATOM   4974  OD1 ASP B  83       2.255  28.970  -0.266  0.00  0.00      C2   O
ATOM   4975  OD2 ASP B  83       0.467  30.166  -0.074  0.00  0.00      C2   O
ATOM   4976  H   ASP B  83      -0.598  25.833  -1.781  0.00  0.00      C2   H
ATOM   4977  HA  ASP B  83       1.842  27.173  -2.698  0.00  0.00      C2   H
ATOM   4978  HB3 ASP B  83      -0.709  28.154  -1.281  0.00  0.00      C2   H
ATOM   4979  HB2 ASP B  83       0.243  28.963  -2.451  0.00  0.00      C2   H
ATOM   4980  N   SER B  84       3.016  25.974  -0.843  0.00  0.00      C2   N
ATOM   4981  CA  SER B  84       3.686  25.134   0.160  0.00  0.00      C2   C
ATOM   4982  C   SER B  84       3.954  25.809   1.499  0.00  0.00      C2   C
ATOM   4983  O   SER B  84       3.853  25.167   2.541  0.00  0.00      C2   O
ATOM   4984  CB  SER B  84       4.907  24.485  -0.475  0.00  0.00      C2   C
ATOM   4985  OG  SER B  84       5.981  25.425  -0.740  0.00  0.00      C2   O
ATOM   4986  H   SER B  84       3.607  26.385  -1.552  0.00  0.00      C2   H
ATOM   4987  HA  SER B  84       2.939  24.359   0.331  0.00  0.00      C2   H
ATOM   4988  HB3 SER B  84       4.735  23.837  -1.335  0.00  0.00      C2   H
ATOM   4989  HB2 SER B  84       5.109  23.641   0.185  0.00  0.00      C2   H
ATOM   4990  HG  SER B  84       5.806  25.847  -1.584  0.00  0.00      C2   H
ATOM   4991  N   TYR B  85       4.404  27.110   1.474  0.00  0.00      C2   N
ATOM   4992  CA  TYR B  85       4.865  27.937   2.573  0.00  0.00      C2   C
ATOM   4993  C   TYR B  85       3.810  28.092   3.679  0.00  0.00      C2   C
ATOM   4994  O   TYR B  85       4.085  27.872   4.839  0.00  0.00      C2   O
ATOM   4995  CB  TYR B  85       5.205  29.293   2.035  0.00  0.00      C2   C
ATOM   4996  CG  TYR B  85       6.479  29.517   1.175  0.00  0.00      C2   C
ATOM   4997  CD1 TYR B  85       7.171  28.428   0.648  0.00  0.00      C2   C
ATOM   4998  CD2 TYR B  85       7.038  30.790   1.034  0.00  0.00      C2   C
ATOM   4999  CE1 TYR B  85       8.432  28.559   0.032  0.00  0.00      C2   C
ATOM   5000  CE2 TYR B  85       8.273  30.937   0.381  0.00  0.00      C2   C
ATOM   5001  CZ  TYR B  85       8.938  29.813  -0.149  0.00  0.00      C2   C
ATOM   5002  OH  TYR B  85      10.184  29.867  -0.738  0.00  0.00      C2   O
ATOM   5003  H   TYR B  85       4.404  27.583   0.581  0.00  0.00      C2   H
ATOM   5004  HA  TYR B  85       5.700  27.475   3.101  0.00  0.00      C2   H
ATOM   5005  HB3 TYR B  85       5.263  30.066   2.802  0.00  0.00      C2   H
ATOM   5006  HB2 TYR B  85       4.373  29.635   1.419  0.00  0.00      C2   H
ATOM   5007  HD1 TYR B  85       6.787  27.427   0.773  0.00  0.00      C2   H
ATOM   5008  HD2 TYR B  85       6.522  31.651   1.433  0.00  0.00      C2   H
ATOM   5009  HE1 TYR B  85       8.963  27.661  -0.250  0.00  0.00      C2   H
ATOM   5010  HE2 TYR B  85       8.759  31.902   0.393  0.00  0.00      C2   H
ATOM   5011  HH  TYR B  85      10.673  29.048  -0.629  0.00  0.00      C2   H
ATOM   5012  N   THR B  86       2.540  28.326   3.262  0.00  0.00      C2   N
ATOM   5013  CA  THR B  86       1.392  28.442   4.133  0.00  0.00      C2   C
ATOM   5014  C   THR B  86       0.776  27.003   4.405  0.00  0.00      C2   C
ATOM   5015  O   THR B  86       0.165  26.835   5.487  0.00  0.00      C2   O
ATOM   5016  CB  THR B  86       0.335  29.438   3.625  0.00  0.00      C2   C
ATOM   5017  OG1 THR B  86      -0.210  28.911   2.334  0.00  0.00      C2   O
ATOM   5018  CG2 THR B  86       0.940  30.828   3.460  0.00  0.00      C2   C
ATOM   5019  H   THR B  86       2.363  28.389   2.270  0.00  0.00      C2   H
ATOM   5020  HA  THR B  86       1.812  28.855   5.050  0.00  0.00      C2   H
ATOM   5021  HB  THR B  86      -0.514  29.525   4.303  0.00  0.00      C2   H
ATOM   5022  HG1 THR B  86       0.358  29.193   1.613  0.00  0.00      C2   H
ATOM   5023 HG21 THR B  86       1.673  30.946   2.663  0.00  0.00      C2   H
ATOM   5024 HG22 THR B  86       0.137  31.454   3.072  0.00  0.00      C2   H
ATOM   5025 HG23 THR B  86       1.411  31.240   4.353  0.00  0.00      C2   H
ATOM   5026  N   THR B  87       0.879  26.118   3.397  0.00  0.00      C2   N
ATOM   5027  CA  THR B  87       0.306  24.800   3.190  0.00  0.00      C2   C
ATOM   5028  C   THR B  87      -1.108  24.892   2.477  0.00  0.00      C2   C
ATOM   5029  O   THR B  87      -1.626  23.820   2.240  0.00  0.00      C2   O
ATOM   5030  CB  THR B  87       0.193  23.890   4.470  0.00  0.00      C2   C
ATOM   5031  OG1 THR B  87      -0.780  24.302   5.421  0.00  0.00      C2   O
ATOM   5032  CG2 THR B  87       1.489  23.685   5.130  0.00  0.00      C2   C
ATOM   5033  H   THR B  87       1.328  26.449   2.555  0.00  0.00      C2   H
ATOM   5034  HA  THR B  87       0.962  24.242   2.522  0.00  0.00      C2   H
ATOM   5035  HB  THR B  87      -0.170  22.923   4.122  0.00  0.00      C2   H
ATOM   5036  HG1 THR B  87      -0.700  25.233   5.640  0.00  0.00      C2   H
ATOM   5037 HG21 THR B  87       1.500  22.885   5.869  0.00  0.00      C2   H
ATOM   5038 HG22 THR B  87       2.255  23.525   4.371  0.00  0.00      C2   H
ATOM   5039 HG23 THR B  87       1.909  24.603   5.543  0.00  0.00      C2   H
ATOM   5040  N   ASN B  88      -1.723  26.062   2.259  0.00  0.00      C2   N
ATOM   5041  CA  ASN B  88      -3.066  26.197   1.628  0.00  0.00      C2   C
ATOM   5042  C   ASN B  88      -3.008  25.663   0.189  0.00  0.00      C2   C
ATOM   5043  O   ASN B  88      -1.966  25.763  -0.472  0.00  0.00      C2   O
ATOM   5044  CB  ASN B  88      -3.430  27.727   1.470  0.00  0.00      C2   C
ATOM   5045  CG  ASN B  88      -3.632  28.361   2.803  0.00  0.00      C2   C
ATOM   5046  OD1 ASN B  88      -4.501  27.943   3.580  0.00  0.00      C2   O
ATOM   5047  ND2 ASN B  88      -2.991  29.522   3.027  0.00  0.00      C2   N
ATOM   5048  H   ASN B  88      -1.177  26.892   2.439  0.00  0.00      C2   H
ATOM   5049  HA  ASN B  88      -3.874  25.836   2.264  0.00  0.00      C2   H
ATOM   5050  HB3 ASN B  88      -4.341  27.884   0.891  0.00  0.00      C2   H
ATOM   5051  HB2 ASN B  88      -2.603  28.201   0.941  0.00  0.00      C2   H
ATOM   5052 HD22 ASN B  88      -3.203  30.025   3.877  0.00  0.00      C2   H
ATOM   5053 HD21 ASN B  88      -2.263  29.890   2.431  0.00  0.00      C2   H
ATOM   5054  N   LYS B  89      -4.187  25.170  -0.324  0.00  0.00      C2   N
ATOM   5055  CA  LYS B  89      -4.307  24.630  -1.649  0.00  0.00      C2   C
ATOM   5056  C   LYS B  89      -5.024  25.714  -2.591  0.00  0.00      C2   C
ATOM   5057  O   LYS B  89      -6.012  26.282  -2.123  0.00  0.00      C2   O
ATOM   5058  CB  LYS B  89      -5.128  23.339  -1.566  0.00  0.00      C2   C
ATOM   5059  CG  LYS B  89      -4.588  22.224  -0.673  0.00  0.00      C2   C
ATOM   5060  CD  LYS B  89      -5.507  21.038  -0.480  0.00  0.00      C2   C
ATOM   5061  CE  LYS B  89      -6.769  21.276   0.456  0.00  0.00      C2   C
ATOM   5062  NZ  LYS B  89      -6.427  21.613   1.828  0.00  0.00      C2   N
[truncated: 791,269 more chars]
