# Supplementary material for: Structural basis of THC analog activity at the Cannabinoid 1 receptor
Source: Nat Commun. 2025 Jan 8;16:486. doi: 10.1038/s41467-024-55808-4 (PMC11711184; doi:10.1038/s41467-024-55808-4)
Supplement: Supplementary file 6 — Source Data [file 41467_2024_55808_MOESM6_ESM.zip › MD_sim_coordinates/3b_CP55940_end_1000ns.pdb]

CRYST1  101.498  112.361  139.849  90.00  90.00  90.00 P 1           1
ATOM      1  CH3 ACE A   2     -21.480  17.588  -6.256  0.00  0.00      C2   C
ATOM      2  C   ACE A   2     -22.138  18.846  -5.700  0.00  0.00      C2   C
ATOM      3  O   ACE A   2     -22.268  18.989  -4.522  0.00  0.00      C2   O
ATOM      4  1H  ACE A   2     -20.876  17.067  -5.513  0.00  0.00      C2   H
ATOM      5  2H  ACE A   2     -22.165  16.890  -6.736  0.00  0.00      C2   H
ATOM      6  3H  ACE A   2     -20.643  17.898  -6.882  0.00  0.00      C2   H
ATOM      7  N   CYS A   3     -22.528  19.765  -6.608  0.00  0.00      C2   N
ATOM      8  CA  CYS A   3     -23.299  20.985  -6.308  0.00  0.00      C2   C
ATOM      9  C   CYS A   3     -24.701  20.612  -5.809  0.00  0.00      C2   C
ATOM     10  O   CYS A   3     -25.030  20.978  -4.690  0.00  0.00      C2   O
ATOM     11  CB  CYS A   3     -23.486  21.817  -7.610  0.00  0.00      C2   C
ATOM     12  SG  CYS A   3     -21.886  22.472  -8.045  0.00  0.00      C2   S
ATOM     13  H2  CYS A   3     -22.394  19.644  -7.602  0.00  0.00      C2   H
ATOM     14  HA  CYS A   3     -22.686  21.590  -5.640  0.00  0.00      C2   H
ATOM     15  HB3 CYS A   3     -24.249  22.567  -7.400  0.00  0.00      C2   H
ATOM     16  HB2 CYS A   3     -23.926  21.197  -8.391  0.00  0.00      C2   H
ATOM     17  HG  CYS A   3     -21.847  23.530  -7.230  0.00  0.00      C2   H
ATOM     18  N   THR A   4     -25.469  19.744  -6.535  0.00  0.00      C2   N
ATOM     19  CA  THR A   4     -26.743  19.328  -5.986  0.00  0.00      C2   C
ATOM     20  C   THR A   4     -26.573  18.379  -4.717  0.00  0.00      C2   C
ATOM     21  O   THR A   4     -27.492  18.209  -3.895  0.00  0.00      C2   O
ATOM     22  CB  THR A   4     -27.592  18.535  -7.015  0.00  0.00      C2   C
ATOM     23  OG1 THR A   4     -26.880  17.362  -7.366  0.00  0.00      C2   O
ATOM     24  CG2 THR A   4     -27.907  19.229  -8.346  0.00  0.00      C2   C
ATOM     25  H   THR A   4     -25.127  19.323  -7.387  0.00  0.00      C2   H
ATOM     26  HA  THR A   4     -27.397  20.193  -5.876  0.00  0.00      C2   H
ATOM     27  HB  THR A   4     -28.501  18.295  -6.463  0.00  0.00      C2   H
ATOM     28  HG1 THR A   4     -27.470  16.753  -7.816  0.00  0.00      C2   H
ATOM     29 HG21 THR A   4     -27.080  19.597  -8.953  0.00  0.00      C2   H
ATOM     30 HG22 THR A   4     -28.497  18.550  -8.961  0.00  0.00      C2   H
ATOM     31 HG23 THR A   4     -28.474  20.140  -8.149  0.00  0.00      C2   H
ATOM     32  N   LEU A   5     -25.420  17.831  -4.656  0.00  0.00      C2   N
ATOM     33  CA  LEU A   5     -24.993  16.987  -3.568  0.00  0.00      C2   C
ATOM     34  C   LEU A   5     -24.699  17.758  -2.275  0.00  0.00      C2   C
ATOM     35  O   LEU A   5     -24.928  17.254  -1.175  0.00  0.00      C2   O
ATOM     36  CB  LEU A   5     -23.819  16.028  -3.997  0.00  0.00      C2   C
ATOM     37  CG  LEU A   5     -24.036  15.250  -5.343  0.00  0.00      C2   C
ATOM     38  CD1 LEU A   5     -22.881  14.329  -5.772  0.00  0.00      C2   C
ATOM     39  CD2 LEU A   5     -25.271  14.395  -5.196  0.00  0.00      C2   C
ATOM     40  H   LEU A   5     -24.851  18.033  -5.465  0.00  0.00      C2   H
ATOM     41  HA  LEU A   5     -25.813  16.300  -3.358  0.00  0.00      C2   H
ATOM     42  HB3 LEU A   5     -23.605  15.239  -3.275  0.00  0.00      C2   H
ATOM     43  HB2 LEU A   5     -22.951  16.683  -3.932  0.00  0.00      C2   H
ATOM     44  HG  LEU A   5     -24.321  16.030  -6.049  0.00  0.00      C2   H
ATOM     45 HD11 LEU A   5     -22.574  14.486  -6.806  0.00  0.00      C2   H
ATOM     46 HD12 LEU A   5     -22.020  14.625  -5.173  0.00  0.00      C2   H
ATOM     47 HD13 LEU A   5     -23.030  13.265  -5.587  0.00  0.00      C2   H
ATOM     48 HD21 LEU A   5     -25.208  13.450  -5.736  0.00  0.00      C2   H
ATOM     49 HD22 LEU A   5     -25.578  14.143  -4.181  0.00  0.00      C2   H
ATOM     50 HD23 LEU A   5     -26.159  14.766  -5.707  0.00  0.00      C2   H
ATOM     51  N   SER A   6     -24.012  18.935  -2.410  0.00  0.00      C2   N
ATOM     52  CA  SER A   6     -23.650  19.740  -1.326  0.00  0.00      C2   C
ATOM     53  C   SER A   6     -24.797  20.709  -0.921  0.00  0.00      C2   C
ATOM     54  O   SER A   6     -24.699  21.339   0.128  0.00  0.00      C2   O
ATOM     55  CB  SER A   6     -22.193  20.345  -1.609  0.00  0.00      C2   C
ATOM     56  OG  SER A   6     -22.061  21.207  -2.753  0.00  0.00      C2   O
ATOM     57  H   SER A   6     -23.691  19.211  -3.327  0.00  0.00      C2   H
ATOM     58  HA  SER A   6     -23.473  19.244  -0.372  0.00  0.00      C2   H
ATOM     59  HB3 SER A   6     -21.448  19.550  -1.588  0.00  0.00      C2   H
ATOM     60  HB2 SER A   6     -21.984  20.997  -0.761  0.00  0.00      C2   H
ATOM     61  HG  SER A   6     -22.046  20.538  -3.442  0.00  0.00      C2   H
ATOM     62  N   ALA A   7     -25.798  20.869  -1.753  0.00  0.00      C2   N
ATOM     63  CA  ALA A   7     -26.976  21.623  -1.408  0.00  0.00      C2   C
ATOM     64  C   ALA A   7     -27.888  20.894  -0.447  0.00  0.00      C2   C
ATOM     65  O   ALA A   7     -28.579  21.547   0.299  0.00  0.00      C2   O
ATOM     66  CB  ALA A   7     -27.749  22.058  -2.626  0.00  0.00      C2   C
ATOM     67  H   ALA A   7     -25.884  20.482  -2.682  0.00  0.00      C2   H
ATOM     68  HA  ALA A   7     -26.718  22.540  -0.879  0.00  0.00      C2   H
ATOM     69  HB1 ALA A   7     -28.590  22.735  -2.471  0.00  0.00      C2   H
ATOM     70  HB2 ALA A   7     -27.150  22.680  -3.291  0.00  0.00      C2   H
ATOM     71  HB3 ALA A   7     -28.067  21.163  -3.161  0.00  0.00      C2   H
ATOM     72  N   GLU A   8     -27.749  19.606  -0.212  0.00  0.00      C2   N
ATOM     73  CA  GLU A   8     -28.478  18.803   0.818  0.00  0.00      C2   C
ATOM     74  C   GLU A   8     -27.503  18.756   1.977  0.00  0.00      C2   C
ATOM     75  O   GLU A   8     -27.224  17.623   2.383  0.00  0.00      C2   O
ATOM     76  CB  GLU A   8     -28.878  17.371   0.239  0.00  0.00      C2   C
ATOM     77  CG  GLU A   8     -30.034  17.338  -0.855  0.00  0.00      C2   C
ATOM     78  CD  GLU A   8     -31.473  17.190  -0.253  0.00  0.00      C2   C
ATOM     79  OE1 GLU A   8     -31.713  17.219   0.968  0.00  0.00      C2   O
ATOM     80  OE2 GLU A   8     -32.325  17.150  -1.130  0.00  0.00      C2   O
ATOM     81  H   GLU A   8     -27.282  19.030  -0.898  0.00  0.00      C2   H
ATOM     82  HA  GLU A   8     -29.340  19.328   1.230  0.00  0.00      C2   H
ATOM     83  HB3 GLU A   8     -29.163  16.619   0.973  0.00  0.00      C2   H
ATOM     84  HB2 GLU A   8     -28.028  16.776  -0.094  0.00  0.00      C2   H
ATOM     85  HG3 GLU A   8     -29.907  16.440  -1.459  0.00  0.00      C2   H
ATOM     86  HG2 GLU A   8     -29.948  18.240  -1.462  0.00  0.00      C2   H
ATOM     87  N   ASP A   9     -27.095  19.856   2.470  0.00  0.00      C2   N
ATOM     88  CA  ASP A   9     -26.215  20.057   3.610  0.00  0.00      C2   C
ATOM     89  C   ASP A   9     -26.637  19.283   4.861  0.00  0.00      C2   C
ATOM     90  O   ASP A   9     -25.805  18.848   5.647  0.00  0.00      C2   O
ATOM     91  CB  ASP A   9     -25.890  21.534   3.917  0.00  0.00      C2   C
ATOM     92  CG  ASP A   9     -27.074  22.403   4.219  0.00  0.00      C2   C
ATOM     93  OD1 ASP A   9     -28.221  22.238   3.639  0.00  0.00      C2   O
ATOM     94  OD2 ASP A   9     -26.798  23.426   4.851  0.00  0.00      C2   O
ATOM     95  H   ASP A   9     -27.454  20.738   2.136  0.00  0.00      C2   H
ATOM     96  HA  ASP A   9     -25.264  19.590   3.353  0.00  0.00      C2   H
ATOM     97  HB3 ASP A   9     -25.473  21.997   3.023  0.00  0.00      C2   H
ATOM     98  HB2 ASP A   9     -25.172  21.640   4.731  0.00  0.00      C2   H
ATOM     99  N   LYS A  10     -27.960  19.148   5.113  0.00  0.00      C2   N
ATOM    100  CA  LYS A  10     -28.527  18.464   6.269  0.00  0.00      C2   C
ATOM    101  C   LYS A  10     -28.560  16.948   6.047  0.00  0.00      C2   C
ATOM    102  O   LYS A  10     -28.613  16.222   7.094  0.00  0.00      C2   O
ATOM    103  CB  LYS A  10     -29.907  19.057   6.615  0.00  0.00      C2   C
ATOM    104  CG  LYS A  10     -29.946  20.569   6.793  0.00  0.00      C2   C
ATOM    105  CD  LYS A  10     -29.582  20.900   8.244  0.00  0.00      C2   C
ATOM    106  CE  LYS A  10     -29.028  22.267   8.399  0.00  0.00      C2   C
ATOM    107  NZ  LYS A  10     -28.528  22.355   9.797  0.00  0.00      C2   N
ATOM    108  H   LYS A  10     -28.563  19.623   4.456  0.00  0.00      C2   H
ATOM    109  HA  LYS A  10     -27.833  18.770   7.052  0.00  0.00      C2   H
ATOM    110  HB3 LYS A  10     -30.226  18.528   7.513  0.00  0.00      C2   H
ATOM    111  HB2 LYS A  10     -30.552  18.785   5.780  0.00  0.00      C2   H
ATOM    112  HG3 LYS A  10     -30.978  20.910   6.704  0.00  0.00      C2   H
ATOM    113  HG2 LYS A  10     -29.323  21.039   6.032  0.00  0.00      C2   H
ATOM    114  HD3 LYS A  10     -28.989  20.184   8.813  0.00  0.00      C2   H
ATOM    115  HD2 LYS A  10     -30.555  20.922   8.737  0.00  0.00      C2   H
ATOM    116  HE3 LYS A  10     -29.900  22.921   8.408  0.00  0.00      C2   H
ATOM    117  HE2 LYS A  10     -28.276  22.519   7.652  0.00  0.00      C2   H
ATOM    118  HZ1 LYS A  10     -27.809  21.657   9.920  0.00  0.00      C2   H
ATOM    119  HZ2 LYS A  10     -28.053  23.208  10.056  0.00  0.00      C2   H
ATOM    120  HZ3 LYS A  10     -29.196  22.096  10.509  0.00  0.00      C2   H
ATOM    121  N   ALA A  11     -28.614  16.474   4.801  0.00  0.00      C2   N
ATOM    122  CA  ALA A  11     -28.549  15.075   4.382  0.00  0.00      C2   C
ATOM    123  C   ALA A  11     -27.072  14.564   4.202  0.00  0.00      C2   C
ATOM    124  O   ALA A  11     -26.710  13.492   4.616  0.00  0.00      C2   O
ATOM    125  CB  ALA A  11     -29.498  14.885   3.087  0.00  0.00      C2   C
ATOM    126  H   ALA A  11     -28.357  17.120   4.069  0.00  0.00      C2   H
ATOM    127  HA  ALA A  11     -28.931  14.387   5.135  0.00  0.00      C2   H
ATOM    128  HB1 ALA A  11     -30.079  13.965   3.144  0.00  0.00      C2   H
ATOM    129  HB2 ALA A  11     -30.202  15.715   3.038  0.00  0.00      C2   H
ATOM    130  HB3 ALA A  11     -28.959  14.712   2.156  0.00  0.00      C2   H
ATOM    131  N   ALA A  12     -26.230  15.400   3.578  0.00  0.00      C2   N
ATOM    132  CA  ALA A  12     -24.805  15.209   3.235  0.00  0.00      C2   C
ATOM    133  C   ALA A  12     -24.101  14.536   4.435  0.00  0.00      C2   C
ATOM    134  O   ALA A  12     -23.363  13.541   4.269  0.00  0.00      C2   O
ATOM    135  CB  ALA A  12     -24.228  16.554   2.982  0.00  0.00      C2   C
ATOM    136  H   ALA A  12     -26.627  16.241   3.185  0.00  0.00      C2   H
ATOM    137  HA  ALA A  12     -24.564  14.588   2.372  0.00  0.00      C2   H
ATOM    138  HB1 ALA A  12     -24.573  17.206   3.785  0.00  0.00      C2   H
ATOM    139  HB2 ALA A  12     -23.144  16.446   2.979  0.00  0.00      C2   H
ATOM    140  HB3 ALA A  12     -24.605  16.858   2.005  0.00  0.00      C2   H
ATOM    141  N   VAL A  13     -24.352  15.020   5.649  0.00  0.00      C2   N
ATOM    142  CA  VAL A  13     -23.647  14.583   6.862  0.00  0.00      C2   C
ATOM    143  C   VAL A  13     -24.090  13.180   7.332  0.00  0.00      C2   C
ATOM    144  O   VAL A  13     -23.236  12.368   7.747  0.00  0.00      C2   O
ATOM    145  CB  VAL A  13     -23.854  15.622   7.918  0.00  0.00      C2   C
ATOM    146  CG1 VAL A  13     -25.370  15.871   8.298  0.00  0.00      C2   C
ATOM    147  CG2 VAL A  13     -23.041  15.376   9.197  0.00  0.00      C2   C
ATOM    148  H   VAL A  13     -25.067  15.714   5.814  0.00  0.00      C2   H
ATOM    149  HA  VAL A  13     -22.587  14.500   6.625  0.00  0.00      C2   H
ATOM    150  HB  VAL A  13     -23.561  16.580   7.489  0.00  0.00      C2   H
ATOM    151 HG11 VAL A  13     -25.791  16.137   7.328  0.00  0.00      C2   H
ATOM    152 HG12 VAL A  13     -25.907  14.994   8.658  0.00  0.00      C2   H
ATOM    153 HG13 VAL A  13     -25.375  16.742   8.953  0.00  0.00      C2   H
ATOM    154 HG21 VAL A  13     -21.975  15.369   8.973  0.00  0.00      C2   H
ATOM    155 HG22 VAL A  13     -23.228  16.147   9.945  0.00  0.00      C2   H
ATOM    156 HG23 VAL A  13     -23.302  14.410   9.630  0.00  0.00      C2   H
ATOM    157  N   GLU A  14     -25.350  12.816   7.189  0.00  0.00      C2   N
ATOM    158  CA  GLU A  14     -25.889  11.392   7.578  0.00  0.00      C2   C
ATOM    159  C   GLU A  14     -25.536  10.367   6.481  0.00  0.00      C2   C
ATOM    160  O   GLU A  14     -25.479   9.172   6.846  0.00  0.00      C2   O
ATOM    161  CB  GLU A  14     -27.379  11.434   7.911  0.00  0.00      C2   C
ATOM    162  CG  GLU A  14     -27.745  12.452   8.958  0.00  0.00      C2   C
ATOM    163  CD  GLU A  14     -27.200  12.235  10.382  0.00  0.00      C2   C
ATOM    164  OE1 GLU A  14     -27.331  13.185  11.243  0.00  0.00      C2   O
ATOM    165  OE2 GLU A  14     -26.769  11.080  10.712  0.00  0.00      C2   O
ATOM    166  H   GLU A  14     -25.944  13.530   6.794  0.00  0.00      C2   H
ATOM    167  HA  GLU A  14     -25.253  11.101   8.415  0.00  0.00      C2   H
ATOM    168  HB3 GLU A  14     -27.773  10.429   8.056  0.00  0.00      C2   H
ATOM    169  HB2 GLU A  14     -27.947  11.713   7.022  0.00  0.00      C2   H
ATOM    170  HG3 GLU A  14     -28.829  12.564   8.935  0.00  0.00      C2   H
ATOM    171  HG2 GLU A  14     -27.413  13.454   8.685  0.00  0.00      C2   H
ATOM    172  N   ARG A  15     -25.155  10.873   5.287  0.00  0.00      C2   N
ATOM    173  CA  ARG A  15     -24.617  10.095   4.257  0.00  0.00      C2   C
ATOM    174  C   ARG A  15     -23.181   9.651   4.483  0.00  0.00      C2   C
ATOM    175  O   ARG A  15     -22.852   8.500   4.474  0.00  0.00      C2   O
ATOM    176  CB  ARG A  15     -24.883  10.778   2.908  0.00  0.00      C2   C
ATOM    177  CG  ARG A  15     -26.297  10.988   2.425  0.00  0.00      C2   C
ATOM    178  CD  ARG A  15     -26.528  12.007   1.341  0.00  0.00      C2   C
ATOM    179  NE  ARG A  15     -27.924  11.989   0.897  0.00  0.00      C2   N
ATOM    180  CZ  ARG A  15     -28.540  12.809   0.005  0.00  0.00      C2   C
ATOM    181  NH1 ARG A  15     -27.870  13.656  -0.759  0.00  0.00      C2   N
ATOM    182  NH2 ARG A  15     -29.792  12.569  -0.297  0.00  0.00      C2   N
ATOM    183  H   ARG A  15     -25.114  11.862   5.090  0.00  0.00      C2   H
ATOM    184  HA  ARG A  15     -25.229   9.195   4.201  0.00  0.00      C2   H
ATOM    185  HB3 ARG A  15     -24.341  10.193   2.165  0.00  0.00      C2   H
ATOM    186  HB2 ARG A  15     -24.321  11.712   2.883  0.00  0.00      C2   H
ATOM    187  HG3 ARG A  15     -26.715  11.401   3.343  0.00  0.00      C2   H
ATOM    188  HG2 ARG A  15     -26.718  10.011   2.189  0.00  0.00      C2   H
ATOM    189  HD3 ARG A  15     -25.871  12.026   0.472  0.00  0.00      C2   H
ATOM    190  HD2 ARG A  15     -26.280  12.970   1.789  0.00  0.00      C2   H
ATOM    191  HE  ARG A  15     -28.382  11.247   1.408  0.00  0.00      C2   H
ATOM    192 HH12 ARG A  15     -28.284  14.051  -1.592  0.00  0.00      C2   H
ATOM    193 HH11 ARG A  15     -26.964  13.989  -0.460  0.00  0.00      C2   H
ATOM    194 HH22 ARG A  15     -30.254  13.061  -1.047  0.00  0.00      C2   H
ATOM    195 HH21 ARG A  15     -30.408  12.131   0.373  0.00  0.00      C2   H
ATOM    196  N   SER A  16     -22.394  10.601   4.930  0.00  0.00      C2   N
ATOM    197  CA  SER A  16     -20.970  10.475   5.275  0.00  0.00      C2   C
ATOM    198  C   SER A  16     -20.789   9.536   6.485  0.00  0.00      C2   C
ATOM    199  O   SER A  16     -19.978   8.606   6.441  0.00  0.00      C2   O
ATOM    200  CB  SER A  16     -20.341  11.843   5.366  0.00  0.00      C2   C
ATOM    201  OG  SER A  16     -18.939  11.689   5.432  0.00  0.00      C2   O
ATOM    202  H   SER A  16     -22.745  11.548   4.938  0.00  0.00      C2   H
ATOM    203  HA  SER A  16     -20.490   9.883   4.496  0.00  0.00      C2   H
ATOM    204  HB3 SER A  16     -20.755  12.325   6.251  0.00  0.00      C2   H
ATOM    205  HB2 SER A  16     -20.612  12.438   4.493  0.00  0.00      C2   H
ATOM    206  HG  SER A  16     -18.656  11.427   6.311  0.00  0.00      C2   H
ATOM    207  N   LYS A  17     -21.698   9.741   7.447  0.00  0.00      C2   N
ATOM    208  CA  LYS A  17     -21.870   8.746   8.507  0.00  0.00      C2   C
ATOM    209  C   LYS A  17     -22.393   7.380   8.139  0.00  0.00      C2   C
ATOM    210  O   LYS A  17     -22.035   6.393   8.780  0.00  0.00      C2   O
ATOM    211  CB  LYS A  17     -22.791   9.405   9.551  0.00  0.00      C2   C
ATOM    212  CG  LYS A  17     -22.271  10.654  10.265  0.00  0.00      C2   C
ATOM    213  CD  LYS A  17     -21.119  10.319  11.261  0.00  0.00      C2   C
ATOM    214  CE  LYS A  17     -20.573  11.517  12.068  0.00  0.00      C2   C
ATOM    215  NZ  LYS A  17     -19.473  11.227  12.988  0.00  0.00      C2   N
ATOM    216  H   LYS A  17     -22.321  10.536   7.426  0.00  0.00      C2   H
ATOM    217  HA  LYS A  17     -20.890   8.512   8.923  0.00  0.00      C2   H
ATOM    218  HB3 LYS A  17     -23.123   8.775  10.376  0.00  0.00      C2   H
ATOM    219  HB2 LYS A  17     -23.786   9.590   9.147  0.00  0.00      C2   H
ATOM    220  HG3 LYS A  17     -23.114  11.098  10.793  0.00  0.00      C2   H
ATOM    221  HG2 LYS A  17     -21.874  11.485   9.682  0.00  0.00      C2   H
ATOM    222  HD3 LYS A  17     -20.401   9.768  10.654  0.00  0.00      C2   H
ATOM    223  HD2 LYS A  17     -21.665   9.622  11.898  0.00  0.00      C2   H
ATOM    224  HE3 LYS A  17     -21.335  11.982  12.694  0.00  0.00      C2   H
ATOM    225  HE2 LYS A  17     -20.213  12.226  11.322  0.00  0.00      C2   H
ATOM    226  HZ1 LYS A  17     -19.732  10.657  13.780  0.00  0.00      C2   H
ATOM    227  HZ2 LYS A  17     -18.681  10.841  12.495  0.00  0.00      C2   H
ATOM    228  HZ3 LYS A  17     -19.074  12.083  13.347  0.00  0.00      C2   H
ATOM    229  N   MET A  18     -23.248   7.302   7.089  0.00  0.00      C2   N
ATOM    230  CA  MET A  18     -23.678   6.013   6.493  0.00  0.00      C2   C
ATOM    231  C   MET A  18     -22.509   5.357   5.794  0.00  0.00      C2   C
ATOM    232  O   MET A  18     -22.253   4.163   6.004  0.00  0.00      C2   O
ATOM    233  CB  MET A  18     -25.058   6.128   5.673  0.00  0.00      C2   C
ATOM    234  CG  MET A  18     -25.389   5.050   4.580  0.00  0.00      C2   C
ATOM    235  SD  MET A  18     -25.514   5.719   2.882  0.00  0.00      C2   S
ATOM    236  CE  MET A  18     -27.212   6.432   3.024  0.00  0.00      C2   C
ATOM    237  H   MET A  18     -23.623   8.078   6.563  0.00  0.00      C2   H
ATOM    238  HA  MET A  18     -24.028   5.464   7.367  0.00  0.00      C2   H
ATOM    239  HB3 MET A  18     -24.941   7.111   5.218  0.00  0.00      C2   H
ATOM    240  HB2 MET A  18     -25.889   6.181   6.376  0.00  0.00      C2   H
ATOM    241  HG3 MET A  18     -26.313   4.608   4.951  0.00  0.00      C2   H
ATOM    242  HG2 MET A  18     -24.791   4.140   4.533  0.00  0.00      C2   H
ATOM    243  HE1 MET A  18     -27.231   6.980   3.966  0.00  0.00      C2   H
ATOM    244  HE2 MET A  18     -27.467   7.039   2.154  0.00  0.00      C2   H
ATOM    245  HE3 MET A  18     -27.869   5.571   3.146  0.00  0.00      C2   H
ATOM    246  N   ILE A  19     -21.660   6.121   5.131  0.00  0.00      C2   N
ATOM    247  CA  ILE A  19     -20.577   5.550   4.321  0.00  0.00      C2   C
ATOM    248  C   ILE A  19     -19.379   5.031   5.214  0.00  0.00      C2   C
ATOM    249  O   ILE A  19     -18.735   4.069   4.890  0.00  0.00      C2   O
ATOM    250  CB  ILE A  19     -20.034   6.624   3.223  0.00  0.00      C2   C
ATOM    251  CG1 ILE A  19     -21.137   6.936   2.111  0.00  0.00      C2   C
ATOM    252  CG2 ILE A  19     -18.681   6.413   2.521  0.00  0.00      C2   C
ATOM    253  CD1 ILE A  19     -21.101   8.428   1.527  0.00  0.00      C2   C
ATOM    254  H   ILE A  19     -21.807   7.113   5.007  0.00  0.00      C2   H
ATOM    255  HA  ILE A  19     -21.031   4.789   3.686  0.00  0.00      C2   H
ATOM    256  HB  ILE A  19     -19.978   7.532   3.824  0.00  0.00      C2   H
ATOM    257 HG13 ILE A  19     -22.085   6.856   2.642  0.00  0.00      C2   H
ATOM    258 HG12 ILE A  19     -21.069   6.233   1.281  0.00  0.00      C2   H
ATOM    259 HG21 ILE A  19     -18.163   7.217   1.997  0.00  0.00      C2   H
ATOM    260 HG22 ILE A  19     -17.931   5.979   3.181  0.00  0.00      C2   H
ATOM    261 HG23 ILE A  19     -18.762   5.647   1.750  0.00  0.00      C2   H
ATOM    262 HD11 ILE A  19     -21.997   8.704   0.971  0.00  0.00      C2   H
ATOM    263 HD12 ILE A  19     -21.195   9.152   2.337  0.00  0.00      C2   H
ATOM    264 HD13 ILE A  19     -20.235   8.698   0.922  0.00  0.00      C2   H
ATOM    265  N   ASP A  20     -19.202   5.608   6.431  0.00  0.00      C2   N
ATOM    266  CA  ASP A  20     -18.402   5.120   7.547  0.00  0.00      C2   C
ATOM    267  C   ASP A  20     -18.892   3.729   8.093  0.00  0.00      C2   C
ATOM    268  O   ASP A  20     -18.110   2.761   8.264  0.00  0.00      C2   O
ATOM    269  CB  ASP A  20     -18.263   6.086   8.824  0.00  0.00      C2   C
ATOM    270  CG  ASP A  20     -17.589   7.422   8.627  0.00  0.00      C2   C
ATOM    271  OD1 ASP A  20     -16.956   7.627   7.648  0.00  0.00      C2   O
ATOM    272  OD2 ASP A  20     -17.551   8.189   9.606  0.00  0.00      C2   O
ATOM    273  H   ASP A  20     -19.731   6.413   6.735  0.00  0.00      C2   H
ATOM    274  HA  ASP A  20     -17.404   4.885   7.177  0.00  0.00      C2   H
ATOM    275  HB3 ASP A  20     -17.550   5.707   9.557  0.00  0.00      C2   H
ATOM    276  HB2 ASP A  20     -19.259   6.238   9.241  0.00  0.00      C2   H
ATOM    277  N   ARG A  21     -20.182   3.633   8.395  0.00  0.00      C2   N
ATOM    278  CA  ARG A  21     -20.778   2.346   8.842  0.00  0.00      C2   C
ATOM    279  C   ARG A  21     -20.652   1.222   7.772  0.00  0.00      C2   C
ATOM    280  O   ARG A  21     -20.363   0.088   8.098  0.00  0.00      C2   O
ATOM    281  CB  ARG A  21     -22.254   2.584   9.263  0.00  0.00      C2   C
ATOM    282  CG  ARG A  21     -22.470   3.454  10.523  0.00  0.00      C2   C
ATOM    283  CD  ARG A  21     -23.825   3.393  11.134  0.00  0.00      C2   C
ATOM    284  NE  ARG A  21     -24.843   3.899  10.216  0.00  0.00      C2   N
ATOM    285  CZ  ARG A  21     -25.355   5.115  10.037  0.00  0.00      C2   C
ATOM    286  NH1 ARG A  21     -24.848   6.189  10.649  0.00  0.00      C2   N
ATOM    287  NH2 ARG A  21     -26.436   5.247   9.251  0.00  0.00      C2   N
ATOM    288  H   ARG A  21     -20.739   4.376   7.998  0.00  0.00      C2   H
ATOM    289  HA  ARG A  21     -20.268   1.951   9.721  0.00  0.00      C2   H
ATOM    290  HB3 ARG A  21     -22.741   1.635   9.488  0.00  0.00      C2   H
ATOM    291  HB2 ARG A  21     -22.820   3.048   8.455  0.00  0.00      C2   H
ATOM    292  HG3 ARG A  21     -22.188   4.493  10.352  0.00  0.00      C2   H
ATOM    293  HG2 ARG A  21     -21.789   3.125  11.308  0.00  0.00      C2   H
ATOM    294  HD3 ARG A  21     -23.918   4.122  11.939  0.00  0.00      C2   H
ATOM    295  HD2 ARG A  21     -24.109   2.445  11.591  0.00  0.00      C2   H
ATOM    296  HE  ARG A  21     -25.201   3.267   9.515  0.00  0.00      C2   H
ATOM    297 HH12 ARG A  21     -23.929   6.178  11.069  0.00  0.00      C2   H
ATOM    298 HH11 ARG A  21     -25.284   7.049  10.349  0.00  0.00      C2   H
ATOM    299 HH22 ARG A  21     -26.882   6.152   9.209  0.00  0.00      C2   H
ATOM    300 HH21 ARG A  21     -26.841   4.495   8.711  0.00  0.00      C2   H
ATOM    301  N   ASN A  22     -20.817   1.555   6.509  0.00  0.00      C2   N
ATOM    302  CA  ASN A  22     -20.591   0.737   5.302  0.00  0.00      C2   C
ATOM    303  C   ASN A  22     -19.173   0.196   5.144  0.00  0.00      C2   C
ATOM    304  O   ASN A  22     -18.982  -0.954   4.842  0.00  0.00      C2   O
ATOM    305  CB  ASN A  22     -20.942   1.436   3.913  0.00  0.00      C2   C
ATOM    306  CG  ASN A  22     -22.424   1.714   3.686  0.00  0.00      C2   C
ATOM    307  OD1 ASN A  22     -23.283   1.379   4.469  0.00  0.00      C2   O
ATOM    308  ND2 ASN A  22     -22.787   2.297   2.555  0.00  0.00      C2   N
ATOM    309  H   ASN A  22     -21.073   2.501   6.265  0.00  0.00      C2   H
ATOM    310  HA  ASN A  22     -21.277  -0.103   5.401  0.00  0.00      C2   H
ATOM    311  HB3 ASN A  22     -20.768   0.787   3.055  0.00  0.00      C2   H
ATOM    312  HB2 ASN A  22     -20.362   2.336   3.706  0.00  0.00      C2   H
ATOM    313 HD22 ASN A  22     -23.738   2.399   2.229  0.00  0.00      C2   H
ATOM    314 HD21 ASN A  22     -22.011   2.401   1.917  0.00  0.00      C2   H
ATOM    315  N   LEU A  23     -18.230   1.088   5.395  0.00  0.00      C2   N
ATOM    316  CA  LEU A  23     -16.805   0.823   5.508  0.00  0.00      C2   C
ATOM    317  C   LEU A  23     -16.302  -0.278   6.456  0.00  0.00      C2   C
ATOM    318  O   LEU A  23     -15.281  -0.952   6.213  0.00  0.00      C2   O
ATOM    319  CB  LEU A  23     -16.097   2.173   5.666  0.00  0.00      C2   C
ATOM    320  CG  LEU A  23     -15.820   2.858   4.354  0.00  0.00      C2   C
ATOM    321  CD1 LEU A  23     -15.453   4.322   4.614  0.00  0.00      C2   C
ATOM    322  CD2 LEU A  23     -14.643   2.141   3.544  0.00  0.00      C2   C
ATOM    323  H   LEU A  23     -18.415   2.067   5.556  0.00  0.00      C2   H
ATOM    324  HA  LEU A  23     -16.499   0.478   4.521  0.00  0.00      C2   H
ATOM    325  HB3 LEU A  23     -15.182   1.973   6.223  0.00  0.00      C2   H
ATOM    326  HB2 LEU A  23     -16.702   2.766   6.352  0.00  0.00      C2   H
ATOM    327  HG  LEU A  23     -16.774   2.912   3.828  0.00  0.00      C2   H
ATOM    328 HD11 LEU A  23     -15.691   4.948   3.754  0.00  0.00      C2   H
ATOM    329 HD12 LEU A  23     -15.912   4.742   5.509  0.00  0.00      C2   H
ATOM    330 HD13 LEU A  23     -14.404   4.332   4.908  0.00  0.00      C2   H
ATOM    331 HD21 LEU A  23     -13.719   2.023   4.111  0.00  0.00      C2   H
ATOM    332 HD22 LEU A  23     -14.909   1.209   3.046  0.00  0.00      C2   H
ATOM    333 HD23 LEU A  23     -14.322   2.764   2.709  0.00  0.00      C2   H
ATOM    334  N   ARG A  24     -17.007  -0.380   7.563  0.00  0.00      C2   N
ATOM    335  CA  ARG A  24     -16.664  -1.468   8.478  0.00  0.00      C2   C
ATOM    336  C   ARG A  24     -17.133  -2.808   7.858  0.00  0.00      C2   C
ATOM    337  O   ARG A  24     -16.597  -3.866   8.177  0.00  0.00      C2   O
ATOM    338  CB  ARG A  24     -17.496  -1.261   9.696  0.00  0.00      C2   C
ATOM    339  CG  ARG A  24     -17.140   0.010  10.411  0.00  0.00      C2   C
ATOM    340  CD  ARG A  24     -17.978   0.131  11.641  0.00  0.00      C2   C
ATOM    341  NE  ARG A  24     -17.877   1.493  12.333  0.00  0.00      C2   N
ATOM    342  CZ  ARG A  24     -18.713   2.292  12.978  0.00  0.00      C2   C
ATOM    343  NH1 ARG A  24     -19.955   1.927  13.205  0.00  0.00      C2   N
ATOM    344  NH2 ARG A  24     -18.332   3.476  13.522  0.00  0.00      C2   N
ATOM    345  H   ARG A  24     -17.778   0.233   7.786  0.00  0.00      C2   H
ATOM    346  HA  ARG A  24     -15.599  -1.413   8.703  0.00  0.00      C2   H
ATOM    347  HB3 ARG A  24     -17.493  -2.042  10.457  0.00  0.00      C2   H
ATOM    348  HB2 ARG A  24     -18.567  -1.223   9.500  0.00  0.00      C2   H
ATOM    349  HG3 ARG A  24     -17.270   0.927   9.836  0.00  0.00      C2   H
ATOM    350  HG2 ARG A  24     -16.141   0.012  10.846  0.00  0.00      C2   H
ATOM    351  HD3 ARG A  24     -17.714  -0.739  12.244  0.00  0.00      C2   H
ATOM    352  HD2 ARG A  24     -19.020   0.036  11.337  0.00  0.00      C2   H
ATOM    353  HE  ARG A  24     -16.890   1.696  12.400  0.00  0.00      C2   H
ATOM    354 HH12 ARG A  24     -20.352   1.045  12.913  0.00  0.00      C2   H
ATOM    355 HH11 ARG A  24     -20.735   2.451  13.576  0.00  0.00      C2   H
ATOM    356 HH22 ARG A  24     -17.417   3.880  13.385  0.00  0.00      C2   H
ATOM    357 HH21 ARG A  24     -19.001   3.987  14.079  0.00  0.00      C2   H
ATOM    358  N   GLU A  25     -18.269  -2.740   7.120  0.00  0.00      C2   N
ATOM    359  CA  GLU A  25     -18.660  -3.874   6.215  0.00  0.00      C2   C
ATOM    360  C   GLU A  25     -17.793  -4.139   4.980  0.00  0.00      C2   C
ATOM    361  O   GLU A  25     -17.679  -5.299   4.542  0.00  0.00      C2   O
ATOM    362  CB  GLU A  25     -20.144  -3.687   5.800  0.00  0.00      C2   C
ATOM    363  CG  GLU A  25     -21.081  -3.328   6.947  0.00  0.00      C2   C
ATOM    364  CD  GLU A  25     -22.556  -3.109   6.517  0.00  0.00      C2   C
ATOM    365  OE1 GLU A  25     -23.238  -2.191   7.059  0.00  0.00      C2   O
ATOM    366  OE2 GLU A  25     -23.124  -3.804   5.669  0.00  0.00      C2   O
ATOM    367  H   GLU A  25     -18.759  -1.902   6.840  0.00  0.00      C2   H
ATOM    368  HA  GLU A  25     -18.569  -4.806   6.773  0.00  0.00      C2   H
ATOM    369  HB3 GLU A  25     -20.525  -4.595   5.331  0.00  0.00      C2   H
ATOM    370  HB2 GLU A  25     -20.195  -3.023   4.937  0.00  0.00      C2   H
ATOM    371  HG3 GLU A  25     -20.812  -2.431   7.506  0.00  0.00      C2   H
ATOM    372  HG2 GLU A  25     -21.036  -4.137   7.675  0.00  0.00      C2   H
ATOM    373  N   ASP A  26     -17.237  -3.094   4.341  0.00  0.00      C2   N
ATOM    374  CA  ASP A  26     -16.470  -3.129   3.090  0.00  0.00      C2   C
ATOM    375  C   ASP A  26     -15.213  -3.952   3.204  0.00  0.00      C2   C
ATOM    376  O   ASP A  26     -14.893  -4.756   2.365  0.00  0.00      C2   O
ATOM    377  CB  ASP A  26     -16.106  -1.725   2.523  0.00  0.00      C2   C
ATOM    378  CG  ASP A  26     -17.253  -0.894   1.883  0.00  0.00      C2   C
ATOM    379  OD1 ASP A  26     -18.346  -1.451   1.616  0.00  0.00      C2   O
ATOM    380  OD2 ASP A  26     -17.029   0.234   1.546  0.00  0.00      C2   O
ATOM    381  H   ASP A  26     -17.684  -2.213   4.554  0.00  0.00      C2   H
ATOM    382  HA  ASP A  26     -17.142  -3.626   2.390  0.00  0.00      C2   H
ATOM    383  HB3 ASP A  26     -15.229  -1.730   1.876  0.00  0.00      C2   H
ATOM    384  HB2 ASP A  26     -15.777  -1.241   3.443  0.00  0.00      C2   H
ATOM    385  N   GLY A  27     -14.513  -3.796   4.300  0.00  0.00      C2   N
ATOM    386  CA  GLY A  27     -13.240  -4.393   4.643  0.00  0.00      C2   C
ATOM    387  C   GLY A  27     -13.512  -5.912   5.007  0.00  0.00      C2   C
ATOM    388  O   GLY A  27     -12.720  -6.754   4.623  0.00  0.00      C2   O
ATOM    389  H   GLY A  27     -14.821  -3.082   4.943  0.00  0.00      C2   H
ATOM    390  HA3 GLY A  27     -12.987  -3.909   5.586  0.00  0.00      C2   H
ATOM    391  HA2 GLY A  27     -12.444  -4.198   3.925  0.00  0.00      C2   H
ATOM    392  N   GLU A  28     -14.612  -6.175   5.668  0.00  0.00      C2   N
ATOM    393  CA  GLU A  28     -15.053  -7.574   6.033  0.00  0.00      C2   C
ATOM    394  C   GLU A  28     -15.563  -8.362   4.791  0.00  0.00      C2   C
ATOM    395  O   GLU A  28     -15.387  -9.606   4.814  0.00  0.00      C2   O
ATOM    396  CB  GLU A  28     -16.090  -7.530   7.084  0.00  0.00      C2   C
ATOM    397  CG  GLU A  28     -15.581  -7.183   8.493  0.00  0.00      C2   C
ATOM    398  CD  GLU A  28     -16.591  -7.395   9.625  0.00  0.00      C2   C
ATOM    399  OE1 GLU A  28     -17.764  -7.816   9.356  0.00  0.00      C2   O
ATOM    400  OE2 GLU A  28     -16.251  -7.163  10.820  0.00  0.00      C2   O
ATOM    401  H   GLU A  28     -15.050  -5.365   6.083  0.00  0.00      C2   H
ATOM    402  HA  GLU A  28     -14.240  -8.088   6.546  0.00  0.00      C2   H
ATOM    403  HB3 GLU A  28     -16.545  -8.503   7.270  0.00  0.00      C2   H
ATOM    404  HB2 GLU A  28     -16.848  -6.823   6.748  0.00  0.00      C2   H
ATOM    405  HG3 GLU A  28     -15.255  -6.150   8.609  0.00  0.00      C2   H
ATOM    406  HG2 GLU A  28     -14.738  -7.870   8.573  0.00  0.00      C2   H
ATOM    407  N   LYS A  29     -15.949  -7.723   3.683  0.00  0.00      C2   N
ATOM    408  CA  LYS A  29     -16.162  -8.306   2.378  0.00  0.00      C2   C
ATOM    409  C   LYS A  29     -14.829  -8.327   1.572  0.00  0.00      C2   C
ATOM    410  O   LYS A  29     -14.645  -9.421   0.980  0.00  0.00      C2   O
ATOM    411  CB  LYS A  29     -17.360  -7.464   1.660  0.00  0.00      C2   C
ATOM    412  CG  LYS A  29     -18.767  -7.821   2.229  0.00  0.00      C2   C
ATOM    413  CD  LYS A  29     -19.750  -6.763   1.827  0.00  0.00      C2   C
ATOM    414  CE  LYS A  29     -19.899  -6.537   0.302  0.00  0.00      C2   C
ATOM    415  NZ  LYS A  29     -20.781  -5.434   0.111  0.00  0.00      C2   N
ATOM    416  H   LYS A  29     -15.932  -6.722   3.818  0.00  0.00      C2   H
ATOM    417  HA  LYS A  29     -16.445  -9.353   2.485  0.00  0.00      C2   H
ATOM    418  HB3 LYS A  29     -17.312  -7.835   0.636  0.00  0.00      C2   H
ATOM    419  HB2 LYS A  29     -17.011  -6.433   1.619  0.00  0.00      C2   H
ATOM    420  HG3 LYS A  29     -18.777  -7.762   3.317  0.00  0.00      C2   H
ATOM    421  HG2 LYS A  29     -19.185  -8.732   1.801  0.00  0.00      C2   H
ATOM    422  HD3 LYS A  29     -19.370  -5.830   2.244  0.00  0.00      C2   H
ATOM    423  HD2 LYS A  29     -20.688  -6.800   2.379  0.00  0.00      C2   H
ATOM    424  HE3 LYS A  29     -20.610  -7.278  -0.064  0.00  0.00      C2   H
ATOM    425  HE2 LYS A  29     -19.038  -6.590  -0.365  0.00  0.00      C2   H
ATOM    426  HZ1 LYS A  29     -20.493  -4.598   0.600  0.00  0.00      C2   H
ATOM    427  HZ2 LYS A  29     -20.885  -5.127  -0.846  0.00  0.00      C2   H
ATOM    428  HZ3 LYS A  29     -21.664  -5.680   0.535  0.00  0.00      C2   H
ATOM    429  N   ALA A  30     -13.909  -7.363   1.581  0.00  0.00      C2   N
ATOM    430  CA  ALA A  30     -12.652  -7.488   0.858  0.00  0.00      C2   C
ATOM    431  C   ALA A  30     -11.800  -8.689   1.365  0.00  0.00      C2   C
ATOM    432  O   ALA A  30     -11.088  -9.242   0.517  0.00  0.00      C2   O
ATOM    433  CB  ALA A  30     -11.800  -6.134   1.017  0.00  0.00      C2   C
ATOM    434  H   ALA A  30     -14.113  -6.484   2.034  0.00  0.00      C2   H
ATOM    435  HA  ALA A  30     -12.862  -7.789  -0.168  0.00  0.00      C2   H
ATOM    436  HB1 ALA A  30     -10.915  -6.106   0.382  0.00  0.00      C2   H
ATOM    437  HB2 ALA A  30     -12.389  -5.222   0.920  0.00  0.00      C2   H
ATOM    438  HB3 ALA A  30     -11.322  -6.051   1.994  0.00  0.00      C2   H
ATOM    439  N   ALA A  31     -12.023  -9.189   2.606  0.00  0.00      C2   N
ATOM    440  CA  ALA A  31     -11.538 -10.509   3.078  0.00  0.00      C2   C
ATOM    441  C   ALA A  31     -11.801 -11.692   2.066  0.00  0.00      C2   C
ATOM    442  O   ALA A  31     -10.871 -12.517   1.828  0.00  0.00      C2   O
ATOM    443  CB  ALA A  31     -12.041 -10.870   4.598  0.00  0.00      C2   C
ATOM    444  H   ALA A  31     -12.561  -8.616   3.241  0.00  0.00      C2   H
ATOM    445  HA  ALA A  31     -10.457 -10.372   3.102  0.00  0.00      C2   H
ATOM    446  HB1 ALA A  31     -11.182 -11.337   5.079  0.00  0.00      C2   H
ATOM    447  HB2 ALA A  31     -12.285  -9.957   5.142  0.00  0.00      C2   H
ATOM    448  HB3 ALA A  31     -12.917 -11.517   4.564  0.00  0.00      C2   H
ATOM    449  N   ARG A  32     -12.984 -11.833   1.442  0.00  0.00      C2   N
ATOM    450  CA  ARG A  32     -13.319 -12.927   0.526  0.00  0.00      C2   C
ATOM    451  C   ARG A  32     -12.766 -12.735  -0.880  0.00  0.00      C2   C
ATOM    452  O   ARG A  32     -13.099 -13.553  -1.768  0.00  0.00      C2   O
ATOM    453  CB  ARG A  32     -14.851 -12.928   0.372  0.00  0.00      C2   C
ATOM    454  CG  ARG A  32     -15.556 -12.860   1.802  0.00  0.00      C2   C
ATOM    455  CD  ARG A  32     -16.909 -13.523   1.584  0.00  0.00      C2   C
ATOM    456  NE  ARG A  32     -17.729 -12.881   0.549  0.00  0.00      C2   N
ATOM    457  CZ  ARG A  32     -18.851 -12.101   0.545  0.00  0.00      C2   C
ATOM    458  NH1 ARG A  32     -19.331 -11.722   1.743  0.00  0.00      C2   N
ATOM    459  NH2 ARG A  32     -19.433 -11.864  -0.592  0.00  0.00      C2   N
ATOM    460  H   ARG A  32     -13.701 -11.154   1.650  0.00  0.00      C2   H
ATOM    461  HA  ARG A  32     -12.960 -13.881   0.913  0.00  0.00      C2   H
ATOM    462  HB3 ARG A  32     -15.209 -13.763  -0.230  0.00  0.00      C2   H
ATOM    463  HB2 ARG A  32     -15.188 -12.110  -0.264  0.00  0.00      C2   H
ATOM    464  HG3 ARG A  32     -15.682 -11.848   2.188  0.00  0.00      C2   H
ATOM    465  HG2 ARG A  32     -14.971 -13.400   2.546  0.00  0.00      C2   H
ATOM    466  HD3 ARG A  32     -17.526 -13.722   2.460  0.00  0.00      C2   H
ATOM    467  HD2 ARG A  32     -16.740 -14.570   1.334  0.00  0.00      C2   H
ATOM    468  HE  ARG A  32     -17.263 -13.117  -0.315  0.00  0.00      C2   H
ATOM    469 HH12 ARG A  32     -18.696 -11.912   2.505  0.00  0.00      C2   H
ATOM    470 HH11 ARG A  32     -20.134 -11.120   1.861  0.00  0.00      C2   H
ATOM    471 HH22 ARG A  32     -20.405 -11.604  -0.681  0.00  0.00      C2   H
ATOM    472 HH21 ARG A  32     -19.007 -12.141  -1.465  0.00  0.00      C2   H
ATOM    473  N   GLU A  33     -11.824 -11.777  -1.016  0.00  0.00      C2   N
ATOM    474  CA  GLU A  33     -11.203 -11.449  -2.333  0.00  0.00      C2   C
ATOM    475  C   GLU A  33      -9.676 -11.652  -2.254  0.00  0.00      C2   C
ATOM    476  O   GLU A  33      -9.000 -11.051  -1.381  0.00  0.00      C2   O
ATOM    477  CB  GLU A  33     -11.480  -9.979  -2.620  0.00  0.00      C2   C
ATOM    478  CG  GLU A  33     -13.009  -9.615  -2.635  0.00  0.00      C2   C
ATOM    479  CD  GLU A  33     -13.412  -8.165  -2.982  0.00  0.00      C2   C
ATOM    480  OE1 GLU A  33     -12.592  -7.288  -3.212  0.00  0.00      C2   O
ATOM    481  OE2 GLU A  33     -14.650  -7.912  -3.167  0.00  0.00      C2   O
ATOM    482  H   GLU A  33     -11.681 -11.189  -0.207  0.00  0.00      C2   H
ATOM    483  HA  GLU A  33     -11.613 -12.083  -3.118  0.00  0.00      C2   H
ATOM    484  HB3 GLU A  33     -10.939  -9.783  -3.546  0.00  0.00      C2   H
ATOM    485  HB2 GLU A  33     -10.961  -9.466  -1.811  0.00  0.00      C2   H
ATOM    486  HG3 GLU A  33     -13.400  -9.757  -1.627  0.00  0.00      C2   H
ATOM    487  HG2 GLU A  33     -13.598 -10.400  -3.109  0.00  0.00      C2   H
ATOM    488  N   VAL A  34      -9.125 -12.428  -3.172  0.00  0.00      C2   N
ATOM    489  CA  VAL A  34      -7.720 -12.371  -3.520  0.00  0.00      C2   C
ATOM    490  C   VAL A  34      -7.645 -12.000  -5.026  0.00  0.00      C2   C
ATOM    491  O   VAL A  34      -8.258 -12.636  -5.865  0.00  0.00      C2   O
ATOM    492  CB  VAL A  34      -7.125 -13.825  -3.278  0.00  0.00      C2   C
ATOM    493  CG1 VAL A  34      -7.070 -14.204  -1.729  0.00  0.00      C2   C
ATOM    494  CG2 VAL A  34      -7.825 -14.854  -4.157  0.00  0.00      C2   C
ATOM    495  H   VAL A  34      -9.740 -12.830  -3.865  0.00  0.00      C2   H
ATOM    496  HA  VAL A  34      -7.204 -11.561  -3.005  0.00  0.00      C2   H
ATOM    497  HB  VAL A  34      -6.062 -13.833  -3.516  0.00  0.00      C2   H
ATOM    498 HG11 VAL A  34      -7.983 -14.058  -1.151  0.00  0.00      C2   H
ATOM    499 HG12 VAL A  34      -6.612 -15.185  -1.605  0.00  0.00      C2   H
ATOM    500 HG13 VAL A  34      -6.358 -13.494  -1.309  0.00  0.00      C2   H
ATOM    501 HG21 VAL A  34      -7.316 -15.055  -5.099  0.00  0.00      C2   H
ATOM    502 HG22 VAL A  34      -7.913 -15.831  -3.681  0.00  0.00      C2   H
ATOM    503 HG23 VAL A  34      -8.865 -14.620  -4.387  0.00  0.00      C2   H
ATOM    504  N   LYS A  35      -6.964 -10.863  -5.318  0.00  0.00      C2   N
ATOM    505  CA  LYS A  35      -6.687 -10.273  -6.610  0.00  0.00      C2   C
ATOM    506  C   LYS A  35      -5.417 -10.897  -7.222  0.00  0.00      C2   C
ATOM    507  O   LYS A  35      -4.444 -10.966  -6.487  0.00  0.00      C2   O
ATOM    508  CB  LYS A  35      -6.579  -8.736  -6.487  0.00  0.00      C2   C
ATOM    509  CG  LYS A  35      -6.512  -8.087  -7.969  0.00  0.00      C2   C
ATOM    510  CD  LYS A  35      -6.219  -6.536  -8.083  0.00  0.00      C2   C
ATOM    511  CE  LYS A  35      -7.282  -5.647  -7.327  0.00  0.00      C2   C
ATOM    512  NZ  LYS A  35      -6.767  -4.284  -7.181  0.00  0.00      C2   N
ATOM    513  H   LYS A  35      -6.502 -10.364  -4.571  0.00  0.00      C2   H
ATOM    514  HA  LYS A  35      -7.405 -10.567  -7.376  0.00  0.00      C2   H
ATOM    515  HB3 LYS A  35      -5.664  -8.396  -6.002  0.00  0.00      C2   H
ATOM    516  HB2 LYS A  35      -7.399  -8.387  -5.861  0.00  0.00      C2   H
ATOM    517  HG3 LYS A  35      -7.444  -8.287  -8.497  0.00  0.00      C2   H
ATOM    518  HG2 LYS A  35      -5.751  -8.581  -8.574  0.00  0.00      C2   H
ATOM    519  HD3 LYS A  35      -6.221  -6.311  -9.150  0.00  0.00      C2   H
ATOM    520  HD2 LYS A  35      -5.232  -6.273  -7.702  0.00  0.00      C2   H
ATOM    521  HE3 LYS A  35      -7.366  -5.935  -6.279  0.00  0.00      C2   H
ATOM    522  HE2 LYS A  35      -8.284  -5.685  -7.755  0.00  0.00      C2   H
ATOM    523  HZ1 LYS A  35      -7.194  -3.868  -6.366  0.00  0.00      C2   H
ATOM    524  HZ2 LYS A  35      -5.783  -4.267  -6.953  0.00  0.00      C2   H
ATOM    525  HZ3 LYS A  35      -6.967  -3.705  -7.984  0.00  0.00      C2   H
ATOM    526  N   LEU A  36      -5.497 -11.393  -8.463  0.00  0.00      C2   N
ATOM    527  CA  LEU A  36      -4.554 -12.245  -9.100  0.00  0.00      C2   C
ATOM    528  C   LEU A  36      -4.271 -11.646 -10.460  0.00  0.00      C2   C
ATOM    529  O   LEU A  36      -5.026 -10.793 -10.956  0.00  0.00      C2   O
ATOM    530  CB  LEU A  36      -5.153 -13.685  -9.259  0.00  0.00      C2   C
ATOM    531  CG  LEU A  36      -5.525 -14.494  -7.991  0.00  0.00      C2   C
ATOM    532  CD1 LEU A  36      -6.284 -15.809  -8.083  0.00  0.00      C2   C
ATOM    533  CD2 LEU A  36      -4.292 -14.608  -7.032  0.00  0.00      C2   C
ATOM    534  H   LEU A  36      -6.292 -11.250  -9.069  0.00  0.00      C2   H
ATOM    535  HA  LEU A  36      -3.586 -12.349  -8.609  0.00  0.00      C2   H
ATOM    536  HB3 LEU A  36      -4.368 -14.298  -9.704  0.00  0.00      C2   H
ATOM    537  HB2 LEU A  36      -6.004 -13.752  -9.936  0.00  0.00      C2   H
ATOM    538  HG  LEU A  36      -6.206 -13.843  -7.443  0.00  0.00      C2   H
ATOM    539 HD11 LEU A  36      -6.447 -16.154  -9.104  0.00  0.00      C2   H
ATOM    540 HD12 LEU A  36      -5.783 -16.595  -7.518  0.00  0.00      C2   H
ATOM    541 HD13 LEU A  36      -7.306 -15.616  -7.756  0.00  0.00      C2   H
ATOM    542 HD21 LEU A  36      -3.516 -15.216  -7.498  0.00  0.00      C2   H
ATOM    543 HD22 LEU A  36      -3.780 -13.648  -6.966  0.00  0.00      C2   H
ATOM    544 HD23 LEU A  36      -4.517 -15.007  -6.043  0.00  0.00      C2   H
ATOM    545  N   LEU A  37      -3.076 -11.978 -11.018  0.00  0.00      C2   N
ATOM    546  CA  LEU A  37      -2.662 -11.596 -12.332  0.00  0.00      C2   C
ATOM    547  C   LEU A  37      -2.487 -12.817 -13.287  0.00  0.00      C2   C
ATOM    548  O   LEU A  37      -1.477 -13.573 -13.093  0.00  0.00      C2   O
ATOM    549  CB  LEU A  37      -1.372 -10.802 -12.265  0.00  0.00      C2   C
ATOM    550  CG  LEU A  37      -0.507 -10.553 -13.594  0.00  0.00      C2   C
ATOM    551  CD1 LEU A  37      -1.374  -9.895 -14.700  0.00  0.00      C2   C
ATOM    552  CD2 LEU A  37       0.760  -9.740 -13.344  0.00  0.00      C2   C
ATOM    553  H   LEU A  37      -2.518 -12.719 -10.616  0.00  0.00      C2   H
ATOM    554  HA  LEU A  37      -3.435 -10.958 -12.759  0.00  0.00      C2   H
ATOM    555  HB3 LEU A  37      -0.678 -11.329 -11.611  0.00  0.00      C2   H
ATOM    556  HB2 LEU A  37      -1.477  -9.806 -11.833  0.00  0.00      C2   H
ATOM    557  HG  LEU A  37      -0.151 -11.575 -13.719  0.00  0.00      C2   H
ATOM    558 HD11 LEU A  37      -1.927 -10.592 -15.329  0.00  0.00      C2   H
ATOM    559 HD12 LEU A  37      -2.039  -9.156 -14.254  0.00  0.00      C2   H
ATOM    560 HD13 LEU A  37      -0.843  -9.348 -15.478  0.00  0.00      C2   H
ATOM    561 HD21 LEU A  37       1.549 -10.312 -13.832  0.00  0.00      C2   H
ATOM    562 HD22 LEU A  37       0.812  -8.783 -13.863  0.00  0.00      C2   H
ATOM    563 HD23 LEU A  37       1.069  -9.565 -12.313  0.00  0.00      C2   H
ATOM    564  N   LEU A  38      -3.414 -12.961 -14.316  0.00  0.00      C2   N
ATOM    565  CA  LEU A  38      -3.292 -14.065 -15.230  0.00  0.00      C2   C
ATOM    566  C   LEU A  38      -2.292 -13.715 -16.362  0.00  0.00      C2   C
ATOM    567  O   LEU A  38      -2.470 -12.673 -17.038  0.00  0.00      C2   O
ATOM    568  CB  LEU A  38      -4.737 -14.500 -15.653  0.00  0.00      C2   C
ATOM    569  CG  LEU A  38      -4.910 -15.516 -16.875  0.00  0.00      C2   C
ATOM    570  CD1 LEU A  38      -4.534 -16.984 -16.463  0.00  0.00      C2   C
ATOM    571  CD2 LEU A  38      -6.307 -15.437 -17.498  0.00  0.00      C2   C
ATOM    572  H   LEU A  38      -4.094 -12.222 -14.422  0.00  0.00      C2   H
ATOM    573  HA  LEU A  38      -2.778 -14.860 -14.689  0.00  0.00      C2   H
ATOM    574  HB3 LEU A  38      -5.218 -13.577 -15.978  0.00  0.00      C2   H
ATOM    575  HB2 LEU A  38      -5.315 -14.915 -14.827  0.00  0.00      C2   H
ATOM    576  HG  LEU A  38      -4.227 -15.259 -17.684  0.00  0.00      C2   H
ATOM    577 HD11 LEU A  38      -4.865 -17.672 -17.241  0.00  0.00      C2   H
ATOM    578 HD12 LEU A  38      -3.459 -16.955 -16.281  0.00  0.00      C2   H
ATOM    579 HD13 LEU A  38      -5.061 -17.220 -15.539  0.00  0.00      C2   H
ATOM    580 HD21 LEU A  38      -6.182 -15.243 -18.564  0.00  0.00      C2   H
ATOM    581 HD22 LEU A  38      -6.894 -16.355 -17.507  0.00  0.00      C2   H
ATOM    582 HD23 LEU A  38      -6.889 -14.646 -17.026  0.00  0.00      C2   H
ATOM    583  N   LEU A  39      -1.333 -14.647 -16.686  0.00  0.00      C2   N
ATOM    584  CA  LEU A  39      -0.356 -14.414 -17.770  0.00  0.00      C2   C
ATOM    585  C   LEU A  39      -0.370 -15.571 -18.812  0.00  0.00      C2   C
ATOM    586  O   LEU A  39      -0.557 -16.708 -18.435  0.00  0.00      C2   O
ATOM    587  CB  LEU A  39       1.078 -14.278 -17.250  0.00  0.00      C2   C
ATOM    588  CG  LEU A  39       1.241 -13.012 -16.362  0.00  0.00      C2   C
ATOM    589  CD1 LEU A  39       2.666 -12.806 -15.741  0.00  0.00      C2   C
ATOM    590  CD2 LEU A  39       0.727 -11.776 -17.075  0.00  0.00      C2   C
ATOM    591  H   LEU A  39      -1.419 -15.555 -16.253  0.00  0.00      C2   H
ATOM    592  HA  LEU A  39      -0.594 -13.488 -18.293  0.00  0.00      C2   H
ATOM    593  HB3 LEU A  39       1.776 -14.269 -18.087  0.00  0.00      C2   H
ATOM    594  HB2 LEU A  39       1.398 -15.205 -16.774  0.00  0.00      C2   H
ATOM    595  HG  LEU A  39       0.545 -13.176 -15.539  0.00  0.00      C2   H
ATOM    596 HD11 LEU A  39       2.687 -11.887 -15.156  0.00  0.00      C2   H
ATOM    597 HD12 LEU A  39       2.954 -13.684 -15.163  0.00  0.00      C2   H
ATOM    598 HD13 LEU A  39       3.414 -12.667 -16.522  0.00  0.00      C2   H
ATOM    599 HD21 LEU A  39       1.431 -10.997 -16.784  0.00  0.00      C2   H
ATOM    600 HD22 LEU A  39       0.712 -11.831 -18.164  0.00  0.00      C2   H
ATOM    601 HD23 LEU A  39      -0.287 -11.467 -16.820  0.00  0.00      C2   H
ATOM    602  N   GLY A  40      -0.156 -15.258 -20.094  0.00  0.00      C2   N
ATOM    603  CA  GLY A  40       0.055 -16.239 -21.148  0.00  0.00      C2   C
ATOM    604  C   GLY A  40       0.488 -15.523 -22.429  0.00  0.00      C2   C
ATOM    605  O   GLY A  40      -0.101 -14.531 -22.797  0.00  0.00      C2   O
ATOM    606  H   GLY A  40       0.014 -14.317 -20.419  0.00  0.00      C2   H
ATOM    607  HA3 GLY A  40      -0.769 -16.953 -21.165  0.00  0.00      C2   H
ATOM    608  HA2 GLY A  40       0.889 -16.804 -20.734  0.00  0.00      C2   H
ATOM    609  N   ALA A  41       1.584 -16.047 -23.092  0.00  0.00      C2   N
ATOM    610  CA  ALA A  41       2.284 -15.438 -24.206  0.00  0.00      C2   C
ATOM    611  C   ALA A  41       1.645 -15.689 -25.566  0.00  0.00      C2   C
ATOM    612  O   ALA A  41       2.357 -15.965 -26.525  0.00  0.00      C2   O
ATOM    613  CB  ALA A  41       3.842 -15.805 -24.199  0.00  0.00      C2   C
ATOM    614  H   ALA A  41       1.899 -16.947 -22.759  0.00  0.00      C2   H
ATOM    615  HA  ALA A  41       2.302 -14.374 -23.972  0.00  0.00      C2   H
ATOM    616  HB1 ALA A  41       4.391 -15.051 -24.764  0.00  0.00      C2   H
ATOM    617  HB2 ALA A  41       4.130 -15.784 -23.148  0.00  0.00      C2   H
ATOM    618  HB3 ALA A  41       4.166 -16.795 -24.520  0.00  0.00      C2   H
ATOM    619  N   GLY A  42       0.333 -15.414 -25.688  0.00  0.00      C2   N
ATOM    620  CA  GLY A  42      -0.507 -15.489 -26.860  0.00  0.00      C2   C
ATOM    621  C   GLY A  42      -1.569 -16.589 -26.526  0.00  0.00      C2   C
ATOM    622  O   GLY A  42      -1.939 -16.691 -25.359  0.00  0.00      C2   O
ATOM    623  H   GLY A  42      -0.126 -14.874 -24.968  0.00  0.00      C2   H
ATOM    624  HA3 GLY A  42       0.024 -15.732 -27.780  0.00  0.00      C2   H
ATOM    625  HA2 GLY A  42      -1.045 -14.548 -26.979  0.00  0.00      C2   H
ATOM    626  N   GLU A  43      -1.935 -17.434 -27.524  0.00  0.00      C2   N
ATOM    627  CA  GLU A  43      -2.738 -18.641 -27.153  0.00  0.00      C2   C
ATOM    628  C   GLU A  43      -1.976 -19.737 -26.411  0.00  0.00      C2   C
ATOM    629  O   GLU A  43      -1.089 -20.319 -26.931  0.00  0.00      C2   O
ATOM    630  CB  GLU A  43      -3.284 -19.110 -28.548  0.00  0.00      C2   C
ATOM    631  CG  GLU A  43      -3.924 -20.558 -28.742  0.00  0.00      C2   C
ATOM    632  CD  GLU A  43      -4.857 -20.546 -29.880  0.00  0.00      C2   C
ATOM    633  OE1 GLU A  43      -4.677 -19.957 -30.931  0.00  0.00      C2   O
ATOM    634  OE2 GLU A  43      -5.858 -21.236 -29.854  0.00  0.00      C2   O
ATOM    635  H   GLU A  43      -1.551 -17.344 -28.454  0.00  0.00      C2   H
ATOM    636  HA  GLU A  43      -3.533 -18.308 -26.486  0.00  0.00      C2   H
ATOM    637  HB3 GLU A  43      -2.465 -19.115 -29.268  0.00  0.00      C2   H
ATOM    638  HB2 GLU A  43      -4.077 -18.398 -28.781  0.00  0.00      C2   H
ATOM    639  HG3 GLU A  43      -4.456 -20.870 -27.843  0.00  0.00      C2   H
ATOM    640  HG2 GLU A  43      -3.138 -21.309 -28.823  0.00  0.00      C2   H
ATOM    641  N   SER A  44      -2.358 -19.877 -25.153  0.00  0.00      C2   N
ATOM    642  CA  SER A  44      -1.504 -20.419 -24.071  0.00  0.00      C2   C
ATOM    643  C   SER A  44      -2.339 -21.352 -23.169  0.00  0.00      C2   C
ATOM    644  O   SER A  44      -1.763 -21.911 -22.247  0.00  0.00      C2   O
ATOM    645  CB  SER A  44      -0.798 -19.253 -23.388  0.00  0.00      C2   C
ATOM    646  OG  SER A  44      -1.829 -18.403 -22.952  0.00  0.00      C2   O
ATOM    647  H   SER A  44      -3.278 -19.515 -24.946  0.00  0.00      C2   H
ATOM    648  HA  SER A  44      -0.709 -21.022 -24.509  0.00  0.00      C2   H
ATOM    649  HB3 SER A  44      -0.114 -18.816 -24.116  0.00  0.00      C2   H
ATOM    650  HB2 SER A  44      -0.113 -19.430 -22.558  0.00  0.00      C2   H
ATOM    651  HG  SER A  44      -2.025 -17.796 -23.670  0.00  0.00      C2   H
ATOM    652  N   GLY A  45      -3.592 -21.568 -23.600  0.00  0.00      C2   N
ATOM    653  CA  GLY A  45      -4.665 -22.356 -22.940  0.00  0.00      C2   C
ATOM    654  C   GLY A  45      -5.424 -21.574 -21.869  0.00  0.00      C2   C
ATOM    655  O   GLY A  45      -6.282 -22.189 -21.192  0.00  0.00      C2   O
ATOM    656  H   GLY A  45      -3.791 -21.270 -24.544  0.00  0.00      C2   H
ATOM    657  HA3 GLY A  45      -4.202 -23.289 -22.620  0.00  0.00      C2   H
ATOM    658  HA2 GLY A  45      -5.470 -22.550 -23.648  0.00  0.00      C2   H
ATOM    659  N   LYS A  46      -5.058 -20.327 -21.576  0.00  0.00      C2   N
ATOM    660  CA  LYS A  46      -5.581 -19.503 -20.508  0.00  0.00      C2   C
ATOM    661  C   LYS A  46      -7.126 -19.516 -20.264  0.00  0.00      C2   C
ATOM    662  O   LYS A  46      -7.607 -19.938 -19.257  0.00  0.00      C2   O
ATOM    663  CB  LYS A  46      -4.828 -18.154 -20.358  0.00  0.00      C2   C
ATOM    664  CG  LYS A  46      -4.767 -17.255 -21.634  0.00  0.00      C2   C
ATOM    665  CD  LYS A  46      -3.842 -16.125 -21.230  0.00  0.00      C2   C
ATOM    666  CE  LYS A  46      -3.550 -15.044 -22.323  0.00  0.00      C2   C
ATOM    667  NZ  LYS A  46      -4.710 -14.377 -22.840  0.00  0.00      C2   N
ATOM    668  H   LYS A  46      -4.315 -19.860 -22.075  0.00  0.00      C2   H
ATOM    669  HA  LYS A  46      -5.314 -20.069 -19.616  0.00  0.00      C2   H
ATOM    670  HB3 LYS A  46      -3.804 -18.309 -20.018  0.00  0.00      C2   H
ATOM    671  HB2 LYS A  46      -5.298 -17.587 -19.555  0.00  0.00      C2   H
ATOM    672  HG3 LYS A  46      -5.695 -16.876 -22.062  0.00  0.00      C2   H
ATOM    673  HG2 LYS A  46      -4.199 -17.758 -22.416  0.00  0.00      C2   H
ATOM    674  HD3 LYS A  46      -2.912 -16.451 -20.764  0.00  0.00      C2   H
ATOM    675  HD2 LYS A  46      -4.332 -15.647 -20.382  0.00  0.00      C2   H
ATOM    676  HE3 LYS A  46      -3.007 -15.530 -23.134  0.00  0.00      C2   H
ATOM    677  HE2 LYS A  46      -2.917 -14.303 -21.834  0.00  0.00      C2   H
ATOM    678  HZ1 LYS A  46      -5.129 -13.928 -22.038  0.00  0.00      C2   H
ATOM    679  HZ2 LYS A  46      -4.358 -13.702 -23.503  0.00  0.00      C2   H
ATOM    680  HZ3 LYS A  46      -5.296 -15.035 -23.334  0.00  0.00      C2   H
ATOM    681  N   SER A  47      -7.805 -19.168 -21.366  0.00  0.00      C2   N
ATOM    682  CA  SER A  47      -9.255 -19.069 -21.546  0.00  0.00      C2   C
ATOM    683  C   SER A  47      -9.900 -20.458 -21.455  0.00  0.00      C2   C
ATOM    684  O   SER A  47     -11.018 -20.564 -21.036  0.00  0.00      C2   O
ATOM    685  CB  SER A  47      -9.709 -18.323 -22.781  0.00  0.00      C2   C
ATOM    686  OG  SER A  47      -9.186 -18.694 -24.021  0.00  0.00      C2   O
ATOM    687  H   SER A  47      -7.232 -18.929 -22.163  0.00  0.00      C2   H
ATOM    688  HA  SER A  47      -9.682 -18.573 -20.674  0.00  0.00      C2   H
ATOM    689  HB3 SER A  47      -9.457 -17.270 -22.657  0.00  0.00      C2   H
ATOM    690  HB2 SER A  47     -10.799 -18.347 -22.764  0.00  0.00      C2   H
ATOM    691  HG  SER A  47      -9.933 -19.059 -24.501  0.00  0.00      C2   H
ATOM    692  N   THR A  48      -9.070 -21.512 -21.687  0.00  0.00      C2   N
ATOM    693  CA  THR A  48      -9.545 -22.864 -21.571  0.00  0.00      C2   C
ATOM    694  C   THR A  48      -9.375 -23.383 -20.132  0.00  0.00      C2   C
ATOM    695  O   THR A  48     -10.137 -24.234 -19.770  0.00  0.00      C2   O
ATOM    696  CB  THR A  48      -8.774 -23.773 -22.593  0.00  0.00      C2   C
ATOM    697  OG1 THR A  48      -8.805 -23.314 -23.871  0.00  0.00      C2   O
ATOM    698  CG2 THR A  48      -9.109 -25.271 -22.621  0.00  0.00      C2   C
ATOM    699  H   THR A  48      -8.070 -21.441 -21.812  0.00  0.00      C2   H
ATOM    700  HA  THR A  48     -10.624 -22.901 -21.719  0.00  0.00      C2   H
ATOM    701  HB  THR A  48      -7.728 -23.773 -22.285  0.00  0.00      C2   H
ATOM    702  HG1 THR A  48      -8.280 -22.513 -23.927  0.00  0.00      C2   H
ATOM    703 HG21 THR A  48      -8.857 -25.704 -23.589  0.00  0.00      C2   H
ATOM    704 HG22 THR A  48      -8.780 -25.788 -21.720  0.00  0.00      C2   H
ATOM    705 HG23 THR A  48     -10.182 -25.394 -22.769  0.00  0.00      C2   H
ATOM    706  N   ILE A  49      -8.299 -23.008 -19.380  0.00  0.00      C2   N
ATOM    707  CA  ILE A  49      -8.259 -23.319 -17.939  0.00  0.00      C2   C
ATOM    708  C   ILE A  49      -9.398 -22.557 -17.159  0.00  0.00      C2   C
ATOM    709  O   ILE A  49     -10.047 -23.155 -16.294  0.00  0.00      C2   O
ATOM    710  CB  ILE A  49      -6.832 -22.907 -17.307  0.00  0.00      C2   C
ATOM    711  CG1 ILE A  49      -5.861 -24.005 -17.804  0.00  0.00      C2   C
ATOM    712  CG2 ILE A  49      -6.738 -22.931 -15.737  0.00  0.00      C2   C
ATOM    713  CD1 ILE A  49      -4.423 -23.682 -17.579  0.00  0.00      C2   C
ATOM    714  H   ILE A  49      -7.736 -22.206 -19.622  0.00  0.00      C2   H
ATOM    715  HA  ILE A  49      -8.418 -24.397 -17.903  0.00  0.00      C2   H
ATOM    716  HB  ILE A  49      -6.445 -21.995 -17.761  0.00  0.00      C2   H
ATOM    717 HG13 ILE A  49      -6.006 -24.201 -18.866  0.00  0.00      C2   H
ATOM    718 HG12 ILE A  49      -6.115 -24.905 -17.244  0.00  0.00      C2   H
ATOM    719 HG21 ILE A  49      -5.706 -22.741 -15.441  0.00  0.00      C2   H
ATOM    720 HG22 ILE A  49      -7.240 -22.056 -15.324  0.00  0.00      C2   H
ATOM    721 HG23 ILE A  49      -7.136 -23.823 -15.254  0.00  0.00      C2   H
ATOM    722 HD11 ILE A  49      -3.858 -23.230 -18.395  0.00  0.00      C2   H
ATOM    723 HD12 ILE A  49      -4.302 -22.961 -16.770  0.00  0.00      C2   H
ATOM    724 HD13 ILE A  49      -3.827 -24.549 -17.295  0.00  0.00      C2   H
ATOM    725  N   VAL A  50      -9.669 -21.344 -17.548  0.00  0.00      C2   N
ATOM    726  CA  VAL A  50     -10.731 -20.524 -17.016  0.00  0.00      C2   C
ATOM    727  C   VAL A  50     -12.131 -21.036 -17.212  0.00  0.00      C2   C
ATOM    728  O   VAL A  50     -13.023 -20.984 -16.394  0.00  0.00      C2   O
ATOM    729  CB  VAL A  50     -10.596 -19.023 -17.517  0.00  0.00      C2   C
ATOM    730  CG1 VAL A  50     -11.819 -18.065 -17.435  0.00  0.00      C2   C
ATOM    731  CG2 VAL A  50      -9.483 -18.369 -16.811  0.00  0.00      C2   C
ATOM    732  H   VAL A  50      -8.994 -20.751 -18.010  0.00  0.00      C2   H
ATOM    733  HA  VAL A  50     -10.746 -20.391 -15.934  0.00  0.00      C2   H
ATOM    734  HB  VAL A  50     -10.249 -19.179 -18.538  0.00  0.00      C2   H
ATOM    735 HG11 VAL A  50     -11.514 -17.302 -18.151  0.00  0.00      C2   H
ATOM    736 HG12 VAL A  50     -12.760 -18.374 -17.891  0.00  0.00      C2   H
ATOM    737 HG13 VAL A  50     -11.997 -17.761 -16.404  0.00  0.00      C2   H
ATOM    738 HG21 VAL A  50      -9.415 -17.343 -17.173  0.00  0.00      C2   H
ATOM    739 HG22 VAL A  50      -9.734 -18.257 -15.757  0.00  0.00      C2   H
ATOM    740 HG23 VAL A  50      -8.546 -18.893 -17.000  0.00  0.00      C2   H
ATOM    741  N   LYS A  51     -12.351 -21.711 -18.282  0.00  0.00      C2   N
ATOM    742  CA  LYS A  51     -13.609 -22.441 -18.595  0.00  0.00      C2   C
ATOM    743  C   LYS A  51     -13.935 -23.557 -17.598  0.00  0.00      C2   C
ATOM    744  O   LYS A  51     -15.124 -23.957 -17.449  0.00  0.00      C2   O
ATOM    745  CB  LYS A  51     -13.372 -23.024 -19.952  0.00  0.00      C2   C
ATOM    746  CG  LYS A  51     -14.527 -23.817 -20.533  0.00  0.00      C2   C
ATOM    747  CD  LYS A  51     -14.524 -24.285 -22.061  0.00  0.00      C2   C
ATOM    748  CE  LYS A  51     -14.686 -23.073 -23.065  0.00  0.00      C2   C
ATOM    749  NZ  LYS A  51     -14.459 -23.414 -24.443  0.00  0.00      C2   N
ATOM    750  H   LYS A  51     -11.668 -21.801 -19.020  0.00  0.00      C2   H
ATOM    751  HA  LYS A  51     -14.453 -21.752 -18.580  0.00  0.00      C2   H
ATOM    752  HB3 LYS A  51     -12.588 -23.780 -19.978  0.00  0.00      C2   H
ATOM    753  HB2 LYS A  51     -13.191 -22.183 -20.622  0.00  0.00      C2   H
ATOM    754  HG3 LYS A  51     -15.452 -23.243 -20.477  0.00  0.00      C2   H
ATOM    755  HG2 LYS A  51     -14.783 -24.701 -19.949  0.00  0.00      C2   H
ATOM    756  HD3 LYS A  51     -15.368 -24.966 -22.167  0.00  0.00      C2   H
ATOM    757  HD2 LYS A  51     -13.668 -24.886 -22.367  0.00  0.00      C2   H
ATOM    758  HE3 LYS A  51     -13.843 -22.427 -22.822  0.00  0.00      C2   H
ATOM    759  HE2 LYS A  51     -15.623 -22.539 -22.902  0.00  0.00      C2   H
ATOM    760  HZ1 LYS A  51     -15.024 -24.157 -24.827  0.00  0.00      C2   H
ATOM    761  HZ2 LYS A  51     -14.526 -22.651 -25.101  0.00  0.00      C2   H
ATOM    762  HZ3 LYS A  51     -13.535 -23.811 -24.544  0.00  0.00      C2   H
ATOM    763  N   GLN A  52     -12.935 -24.017 -16.875  0.00  0.00      C2   N
ATOM    764  CA  GLN A  52     -13.111 -24.909 -15.718  0.00  0.00      C2   C
ATOM    765  C   GLN A  52     -13.438 -24.182 -14.378  0.00  0.00      C2   C
ATOM    766  O   GLN A  52     -14.288 -24.628 -13.693  0.00  0.00      C2   O
ATOM    767  CB  GLN A  52     -11.841 -25.790 -15.536  0.00  0.00      C2   C
ATOM    768  CG  GLN A  52     -11.543 -26.786 -16.687  0.00  0.00      C2   C
ATOM    769  CD  GLN A  52     -10.288 -27.694 -16.584  0.00  0.00      C2   C
ATOM    770  OE1 GLN A  52      -9.283 -27.285 -16.102  0.00  0.00      C2   O
ATOM    771  NE2 GLN A  52     -10.427 -28.966 -16.936  0.00  0.00      C2   N
ATOM    772  H   GLN A  52     -11.987 -23.703 -17.028  0.00  0.00      C2   H
ATOM    773  HA  GLN A  52     -13.936 -25.585 -15.940  0.00  0.00      C2   H
ATOM    774  HB3 GLN A  52     -11.886 -26.383 -14.622  0.00  0.00      C2   H
ATOM    775  HB2 GLN A  52     -10.950 -25.174 -15.413  0.00  0.00      C2   H
ATOM    776  HG3 GLN A  52     -11.573 -26.188 -17.598  0.00  0.00      C2   H
ATOM    777  HG2 GLN A  52     -12.365 -27.502 -16.688  0.00  0.00      C2   H
ATOM    778 HE22 GLN A  52      -9.689 -29.611 -16.691  0.00  0.00      C2   H
ATOM    779 HE21 GLN A  52     -11.281 -29.256 -17.390  0.00  0.00      C2   H
ATOM    780  N   MET A  53     -12.943 -22.990 -14.242  0.00  0.00      C2   N
ATOM    781  CA  MET A  53     -12.992 -22.213 -12.972  0.00  0.00      C2   C
ATOM    782  C   MET A  53     -14.401 -21.529 -13.068  0.00  0.00      C2   C
ATOM    783  O   MET A  53     -15.104 -21.376 -12.000  0.00  0.00      C2   O
ATOM    784  CB  MET A  53     -11.885 -21.223 -12.956  0.00  0.00      C2   C
ATOM    785  CG  MET A  53     -10.536 -21.887 -12.647  0.00  0.00      C2   C
ATOM    786  SD  MET A  53      -9.095 -20.802 -12.884  0.00  0.00      C2   S
ATOM    787  CE  MET A  53      -7.970 -22.283 -12.642  0.00  0.00      C2   C
ATOM    788  H   MET A  53     -12.673 -22.584 -15.127  0.00  0.00      C2   H
ATOM    789  HA  MET A  53     -12.990 -22.806 -12.058  0.00  0.00      C2   H
ATOM    790  HB3 MET A  53     -12.157 -20.462 -12.224  0.00  0.00      C2   H
ATOM    791  HB2 MET A  53     -11.769 -20.657 -13.880  0.00  0.00      C2   H
ATOM    792  HG3 MET A  53     -10.363 -22.719 -13.330  0.00  0.00      C2   H
ATOM    793  HG2 MET A  53     -10.527 -22.370 -11.670  0.00  0.00      C2   H
ATOM    794  HE1 MET A  53      -8.122 -22.543 -11.595  0.00  0.00      C2   H
ATOM    795  HE2 MET A  53      -8.337 -23.128 -13.225  0.00  0.00      C2   H
ATOM    796  HE3 MET A  53      -6.959 -22.019 -12.952  0.00  0.00      C2   H
ATOM    797  N   LYS A  54     -14.877 -21.151 -14.255  0.00  0.00      C2   N
ATOM    798  CA  LYS A  54     -16.237 -20.524 -14.441  0.00  0.00      C2   C
ATOM    799  C   LYS A  54     -17.321 -21.634 -14.592  0.00  0.00      C2   C
ATOM    800  O   LYS A  54     -18.451 -21.421 -14.175  0.00  0.00      C2   O
ATOM    801  CB  LYS A  54     -16.234 -19.550 -15.599  0.00  0.00      C2   C
ATOM    802  CG  LYS A  54     -15.321 -18.315 -15.084  0.00  0.00      C2   C
ATOM    803  CD  LYS A  54     -15.303 -17.140 -16.059  0.00  0.00      C2   C
ATOM    804  CE  LYS A  54     -16.675 -16.319 -16.115  0.00  0.00      C2   C
ATOM    805  NZ  LYS A  54     -16.829 -15.477 -14.893  0.00  0.00      C2   N
ATOM    806  H   LYS A  54     -14.458 -21.514 -15.099  0.00  0.00      C2   H
ATOM    807  HA  LYS A  54     -16.500 -19.880 -13.602  0.00  0.00      C2   H
ATOM    808  HB3 LYS A  54     -17.282 -19.383 -15.845  0.00  0.00      C2   H
ATOM    809  HB2 LYS A  54     -15.736 -20.003 -16.457  0.00  0.00      C2   H
ATOM    810  HG3 LYS A  54     -14.306 -18.697 -14.976  0.00  0.00      C2   H
ATOM    811  HG2 LYS A  54     -15.724 -17.903 -14.159  0.00  0.00      C2   H
ATOM    812  HD3 LYS A  54     -14.998 -17.438 -17.062  0.00  0.00      C2   H
ATOM    813  HD2 LYS A  54     -14.482 -16.466 -15.814  0.00  0.00      C2   H
ATOM    814  HE3 LYS A  54     -17.583 -16.920 -16.084  0.00  0.00      C2   H
ATOM    815  HE2 LYS A  54     -16.759 -15.781 -17.060  0.00  0.00      C2   H
ATOM    816  HZ1 LYS A  54     -15.984 -14.924 -14.866  0.00  0.00      C2   H
ATOM    817  HZ2 LYS A  54     -17.671 -14.923 -14.950  0.00  0.00      C2   H
ATOM    818  HZ3 LYS A  54     -16.951 -16.095 -14.103  0.00  0.00      C2   H
ATOM    819  N   NMA A  54     -16.862 -22.849 -14.923  0.00  0.00      C2   N
ATOM    820  CA  NMA A  54     -17.738 -23.946 -15.030  0.00  0.00      C2   C
ATOM    821  H   NMA A  54     -15.868 -22.987 -14.808  0.00  0.00      C2   H
ATOM    822  CH3 ACE A 180      -8.958  -6.163 -29.386  0.00  0.00      C2   C
ATOM    823  C   ACE A 180      -8.998  -4.736 -28.790  0.00  0.00      C2   C
ATOM    824  O   ACE A 180      -7.957  -4.130 -28.527  0.00  0.00      C2   O
ATOM    825  1H  ACE A 180      -8.943  -5.845 -30.429  0.00  0.00      C2   H
ATOM    826  2H  ACE A 180      -8.049  -6.752 -29.261  0.00  0.00      C2   H
ATOM    827  3H  ACE A 180      -9.893  -6.701 -29.231  0.00  0.00      C2   H
ATOM    828  N   THR A 181     -10.228  -4.275 -28.506  0.00  0.00      C2   N
ATOM    829  CA  THR A 181     -10.584  -3.031 -27.809  0.00  0.00      C2   C
ATOM    830  C   THR A 181     -11.029  -3.356 -26.407  0.00  0.00      C2   C
ATOM    831  O   THR A 181     -11.484  -2.500 -25.632  0.00  0.00      C2   O
ATOM    832  CB  THR A 181     -11.705  -2.286 -28.624  0.00  0.00      C2   C
ATOM    833  OG1 THR A 181     -12.580  -3.219 -29.231  0.00  0.00      C2   O
ATOM    834  CG2 THR A 181     -11.228  -1.519 -29.818  0.00  0.00      C2   C
ATOM    835  H1  THR A 181     -11.067  -4.750 -28.805  0.00  0.00      C2   H
ATOM    836  HA  THR A 181      -9.673  -2.437 -27.732  0.00  0.00      C2   H
ATOM    837  HB  THR A 181     -12.418  -1.740 -28.006  0.00  0.00      C2   H
ATOM    838  HG1 THR A 181     -13.124  -3.431 -28.469  0.00  0.00      C2   H
ATOM    839 HG21 THR A 181     -10.582  -0.643 -29.779  0.00  0.00      C2   H
ATOM    840 HG22 THR A 181     -10.606  -2.200 -30.400  0.00  0.00      C2   H
ATOM    841 HG23 THR A 181     -12.115  -1.214 -30.374  0.00  0.00      C2   H
ATOM    842  N   THR A 182     -10.801  -4.669 -26.039  0.00  0.00      C2   N
ATOM    843  CA  THR A 182     -11.242  -5.313 -24.801  0.00  0.00      C2   C
ATOM    844  C   THR A 182     -10.621  -4.706 -23.510  0.00  0.00      C2   C
ATOM    845  O   THR A 182     -11.317  -4.594 -22.518  0.00  0.00      C2   O
ATOM    846  CB  THR A 182     -10.737  -6.792 -24.899  0.00  0.00      C2   C
ATOM    847  OG1 THR A 182      -9.335  -6.926 -25.293  0.00  0.00      C2   O
ATOM    848  CG2 THR A 182     -11.585  -7.504 -25.954  0.00  0.00      C2   C
ATOM    849  H   THR A 182     -10.575  -5.398 -26.701  0.00  0.00      C2   H
ATOM    850  HA  THR A 182     -12.328  -5.223 -24.779  0.00  0.00      C2   H
ATOM    851  HB  THR A 182     -10.994  -7.294 -23.966  0.00  0.00      C2   H
ATOM    852  HG1 THR A 182      -8.825  -6.842 -24.483  0.00  0.00      C2   H
ATOM    853 HG21 THR A 182     -11.236  -7.373 -26.978  0.00  0.00      C2   H
ATOM    854 HG22 THR A 182     -11.651  -8.545 -25.637  0.00  0.00      C2   H
ATOM    855 HG23 THR A 182     -12.621  -7.174 -26.028  0.00  0.00      C2   H
ATOM    856  N   GLY A 183      -9.373  -4.214 -23.656  0.00  0.00      C2   N
ATOM    857  CA  GLY A 183      -8.681  -3.692 -22.474  0.00  0.00      C2   C
ATOM    858  C   GLY A 183      -8.005  -4.752 -21.637  0.00  0.00      C2   C
ATOM    859  O   GLY A 183      -7.693  -5.808 -22.132  0.00  0.00      C2   O
ATOM    860  H   GLY A 183      -8.795  -4.177 -24.483  0.00  0.00      C2   H
ATOM    861  HA3 GLY A 183      -9.320  -2.968 -21.969  0.00  0.00      C2   H
ATOM    862  HA2 GLY A 183      -7.887  -3.047 -22.851  0.00  0.00      C2   H
ATOM    863  N   ILE A 184      -7.805  -4.441 -20.367  0.00  0.00      C2   N
ATOM    864  CA  ILE A 184      -7.495  -5.418 -19.327  0.00  0.00      C2   C
ATOM    865  C   ILE A 184      -8.808  -5.896 -18.779  0.00  0.00      C2   C
ATOM    866  O   ILE A 184      -9.688  -5.064 -18.630  0.00  0.00      C2   O
ATOM    867  CB  ILE A 184      -6.648  -4.715 -18.188  0.00  0.00      C2   C
ATOM    868  CG1 ILE A 184      -5.302  -4.421 -18.921  0.00  0.00      C2   C
ATOM    869  CG2 ILE A 184      -6.630  -5.513 -16.850  0.00  0.00      C2   C
ATOM    870  CD1 ILE A 184      -4.176  -3.987 -18.041  0.00  0.00      C2   C
ATOM    871  H   ILE A 184      -8.094  -3.513 -20.094  0.00  0.00      C2   H
ATOM    872  HA  ILE A 184      -6.960  -6.325 -19.609  0.00  0.00      C2   H
ATOM    873  HB  ILE A 184      -7.031  -3.713 -17.995  0.00  0.00      C2   H
ATOM    874 HG13 ILE A 184      -5.591  -3.657 -19.644  0.00  0.00      C2   H
ATOM    875 HG12 ILE A 184      -4.995  -5.293 -19.498  0.00  0.00      C2   H
ATOM    876 HG21 ILE A 184      -7.545  -5.455 -16.261  0.00  0.00      C2   H
ATOM    877 HG22 ILE A 184      -6.558  -6.571 -17.104  0.00  0.00      C2   H
ATOM    878 HG23 ILE A 184      -5.787  -5.151 -16.262  0.00  0.00      C2   H
ATOM    879 HD11 ILE A 184      -3.507  -3.336 -18.605  0.00  0.00      C2   H
ATOM    880 HD12 ILE A 184      -4.452  -3.519 -17.096  0.00  0.00      C2   H
ATOM    881 HD13 ILE A 184      -3.466  -4.787 -17.831  0.00  0.00      C2   H
ATOM    882  N   VAL A 185      -8.870  -7.202 -18.585  0.00  0.00      C2   N
ATOM    883  CA  VAL A 185     -10.123  -7.880 -18.571  0.00  0.00      C2   C
ATOM    884  C   VAL A 185     -10.251  -8.830 -17.339  0.00  0.00      C2   C
ATOM    885  O   VAL A 185      -9.325  -9.585 -17.083  0.00  0.00      C2   O
ATOM    886  CB  VAL A 185     -10.333  -8.681 -19.853  0.00  0.00      C2   C
ATOM    887  CG1 VAL A 185     -11.434  -9.737 -19.767  0.00  0.00      C2   C
ATOM    888  CG2 VAL A 185     -10.609  -7.749 -21.092  0.00  0.00      C2   C
ATOM    889  H   VAL A 185      -8.083  -7.793 -18.809  0.00  0.00      C2   H
ATOM    890  HA  VAL A 185     -10.910  -7.138 -18.434  0.00  0.00      C2   H
ATOM    891  HB  VAL A 185      -9.410  -9.177 -20.151  0.00  0.00      C2   H
ATOM    892 HG11 VAL A 185     -11.756  -9.856 -20.802  0.00  0.00      C2   H
ATOM    893 HG12 VAL A 185     -11.177 -10.725 -19.386  0.00  0.00      C2   H
ATOM    894 HG13 VAL A 185     -12.278  -9.379 -19.178  0.00  0.00      C2   H
ATOM    895 HG21 VAL A 185      -9.713  -7.208 -21.398  0.00  0.00      C2   H
ATOM    896 HG22 VAL A 185     -10.882  -8.324 -21.977  0.00  0.00      C2   H
ATOM    897 HG23 VAL A 185     -11.397  -7.002 -21.000  0.00  0.00      C2   H
ATOM    898  N   GLU A 186     -11.384  -8.789 -16.653  0.00  0.00      C2   N
ATOM    899  CA  GLU A 186     -11.791  -9.656 -15.595  0.00  0.00      C2   C
ATOM    900  C   GLU A 186     -12.132 -11.031 -16.057  0.00  0.00      C2   C
ATOM    901  O   GLU A 186     -13.075 -11.110 -16.835  0.00  0.00      C2   O
ATOM    902  CB  GLU A 186     -12.927  -8.988 -14.814  0.00  0.00      C2   C
ATOM    903  CG  GLU A 186     -12.679  -7.583 -14.214  0.00  0.00      C2   C
ATOM    904  CD  GLU A 186     -13.922  -7.059 -13.408  0.00  0.00      C2   C
ATOM    905  OE1 GLU A 186     -13.920  -5.827 -12.969  0.00  0.00      C2   O
ATOM    906  OE2 GLU A 186     -14.810  -7.860 -13.033  0.00  0.00      C2   O
ATOM    907  H   GLU A 186     -12.063  -8.080 -16.892  0.00  0.00      C2   H
ATOM    908  HA  GLU A 186     -10.971  -9.900 -14.920  0.00  0.00      C2   H
ATOM    909  HB3 GLU A 186     -13.086  -9.676 -13.984  0.00  0.00      C2   H
ATOM    910  HB2 GLU A 186     -13.918  -9.150 -15.238  0.00  0.00      C2   H
ATOM    911  HG3 GLU A 186     -12.436  -6.807 -14.939  0.00  0.00      C2   H
ATOM    912  HG2 GLU A 186     -11.902  -7.496 -13.455  0.00  0.00      C2   H
ATOM    913  N   THR A 187     -11.404 -12.123 -15.645  0.00  0.00      C2   N
ATOM    914  CA  THR A 187     -11.742 -13.510 -15.829  0.00  0.00      C2   C
ATOM    915  C   THR A 187     -11.766 -14.081 -14.437  0.00  0.00      C2   C
ATOM    916  O   THR A 187     -11.002 -14.936 -14.069  0.00  0.00      C2   O
ATOM    917  CB  THR A 187     -10.726 -14.196 -16.779  0.00  0.00      C2   C
ATOM    918  OG1 THR A 187      -9.391 -13.908 -16.460  0.00  0.00      C2   O
ATOM    919  CG2 THR A 187     -10.971 -13.683 -18.259  0.00  0.00      C2   C
ATOM    920  H   THR A 187     -10.649 -11.973 -14.991  0.00  0.00      C2   H
ATOM    921  HA  THR A 187     -12.726 -13.499 -16.300  0.00  0.00      C2   H
ATOM    922  HB  THR A 187     -10.774 -15.284 -16.737  0.00  0.00      C2   H
ATOM    923  HG1 THR A 187      -9.341 -13.719 -15.520  0.00  0.00      C2   H
ATOM    924 HG21 THR A 187     -11.392 -12.679 -18.211  0.00  0.00      C2   H
ATOM    925 HG22 THR A 187     -10.130 -13.675 -18.952  0.00  0.00      C2   H
ATOM    926 HG23 THR A 187     -11.734 -14.247 -18.796  0.00  0.00      C2   H
ATOM    927  N   HIE A 188     -12.710 -13.509 -13.641  0.00  0.00      C2   N
ATOM    928  CA  HIE A 188     -12.888 -13.786 -12.280  0.00  0.00      C2   C
ATOM    929  C   HIE A 188     -13.733 -15.038 -12.107  0.00  0.00      C2   C
ATOM    930  O   HIE A 188     -14.555 -15.279 -12.985  0.00  0.00      C2   O
ATOM    931  CB  HIE A 188     -13.574 -12.668 -11.557  0.00  0.00      C2   C
ATOM    932  CG  HIE A 188     -12.965 -11.298 -11.587  0.00  0.00      C2   C
ATOM    933  ND1 HIE A 188     -11.644 -11.007 -12.004  0.00  0.00      C2   N
ATOM    934  CD2 HIE A 188     -13.417 -10.141 -10.996  0.00  0.00      C2   C
ATOM    935  CE1 HIE A 188     -11.380  -9.744 -11.764  0.00  0.00      C2   C
ATOM    936  NE2 HIE A 188     -12.428  -9.135 -11.237  0.00  0.00      C2   N
ATOM    937  H   HIE A 188     -13.304 -12.814 -14.069  0.00  0.00      C2   H
ATOM    938  HA  HIE A 188     -11.876 -13.959 -11.912  0.00  0.00      C2   H
ATOM    939  HB3 HIE A 188     -13.609 -13.009 -10.523  0.00  0.00      C2   H
ATOM    940  HB2 HIE A 188     -14.641 -12.722 -11.776  0.00  0.00      C2   H
ATOM    941  HD2 HIE A 188     -14.313  -9.776 -10.517  0.00  0.00      C2   H
ATOM    942  HE1 HIE A 188     -10.460  -9.269 -12.070  0.00  0.00      C2   H
ATOM    943  HE2 HIE A 188     -12.434  -8.156 -10.992  0.00  0.00      C2   H
ATOM    944  N   PHE A 189     -13.630 -15.593 -10.879  0.00  0.00      C2   N
ATOM    945  CA  PHE A 189     -14.492 -16.747 -10.409  0.00  0.00      C2   C
ATOM    946  C   PHE A 189     -14.663 -16.690  -8.927  0.00  0.00      C2   C
ATOM    947  O   PHE A 189     -13.831 -16.138  -8.247  0.00  0.00      C2   O
ATOM    948  CB  PHE A 189     -14.001 -18.046 -10.979  0.00  0.00      C2   C
ATOM    949  CG  PHE A 189     -12.609 -18.370 -10.634  0.00  0.00      C2   C
ATOM    950  CD1 PHE A 189     -11.465 -17.761 -11.232  0.00  0.00      C2   C
ATOM    951  CD2 PHE A 189     -12.394 -19.272  -9.567  0.00  0.00      C2   C
ATOM    952  CE1 PHE A 189     -10.205 -18.189 -10.842  0.00  0.00      C2   C
ATOM    953  CE2 PHE A 189     -11.152 -19.763  -9.213  0.00  0.00      C2   C
ATOM    954  CZ  PHE A 189     -10.050 -19.186  -9.868  0.00  0.00      C2   C
ATOM    955  H   PHE A 189     -12.846 -15.369 -10.282  0.00  0.00      C2   H
ATOM    956  HA  PHE A 189     -15.502 -16.612 -10.798  0.00  0.00      C2   H
ATOM    957  HB3 PHE A 189     -14.127 -17.960 -12.058  0.00  0.00      C2   H
ATOM    958  HB2 PHE A 189     -14.709 -18.828 -10.708  0.00  0.00      C2   H
ATOM    959  HD1 PHE A 189     -11.596 -16.975 -11.961  0.00  0.00      C2   H
ATOM    960  HD2 PHE A 189     -13.253 -19.702  -9.074  0.00  0.00      C2   H
ATOM    961  HE1 PHE A 189      -9.272 -17.797 -11.220  0.00  0.00      C2   H
ATOM    962  HE2 PHE A 189     -10.977 -20.434  -8.386  0.00  0.00      C2   H
ATOM    963  HZ  PHE A 189      -9.078 -19.547  -9.563  0.00  0.00      C2   H
ATOM    964  N   THR A 190     -15.661 -17.393  -8.372  0.00  0.00      C2   N
ATOM    965  CA  THR A 190     -15.965 -17.620  -7.040  0.00  0.00      C2   C
ATOM    966  C   THR A 190     -16.172 -19.113  -6.767  0.00  0.00      C2   C
ATOM    967  O   THR A 190     -16.859 -19.749  -7.532  0.00  0.00      C2   O
ATOM    968  CB  THR A 190     -17.235 -16.803  -6.547  0.00  0.00      C2   C
ATOM    969  OG1 THR A 190     -17.045 -15.378  -6.699  0.00  0.00      C2   O
ATOM    970  CG2 THR A 190     -17.619 -16.984  -5.058  0.00  0.00      C2   C
ATOM    971  H   THR A 190     -16.288 -17.996  -8.885  0.00  0.00      C2   H
ATOM    972  HA  THR A 190     -15.150 -17.263  -6.409  0.00  0.00      C2   H
ATOM    973  HB  THR A 190     -18.069 -16.969  -7.229  0.00  0.00      C2   H
ATOM    974  HG1 THR A 190     -17.306 -15.242  -7.613  0.00  0.00      C2   H
ATOM    975 HG21 THR A 190     -18.303 -16.178  -4.792  0.00  0.00      C2   H
ATOM    976 HG22 THR A 190     -18.096 -17.954  -4.911  0.00  0.00      C2   H
ATOM    977 HG23 THR A 190     -16.781 -16.915  -4.365  0.00  0.00      C2   H
ATOM    978  N   PHE A 191     -15.434 -19.620  -5.770  0.00  0.00      C2   N
ATOM    979  CA  PHE A 191     -15.288 -21.079  -5.503  0.00  0.00      C2   C
ATOM    980  C   PHE A 191     -14.847 -21.253  -4.064  0.00  0.00      C2   C
ATOM    981  O   PHE A 191     -13.806 -20.725  -3.695  0.00  0.00      C2   O
ATOM    982  CB  PHE A 191     -14.343 -21.736  -6.574  0.00  0.00      C2   C
ATOM    983  CG  PHE A 191     -13.805 -23.160  -6.355  0.00  0.00      C2   C
ATOM    984  CD1 PHE A 191     -12.524 -23.354  -5.755  0.00  0.00      C2   C
ATOM    985  CD2 PHE A 191     -14.589 -24.325  -6.654  0.00  0.00      C2   C
ATOM    986  CE1 PHE A 191     -12.121 -24.676  -5.495  0.00  0.00      C2   C
ATOM    987  CE2 PHE A 191     -14.065 -25.596  -6.506  0.00  0.00      C2   C
ATOM    988  CZ  PHE A 191     -12.809 -25.751  -5.939  0.00  0.00      C2   C
ATOM    989  H   PHE A 191     -14.937 -19.015  -5.131  0.00  0.00      C2   H
ATOM    990  HA  PHE A 191     -16.171 -21.713  -5.584  0.00  0.00      C2   H
ATOM    991  HB3 PHE A 191     -13.586 -21.065  -6.981  0.00  0.00      C2   H
ATOM    992  HB2 PHE A 191     -14.983 -21.867  -7.447  0.00  0.00      C2   H
ATOM    993  HD1 PHE A 191     -12.013 -22.424  -5.556  0.00  0.00      C2   H
ATOM    994  HD2 PHE A 191     -15.506 -24.149  -7.196  0.00  0.00      C2   H
ATOM    995  HE1 PHE A 191     -11.200 -24.865  -4.964  0.00  0.00      C2   H
ATOM    996  HE2 PHE A 191     -14.569 -26.447  -6.938  0.00  0.00      C2   H
ATOM    997  HZ  PHE A 191     -12.236 -26.645  -5.742  0.00  0.00      C2   H
ATOM    998  N   LYS A 192     -15.675 -21.955  -3.277  0.00  0.00      C2   N
ATOM    999  CA  LYS A 192     -15.467 -22.244  -1.777  0.00  0.00      C2   C
ATOM   1000  C   LYS A 192     -15.350 -20.884  -1.043  0.00  0.00      C2   C
ATOM   1001  O   LYS A 192     -14.520 -20.537  -0.232  0.00  0.00      C2   O
ATOM   1002  CB  LYS A 192     -14.261 -23.201  -1.613  0.00  0.00      C2   C
ATOM   1003  CG  LYS A 192     -14.452 -24.592  -2.436  0.00  0.00      C2   C
ATOM   1004  CD  LYS A 192     -14.763 -25.742  -1.574  0.00  0.00      C2   C
ATOM   1005  CE  LYS A 192     -13.465 -26.435  -1.015  0.00  0.00      C2   C
ATOM   1006  NZ  LYS A 192     -13.718 -27.755  -0.295  0.00  0.00      C2   N
ATOM   1007  H   LYS A 192     -16.504 -22.368  -3.680  0.00  0.00      C2   H
ATOM   1008  HA  LYS A 192     -16.326 -22.801  -1.403  0.00  0.00      C2   H
ATOM   1009  HB3 LYS A 192     -14.069 -23.311  -0.546  0.00  0.00      C2   H
ATOM   1010  HB2 LYS A 192     -13.351 -22.725  -1.978  0.00  0.00      C2   H
ATOM   1011  HG3 LYS A 192     -13.547 -24.701  -3.034  0.00  0.00      C2   H
ATOM   1012  HG2 LYS A 192     -15.302 -24.643  -3.117  0.00  0.00      C2   H
ATOM   1013  HD3 LYS A 192     -15.334 -26.475  -2.145  0.00  0.00      C2   H
ATOM   1014  HD2 LYS A 192     -15.387 -25.323  -0.785  0.00  0.00      C2   H
ATOM   1015  HE3 LYS A 192     -12.918 -25.765  -0.351  0.00  0.00      C2   H
ATOM   1016  HE2 LYS A 192     -12.856 -26.691  -1.882  0.00  0.00      C2   H
ATOM   1017  HZ1 LYS A 192     -14.408 -27.810   0.440  0.00  0.00      C2   H
ATOM   1018  HZ2 LYS A 192     -13.900 -28.546  -0.897  0.00  0.00      C2   H
ATOM   1019  HZ3 LYS A 192     -12.833 -27.932   0.159  0.00  0.00      C2   H
ATOM   1020  N   ASP A 193     -16.304 -20.030  -1.359  0.00  0.00      C2   N
ATOM   1021  CA  ASP A 193     -16.663 -18.721  -0.829  0.00  0.00      C2   C
ATOM   1022  C   ASP A 193     -15.522 -17.670  -0.818  0.00  0.00      C2   C
ATOM   1023  O   ASP A 193     -15.670 -16.616  -0.198  0.00  0.00      C2   O
ATOM   1024  CB  ASP A 193     -17.314 -18.771   0.542  0.00  0.00      C2   C
ATOM   1025  CG  ASP A 193     -18.430 -19.808   0.772  0.00  0.00      C2   C
ATOM   1026  OD1 ASP A 193     -18.583 -20.267   1.943  0.00  0.00      C2   O
ATOM   1027  OD2 ASP A 193     -19.244 -19.971  -0.155  0.00  0.00      C2   O
ATOM   1028  H   ASP A 193     -16.951 -20.414  -2.033  0.00  0.00      C2   H
ATOM   1029  HA  ASP A 193     -17.426 -18.293  -1.479  0.00  0.00      C2   H
ATOM   1030  HB3 ASP A 193     -17.833 -17.822   0.671  0.00  0.00      C2   H
ATOM   1031  HB2 ASP A 193     -16.595 -18.839   1.359  0.00  0.00      C2   H
ATOM   1032  N   LEU A 194     -14.525 -17.842  -1.682  0.00  0.00      C2   N
ATOM   1033  CA  LEU A 194     -13.374 -16.988  -2.013  0.00  0.00      C2   C
ATOM   1034  C   LEU A 194     -13.646 -16.580  -3.463  0.00  0.00      C2   C
ATOM   1035  O   LEU A 194     -14.063 -17.421  -4.278  0.00  0.00      C2   O
ATOM   1036  CB  LEU A 194     -12.060 -17.852  -1.880  0.00  0.00      C2   C
ATOM   1037  CG  LEU A 194     -10.700 -17.165  -2.243  0.00  0.00      C2   C
ATOM   1038  CD1 LEU A 194     -10.591 -15.769  -1.697  0.00  0.00      C2   C
ATOM   1039  CD2 LEU A 194      -9.481 -18.020  -1.871  0.00  0.00      C2   C
ATOM   1040  H   LEU A 194     -14.496 -18.703  -2.210  0.00  0.00      C2   H
ATOM   1041  HA  LEU A 194     -13.468 -16.067  -1.438  0.00  0.00      C2   H
ATOM   1042  HB3 LEU A 194     -12.131 -18.722  -2.533  0.00  0.00      C2   H
ATOM   1043  HB2 LEU A 194     -12.018 -18.332  -0.903  0.00  0.00      C2   H
ATOM   1044  HG  LEU A 194     -10.632 -17.056  -3.325  0.00  0.00      C2   H
ATOM   1045 HD11 LEU A 194      -9.568 -15.397  -1.740  0.00  0.00      C2   H
ATOM   1046 HD12 LEU A 194     -11.164 -15.100  -2.339  0.00  0.00      C2   H
ATOM   1047 HD13 LEU A 194     -10.905 -15.688  -0.656  0.00  0.00      C2   H
ATOM   1048 HD21 LEU A 194      -8.520 -17.846  -2.354  0.00  0.00      C2   H
ATOM   1049 HD22 LEU A 194      -9.247 -18.011  -0.807  0.00  0.00      C2   H
ATOM   1050 HD23 LEU A 194      -9.741 -19.049  -2.121  0.00  0.00      C2   H
ATOM   1051  N   HIS A 195     -13.491 -15.295  -3.722  0.00  0.00      C2   N
ATOM   1052  CA  HIS A 195     -13.568 -14.671  -5.046  0.00  0.00      C2   C
ATOM   1053  C   HIS A 195     -12.164 -14.448  -5.550  0.00  0.00      C2   C
ATOM   1054  O   HIS A 195     -11.354 -13.707  -4.968  0.00  0.00      C2   O
ATOM   1055  CB  HIS A 195     -14.453 -13.365  -5.059  0.00  0.00      C2   C
ATOM   1056  CG  HIS A 195     -15.520 -13.382  -4.042  0.00  0.00      C2   C
ATOM   1057  ND1 HIS A 195     -16.567 -14.282  -4.083  0.00  0.00      C2   N
ATOM   1058  CD2 HIS A 195     -15.878 -12.436  -3.143  0.00  0.00      C2   C
ATOM   1059  CE1 HIS A 195     -17.388 -13.967  -3.120  0.00  0.00      C2   C
ATOM   1060  NE2 HIS A 195     -17.068 -12.852  -2.486  0.00  0.00      C2   N
ATOM   1061  H   HIS A 195     -13.479 -14.634  -2.958  0.00  0.00      C2   H
ATOM   1062  HA  HIS A 195     -14.061 -15.388  -5.703  0.00  0.00      C2   H
ATOM   1063  HB3 HIS A 195     -14.897 -13.248  -6.047  0.00  0.00      C2   H
ATOM   1064  HB2 HIS A 195     -13.952 -12.413  -4.884  0.00  0.00      C2   H
ATOM   1065  HD2 HIS A 195     -15.396 -11.474  -3.053  0.00  0.00      C2   H
ATOM   1066  HE1 HIS A 195     -18.369 -14.399  -2.986  0.00  0.00      C2   H
ATOM   1067  HD1 HIS A 195     -16.714 -15.046  -4.728  0.00  0.00      C2   H
ATOM   1068  N   PHE A 196     -11.785 -15.081  -6.621  0.00  0.00      C2   N
ATOM   1069  CA  PHE A 196     -10.513 -15.029  -7.365  0.00  0.00      C2   C
ATOM   1070  C   PHE A 196     -10.630 -13.938  -8.414  0.00  0.00      C2   C
ATOM   1071  O   PHE A 196     -10.991 -14.128  -9.609  0.00  0.00      C2   O
ATOM   1072  CB  PHE A 196     -10.169 -16.523  -7.852  0.00  0.00      C2   C
ATOM   1073  CG  PHE A 196     -10.121 -17.588  -6.806  0.00  0.00      C2   C
ATOM   1074  CD1 PHE A 196      -8.865 -17.964  -6.356  0.00  0.00      C2   C
ATOM   1075  CD2 PHE A 196     -11.314 -18.203  -6.298  0.00  0.00      C2   C
ATOM   1076  CE1 PHE A 196      -8.784 -18.991  -5.487  0.00  0.00      C2   C
ATOM   1077  CE2 PHE A 196     -11.170 -19.256  -5.374  0.00  0.00      C2   C
ATOM   1078  CZ  PHE A 196      -9.852 -19.678  -5.023  0.00  0.00      C2   C
ATOM   1079  H   PHE A 196     -12.472 -15.384  -7.296  0.00  0.00      C2   H
ATOM   1080  HA  PHE A 196      -9.686 -14.833  -6.682  0.00  0.00      C2   H
ATOM   1081  HB3 PHE A 196      -9.234 -16.595  -8.407  0.00  0.00      C2   H
ATOM   1082  HB2 PHE A 196     -10.859 -16.795  -8.650  0.00  0.00      C2   H
ATOM   1083  HD1 PHE A 196      -7.944 -17.572  -6.761  0.00  0.00      C2   H
ATOM   1084  HD2 PHE A 196     -12.267 -17.787  -6.590  0.00  0.00      C2   H
ATOM   1085  HE1 PHE A 196      -7.775 -19.345  -5.333  0.00  0.00      C2   H
ATOM   1086  HE2 PHE A 196     -12.066 -19.783  -5.082  0.00  0.00      C2   H
ATOM   1087  HZ  PHE A 196      -9.700 -20.515  -4.357  0.00  0.00      C2   H
ATOM   1088  N   LYS A 197     -10.261 -12.717  -7.999  0.00  0.00      C2   N
ATOM   1089  CA  LYS A 197     -10.240 -11.605  -8.937  0.00  0.00      C2   C
ATOM   1090  C   LYS A 197      -9.021 -11.694  -9.860  0.00  0.00      C2   C
ATOM   1091  O   LYS A 197      -7.989 -11.114  -9.559  0.00  0.00      C2   O
ATOM   1092  CB  LYS A 197     -10.384 -10.247  -8.065  0.00  0.00      C2   C
ATOM   1093  CG  LYS A 197     -11.754 -10.008  -7.510  0.00  0.00      C2   C
ATOM   1094  CD  LYS A 197     -11.850  -8.574  -6.918  0.00  0.00      C2   C
ATOM   1095  CE  LYS A 197     -13.346  -7.972  -6.959  0.00  0.00      C2   C
ATOM   1096  NZ  LYS A 197     -13.376  -6.786  -6.071  0.00  0.00      C2   N
ATOM   1097  H   LYS A 197      -9.952 -12.495  -7.063  0.00  0.00      C2   H
ATOM   1098  HA  LYS A 197     -11.144 -11.557  -9.544  0.00  0.00      C2   H
ATOM   1099  HB3 LYS A 197     -10.105  -9.455  -8.760  0.00  0.00      C2   H
ATOM   1100  HB2 LYS A 197      -9.594 -10.284  -7.316  0.00  0.00      C2   H
ATOM   1101  HG3 LYS A 197     -11.991 -10.779  -6.777  0.00  0.00      C2   H
ATOM   1102  HG2 LYS A 197     -12.573 -10.231  -8.193  0.00  0.00      C2   H
ATOM   1103  HD3 LYS A 197     -11.224  -7.845  -7.435  0.00  0.00      C2   H
ATOM   1104  HD2 LYS A 197     -11.454  -8.572  -5.903  0.00  0.00      C2   H
ATOM   1105  HE3 LYS A 197     -14.070  -8.644  -6.499  0.00  0.00      C2   H
ATOM   1106  HE2 LYS A 197     -13.565  -7.655  -7.979  0.00  0.00      C2   H
ATOM   1107  HZ1 LYS A 197     -13.022  -7.099  -5.179  0.00  0.00      C2   H
ATOM   1108  HZ2 LYS A 197     -12.849  -5.984  -6.387  0.00  0.00      C2   H
ATOM   1109  HZ3 LYS A 197     -14.354  -6.560  -5.958  0.00  0.00      C2   H
ATOM   1110  N   MET A 198      -9.182 -12.450 -10.929  0.00  0.00      C2   N
ATOM   1111  CA  MET A 198      -8.090 -12.871 -11.845  0.00  0.00      C2   C
ATOM   1112  C   MET A 198      -8.124 -12.117 -13.252  0.00  0.00      C2   C
ATOM   1113  O   MET A 198      -8.809 -12.602 -14.131  0.00  0.00      C2   O
ATOM   1114  CB  MET A 198      -8.146 -14.412 -11.760  0.00  0.00      C2   C
ATOM   1115  CG  MET A 198      -6.983 -15.000 -12.522  0.00  0.00      C2   C
ATOM   1116  SD  MET A 198      -6.827 -16.782 -12.514  0.00  0.00      C2   S
ATOM   1117  CE  MET A 198      -8.095 -17.126 -13.727  0.00  0.00      C2   C
ATOM   1118  H   MET A 198     -10.086 -12.790 -11.227  0.00  0.00      C2   H
ATOM   1119  HA  MET A 198      -7.122 -12.592 -11.430  0.00  0.00      C2   H
ATOM   1120  HB3 MET A 198      -9.037 -14.720 -12.308  0.00  0.00      C2   H
ATOM   1121  HB2 MET A 198      -8.206 -14.833 -10.756  0.00  0.00      C2   H
ATOM   1122  HG3 MET A 198      -6.080 -14.441 -12.275  0.00  0.00      C2   H
ATOM   1123  HG2 MET A 198      -7.100 -14.835 -13.593  0.00  0.00      C2   H
ATOM   1124  HE1 MET A 198      -9.131 -16.891 -13.479  0.00  0.00      C2   H
ATOM   1125  HE2 MET A 198      -7.894 -16.626 -14.674  0.00  0.00      C2   H
ATOM   1126  HE3 MET A 198      -8.169 -18.207 -13.846  0.00  0.00      C2   H
ATOM   1127  N   PHE A 199      -7.439 -10.957 -13.402  0.00  0.00      C2   N
ATOM   1128  CA  PHE A 199      -7.325 -10.068 -14.567  0.00  0.00      C2   C
ATOM   1129  C   PHE A 199      -6.469 -10.704 -15.604  0.00  0.00      C2   C
ATOM   1130  O   PHE A 199      -5.285 -10.818 -15.298  0.00  0.00      C2   O
ATOM   1131  CB  PHE A 199      -6.647  -8.769 -13.997  0.00  0.00      C2   C
ATOM   1132  CG  PHE A 199      -7.618  -7.999 -13.143  0.00  0.00      C2   C
ATOM   1133  CD1 PHE A 199      -7.580  -8.161 -11.759  0.00  0.00      C2   C
ATOM   1134  CD2 PHE A 199      -8.663  -7.310 -13.784  0.00  0.00      C2   C
ATOM   1135  CE1 PHE A 199      -8.522  -7.491 -10.997  0.00  0.00      C2   C
ATOM   1136  CE2 PHE A 199      -9.513  -6.496 -13.014  0.00  0.00      C2   C
ATOM   1137  CZ  PHE A 199      -9.504  -6.630 -11.665  0.00  0.00      C2   C
ATOM   1138  H   PHE A 199      -6.983 -10.547 -12.600  0.00  0.00      C2   H
ATOM   1139  HA  PHE A 199      -8.381  -9.954 -14.811  0.00  0.00      C2   H
ATOM   1140  HB3 PHE A 199      -6.387  -8.089 -14.808  0.00  0.00      C2   H
ATOM   1141  HB2 PHE A 199      -5.723  -8.926 -13.439  0.00  0.00      C2   H
ATOM   1142  HD1 PHE A 199      -6.775  -8.741 -11.332  0.00  0.00      C2   H
ATOM   1143  HD2 PHE A 199      -8.624  -7.204 -14.858  0.00  0.00      C2   H
ATOM   1144  HE1 PHE A 199      -8.682  -7.821  -9.981  0.00  0.00      C2   H
ATOM   1145  HE2 PHE A 199     -10.332  -5.906 -13.399  0.00  0.00      C2   H
ATOM   1146  HZ  PHE A 199     -10.144  -5.946 -11.127  0.00  0.00      C2   H
ATOM   1147  N   ASP A 200      -7.029 -10.932 -16.793  0.00  0.00      C2   N
ATOM   1148  CA  ASP A 200      -6.172 -11.187 -18.026  0.00  0.00      C2   C
ATOM   1149  C   ASP A 200      -5.659  -9.926 -18.729  0.00  0.00      C2   C
ATOM   1150  O   ASP A 200      -6.453  -9.107 -19.085  0.00  0.00      C2   O
ATOM   1151  CB  ASP A 200      -6.928 -12.042 -19.072  0.00  0.00      C2   C
ATOM   1152  CG  ASP A 200      -6.141 -12.349 -20.391  0.00  0.00      C2   C
ATOM   1153  OD1 ASP A 200      -4.898 -12.327 -20.440  0.00  0.00      C2   O
ATOM   1154  OD2 ASP A 200      -6.782 -12.936 -21.263  0.00  0.00      C2   O
ATOM   1155  H   ASP A 200      -7.939 -10.508 -16.897  0.00  0.00      C2   H
ATOM   1156  HA  ASP A 200      -5.240 -11.651 -17.704  0.00  0.00      C2   H
ATOM   1157  HB3 ASP A 200      -7.760 -11.461 -19.469  0.00  0.00      C2   H
ATOM   1158  HB2 ASP A 200      -7.445 -12.863 -18.575  0.00  0.00      C2   H
ATOM   1159  N   VAL A 201      -4.379  -9.701 -18.829  0.00  0.00      C2   N
ATOM   1160  CA  VAL A 201      -3.729  -8.507 -19.399  0.00  0.00      C2   C
ATOM   1161  C   VAL A 201      -3.498  -8.563 -20.966  0.00  0.00      C2   C
ATOM   1162  O   VAL A 201      -3.549  -7.469 -21.497  0.00  0.00      C2   O
ATOM   1163  CB  VAL A 201      -2.355  -8.191 -18.746  0.00  0.00      C2   C
ATOM   1164  CG1 VAL A 201      -2.543  -7.933 -17.293  0.00  0.00      C2   C
ATOM   1165  CG2 VAL A 201      -1.339  -9.382 -18.884  0.00  0.00      C2   C
ATOM   1166  H   VAL A 201      -3.673 -10.385 -18.597  0.00  0.00      C2   H
ATOM   1167  HA  VAL A 201      -4.384  -7.648 -19.249  0.00  0.00      C2   H
ATOM   1168  HB  VAL A 201      -1.919  -7.335 -19.262  0.00  0.00      C2   H
ATOM   1169 HG11 VAL A 201      -1.567  -7.584 -16.956  0.00  0.00      C2   H
ATOM   1170 HG12 VAL A 201      -3.191  -7.057 -17.304  0.00  0.00      C2   H
ATOM   1171 HG13 VAL A 201      -2.923  -8.762 -16.696  0.00  0.00      C2   H
ATOM   1172 HG21 VAL A 201      -0.458  -9.025 -18.350  0.00  0.00      C2   H
ATOM   1173 HG22 VAL A 201      -1.635 -10.352 -18.484  0.00  0.00      C2   H
ATOM   1174 HG23 VAL A 201      -1.099  -9.603 -19.924  0.00  0.00      C2   H
ATOM   1175  N   GLY A 202      -3.261  -9.719 -21.588  0.00  0.00      C2   N
ATOM   1176  CA  GLY A 202      -2.792  -9.865 -22.970  0.00  0.00      C2   C
ATOM   1177  C   GLY A 202      -3.450  -9.028 -24.082  0.00  0.00      C2   C
ATOM   1178  O   GLY A 202      -2.798  -8.602 -25.072  0.00  0.00      C2   O
ATOM   1179  H   GLY A 202      -3.354 -10.586 -21.078  0.00  0.00      C2   H
ATOM   1180  HA3 GLY A 202      -2.709 -10.891 -23.327  0.00  0.00      C2   H
ATOM   1181  HA2 GLY A 202      -1.738  -9.593 -22.922  0.00  0.00      C2   H
ATOM   1182  N   GLY A 203      -4.784  -8.622 -23.979  0.00  0.00      C2   N
ATOM   1183  CA  GLY A 203      -5.495  -7.865 -25.041  0.00  0.00      C2   C
ATOM   1184  C   GLY A 203      -5.160  -6.381 -25.145  0.00  0.00      C2   C
ATOM   1185  O   GLY A 203      -5.540  -5.754 -26.113  0.00  0.00      C2   O
ATOM   1186  H   GLY A 203      -5.325  -9.008 -23.218  0.00  0.00      C2   H
ATOM   1187  HA  GLY A 203      -5.242  -8.340 -25.989  0.00  0.00      C2   H
ATOM   1188  HA3 GLY A 203      -6.557  -8.088 -24.943  0.00  0.00      C2   H
ATOM   1189  N   GLN A 204      -4.480  -5.802 -24.164  0.00  0.00      C2   N
ATOM   1190  CA  GLN A 204      -4.135  -4.387 -24.040  0.00  0.00      C2   C
ATOM   1191  C   GLN A 204      -2.919  -4.064 -24.915  0.00  0.00      C2   C
ATOM   1192  O   GLN A 204      -1.933  -4.840 -24.926  0.00  0.00      C2   O
ATOM   1193  CB  GLN A 204      -4.008  -4.071 -22.517  0.00  0.00      C2   C
ATOM   1194  CG  GLN A 204      -3.406  -2.747 -22.070  0.00  0.00      C2   C
ATOM   1195  CD  GLN A 204      -4.369  -1.691 -22.655  0.00  0.00      C2   C
ATOM   1196  OE1 GLN A 204      -3.995  -0.873 -23.543  0.00  0.00      C2   O
ATOM   1197  NE2 GLN A 204      -5.624  -1.646 -22.108  0.00  0.00      C2   N
ATOM   1198  H   GLN A 204      -4.224  -6.393 -23.386  0.00  0.00      C2   H
ATOM   1199  HA  GLN A 204      -4.938  -3.743 -24.398  0.00  0.00      C2   H
ATOM   1200  HB3 GLN A 204      -3.436  -4.889 -22.078  0.00  0.00      C2   H
ATOM   1201  HB2 GLN A 204      -4.953  -4.115 -21.976  0.00  0.00      C2   H
ATOM   1202  HG3 GLN A 204      -2.465  -2.566 -22.589  0.00  0.00      C2   H
ATOM   1203  HG2 GLN A 204      -3.408  -2.720 -20.980  0.00  0.00      C2   H
ATOM   1204 HE22 GLN A 204      -6.307  -0.950 -22.370  0.00  0.00      C2   H
ATOM   1205 HE21 GLN A 204      -5.964  -2.218 -21.348  0.00  0.00      C2   H
ATOM   1206  N   ARG A 205      -3.098  -3.080 -25.780  0.00  0.00      C2   N
ATOM   1207  CA  ARG A 205      -2.172  -2.872 -26.868  0.00  0.00      C2   C
ATOM   1208  C   ARG A 205      -0.963  -1.979 -26.596  0.00  0.00      C2   C
ATOM   1209  O   ARG A 205       0.037  -2.083 -27.339  0.00  0.00      C2   O
ATOM   1210  CB  ARG A 205      -2.842  -2.459 -28.270  0.00  0.00      C2   C
ATOM   1211  CG  ARG A 205      -3.921  -3.484 -28.666  0.00  0.00      C2   C
ATOM   1212  CD  ARG A 205      -4.172  -3.413 -30.182  0.00  0.00      C2   C
ATOM   1213  NE  ARG A 205      -5.291  -4.251 -30.580  0.00  0.00      C2   N
ATOM   1214  CZ  ARG A 205      -5.745  -4.474 -31.853  0.00  0.00      C2   C
ATOM   1215  NH1 ARG A 205      -5.364  -3.692 -32.869  0.00  0.00      C2   N
ATOM   1216  NH2 ARG A 205      -6.609  -5.434 -32.102  0.00  0.00      C2   N
ATOM   1217  H   ARG A 205      -3.901  -2.477 -25.886  0.00  0.00      C2   H
ATOM   1218  HA  ARG A 205      -1.627  -3.774 -27.148  0.00  0.00      C2   H
ATOM   1219  HB3 ARG A 205      -2.069  -2.588 -29.027  0.00  0.00      C2   H
ATOM   1220  HB2 ARG A 205      -3.282  -1.462 -28.286  0.00  0.00      C2   H
ATOM   1221  HG3 ARG A 205      -4.828  -3.507 -28.063  0.00  0.00      C2   H
ATOM   1222  HG2 ARG A 205      -3.464  -4.425 -28.360  0.00  0.00      C2   H
ATOM   1223  HD3 ARG A 205      -3.330  -3.958 -30.609  0.00  0.00      C2   H
ATOM   1224  HD2 ARG A 205      -4.312  -2.408 -30.578  0.00  0.00      C2   H
ATOM   1225  HE  ARG A 205      -5.684  -4.762 -29.803  0.00  0.00      C2   H
ATOM   1226 HH12 ARG A 205      -5.790  -3.770 -33.781  0.00  0.00      C2   H
ATOM   1227 HH11 ARG A 205      -4.654  -2.986 -32.736  0.00  0.00      C2   H
ATOM   1228 HH22 ARG A 205      -7.081  -5.618 -32.975  0.00  0.00      C2   H
ATOM   1229 HH21 ARG A 205      -6.875  -6.116 -31.406  0.00  0.00      C2   H
ATOM   1230  N   SER A 206      -0.987  -1.243 -25.496  0.00  0.00      C2   N
ATOM   1231  CA  SER A 206       0.108  -0.385 -25.005  0.00  0.00      C2   C
ATOM   1232  C   SER A 206       1.207  -1.238 -24.284  0.00  0.00      C2   C
ATOM   1233  O   SER A 206       0.925  -2.323 -23.715  0.00  0.00      C2   O
ATOM   1234  CB  SER A 206      -0.505   0.558 -23.970  0.00  0.00      C2   C
ATOM   1235  OG  SER A 206      -1.154   1.629 -24.496  0.00  0.00      C2   O
ATOM   1236  H   SER A 206      -1.839  -1.217 -24.954  0.00  0.00      C2   H
ATOM   1237  HA  SER A 206       0.494  -0.013 -25.953  0.00  0.00      C2   H
ATOM   1238  HB3 SER A 206       0.365   1.043 -23.525  0.00  0.00      C2   H
ATOM   1239  HB2 SER A 206      -1.118   0.075 -23.209  0.00  0.00      C2   H
ATOM   1240  HG  SER A 206      -0.537   2.217 -24.938  0.00  0.00      C2   H
ATOM   1241  N   GLU A 207       2.442  -0.812 -24.394  0.00  0.00      C2   N
ATOM   1242  CA  GLU A 207       3.656  -1.326 -23.744  0.00  0.00      C2   C
ATOM   1243  C   GLU A 207       3.565  -1.298 -22.190  0.00  0.00      C2   C
ATOM   1244  O   GLU A 207       3.145  -0.335 -21.498  0.00  0.00      C2   O
ATOM   1245  CB  GLU A 207       4.860  -0.535 -24.167  0.00  0.00      C2   C
ATOM   1246  CG  GLU A 207       5.154  -0.464 -25.664  0.00  0.00      C2   C
ATOM   1247  CD  GLU A 207       6.620  -0.105 -25.910  0.00  0.00      C2   C
ATOM   1248  OE1 GLU A 207       7.409  -0.997 -26.249  0.00  0.00      C2   O
ATOM   1249  OE2 GLU A 207       6.954   1.084 -25.799  0.00  0.00      C2   O
ATOM   1250  H   GLU A 207       2.481   0.136 -24.740  0.00  0.00      C2   H
ATOM   1251  HA  GLU A 207       3.640  -2.366 -24.072  0.00  0.00      C2   H
ATOM   1252  HB3 GLU A 207       5.733  -0.543 -23.515  0.00  0.00      C2   H
ATOM   1253  HB2 GLU A 207       4.613   0.495 -23.911  0.00  0.00      C2   H
ATOM   1254  HG3 GLU A 207       4.421   0.242 -26.054  0.00  0.00      C2   H
ATOM   1255  HG2 GLU A 207       4.896  -1.440 -26.074  0.00  0.00      C2   H
ATOM   1256  N   ARG A 208       4.030  -2.433 -21.649  0.00  0.00      C2   N
ATOM   1257  CA  ARG A 208       3.758  -2.766 -20.235  0.00  0.00      C2   C
ATOM   1258  C   ARG A 208       4.426  -1.822 -19.231  0.00  0.00      C2   C
ATOM   1259  O   ARG A 208       3.775  -1.540 -18.217  0.00  0.00      C2   O
ATOM   1260  CB  ARG A 208       4.380  -4.166 -19.840  0.00  0.00      C2   C
ATOM   1261  CG  ARG A 208       3.809  -5.478 -20.414  0.00  0.00      C2   C
ATOM   1262  CD  ARG A 208       4.450  -6.686 -19.831  0.00  0.00      C2   C
ATOM   1263  NE  ARG A 208       5.832  -6.789 -20.173  0.00  0.00      C2   N
ATOM   1264  CZ  ARG A 208       6.387  -7.146 -21.345  0.00  0.00      C2   C
ATOM   1265  NH1 ARG A 208       5.720  -7.493 -22.418  0.00  0.00      C2   N
ATOM   1266  NH2 ARG A 208       7.702  -7.137 -21.467  0.00  0.00      C2   N
ATOM   1267  H   ARG A 208       4.473  -3.146 -22.212  0.00  0.00      C2   H
ATOM   1268  HA  ARG A 208       2.705  -2.712 -19.960  0.00  0.00      C2   H
ATOM   1269  HB3 ARG A 208       4.403  -4.169 -18.750  0.00  0.00      C2   H
ATOM   1270  HB2 ARG A 208       5.451  -4.204 -20.037  0.00  0.00      C2   H
ATOM   1271  HG3 ARG A 208       3.898  -5.478 -21.500  0.00  0.00      C2   H
ATOM   1272  HG2 ARG A 208       2.742  -5.532 -20.201  0.00  0.00      C2   H
ATOM   1273  HD3 ARG A 208       3.931  -7.531 -20.284  0.00  0.00      C2   H
ATOM   1274  HD2 ARG A 208       4.340  -6.644 -18.747  0.00  0.00      C2   H
ATOM   1275  HE  ARG A 208       6.376  -6.628 -19.338  0.00  0.00      C2   H
ATOM   1276 HH12 ARG A 208       6.054  -7.818 -23.314  0.00  0.00      C2   H
ATOM   1277 HH11 ARG A 208       4.716  -7.396 -22.362  0.00  0.00      C2   H
ATOM   1278 HH22 ARG A 208       8.210  -7.725 -22.113  0.00  0.00      C2   H
ATOM   1279 HH21 ARG A 208       8.259  -6.829 -20.683  0.00  0.00      C2   H
ATOM   1280  N   LYS A 209       5.609  -1.223 -19.410  0.00  0.00      C2   N
ATOM   1281  CA  LYS A 209       6.229  -0.153 -18.641  0.00  0.00      C2   C
ATOM   1282  C   LYS A 209       5.233   0.920 -18.288  0.00  0.00      C2   C
ATOM   1283  O   LYS A 209       5.263   1.480 -17.194  0.00  0.00      C2   O
ATOM   1284  CB  LYS A 209       7.451   0.324 -19.458  0.00  0.00      C2   C
ATOM   1285  CG  LYS A 209       7.091   1.043 -20.797  0.00  0.00      C2   C
ATOM   1286  CD  LYS A 209       8.365   1.231 -21.566  0.00  0.00      C2   C
ATOM   1287  CE  LYS A 209       8.068   2.064 -22.853  0.00  0.00      C2   C
ATOM   1288  NZ  LYS A 209       9.167   2.146 -23.807  0.00  0.00      C2   N
ATOM   1289  H   LYS A 209       6.025  -1.562 -20.266  0.00  0.00      C2   H
ATOM   1290  HA  LYS A 209       6.600  -0.539 -17.691  0.00  0.00      C2   H
ATOM   1291  HB3 LYS A 209       8.066  -0.539 -19.716  0.00  0.00      C2   H
ATOM   1292  HB2 LYS A 209       8.217   0.777 -18.827  0.00  0.00      C2   H
ATOM   1293  HG3 LYS A 209       6.559   1.992 -20.725  0.00  0.00      C2   H
ATOM   1294  HG2 LYS A 209       6.402   0.536 -21.472  0.00  0.00      C2   H
ATOM   1295  HD3 LYS A 209       8.862   0.295 -21.821  0.00  0.00      C2   H
ATOM   1296  HD2 LYS A 209       9.089   1.743 -20.932  0.00  0.00      C2   H
ATOM   1297  HE3 LYS A 209       7.606   3.035 -22.675  0.00  0.00      C2   H
ATOM   1298  HE2 LYS A 209       7.280   1.525 -23.378  0.00  0.00      C2   H
ATOM   1299  HZ1 LYS A 209       8.828   2.253 -24.752  0.00  0.00      C2   H
ATOM   1300  HZ2 LYS A 209       9.760   2.951 -23.663  0.00  0.00      C2   H
ATOM   1301  HZ3 LYS A 209       9.692   1.285 -23.743  0.00  0.00      C2   H
ATOM   1302  N   LYS A 210       4.248   1.230 -19.110  0.00  0.00      C2   N
ATOM   1303  CA  LYS A 210       3.171   2.152 -18.834  0.00  0.00      C2   C
ATOM   1304  C   LYS A 210       2.034   1.654 -17.836  0.00  0.00      C2   C
ATOM   1305  O   LYS A 210       1.223   2.477 -17.455  0.00  0.00      C2   O
ATOM   1306  CB  LYS A 210       2.546   2.617 -20.107  0.00  0.00      C2   C
ATOM   1307  CG  LYS A 210       3.495   3.199 -21.235  0.00  0.00      C2   C
ATOM   1308  CD  LYS A 210       4.416   4.324 -20.864  0.00  0.00      C2   C
ATOM   1309  CE  LYS A 210       3.570   5.590 -20.624  0.00  0.00      C2   C
ATOM   1310  NZ  LYS A 210       4.322   6.841 -20.419  0.00  0.00      C2   N
ATOM   1311  H   LYS A 210       4.141   0.600 -19.892  0.00  0.00      C2   H
ATOM   1312  HA  LYS A 210       3.616   3.013 -18.335  0.00  0.00      C2   H
ATOM   1313  HB3 LYS A 210       1.905   3.463 -19.857  0.00  0.00      C2   H
ATOM   1314  HB2 LYS A 210       2.035   1.799 -20.614  0.00  0.00      C2   H
ATOM   1315  HG3 LYS A 210       2.799   3.495 -22.020  0.00  0.00      C2   H
ATOM   1316  HG2 LYS A 210       4.120   2.427 -21.684  0.00  0.00      C2   H
ATOM   1317  HD3 LYS A 210       4.945   4.667 -21.753  0.00  0.00      C2   H
ATOM   1318  HD2 LYS A 210       5.170   4.024 -20.137  0.00  0.00      C2   H
ATOM   1319  HE3 LYS A 210       2.879   5.410 -19.801  0.00  0.00      C2   H
ATOM   1320  HE2 LYS A 210       2.930   5.750 -21.491  0.00  0.00      C2   H
ATOM   1321  HZ1 LYS A 210       4.939   6.974 -21.208  0.00  0.00      C2   H
ATOM   1322  HZ2 LYS A 210       3.689   7.613 -20.269  0.00  0.00      C2   H
ATOM   1323  HZ3 LYS A 210       4.906   6.759 -19.599  0.00  0.00      C2   H
ATOM   1324  N   TRP A 211       2.030   0.411 -17.386  0.00  0.00      C2   N
ATOM   1325  CA  TRP A 211       0.818  -0.027 -16.579  0.00  0.00      C2   C
ATOM   1326  C   TRP A 211       1.039  -1.265 -15.788  0.00  0.00      C2   C
ATOM   1327  O   TRP A 211       0.193  -1.604 -14.933  0.00  0.00      C2   O
ATOM   1328  CB  TRP A 211      -0.381  -0.196 -17.523  0.00  0.00      C2   C
ATOM   1329  CG  TRP A 211      -0.213  -1.042 -18.837  0.00  0.00      C2   C
ATOM   1330  CD1 TRP A 211      -0.180  -0.580 -20.033  0.00  0.00      C2   C
ATOM   1331  CD2 TRP A 211      -0.215  -2.513 -18.855  0.00  0.00      C2   C
ATOM   1332  NE1 TRP A 211      -0.097  -1.693 -20.848  0.00  0.00      C2   N
ATOM   1333  CE2 TRP A 211      -0.084  -2.916 -20.253  0.00  0.00      C2   C
ATOM   1334  CE3 TRP A 211      -0.250  -3.556 -17.898  0.00  0.00      C2   C
ATOM   1335  CZ2 TRP A 211       0.071  -4.214 -20.678  0.00  0.00      C2   C
ATOM   1336  CZ3 TRP A 211      -0.278  -4.897 -18.444  0.00  0.00      C2   C
ATOM   1337  CH2 TRP A 211      -0.053  -5.250 -19.773  0.00  0.00      C2   C
ATOM   1338  H   TRP A 211       2.572  -0.349 -17.772  0.00  0.00      C2   H
ATOM   1339  HA  TRP A 211       0.665   0.641 -15.731  0.00  0.00      C2   H
ATOM   1340  HB3 TRP A 211      -0.763   0.812 -17.688  0.00  0.00      C2   H
ATOM   1341  HB2 TRP A 211      -1.203  -0.634 -16.958  0.00  0.00      C2   H
ATOM   1342  HD1 TRP A 211      -0.346   0.467 -20.239  0.00  0.00      C2   H
ATOM   1343  HE1 TRP A 211      -0.038  -1.631 -21.855  0.00  0.00      C2   H
ATOM   1344  HE3 TRP A 211      -0.290  -3.304 -16.849  0.00  0.00      C2   H
ATOM   1345  HZ2 TRP A 211       0.219  -4.352 -21.739  0.00  0.00      C2   H
ATOM   1346  HZ3 TRP A 211      -0.295  -5.674 -17.695  0.00  0.00      C2   H
ATOM   1347  HH2 TRP A 211       0.059  -6.243 -20.182  0.00  0.00      C2   H
ATOM   1348  N   ILE A 212       2.205  -1.918 -15.853  0.00  0.00      C2   N
ATOM   1349  CA  ILE A 212       2.510  -3.103 -15.041  0.00  0.00      C2   C
ATOM   1350  C   ILE A 212       2.696  -2.805 -13.514  0.00  0.00      C2   C
ATOM   1351  O   ILE A 212       2.434  -3.697 -12.670  0.00  0.00      C2   O
ATOM   1352  CB  ILE A 212       3.759  -3.923 -15.520  0.00  0.00      C2   C
ATOM   1353  CG1 ILE A 212       3.932  -5.288 -14.850  0.00  0.00      C2   C
ATOM   1354  CG2 ILE A 212       4.919  -3.010 -15.485  0.00  0.00      C2   C
ATOM   1355  CD1 ILE A 212       2.802  -6.318 -14.899  0.00  0.00      C2   C
ATOM   1356  H   ILE A 212       2.831  -1.673 -16.606  0.00  0.00      C2   H
ATOM   1357  HA  ILE A 212       1.600  -3.701 -15.089  0.00  0.00      C2   H
ATOM   1358  HB  ILE A 212       3.518  -4.140 -16.561  0.00  0.00      C2   H
ATOM   1359 HG13 ILE A 212       4.108  -5.118 -13.788  0.00  0.00      C2   H
ATOM   1360 HG12 ILE A 212       4.808  -5.851 -15.173  0.00  0.00      C2   H
ATOM   1361 HG21 ILE A 212       4.668  -2.054 -15.944  0.00  0.00      C2   H
ATOM   1362 HG22 ILE A 212       5.160  -2.644 -14.487  0.00  0.00      C2   H
ATOM   1363 HG23 ILE A 212       5.857  -3.409 -15.872  0.00  0.00      C2   H
ATOM   1364 HD11 ILE A 212       2.954  -6.977 -14.044  0.00  0.00      C2   H
ATOM   1365 HD12 ILE A 212       1.843  -5.805 -14.824  0.00  0.00      C2   H
ATOM   1366 HD13 ILE A 212       2.729  -6.945 -15.788  0.00  0.00      C2   H
ATOM   1367  N   HIE A 213       3.023  -1.508 -13.287  0.00  0.00      C2   N
ATOM   1368  CA  HIE A 213       3.326  -1.007 -11.964  0.00  0.00      C2   C
ATOM   1369  C   HIE A 213       2.162  -1.048 -11.000  0.00  0.00      C2   C
ATOM   1370  O   HIE A 213       2.385  -1.094  -9.794  0.00  0.00      C2   O
ATOM   1371  CB  HIE A 213       3.913   0.445 -12.107  0.00  0.00      C2   C
ATOM   1372  CG  HIE A 213       2.949   1.365 -12.599  0.00  0.00      C2   C
ATOM   1373  ND1 HIE A 213       2.521   1.454 -13.963  0.00  0.00      C2   N
ATOM   1374  CD2 HIE A 213       2.348   2.447 -11.954  0.00  0.00      C2   C
ATOM   1375  CE1 HIE A 213       1.652   2.496 -13.980  0.00  0.00      C2   C
ATOM   1376  NE2 HIE A 213       1.514   3.135 -12.830  0.00  0.00      C2   N
ATOM   1377  H   HIE A 213       2.910  -0.921 -14.101  0.00  0.00      C2   H
ATOM   1378  HA  HIE A 213       4.076  -1.667 -11.529  0.00  0.00      C2   H
ATOM   1379  HB3 HIE A 213       4.713   0.328 -12.839  0.00  0.00      C2   H
ATOM   1380  HB2 HIE A 213       4.376   0.766 -11.174  0.00  0.00      C2   H
ATOM   1381  HD2 HIE A 213       2.405   2.600 -10.886  0.00  0.00      C2   H
ATOM   1382  HE1 HIE A 213       1.203   2.868 -14.889  0.00  0.00      C2   H
ATOM   1383  HE2 HIE A 213       1.002   3.991 -12.667  0.00  0.00      C2   H
ATOM   1384  N   CYS A 214       0.928  -0.866 -11.492  0.00  0.00      C2   N
ATOM   1385  CA  CYS A 214      -0.415  -0.817 -10.860  0.00  0.00      C2   C
ATOM   1386  C   CYS A 214      -0.711  -2.229 -10.221  0.00  0.00      C2   C
ATOM   1387  O   CYS A 214      -1.441  -2.218  -9.208  0.00  0.00      C2   O
ATOM   1388  CB  CYS A 214      -1.487  -0.631 -11.948  0.00  0.00      C2   C
ATOM   1389  SG  CYS A 214      -1.531   0.987 -12.641  0.00  0.00      C2   S
ATOM   1390  H   CYS A 214       0.943  -0.792 -12.499  0.00  0.00      C2   H
ATOM   1391  HA  CYS A 214      -0.529  -0.027 -10.118  0.00  0.00      C2   H
ATOM   1392  HB3 CYS A 214      -2.495  -0.904 -11.634  0.00  0.00      C2   H
ATOM   1393  HB2 CYS A 214      -1.303  -1.364 -12.734  0.00  0.00      C2   H
ATOM   1394  HG  CYS A 214      -0.233   1.299 -12.602  0.00  0.00      C2   H
ATOM   1395  N   PHE A 215      -0.228  -3.296 -10.725  0.00  0.00      C2   N
ATOM   1396  CA  PHE A 215      -0.282  -4.665 -10.290  0.00  0.00      C2   C
ATOM   1397  C   PHE A 215       0.675  -4.985  -9.121  0.00  0.00      C2   C
ATOM   1398  O   PHE A 215       0.733  -6.154  -8.677  0.00  0.00      C2   O
ATOM   1399  CB  PHE A 215      -0.116  -5.696 -11.440  0.00  0.00      C2   C
ATOM   1400  CG  PHE A 215      -1.211  -5.660 -12.537  0.00  0.00      C2   C
ATOM   1401  CD1 PHE A 215      -2.061  -6.775 -12.779  0.00  0.00      C2   C
ATOM   1402  CD2 PHE A 215      -1.235  -4.551 -13.371  0.00  0.00      C2   C
ATOM   1403  CE1 PHE A 215      -3.014  -6.709 -13.840  0.00  0.00      C2   C
ATOM   1404  CE2 PHE A 215      -2.185  -4.501 -14.396  0.00  0.00      C2   C
ATOM   1405  CZ  PHE A 215      -2.963  -5.608 -14.684  0.00  0.00      C2   C
ATOM   1406  H   PHE A 215       0.458  -3.074 -11.432  0.00  0.00      C2   H
ATOM   1407  HA  PHE A 215      -1.314  -4.868 -10.004  0.00  0.00      C2   H
ATOM   1408  HB3 PHE A 215      -0.126  -6.722 -11.070  0.00  0.00      C2   H
ATOM   1409  HB2 PHE A 215       0.850  -5.607 -11.937  0.00  0.00      C2   H
ATOM   1410  HD1 PHE A 215      -2.064  -7.634 -12.124  0.00  0.00      C2   H
ATOM   1411  HD2 PHE A 215      -0.609  -3.680 -13.247  0.00  0.00      C2   H
ATOM   1412  HE1 PHE A 215      -3.657  -7.565 -13.985  0.00  0.00      C2   H
ATOM   1413  HE2 PHE A 215      -2.116  -3.620 -15.016  0.00  0.00      C2   H
ATOM   1414  HZ  PHE A 215      -3.669  -5.571 -15.500  0.00  0.00      C2   H
ATOM   1415  N   GLU A 216       1.452  -4.070  -8.634  0.00  0.00      C2   N
ATOM   1416  CA  GLU A 216       2.137  -4.234  -7.342  0.00  0.00      C2   C
ATOM   1417  C   GLU A 216       1.125  -4.634  -6.151  0.00  0.00      C2   C
ATOM   1418  O   GLU A 216       0.421  -3.773  -5.655  0.00  0.00      C2   O
ATOM   1419  CB  GLU A 216       3.002  -2.978  -7.152  0.00  0.00      C2   C
ATOM   1420  CG  GLU A 216       3.981  -3.089  -6.016  0.00  0.00      C2   C
ATOM   1421  CD  GLU A 216       4.619  -1.773  -5.434  0.00  0.00      C2   C
ATOM   1422  OE1 GLU A 216       4.333  -0.661  -5.826  0.00  0.00      C2   O
ATOM   1423  OE2 GLU A 216       5.324  -1.968  -4.413  0.00  0.00      C2   O
ATOM   1424  H   GLU A 216       1.413  -3.191  -9.131  0.00  0.00      C2   H
ATOM   1425  HA  GLU A 216       2.712  -5.160  -7.333  0.00  0.00      C2   H
ATOM   1426  HB3 GLU A 216       2.308  -2.141  -7.069  0.00  0.00      C2   H
ATOM   1427  HB2 GLU A 216       3.560  -2.780  -8.068  0.00  0.00      C2   H
ATOM   1428  HG3 GLU A 216       4.758  -3.814  -6.258  0.00  0.00      C2   H
ATOM   1429  HG2 GLU A 216       3.525  -3.588  -5.161  0.00  0.00      C2   H
ATOM   1430  N   GLY A 217       1.214  -5.840  -5.510  0.00  0.00      C2   N
ATOM   1431  CA  GLY A 217       0.412  -6.237  -4.365  0.00  0.00      C2   C
ATOM   1432  C   GLY A 217      -0.663  -7.218  -4.731  0.00  0.00      C2   C
ATOM   1433  O   GLY A 217      -1.532  -7.479  -3.901  0.00  0.00      C2   O
ATOM   1434  H   GLY A 217       1.831  -6.561  -5.856  0.00  0.00      C2   H
ATOM   1435  HA3 GLY A 217      -0.019  -5.405  -3.808  0.00  0.00      C2   H
ATOM   1436  HA2 GLY A 217       0.943  -6.750  -3.563  0.00  0.00      C2   H
ATOM   1437  N   VAL A 218      -0.631  -7.766  -5.984  0.00  0.00      C2   N
ATOM   1438  CA  VAL A 218      -1.552  -8.901  -6.219  0.00  0.00      C2   C
ATOM   1439  C   VAL A 218      -1.104 -10.137  -5.369  0.00  0.00      C2   C
ATOM   1440  O   VAL A 218       0.121 -10.217  -5.023  0.00  0.00      C2   O
ATOM   1441  CB  VAL A 218      -1.556  -9.328  -7.698  0.00  0.00      C2   C
ATOM   1442  CG1 VAL A 218      -2.150  -8.224  -8.566  0.00  0.00      C2   C
ATOM   1443  CG2 VAL A 218      -0.218  -9.760  -8.339  0.00  0.00      C2   C
ATOM   1444  H   VAL A 218       0.194  -7.636  -6.553  0.00  0.00      C2   H
ATOM   1445  HA  VAL A 218      -2.583  -8.673  -5.947  0.00  0.00      C2   H
ATOM   1446  HB  VAL A 218      -2.240 -10.174  -7.770  0.00  0.00      C2   H
ATOM   1447 HG11 VAL A 218      -2.040  -8.434  -9.630  0.00  0.00      C2   H
ATOM   1448 HG12 VAL A 218      -3.217  -8.082  -8.398  0.00  0.00      C2   H
ATOM   1449 HG13 VAL A 218      -1.711  -7.264  -8.295  0.00  0.00      C2   H
ATOM   1450 HG21 VAL A 218       0.089 -10.681  -7.844  0.00  0.00      C2   H
ATOM   1451 HG22 VAL A 218      -0.517  -9.942  -9.371  0.00  0.00      C2   H
ATOM   1452 HG23 VAL A 218       0.554  -9.031  -8.093  0.00  0.00      C2   H
ATOM   1453  N   THR A 219      -2.084 -11.043  -5.125  0.00  0.00      C2   N
ATOM   1454  CA  THR A 219      -1.825 -12.106  -4.122  0.00  0.00      C2   C
ATOM   1455  C   THR A 219      -0.933 -13.192  -4.747  0.00  0.00      C2   C
ATOM   1456  O   THR A 219       0.026 -13.700  -4.081  0.00  0.00      C2   O
ATOM   1457  CB  THR A 219      -3.157 -12.851  -3.668  0.00  0.00      C2   C
ATOM   1458  OG1 THR A 219      -3.985 -12.006  -2.964  0.00  0.00      C2   O
ATOM   1459  CG2 THR A 219      -2.980 -14.164  -2.813  0.00  0.00      C2   C
ATOM   1460  H   THR A 219      -2.967 -10.970  -5.610  0.00  0.00      C2   H
ATOM   1461  HA  THR A 219      -1.260 -11.729  -3.269  0.00  0.00      C2   H
ATOM   1462  HB  THR A 219      -3.727 -13.116  -4.559  0.00  0.00      C2   H
ATOM   1463  HG1 THR A 219      -4.287 -11.286  -3.524  0.00  0.00      C2   H
ATOM   1464 HG21 THR A 219      -2.647 -15.064  -3.330  0.00  0.00      C2   H
ATOM   1465 HG22 THR A 219      -2.208 -13.926  -2.082  0.00  0.00      C2   H
ATOM   1466 HG23 THR A 219      -3.859 -14.389  -2.210  0.00  0.00      C2   H
ATOM   1467  N   ALA A 220      -1.215 -13.587  -6.056  0.00  0.00      C2   N
ATOM   1468  CA  ALA A 220      -0.319 -14.483  -6.882  0.00  0.00      C2   C
ATOM   1469  C   ALA A 220      -0.410 -14.183  -8.343  0.00  0.00      C2   C
ATOM   1470  O   ALA A 220      -1.158 -13.251  -8.790  0.00  0.00      C2   O
ATOM   1471  CB  ALA A 220      -0.552 -15.995  -6.463  0.00  0.00      C2   C
ATOM   1472  H   ALA A 220      -1.986 -13.231  -6.604  0.00  0.00      C2   H
ATOM   1473  HA  ALA A 220       0.726 -14.216  -6.721  0.00  0.00      C2   H
ATOM   1474  HB1 ALA A 220       0.165 -16.769  -6.741  0.00  0.00      C2   H
ATOM   1475  HB2 ALA A 220      -0.453 -15.992  -5.378  0.00  0.00      C2   H
ATOM   1476  HB3 ALA A 220      -1.559 -16.357  -6.668  0.00  0.00      C2   H
ATOM   1477  N   ILE A 221       0.398 -14.881  -9.142  0.00  0.00      C2   N
ATOM   1478  CA  ILE A 221       0.547 -14.632 -10.581  0.00  0.00      C2   C
ATOM   1479  C   ILE A 221       0.159 -16.004 -11.070  0.00  0.00      C2   C
ATOM   1480  O   ILE A 221       0.811 -16.959 -10.583  0.00  0.00      C2   O
ATOM   1481  CB  ILE A 221       1.984 -14.364 -10.982  0.00  0.00      C2   C
ATOM   1482  CG1 ILE A 221       2.341 -12.864 -10.715  0.00  0.00      C2   C
ATOM   1483  CG2 ILE A 221       2.323 -14.691 -12.481  0.00  0.00      C2   C
ATOM   1484  CD1 ILE A 221       3.845 -12.713 -10.465  0.00  0.00      C2   C
ATOM   1485  H   ILE A 221       1.055 -15.535  -8.742  0.00  0.00      C2   H
ATOM   1486  HA  ILE A 221      -0.072 -13.846 -11.015  0.00  0.00      C2   H
ATOM   1487  HB  ILE A 221       2.666 -15.062 -10.495  0.00  0.00      C2   H
ATOM   1488 HG13 ILE A 221       1.754 -12.567  -9.846  0.00  0.00      C2   H
ATOM   1489 HG12 ILE A 221       1.994 -12.252 -11.547  0.00  0.00      C2   H
ATOM   1490 HG21 ILE A 221       1.561 -14.295 -13.153  0.00  0.00      C2   H
ATOM   1491 HG22 ILE A 221       3.268 -14.375 -12.921  0.00  0.00      C2   H
ATOM   1492 HG23 ILE A 221       2.358 -15.765 -12.659  0.00  0.00      C2   H
ATOM   1493 HD11 ILE A 221       4.434 -13.417 -11.055  0.00  0.00      C2   H
ATOM   1494 HD12 ILE A 221       4.219 -11.725 -10.734  0.00  0.00      C2   H
ATOM   1495 HD13 ILE A 221       4.059 -12.809  -9.401  0.00  0.00      C2   H
ATOM   1496  N   ILE A 222      -0.799 -16.076 -11.975  0.00  0.00      C2   N
ATOM   1497  CA  ILE A 222      -1.320 -17.353 -12.502  0.00  0.00      C2   C
ATOM   1498  C   ILE A 222      -0.618 -17.361 -13.940  0.00  0.00      C2   C
ATOM   1499  O   ILE A 222      -1.166 -16.774 -14.862  0.00  0.00      C2   O
ATOM   1500  CB  ILE A 222      -2.857 -17.440 -12.658  0.00  0.00      C2   C
ATOM   1501  CG1 ILE A 222      -3.650 -17.275 -11.289  0.00  0.00      C2   C
ATOM   1502  CG2 ILE A 222      -3.325 -18.764 -13.326  0.00  0.00      C2   C
ATOM   1503  CD1 ILE A 222      -3.022 -17.991 -10.025  0.00  0.00      C2   C
ATOM   1504  H   ILE A 222      -1.104 -15.212 -12.401  0.00  0.00      C2   H
ATOM   1505  HA  ILE A 222      -0.911 -18.191 -11.937  0.00  0.00      C2   H
ATOM   1506  HB  ILE A 222      -3.287 -16.625 -13.239  0.00  0.00      C2   H
ATOM   1507 HG13 ILE A 222      -4.658 -17.659 -11.448  0.00  0.00      C2   H
ATOM   1508 HG12 ILE A 222      -3.747 -16.218 -11.045  0.00  0.00      C2   H
ATOM   1509 HG21 ILE A 222      -3.000 -18.865 -14.361  0.00  0.00      C2   H
ATOM   1510 HG22 ILE A 222      -2.976 -19.573 -12.683  0.00  0.00      C2   H
ATOM   1511 HG23 ILE A 222      -4.408 -18.707 -13.220  0.00  0.00      C2   H
ATOM   1512 HD11 ILE A 222      -2.994 -18.991 -10.457  0.00  0.00      C2   H
ATOM   1513 HD12 ILE A 222      -2.054 -17.580  -9.738  0.00  0.00      C2   H
ATOM   1514 HD13 ILE A 222      -3.777 -17.957  -9.238  0.00  0.00      C2   H
ATOM   1515  N   PHE A 223       0.469 -18.057 -14.174  0.00  0.00      C2   N
ATOM   1516  CA  PHE A 223       1.100 -18.173 -15.501  0.00  0.00      C2   C
ATOM   1517  C   PHE A 223       0.622 -19.442 -16.202  0.00  0.00      C2   C
ATOM   1518  O   PHE A 223       0.736 -20.528 -15.688  0.00  0.00      C2   O
ATOM   1519  CB  PHE A 223       2.624 -18.265 -15.381  0.00  0.00      C2   C
ATOM   1520  CG  PHE A 223       3.432 -17.317 -16.328  0.00  0.00      C2   C
ATOM   1521  CD1 PHE A 223       4.122 -16.221 -15.805  0.00  0.00      C2   C
ATOM   1522  CD2 PHE A 223       3.395 -17.469 -17.709  0.00  0.00      C2   C
ATOM   1523  CE1 PHE A 223       4.763 -15.332 -16.608  0.00  0.00      C2   C
ATOM   1524  CE2 PHE A 223       4.150 -16.596 -18.495  0.00  0.00      C2   C
ATOM   1525  CZ  PHE A 223       4.932 -15.593 -17.939  0.00  0.00      C2   C
ATOM   1526  H   PHE A 223       0.780 -18.612 -13.389  0.00  0.00      C2   H
ATOM   1527  HA  PHE A 223       0.853 -17.357 -16.181  0.00  0.00      C2   H
ATOM   1528  HB3 PHE A 223       3.083 -19.224 -15.617  0.00  0.00      C2   H
ATOM   1529  HB2 PHE A 223       2.872 -17.979 -14.358  0.00  0.00      C2   H
ATOM   1530  HD1 PHE A 223       4.185 -15.995 -14.751  0.00  0.00      C2   H
ATOM   1531  HD2 PHE A 223       2.754 -18.202 -18.176  0.00  0.00      C2   H
ATOM   1532  HE1 PHE A 223       5.275 -14.491 -16.163  0.00  0.00      C2   H
ATOM   1533  HE2 PHE A 223       4.194 -16.788 -19.557  0.00  0.00      C2   H
ATOM   1534  HZ  PHE A 223       5.532 -14.990 -18.604  0.00  0.00      C2   H
ATOM   1535  N   CYS A 224       0.224 -19.345 -17.458  0.00  0.00      C2   N
ATOM   1536  CA  CYS A 224       0.101 -20.346 -18.459  0.00  0.00      C2   C
ATOM   1537  C   CYS A 224       1.176 -20.294 -19.499  0.00  0.00      C2   C
ATOM   1538  O   CYS A 224       1.546 -19.156 -19.841  0.00  0.00      C2   O
ATOM   1539  CB  CYS A 224      -1.265 -20.173 -19.222  0.00  0.00      C2   C
ATOM   1540  SG  CYS A 224      -2.728 -20.446 -18.177  0.00  0.00      C2   S
ATOM   1541  H   CYS A 224       0.142 -18.394 -17.789  0.00  0.00      C2   H
ATOM   1542  HA  CYS A 224      -0.020 -21.316 -17.977  0.00  0.00      C2   H
ATOM   1543  HB3 CYS A 224      -1.383 -20.920 -20.007  0.00  0.00      C2   H
ATOM   1544  HB2 CYS A 224      -1.243 -19.223 -19.755  0.00  0.00      C2   H
ATOM   1545  HG  CYS A 224      -2.719 -19.261 -17.561  0.00  0.00      C2   H
ATOM   1546  N   VAL A 225       1.699 -21.556 -19.878  0.00  0.00      C2   N
ATOM   1547  CA  VAL A 225       2.527 -21.750 -21.089  0.00  0.00      C2   C
ATOM   1548  C   VAL A 225       2.229 -23.126 -21.682  0.00  0.00      C2   C
ATOM   1549  O   VAL A 225       1.914 -24.028 -20.950  0.00  0.00      C2   O
ATOM   1550  CB  VAL A 225       4.038 -21.684 -20.670  0.00  0.00      C2   C
ATOM   1551  CG1 VAL A 225       4.617 -22.746 -19.818  0.00  0.00      C2   C
ATOM   1552  CG2 VAL A 225       4.973 -21.350 -21.797  0.00  0.00      C2   C
ATOM   1553  H   VAL A 225       1.386 -22.429 -19.479  0.00  0.00      C2   H
ATOM   1554  HA  VAL A 225       2.278 -20.947 -21.783  0.00  0.00      C2   H
ATOM   1555  HB  VAL A 225       4.126 -20.872 -19.948  0.00  0.00      C2   H
ATOM   1556 HG11 VAL A 225       5.675 -22.558 -19.636  0.00  0.00      C2   H
ATOM   1557 HG12 VAL A 225       4.081 -22.775 -18.868  0.00  0.00      C2   H
ATOM   1558 HG13 VAL A 225       4.526 -23.758 -20.212  0.00  0.00      C2   H
ATOM   1559 HG21 VAL A 225       4.696 -20.324 -22.038  0.00  0.00      C2   H
ATOM   1560 HG22 VAL A 225       5.984 -21.237 -21.405  0.00  0.00      C2   H
ATOM   1561 HG23 VAL A 225       5.044 -21.956 -22.700  0.00  0.00      C2   H
ATOM   1562  N   ALA A 226       2.227 -23.299 -23.027  0.00  0.00      C2   N
ATOM   1563  CA  ALA A 226       1.979 -24.641 -23.598  0.00  0.00      C2   C
ATOM   1564  C   ALA A 226       3.330 -25.138 -24.091  0.00  0.00      C2   C
ATOM   1565  O   ALA A 226       4.010 -24.485 -24.918  0.00  0.00      C2   O
ATOM   1566  CB  ALA A 226       0.947 -24.609 -24.719  0.00  0.00      C2   C
ATOM   1567  H   ALA A 226       2.411 -22.520 -23.643  0.00  0.00      C2   H
ATOM   1568  HA  ALA A 226       1.586 -25.377 -22.897  0.00  0.00      C2   H
ATOM   1569  HB1 ALA A 226       1.251 -25.032 -25.677  0.00  0.00      C2   H
ATOM   1570  HB2 ALA A 226       0.029 -25.110 -24.412  0.00  0.00      C2   H
ATOM   1571  HB3 ALA A 226       0.611 -23.591 -24.913  0.00  0.00      C2   H
ATOM   1572  N   LEU A 227       3.774 -26.380 -23.693  0.00  0.00      C2   N
ATOM   1573  CA  LEU A 227       5.070 -26.921 -24.024  0.00  0.00      C2   C
ATOM   1574  C   LEU A 227       5.208 -27.278 -25.539  0.00  0.00      C2   C
ATOM   1575  O   LEU A 227       6.352 -27.361 -26.024  0.00  0.00      C2   O
ATOM   1576  CB  LEU A 227       5.250 -28.254 -23.265  0.00  0.00      C2   C
ATOM   1577  CG  LEU A 227       5.237 -28.095 -21.786  0.00  0.00      C2   C
ATOM   1578  CD1 LEU A 227       5.099 -29.438 -20.979  0.00  0.00      C2   C
ATOM   1579  CD2 LEU A 227       6.394 -27.175 -21.164  0.00  0.00      C2   C
ATOM   1580  H   LEU A 227       3.183 -27.013 -23.173  0.00  0.00      C2   H
ATOM   1581  HA  LEU A 227       5.788 -26.116 -23.866  0.00  0.00      C2   H
ATOM   1582  HB3 LEU A 227       6.212 -28.709 -23.501  0.00  0.00      C2   H
ATOM   1583  HB2 LEU A 227       4.558 -29.038 -23.573  0.00  0.00      C2   H
ATOM   1584  HG  LEU A 227       4.268 -27.664 -21.536  0.00  0.00      C2   H
ATOM   1585 HD11 LEU A 227       4.343 -29.559 -20.204  0.00  0.00      C2   H
ATOM   1586 HD12 LEU A 227       4.827 -30.172 -21.738  0.00  0.00      C2   H
ATOM   1587 HD13 LEU A 227       6.071 -29.675 -20.547  0.00  0.00      C2   H
ATOM   1588 HD21 LEU A 227       6.571 -27.273 -20.093  0.00  0.00      C2   H
ATOM   1589 HD22 LEU A 227       7.294 -27.120 -21.776  0.00  0.00      C2   H
ATOM   1590 HD23 LEU A 227       5.978 -26.168 -21.196  0.00  0.00      C2   H
ATOM   1591  N   SER A 228       4.113 -27.535 -26.302  0.00  0.00      C2   N
ATOM   1592  CA  SER A 228       4.162 -27.824 -27.698  0.00  0.00      C2   C
ATOM   1593  C   SER A 228       4.527 -26.590 -28.509  0.00  0.00      C2   C
ATOM   1594  O   SER A 228       4.670 -26.700 -29.753  0.00  0.00      C2   O
ATOM   1595  CB  SER A 228       2.903 -28.624 -28.124  0.00  0.00      C2   C
ATOM   1596  OG  SER A 228       1.765 -27.710 -27.844  0.00  0.00      C2   O
ATOM   1597  H   SER A 228       3.206 -27.637 -25.870  0.00  0.00      C2   H
ATOM   1598  HA  SER A 228       5.009 -28.495 -27.837  0.00  0.00      C2   H
ATOM   1599  HB3 SER A 228       2.693 -29.517 -27.536  0.00  0.00      C2   H
ATOM   1600  HB2 SER A 228       2.903 -28.799 -29.200  0.00  0.00      C2   H
ATOM   1601  HG  SER A 228       1.668 -27.045 -28.529  0.00  0.00      C2   H
ATOM   1602  N   ASP A 229       4.705 -25.432 -27.889  0.00  0.00      C2   N
ATOM   1603  CA  ASP A 229       4.786 -24.115 -28.550  0.00  0.00      C2   C
ATOM   1604  C   ASP A 229       6.225 -23.666 -28.838  0.00  0.00      C2   C
ATOM   1605  O   ASP A 229       6.639 -22.723 -28.219  0.00  0.00      C2   O
ATOM   1606  CB  ASP A 229       4.017 -23.041 -27.771  0.00  0.00      C2   C
ATOM   1607  CG  ASP A 229       2.488 -22.998 -27.823  0.00  0.00      C2   C
ATOM   1608  OD1 ASP A 229       1.904 -22.150 -27.051  0.00  0.00      C2   O
ATOM   1609  OD2 ASP A 229       1.895 -23.524 -28.774  0.00  0.00      C2   O
ATOM   1610  H   ASP A 229       4.549 -25.216 -26.915  0.00  0.00      C2   H
ATOM   1611  HA  ASP A 229       4.380 -24.193 -29.558  0.00  0.00      C2   H
ATOM   1612  HB3 ASP A 229       4.275 -22.119 -28.292  0.00  0.00      C2   H
ATOM   1613  HB2 ASP A 229       4.447 -22.838 -26.790  0.00  0.00      C2   H
ATOM   1614  N   TYR A 230       6.931 -24.376 -29.737  0.00  0.00      C2   N
ATOM   1615  CA  TYR A 230       8.279 -24.083 -30.268  0.00  0.00      C2   C
ATOM   1616  C   TYR A 230       8.251 -24.405 -31.851  0.00  0.00      C2   C
ATOM   1617  O   TYR A 230       7.198 -24.910 -32.281  0.00  0.00      C2   O
ATOM   1618  CB  TYR A 230       9.421 -24.679 -29.427  0.00  0.00      C2   C
ATOM   1619  CG  TYR A 230       9.480 -26.159 -29.483  0.00  0.00      C2   C
ATOM   1620  CD1 TYR A 230      10.125 -26.787 -30.568  0.00  0.00      C2   C
ATOM   1621  CD2 TYR A 230       8.828 -26.878 -28.517  0.00  0.00      C2   C
ATOM   1622  CE1 TYR A 230      10.291 -28.202 -30.516  0.00  0.00      C2   C
ATOM   1623  CE2 TYR A 230       8.954 -28.246 -28.427  0.00  0.00      C2   C
ATOM   1624  CZ  TYR A 230       9.688 -28.955 -29.424  0.00  0.00      C2   C
ATOM   1625  OH  TYR A 230       9.759 -30.363 -29.290  0.00  0.00      C2   O
ATOM   1626  H   TYR A 230       6.454 -25.169 -30.140  0.00  0.00      C2   H
ATOM   1627  HA  TYR A 230       8.392 -23.009 -30.123  0.00  0.00      C2   H
ATOM   1628  HB3 TYR A 230       9.221 -24.323 -28.416  0.00  0.00      C2   H
ATOM   1629  HB2 TYR A 230      10.382 -24.316 -29.790  0.00  0.00      C2   H
ATOM   1630  HD1 TYR A 230      10.550 -26.226 -31.387  0.00  0.00      C2   H
ATOM   1631  HD2 TYR A 230       8.400 -26.487 -27.606  0.00  0.00      C2   H
ATOM   1632  HE1 TYR A 230      10.934 -28.685 -31.236  0.00  0.00      C2   H
ATOM   1633  HE2 TYR A 230       8.587 -28.733 -27.536  0.00  0.00      C2   H
ATOM   1634  HH  TYR A 230      10.354 -30.781 -29.917  0.00  0.00      C2   H
ATOM   1635  N   ASP A 231       9.355 -24.124 -32.623  0.00  0.00      C2   N
ATOM   1636  CA  ASP A 231       9.369 -24.168 -34.099  0.00  0.00      C2   C
ATOM   1637  C   ASP A 231       8.421 -23.173 -34.784  0.00  0.00      C2   C
ATOM   1638  O   ASP A 231       8.320 -23.131 -35.998  0.00  0.00      C2   O
ATOM   1639  CB  ASP A 231       9.198 -25.597 -34.648  0.00  0.00      C2   C
ATOM   1640  CG  ASP A 231      10.435 -26.564 -34.576  0.00  0.00      C2   C
ATOM   1641  OD1 ASP A 231      10.296 -27.746 -34.964  0.00  0.00      C2   O
ATOM   1642  OD2 ASP A 231      11.543 -26.140 -34.498  0.00  0.00      C2   O
ATOM   1643  H   ASP A 231      10.209 -23.773 -32.213  0.00  0.00      C2   H
ATOM   1644  HA  ASP A 231      10.336 -23.807 -34.450  0.00  0.00      C2   H
ATOM   1645  HB3 ASP A 231       8.855 -25.625 -35.682  0.00  0.00      C2   H
ATOM   1646  HB2 ASP A 231       8.394 -26.149 -34.161  0.00  0.00      C2   H
ATOM   1647  N   LEU A 232       7.774 -22.255 -34.016  0.00  0.00      C2   N
ATOM   1648  CA  LEU A 232       6.944 -21.184 -34.558  0.00  0.00      C2   C
ATOM   1649  C   LEU A 232       7.669 -20.002 -35.177  0.00  0.00      C2   C
ATOM   1650  O   LEU A 232       7.020 -19.140 -35.831  0.00  0.00      C2   O
ATOM   1651  CB  LEU A 232       5.957 -20.804 -33.455  0.00  0.00      C2   C
ATOM   1652  CG  LEU A 232       5.080 -21.921 -32.782  0.00  0.00      C2   C
ATOM   1653  CD1 LEU A 232       4.100 -21.235 -31.816  0.00  0.00      C2   C
ATOM   1654  CD2 LEU A 232       4.303 -22.826 -33.782  0.00  0.00      C2   C
ATOM   1655  H   LEU A 232       8.071 -22.059 -33.070  0.00  0.00      C2   H
ATOM   1656  HA  LEU A 232       6.408 -21.638 -35.391  0.00  0.00      C2   H
ATOM   1657  HB3 LEU A 232       5.302 -20.027 -33.850  0.00  0.00      C2   H
ATOM   1658  HB2 LEU A 232       6.452 -20.232 -32.670  0.00  0.00      C2   H
ATOM   1659  HG  LEU A 232       5.724 -22.506 -32.127  0.00  0.00      C2   H
ATOM   1660 HD11 LEU A 232       4.677 -20.809 -30.995  0.00  0.00      C2   H
ATOM   1661 HD12 LEU A 232       3.535 -20.445 -32.311  0.00  0.00      C2   H
ATOM   1662 HD13 LEU A 232       3.348 -21.828 -31.295  0.00  0.00      C2   H
ATOM   1663 HD21 LEU A 232       3.279 -23.075 -33.504  0.00  0.00      C2   H
ATOM   1664 HD22 LEU A 232       4.206 -22.423 -34.790  0.00  0.00      C2   H
ATOM   1665 HD23 LEU A 232       4.923 -23.722 -33.807  0.00  0.00      C2   H
ATOM   1666  N   VAL A 233       8.960 -19.940 -34.981  0.00  0.00      C2   N
ATOM   1667  CA  VAL A 233       9.854 -19.002 -35.647  0.00  0.00      C2   C
ATOM   1668  C   VAL A 233      10.118 -19.360 -37.167  0.00  0.00      C2   C
ATOM   1669  O   VAL A 233      10.946 -18.702 -37.804  0.00  0.00      C2   O
ATOM   1670  CB  VAL A 233      11.201 -19.091 -34.843  0.00  0.00      C2   C
ATOM   1671  CG1 VAL A 233      11.093 -18.446 -33.383  0.00  0.00      C2   C
ATOM   1672  CG2 VAL A 233      11.785 -20.524 -34.630  0.00  0.00      C2   C
ATOM   1673  H   VAL A 233       9.425 -20.615 -34.391  0.00  0.00      C2   H
ATOM   1674  HA  VAL A 233       9.433 -18.000 -35.567  0.00  0.00      C2   H
ATOM   1675  HB  VAL A 233      11.970 -18.535 -35.379  0.00  0.00      C2   H
ATOM   1676 HG11 VAL A 233      11.220 -17.373 -33.533  0.00  0.00      C2   H
ATOM   1677 HG12 VAL A 233      10.130 -18.593 -32.894  0.00  0.00      C2   H
ATOM   1678 HG13 VAL A 233      11.918 -18.753 -32.741  0.00  0.00      C2   H
ATOM   1679 HG21 VAL A 233      12.782 -20.605 -34.196  0.00  0.00      C2   H
ATOM   1680 HG22 VAL A 233      11.173 -21.142 -33.974  0.00  0.00      C2   H
ATOM   1681 HG23 VAL A 233      11.912 -21.017 -35.594  0.00  0.00      C2   H
ATOM   1682  N   LEU A 234       9.407 -20.387 -37.688  0.00  0.00      C2   N
ATOM   1683  CA  LEU A 234       9.210 -20.711 -39.046  0.00  0.00      C2   C
ATOM   1684  C   LEU A 234       8.017 -19.926 -39.580  0.00  0.00      C2   C
ATOM   1685  O   LEU A 234       7.502 -20.344 -40.610  0.00  0.00      C2   O
ATOM   1686  CB  LEU A 234       9.073 -22.291 -39.190  0.00  0.00      C2   C
ATOM   1687  CG  LEU A 234      10.345 -23.144 -38.822  0.00  0.00      C2   C
ATOM   1688  CD1 LEU A 234       9.978 -24.615 -38.667  0.00  0.00      C2   C
ATOM   1689  CD2 LEU A 234      11.563 -22.888 -39.757  0.00  0.00      C2   C
ATOM   1690  H   LEU A 234       8.696 -20.733 -37.060  0.00  0.00      C2   H
ATOM   1691  HA  LEU A 234      10.074 -20.372 -39.618  0.00  0.00      C2   H
ATOM   1692  HB3 LEU A 234       8.930 -22.474 -40.255  0.00  0.00      C2   H
ATOM   1693  HB2 LEU A 234       8.195 -22.704 -38.693  0.00  0.00      C2   H
ATOM   1694  HG  LEU A 234      10.729 -22.770 -37.873  0.00  0.00      C2   H
ATOM   1695 HD11 LEU A 234       8.911 -24.787 -38.804  0.00  0.00      C2   H
ATOM   1696 HD12 LEU A 234      10.449 -25.284 -39.387  0.00  0.00      C2   H
ATOM   1697 HD13 LEU A 234      10.223 -24.910 -37.647  0.00  0.00      C2   H
ATOM   1698 HD21 LEU A 234      11.287 -22.748 -40.803  0.00  0.00      C2   H
ATOM   1699 HD22 LEU A 234      12.057 -22.005 -39.353  0.00  0.00      C2   H
ATOM   1700 HD23 LEU A 234      12.209 -23.764 -39.697  0.00  0.00      C2   H
ATOM   1701  N   ALA A 235       7.410 -18.920 -38.856  0.00  0.00      C2   N
ATOM   1702  CA  ALA A 235       6.147 -18.226 -39.138  0.00  0.00      C2   C
ATOM   1703  C   ALA A 235       4.938 -19.105 -39.416  0.00  0.00      C2   C
ATOM   1704  O   ALA A 235       4.159 -18.936 -40.384  0.00  0.00      C2   O
ATOM   1705  CB  ALA A 235       6.379 -17.219 -40.374  0.00  0.00      C2   C
ATOM   1706  H   ALA A 235       7.815 -18.729 -37.951  0.00  0.00      C2   H
ATOM   1707  HA  ALA A 235       5.952 -17.637 -38.242  0.00  0.00      C2   H
ATOM   1708  HB1 ALA A 235       7.273 -16.659 -40.101  0.00  0.00      C2   H
ATOM   1709  HB2 ALA A 235       6.519 -17.693 -41.346  0.00  0.00      C2   H
ATOM   1710  HB3 ALA A 235       5.658 -16.422 -40.552  0.00  0.00      C2   H
ATOM   1711  N   GLU A 236       4.804 -20.053 -38.484  0.00  0.00      C2   N
ATOM   1712  CA  GLU A 236       3.480 -20.663 -38.183  0.00  0.00      C2   C
ATOM   1713  C   GLU A 236       2.928 -20.031 -36.894  0.00  0.00      C2   C
ATOM   1714  O   GLU A 236       3.690 -19.610 -35.986  0.00  0.00      C2   O
ATOM   1715  CB  GLU A 236       3.668 -22.126 -37.932  0.00  0.00      C2   C
ATOM   1716  CG  GLU A 236       4.400 -22.787 -39.102  0.00  0.00      C2   C
ATOM   1717  CD  GLU A 236       4.650 -24.267 -38.890  0.00  0.00      C2   C
ATOM   1718  OE1 GLU A 236       4.780 -25.020 -39.904  0.00  0.00      C2   O
ATOM   1719  OE2 GLU A 236       4.679 -24.801 -37.776  0.00  0.00      C2   O
ATOM   1720  H   GLU A 236       5.455 -20.037 -37.712  0.00  0.00      C2   H
ATOM   1721  HA  GLU A 236       2.790 -20.576 -39.022  0.00  0.00      C2   H
ATOM   1722  HB3 GLU A 236       2.712 -22.596 -37.705  0.00  0.00      C2   H
ATOM   1723  HB2 GLU A 236       4.411 -22.241 -37.143  0.00  0.00      C2   H
ATOM   1724  HG3 GLU A 236       5.426 -22.421 -39.067  0.00  0.00      C2   H
ATOM   1725  HG2 GLU A 236       3.869 -22.628 -40.041  0.00  0.00      C2   H
ATOM   1726  N   ASP A 237       1.616 -19.936 -36.785  0.00  0.00      C2   N
ATOM   1727  CA  ASP A 237       0.859 -19.438 -35.665  0.00  0.00      C2   C
ATOM   1728  C   ASP A 237       1.015 -18.016 -35.448  0.00  0.00      C2   C
ATOM   1729  O   ASP A 237       0.902 -17.280 -36.410  0.00  0.00      C2   O
ATOM   1730  CB  ASP A 237       0.785 -20.255 -34.361  0.00  0.00      C2   C
ATOM   1731  CG  ASP A 237       0.243 -21.704 -34.604  0.00  0.00      C2   C
ATOM   1732  OD1 ASP A 237      -0.291 -22.126 -35.627  0.00  0.00      C2   O
ATOM   1733  OD2 ASP A 237       0.265 -22.349 -33.565  0.00  0.00      C2   O
ATOM   1734  H   ASP A 237       1.047 -20.152 -37.591  0.00  0.00      C2   H
ATOM   1735  HA  ASP A 237      -0.161 -19.500 -36.044  0.00  0.00      C2   H
ATOM   1736  HB3 ASP A 237       0.075 -19.777 -33.686  0.00  0.00      C2   H
ATOM   1737  HB2 ASP A 237       1.758 -20.284 -33.869  0.00  0.00      C2   H
ATOM   1738  N   GLU A 238       1.456 -17.538 -34.308  0.00  0.00      C2   N
ATOM   1739  CA  GLU A 238       1.590 -16.106 -33.978  0.00  0.00      C2   C
ATOM   1740  C   GLU A 238       2.989 -15.590 -34.396  0.00  0.00      C2   C
ATOM   1741  O   GLU A 238       3.133 -14.411 -34.308  0.00  0.00      C2   O
ATOM   1742  CB  GLU A 238       1.126 -15.738 -32.562  0.00  0.00      C2   C
ATOM   1743  CG  GLU A 238      -0.336 -15.991 -32.346  0.00  0.00      C2   C
ATOM   1744  CD  GLU A 238      -0.761 -15.706 -30.917  0.00  0.00      C2   C
ATOM   1745  OE1 GLU A 238      -0.861 -14.519 -30.542  0.00  0.00      C2   O
ATOM   1746  OE2 GLU A 238      -1.151 -16.639 -30.188  0.00  0.00      C2   O
ATOM   1747  H   GLU A 238       1.657 -18.219 -33.590  0.00  0.00      C2   H
ATOM   1748  HA  GLU A 238       0.973 -15.614 -34.730  0.00  0.00      C2   H
ATOM   1749  HB3 GLU A 238       1.357 -14.685 -32.404  0.00  0.00      C2   H
ATOM   1750  HB2 GLU A 238       1.718 -16.271 -31.817  0.00  0.00      C2   H
ATOM   1751  HG3 GLU A 238      -0.722 -16.927 -32.750  0.00  0.00      C2   H
ATOM   1752  HG2 GLU A 238      -0.946 -15.277 -32.898  0.00  0.00      C2   H
ATOM   1753  N   GLU A 239       3.782 -16.528 -34.909  0.00  0.00      C2   N
ATOM   1754  CA  GLU A 239       5.033 -16.373 -35.542  0.00  0.00      C2   C
ATOM   1755  C   GLU A 239       6.163 -16.071 -34.558  0.00  0.00      C2   C
ATOM   1756  O   GLU A 239       7.151 -15.510 -34.921  0.00  0.00      C2   O
ATOM   1757  CB  GLU A 239       4.963 -15.412 -36.699  0.00  0.00      C2   C
ATOM   1758  CG  GLU A 239       3.885 -15.600 -37.756  0.00  0.00      C2   C
ATOM   1759  CD  GLU A 239       4.038 -14.644 -38.939  0.00  0.00      C2   C
ATOM   1760  OE1 GLU A 239       5.061 -13.933 -39.096  0.00  0.00      C2   O
ATOM   1761  OE2 GLU A 239       3.026 -14.557 -39.707  0.00  0.00      C2   O
ATOM   1762  H   GLU A 239       3.276 -17.397 -35.005  0.00  0.00      C2   H
ATOM   1763  HA  GLU A 239       5.243 -17.342 -35.996  0.00  0.00      C2   H
ATOM   1764  HB3 GLU A 239       5.864 -15.496 -37.307  0.00  0.00      C2   H
ATOM   1765  HB2 GLU A 239       4.857 -14.413 -36.277  0.00  0.00      C2   H
ATOM   1766  HG3 GLU A 239       2.870 -15.416 -37.404  0.00  0.00      C2   H
ATOM   1767  HG2 GLU A 239       4.047 -16.603 -38.152  0.00  0.00      C2   H
ATOM   1768  N   MET A 240       5.998 -16.591 -33.304  0.00  0.00      C2   N
ATOM   1769  CA  MET A 240       6.913 -16.544 -32.174  0.00  0.00      C2   C
ATOM   1770  C   MET A 240       6.688 -17.829 -31.327  0.00  0.00      C2   C
ATOM   1771  O   MET A 240       5.585 -18.247 -31.113  0.00  0.00      C2   O
ATOM   1772  CB  MET A 240       6.814 -15.213 -31.379  0.00  0.00      C2   C
ATOM   1773  CG  MET A 240       5.425 -14.692 -31.022  0.00  0.00      C2   C
ATOM   1774  SD  MET A 240       4.705 -15.190 -29.442  0.00  0.00      C2   S
ATOM   1775  CE  MET A 240       3.071 -14.387 -29.528  0.00  0.00      C2   C
ATOM   1776  H   MET A 240       5.185 -17.113 -33.010  0.00  0.00      C2   H
ATOM   1777  HA  MET A 240       7.939 -16.647 -32.527  0.00  0.00      C2   H
ATOM   1778  HB3 MET A 240       7.419 -14.518 -31.961  0.00  0.00      C2   H
ATOM   1779  HB2 MET A 240       7.406 -15.336 -30.472  0.00  0.00      C2   H
ATOM   1780  HG3 MET A 240       4.596 -14.832 -31.716  0.00  0.00      C2   H
ATOM   1781  HG2 MET A 240       5.471 -13.604 -31.069  0.00  0.00      C2   H
ATOM   1782  HE1 MET A 240       3.286 -13.332 -29.703  0.00  0.00      C2   H
ATOM   1783  HE2 MET A 240       2.272 -14.701 -30.200  0.00  0.00      C2   H
ATOM   1784  HE3 MET A 240       2.585 -14.290 -28.557  0.00  0.00      C2   H
ATOM   1785  N   ASN A 241       7.814 -18.354 -30.749  0.00  0.00      C2   N
ATOM   1786  CA  ASN A 241       7.876 -19.516 -29.820  0.00  0.00      C2   C
ATOM   1787  C   ASN A 241       7.386 -19.015 -28.478  0.00  0.00      C2   C
ATOM   1788  O   ASN A 241       8.234 -18.514 -27.765  0.00  0.00      C2   O
ATOM   1789  CB  ASN A 241       9.255 -20.057 -29.755  0.00  0.00      C2   C
ATOM   1790  CG  ASN A 241       9.801 -20.802 -30.949  0.00  0.00      C2   C
ATOM   1791  OD1 ASN A 241       9.028 -21.180 -31.871  0.00  0.00      C2   O
ATOM   1792  ND2 ASN A 241      11.112 -21.071 -31.073  0.00  0.00      C2   N
ATOM   1793  H   ASN A 241       8.669 -17.818 -30.756  0.00  0.00      C2   H
ATOM   1794  HA  ASN A 241       7.258 -20.378 -30.072  0.00  0.00      C2   H
ATOM   1795  HB3 ASN A 241       9.231 -20.791 -28.950  0.00  0.00      C2   H
ATOM   1796  HB2 ASN A 241       9.959 -19.262 -29.511  0.00  0.00      C2   H
ATOM   1797 HD22 ASN A 241      11.405 -21.848 -31.649  0.00  0.00      C2   H
ATOM   1798 HD21 ASN A 241      11.756 -20.723 -30.377  0.00  0.00      C2   H
ATOM   1799  N   ARG A 242       6.063 -19.121 -28.346  0.00  0.00      C2   N
ATOM   1800  CA  ARG A 242       5.331 -18.731 -27.101  0.00  0.00      C2   C
ATOM   1801  C   ARG A 242       5.957 -19.419 -25.881  0.00  0.00      C2   C
ATOM   1802  O   ARG A 242       5.972 -18.741 -24.867  0.00  0.00      C2   O
ATOM   1803  CB  ARG A 242       3.815 -18.987 -27.315  0.00  0.00      C2   C
ATOM   1804  CG  ARG A 242       3.063 -18.286 -28.453  0.00  0.00      C2   C
ATOM   1805  CD  ARG A 242       1.616 -18.708 -28.538  0.00  0.00      C2   C
ATOM   1806  NE  ARG A 242       1.359 -20.041 -29.123  0.00  0.00      C2   N
ATOM   1807  CZ  ARG A 242       0.632 -20.423 -30.177  0.00  0.00      C2   C
ATOM   1808  NH1 ARG A 242       0.045 -19.531 -30.917  0.00  0.00      C2   N
ATOM   1809  NH2 ARG A 242       0.531 -21.724 -30.529  0.00  0.00      C2   N
ATOM   1810  H   ARG A 242       5.582 -19.411 -29.185  0.00  0.00      C2   H
ATOM   1811  HA  ARG A 242       5.575 -17.669 -27.085  0.00  0.00      C2   H
ATOM   1812  HB3 ARG A 242       3.336 -18.504 -26.464  0.00  0.00      C2   H
ATOM   1813  HB2 ARG A 242       3.553 -20.045 -27.299  0.00  0.00      C2   H
ATOM   1814  HG3 ARG A 242       3.585 -18.693 -29.319  0.00  0.00      C2   H
ATOM   1815  HG2 ARG A 242       3.222 -17.208 -28.487  0.00  0.00      C2   H
ATOM   1816  HD3 ARG A 242       1.052 -17.872 -28.951  0.00  0.00      C2   H
ATOM   1817  HD2 ARG A 242       1.317 -18.806 -27.494  0.00  0.00      C2   H
ATOM   1818  HE  ARG A 242       1.789 -20.772 -28.576  0.00  0.00      C2   H
ATOM   1819 HH12 ARG A 242      -0.822 -19.802 -31.360  0.00  0.00      C2   H
ATOM   1820 HH11 ARG A 242       0.003 -18.581 -30.577  0.00  0.00      C2   H
ATOM   1821 HH22 ARG A 242       0.453 -21.984 -31.502  0.00  0.00      C2   H
ATOM   1822 HH21 ARG A 242       0.961 -22.344 -29.858  0.00  0.00      C2   H
ATOM   1823  N   MET A 243       6.555 -20.631 -25.978  0.00  0.00      C2   N
ATOM   1824  CA  MET A 243       7.291 -21.273 -24.888  0.00  0.00      C2   C
ATOM   1825  C   MET A 243       8.459 -20.370 -24.426  0.00  0.00      C2   C
ATOM   1826  O   MET A 243       8.530 -20.073 -23.248  0.00  0.00      C2   O
ATOM   1827  CB  MET A 243       7.689 -22.655 -25.363  0.00  0.00      C2   C
ATOM   1828  CG  MET A 243       8.371 -23.626 -24.339  0.00  0.00      C2   C
ATOM   1829  SD  MET A 243       8.569 -25.222 -25.188  0.00  0.00      C2   S
ATOM   1830  CE  MET A 243      10.304 -25.193 -25.574  0.00  0.00      C2   C
ATOM   1831  H   MET A 243       6.470 -21.240 -26.778  0.00  0.00      C2   H
ATOM   1832  HA  MET A 243       6.636 -21.435 -24.032  0.00  0.00      C2   H
ATOM   1833  HB3 MET A 243       8.361 -22.577 -26.218  0.00  0.00      C2   H
ATOM   1834  HB2 MET A 243       6.790 -23.082 -25.809  0.00  0.00      C2   H
ATOM   1835  HG3 MET A 243       7.905 -23.669 -23.354  0.00  0.00      C2   H
ATOM   1836  HG2 MET A 243       9.329 -23.211 -24.025  0.00  0.00      C2   H
ATOM   1837  HE1 MET A 243      10.883 -24.989 -24.673  0.00  0.00      C2   H
ATOM   1838  HE2 MET A 243      10.630 -26.183 -25.893  0.00  0.00      C2   H
ATOM   1839  HE3 MET A 243      10.598 -24.526 -26.384  0.00  0.00      C2   H
ATOM   1840  N   HIE A 244       9.244 -19.941 -25.415  0.00  0.00      C2   N
ATOM   1841  CA  HIE A 244      10.518 -19.179 -25.257  0.00  0.00      C2   C
ATOM   1842  C   HIE A 244      10.234 -17.727 -24.733  0.00  0.00      C2   C
ATOM   1843  O   HIE A 244      10.853 -17.181 -23.840  0.00  0.00      C2   O
ATOM   1844  CB  HIE A 244      11.282 -19.018 -26.562  0.00  0.00      C2   C
ATOM   1845  CG  HIE A 244      11.812 -20.266 -27.175  0.00  0.00      C2   C
ATOM   1846  ND1 HIE A 244      11.029 -21.336 -27.233  0.00  0.00      C2   N
ATOM   1847  CD2 HIE A 244      13.083 -20.667 -27.477  0.00  0.00      C2   C
ATOM   1848  CE1 HIE A 244      11.769 -22.345 -27.826  0.00  0.00      C2   C
ATOM   1849  NE2 HIE A 244      13.028 -21.956 -28.033  0.00  0.00      C2   N
ATOM   1850  H   HIE A 244       9.043 -20.437 -26.271  0.00  0.00      C2   H
ATOM   1851  HA  HIE A 244      11.178 -19.605 -24.502  0.00  0.00      C2   H
ATOM   1852  HB3 HIE A 244      12.192 -18.419 -26.510  0.00  0.00      C2   H
ATOM   1853  HB2 HIE A 244      10.739 -18.450 -27.317  0.00  0.00      C2   H
ATOM   1854  HD2 HIE A 244      14.013 -20.119 -27.438  0.00  0.00      C2   H
ATOM   1855  HE1 HIE A 244      11.372 -23.171 -28.399  0.00  0.00      C2   H
ATOM   1856  HE2 HIE A 244      13.809 -22.543 -28.290  0.00  0.00      C2   H
ATOM   1857  N   GLU A 245       9.172 -17.098 -25.300  0.00  0.00      C2   N
ATOM   1858  CA  GLU A 245       8.812 -15.698 -25.147  0.00  0.00      C2   C
ATOM   1859  C   GLU A 245       8.335 -15.483 -23.704  0.00  0.00      C2   C
ATOM   1860  O   GLU A 245       8.748 -14.446 -23.118  0.00  0.00      C2   O
ATOM   1861  CB  GLU A 245       7.666 -15.213 -26.100  0.00  0.00      C2   C
ATOM   1862  CG  GLU A 245       8.141 -15.211 -27.586  0.00  0.00      C2   C
ATOM   1863  CD  GLU A 245       9.116 -14.059 -28.022  0.00  0.00      C2   C
ATOM   1864  OE1 GLU A 245       9.040 -13.035 -27.314  0.00  0.00      C2   O
ATOM   1865  OE2 GLU A 245       9.762 -14.221 -29.064  0.00  0.00      C2   O
ATOM   1866  H   GLU A 245       8.586 -17.620 -25.936  0.00  0.00      C2   H
ATOM   1867  HA  GLU A 245       9.672 -15.040 -25.274  0.00  0.00      C2   H
ATOM   1868  HB3 GLU A 245       7.285 -14.279 -25.688  0.00  0.00      C2   H
ATOM   1869  HB2 GLU A 245       6.836 -15.912 -26.206  0.00  0.00      C2   H
ATOM   1870  HG3 GLU A 245       7.331 -15.194 -28.316  0.00  0.00      C2   H
ATOM   1871  HG2 GLU A 245       8.611 -16.170 -27.805  0.00  0.00      C2   H
ATOM   1872  N   SER A 246       7.682 -16.478 -23.090  0.00  0.00      C2   N
ATOM   1873  CA  SER A 246       7.409 -16.607 -21.719  0.00  0.00      C2   C
ATOM   1874  C   SER A 246       8.628 -16.479 -20.856  0.00  0.00      C2   C
ATOM   1875  O   SER A 246       8.501 -16.074 -19.684  0.00  0.00      C2   O
ATOM   1876  CB  SER A 246       6.724 -18.058 -21.588  0.00  0.00      C2   C
ATOM   1877  OG  SER A 246       5.537 -18.041 -22.272  0.00  0.00      C2   O
ATOM   1878  H   SER A 246       7.480 -17.279 -23.671  0.00  0.00      C2   H
ATOM   1879  HA  SER A 246       6.603 -15.881 -21.609  0.00  0.00      C2   H
ATOM   1880  HB3 SER A 246       6.490 -17.994 -20.525  0.00  0.00      C2   H
ATOM   1881  HB2 SER A 246       7.320 -18.968 -21.665  0.00  0.00      C2   H
ATOM   1882  HG  SER A 246       5.636 -18.552 -23.079  0.00  0.00      C2   H
ATOM   1883  N   MET A 247       9.817 -16.846 -21.318  0.00  0.00      C2   N
ATOM   1884  CA  MET A 247      10.995 -16.790 -20.437  0.00  0.00      C2   C
ATOM   1885  C   MET A 247      11.360 -15.303 -20.217  0.00  0.00      C2   C
ATOM   1886  O   MET A 247      11.540 -14.868 -19.055  0.00  0.00      C2   O
ATOM   1887  CB  MET A 247      12.132 -17.721 -20.920  0.00  0.00      C2   C
ATOM   1888  CG  MET A 247      11.509 -19.203 -20.948  0.00  0.00      C2   C
ATOM   1889  SD  MET A 247      12.697 -20.622 -21.001  0.00  0.00      C2   S
ATOM   1890  CE  MET A 247      11.588 -22.003 -21.062  0.00  0.00      C2   C
ATOM   1891  H   MET A 247       9.918 -17.258 -22.234  0.00  0.00      C2   H
ATOM   1892  HA  MET A 247      10.754 -17.187 -19.451  0.00  0.00      C2   H
ATOM   1893  HB3 MET A 247      12.953 -17.625 -20.209  0.00  0.00      C2   H
ATOM   1894  HB2 MET A 247      12.503 -17.374 -21.884  0.00  0.00      C2   H
ATOM   1895  HG3 MET A 247      10.752 -19.298 -21.726  0.00  0.00      C2   H
ATOM   1896  HG2 MET A 247      11.015 -19.406 -19.998  0.00  0.00      C2   H
ATOM   1897  HE1 MET A 247      11.250 -22.316 -20.074  0.00  0.00      C2   H
ATOM   1898  HE2 MET A 247      10.634 -21.663 -21.468  0.00  0.00      C2   H
ATOM   1899  HE3 MET A 247      11.971 -22.843 -21.641  0.00  0.00      C2   H
ATOM   1900  N   LYS A 248      11.317 -14.551 -21.253  0.00  0.00      C2   N
ATOM   1901  CA  LYS A 248      11.567 -13.118 -21.341  0.00  0.00      C2   C
ATOM   1902  C   LYS A 248      10.522 -12.339 -20.648  0.00  0.00      C2   C
ATOM   1903  O   LYS A 248      10.800 -11.308 -20.102  0.00  0.00      C2   O
ATOM   1904  CB  LYS A 248      11.913 -12.603 -22.763  0.00  0.00      C2   C
ATOM   1905  CG  LYS A 248      13.180 -13.143 -23.395  0.00  0.00      C2   C
ATOM   1906  CD  LYS A 248      13.427 -12.584 -24.850  0.00  0.00      C2   C
ATOM   1907  CE  LYS A 248      12.485 -13.310 -25.777  0.00  0.00      C2   C
ATOM   1908  NZ  LYS A 248      12.594 -12.823 -27.175  0.00  0.00      C2   N
ATOM   1909  H   LYS A 248      11.153 -15.100 -22.086  0.00  0.00      C2   H
ATOM   1910  HA  LYS A 248      12.506 -12.881 -20.842  0.00  0.00      C2   H
ATOM   1911  HB3 LYS A 248      11.962 -11.516 -22.694  0.00  0.00      C2   H
ATOM   1912  HB2 LYS A 248      10.981 -12.749 -23.308  0.00  0.00      C2   H
ATOM   1913  HG3 LYS A 248      13.219 -14.232 -23.383  0.00  0.00      C2   H
ATOM   1914  HG2 LYS A 248      14.041 -12.924 -22.763  0.00  0.00      C2   H
ATOM   1915  HD3 LYS A 248      14.493 -12.658 -25.065  0.00  0.00      C2   H
ATOM   1916  HD2 LYS A 248      13.131 -11.536 -24.875  0.00  0.00      C2   H
ATOM   1917  HE3 LYS A 248      11.447 -13.118 -25.503  0.00  0.00      C2   H
ATOM   1918  HE2 LYS A 248      12.677 -14.382 -25.824  0.00  0.00      C2   H
ATOM   1919  HZ1 LYS A 248      13.486 -13.132 -27.535  0.00  0.00      C2   H
ATOM   1920  HZ2 LYS A 248      11.840 -13.152 -27.761  0.00  0.00      C2   H
ATOM   1921  HZ3 LYS A 248      12.695 -11.820 -27.245  0.00  0.00      C2   H
ATOM   1922  N   LEU A 249       9.262 -12.801 -20.766  0.00  0.00      C2   N
ATOM   1923  CA  LEU A 249       8.124 -12.118 -20.108  0.00  0.00      C2   C
ATOM   1924  C   LEU A 249       8.230 -12.346 -18.616  0.00  0.00      C2   C
ATOM   1925  O   LEU A 249       8.096 -11.421 -17.820  0.00  0.00      C2   O
ATOM   1926  CB  LEU A 249       6.874 -12.706 -20.779  0.00  0.00      C2   C
ATOM   1927  CG  LEU A 249       5.517 -12.025 -20.250  0.00  0.00      C2   C
ATOM   1928  CD1 LEU A 249       5.602 -10.504 -20.532  0.00  0.00      C2   C
ATOM   1929  CD2 LEU A 249       4.309 -12.608 -21.071  0.00  0.00      C2   C
ATOM   1930  H   LEU A 249       9.090 -13.589 -21.374  0.00  0.00      C2   H
ATOM   1931  HA  LEU A 249       8.105 -11.029 -20.078  0.00  0.00      C2   H
ATOM   1932  HB3 LEU A 249       6.908 -13.769 -20.541  0.00  0.00      C2   H
ATOM   1933  HB2 LEU A 249       6.936 -12.631 -21.865  0.00  0.00      C2   H
ATOM   1934  HG  LEU A 249       5.460 -12.174 -19.172  0.00  0.00      C2   H
ATOM   1935 HD11 LEU A 249       4.668 -10.080 -20.898  0.00  0.00      C2   H
ATOM   1936 HD12 LEU A 249       5.826 -10.021 -19.581  0.00  0.00      C2   H
ATOM   1937 HD13 LEU A 249       6.406 -10.171 -21.188  0.00  0.00      C2   H
ATOM   1938 HD21 LEU A 249       4.443 -13.529 -21.638  0.00  0.00      C2   H
ATOM   1939 HD22 LEU A 249       3.553 -12.891 -20.339  0.00  0.00      C2   H
ATOM   1940 HD23 LEU A 249       3.859 -11.858 -21.722  0.00  0.00      C2   H
ATOM   1941  N   PHE A 250       8.575 -13.581 -18.251  0.00  0.00      C2   N
ATOM   1942  CA  PHE A 250       8.809 -13.992 -16.852  0.00  0.00      C2   C
ATOM   1943  C   PHE A 250       9.889 -13.225 -16.223  0.00  0.00      C2   C
ATOM   1944  O   PHE A 250       9.746 -12.801 -15.067  0.00  0.00      C2   O
ATOM   1945  CB  PHE A 250       8.897 -15.536 -16.749  0.00  0.00      C2   C
ATOM   1946  CG  PHE A 250       8.999 -16.213 -15.348  0.00  0.00      C2   C
ATOM   1947  CD1 PHE A 250       8.019 -17.103 -14.858  0.00  0.00      C2   C
ATOM   1948  CD2 PHE A 250      10.116 -15.964 -14.508  0.00  0.00      C2   C
ATOM   1949  CE1 PHE A 250       8.111 -17.835 -13.661  0.00  0.00      C2   C
ATOM   1950  CE2 PHE A 250      10.117 -16.552 -13.257  0.00  0.00      C2   C
ATOM   1951  CZ  PHE A 250       9.152 -17.492 -12.821  0.00  0.00      C2   C
ATOM   1952  H   PHE A 250       8.849 -14.199 -19.001  0.00  0.00      C2   H
ATOM   1953  HA  PHE A 250       7.827 -13.788 -16.425  0.00  0.00      C2   H
ATOM   1954  HB3 PHE A 250       9.690 -15.947 -17.374  0.00  0.00      C2   H
ATOM   1955  HB2 PHE A 250       7.952 -15.913 -17.140  0.00  0.00      C2   H
ATOM   1956  HD1 PHE A 250       7.145 -17.243 -15.477  0.00  0.00      C2   H
ATOM   1957  HD2 PHE A 250      10.945 -15.336 -14.796  0.00  0.00      C2   H
ATOM   1958  HE1 PHE A 250       7.326 -18.533 -13.409  0.00  0.00      C2   H
ATOM   1959  HE2 PHE A 250      10.934 -16.396 -12.568  0.00  0.00      C2   H
ATOM   1960  HZ  PHE A 250       9.276 -17.938 -11.845  0.00  0.00      C2   H
ATOM   1961  N   ASP A 251      11.064 -12.987 -16.952  0.00  0.00      C2   N
ATOM   1962  CA  ASP A 251      12.090 -12.043 -16.407  0.00  0.00      C2   C
ATOM   1963  C   ASP A 251      11.697 -10.510 -16.283  0.00  0.00      C2   C
ATOM   1964  O   ASP A 251      12.031  -9.869 -15.282  0.00  0.00      C2   O
ATOM   1965  CB  ASP A 251      13.457 -12.297 -16.989  0.00  0.00      C2   C
ATOM   1966  CG  ASP A 251      14.630 -11.462 -16.516  0.00  0.00      C2   C
ATOM   1967  OD1 ASP A 251      15.091 -10.593 -17.291  0.00  0.00      C2   O
ATOM   1968  OD2 ASP A 251      14.984 -11.564 -15.292  0.00  0.00      C2   O
ATOM   1969  H   ASP A 251      11.144 -13.426 -17.858  0.00  0.00      C2   H
ATOM   1970  HA  ASP A 251      12.105 -12.354 -15.362  0.00  0.00      C2   H
ATOM   1971  HB3 ASP A 251      13.363 -12.114 -18.059  0.00  0.00      C2   H
ATOM   1972  HB2 ASP A 251      13.662 -13.368 -16.979  0.00  0.00      C2   H
ATOM   1973  N   SER A 252      10.924 -10.070 -17.246  0.00  0.00      C2   N
ATOM   1974  CA  SER A 252      10.366  -8.734 -17.252  0.00  0.00      C2   C
ATOM   1975  C   SER A 252       9.292  -8.471 -16.223  0.00  0.00      C2   C
ATOM   1976  O   SER A 252       9.382  -7.427 -15.582  0.00  0.00      C2   O
ATOM   1977  CB  SER A 252       9.902  -8.391 -18.712  0.00  0.00      C2   C
ATOM   1978  OG  SER A 252       9.419  -7.104 -18.854  0.00  0.00      C2   O
ATOM   1979  H   SER A 252      10.676 -10.650 -18.035  0.00  0.00      C2   H
ATOM   1980  HA  SER A 252      11.219  -8.066 -17.142  0.00  0.00      C2   H
ATOM   1981  HB3 SER A 252       9.141  -9.039 -19.148  0.00  0.00      C2   H
ATOM   1982  HB2 SER A 252      10.803  -8.499 -19.315  0.00  0.00      C2   H
ATOM   1983  HG  SER A 252      10.150  -6.483 -18.813  0.00  0.00      C2   H
ATOM   1984  N   ILE A 253       8.348  -9.390 -15.949  0.00  0.00      C2   N
ATOM   1985  CA  ILE A 253       7.337  -9.287 -14.951  0.00  0.00      C2   C
ATOM   1986  C   ILE A 253       7.845  -9.767 -13.581  0.00  0.00      C2   C
ATOM   1987  O   ILE A 253       8.099  -8.908 -12.719  0.00  0.00      C2   O
ATOM   1988  CB  ILE A 253       5.919  -9.841 -15.385  0.00  0.00      C2   C
ATOM   1989  CG1 ILE A 253       5.334  -8.935 -16.559  0.00  0.00      C2   C
ATOM   1990  CG2 ILE A 253       4.896  -9.849 -14.158  0.00  0.00      C2   C
ATOM   1991  CD1 ILE A 253       4.016  -9.530 -17.219  0.00  0.00      C2   C
ATOM   1992  H   ILE A 253       8.276 -10.182 -16.572  0.00  0.00      C2   H
ATOM   1993  HA  ILE A 253       7.048  -8.239 -14.866  0.00  0.00      C2   H
ATOM   1994  HB  ILE A 253       6.050 -10.853 -15.768  0.00  0.00      C2   H
ATOM   1995 HG13 ILE A 253       6.013  -8.729 -17.386  0.00  0.00      C2   H
ATOM   1996 HG12 ILE A 253       5.111  -7.931 -16.197  0.00  0.00      C2   H
ATOM   1997 HG21 ILE A 253       5.183 -10.723 -13.572  0.00  0.00      C2   H
ATOM   1998 HG22 ILE A 253       4.795  -8.917 -13.603  0.00  0.00      C2   H
ATOM   1999 HG23 ILE A 253       3.896 -10.184 -14.433  0.00  0.00      C2   H
ATOM   2000 HD11 ILE A 253       3.893 -10.564 -16.896  0.00  0.00      C2   H
ATOM   2001 HD12 ILE A 253       3.146  -9.002 -16.830  0.00  0.00      C2   H
ATOM   2002 HD13 ILE A 253       4.001  -9.397 -18.300  0.00  0.00      C2   H
ATOM   2003  N   CYS A 254       8.043 -11.068 -13.345  0.00  0.00      C2   N
ATOM   2004  CA  CYS A 254       8.299 -11.704 -12.069  0.00  0.00      C2   C
ATOM   2005  C   CYS A 254       9.585 -11.257 -11.318  0.00  0.00      C2   C
ATOM   2006  O   CYS A 254       9.582 -11.215 -10.071  0.00  0.00      C2   O
ATOM   2007  CB  CYS A 254       8.254 -13.284 -12.080  0.00  0.00      C2   C
ATOM   2008  SG  CYS A 254       6.669 -13.815 -12.912  0.00  0.00      C2   S
ATOM   2009  H   CYS A 254       8.128 -11.593 -14.204  0.00  0.00      C2   H
ATOM   2010  HA  CYS A 254       7.489 -11.388 -11.412  0.00  0.00      C2   H
ATOM   2011  HB3 CYS A 254       8.234 -13.675 -11.063  0.00  0.00      C2   H
ATOM   2012  HB2 CYS A 254       9.188 -13.618 -12.531  0.00  0.00      C2   H
ATOM   2013  HG  CYS A 254       5.854 -13.274 -12.002  0.00  0.00      C2   H
ATOM   2014  N   ASN A 255      10.633 -10.920 -12.088  0.00  0.00      C2   N
ATOM   2015  CA  ASN A 255      11.932 -10.511 -11.502  0.00  0.00      C2   C
ATOM   2016  C   ASN A 255      12.019  -8.983 -11.377  0.00  0.00      C2   C
ATOM   2017  O   ASN A 255      12.881  -8.460 -10.682  0.00  0.00      C2   O
ATOM   2018  CB  ASN A 255      13.112 -11.101 -12.280  0.00  0.00      C2   C
ATOM   2019  CG  ASN A 255      13.067 -12.676 -12.399  0.00  0.00      C2   C
ATOM   2020  OD1 ASN A 255      12.565 -13.431 -11.569  0.00  0.00      C2   O
ATOM   2021  ND2 ASN A 255      13.561 -13.199 -13.461  0.00  0.00      C2   N
ATOM   2022  H   ASN A 255      10.589 -10.803 -13.090  0.00  0.00      C2   H
ATOM   2023  HA  ASN A 255      12.004 -10.966 -10.514  0.00  0.00      C2   H
ATOM   2024  HB3 ASN A 255      13.995 -10.716 -11.769  0.00  0.00      C2   H
ATOM   2025  HB2 ASN A 255      13.222 -10.745 -13.304  0.00  0.00      C2   H
ATOM   2026 HD22 ASN A 255      13.794 -14.182 -13.448  0.00  0.00      C2   H
ATOM   2027 HD21 ASN A 255      13.957 -12.615 -14.183  0.00  0.00      C2   H
ATOM   2028  N   ASN A 256      10.951  -8.234 -11.791  0.00  0.00      C2   N
ATOM   2029  CA  ASN A 256      10.681  -6.784 -11.434  0.00  0.00      C2   C
ATOM   2030  C   ASN A 256      10.328  -6.459 -10.001  0.00  0.00      C2   C
ATOM   2031  O   ASN A 256       9.696  -7.311  -9.355  0.00  0.00      C2   O
ATOM   2032  CB  ASN A 256       9.534  -6.237 -12.403  0.00  0.00      C2   C
ATOM   2033  CG  ASN A 256       9.789  -4.903 -13.136  0.00  0.00      C2   C
ATOM   2034  OD1 ASN A 256      10.016  -3.812 -12.567  0.00  0.00      C2   O
ATOM   2035  ND2 ASN A 256       9.784  -4.905 -14.436  0.00  0.00      C2   N
ATOM   2036  H   ASN A 256      10.236  -8.697 -12.333  0.00  0.00      C2   H
ATOM   2037  HA  ASN A 256      11.617  -6.276 -11.671  0.00  0.00      C2   H
ATOM   2038  HB3 ASN A 256       8.536  -6.209 -11.967  0.00  0.00      C2   H
ATOM   2039  HB2 ASN A 256       9.445  -6.952 -13.220  0.00  0.00      C2   H
ATOM   2040 HD22 ASN A 256      10.076  -4.034 -14.856  0.00  0.00      C2   H
ATOM   2041 HD21 ASN A 256       9.667  -5.751 -14.974  0.00  0.00      C2   H
ATOM   2042  N   LYS A 257      10.630  -5.219  -9.588  0.00  0.00      C2   N
ATOM   2043  CA  LYS A 257      10.600  -4.739  -8.227  0.00  0.00      C2   C
ATOM   2044  C   LYS A 257       9.131  -4.733  -7.644  0.00  0.00      C2   C
ATOM   2045  O   LYS A 257       8.932  -4.756  -6.457  0.00  0.00      C2   O
ATOM   2046  CB  LYS A 257      11.151  -3.336  -8.081  0.00  0.00      C2   C
ATOM   2047  CG  LYS A 257      10.438  -2.187  -8.835  0.00  0.00      C2   C
ATOM   2048  CD  LYS A 257      11.301  -0.864  -8.812  0.00  0.00      C2   C
ATOM   2049  CE  LYS A 257      10.771   0.363  -9.547  0.00  0.00      C2   C
ATOM   2050  NZ  LYS A 257      11.237   1.585  -8.899  0.00  0.00      C2   N
ATOM   2051  H   LYS A 257      11.198  -4.622 -10.173  0.00  0.00      C2   H
ATOM   2052  HA  LYS A 257      11.135  -5.413  -7.559  0.00  0.00      C2   H
ATOM   2053  HB3 LYS A 257      12.207  -3.431  -8.336  0.00  0.00      C2   H
ATOM   2054  HB2 LYS A 257      11.041  -3.085  -7.026  0.00  0.00      C2   H
ATOM   2055  HG3 LYS A 257       9.497  -1.983  -8.324  0.00  0.00      C2   H
ATOM   2056  HG2 LYS A 257      10.189  -2.460  -9.861  0.00  0.00      C2   H
ATOM   2057  HD3 LYS A 257      12.320  -1.098  -9.120  0.00  0.00      C2   H
ATOM   2058  HD2 LYS A 257      11.442  -0.693  -7.745  0.00  0.00      C2   H
ATOM   2059  HE3 LYS A 257       9.683   0.349  -9.482  0.00  0.00      C2   H
ATOM   2060  HE2 LYS A 257      11.035   0.313 -10.604  0.00  0.00      C2   H
ATOM   2061  HZ1 LYS A 257      12.246   1.597  -8.935  0.00  0.00      C2   H
ATOM   2062  HZ2 LYS A 257      10.812   2.382  -9.352  0.00  0.00      C2   H
ATOM   2063  HZ3 LYS A 257      11.047   1.519  -7.910  0.00  0.00      C2   H
ATOM   2064  N   TRP A 258       8.137  -4.833  -8.551  0.00  0.00      C2   N
ATOM   2065  CA  TRP A 258       6.755  -4.953  -8.223  0.00  0.00      C2   C
ATOM   2066  C   TRP A 258       6.360  -6.316  -7.667  0.00  0.00      C2   C
ATOM   2067  O   TRP A 258       5.517  -6.348  -6.806  0.00  0.00      C2   O
ATOM   2068  CB  TRP A 258       5.756  -4.584  -9.447  0.00  0.00      C2   C
ATOM   2069  CG  TRP A 258       6.159  -3.469 -10.301  0.00  0.00      C2   C
ATOM   2070  CD1 TRP A 258       6.309  -3.410 -11.659  0.00  0.00      C2   C
ATOM   2071  CD2 TRP A 258       6.532  -2.134  -9.840  0.00  0.00      C2   C
ATOM   2072  NE1 TRP A 258       6.725  -2.172 -12.035  0.00  0.00      C2   N
ATOM   2073  CE2 TRP A 258       6.888  -1.312 -10.967  0.00  0.00      C2   C
ATOM   2074  CE3 TRP A 258       6.524  -1.495  -8.572  0.00  0.00      C2   C
ATOM   2075  CZ2 TRP A 258       7.238   0.101 -10.859  0.00  0.00      C2   C
ATOM   2076  CZ3 TRP A 258       6.651  -0.095  -8.499  0.00  0.00      C2   C
ATOM   2077  CH2 TRP A 258       7.043   0.683  -9.600  0.00  0.00      C2   C
ATOM   2078  H   TRP A 258       8.397  -4.757  -9.525  0.00  0.00      C2   H
ATOM   2079  HA  TRP A 258       6.722  -4.190  -7.446  0.00  0.00      C2   H
ATOM   2080  HB3 TRP A 258       4.828  -4.201  -9.024  0.00  0.00      C2   H
ATOM   2081  HB2 TRP A 258       5.473  -5.436 -10.066  0.00  0.00      C2   H
ATOM   2082  HD1 TRP A 258       6.027  -4.234 -12.298  0.00  0.00      C2   H
ATOM   2083  HE1 TRP A 258       6.864  -1.946 -13.010  0.00  0.00      C2   H
ATOM   2084  HE3 TRP A 258       6.249  -1.968  -7.641  0.00  0.00      C2   H
ATOM   2085  HZ2 TRP A 258       7.558   0.675 -11.717  0.00  0.00      C2   H
ATOM   2086  HZ3 TRP A 258       6.468   0.417  -7.566  0.00  0.00      C2   H
ATOM   2087  HH2 TRP A 258       7.130   1.748  -9.438  0.00  0.00      C2   H
ATOM   2088  N   PHE A 259       7.169  -7.384  -7.926  0.00  0.00      C2   N
ATOM   2089  CA  PHE A 259       6.874  -8.805  -7.841  0.00  0.00      C2   C
ATOM   2090  C   PHE A 259       7.924  -9.672  -7.056  0.00  0.00      C2   C
ATOM   2091  O   PHE A 259       8.095 -10.867  -7.384  0.00  0.00      C2   O
ATOM   2092  CB  PHE A 259       6.627  -9.408  -9.313  0.00  0.00      C2   C
ATOM   2093  CG  PHE A 259       5.379  -8.775 -10.001  0.00  0.00      C2   C
ATOM   2094  CD1 PHE A 259       5.526  -7.883 -11.060  0.00  0.00      C2   C
ATOM   2095  CD2 PHE A 259       4.093  -9.072  -9.530  0.00  0.00      C2   C
ATOM   2096  CE1 PHE A 259       4.393  -7.287 -11.665  0.00  0.00      C2   C
ATOM   2097  CE2 PHE A 259       3.012  -8.505 -10.180  0.00  0.00      C2   C
ATOM   2098  CZ  PHE A 259       3.147  -7.589 -11.193  0.00  0.00      C2   C
ATOM   2099  H   PHE A 259       8.024  -7.174  -8.421  0.00  0.00      C2   H
ATOM   2100  HA  PHE A 259       5.978  -8.994  -7.250  0.00  0.00      C2   H
ATOM   2101  HB3 PHE A 259       6.501 -10.490  -9.277  0.00  0.00      C2   H
ATOM   2102  HB2 PHE A 259       7.510  -9.273  -9.938  0.00  0.00      C2   H
ATOM   2103  HD1 PHE A 259       6.524  -7.662 -11.410  0.00  0.00      C2   H
ATOM   2104  HD2 PHE A 259       3.974  -9.793  -8.734  0.00  0.00      C2   H
ATOM   2105  HE1 PHE A 259       4.493  -6.535 -12.433  0.00  0.00      C2   H
ATOM   2106  HE2 PHE A 259       2.133  -8.970  -9.761  0.00  0.00      C2   H
ATOM   2107  HZ  PHE A 259       2.308  -7.194 -11.745  0.00  0.00      C2   H
ATOM   2108  N   THR A 260       8.621  -8.992  -6.143  0.00  0.00      C2   N
ATOM   2109  CA  THR A 260       9.686  -9.507  -5.341  0.00  0.00      C2   C
ATOM   2110  C   THR A 260       9.322 -10.674  -4.469  0.00  0.00      C2   C
ATOM   2111  O   THR A 260       9.986 -11.726  -4.528  0.00  0.00      C2   O
ATOM   2112  CB  THR A 260      10.258  -8.345  -4.464  0.00  0.00      C2   C
ATOM   2113  OG1 THR A 260       9.406  -7.706  -3.544  0.00  0.00      C2   O
ATOM   2114  CG2 THR A 260      11.120  -7.374  -5.326  0.00  0.00      C2   C
ATOM   2115  H   THR A 260       8.436  -8.006  -6.020  0.00  0.00      C2   H
ATOM   2116  HA  THR A 260      10.467  -9.789  -6.047  0.00  0.00      C2   H
ATOM   2117  HB  THR A 260      10.982  -8.847  -3.822  0.00  0.00      C2   H
ATOM   2118  HG1 THR A 260       9.194  -8.353  -2.867  0.00  0.00      C2   H
ATOM   2119 HG21 THR A 260      11.294  -6.438  -4.796  0.00  0.00      C2   H
ATOM   2120 HG22 THR A 260      12.026  -7.903  -5.621  0.00  0.00      C2   H
ATOM   2121 HG23 THR A 260      10.643  -7.139  -6.278  0.00  0.00      C2   H
ATOM   2122  N   ASP A 261       8.214 -10.560  -3.731  0.00  0.00      C2   N
ATOM   2123  CA  ASP A 261       7.672 -11.541  -2.867  0.00  0.00      C2   C
ATOM   2124  C   ASP A 261       6.545 -12.395  -3.506  0.00  0.00      C2   C
ATOM   2125  O   ASP A 261       6.121 -13.401  -2.873  0.00  0.00      C2   O
ATOM   2126  CB  ASP A 261       7.117 -10.884  -1.573  0.00  0.00      C2   C
ATOM   2127  CG  ASP A 261       7.838  -9.930  -0.621  0.00  0.00      C2   C
ATOM   2128  OD1 ASP A 261       8.960  -9.533  -0.833  0.00  0.00      C2   O
ATOM   2129  OD2 ASP A 261       7.221  -9.632   0.401  0.00  0.00      C2   O
ATOM   2130  H   ASP A 261       7.622  -9.755  -3.880  0.00  0.00      C2   H
ATOM   2131  HA  ASP A 261       8.333 -12.317  -2.482  0.00  0.00      C2   H
ATOM   2132  HB3 ASP A 261       6.815 -11.666  -0.877  0.00  0.00      C2   H
ATOM   2133  HB2 ASP A 261       6.240 -10.339  -1.922  0.00  0.00      C2   H
ATOM   2134  N   THR A 262       5.903 -11.917  -4.644  0.00  0.00      C2   N
ATOM   2135  CA  THR A 262       4.732 -12.561  -5.211  0.00  0.00      C2   C
ATOM   2136  C   THR A 262       5.109 -13.884  -5.857  0.00  0.00      C2   C
ATOM   2137  O   THR A 262       5.962 -13.923  -6.732  0.00  0.00      C2   O
ATOM   2138  CB  THR A 262       4.118 -11.572  -6.257  0.00  0.00      C2   C
ATOM   2139  OG1 THR A 262       3.983 -10.314  -5.613  0.00  0.00      C2   O
ATOM   2140  CG2 THR A 262       2.770 -12.032  -6.939  0.00  0.00      C2   C
ATOM   2141  H   THR A 262       6.061 -10.981  -4.988  0.00  0.00      C2   H
ATOM   2142  HA  THR A 262       4.055 -12.780  -4.385  0.00  0.00      C2   H
ATOM   2143  HB  THR A 262       4.891 -11.476  -7.019  0.00  0.00      C2   H
ATOM   2144  HG1 THR A 262       3.242 -10.444  -5.016  0.00  0.00      C2   H
ATOM   2145 HG21 THR A 262       2.849 -13.016  -7.401  0.00  0.00      C2   H
ATOM   2146 HG22 THR A 262       1.934 -12.035  -6.239  0.00  0.00      C2   H
ATOM   2147 HG23 THR A 262       2.534 -11.253  -7.663  0.00  0.00      C2   H
ATOM   2148  N   SER A 263       4.587 -15.013  -5.280  0.00  0.00      C2   N
ATOM   2149  CA  SER A 263       4.785 -16.338  -5.722  0.00  0.00      C2   C
ATOM   2150  C   SER A 263       4.018 -16.566  -7.058  0.00  0.00      C2   C
ATOM   2151  O   SER A 263       3.149 -15.790  -7.349  0.00  0.00      C2   O
ATOM   2152  CB  SER A 263       4.141 -17.278  -4.671  0.00  0.00      C2   C
ATOM   2153  OG  SER A 263       4.932 -17.619  -3.519  0.00  0.00      C2   O
ATOM   2154  H   SER A 263       4.088 -14.798  -4.429  0.00  0.00      C2   H
ATOM   2155  HA  SER A 263       5.796 -16.652  -5.979  0.00  0.00      C2   H
ATOM   2156  HB3 SER A 263       3.745 -18.154  -5.185  0.00  0.00      C2   H
ATOM   2157  HB2 SER A 263       3.255 -16.723  -4.364  0.00  0.00      C2   H
ATOM   2158  HG  SER A 263       4.690 -17.018  -2.811  0.00  0.00      C2   H
ATOM   2159  N   ILE A 264       4.405 -17.642  -7.807  0.00  0.00      C2   N
ATOM   2160  CA  ILE A 264       3.889 -17.867  -9.172  0.00  0.00      C2   C
ATOM   2161  C   ILE A 264       3.205 -19.232  -9.166  0.00  0.00      C2   C
ATOM   2162  O   ILE A 264       3.740 -20.218  -8.699  0.00  0.00      C2   O
ATOM   2163  CB  ILE A 264       5.060 -17.810 -10.152  0.00  0.00      C2   C
ATOM   2164  CG1 ILE A 264       5.938 -16.531 -10.158  0.00  0.00      C2   C
ATOM   2165  CG2 ILE A 264       4.552 -18.183 -11.606  0.00  0.00      C2   C
ATOM   2166  CD1 ILE A 264       7.011 -16.384  -9.082  0.00  0.00      C2   C
ATOM   2167  H   ILE A 264       5.199 -18.207  -7.541  0.00  0.00      C2   H
ATOM   2168  HA  ILE A 264       3.096 -17.167  -9.435  0.00  0.00      C2   H
ATOM   2169  HB  ILE A 264       5.786 -18.582  -9.896  0.00  0.00      C2   H
ATOM   2170 HG13 ILE A 264       5.251 -15.692 -10.049  0.00  0.00      C2   H
ATOM   2171 HG12 ILE A 264       6.459 -16.405 -11.107  0.00  0.00      C2   H
ATOM   2172 HG21 ILE A 264       4.125 -19.184 -11.663  0.00  0.00      C2   H
ATOM   2173 HG22 ILE A 264       3.843 -17.396 -11.864  0.00  0.00      C2   H
ATOM   2174 HG23 ILE A 264       5.262 -18.201 -12.433  0.00  0.00      C2   H
ATOM   2175 HD11 ILE A 264       7.283 -17.348  -8.652  0.00  0.00      C2   H
ATOM   2176 HD12 ILE A 264       7.891 -15.880  -9.482  0.00  0.00      C2   H
ATOM   2177 HD13 ILE A 264       6.701 -15.686  -8.305  0.00  0.00      C2   H
ATOM   2178  N   ILE A 265       1.956 -19.223  -9.644  0.00  0.00      C2   N
ATOM   2179  CA  ILE A 265       1.299 -20.479  -9.889  0.00  0.00      C2   C
ATOM   2180  C   ILE A 265       1.478 -20.673 -11.401  0.00  0.00      C2   C
ATOM   2181  O   ILE A 265       1.018 -19.827 -12.185  0.00  0.00      C2   O
ATOM   2182  CB  ILE A 265      -0.265 -20.382  -9.603  0.00  0.00      C2   C
ATOM   2183  CG1 ILE A 265      -0.416 -20.333  -8.111  0.00  0.00      C2   C
ATOM   2184  CG2 ILE A 265      -1.199 -21.527 -10.086  0.00  0.00      C2   C
ATOM   2185  CD1 ILE A 265      -1.752 -19.963  -7.549  0.00  0.00      C2   C
ATOM   2186  H   ILE A 265       1.419 -18.428  -9.957  0.00  0.00      C2   H
ATOM   2187  HA  ILE A 265       1.630 -21.367  -9.351  0.00  0.00      C2   H
ATOM   2188  HB  ILE A 265      -0.631 -19.493 -10.117  0.00  0.00      C2   H
ATOM   2189 HG13 ILE A 265       0.181 -19.474  -7.801  0.00  0.00      C2   H
ATOM   2190 HG12 ILE A 265      -0.080 -21.275  -7.678  0.00  0.00      C2   H
ATOM   2191 HG21 ILE A 265      -2.252 -21.289  -9.935  0.00  0.00      C2   H
ATOM   2192 HG22 ILE A 265      -0.987 -21.740 -11.134  0.00  0.00      C2   H
ATOM   2193 HG23 ILE A 265      -1.068 -22.436  -9.498  0.00  0.00      C2   H
ATOM   2194 HD11 ILE A 265      -1.616 -19.950  -6.468  0.00  0.00      C2   H
ATOM   2195 HD12 ILE A 265      -2.014 -18.941  -7.823  0.00  0.00      C2   H
ATOM   2196 HD13 ILE A 265      -2.612 -20.572  -7.824  0.00  0.00      C2   H
ATOM   2197  N   LEU A 266       2.106 -21.806 -11.735  0.00  0.00      C2   N
ATOM   2198  CA  LEU A 266       2.489 -22.179 -13.107  0.00  0.00      C2   C
ATOM   2199  C   LEU A 266       1.660 -23.388 -13.582  0.00  0.00      C2   C
ATOM   2200  O   LEU A 266       1.747 -24.436 -12.909  0.00  0.00      C2   O
ATOM   2201  CB  LEU A 266       3.999 -22.417 -13.252  0.00  0.00      C2   C
ATOM   2202  CG  LEU A 266       4.684 -22.824 -14.611  0.00  0.00      C2   C
ATOM   2203  CD1 LEU A 266       4.533 -21.725 -15.711  0.00  0.00      C2   C
ATOM   2204  CD2 LEU A 266       6.143 -23.195 -14.318  0.00  0.00      C2   C
ATOM   2205  H   LEU A 266       2.078 -22.501 -11.002  0.00  0.00      C2   H
ATOM   2206  HA  LEU A 266       2.263 -21.428 -13.864  0.00  0.00      C2   H
ATOM   2207  HB3 LEU A 266       4.521 -23.017 -12.506  0.00  0.00      C2   H
ATOM   2208  HB2 LEU A 266       4.369 -21.453 -12.905  0.00  0.00      C2   H
ATOM   2209  HG  LEU A 266       4.336 -23.800 -14.950  0.00  0.00      C2   H
ATOM   2210 HD11 LEU A 266       5.129 -20.886 -15.349  0.00  0.00      C2   H
ATOM   2211 HD12 LEU A 266       5.015 -22.012 -16.646  0.00  0.00      C2   H
ATOM   2212 HD13 LEU A 266       3.487 -21.462 -15.869  0.00  0.00      C2   H
ATOM   2213 HD21 LEU A 266       6.693 -22.845 -15.192  0.00  0.00      C2   H
ATOM   2214 HD22 LEU A 266       6.532 -22.630 -13.471  0.00  0.00      C2   H
ATOM   2215 HD23 LEU A 266       6.271 -24.269 -14.185  0.00  0.00      C2   H
ATOM   2216  N   PHE A 267       1.073 -23.229 -14.782  0.00  0.00      C2   N
ATOM   2217  CA  PHE A 267       0.253 -24.172 -15.470  0.00  0.00      C2   C
ATOM   2218  C   PHE A 267       0.963 -24.609 -16.728  0.00  0.00      C2   C
ATOM   2219  O   PHE A 267       1.077 -23.816 -17.639  0.00  0.00      C2   O
ATOM   2220  CB  PHE A 267      -1.073 -23.476 -15.898  0.00  0.00      C2   C
ATOM   2221  CG  PHE A 267      -2.195 -23.546 -14.819  0.00  0.00      C2   C
ATOM   2222  CD1 PHE A 267      -2.934 -24.773 -14.687  0.00  0.00      C2   C
ATOM   2223  CD2 PHE A 267      -2.520 -22.484 -13.924  0.00  0.00      C2   C
ATOM   2224  CE1 PHE A 267      -3.910 -24.961 -13.682  0.00  0.00      C2   C
ATOM   2225  CE2 PHE A 267      -3.449 -22.711 -12.861  0.00  0.00      C2   C
ATOM   2226  CZ  PHE A 267      -4.178 -23.940 -12.756  0.00  0.00      C2   C
ATOM   2227  H   PHE A 267       1.189 -22.382 -15.319  0.00  0.00      C2   H
ATOM   2228  HA  PHE A 267       0.125 -25.034 -14.815  0.00  0.00      C2   H
ATOM   2229  HB3 PHE A 267      -1.431 -23.913 -16.830  0.00  0.00      C2   H
ATOM   2230  HB2 PHE A 267      -0.901 -22.411 -16.052  0.00  0.00      C2   H
ATOM   2231  HD1 PHE A 267      -2.652 -25.571 -15.357  0.00  0.00      C2   H
ATOM   2232  HD2 PHE A 267      -1.955 -21.578 -14.088  0.00  0.00      C2   H
ATOM   2233  HE1 PHE A 267      -4.394 -25.922 -13.590  0.00  0.00      C2   H
ATOM   2234  HE2 PHE A 267      -3.570 -21.935 -12.119  0.00  0.00      C2   H
ATOM   2235  HZ  PHE A 267      -4.936 -24.186 -12.028  0.00  0.00      C2   H
ATOM   2236  N   LEU A 268       1.384 -25.864 -16.802  0.00  0.00      C2   N
ATOM   2237  CA  LEU A 268       2.138 -26.432 -17.942  0.00  0.00      C2   C
ATOM   2238  C   LEU A 268       1.223 -27.191 -18.894  0.00  0.00      C2   C
ATOM   2239  O   LEU A 268       0.599 -28.162 -18.417  0.00  0.00      C2   O
ATOM   2240  CB  LEU A 268       3.282 -27.282 -17.366  0.00  0.00      C2   C
ATOM   2241  CG  LEU A 268       4.415 -26.521 -16.537  0.00  0.00      C2   C
ATOM   2242  CD1 LEU A 268       5.380 -27.559 -15.775  0.00  0.00      C2   C
ATOM   2243  CD2 LEU A 268       5.181 -25.515 -17.434  0.00  0.00      C2   C
ATOM   2244  H   LEU A 268       1.294 -26.413 -15.959  0.00  0.00      C2   H
ATOM   2245  HA  LEU A 268       2.648 -25.634 -18.481  0.00  0.00      C2   H
ATOM   2246  HB3 LEU A 268       3.747 -27.805 -18.202  0.00  0.00      C2   H
ATOM   2247  HB2 LEU A 268       2.822 -28.000 -16.687  0.00  0.00      C2   H
ATOM   2248  HG  LEU A 268       3.974 -25.892 -15.764  0.00  0.00      C2   H
ATOM   2249 HD11 LEU A 268       5.004 -28.582 -15.774  0.00  0.00      C2   H
ATOM   2250 HD12 LEU A 268       6.376 -27.600 -16.216  0.00  0.00      C2   H
ATOM   2251 HD13 LEU A 268       5.583 -27.245 -14.751  0.00  0.00      C2   H
ATOM   2252 HD21 LEU A 268       5.526 -24.541 -17.087  0.00  0.00      C2   H
ATOM   2253 HD22 LEU A 268       6.145 -25.942 -17.712  0.00  0.00      C2   H
ATOM   2254 HD23 LEU A 268       4.865 -25.268 -18.447  0.00  0.00      C2   H
ATOM   2255  N   ASN A 269       1.030 -26.652 -20.150  0.00  0.00      C2   N
ATOM   2256  CA  ASN A 269      -0.084 -27.099 -21.024  0.00  0.00      C2   C
ATOM   2257  C   ASN A 269       0.400 -28.050 -22.133  0.00  0.00      C2   C
ATOM   2258  O   ASN A 269       1.691 -28.122 -22.343  0.00  0.00      C2   O
ATOM   2259  CB  ASN A 269      -0.828 -25.889 -21.610  0.00  0.00      C2   C
ATOM   2260  CG  ASN A 269      -1.724 -25.289 -20.535  0.00  0.00      C2   C
ATOM   2261  OD1 ASN A 269      -2.501 -26.062 -19.903  0.00  0.00      C2   O
ATOM   2262  ND2 ASN A 269      -1.696 -24.011 -20.275  0.00  0.00      C2   N
ATOM   2263  H   ASN A 269       1.437 -25.788 -20.477  0.00  0.00      C2   H
ATOM   2264  HA  ASN A 269      -0.762 -27.662 -20.382  0.00  0.00      C2   H
ATOM   2265  HB3 ASN A 269      -1.463 -26.001 -22.489  0.00  0.00      C2   H
ATOM   2266  HB2 ASN A 269      -0.187 -25.052 -21.888  0.00  0.00      C2   H
ATOM   2267 HD22 ASN A 269      -2.365 -23.678 -19.595  0.00  0.00      C2   H
ATOM   2268 HD21 ASN A 269      -1.138 -23.372 -20.822  0.00  0.00      C2   H
ATOM   2269  N   LYS A 270      -0.451 -28.815 -22.773  0.00  0.00      C2   N
ATOM   2270  CA  LYS A 270      -0.289 -29.568 -24.040  0.00  0.00      C2   C
ATOM   2271  C   LYS A 270       0.830 -30.667 -23.976  0.00  0.00      C2   C
ATOM   2272  O   LYS A 270       1.595 -30.862 -24.910  0.00  0.00      C2   O
ATOM   2273  CB  LYS A 270      -0.104 -28.538 -25.183  0.00  0.00      C2   C
ATOM   2274  CG  LYS A 270      -1.493 -27.759 -25.354  0.00  0.00      C2   C
ATOM   2275  CD  LYS A 270      -1.427 -26.729 -26.488  0.00  0.00      C2   C
ATOM   2276  CE  LYS A 270      -2.728 -25.937 -26.580  0.00  0.00      C2   C
ATOM   2277  NZ  LYS A 270      -2.919 -24.985 -27.703  0.00  0.00      C2   N
ATOM   2278  H   LYS A 270      -1.399 -28.546 -22.548  0.00  0.00      C2   H
ATOM   2279  HA  LYS A 270      -1.245 -30.092 -24.073  0.00  0.00      C2   H
ATOM   2280  HB3 LYS A 270       0.161 -29.042 -26.113  0.00  0.00      C2   H
ATOM   2281  HB2 LYS A 270       0.747 -27.879 -25.010  0.00  0.00      C2   H
ATOM   2282  HG3 LYS A 270      -1.827 -27.300 -24.423  0.00  0.00      C2   H
ATOM   2283  HG2 LYS A 270      -2.289 -28.477 -25.550  0.00  0.00      C2   H
ATOM   2284  HD3 LYS A 270      -1.226 -27.201 -27.450  0.00  0.00      C2   H
ATOM   2285  HD2 LYS A 270      -0.565 -26.103 -26.256  0.00  0.00      C2   H
ATOM   2286  HE3 LYS A 270      -2.816 -25.449 -25.609  0.00  0.00      C2   H
ATOM   2287  HE2 LYS A 270      -3.514 -26.692 -26.591  0.00  0.00      C2   H
ATOM   2288  HZ1 LYS A 270      -2.383 -24.129 -27.707  0.00  0.00      C2   H
ATOM   2289  HZ2 LYS A 270      -2.631 -25.426 -28.565  0.00  0.00      C2   H
ATOM   2290  HZ3 LYS A 270      -3.878 -24.675 -27.781  0.00  0.00      C2   H
ATOM   2291  N   LYS A 271       0.971 -31.316 -22.803  0.00  0.00      C2   N
ATOM   2292  CA  LYS A 271       1.977 -32.309 -22.414  0.00  0.00      C2   C
ATOM   2293  C   LYS A 271       1.877 -33.590 -23.285  0.00  0.00      C2   C
ATOM   2294  O   LYS A 271       2.939 -34.057 -23.667  0.00  0.00      C2   O
ATOM   2295  CB  LYS A 271       1.594 -32.707 -20.950  0.00  0.00      C2   C
ATOM   2296  CG  LYS A 271       2.450 -33.744 -20.183  0.00  0.00      C2   C
ATOM   2297  CD  LYS A 271       3.931 -33.435 -20.023  0.00  0.00      C2   C
ATOM   2298  CE  LYS A 271       4.497 -33.937 -18.696  0.00  0.00      C2   C
ATOM   2299  NZ  LYS A 271       4.528 -35.416 -18.605  0.00  0.00      C2   N
ATOM   2300  H   LYS A 271       0.487 -30.843 -22.052  0.00  0.00      C2   H
ATOM   2301  HA  LYS A 271       2.994 -31.916 -22.429  0.00  0.00      C2   H
ATOM   2302  HB3 LYS A 271       0.538 -32.971 -20.893  0.00  0.00      C2   H
ATOM   2303  HB2 LYS A 271       1.812 -31.794 -20.396  0.00  0.00      C2   H
ATOM   2304  HG3 LYS A 271       2.382 -34.708 -20.687  0.00  0.00      C2   H
ATOM   2305  HG2 LYS A 271       1.987 -33.840 -19.201  0.00  0.00      C2   H
ATOM   2306  HD3 LYS A 271       4.170 -32.388 -20.211  0.00  0.00      C2   H
ATOM   2307  HD2 LYS A 271       4.401 -34.088 -20.758  0.00  0.00      C2   H
ATOM   2308  HE3 LYS A 271       3.995 -33.400 -17.891  0.00  0.00      C2   H
ATOM   2309  HE2 LYS A 271       5.564 -33.717 -18.743  0.00  0.00      C2   H
ATOM   2310  HZ1 LYS A 271       4.676 -35.850 -19.505  0.00  0.00      C2   H
ATOM   2311  HZ2 LYS A 271       5.232 -35.623 -17.911  0.00  0.00      C2   H
ATOM   2312  HZ3 LYS A 271       3.579 -35.605 -18.316  0.00  0.00      C2   H
ATOM   2313  N   ASP A 272       0.663 -33.994 -23.676  0.00  0.00      C2   N
ATOM   2314  CA  ASP A 272       0.521 -35.218 -24.505  0.00  0.00      C2   C
ATOM   2315  C   ASP A 272       0.826 -34.834 -25.929  0.00  0.00      C2   C
ATOM   2316  O   ASP A 272       1.412 -35.600 -26.654  0.00  0.00      C2   O
ATOM   2317  CB  ASP A 272      -0.776 -36.035 -24.326  0.00  0.00      C2   C
ATOM   2318  CG  ASP A 272      -1.301 -36.395 -22.959  0.00  0.00      C2   C
ATOM   2319  OD1 ASP A 272      -2.466 -36.854 -22.973  0.00  0.00      C2   O
ATOM   2320  OD2 ASP A 272      -0.830 -36.006 -21.897  0.00  0.00      C2   O
ATOM   2321  H   ASP A 272      -0.147 -33.622 -23.202  0.00  0.00      C2   H
ATOM   2322  HA  ASP A 272       1.222 -35.979 -24.163  0.00  0.00      C2   H
ATOM   2323  HB3 ASP A 272      -0.724 -36.947 -24.921  0.00  0.00      C2   H
ATOM   2324  HB2 ASP A 272      -1.623 -35.489 -24.741  0.00  0.00      C2   H
ATOM   2325  N   LEU A 273       0.490 -33.630 -26.399  0.00  0.00      C2   N
ATOM   2326  CA  LEU A 273       1.013 -33.081 -27.694  0.00  0.00      C2   C
ATOM   2327  C   LEU A 273       2.518 -32.856 -27.834  0.00  0.00      C2   C
ATOM   2328  O   LEU A 273       3.005 -32.716 -28.978  0.00  0.00      C2   O
ATOM   2329  CB  LEU A 273       0.204 -31.703 -27.883  0.00  0.00      C2   C
ATOM   2330  CG  LEU A 273       0.088 -31.201 -29.333  0.00  0.00      C2   C
ATOM   2331  CD1 LEU A 273      -0.579 -32.251 -30.182  0.00  0.00      C2   C
ATOM   2332  CD2 LEU A 273      -0.647 -29.851 -29.344  0.00  0.00      C2   C
ATOM   2333  H   LEU A 273      -0.137 -33.013 -25.903  0.00  0.00      C2   H
ATOM   2334  HA  LEU A 273       0.595 -33.691 -28.495  0.00  0.00      C2   H
ATOM   2335  HB3 LEU A 273       0.612 -30.938 -27.223  0.00  0.00      C2   H
ATOM   2336  HB2 LEU A 273      -0.816 -31.658 -27.503  0.00  0.00      C2   H
ATOM   2337  HG  LEU A 273       1.159 -31.053 -29.467  0.00  0.00      C2   H
ATOM   2338 HD11 LEU A 273      -1.210 -32.906 -29.580  0.00  0.00      C2   H
ATOM   2339 HD12 LEU A 273      -1.139 -31.826 -31.015  0.00  0.00      C2   H
ATOM   2340 HD13 LEU A 273       0.167 -32.884 -30.663  0.00  0.00      C2   H
ATOM   2341 HD21 LEU A 273      -0.473 -29.162 -28.518  0.00  0.00      C2   H
ATOM   2342 HD22 LEU A 273      -0.451 -29.273 -30.247  0.00  0.00      C2   H
ATOM   2343 HD23 LEU A 273      -1.667 -30.228 -29.271  0.00  0.00      C2   H
ATOM   2344  N   PHE A 274       3.192 -32.650 -26.670  0.00  0.00      C2   N
ATOM   2345  CA  PHE A 274       4.608 -32.496 -26.484  0.00  0.00      C2   C
ATOM   2346  C   PHE A 274       5.389 -33.804 -26.801  0.00  0.00      C2   C
ATOM   2347  O   PHE A 274       6.416 -33.772 -27.422  0.00  0.00      C2   O
ATOM   2348  CB  PHE A 274       4.984 -31.783 -25.103  0.00  0.00      C2   C
ATOM   2349  CG  PHE A 274       6.420 -31.645 -24.752  0.00  0.00      C2   C
ATOM   2350  CD1 PHE A 274       7.234 -30.880 -25.565  0.00  0.00      C2   C
ATOM   2351  CD2 PHE A 274       6.882 -32.460 -23.692  0.00  0.00      C2   C
ATOM   2352  CE1 PHE A 274       8.564 -30.801 -25.285  0.00  0.00      C2   C
ATOM   2353  CE2 PHE A 274       8.258 -32.397 -23.492  0.00  0.00      C2   C
ATOM   2354  CZ  PHE A 274       9.096 -31.595 -24.262  0.00  0.00      C2   C
ATOM   2355  H   PHE A 274       2.553 -32.532 -25.897  0.00  0.00      C2   H
ATOM   2356  HA  PHE A 274       4.938 -31.771 -27.228  0.00  0.00      C2   H
ATOM   2357  HB3 PHE A 274       4.431 -32.184 -24.254  0.00  0.00      C2   H
ATOM   2358  HB2 PHE A 274       4.815 -30.709 -25.175  0.00  0.00      C2   H
ATOM   2359  HD1 PHE A 274       6.661 -30.379 -26.331  0.00  0.00      C2   H
ATOM   2360  HD2 PHE A 274       6.282 -33.026 -22.994  0.00  0.00      C2   H
ATOM   2361  HE1 PHE A 274       9.195 -30.225 -25.945  0.00  0.00      C2   H
ATOM   2362  HE2 PHE A 274       8.577 -33.016 -22.667  0.00  0.00      C2   H
ATOM   2363  HZ  PHE A 274      10.173 -31.548 -24.204  0.00  0.00      C2   H
ATOM   2364  N   GLU A 275       4.796 -34.931 -26.443  0.00  0.00      C2   N
ATOM   2365  CA  GLU A 275       5.316 -36.248 -26.840  0.00  0.00      C2   C
ATOM   2366  C   GLU A 275       5.460 -36.351 -28.409  0.00  0.00      C2   C
ATOM   2367  O   GLU A 275       6.516 -36.671 -28.932  0.00  0.00      C2   O
ATOM   2368  CB  GLU A 275       4.502 -37.342 -26.222  0.00  0.00      C2   C
ATOM   2369  CG  GLU A 275       4.241 -37.222 -24.654  0.00  0.00      C2   C
ATOM   2370  CD  GLU A 275       3.477 -38.313 -24.000  0.00  0.00      C2   C
ATOM   2371  OE1 GLU A 275       2.789 -39.088 -24.732  0.00  0.00      C2   O
ATOM   2372  OE2 GLU A 275       3.571 -38.465 -22.741  0.00  0.00      C2   O
ATOM   2373  H   GLU A 275       3.856 -34.934 -26.075  0.00  0.00      C2   H
ATOM   2374  HA  GLU A 275       6.365 -36.243 -26.545  0.00  0.00      C2   H
ATOM   2375  HB3 GLU A 275       4.887 -38.359 -26.297  0.00  0.00      C2   H
ATOM   2376  HB2 GLU A 275       3.542 -37.360 -26.739  0.00  0.00      C2   H
ATOM   2377  HG3 GLU A 275       3.629 -36.324 -24.572  0.00  0.00      C2   H
ATOM   2378  HG2 GLU A 275       5.130 -37.087 -24.037  0.00  0.00      C2   H
ATOM   2379  N   GLU A 276       4.398 -35.929 -29.087  0.00  0.00      C2   N
ATOM   2380  CA  GLU A 276       4.346 -35.774 -30.572  0.00  0.00      C2   C
ATOM   2381  C   GLU A 276       5.235 -34.623 -31.118  0.00  0.00      C2   C
ATOM   2382  O   GLU A 276       5.821 -34.774 -32.146  0.00  0.00      C2   O
ATOM   2383  CB  GLU A 276       2.835 -35.598 -30.994  0.00  0.00      C2   C
ATOM   2384  CG  GLU A 276       1.859 -36.782 -30.454  0.00  0.00      C2   C
ATOM   2385  CD  GLU A 276       2.192 -38.126 -31.134  0.00  0.00      C2   C
ATOM   2386  OE1 GLU A 276       2.514 -38.148 -32.314  0.00  0.00      C2   O
ATOM   2387  OE2 GLU A 276       2.243 -39.109 -30.399  0.00  0.00      C2   O
ATOM   2388  H   GLU A 276       3.570 -35.592 -28.617  0.00  0.00      C2   H
ATOM   2389  HA  GLU A 276       4.713 -36.674 -31.065  0.00  0.00      C2   H
ATOM   2390  HB3 GLU A 276       2.879 -35.556 -32.082  0.00  0.00      C2   H
ATOM   2391  HB2 GLU A 276       2.480 -34.616 -30.680  0.00  0.00      C2   H
ATOM   2392  HG3 GLU A 276       0.800 -36.560 -30.583  0.00  0.00      C2   H
ATOM   2393  HG2 GLU A 276       1.963 -36.887 -29.374  0.00  0.00      C2   H
ATOM   2394  N   LYS A 277       5.475 -33.568 -30.339  0.00  0.00      C2   N
ATOM   2395  CA  LYS A 277       6.412 -32.490 -30.681  0.00  0.00      C2   C
ATOM   2396  C   LYS A 277       7.876 -32.939 -30.724  0.00  0.00      C2   C
ATOM   2397  O   LYS A 277       8.652 -32.528 -31.622  0.00  0.00      C2   O
ATOM   2398  CB  LYS A 277       6.133 -31.359 -29.700  0.00  0.00      C2   C
ATOM   2399  CG  LYS A 277       6.655 -29.921 -30.101  0.00  0.00      C2   C
ATOM   2400  CD  LYS A 277       5.775 -29.204 -31.083  0.00  0.00      C2   C
ATOM   2401  CE  LYS A 277       6.362 -27.954 -31.777  0.00  0.00      C2   C
ATOM   2402  NZ  LYS A 277       5.465 -27.406 -32.836  0.00  0.00      C2   N
ATOM   2403  H   LYS A 277       4.900 -33.433 -29.520  0.00  0.00      C2   H
ATOM   2404  HA  LYS A 277       6.073 -32.190 -31.672  0.00  0.00      C2   H
ATOM   2405  HB3 LYS A 277       6.613 -31.513 -28.734  0.00  0.00      C2   H
ATOM   2406  HB2 LYS A 277       5.087 -31.373 -29.397  0.00  0.00      C2   H
ATOM   2407  HG3 LYS A 277       7.614 -29.942 -30.617  0.00  0.00      C2   H
ATOM   2408  HG2 LYS A 277       6.807 -29.335 -29.194  0.00  0.00      C2   H
ATOM   2409  HD3 LYS A 277       4.832 -29.059 -30.556  0.00  0.00      C2   H
ATOM   2410  HD2 LYS A 277       5.454 -29.951 -31.809  0.00  0.00      C2   H
ATOM   2411  HE3 LYS A 277       7.201 -28.288 -32.388  0.00  0.00      C2   H
ATOM   2412  HE2 LYS A 277       6.711 -27.100 -31.196  0.00  0.00      C2   H
ATOM   2413  HZ1 LYS A 277       4.657 -27.041 -32.353  0.00  0.00      C2   H
ATOM   2414  HZ2 LYS A 277       5.862 -26.641 -33.362  0.00  0.00      C2   H
ATOM   2415  HZ3 LYS A 277       5.270 -28.190 -33.442  0.00  0.00      C2   H
ATOM   2416  N   ILE A 278       8.302 -33.679 -29.672  0.00  0.00      C2   N
ATOM   2417  CA  ILE A 278       9.621 -34.360 -29.543  0.00  0.00      C2   C
ATOM   2418  C   ILE A 278       9.777 -35.458 -30.640  0.00  0.00      C2   C
ATOM   2419  O   ILE A 278      10.841 -35.443 -31.184  0.00  0.00      C2   O
ATOM   2420  CB  ILE A 278       9.905 -34.983 -28.135  0.00  0.00      C2   C
ATOM   2421  CG1 ILE A 278       9.841 -33.845 -27.027  0.00  0.00      C2   C
ATOM   2422  CG2 ILE A 278      11.229 -35.815 -27.995  0.00  0.00      C2   C
ATOM   2423  CD1 ILE A 278      11.058 -32.868 -27.090  0.00  0.00      C2   C
ATOM   2424  H   ILE A 278       7.715 -33.925 -28.887  0.00  0.00      C2   H
ATOM   2425  HA  ILE A 278      10.374 -33.591 -29.719  0.00  0.00      C2   H
ATOM   2426  HB  ILE A 278       9.063 -35.656 -27.979  0.00  0.00      C2   H
ATOM   2427 HG13 ILE A 278       9.840 -34.207 -25.999  0.00  0.00      C2   H
ATOM   2428 HG12 ILE A 278       8.957 -33.217 -27.128  0.00  0.00      C2   H
ATOM   2429 HG21 ILE A 278      11.426 -36.608 -28.716  0.00  0.00      C2   H
ATOM   2430 HG22 ILE A 278      12.065 -35.135 -27.832  0.00  0.00      C2   H
ATOM   2431 HG23 ILE A 278      11.170 -36.334 -27.038  0.00  0.00      C2   H
ATOM   2432 HD11 ILE A 278      11.615 -32.770 -28.021  0.00  0.00      C2   H
ATOM   2433 HD12 ILE A 278      10.780 -31.829 -26.916  0.00  0.00      C2   H
ATOM   2434 HD13 ILE A 278      11.885 -33.075 -26.410  0.00  0.00      C2   H
ATOM   2435  N   LYS A 279       8.708 -36.211 -30.903  0.00  0.00      C2   N
ATOM   2436  CA  LYS A 279       8.821 -37.247 -31.975  0.00  0.00      C2   C
ATOM   2437  C   LYS A 279       9.104 -36.595 -33.371  0.00  0.00      C2   C
ATOM   2438  O   LYS A 279       9.960 -36.973 -34.089  0.00  0.00      C2   O
ATOM   2439  CB  LYS A 279       7.439 -38.008 -32.025  0.00  0.00      C2   C
ATOM   2440  CG  LYS A 279       7.407 -39.066 -30.927  0.00  0.00      C2   C
ATOM   2441  CD  LYS A 279       5.965 -39.577 -30.876  0.00  0.00      C2   C
ATOM   2442  CE  LYS A 279       5.697 -40.356 -29.592  0.00  0.00      C2   C
ATOM   2443  NZ  LYS A 279       4.302 -40.853 -29.500  0.00  0.00      C2   N
ATOM   2444  H   LYS A 279       7.881 -36.230 -30.325  0.00  0.00      C2   H
ATOM   2445  HA  LYS A 279       9.674 -37.884 -31.741  0.00  0.00      C2   H
ATOM   2446  HB3 LYS A 279       7.247 -38.434 -33.010  0.00  0.00      C2   H
ATOM   2447  HB2 LYS A 279       6.656 -37.258 -31.917  0.00  0.00      C2   H
ATOM   2448  HG3 LYS A 279       7.806 -38.648 -30.003  0.00  0.00      C2   H
ATOM   2449  HG2 LYS A 279       8.122 -39.874 -31.085  0.00  0.00      C2   H
ATOM   2450  HD3 LYS A 279       5.834 -40.206 -31.756  0.00  0.00      C2   H
ATOM   2451  HD2 LYS A 279       5.228 -38.785 -31.009  0.00  0.00      C2   H
ATOM   2452  HE3 LYS A 279       5.847 -39.793 -28.671  0.00  0.00      C2   H
ATOM   2453  HE2 LYS A 279       6.363 -41.218 -29.547  0.00  0.00      C2   H
ATOM   2454  HZ1 LYS A 279       4.191 -41.436 -30.318  0.00  0.00      C2   H
ATOM   2455  HZ2 LYS A 279       4.102 -41.280 -28.607  0.00  0.00      C2   H
ATOM   2456  HZ3 LYS A 279       3.662 -40.086 -29.651  0.00  0.00      C2   H
ATOM   2457  N   LYS A 280       8.499 -35.430 -33.566  0.00  0.00      C2   N
ATOM   2458  CA  LYS A 280       8.777 -34.423 -34.647  0.00  0.00      C2   C
ATOM   2459  C   LYS A 280      10.078 -33.600 -34.567  0.00  0.00      C2   C
ATOM   2460  O   LYS A 280      10.738 -33.536 -35.609  0.00  0.00      C2   O
ATOM   2461  CB  LYS A 280       7.541 -33.640 -35.032  0.00  0.00      C2   C
ATOM   2462  CG  LYS A 280       7.507 -32.871 -36.451  0.00  0.00      C2   C
ATOM   2463  CD  LYS A 280       7.351 -33.756 -37.658  0.00  0.00      C2   C
ATOM   2464  CE  LYS A 280       7.184 -32.967 -39.007  0.00  0.00      C2   C
ATOM   2465  NZ  LYS A 280       5.874 -32.416 -39.318  0.00  0.00      C2   N
ATOM   2466  H   LYS A 280       7.960 -35.033 -32.810  0.00  0.00      C2   H
ATOM   2467  HA  LYS A 280       9.013 -34.926 -35.585  0.00  0.00      C2   H
ATOM   2468  HB3 LYS A 280       7.288 -32.934 -34.241  0.00  0.00      C2   H
ATOM   2469  HB2 LYS A 280       6.810 -34.448 -34.995  0.00  0.00      C2   H
ATOM   2470  HG3 LYS A 280       8.505 -32.462 -36.606  0.00  0.00      C2   H
ATOM   2471  HG2 LYS A 280       6.797 -32.046 -36.510  0.00  0.00      C2   H
ATOM   2472  HD3 LYS A 280       6.459 -34.351 -37.466  0.00  0.00      C2   H
ATOM   2473  HD2 LYS A 280       8.217 -34.411 -37.748  0.00  0.00      C2   H
ATOM   2474  HE3 LYS A 280       7.322 -33.692 -39.809  0.00  0.00      C2   H
ATOM   2475  HE2 LYS A 280       7.882 -32.146 -39.172  0.00  0.00      C2   H
ATOM   2476  HZ1 LYS A 280       5.604 -31.710 -38.648  0.00  0.00      C2   H
ATOM   2477  HZ2 LYS A 280       6.026 -31.944 -40.198  0.00  0.00      C2   H
ATOM   2478  HZ3 LYS A 280       5.196 -33.164 -39.347  0.00  0.00      C2   H
ATOM   2479  N   SER A 281      10.434 -32.997 -33.450  0.00  0.00      C2   N
ATOM   2480  CA  SER A 281      11.512 -32.023 -33.347  0.00  0.00      C2   C
ATOM   2481  C   SER A 281      12.150 -32.155 -31.930  0.00  0.00      C2   C
ATOM   2482  O   SER A 281      11.516 -31.623 -30.990  0.00  0.00      C2   O
ATOM   2483  CB  SER A 281      10.937 -30.689 -33.730  0.00  0.00      C2   C
ATOM   2484  OG  SER A 281      11.819 -29.538 -33.588  0.00  0.00      C2   O
ATOM   2485  H   SER A 281       9.887 -32.891 -32.607  0.00  0.00      C2   H
ATOM   2486  HA  SER A 281      12.238 -32.327 -34.101  0.00  0.00      C2   H
ATOM   2487  HB3 SER A 281      10.026 -30.516 -33.157  0.00  0.00      C2   H
ATOM   2488  HB2 SER A 281      10.599 -30.798 -34.760  0.00  0.00      C2   H
ATOM   2489  HG  SER A 281      11.323 -28.805 -33.961  0.00  0.00      C2   H
ATOM   2490  N   PRO A 282      13.364 -32.829 -31.810  0.00  0.00      C2   N
ATOM   2491  CA  PRO A 282      14.091 -32.942 -30.554  0.00  0.00      C2   C
ATOM   2492  C   PRO A 282      14.224 -31.612 -29.723  0.00  0.00      C2   C
ATOM   2493  O   PRO A 282      14.306 -30.531 -30.278  0.00  0.00      C2   O
ATOM   2494  CB  PRO A 282      15.414 -33.499 -30.921  0.00  0.00      C2   C
ATOM   2495  CG  PRO A 282      15.164 -34.342 -32.127  0.00  0.00      C2   C
ATOM   2496  CD  PRO A 282      13.971 -33.679 -32.868  0.00  0.00      C2   C
ATOM   2497  HA  PRO A 282      13.560 -33.559 -29.829  0.00  0.00      C2   H
ATOM   2498  HB3 PRO A 282      15.780 -33.957 -30.002  0.00  0.00      C2   H
ATOM   2499  HB2 PRO A 282      16.141 -32.764 -31.265  0.00  0.00      C2   H
ATOM   2500  HG3 PRO A 282      14.695 -35.297 -31.893  0.00  0.00      C2   H
ATOM   2501  HG2 PRO A 282      16.078 -34.427 -32.715  0.00  0.00      C2   H
ATOM   2502  HD2 PRO A 282      14.376 -33.104 -33.701  0.00  0.00      C2   H
ATOM   2503  HD3 PRO A 282      13.366 -34.402 -33.415  0.00  0.00      C2   H
ATOM   2504  N   LEU A 283      14.262 -31.765 -28.412  0.00  0.00      C2   N
ATOM   2505  CA  LEU A 283      14.619 -30.760 -27.457  0.00  0.00      C2   C
ATOM   2506  C   LEU A 283      16.083 -30.211 -27.562  0.00  0.00      C2   C
ATOM   2507  O   LEU A 283      16.362 -29.011 -27.359  0.00  0.00      C2   O
ATOM   2508  CB  LEU A 283      14.469 -31.274 -26.027  0.00  0.00      C2   C
ATOM   2509  CG  LEU A 283      14.205 -30.100 -25.083  0.00  0.00      C2   C
ATOM   2510  CD1 LEU A 283      13.009 -29.187 -25.263  0.00  0.00      C2   C
ATOM   2511  CD2 LEU A 283      14.237 -30.714 -23.631  0.00  0.00      C2   C
ATOM   2512  H   LEU A 283      14.216 -32.728 -28.111  0.00  0.00      C2   H
ATOM   2513  HA  LEU A 283      14.013 -29.868 -27.613  0.00  0.00      C2   H
ATOM   2514  HB3 LEU A 283      15.335 -31.810 -25.641  0.00  0.00      C2   H
ATOM   2515  HB2 LEU A 283      13.586 -31.912 -25.987  0.00  0.00      C2   H
ATOM   2516  HG  LEU A 283      15.162 -29.581 -25.127  0.00  0.00      C2   H
ATOM   2517 HD11 LEU A 283      13.222 -28.199 -25.673  0.00  0.00      C2   H
ATOM   2518 HD12 LEU A 283      12.287 -29.590 -25.973  0.00  0.00      C2   H
ATOM   2519 HD13 LEU A 283      12.509 -28.947 -24.325  0.00  0.00      C2   H
ATOM   2520 HD21 LEU A 283      13.314 -30.589 -23.065  0.00  0.00      C2   H
ATOM   2521 HD22 LEU A 283      14.416 -31.789 -23.601  0.00  0.00      C2   H
ATOM   2522 HD23 LEU A 283      15.093 -30.509 -22.987  0.00  0.00      C2   H
ATOM   2523  N   THR A 284      16.982 -31.142 -27.878  0.00  0.00      C2   N
ATOM   2524  CA  THR A 284      18.377 -30.945 -28.133  0.00  0.00      C2   C
ATOM   2525  C   THR A 284      18.661 -30.009 -29.345  0.00  0.00      C2   C
ATOM   2526  O   THR A 284      19.616 -29.200 -29.208  0.00  0.00      C2   O
ATOM   2527  CB  THR A 284      19.073 -32.306 -28.340  0.00  0.00      C2   C
ATOM   2528  OG1 THR A 284      18.484 -33.037 -29.325  0.00  0.00      C2   O
ATOM   2529  CG2 THR A 284      19.376 -33.237 -27.150  0.00  0.00      C2   C
ATOM   2530  H   THR A 284      16.631 -32.089 -27.900  0.00  0.00      C2   H
ATOM   2531  HA  THR A 284      18.843 -30.327 -27.365  0.00  0.00      C2   H
ATOM   2532  HB  THR A 284      20.095 -32.160 -28.688  0.00  0.00      C2   H
ATOM   2533  HG1 THR A 284      19.153 -33.544 -29.791  0.00  0.00      C2   H
ATOM   2534 HG21 THR A 284      19.879 -32.648 -26.382  0.00  0.00      C2   H
ATOM   2535 HG22 THR A 284      18.463 -33.590 -26.670  0.00  0.00      C2   H
ATOM   2536 HG23 THR A 284      20.045 -34.006 -27.533  0.00  0.00      C2   H
ATOM   2537  N   ILE A 285      17.819 -30.104 -30.376  0.00  0.00      C2   N
ATOM   2538  CA  ILE A 285      17.965 -29.245 -31.542  0.00  0.00      C2   C
ATOM   2539  C   ILE A 285      17.391 -27.831 -31.233  0.00  0.00      C2   C
ATOM   2540  O   ILE A 285      17.910 -26.897 -31.833  0.00  0.00      C2   O
ATOM   2541  CB  ILE A 285      17.357 -29.893 -32.843  0.00  0.00      C2   C
ATOM   2542  CG1 ILE A 285      18.278 -31.080 -33.343  0.00  0.00      C2   C
ATOM   2543  CG2 ILE A 285      17.066 -28.924 -33.927  0.00  0.00      C2   C
ATOM   2544  CD1 ILE A 285      17.523 -32.047 -34.301  0.00  0.00      C2   C
ATOM   2545  H   ILE A 285      17.018 -30.719 -30.389  0.00  0.00      C2   H
ATOM   2546  HA  ILE A 285      18.975 -28.908 -31.779  0.00  0.00      C2   H
ATOM   2547  HB  ILE A 285      16.451 -30.385 -32.490  0.00  0.00      C2   H
ATOM   2548 HG13 ILE A 285      18.762 -31.606 -32.520  0.00  0.00      C2   H
ATOM   2549 HG12 ILE A 285      19.102 -30.643 -33.906  0.00  0.00      C2   H
ATOM   2550 HG21 ILE A 285      16.110 -28.407 -33.837  0.00  0.00      C2   H
ATOM   2551 HG22 ILE A 285      17.839 -28.170 -34.079  0.00  0.00      C2   H
ATOM   2552 HG23 ILE A 285      16.844 -29.405 -34.879  0.00  0.00      C2   H
ATOM   2553 HD11 ILE A 285      17.798 -33.098 -34.212  0.00  0.00      C2   H
ATOM   2554 HD12 ILE A 285      16.469 -32.264 -34.127  0.00  0.00      C2   H
ATOM   2555 HD13 ILE A 285      17.674 -31.785 -35.348  0.00  0.00      C2   H
ATOM   2556  N   CYS A 286      16.479 -27.797 -30.232  0.00  0.00      C2   N
ATOM   2557  CA  CYS A 286      15.999 -26.553 -29.672  0.00  0.00      C2   C
ATOM   2558  C   CYS A 286      17.044 -25.824 -28.711  0.00  0.00      C2   C
ATOM   2559  O   CYS A 286      17.449 -24.697 -28.935  0.00  0.00      C2   O
ATOM   2560  CB  CYS A 286      14.648 -26.700 -28.906  0.00  0.00      C2   C
ATOM   2561  SG  CYS A 286      13.351 -25.920 -29.744  0.00  0.00      C2   S
ATOM   2562  H   CYS A 286      16.330 -28.693 -29.790  0.00  0.00      C2   H
ATOM   2563  HA  CYS A 286      15.877 -25.796 -30.446  0.00  0.00      C2   H
ATOM   2564  HB3 CYS A 286      14.569 -26.377 -27.868  0.00  0.00      C2   H
ATOM   2565  HB2 CYS A 286      14.289 -27.729 -28.862  0.00  0.00      C2   H
ATOM   2566  HG  CYS A 286      13.275 -26.951 -30.591  0.00  0.00      C2   H
ATOM   2567  N   TYR A 287      17.590 -26.625 -27.767  0.00  0.00      C2   N
ATOM   2568  CA  TYR A 287      18.600 -26.256 -26.746  0.00  0.00      C2   C
ATOM   2569  C   TYR A 287      19.834 -27.116 -26.839  0.00  0.00      C2   C
ATOM   2570  O   TYR A 287      19.954 -28.100 -26.134  0.00  0.00      C2   O
ATOM   2571  CB  TYR A 287      17.916 -26.340 -25.331  0.00  0.00      C2   C
ATOM   2572  CG  TYR A 287      16.605 -25.492 -25.240  0.00  0.00      C2   C
ATOM   2573  CD1 TYR A 287      16.741 -24.091 -25.190  0.00  0.00      C2   C
ATOM   2574  CD2 TYR A 287      15.319 -26.035 -25.196  0.00  0.00      C2   C
ATOM   2575  CE1 TYR A 287      15.626 -23.231 -25.037  0.00  0.00      C2   C
ATOM   2576  CE2 TYR A 287      14.186 -25.184 -25.012  0.00  0.00      C2   C
ATOM   2577  CZ  TYR A 287      14.334 -23.815 -24.980  0.00  0.00      C2   C
ATOM   2578  OH  TYR A 287      13.314 -23.076 -24.653  0.00  0.00      C2   O
ATOM   2579  H   TYR A 287      17.314 -27.596 -27.750  0.00  0.00      C2   H
ATOM   2580  HA  TYR A 287      18.888 -25.207 -26.815  0.00  0.00      C2   H
ATOM   2581  HB3 TYR A 287      18.500 -25.959 -24.493  0.00  0.00      C2   H
ATOM   2582  HB2 TYR A 287      17.596 -27.351 -25.078  0.00  0.00      C2   H
ATOM   2583  HD1 TYR A 287      17.737 -23.674 -25.151  0.00  0.00      C2   H
ATOM   2584  HD2 TYR A 287      15.125 -27.096 -25.256  0.00  0.00      C2   H
ATOM   2585  HE1 TYR A 287      15.940 -22.200 -24.963  0.00  0.00      C2   H
ATOM   2586  HE2 TYR A 287      13.238 -25.655 -24.797  0.00  0.00      C2   H
ATOM   2587  HH  TYR A 287      13.538 -22.148 -24.554  0.00  0.00      C2   H
ATOM   2588  N   PRO A 288      20.778 -26.736 -27.739  0.00  0.00      C2   N
ATOM   2589  CA  PRO A 288      21.963 -27.554 -28.013  0.00  0.00      C2   C
ATOM   2590  C   PRO A 288      22.837 -27.869 -26.773  0.00  0.00      C2   C
ATOM   2591  O   PRO A 288      23.490 -28.887 -26.771  0.00  0.00      C2   O
ATOM   2592  CB  PRO A 288      22.735 -26.658 -29.091  0.00  0.00      C2   C
ATOM   2593  CG  PRO A 288      21.732 -25.894 -29.817  0.00  0.00      C2   C
ATOM   2594  CD  PRO A 288      20.760 -25.594 -28.644  0.00  0.00      C2   C
ATOM   2595  HA  PRO A 288      21.720 -28.556 -28.365  0.00  0.00      C2   H
ATOM   2596  HB3 PRO A 288      23.290 -27.305 -29.771  0.00  0.00      C2   H
ATOM   2597  HB2 PRO A 288      23.483 -25.995 -28.657  0.00  0.00      C2   H
ATOM   2598  HG3 PRO A 288      21.165 -26.475 -30.544  0.00  0.00      C2   H
ATOM   2599  HG2 PRO A 288      22.119 -25.029 -30.356  0.00  0.00      C2   H
ATOM   2600  HD2 PRO A 288      21.060 -24.639 -28.214  0.00  0.00      C2   H
ATOM   2601  HD3 PRO A 288      19.830 -25.269 -29.110  0.00  0.00      C2   H
ATOM   2602  N   GLU A 289      22.814 -27.061 -25.704  0.00  0.00      C2   N
ATOM   2603  CA  GLU A 289      23.509 -27.367 -24.478  0.00  0.00      C2   C
ATOM   2604  C   GLU A 289      22.881 -28.548 -23.609  0.00  0.00      C2   C
ATOM   2605  O   GLU A 289      23.497 -28.998 -22.635  0.00  0.00      C2   O
ATOM   2606  CB  GLU A 289      23.578 -26.033 -23.696  0.00  0.00      C2   C
ATOM   2607  CG  GLU A 289      24.305 -24.887 -24.296  0.00  0.00      C2   C
ATOM   2608  CD  GLU A 289      24.202 -23.443 -23.539  0.00  0.00      C2   C
ATOM   2609  OE1 GLU A 289      24.584 -22.447 -24.186  0.00  0.00      C2   O
ATOM   2610  OE2 GLU A 289      23.914 -23.405 -22.340  0.00  0.00      C2   O
ATOM   2611  H   GLU A 289      22.362 -26.158 -25.720  0.00  0.00      C2   H
ATOM   2612  HA  GLU A 289      24.536 -27.708 -24.614  0.00  0.00      C2   H
ATOM   2613  HB3 GLU A 289      24.053 -26.182 -22.727  0.00  0.00      C2   H
ATOM   2614  HB2 GLU A 289      22.552 -25.716 -23.509  0.00  0.00      C2   H
ATOM   2615  HG3 GLU A 289      23.868 -24.807 -25.291  0.00  0.00      C2   H
ATOM   2616  HG2 GLU A 289      25.348 -25.141 -24.484  0.00  0.00      C2   H
ATOM   2617  N   TYR A 290      21.605 -28.871 -23.916  0.00  0.00      C2   N
ATOM   2618  CA  TYR A 290      20.893 -30.030 -23.355  0.00  0.00      C2   C
ATOM   2619  C   TYR A 290      21.475 -31.428 -23.659  0.00  0.00      C2   C
ATOM   2620  O   TYR A 290      21.552 -31.784 -24.834  0.00  0.00      C2   O
ATOM   2621  CB  TYR A 290      19.488 -30.082 -23.966  0.00  0.00      C2   C
ATOM   2622  CG  TYR A 290      18.532 -31.153 -23.455  0.00  0.00      C2   C
ATOM   2623  CD1 TYR A 290      17.714 -31.915 -24.303  0.00  0.00      C2   C
ATOM   2624  CD2 TYR A 290      18.439 -31.412 -22.081  0.00  0.00      C2   C
ATOM   2625  CE1 TYR A 290      16.993 -33.033 -23.680  0.00  0.00      C2   C
ATOM   2626  CE2 TYR A 290      17.617 -32.403 -21.429  0.00  0.00      C2   C
ATOM   2627  CZ  TYR A 290      16.876 -33.142 -22.300  0.00  0.00      C2   C
ATOM   2628  OH  TYR A 290      16.093 -34.176 -21.777  0.00  0.00      C2   O
ATOM   2629  H   TYR A 290      21.131 -28.378 -24.660  0.00  0.00      C2   H
ATOM   2630  HA  TYR A 290      20.850 -29.867 -22.278  0.00  0.00      C2   H
ATOM   2631  HB3 TYR A 290      19.516 -30.195 -25.050  0.00  0.00      C2   H
ATOM   2632  HB2 TYR A 290      18.961 -29.148 -23.769  0.00  0.00      C2   H
ATOM   2633  HD1 TYR A 290      17.672 -31.732 -25.366  0.00  0.00      C2   H
ATOM   2634  HD2 TYR A 290      18.955 -30.762 -21.390  0.00  0.00      C2   H
ATOM   2635  HE1 TYR A 290      16.413 -33.689 -24.312  0.00  0.00      C2   H
ATOM   2636  HE2 TYR A 290      17.554 -32.449 -20.352  0.00  0.00      C2   H
ATOM   2637  HH  TYR A 290      16.344 -34.514 -20.914  0.00  0.00      C2   H
ATOM   2638  N   ALA A 291      21.849 -32.204 -22.622  0.00  0.00      C2   N
ATOM   2639  CA  ALA A 291      22.549 -33.483 -22.774  0.00  0.00      C2   C
ATOM   2640  C   ALA A 291      21.599 -34.725 -22.708  0.00  0.00      C2   C
ATOM   2641  O   ALA A 291      22.170 -35.822 -22.922  0.00  0.00      C2   O
ATOM   2642  CB  ALA A 291      23.613 -33.596 -21.673  0.00  0.00      C2   C
ATOM   2643  H   ALA A 291      22.039 -31.741 -21.745  0.00  0.00      C2   H
ATOM   2644  HA  ALA A 291      23.070 -33.540 -23.730  0.00  0.00      C2   H
ATOM   2645  HB1 ALA A 291      24.058 -34.589 -21.742  0.00  0.00      C2   H
ATOM   2646  HB2 ALA A 291      24.377 -32.830 -21.811  0.00  0.00      C2   H
ATOM   2647  HB3 ALA A 291      23.191 -33.428 -20.682  0.00  0.00      C2   H
ATOM   2648  N   GLY A 292      20.365 -34.640 -22.254  0.00  0.00      C2   N
ATOM   2649  CA  GLY A 292      19.495 -35.810 -22.005  0.00  0.00      C2   C
ATOM   2650  C   GLY A 292      18.914 -36.351 -23.305  0.00  0.00      C2   C
ATOM   2651  O   GLY A 292      19.011 -35.741 -24.359  0.00  0.00      C2   O
ATOM   2652  H   GLY A 292      19.921 -33.735 -22.194  0.00  0.00      C2   H
ATOM   2653  HA3 GLY A 292      18.653 -35.451 -21.414  0.00  0.00      C2   H
ATOM   2654  HA2 GLY A 292      20.096 -36.580 -21.522  0.00  0.00      C2   H
ATOM   2655  N   SER A 293      18.593 -37.678 -23.269  0.00  0.00      C2   N
ATOM   2656  CA  SER A 293      18.430 -38.532 -24.464  0.00  0.00      C2   C
ATOM   2657  C   SER A 293      17.125 -38.267 -25.318  0.00  0.00      C2   C
ATOM   2658  O   SER A 293      16.821 -39.098 -26.148  0.00  0.00      C2   O
ATOM   2659  CB  SER A 293      18.574 -40.044 -24.087  0.00  0.00      C2   C
ATOM   2660  OG  SER A 293      17.713 -40.346 -23.077  0.00  0.00      C2   O
ATOM   2661  H   SER A 293      18.653 -38.186 -22.398  0.00  0.00      C2   H
ATOM   2662  HA  SER A 293      19.291 -38.260 -25.074  0.00  0.00      C2   H
ATOM   2663  HB3 SER A 293      19.553 -40.001 -23.611  0.00  0.00      C2   H
ATOM   2664  HB2 SER A 293      18.535 -40.743 -24.923  0.00  0.00      C2   H
ATOM   2665  HG  SER A 293      17.663 -41.304 -23.125  0.00  0.00      C2   H
ATOM   2666  N   ASN A 294      16.407 -37.160 -25.020  0.00  0.00      C2   N
ATOM   2667  CA  ASN A 294      15.195 -36.674 -25.658  0.00  0.00      C2   C
ATOM   2668  C   ASN A 294      14.047 -37.553 -25.198  0.00  0.00      C2   C
ATOM   2669  O   ASN A 294      13.092 -37.811 -25.964  0.00  0.00      C2   O
ATOM   2670  CB  ASN A 294      15.327 -36.506 -27.178  0.00  0.00      C2   C
ATOM   2671  CG  ASN A 294      16.012 -35.244 -27.617  0.00  0.00      C2   C
ATOM   2672  OD1 ASN A 294      15.431 -34.184 -27.433  0.00  0.00      C2   O
ATOM   2673  ND2 ASN A 294      17.127 -35.344 -28.322  0.00  0.00      C2   N
ATOM   2674  H   ASN A 294      16.914 -36.568 -24.379  0.00  0.00      C2   H
ATOM   2675  HA  ASN A 294      14.930 -35.735 -25.172  0.00  0.00      C2   H
ATOM   2676  HB3 ASN A 294      14.281 -36.335 -27.432  0.00  0.00      C2   H
ATOM   2677  HB2 ASN A 294      15.727 -37.398 -27.659  0.00  0.00      C2   H
ATOM   2678 HD22 ASN A 294      17.591 -34.503 -28.634  0.00  0.00      C2   H
ATOM   2679 HD21 ASN A 294      17.483 -36.229 -28.654  0.00  0.00      C2   H
ATOM   2680  N   THR A 295      14.069 -37.974 -23.889  0.00  0.00      C2   N
ATOM   2681  CA  THR A 295      12.980 -38.723 -23.196  0.00  0.00      C2   C
ATOM   2682  C   THR A 295      11.916 -37.738 -22.710  0.00  0.00      C2   C
ATOM   2683  O   THR A 295      12.226 -36.716 -22.091  0.00  0.00      C2   O
ATOM   2684  CB  THR A 295      13.440 -39.540 -21.993  0.00  0.00      C2   C
ATOM   2685  OG1 THR A 295      14.517 -40.337 -22.328  0.00  0.00      C2   O
ATOM   2686  CG2 THR A 295      12.432 -40.482 -21.393  0.00  0.00      C2   C
ATOM   2687  H   THR A 295      14.858 -37.813 -23.280  0.00  0.00      C2   H
ATOM   2688  HA  THR A 295      12.643 -39.524 -23.855  0.00  0.00      C2   H
ATOM   2689  HB  THR A 295      13.823 -38.864 -21.228  0.00  0.00      C2   H
ATOM   2690  HG1 THR A 295      15.247 -39.806 -22.655  0.00  0.00      C2   H
ATOM   2691 HG21 THR A 295      11.473 -40.106 -21.038  0.00  0.00      C2   H
ATOM   2692 HG22 THR A 295      12.162 -41.278 -22.087  0.00  0.00      C2   H
ATOM   2693 HG23 THR A 295      12.628 -41.057 -20.488  0.00  0.00      C2   H
ATOM   2694  N   TYR A 296      10.632 -37.998 -23.013  0.00  0.00      C2   N
ATOM   2695  CA  TYR A 296       9.570 -36.956 -22.947  0.00  0.00      C2   C
ATOM   2696  C   TYR A 296       9.258 -36.393 -21.537  0.00  0.00      C2   C
ATOM   2697  O   TYR A 296       9.108 -35.172 -21.418  0.00  0.00      C2   O
ATOM   2698  CB  TYR A 296       8.184 -37.436 -23.559  0.00  0.00      C2   C
ATOM   2699  CG  TYR A 296       8.095 -38.274 -24.902  0.00  0.00      C2   C
ATOM   2700  CD1 TYR A 296       7.711 -39.620 -24.955  0.00  0.00      C2   C
ATOM   2701  CD2 TYR A 296       8.639 -37.752 -26.089  0.00  0.00      C2   C
ATOM   2702  CE1 TYR A 296       7.961 -40.503 -26.055  0.00  0.00      C2   C
ATOM   2703  CE2 TYR A 296       8.769 -38.559 -27.178  0.00  0.00      C2   C
ATOM   2704  CZ  TYR A 296       8.406 -39.930 -27.237  0.00  0.00      C2   C
ATOM   2705  OH  TYR A 296       8.481 -40.747 -28.296  0.00  0.00      C2   O
ATOM   2706  H   TYR A 296      10.382 -38.852 -23.490  0.00  0.00      C2   H
ATOM   2707  HA  TYR A 296       9.933 -36.084 -23.491  0.00  0.00      C2   H
ATOM   2708  HB3 TYR A 296       7.642 -36.559 -23.913  0.00  0.00      C2   H
ATOM   2709  HB2 TYR A 296       7.507 -37.996 -22.914  0.00  0.00      C2   H
ATOM   2710  HD1 TYR A 296       7.304 -40.105 -24.080  0.00  0.00      C2   H
ATOM   2711  HD2 TYR A 296       8.980 -36.728 -26.086  0.00  0.00      C2   H
ATOM   2712  HE1 TYR A 296       7.548 -41.500 -26.006  0.00  0.00      C2   H
ATOM   2713  HE2 TYR A 296       9.322 -38.103 -27.986  0.00  0.00      C2   H
ATOM   2714  HH  TYR A 296       8.400 -41.679 -28.082  0.00  0.00      C2   H
ATOM   2715  N   GLU A 297       9.151 -37.190 -20.473  0.00  0.00      C2   N
ATOM   2716  CA  GLU A 297       8.952 -36.702 -19.005  0.00  0.00      C2   C
ATOM   2717  C   GLU A 297      10.119 -35.845 -18.544  0.00  0.00      C2   C
ATOM   2718  O   GLU A 297       9.896 -34.907 -17.810  0.00  0.00      C2   O
ATOM   2719  CB  GLU A 297       8.581 -37.796 -18.024  0.00  0.00      C2   C
ATOM   2720  CG  GLU A 297       7.173 -38.451 -18.223  0.00  0.00      C2   C
ATOM   2721  CD  GLU A 297       7.248 -39.664 -19.205  0.00  0.00      C2   C
ATOM   2722  OE1 GLU A 297       6.212 -40.373 -19.196  0.00  0.00      C2   O
ATOM   2723  OE2 GLU A 297       8.228 -39.951 -19.921  0.00  0.00      C2   O
ATOM   2724  H   GLU A 297       9.191 -38.186 -20.635  0.00  0.00      C2   H
ATOM   2725  HA  GLU A 297       8.109 -36.019 -19.111  0.00  0.00      C2   H
ATOM   2726  HB3 GLU A 297       8.478 -37.498 -16.981  0.00  0.00      C2   H
ATOM   2727  HB2 GLU A 297       9.353 -38.562 -18.088  0.00  0.00      C2   H
ATOM   2728  HG3 GLU A 297       6.535 -37.668 -18.631  0.00  0.00      C2   H
ATOM   2729  HG2 GLU A 297       6.711 -38.775 -17.291  0.00  0.00      C2   H
ATOM   2730  N   GLU A 298      11.336 -36.205 -19.014  0.00  0.00      C2   N
ATOM   2731  CA  GLU A 298      12.582 -35.554 -18.671  0.00  0.00      C2   C
ATOM   2732  C   GLU A 298      12.749 -34.231 -19.441  0.00  0.00      C2   C
ATOM   2733  O   GLU A 298      13.428 -33.250 -19.007  0.00  0.00      C2   O
ATOM   2734  CB  GLU A 298      13.776 -36.457 -18.816  0.00  0.00      C2   C
ATOM   2735  CG  GLU A 298      13.650 -37.883 -18.202  0.00  0.00      C2   C
ATOM   2736  CD  GLU A 298      14.971 -38.702 -18.245  0.00  0.00      C2   C
ATOM   2737  OE1 GLU A 298      15.282 -39.530 -17.333  0.00  0.00      C2   O
ATOM   2738  OE2 GLU A 298      15.827 -38.362 -19.086  0.00  0.00      C2   O
ATOM   2739  H   GLU A 298      11.300 -36.618 -19.935  0.00  0.00      C2   H
ATOM   2740  HA  GLU A 298      12.508 -35.271 -17.621  0.00  0.00      C2   H
ATOM   2741  HB3 GLU A 298      14.634 -35.863 -18.501  0.00  0.00      C2   H
ATOM   2742  HB2 GLU A 298      13.982 -36.592 -19.878  0.00  0.00      C2   H
ATOM   2743  HG3 GLU A 298      12.922 -38.489 -18.741  0.00  0.00      C2   H
ATOM   2744  HG2 GLU A 298      13.316 -37.878 -17.164  0.00  0.00      C2   H
ATOM   2745  N   ALA A 299      12.080 -34.149 -20.611  0.00  0.00      C2   N
ATOM   2746  CA  ALA A 299      12.257 -33.032 -21.545  0.00  0.00      C2   C
ATOM   2747  C   ALA A 299      11.339 -31.886 -21.112  0.00  0.00      C2   C
ATOM   2748  O   ALA A 299      11.711 -30.752 -21.134  0.00  0.00      C2   O
ATOM   2749  CB  ALA A 299      11.969 -33.575 -22.963  0.00  0.00      C2   C
ATOM   2750  H   ALA A 299      11.539 -34.925 -20.964  0.00  0.00      C2   H
ATOM   2751  HA  ALA A 299      13.223 -32.552 -21.703  0.00  0.00      C2   H
ATOM   2752  HB1 ALA A 299      12.128 -32.820 -23.733  0.00  0.00      C2   H
ATOM   2753  HB2 ALA A 299      12.578 -34.469 -23.097  0.00  0.00      C2   H
ATOM   2754  HB3 ALA A 299      10.949 -33.931 -23.104  0.00  0.00      C2   H
ATOM   2755  N   ALA A 300      10.142 -32.316 -20.613  0.00  0.00      C2   N
ATOM   2756  CA  ALA A 300       9.190 -31.353 -20.002  0.00  0.00      C2   C
ATOM   2757  C   ALA A 300       9.602 -30.625 -18.724  0.00  0.00      C2   C
ATOM   2758  O   ALA A 300       9.228 -29.510 -18.453  0.00  0.00      C2   O
ATOM   2759  CB  ALA A 300       7.823 -32.102 -19.929  0.00  0.00      C2   C
ATOM   2760  H   ALA A 300       9.899 -33.295 -20.650  0.00  0.00      C2   H
ATOM   2761  HA  ALA A 300       8.965 -30.536 -20.688  0.00  0.00      C2   H
ATOM   2762  HB1 ALA A 300       7.966 -32.765 -19.075  0.00  0.00      C2   H
ATOM   2763  HB2 ALA A 300       7.083 -31.334 -19.706  0.00  0.00      C2   H
ATOM   2764  HB3 ALA A 300       7.527 -32.659 -20.818  0.00  0.00      C2   H
ATOM   2765  N   ALA A 301      10.335 -31.418 -17.918  0.00  0.00      C2   N
ATOM   2766  CA  ALA A 301      11.209 -31.060 -16.896  0.00  0.00      C2   C
ATOM   2767  C   ALA A 301      12.308 -30.053 -17.232  0.00  0.00      C2   C
ATOM   2768  O   ALA A 301      12.577 -29.191 -16.391  0.00  0.00      C2   O
ATOM   2769  CB  ALA A 301      11.692 -32.171 -16.056  0.00  0.00      C2   C
ATOM   2770  H   ALA A 301      10.397 -32.377 -18.229  0.00  0.00      C2   H
ATOM   2771  HA  ALA A 301      10.500 -30.560 -16.236  0.00  0.00      C2   H
ATOM   2772  HB1 ALA A 301      12.323 -31.830 -15.235  0.00  0.00      C2   H
ATOM   2773  HB2 ALA A 301      10.877 -32.805 -15.708  0.00  0.00      C2   H
ATOM   2774  HB3 ALA A 301      12.310 -32.841 -16.655  0.00  0.00      C2   H
ATOM   2775  N   TYR A 302      13.101 -30.234 -18.353  0.00  0.00      C2   N
ATOM   2776  CA  TYR A 302      14.137 -29.311 -18.798  0.00  0.00      C2   C
ATOM   2777  C   TYR A 302      13.565 -27.854 -19.009  0.00  0.00      C2   C
ATOM   2778  O   TYR A 302      14.208 -26.915 -18.526  0.00  0.00      C2   O
ATOM   2779  CB  TYR A 302      14.949 -29.816 -20.043  0.00  0.00      C2   C
ATOM   2780  CG  TYR A 302      16.000 -28.887 -20.567  0.00  0.00      C2   C
ATOM   2781  CD1 TYR A 302      17.272 -28.766 -19.950  0.00  0.00      C2   C
ATOM   2782  CD2 TYR A 302      15.637 -27.927 -21.578  0.00  0.00      C2   C
ATOM   2783  CE1 TYR A 302      18.177 -27.830 -20.427  0.00  0.00      C2   C
ATOM   2784  CE2 TYR A 302      16.484 -26.900 -21.938  0.00  0.00      C2   C
ATOM   2785  CZ  TYR A 302      17.800 -26.919 -21.449  0.00  0.00      C2   C
ATOM   2786  OH  TYR A 302      18.608 -25.967 -21.903  0.00  0.00      C2   O
ATOM   2787  H   TYR A 302      12.895 -30.964 -19.020  0.00  0.00      C2   H
ATOM   2788  HA  TYR A 302      14.903 -29.190 -18.033  0.00  0.00      C2   H
ATOM   2789  HB3 TYR A 302      14.291 -30.076 -20.872  0.00  0.00      C2   H
ATOM   2790  HB2 TYR A 302      15.342 -30.783 -19.731  0.00  0.00      C2   H
ATOM   2791  HD1 TYR A 302      17.654 -29.386 -19.152  0.00  0.00      C2   H
ATOM   2792  HD2 TYR A 302      14.674 -28.104 -22.033  0.00  0.00      C2   H
ATOM   2793  HE1 TYR A 302      19.133 -27.713 -19.937  0.00  0.00      C2   H
ATOM   2794  HE2 TYR A 302      16.110 -26.148 -22.617  0.00  0.00      C2   H
ATOM   2795  HH  TYR A 302      19.512 -25.993 -21.581  0.00  0.00      C2   H
ATOM   2796  N   ILE A 303      12.376 -27.691 -19.636  0.00  0.00      C2   N
ATOM   2797  CA  ILE A 303      11.657 -26.439 -19.859  0.00  0.00      C2   C
ATOM   2798  C   ILE A 303      11.138 -25.929 -18.492  0.00  0.00      C2   C
ATOM   2799  O   ILE A 303      11.375 -24.747 -18.191  0.00  0.00      C2   O
ATOM   2800  CB  ILE A 303      10.518 -26.609 -20.898  0.00  0.00      C2   C
ATOM   2801  CG1 ILE A 303      11.098 -27.076 -22.240  0.00  0.00      C2   C
ATOM   2802  CG2 ILE A 303       9.672 -25.403 -21.155  0.00  0.00      C2   C
ATOM   2803  CD1 ILE A 303      10.126 -27.727 -23.232  0.00  0.00      C2   C
ATOM   2804  H   ILE A 303      12.053 -28.448 -20.222  0.00  0.00      C2   H
ATOM   2805  HA  ILE A 303      12.344 -25.713 -20.294  0.00  0.00      C2   H
ATOM   2806  HB  ILE A 303       9.854 -27.413 -20.582  0.00  0.00      C2   H
ATOM   2807 HG13 ILE A 303      11.868 -27.843 -22.159  0.00  0.00      C2   H
ATOM   2808 HG12 ILE A 303      11.608 -26.269 -22.766  0.00  0.00      C2   H
ATOM   2809 HG21 ILE A 303      10.292 -24.620 -21.591  0.00  0.00      C2   H
ATOM   2810 HG22 ILE A 303       8.891 -25.598 -21.890  0.00  0.00      C2   H
ATOM   2811 HG23 ILE A 303       9.340 -24.906 -20.243  0.00  0.00      C2   H
ATOM   2812 HD11 ILE A 303      10.579 -27.906 -24.207  0.00  0.00      C2   H
ATOM   2813 HD12 ILE A 303       9.918 -28.710 -22.807  0.00  0.00      C2   H
ATOM   2814 HD13 ILE A 303       9.114 -27.341 -23.353  0.00  0.00      C2   H
ATOM   2815  N   GLN A 304      10.479 -26.798 -17.763  0.00  0.00      C2   N
ATOM   2816  CA  GLN A 304      10.040 -26.500 -16.367  0.00  0.00      C2   C
ATOM   2817  C   GLN A 304      11.176 -25.926 -15.536  0.00  0.00      C2   C
ATOM   2818  O   GLN A 304      10.876 -24.893 -14.921  0.00  0.00      C2   O
ATOM   2819  CB  GLN A 304       9.481 -27.691 -15.648  0.00  0.00      C2   C
ATOM   2820  CG  GLN A 304       8.792 -27.343 -14.300  0.00  0.00      C2   C
ATOM   2821  CD  GLN A 304       8.613 -28.574 -13.511  0.00  0.00      C2   C
ATOM   2822  OE1 GLN A 304       7.899 -29.465 -13.943  0.00  0.00      C2   O
ATOM   2823  NE2 GLN A 304       9.424 -28.644 -12.451  0.00  0.00      C2   N
ATOM   2824  H   GLN A 304      10.300 -27.727 -18.117  0.00  0.00      C2   H
ATOM   2825  HA  GLN A 304       9.215 -25.797 -16.474  0.00  0.00      C2   H
ATOM   2826  HB3 GLN A 304      10.279 -28.432 -15.613  0.00  0.00      C2   H
ATOM   2827  HB2 GLN A 304       8.740 -28.004 -16.384  0.00  0.00      C2   H
ATOM   2828  HG3 GLN A 304       7.820 -26.899 -14.512  0.00  0.00      C2   H
ATOM   2829  HG2 GLN A 304       9.422 -26.647 -13.745  0.00  0.00      C2   H
ATOM   2830 HE22 GLN A 304       9.536 -29.519 -11.961  0.00  0.00      C2   H
ATOM   2831 HE21 GLN A 304      10.063 -27.895 -12.227  0.00  0.00      C2   H
ATOM   2832  N   CYS A 305      12.420 -26.474 -15.576  0.00  0.00      C2   N
ATOM   2833  CA  CYS A 305      13.547 -26.046 -14.787  0.00  0.00      C2   C
ATOM   2834  C   CYS A 305      13.978 -24.645 -15.161  0.00  0.00      C2   C
ATOM   2835  O   CYS A 305      14.270 -23.866 -14.266  0.00  0.00      C2   O
ATOM   2836  CB  CYS A 305      14.771 -27.001 -14.836  0.00  0.00      C2   C
ATOM   2837  SG  CYS A 305      14.672 -28.315 -13.669  0.00  0.00      C2   S
ATOM   2838  H   CYS A 305      12.506 -27.320 -16.120  0.00  0.00      C2   H
ATOM   2839  HA  CYS A 305      13.167 -25.994 -13.766  0.00  0.00      C2   H
ATOM   2840  HB3 CYS A 305      15.581 -26.345 -14.517  0.00  0.00      C2   H
ATOM   2841  HB2 CYS A 305      14.925 -27.323 -15.866  0.00  0.00      C2   H
ATOM   2842  HG  CYS A 305      13.933 -29.109 -14.449  0.00  0.00      C2   H
ATOM   2843  N   GLN A 306      13.703 -24.183 -16.347  0.00  0.00      C2   N
ATOM   2844  CA  GLN A 306      14.131 -22.859 -16.816  0.00  0.00      C2   C
ATOM   2845  C   GLN A 306      13.414 -21.821 -16.054  0.00  0.00      C2   C
ATOM   2846  O   GLN A 306      14.094 -20.902 -15.607  0.00  0.00      C2   O
ATOM   2847  CB  GLN A 306      14.054 -22.789 -18.382  0.00  0.00      C2   C
ATOM   2848  CG  GLN A 306      14.806 -23.852 -19.285  0.00  0.00      C2   C
ATOM   2849  CD  GLN A 306      16.269 -24.159 -18.962  0.00  0.00      C2   C
ATOM   2850  OE1 GLN A 306      17.128 -23.372 -19.229  0.00  0.00      C2   O
ATOM   2851  NE2 GLN A 306      16.641 -25.313 -18.431  0.00  0.00      C2   N
ATOM   2852  H   GLN A 306      13.287 -24.714 -17.099  0.00  0.00      C2   H
ATOM   2853  HA  GLN A 306      15.196 -22.832 -16.588  0.00  0.00      C2   H
ATOM   2854  HB3 GLN A 306      14.525 -21.827 -18.582  0.00  0.00      C2   H
ATOM   2855  HB2 GLN A 306      13.008 -22.849 -18.682  0.00  0.00      C2   H
ATOM   2856  HG3 GLN A 306      14.712 -23.688 -20.359  0.00  0.00      C2   H
ATOM   2857  HG2 GLN A 306      14.121 -24.673 -19.073  0.00  0.00      C2   H
ATOM   2858 HE22 GLN A 306      17.609 -25.598 -18.385  0.00  0.00      C2   H
ATOM   2859 HE21 GLN A 306      15.867 -25.961 -18.388  0.00  0.00      C2   H
ATOM   2860  N   PHE A 307      12.092 -21.998 -15.896  0.00  0.00      C2   N
ATOM   2861  CA  PHE A 307      11.274 -21.208 -14.988  0.00  0.00      C2   C
ATOM   2862  C   PHE A 307      11.607 -21.328 -13.476  0.00  0.00      C2   C
ATOM   2863  O   PHE A 307      11.605 -20.325 -12.765  0.00  0.00      C2   O
ATOM   2864  CB  PHE A 307       9.786 -21.479 -15.213  0.00  0.00      C2   C
ATOM   2865  CG  PHE A 307       9.315 -21.276 -16.665  0.00  0.00      C2   C
ATOM   2866  CD1 PHE A 307       9.170 -19.970 -17.147  0.00  0.00      C2   C
ATOM   2867  CD2 PHE A 307       8.816 -22.420 -17.361  0.00  0.00      C2   C
ATOM   2868  CE1 PHE A 307       8.641 -19.791 -18.433  0.00  0.00      C2   C
ATOM   2869  CE2 PHE A 307       8.298 -22.191 -18.659  0.00  0.00      C2   C
ATOM   2870  CZ  PHE A 307       8.300 -20.894 -19.203  0.00  0.00      C2   C
ATOM   2871  H   PHE A 307      11.636 -22.799 -16.309  0.00  0.00      C2   H
ATOM   2872  HA  PHE A 307      11.423 -20.179 -15.316  0.00  0.00      C2   H
ATOM   2873  HB3 PHE A 307       9.204 -20.846 -14.543  0.00  0.00      C2   H
ATOM   2874  HB2 PHE A 307       9.462 -22.493 -14.977  0.00  0.00      C2   H
ATOM   2875  HD1 PHE A 307       9.479 -19.115 -16.564  0.00  0.00      C2   H
ATOM   2876  HD2 PHE A 307       8.894 -23.451 -17.048  0.00  0.00      C2   H
ATOM   2877  HE1 PHE A 307       8.597 -18.794 -18.846  0.00  0.00      C2   H
ATOM   2878  HE2 PHE A 307       7.977 -23.109 -19.127  0.00  0.00      C2   H
ATOM   2879  HZ  PHE A 307       7.831 -20.743 -20.164  0.00  0.00      C2   H
ATOM   2880  N   GLU A 308      12.159 -22.455 -12.946  0.00  0.00      C2   N
ATOM   2881  CA  GLU A 308      12.705 -22.463 -11.573  0.00  0.00      C2   C
ATOM   2882  C   GLU A 308      14.058 -21.594 -11.476  0.00  0.00      C2   C
ATOM   2883  O   GLU A 308      14.283 -21.119 -10.435  0.00  0.00      C2   O
ATOM   2884  CB  GLU A 308      12.844 -23.948 -11.089  0.00  0.00      C2   C
ATOM   2885  CG  GLU A 308      11.480 -24.673 -11.031  0.00  0.00      C2   C
ATOM   2886  CD  GLU A 308      11.507 -25.967 -10.195  0.00  0.00      C2   C
ATOM   2887  OE1 GLU A 308      11.167 -27.001 -10.777  0.00  0.00      C2   O
ATOM   2888  OE2 GLU A 308      11.890 -25.909  -9.016  0.00  0.00      C2   O
ATOM   2889  H   GLU A 308      12.394 -23.240 -13.537  0.00  0.00      C2   H
ATOM   2890  HA  GLU A 308      12.053 -22.028 -10.815  0.00  0.00      C2   H
ATOM   2891  HB3 GLU A 308      13.276 -23.903 -10.090  0.00  0.00      C2   H
ATOM   2892  HB2 GLU A 308      13.639 -24.477 -11.616  0.00  0.00      C2   H
ATOM   2893  HG3 GLU A 308      11.142 -24.991 -12.017  0.00  0.00      C2   H
ATOM   2894  HG2 GLU A 308      10.796 -23.931 -10.619  0.00  0.00      C2   H
ATOM   2895  N   ASP A 309      14.903 -21.510 -12.504  0.00  0.00      C2   N
ATOM   2896  CA  ASP A 309      16.221 -20.906 -12.438  0.00  0.00      C2   C
ATOM   2897  C   ASP A 309      16.159 -19.431 -12.666  0.00  0.00      C2   C
ATOM   2898  O   ASP A 309      17.037 -18.652 -12.274  0.00  0.00      C2   O
ATOM   2899  CB  ASP A 309      17.210 -21.510 -13.521  0.00  0.00      C2   C
ATOM   2900  CG  ASP A 309      17.935 -22.803 -13.252  0.00  0.00      C2   C
ATOM   2901  OD1 ASP A 309      17.563 -23.530 -12.333  0.00  0.00      C2   O
ATOM   2902  OD2 ASP A 309      18.806 -23.122 -14.072  0.00  0.00      C2   O
ATOM   2903  H   ASP A 309      14.688 -22.030 -13.343  0.00  0.00      C2   H
ATOM   2904  HA  ASP A 309      16.718 -20.895 -11.468  0.00  0.00      C2   H
ATOM   2905  HB3 ASP A 309      17.822 -20.642 -13.766  0.00  0.00      C2   H
ATOM   2906  HB2 ASP A 309      16.548 -21.769 -14.347  0.00  0.00      C2   H
ATOM   2907  N   LEU A 310      14.988 -19.023 -13.242  0.00  0.00      C2   N
ATOM   2908  CA  LEU A 310      14.604 -17.590 -13.453  0.00  0.00      C2   C
ATOM   2909  C   LEU A 310      14.395 -16.805 -12.129  0.00  0.00      C2   C
ATOM   2910  O   LEU A 310      14.607 -15.579 -12.125  0.00  0.00      C2   O
ATOM   2911  CB  LEU A 310      13.310 -17.436 -14.219  0.00  0.00      C2   C
ATOM   2912  CG  LEU A 310      13.517 -17.500 -15.773  0.00  0.00      C2   C
ATOM   2913  CD1 LEU A 310      12.283 -17.359 -16.570  0.00  0.00      C2   C
ATOM   2914  CD2 LEU A 310      14.657 -16.618 -16.407  0.00  0.00      C2   C
ATOM   2915  H   LEU A 310      14.334 -19.783 -13.364  0.00  0.00      C2   H
ATOM   2916  HA  LEU A 310      15.396 -17.129 -14.043  0.00  0.00      C2   H
ATOM   2917  HB3 LEU A 310      12.906 -16.438 -14.046  0.00  0.00      C2   H
ATOM   2918  HB2 LEU A 310      12.555 -18.128 -13.846  0.00  0.00      C2   H
ATOM   2919  HG  LEU A 310      13.914 -18.474 -16.061  0.00  0.00      C2   H
ATOM   2920 HD11 LEU A 310      12.334 -18.044 -17.416  0.00  0.00      C2   H
ATOM   2921 HD12 LEU A 310      11.468 -17.619 -15.894  0.00  0.00      C2   H
ATOM   2922 HD13 LEU A 310      12.140 -16.354 -16.966  0.00  0.00      C2   H
ATOM   2923 HD21 LEU A 310      15.596 -17.128 -16.626  0.00  0.00      C2   H
ATOM   2924 HD22 LEU A 310      14.408 -16.031 -17.291  0.00  0.00      C2   H
ATOM   2925 HD23 LEU A 310      14.930 -15.869 -15.663  0.00  0.00      C2   H
ATOM   2926  N   ASN A 311      13.928 -17.515 -11.123  0.00  0.00      C2   N
ATOM   2927  CA  ASN A 311      13.913 -17.002  -9.745  0.00  0.00      C2   C
ATOM   2928  C   ASN A 311      15.373 -16.732  -9.191  0.00  0.00      C2   C
ATOM   2929  O   ASN A 311      16.005 -17.635  -8.643  0.00  0.00      C2   O
ATOM   2930  CB  ASN A 311      13.217 -17.928  -8.769  0.00  0.00      C2   C
ATOM   2931  CG  ASN A 311      11.719 -18.128  -9.101  0.00  0.00      C2   C
ATOM   2932  OD1 ASN A 311      11.230 -17.377  -9.900  0.00  0.00      C2   O
ATOM   2933  ND2 ASN A 311      11.038 -18.991  -8.350  0.00  0.00      C2   N
ATOM   2934  H   ASN A 311      13.608 -18.451 -11.329  0.00  0.00      C2   H
ATOM   2935  HA  ASN A 311      13.292 -16.131  -9.956  0.00  0.00      C2   H
ATOM   2936  HB3 ASN A 311      13.457 -17.476  -7.807  0.00  0.00      C2   H
ATOM   2937  HB2 ASN A 311      13.737 -18.885  -8.712  0.00  0.00      C2   H
ATOM   2938 HD22 ASN A 311      10.032 -18.907  -8.372  0.00  0.00      C2   H
ATOM   2939 HD21 ASN A 311      11.509 -19.615  -7.711  0.00  0.00      C2   H
ATOM   2940  N   LYS A 312      15.900 -15.546  -9.451  0.00  0.00      C2   N
ATOM   2941  CA  LYS A 312      17.215 -15.102  -8.883  0.00  0.00      C2   C
ATOM   2942  C   LYS A 312      17.195 -14.642  -7.399  0.00  0.00      C2   C
ATOM   2943  O   LYS A 312      18.206 -14.729  -6.681  0.00  0.00      C2   O
ATOM   2944  CB  LYS A 312      17.760 -13.927  -9.699  0.00  0.00      C2   C
ATOM   2945  CG  LYS A 312      17.777 -14.253 -11.262  0.00  0.00      C2   C
ATOM   2946  CD  LYS A 312      18.054 -12.906 -11.965  0.00  0.00      C2   C
ATOM   2947  CE  LYS A 312      18.377 -13.224 -13.454  0.00  0.00      C2   C
ATOM   2948  NZ  LYS A 312      18.082 -12.047 -14.262  0.00  0.00      C2   N
ATOM   2949  H   LYS A 312      15.319 -14.922  -9.991  0.00  0.00      C2   H
ATOM   2950  HA  LYS A 312      17.963 -15.892  -8.948  0.00  0.00      C2   H
ATOM   2951  HB3 LYS A 312      18.766 -13.625  -9.408  0.00  0.00      C2   H
ATOM   2952  HB2 LYS A 312      17.160 -13.020  -9.628  0.00  0.00      C2   H
ATOM   2953  HG3 LYS A 312      16.786 -14.648 -11.488  0.00  0.00      C2   H
ATOM   2954  HG2 LYS A 312      18.510 -15.051 -11.378  0.00  0.00      C2   H
ATOM   2955  HD3 LYS A 312      18.839 -12.227 -11.631  0.00  0.00      C2   H
ATOM   2956  HD2 LYS A 312      17.130 -12.328 -11.941  0.00  0.00      C2   H
ATOM   2957  HE3 LYS A 312      17.747 -14.033 -13.825  0.00  0.00      C2   H
ATOM   2958  HE2 LYS A 312      19.423 -13.460 -13.648  0.00  0.00      C2   H
ATOM   2959  HZ1 LYS A 312      18.320 -12.193 -15.233  0.00  0.00      C2   H
ATOM   2960  HZ2 LYS A 312      17.108 -11.785 -14.212  0.00  0.00      C2   H
ATOM   2961  HZ3 LYS A 312      18.563 -11.219 -13.939  0.00  0.00      C2   H
ATOM   2962  N   ARG A 313      16.021 -14.173  -6.975  0.00  0.00      C2   N
ATOM   2963  CA  ARG A 313      15.569 -14.062  -5.572  0.00  0.00      C2   C
ATOM   2964  C   ARG A 313      14.861 -15.380  -5.316  0.00  0.00      C2   C
ATOM   2965  O   ARG A 313      14.038 -15.829  -6.086  0.00  0.00      C2   O
ATOM   2966  CB  ARG A 313      14.690 -12.877  -5.282  0.00  0.00      C2   C
ATOM   2967  CG  ARG A 313      15.287 -11.510  -5.597  0.00  0.00      C2   C
ATOM   2968  CD  ARG A 313      14.367 -10.277  -5.164  0.00  0.00      C2   C
ATOM   2969  NE  ARG A 313      14.214 -10.271  -3.714  0.00  0.00      C2   N
ATOM   2970  CZ  ARG A 313      15.040  -9.716  -2.837  0.00  0.00      C2   C
ATOM   2971  NH1 ARG A 313      16.202  -9.108  -3.098  0.00  0.00      C2   N
ATOM   2972  NH2 ARG A 313      14.694  -9.753  -1.558  0.00  0.00      C2   N
ATOM   2973  H   ARG A 313      15.321 -14.078  -7.697  0.00  0.00      C2   H
ATOM   2974  HA  ARG A 313      16.407 -13.918  -4.891  0.00  0.00      C2   H
ATOM   2975  HB3 ARG A 313      14.564 -12.916  -4.200  0.00  0.00      C2   H
ATOM   2976  HB2 ARG A 313      13.720 -12.919  -5.778  0.00  0.00      C2   H
ATOM   2977  HG3 ARG A 313      15.450 -11.557  -6.673  0.00  0.00      C2   H
ATOM   2978  HG2 ARG A 313      16.202 -11.433  -5.010  0.00  0.00      C2   H
ATOM   2979  HD3 ARG A 313      13.416 -10.211  -5.691  0.00  0.00      C2   H
ATOM   2980  HD2 ARG A 313      14.933  -9.443  -5.577  0.00  0.00      C2   H
ATOM   2981  HE  ARG A 313      13.430 -10.779  -3.331  0.00  0.00      C2   H
ATOM   2982 HH12 ARG A 313      16.581  -9.046  -4.032  0.00  0.00      C2   H
ATOM   2983 HH11 ARG A 313      16.806  -8.744  -2.374  0.00  0.00      C2   H
ATOM   2984 HH22 ARG A 313      13.799 -10.098  -1.242  0.00  0.00      C2   H
ATOM   2985 HH21 ARG A 313      15.289  -9.395  -0.825  0.00  0.00      C2   H
ATOM   2986  N   LYS A 314      15.001 -15.919  -4.093  0.00  0.00      C2   N
ATOM   2987  CA  LYS A 314      14.246 -17.050  -3.552  0.00  0.00      C2   C
ATOM   2988  C   LYS A 314      13.292 -16.541  -2.384  0.00  0.00      C2   C
ATOM   2989  O   LYS A 314      12.344 -17.275  -1.958  0.00  0.00      C2   O
ATOM   2990  CB  LYS A 314      15.254 -18.151  -3.070  0.00  0.00      C2   C
ATOM   2991  CG  LYS A 314      16.208 -18.753  -4.099  0.00  0.00      C2   C
ATOM   2992  CD  LYS A 314      15.658 -19.123  -5.487  0.00  0.00      C2   C
ATOM   2993  CE  LYS A 314      16.665 -19.980  -6.360  0.00  0.00      C2   C
ATOM   2994  NZ  LYS A 314      16.173 -20.360  -7.693  0.00  0.00      C2   N
ATOM   2995  H   LYS A 314      15.783 -15.665  -3.506  0.00  0.00      C2   H
ATOM   2996  HA  LYS A 314      13.706 -17.610  -4.316  0.00  0.00      C2   H
ATOM   2997  HB3 LYS A 314      14.774 -19.018  -2.615  0.00  0.00      C2   H
ATOM   2998  HB2 LYS A 314      15.826 -17.764  -2.227  0.00  0.00      C2   H
ATOM   2999  HG3 LYS A 314      16.741 -19.580  -3.630  0.00  0.00      C2   H
ATOM   3000  HG2 LYS A 314      17.049 -18.067  -4.193  0.00  0.00      C2   H
ATOM   3001  HD3 LYS A 314      15.311 -18.225  -5.998  0.00  0.00      C2   H
ATOM   3002  HD2 LYS A 314      14.720 -19.676  -5.433  0.00  0.00      C2   H
ATOM   3003  HE3 LYS A 314      16.782 -20.840  -5.701  0.00  0.00      C2   H
ATOM   3004  HE2 LYS A 314      17.585 -19.402  -6.443  0.00  0.00      C2   H
ATOM   3005  HZ1 LYS A 314      15.248 -20.756  -7.787  0.00  0.00      C2   H
ATOM   3006  HZ2 LYS A 314      16.229 -19.544  -8.285  0.00  0.00      C2   H
ATOM   3007  HZ3 LYS A 314      16.733 -21.041  -8.186  0.00  0.00      C2   H
ATOM   3008  N   ASP A 315      13.678 -15.411  -1.740  0.00  0.00      C2   N
ATOM   3009  CA  ASP A 315      13.043 -14.891  -0.495  0.00  0.00      C2   C
ATOM   3010  C   ASP A 315      11.507 -14.718  -0.672  0.00  0.00      C2   C
ATOM   3011  O   ASP A 315      11.044 -14.192  -1.690  0.00  0.00      C2   O
ATOM   3012  CB  ASP A 315      13.607 -13.537  -0.104  0.00  0.00      C2   C
ATOM   3013  CG  ASP A 315      12.943 -12.933   1.199  0.00  0.00      C2   C
ATOM   3014  OD1 ASP A 315      12.157 -11.967   1.123  0.00  0.00      C2   O
ATOM   3015  OD2 ASP A 315      13.173 -13.589   2.216  0.00  0.00      C2   O
ATOM   3016  H   ASP A 315      14.570 -14.964  -1.896  0.00  0.00      C2   H
ATOM   3017  HA  ASP A 315      13.195 -15.674   0.248  0.00  0.00      C2   H
ATOM   3018  HB3 ASP A 315      13.418 -12.873  -0.947  0.00  0.00      C2   H
ATOM   3019  HB2 ASP A 315      14.689 -13.610   0.007  0.00  0.00      C2   H
ATOM   3020  N   THR A 316      10.688 -15.190   0.331  0.00  0.00      C2   N
ATOM   3021  CA  THR A 316       9.207 -15.305   0.411  0.00  0.00      C2   C
ATOM   3022  C   THR A 316       8.524 -16.116  -0.689  0.00  0.00      C2   C
ATOM   3023  O   THR A 316       7.855 -17.158  -0.456  0.00  0.00      C2   O
ATOM   3024  CB  THR A 316       8.526 -13.906   0.499  0.00  0.00      C2   C
ATOM   3025  OG1 THR A 316       9.315 -13.021   1.349  0.00  0.00      C2   O
ATOM   3026  CG2 THR A 316       7.056 -13.868   0.792  0.00  0.00      C2   C
ATOM   3027  H   THR A 316      11.072 -15.631   1.155  0.00  0.00      C2   H
ATOM   3028  HA  THR A 316       9.123 -15.770   1.393  0.00  0.00      C2   H
ATOM   3029  HB  THR A 316       8.805 -13.544  -0.491  0.00  0.00      C2   H
ATOM   3030  HG1 THR A 316      10.179 -12.897   0.950  0.00  0.00      C2   H
ATOM   3031 HG21 THR A 316       6.908 -14.568   1.615  0.00  0.00      C2   H
ATOM   3032 HG22 THR A 316       6.715 -12.863   1.042  0.00  0.00      C2   H
ATOM   3033 HG23 THR A 316       6.394 -14.252   0.016  0.00  0.00      C2   H
ATOM   3034  N   LYS A 317       8.794 -15.727  -1.899  0.00  0.00      C2   N
ATOM   3035  CA  LYS A 317       8.457 -16.298  -3.178  0.00  0.00      C2   C
ATOM   3036  C   LYS A 317       8.705 -17.829  -3.275  0.00  0.00      C2   C
ATOM   3037  O   LYS A 317       9.723 -18.324  -2.864  0.00  0.00      C2   O
ATOM   3038  CB  LYS A 317       9.263 -15.587  -4.311  0.00  0.00      C2   C
ATOM   3039  CG  LYS A 317       9.416 -16.300  -5.762  0.00  0.00      C2   C
ATOM   3040  CD  LYS A 317      10.039 -15.318  -6.751  0.00  0.00      C2   C
ATOM   3041  CE  LYS A 317       9.346 -13.956  -6.940  0.00  0.00      C2   C
ATOM   3042  NZ  LYS A 317       9.874 -13.177  -8.061  0.00  0.00      C2   N
ATOM   3043  H   LYS A 317       9.341 -14.881  -1.982  0.00  0.00      C2   H
ATOM   3044  HA  LYS A 317       7.378 -16.215  -3.309  0.00  0.00      C2   H
ATOM   3045  HB3 LYS A 317      10.263 -15.327  -3.962  0.00  0.00      C2   H
ATOM   3046  HB2 LYS A 317       8.848 -14.592  -4.475  0.00  0.00      C2   H
ATOM   3047  HG3 LYS A 317       8.552 -16.729  -6.269  0.00  0.00      C2   H
ATOM   3048  HG2 LYS A 317      10.066 -17.148  -5.546  0.00  0.00      C2   H
ATOM   3049  HD3 LYS A 317       9.925 -15.799  -7.722  0.00  0.00      C2   H
ATOM   3050  HD2 LYS A 317      11.068 -15.148  -6.434  0.00  0.00      C2   H
ATOM   3051  HE3 LYS A 317       9.466 -13.357  -6.037  0.00  0.00      C2   H
ATOM   3052  HE2 LYS A 317       8.312 -14.153  -7.222  0.00  0.00      C2   H
ATOM   3053  HZ1 LYS A 317      10.126 -13.817  -8.801  0.00  0.00      C2   H
ATOM   3054  HZ2 LYS A 317       9.266 -12.481  -8.468  0.00  0.00      C2   H
ATOM   3055  HZ3 LYS A 317      10.681 -12.632  -7.794  0.00  0.00      C2   H
ATOM   3056  N   GLU A 318       7.773 -18.578  -3.881  0.00  0.00      C2   N
ATOM   3057  CA  GLU A 318       8.052 -19.942  -4.384  0.00  0.00      C2   C
ATOM   3058  C   GLU A 318       7.204 -19.999  -5.739  0.00  0.00      C2   C
ATOM   3059  O   GLU A 318       6.295 -19.239  -5.882  0.00  0.00      C2   O
ATOM   3060  CB  GLU A 318       7.645 -21.121  -3.397  0.00  0.00      C2   C
ATOM   3061  CG  GLU A 318       7.868 -20.827  -1.865  0.00  0.00      C2   C
ATOM   3062  CD  GLU A 318       7.456 -22.016  -0.904  0.00  0.00      C2   C
ATOM   3063  OE1 GLU A 318       7.813 -21.921   0.327  0.00  0.00      C2   O
ATOM   3064  OE2 GLU A 318       6.729 -22.987  -1.220  0.00  0.00      C2   O
ATOM   3065  H   GLU A 318       6.848 -18.222  -4.075  0.00  0.00      C2   H
ATOM   3066  HA  GLU A 318       9.094 -20.053  -4.682  0.00  0.00      C2   H
ATOM   3067  HB3 GLU A 318       8.202 -22.017  -3.669  0.00  0.00      C2   H
ATOM   3068  HB2 GLU A 318       6.585 -21.315  -3.558  0.00  0.00      C2   H
ATOM   3069  HG3 GLU A 318       7.314 -19.934  -1.575  0.00  0.00      C2   H
ATOM   3070  HG2 GLU A 318       8.924 -20.708  -1.624  0.00  0.00      C2   H
ATOM   3071  N   ILE A 319       7.662 -20.815  -6.671  0.00  0.00      C2   N
ATOM   3072  CA  ILE A 319       6.864 -21.154  -7.846  0.00  0.00      C2   C
ATOM   3073  C   ILE A 319       6.203 -22.593  -7.629  0.00  0.00      C2   C
ATOM   3074  O   ILE A 319       6.834 -23.647  -7.355  0.00  0.00      C2   O
ATOM   3075  CB  ILE A 319       7.815 -21.229  -9.059  0.00  0.00      C2   C
ATOM   3076  CG1 ILE A 319       7.053 -21.508 -10.332  0.00  0.00      C2   C
ATOM   3077  CG2 ILE A 319       9.125 -22.015  -8.963  0.00  0.00      C2   C
ATOM   3078  CD1 ILE A 319       7.622 -20.895 -11.648  0.00  0.00      C2   C
ATOM   3079  H   ILE A 319       8.372 -21.507  -6.476  0.00  0.00      C2   H
ATOM   3080  HA  ILE A 319       6.099 -20.391  -7.986  0.00  0.00      C2   H
ATOM   3081  HB  ILE A 319       7.979 -20.157  -9.169  0.00  0.00      C2   H
ATOM   3082 HG13 ILE A 319       5.997 -21.261 -10.227  0.00  0.00      C2   H
ATOM   3083 HG12 ILE A 319       7.044 -22.573 -10.561  0.00  0.00      C2   H
ATOM   3084 HG21 ILE A 319       9.679 -21.788  -9.873  0.00  0.00      C2   H
ATOM   3085 HG22 ILE A 319       9.727 -21.622  -8.143  0.00  0.00      C2   H
ATOM   3086 HG23 ILE A 319       9.020 -23.080  -8.756  0.00  0.00      C2   H
ATOM   3087 HD11 ILE A 319       8.065 -19.900 -11.602  0.00  0.00      C2   H
ATOM   3088 HD12 ILE A 319       8.484 -21.342 -12.143  0.00  0.00      C2   H
ATOM   3089 HD13 ILE A 319       6.867 -20.886 -12.433  0.00  0.00      C2   H
ATOM   3090  N   TYR A 320       4.843 -22.603  -7.795  0.00  0.00      C2   N
ATOM   3091  CA  TYR A 320       3.901 -23.727  -7.877  0.00  0.00      C2   C
ATOM   3092  C   TYR A 320       3.759 -24.302  -9.300  0.00  0.00      C2   C
ATOM   3093  O   TYR A 320       2.783 -23.929  -9.959  0.00  0.00      C2   O
ATOM   3094  CB  TYR A 320       2.594 -23.300  -7.202  0.00  0.00      C2   C
ATOM   3095  CG  TYR A 320       2.829 -22.826  -5.775  0.00  0.00      C2   C
ATOM   3096  CD1 TYR A 320       2.235 -23.645  -4.776  0.00  0.00      C2   C
ATOM   3097  CD2 TYR A 320       3.436 -21.582  -5.430  0.00  0.00      C2   C
ATOM   3098  CE1 TYR A 320       2.311 -23.253  -3.473  0.00  0.00      C2   C
ATOM   3099  CE2 TYR A 320       3.607 -21.310  -4.049  0.00  0.00      C2   C
ATOM   3100  CZ  TYR A 320       3.053 -22.126  -3.075  0.00  0.00      C2   C
ATOM   3101  OH  TYR A 320       3.029 -21.731  -1.747  0.00  0.00      C2   O
ATOM   3102  H   TYR A 320       4.411 -21.703  -7.950  0.00  0.00      C2   H
ATOM   3103  HA  TYR A 320       4.336 -24.484  -7.225  0.00  0.00      C2   H
ATOM   3104  HB3 TYR A 320       1.882 -24.113  -7.345  0.00  0.00      C2   H
ATOM   3105  HB2 TYR A 320       2.055 -22.533  -7.758  0.00  0.00      C2   H
ATOM   3106  HD1 TYR A 320       1.749 -24.555  -5.094  0.00  0.00      C2   H
ATOM   3107  HD2 TYR A 320       3.746 -20.885  -6.194  0.00  0.00      C2   H
ATOM   3108  HE1 TYR A 320       1.858 -23.921  -2.756  0.00  0.00      C2   H
ATOM   3109  HE2 TYR A 320       4.133 -20.389  -3.848  0.00  0.00      C2   H
ATOM   3110  HH  TYR A 320       3.605 -20.971  -1.630  0.00  0.00      C2   H
ATOM   3111  N   THR A 321       4.698 -25.117  -9.722  0.00  0.00      C2   N
ATOM   3112  CA  THR A 321       4.575 -25.848 -10.951  0.00  0.00      C2   C
ATOM   3113  C   THR A 321       3.485 -26.952 -11.030  0.00  0.00      C2   C
ATOM   3114  O   THR A 321       3.396 -27.747 -10.084  0.00  0.00      C2   O
ATOM   3115  CB  THR A 321       5.986 -26.373 -11.351  0.00  0.00      C2   C
ATOM   3116  OG1 THR A 321       6.438 -27.442 -10.541  0.00  0.00      C2   O
ATOM   3117  CG2 THR A 321       6.986 -25.273 -11.366  0.00  0.00      C2   C
ATOM   3118  H   THR A 321       5.353 -25.454  -9.030  0.00  0.00      C2   H
ATOM   3119  HA  THR A 321       4.254 -25.203 -11.769  0.00  0.00      C2   H
ATOM   3120  HB  THR A 321       5.900 -26.785 -12.356  0.00  0.00      C2   H
ATOM   3121  HG1 THR A 321       6.060 -28.270 -10.847  0.00  0.00      C2   H
ATOM   3122 HG21 THR A 321       6.509 -24.330 -11.634  0.00  0.00      C2   H
ATOM   3123 HG22 THR A 321       7.493 -25.129 -10.412  0.00  0.00      C2   H
ATOM   3124 HG23 THR A 321       7.844 -25.401 -12.026  0.00  0.00      C2   H
ATOM   3125  N   HIE A 322       2.776 -27.127 -12.138  0.00  0.00      C2   N
ATOM   3126  CA  HIE A 322       1.762 -28.133 -12.360  0.00  0.00      C2   C
ATOM   3127  C   HIE A 322       1.497 -28.499 -13.870  0.00  0.00      C2   C
ATOM   3128  O   HIE A 322       1.619 -27.546 -14.703  0.00  0.00      C2   O
ATOM   3129  CB  HIE A 322       0.544 -27.723 -11.587  0.00  0.00      C2   C
ATOM   3130  CG  HIE A 322      -0.831 -28.322 -11.961  0.00  0.00      C2   C
ATOM   3131  ND1 HIE A 322      -1.188 -29.534 -11.330  0.00  0.00      C2   N
ATOM   3132  CD2 HIE A 322      -1.857 -27.807 -12.717  0.00  0.00      C2   C
ATOM   3133  CE1 HIE A 322      -2.399 -29.768 -11.818  0.00  0.00      C2   C
ATOM   3134  NE2 HIE A 322      -2.818 -28.817 -12.646  0.00  0.00      C2   N
ATOM   3135  H   HIE A 322       2.713 -26.331 -12.755  0.00  0.00      C2   H
ATOM   3136  HA  HIE A 322       2.080 -29.054 -11.871  0.00  0.00      C2   H
ATOM   3137  HB3 HIE A 322       0.449 -26.638 -11.640  0.00  0.00      C2   H
ATOM   3138  HB2 HIE A 322       0.588 -27.980 -10.529  0.00  0.00      C2   H
ATOM   3139  HD2 HIE A 322      -1.887 -26.864 -13.242  0.00  0.00      C2   H
ATOM   3140  HE1 HIE A 322      -2.976 -30.637 -11.539  0.00  0.00      C2   H
ATOM   3141  HE2 HIE A 322      -3.701 -28.818 -13.136  0.00  0.00      C2   H
ATOM   3142  N   PHE A 323       1.045 -29.770 -14.142  0.00  0.00      C2   N
ATOM   3143  CA  PHE A 323       0.529 -30.201 -15.431  0.00  0.00      C2   C
ATOM   3144  C   PHE A 323      -0.985 -30.180 -15.478  0.00  0.00      C2   C
ATOM   3145  O   PHE A 323      -1.655 -30.814 -14.658  0.00  0.00      C2   O
ATOM   3146  CB  PHE A 323       1.126 -31.614 -15.773  0.00  0.00      C2   C
ATOM   3147  CG  PHE A 323       2.634 -31.631 -15.949  0.00  0.00      C2   C
ATOM   3148  CD1 PHE A 323       3.197 -30.967 -17.039  0.00  0.00      C2   C
ATOM   3149  CD2 PHE A 323       3.511 -32.298 -15.080  0.00  0.00      C2   C
ATOM   3150  CE1 PHE A 323       4.510 -31.102 -17.415  0.00  0.00      C2   C
ATOM   3151  CE2 PHE A 323       4.876 -32.313 -15.392  0.00  0.00      C2   C
ATOM   3152  CZ  PHE A 323       5.367 -31.730 -16.567  0.00  0.00      C2   C
ATOM   3153  H   PHE A 323       1.134 -30.479 -13.429  0.00  0.00      C2   H
ATOM   3154  HA  PHE A 323       0.966 -29.606 -16.233  0.00  0.00      C2   H
ATOM   3155  HB3 PHE A 323       0.785 -31.885 -16.772  0.00  0.00      C2   H
ATOM   3156  HB2 PHE A 323       0.971 -32.288 -14.930  0.00  0.00      C2   H
ATOM   3157  HD1 PHE A 323       2.563 -30.499 -17.778  0.00  0.00      C2   H
ATOM   3158  HD2 PHE A 323       3.300 -32.955 -14.249  0.00  0.00      C2   H
ATOM   3159  HE1 PHE A 323       5.026 -30.688 -18.268  0.00  0.00      C2   H
ATOM   3160  HE2 PHE A 323       5.524 -32.872 -14.734  0.00  0.00      C2   H
ATOM   3161  HZ  PHE A 323       6.440 -31.725 -16.688  0.00  0.00      C2   H
ATOM   3162  N   THR A 324      -1.511 -29.430 -16.413  0.00  0.00      C2   N
ATOM   3163  CA  THR A 324      -2.922 -29.047 -16.508  0.00  0.00      C2   C
ATOM   3164  C   THR A 324      -3.913 -30.292 -16.827  0.00  0.00      C2   C
ATOM   3165  O   THR A 324      -3.891 -30.956 -17.873  0.00  0.00      C2   O
ATOM   3166  CB  THR A 324      -3.127 -28.034 -17.609  0.00  0.00      C2   C
ATOM   3167  OG1 THR A 324      -2.109 -27.063 -17.399  0.00  0.00      C2   O
ATOM   3168  CG2 THR A 324      -4.523 -27.451 -17.825  0.00  0.00      C2   C
ATOM   3169  H   THR A 324      -0.933 -28.791 -16.940  0.00  0.00      C2   H
ATOM   3170  HA  THR A 324      -3.181 -28.717 -15.502  0.00  0.00      C2   H
ATOM   3171  HB  THR A 324      -2.871 -28.445 -18.585  0.00  0.00      C2   H
ATOM   3172  HG1 THR A 324      -2.232 -26.555 -18.204  0.00  0.00      C2   H
ATOM   3173 HG21 THR A 324      -4.444 -26.695 -18.606  0.00  0.00      C2   H
ATOM   3174 HG22 THR A 324      -5.216 -28.267 -18.027  0.00  0.00      C2   H
ATOM   3175 HG23 THR A 324      -4.962 -26.948 -16.963  0.00  0.00      C2   H
ATOM   3176  N   CYS A 325      -4.871 -30.548 -15.921  0.00  0.00      C2   N
ATOM   3177  CA  CYS A 325      -5.670 -31.774 -15.924  0.00  0.00      C2   C
ATOM   3178  C   CYS A 325      -6.979 -31.687 -16.767  0.00  0.00      C2   C
ATOM   3179  O   CYS A 325      -7.571 -30.607 -16.842  0.00  0.00      C2   O
ATOM   3180  CB  CYS A 325      -6.023 -32.104 -14.480  0.00  0.00      C2   C
ATOM   3181  SG  CYS A 325      -4.547 -32.499 -13.451  0.00  0.00      C2   S
ATOM   3182  H   CYS A 325      -4.862 -30.088 -15.022  0.00  0.00      C2   H
ATOM   3183  HA  CYS A 325      -5.145 -32.640 -16.328  0.00  0.00      C2   H
ATOM   3184  HB3 CYS A 325      -6.658 -32.973 -14.309  0.00  0.00      C2   H
ATOM   3185  HB2 CYS A 325      -6.461 -31.236 -13.986  0.00  0.00      C2   H
ATOM   3186  HG  CYS A 325      -4.370 -33.713 -13.979  0.00  0.00      C2   H
ATOM   3187  N   ALA A 326      -7.369 -32.868 -17.319  0.00  0.00      C2   N
ATOM   3188  CA  ALA A 326      -8.518 -33.013 -18.132  0.00  0.00      C2   C
ATOM   3189  C   ALA A 326      -9.738 -33.215 -17.293  0.00  0.00      C2   C
ATOM   3190  O   ALA A 326     -10.849 -33.071 -17.758  0.00  0.00      C2   O
ATOM   3191  CB  ALA A 326      -8.259 -34.208 -19.088  0.00  0.00      C2   C
ATOM   3192  H   ALA A 326      -6.813 -33.708 -17.254  0.00  0.00      C2   H
ATOM   3193  HA  ALA A 326      -8.752 -32.149 -18.753  0.00  0.00      C2   H
ATOM   3194  HB1 ALA A 326      -7.544 -33.923 -19.860  0.00  0.00      C2   H
ATOM   3195  HB2 ALA A 326      -7.922 -35.053 -18.488  0.00  0.00      C2   H
ATOM   3196  HB3 ALA A 326      -9.190 -34.584 -19.513  0.00  0.00      C2   H
ATOM   3197  N   THR A 327      -9.642 -33.560 -16.056  0.00  0.00      C2   N
ATOM   3198  CA  THR A 327     -10.734 -33.869 -15.167  0.00  0.00      C2   C
ATOM   3199  C   THR A 327     -11.409 -32.621 -14.514  0.00  0.00      C2   C
ATOM   3200  O   THR A 327     -10.918 -31.426 -14.516  0.00  0.00      C2   O
ATOM   3201  CB  THR A 327     -10.272 -34.911 -14.113  0.00  0.00      C2   C
ATOM   3202  OG1 THR A 327     -11.213 -35.363 -13.159  0.00  0.00      C2   O
ATOM   3203  CG2 THR A 327      -8.997 -34.458 -13.337  0.00  0.00      C2   C
ATOM   3204  H   THR A 327      -8.775 -34.037 -15.854  0.00  0.00      C2   H
ATOM   3205  HA  THR A 327     -11.576 -34.363 -15.653  0.00  0.00      C2   H
ATOM   3206  HB  THR A 327      -9.990 -35.788 -14.695  0.00  0.00      C2   H
ATOM   3207  HG1 THR A 327     -12.085 -35.601 -13.482  0.00  0.00      C2   H
ATOM   3208 HG21 THR A 327      -8.879 -35.167 -12.518  0.00  0.00      C2   H
ATOM   3209 HG22 THR A 327      -8.125 -34.508 -13.989  0.00  0.00      C2   H
ATOM   3210 HG23 THR A 327      -9.041 -33.421 -13.006  0.00  0.00      C2   H
ATOM   3211  N   ASP A 328     -12.637 -32.796 -13.960  0.00  0.00      C2   N
ATOM   3212  CA  ASP A 328     -13.470 -31.682 -13.315  0.00  0.00      C2   C
ATOM   3213  C   ASP A 328     -12.823 -31.424 -11.925  0.00  0.00      C2   C
ATOM   3214  O   ASP A 328     -12.225 -32.308 -11.274  0.00  0.00      C2   O
ATOM   3215  CB  ASP A 328     -14.927 -32.141 -13.091  0.00  0.00      C2   C
ATOM   3216  CG  ASP A 328     -15.804 -32.180 -14.387  0.00  0.00      C2   C
ATOM   3217  OD1 ASP A 328     -16.944 -32.682 -14.320  0.00  0.00      C2   O
ATOM   3218  OD2 ASP A 328     -15.418 -31.594 -15.411  0.00  0.00      C2   O
ATOM   3219  H   ASP A 328     -12.987 -33.741 -13.908  0.00  0.00      C2   H
ATOM   3220  HA  ASP A 328     -13.451 -30.788 -13.939  0.00  0.00      C2   H
ATOM   3221  HB3 ASP A 328     -15.445 -31.501 -12.377  0.00  0.00      C2   H
ATOM   3222  HB2 ASP A 328     -14.923 -33.089 -12.554  0.00  0.00      C2   H
ATOM   3223  N   THR A 329     -12.936 -30.119 -11.587  0.00  0.00      C2   N
ATOM   3224  CA  THR A 329     -12.608 -29.576 -10.269  0.00  0.00      C2   C
ATOM   3225  C   THR A 329     -11.100 -29.547  -9.825  0.00  0.00      C2   C
ATOM   3226  O   THR A 329     -10.585 -28.719  -9.061  0.00  0.00      C2   O
ATOM   3227  CB  THR A 329     -13.497 -30.152  -9.088  0.00  0.00      C2   C
ATOM   3228  OG1 THR A 329     -14.797 -30.214  -9.606  0.00  0.00      C2   O
ATOM   3229  CG2 THR A 329     -13.636 -29.390  -7.725  0.00  0.00      C2   C
ATOM   3230  H   THR A 329     -13.499 -29.522 -12.176  0.00  0.00      C2   H
ATOM   3231  HA  THR A 329     -12.792 -28.510 -10.403  0.00  0.00      C2   H
ATOM   3232  HB  THR A 329     -13.121 -31.169  -8.973  0.00  0.00      C2   H
ATOM   3233  HG1 THR A 329     -14.946 -31.139  -9.819  0.00  0.00      C2   H
ATOM   3234 HG21 THR A 329     -13.997 -28.373  -7.878  0.00  0.00      C2   H
ATOM   3235 HG22 THR A 329     -14.380 -30.006  -7.220  0.00  0.00      C2   H
ATOM   3236 HG23 THR A 329     -12.661 -29.347  -7.238  0.00  0.00      C2   H
ATOM   3237  N   LYS A 330     -10.247 -30.373 -10.415  0.00  0.00      C2   N
ATOM   3238  CA  LYS A 330      -8.846 -30.561 -10.072  0.00  0.00      C2   C
ATOM   3239  C   LYS A 330      -7.876 -29.381 -10.391  0.00  0.00      C2   C
ATOM   3240  O   LYS A 330      -7.065 -29.027  -9.502  0.00  0.00      C2   O
ATOM   3241  CB  LYS A 330      -8.415 -31.876 -10.767  0.00  0.00      C2   C
ATOM   3242  CG  LYS A 330      -6.931 -32.352 -10.572  0.00  0.00      C2   C
ATOM   3243  CD  LYS A 330      -6.638 -32.463  -9.091  0.00  0.00      C2   C
ATOM   3244  CE  LYS A 330      -5.152 -32.958  -8.892  0.00  0.00      C2   C
ATOM   3245  NZ  LYS A 330      -4.834 -33.160  -7.505  0.00  0.00      C2   N
ATOM   3246  H   LYS A 330     -10.723 -31.032 -11.014  0.00  0.00      C2   H
ATOM   3247  HA  LYS A 330      -8.851 -30.744  -8.997  0.00  0.00      C2   H
ATOM   3248  HB3 LYS A 330      -8.485 -31.842 -11.854  0.00  0.00      C2   H
ATOM   3249  HB2 LYS A 330      -9.123 -32.611 -10.382  0.00  0.00      C2   H
ATOM   3250  HG3 LYS A 330      -6.287 -31.574 -10.984  0.00  0.00      C2   H
ATOM   3251  HG2 LYS A 330      -6.709 -33.303 -11.056  0.00  0.00      C2   H
ATOM   3252  HD3 LYS A 330      -7.292 -33.111  -8.506  0.00  0.00      C2   H
ATOM   3253  HD2 LYS A 330      -6.480 -31.444  -8.737  0.00  0.00      C2   H
ATOM   3254  HE3 LYS A 330      -4.474 -32.266  -9.392  0.00  0.00      C2   H
ATOM   3255  HE2 LYS A 330      -5.086 -33.951  -9.336  0.00  0.00      C2   H
ATOM   3256  HZ1 LYS A 330      -3.844 -33.331  -7.610  0.00  0.00      C2   H
ATOM   3257  HZ2 LYS A 330      -4.910 -32.387  -6.858  0.00  0.00      C2   H
ATOM   3258  HZ3 LYS A 330      -5.264 -33.976  -7.093  0.00  0.00      C2   H
ATOM   3259  N   ASN A 331      -7.957 -28.710 -11.517  0.00  0.00      C2   N
ATOM   3260  CA  ASN A 331      -7.141 -27.415 -11.757  0.00  0.00      C2   C
ATOM   3261  C   ASN A 331      -7.771 -26.259 -10.985  0.00  0.00      C2   C
ATOM   3262  O   ASN A 331      -7.025 -25.345 -10.627  0.00  0.00      C2   O
ATOM   3263  CB  ASN A 331      -7.219 -27.007 -13.281  0.00  0.00      C2   C
ATOM   3264  CG  ASN A 331      -6.417 -27.925 -14.205  0.00  0.00      C2   C
ATOM   3265  OD1 ASN A 331      -5.282 -28.310 -13.973  0.00  0.00      C2   O
ATOM   3266  ND2 ASN A 331      -7.031 -28.422 -15.296  0.00  0.00      C2   N
ATOM   3267  H   ASN A 331      -8.842 -28.755 -12.002  0.00  0.00      C2   H
ATOM   3268  HA  ASN A 331      -6.134 -27.712 -11.461  0.00  0.00      C2   H
ATOM   3269  HB3 ASN A 331      -6.755 -26.024 -13.351  0.00  0.00      C2   H
ATOM   3270  HB2 ASN A 331      -8.261 -26.864 -13.564  0.00  0.00      C2   H
ATOM   3271 HD22 ASN A 331      -6.704 -29.158 -15.905  0.00  0.00      C2   H
ATOM   3272 HD21 ASN A 331      -7.952 -28.109 -15.569  0.00  0.00      C2   H
ATOM   3273  N   VAL A 332      -9.022 -26.348 -10.616  0.00  0.00      C2   N
ATOM   3274  CA  VAL A 332      -9.770 -25.330  -9.823  0.00  0.00      C2   C
ATOM   3275  C   VAL A 332      -9.351 -25.297  -8.315  0.00  0.00      C2   C
ATOM   3276  O   VAL A 332      -9.068 -24.313  -7.747  0.00  0.00      C2   O
ATOM   3277  CB  VAL A 332     -11.321 -25.521  -9.955  0.00  0.00      C2   C
ATOM   3278  CG1 VAL A 332     -12.080 -24.309  -9.430  0.00  0.00      C2   C
ATOM   3279  CG2 VAL A 332     -11.736 -25.888 -11.435  0.00  0.00      C2   C
ATOM   3280  H   VAL A 332      -9.502 -27.186 -10.913  0.00  0.00      C2   H
ATOM   3281  HA  VAL A 332      -9.464 -24.374 -10.246  0.00  0.00      C2   H
ATOM   3282  HB  VAL A 332     -11.599 -26.327  -9.276  0.00  0.00      C2   H
ATOM   3283 HG11 VAL A 332     -11.740 -23.360  -9.846  0.00  0.00      C2   H
ATOM   3284 HG12 VAL A 332     -13.136 -24.324  -9.697  0.00  0.00      C2   H
ATOM   3285 HG13 VAL A 332     -11.958 -24.285  -8.347  0.00  0.00      C2   H
ATOM   3286 HG21 VAL A 332     -11.504 -25.075 -12.123  0.00  0.00      C2   H
ATOM   3287 HG22 VAL A 332     -11.376 -26.831 -11.845  0.00  0.00      C2   H
ATOM   3288 HG23 VAL A 332     -12.823 -25.823 -11.475  0.00  0.00      C2   H
ATOM   3289  N   GLN A 333      -9.416 -26.483  -7.736  0.00  0.00      C2   N
ATOM   3290  CA  GLN A 333      -9.036 -26.790  -6.351  0.00  0.00      C2   C
ATOM   3291  C   GLN A 333      -7.545 -26.471  -6.114  0.00  0.00      C2   C
ATOM   3292  O   GLN A 333      -7.276 -25.709  -5.160  0.00  0.00      C2   O
ATOM   3293  CB  GLN A 333      -9.476 -28.301  -5.951  0.00  0.00      C2   C
ATOM   3294  CG  GLN A 333      -9.070 -28.804  -4.552  0.00  0.00      C2   C
ATOM   3295  CD  GLN A 333      -9.697 -27.863  -3.542  0.00  0.00      C2   C
ATOM   3296  OE1 GLN A 333     -10.916 -27.646  -3.541  0.00  0.00      C2   O
ATOM   3297  NE2 GLN A 333      -8.907 -27.352  -2.637  0.00  0.00      C2   N
ATOM   3298  H   GLN A 333      -9.636 -27.267  -8.334  0.00  0.00      C2   H
ATOM   3299  HA  GLN A 333      -9.597 -26.131  -5.689  0.00  0.00      C2   H
ATOM   3300  HB3 GLN A 333      -8.896 -28.955  -6.603  0.00  0.00      C2   H
ATOM   3301  HB2 GLN A 333     -10.494 -28.610  -6.186  0.00  0.00      C2   H
ATOM   3302  HG3 GLN A 333      -7.990 -28.940  -4.497  0.00  0.00      C2   H
ATOM   3303  HG2 GLN A 333      -9.376 -29.824  -4.317  0.00  0.00      C2   H
ATOM   3304 HE22 GLN A 333      -9.190 -26.799  -1.841  0.00  0.00      C2   H
ATOM   3305 HE21 GLN A 333      -7.986 -27.767  -2.611  0.00  0.00      C2   H
ATOM   3306  N   PHE A 334      -6.724 -26.890  -7.153  0.00  0.00      C2   N
ATOM   3307  CA  PHE A 334      -5.299 -26.463  -7.156  0.00  0.00      C2   C
ATOM   3308  C   PHE A 334      -5.060 -24.935  -7.013  0.00  0.00      C2   C
ATOM   3309  O   PHE A 334      -4.339 -24.507  -6.098  0.00  0.00      C2   O
ATOM   3310  CB  PHE A 334      -4.751 -27.080  -8.441  0.00  0.00      C2   C
ATOM   3311  CG  PHE A 334      -3.404 -26.545  -8.755  0.00  0.00      C2   C
ATOM   3312  CD1 PHE A 334      -2.309 -26.983  -8.034  0.00  0.00      C2   C
ATOM   3313  CD2 PHE A 334      -3.119 -25.650  -9.845  0.00  0.00      C2   C
ATOM   3314  CE1 PHE A 334      -1.021 -26.581  -8.313  0.00  0.00      C2   C
ATOM   3315  CE2 PHE A 334      -1.810 -25.244 -10.104  0.00  0.00      C2   C
ATOM   3316  CZ  PHE A 334      -0.764 -25.759  -9.405  0.00  0.00      C2   C
ATOM   3317  H   PHE A 334      -7.116 -27.474  -7.877  0.00  0.00      C2   H
ATOM   3318  HA  PHE A 334      -4.835 -27.129  -6.429  0.00  0.00      C2   H
ATOM   3319  HB3 PHE A 334      -5.419 -26.827  -9.264  0.00  0.00      C2   H
ATOM   3320  HB2 PHE A 334      -4.684 -28.164  -8.526  0.00  0.00      C2   H
ATOM   3321  HD1 PHE A 334      -2.480 -27.799  -7.347  0.00  0.00      C2   H
ATOM   3322  HD2 PHE A 334      -3.987 -25.216 -10.317  0.00  0.00      C2   H
ATOM   3323  HE1 PHE A 334      -0.197 -27.121  -7.871  0.00  0.00      C2   H
ATOM   3324  HE2 PHE A 334      -1.674 -24.564 -10.931  0.00  0.00      C2   H
ATOM   3325  HZ  PHE A 334       0.225 -25.470  -9.729  0.00  0.00      C2   H
ATOM   3326  N   VAL A 335      -5.723 -24.072  -7.732  0.00  0.00      C2   N
ATOM   3327  CA  VAL A 335      -5.695 -22.601  -7.541  0.00  0.00      C2   C
ATOM   3328  C   VAL A 335      -6.069 -22.144  -6.091  0.00  0.00      C2   C
ATOM   3329  O   VAL A 335      -5.381 -21.278  -5.582  0.00  0.00      C2   O
ATOM   3330  CB  VAL A 335      -6.469 -21.908  -8.679  0.00  0.00      C2   C
ATOM   3331  CG1 VAL A 335      -6.655 -20.445  -8.479  0.00  0.00      C2   C
ATOM   3332  CG2 VAL A 335      -5.793 -22.167 -10.048  0.00  0.00      C2   C
ATOM   3333  H   VAL A 335      -6.389 -24.414  -8.410  0.00  0.00      C2   H
ATOM   3334  HA  VAL A 335      -4.628 -22.383  -7.588  0.00  0.00      C2   H
ATOM   3335  HB  VAL A 335      -7.496 -22.270  -8.663  0.00  0.00      C2   H
ATOM   3336 HG11 VAL A 335      -7.446 -20.370  -7.732  0.00  0.00      C2   H
ATOM   3337 HG12 VAL A 335      -5.781 -20.001  -8.002  0.00  0.00      C2   H
ATOM   3338 HG13 VAL A 335      -6.965 -19.772  -9.279  0.00  0.00      C2   H
ATOM   3339 HG21 VAL A 335      -4.706 -22.134  -9.982  0.00  0.00      C2   H
ATOM   3340 HG22 VAL A 335      -6.064 -23.104 -10.534  0.00  0.00      C2   H
ATOM   3341 HG23 VAL A 335      -6.076 -21.446 -10.814  0.00  0.00      C2   H
ATOM   3342  N   PHE A 336      -7.051 -22.810  -5.473  0.00  0.00      C2   N
ATOM   3343  CA  PHE A 336      -7.468 -22.484  -4.101  0.00  0.00      C2   C
ATOM   3344  C   PHE A 336      -6.307 -22.980  -3.137  0.00  0.00      C2   C
ATOM   3345  O   PHE A 336      -5.986 -22.168  -2.324  0.00  0.00      C2   O
ATOM   3346  CB  PHE A 336      -8.789 -23.165  -3.806  0.00  0.00      C2   C
ATOM   3347  CG  PHE A 336      -9.495 -22.852  -2.440  0.00  0.00      C2   C
ATOM   3348  CD1 PHE A 336     -10.592 -21.992  -2.321  0.00  0.00      C2   C
ATOM   3349  CD2 PHE A 336      -8.994 -23.406  -1.242  0.00  0.00      C2   C
ATOM   3350  CE1 PHE A 336     -11.169 -21.752  -1.104  0.00  0.00      C2   C
ATOM   3351  CE2 PHE A 336      -9.627 -23.123  -0.034  0.00  0.00      C2   C
ATOM   3352  CZ  PHE A 336     -10.703 -22.236   0.058  0.00  0.00      C2   C
ATOM   3353  H   PHE A 336      -7.584 -23.568  -5.873  0.00  0.00      C2   H
ATOM   3354  HA  PHE A 336      -7.611 -21.406  -4.037  0.00  0.00      C2   H
ATOM   3355  HB3 PHE A 336      -8.836 -24.247  -3.926  0.00  0.00      C2   H
ATOM   3356  HB2 PHE A 336      -9.518 -22.906  -4.575  0.00  0.00      C2   H
ATOM   3357  HD1 PHE A 336     -11.060 -21.483  -3.150  0.00  0.00      C2   H
ATOM   3358  HD2 PHE A 336      -8.044 -23.918  -1.276  0.00  0.00      C2   H
ATOM   3359  HE1 PHE A 336     -12.088 -21.186  -1.083  0.00  0.00      C2   H
ATOM   3360  HE2 PHE A 336      -9.271 -23.616   0.859  0.00  0.00      C2   H
ATOM   3361  HZ  PHE A 336     -11.173 -22.067   1.016  0.00  0.00      C2   H
ATOM   3362  N   ASP A 337      -5.843 -24.262  -3.321  0.00  0.00      C2   N
ATOM   3363  CA  ASP A 337      -4.691 -24.862  -2.573  0.00  0.00      C2   C
ATOM   3364  C   ASP A 337      -3.497 -23.978  -2.651  0.00  0.00      C2   C
ATOM   3365  O   ASP A 337      -2.924 -23.602  -1.573  0.00  0.00      C2   O
ATOM   3366  CB  ASP A 337      -4.315 -26.296  -2.957  0.00  0.00      C2   C
ATOM   3367  CG  ASP A 337      -5.481 -27.285  -2.734  0.00  0.00      C2   C
ATOM   3368  OD1 ASP A 337      -6.111 -27.307  -1.662  0.00  0.00      C2   O
ATOM   3369  OD2 ASP A 337      -5.493 -28.239  -3.487  0.00  0.00      C2   O
ATOM   3370  H   ASP A 337      -6.216 -24.886  -4.023  0.00  0.00      C2   H
ATOM   3371  HA  ASP A 337      -4.965 -24.963  -1.523  0.00  0.00      C2   H
ATOM   3372  HB3 ASP A 337      -3.509 -26.683  -2.332  0.00  0.00      C2   H
ATOM   3373  HB2 ASP A 337      -3.964 -26.405  -3.983  0.00  0.00      C2   H
ATOM   3374  N   ALA A 338      -3.112 -23.485  -3.861  0.00  0.00      C2   N
ATOM   3375  CA  ALA A 338      -1.874 -22.796  -4.084  0.00  0.00      C2   C
ATOM   3376  C   ALA A 338      -1.888 -21.309  -3.567  0.00  0.00      C2   C
ATOM   3377  O   ALA A 338      -0.926 -21.029  -2.818  0.00  0.00      C2   O
ATOM   3378  CB  ALA A 338      -1.488 -22.885  -5.559  0.00  0.00      C2   C
ATOM   3379  H   ALA A 338      -3.748 -23.730  -4.606  0.00  0.00      C2   H
ATOM   3380  HA  ALA A 338      -1.123 -23.320  -3.492  0.00  0.00      C2   H
ATOM   3381  HB1 ALA A 338      -0.467 -22.530  -5.693  0.00  0.00      C2   H
ATOM   3382  HB2 ALA A 338      -1.482 -23.926  -5.881  0.00  0.00      C2   H
ATOM   3383  HB3 ALA A 338      -2.210 -22.429  -6.237  0.00  0.00      C2   H
ATOM   3384  N   VAL A 339      -3.015 -20.586  -3.769  0.00  0.00      C2   N
ATOM   3385  CA  VAL A 339      -3.272 -19.289  -3.187  0.00  0.00      C2   C
ATOM   3386  C   VAL A 339      -3.256 -19.331  -1.673  0.00  0.00      C2   C
ATOM   3387  O   VAL A 339      -2.741 -18.471  -0.995  0.00  0.00      C2   O
ATOM   3388  CB  VAL A 339      -4.630 -18.661  -3.742  0.00  0.00      C2   C
ATOM   3389  CG1 VAL A 339      -5.187 -17.531  -2.887  0.00  0.00      C2   C
ATOM   3390  CG2 VAL A 339      -4.457 -18.153  -5.204  0.00  0.00      C2   C
ATOM   3391  H   VAL A 339      -3.722 -20.908  -4.416  0.00  0.00      C2   H
ATOM   3392  HA  VAL A 339      -2.467 -18.603  -3.452  0.00  0.00      C2   H
ATOM   3393  HB  VAL A 339      -5.448 -19.376  -3.832  0.00  0.00      C2   H
ATOM   3394 HG11 VAL A 339      -5.704 -17.908  -2.004  0.00  0.00      C2   H
ATOM   3395 HG12 VAL A 339      -4.327 -16.927  -2.601  0.00  0.00      C2   H
ATOM   3396 HG13 VAL A 339      -5.920 -17.001  -3.496  0.00  0.00      C2   H
ATOM   3397 HG21 VAL A 339      -3.822 -17.268  -5.155  0.00  0.00      C2   H
ATOM   3398 HG22 VAL A 339      -3.902 -18.905  -5.765  0.00  0.00      C2   H
ATOM   3399 HG23 VAL A 339      -5.391 -17.926  -5.718  0.00  0.00      C2   H
ATOM   3400  N   THR A 340      -3.895 -20.340  -1.058  0.00  0.00      C2   N
ATOM   3401  CA  THR A 340      -3.969 -20.616   0.364  0.00  0.00      C2   C
ATOM   3402  C   THR A 340      -2.537 -20.855   0.931  0.00  0.00      C2   C
ATOM   3403  O   THR A 340      -2.299 -20.374   2.031  0.00  0.00      C2   O
ATOM   3404  CB  THR A 340      -4.891 -21.776   0.731  0.00  0.00      C2   C
ATOM   3405  OG1 THR A 340      -6.185 -21.540   0.187  0.00  0.00      C2   O
ATOM   3406  CG2 THR A 340      -5.009 -22.012   2.219  0.00  0.00      C2   C
ATOM   3407  H   THR A 340      -4.351 -21.043  -1.622  0.00  0.00      C2   H
ATOM   3408  HA  THR A 340      -4.335 -19.691   0.811  0.00  0.00      C2   H
ATOM   3409  HB  THR A 340      -4.508 -22.632   0.176  0.00  0.00      C2   H
ATOM   3410  HG1 THR A 340      -6.114 -21.694  -0.758  0.00  0.00      C2   H
ATOM   3411 HG21 THR A 340      -5.036 -21.022   2.672  0.00  0.00      C2   H
ATOM   3412 HG22 THR A 340      -5.852 -22.672   2.424  0.00  0.00      C2   H
ATOM   3413 HG23 THR A 340      -4.100 -22.506   2.565  0.00  0.00      C2   H
ATOM   3414  N   ASP A 341      -1.693 -21.687   0.258  0.00  0.00      C2   N
ATOM   3415  CA  ASP A 341      -0.317 -21.975   0.694  0.00  0.00      C2   C
ATOM   3416  C   ASP A 341       0.540 -20.680   0.776  0.00  0.00      C2   C
ATOM   3417  O   ASP A 341       1.178 -20.456   1.841  0.00  0.00      C2   O
ATOM   3418  CB  ASP A 341       0.392 -22.991  -0.212  0.00  0.00      C2   C
ATOM   3419  CG  ASP A 341      -0.037 -24.417  -0.228  0.00  0.00      C2   C
ATOM   3420  OD1 ASP A 341       0.491 -25.139  -1.079  0.00  0.00      C2   O
ATOM   3421  OD2 ASP A 341      -0.624 -24.877   0.778  0.00  0.00      C2   O
ATOM   3422  H   ASP A 341      -1.983 -22.128  -0.603  0.00  0.00      C2   H
ATOM   3423  HA  ASP A 341      -0.372 -22.449   1.674  0.00  0.00      C2   H
ATOM   3424  HB3 ASP A 341       1.469 -22.987  -0.043  0.00  0.00      C2   H
ATOM   3425  HB2 ASP A 341       0.247 -22.564  -1.205  0.00  0.00      C2   H
ATOM   3426  N   VAL A 342       0.349 -19.857  -0.253  0.00  0.00      C2   N
ATOM   3427  CA  VAL A 342       0.974 -18.551  -0.358  0.00  0.00      C2   C
ATOM   3428  C   VAL A 342       0.585 -17.645   0.877  0.00  0.00      C2   C
ATOM   3429  O   VAL A 342       1.463 -17.118   1.533  0.00  0.00      C2   O
ATOM   3430  CB  VAL A 342       0.746 -17.808  -1.693  0.00  0.00      C2   C
ATOM   3431  CG1 VAL A 342       1.411 -16.441  -1.839  0.00  0.00      C2   C
ATOM   3432  CG2 VAL A 342       1.293 -18.687  -2.910  0.00  0.00      C2   C
ATOM   3433  H   VAL A 342      -0.256 -20.092  -1.027  0.00  0.00      C2   H
ATOM   3434  HA  VAL A 342       2.003 -18.865  -0.179  0.00  0.00      C2   H
ATOM   3435  HB  VAL A 342      -0.308 -17.533  -1.704  0.00  0.00      C2   H
ATOM   3436 HG11 VAL A 342       1.564 -15.822  -0.955  0.00  0.00      C2   H
ATOM   3437 HG12 VAL A 342       2.392 -16.516  -2.307  0.00  0.00      C2   H
ATOM   3438 HG13 VAL A 342       0.850 -15.836  -2.550  0.00  0.00      C2   H
ATOM   3439 HG21 VAL A 342       1.140 -19.756  -2.757  0.00  0.00      C2   H
ATOM   3440 HG22 VAL A 342       0.690 -18.510  -3.800  0.00  0.00      C2   H
ATOM   3441 HG23 VAL A 342       2.319 -18.612  -3.272  0.00  0.00      C2   H
ATOM   3442  N   ILE A 343      -0.710 -17.423   1.067  0.00  0.00      C2   N
ATOM   3443  CA  ILE A 343      -1.263 -16.574   2.173  0.00  0.00      C2   C
ATOM   3444  C   ILE A 343      -0.783 -17.044   3.522  0.00  0.00      C2   C
ATOM   3445  O   ILE A 343      -0.375 -16.169   4.295  0.00  0.00      C2   O
ATOM   3446  CB  ILE A 343      -2.809 -16.604   2.145  0.00  0.00      C2   C
ATOM   3447  CG1 ILE A 343      -3.325 -15.848   0.840  0.00  0.00      C2   C
ATOM   3448  CG2 ILE A 343      -3.613 -16.119   3.371  0.00  0.00      C2   C
ATOM   3449  CD1 ILE A 343      -4.802 -16.174   0.640  0.00  0.00      C2   C
ATOM   3450  H   ILE A 343      -1.444 -17.729   0.445  0.00  0.00      C2   H
ATOM   3451  HA  ILE A 343      -0.882 -15.559   2.057  0.00  0.00      C2   H
ATOM   3452  HB  ILE A 343      -3.008 -17.671   2.038  0.00  0.00      C2   H
ATOM   3453 HG13 ILE A 343      -2.801 -16.222  -0.040  0.00  0.00      C2   H
ATOM   3454 HG12 ILE A 343      -3.088 -14.785   0.884  0.00  0.00      C2   H
ATOM   3455 HG21 ILE A 343      -4.601 -16.580   3.358  0.00  0.00      C2   H
ATOM   3456 HG22 ILE A 343      -3.188 -16.452   4.318  0.00  0.00      C2   H
ATOM   3457 HG23 ILE A 343      -3.721 -15.034   3.368  0.00  0.00      C2   H
ATOM   3458 HD11 ILE A 343      -5.178 -17.084   1.108  0.00  0.00      C2   H
ATOM   3459 HD12 ILE A 343      -5.429 -15.397   1.078  0.00  0.00      C2   H
ATOM   3460 HD13 ILE A 343      -5.099 -16.231  -0.407  0.00  0.00      C2   H
ATOM   3461  N   ILE A 344      -0.789 -18.387   3.759  0.00  0.00      C2   N
ATOM   3462  CA  ILE A 344      -0.211 -18.947   4.921  0.00  0.00      C2   C
ATOM   3463  C   ILE A 344       1.284 -18.577   5.155  0.00  0.00      C2   C
ATOM   3464  O   ILE A 344       1.587 -17.937   6.136  0.00  0.00      C2   O
ATOM   3465  CB  ILE A 344      -0.422 -20.471   5.083  0.00  0.00      C2   C
ATOM   3466  CG1 ILE A 344      -1.944 -20.707   5.506  0.00  0.00      C2   C
ATOM   3467  CG2 ILE A 344       0.564 -21.180   6.108  0.00  0.00      C2   C
ATOM   3468  CD1 ILE A 344      -2.466 -22.143   5.393  0.00  0.00      C2   C
ATOM   3469  H   ILE A 344      -1.162 -18.943   3.003  0.00  0.00      C2   H
ATOM   3470  HA  ILE A 344      -0.765 -18.601   5.794  0.00  0.00      C2   H
ATOM   3471  HB  ILE A 344      -0.311 -20.795   4.048  0.00  0.00      C2   H
ATOM   3472 HG13 ILE A 344      -2.575 -20.038   4.921  0.00  0.00      C2   H
ATOM   3473 HG12 ILE A 344      -2.095 -20.430   6.549  0.00  0.00      C2   H
ATOM   3474 HG21 ILE A 344       1.608 -21.066   5.815  0.00  0.00      C2   H
ATOM   3475 HG22 ILE A 344       0.466 -20.648   7.054  0.00  0.00      C2   H
ATOM   3476 HG23 ILE A 344       0.169 -22.192   6.200  0.00  0.00      C2   H
ATOM   3477 HD11 ILE A 344      -3.472 -22.200   4.976  0.00  0.00      C2   H
ATOM   3478 HD12 ILE A 344      -1.795 -22.664   4.711  0.00  0.00      C2   H
ATOM   3479 HD13 ILE A 344      -2.468 -22.755   6.296  0.00  0.00      C2   H
ATOM   3480  N   LYS A 345       2.118 -18.974   4.163  0.00  0.00      C2   N
ATOM   3481  CA  LYS A 345       3.595 -18.695   4.236  0.00  0.00      C2   C
ATOM   3482  C   LYS A 345       3.931 -17.179   4.217  0.00  0.00      C2   C
ATOM   3483  O   LYS A 345       4.954 -16.736   4.652  0.00  0.00      C2   O
ATOM   3484  CB  LYS A 345       4.364 -19.425   3.049  0.00  0.00      C2   C
ATOM   3485  CG  LYS A 345       4.307 -21.042   3.142  0.00  0.00      C2   C
ATOM   3486  CD  LYS A 345       4.433 -21.672   1.747  0.00  0.00      C2   C
ATOM   3487  CE  LYS A 345       4.301 -23.181   1.676  0.00  0.00      C2   C
ATOM   3488  NZ  LYS A 345       4.171 -23.690   0.264  0.00  0.00      C2   N
ATOM   3489  H   LYS A 345       1.730 -19.454   3.364  0.00  0.00      C2   H
ATOM   3490  HA  LYS A 345       4.028 -19.031   5.177  0.00  0.00      C2   H
ATOM   3491  HB3 LYS A 345       5.396 -19.085   3.131  0.00  0.00      C2   H
ATOM   3492  HB2 LYS A 345       3.969 -19.096   2.088  0.00  0.00      C2   H
ATOM   3493  HG3 LYS A 345       3.321 -21.300   3.528  0.00  0.00      C2   H
ATOM   3494  HG2 LYS A 345       4.943 -21.456   3.925  0.00  0.00      C2   H
ATOM   3495  HD3 LYS A 345       5.294 -21.323   1.177  0.00  0.00      C2   H
ATOM   3496  HD2 LYS A 345       3.566 -21.289   1.209  0.00  0.00      C2   H
ATOM   3497  HE3 LYS A 345       3.382 -23.380   2.228  0.00  0.00      C2   H
ATOM   3498  HE2 LYS A 345       5.133 -23.688   2.166  0.00  0.00      C2   H
ATOM   3499  HZ1 LYS A 345       4.057 -24.693   0.262  0.00  0.00      C2   H
ATOM   3500  HZ2 LYS A 345       3.388 -23.280  -0.225  0.00  0.00      C2   H
ATOM   3501  HZ3 LYS A 345       5.037 -23.625  -0.251  0.00  0.00      C2   H
ATOM   3502  N   ASN A 346       3.002 -16.347   3.649  0.00  0.00      C2   N
ATOM   3503  CA  ASN A 346       3.060 -14.932   3.696  0.00  0.00      C2   C
ATOM   3504  C   ASN A 346       2.701 -14.395   5.066  0.00  0.00      C2   C
ATOM   3505  O   ASN A 346       3.409 -13.559   5.423  0.00  0.00      C2   O
ATOM   3506  CB  ASN A 346       2.052 -14.265   2.662  0.00  0.00      C2   C
ATOM   3507  CG  ASN A 346       2.616 -14.240   1.178  0.00  0.00      C2   C
ATOM   3508  OD1 ASN A 346       3.581 -14.936   0.860  0.00  0.00      C2   O
ATOM   3509  ND2 ASN A 346       2.090 -13.426   0.258  0.00  0.00      C2   N
ATOM   3510  H   ASN A 346       2.269 -16.756   3.086  0.00  0.00      C2   H
ATOM   3511  HA  ASN A 346       4.096 -14.771   3.399  0.00  0.00      C2   H
ATOM   3512  HB3 ASN A 346       1.804 -13.256   2.992  0.00  0.00      C2   H
ATOM   3513  HB2 ASN A 346       1.204 -14.935   2.802  0.00  0.00      C2   H
ATOM   3514 HD22 ASN A 346       2.474 -13.367  -0.674  0.00  0.00      C2   H
ATOM   3515 HD21 ASN A 346       1.233 -12.925   0.450  0.00  0.00      C2   H
ATOM   3516  N   ASN A 347       1.738 -15.095   5.770  0.00  0.00      C2   N
ATOM   3517  CA  ASN A 347       1.298 -14.742   7.138  0.00  0.00      C2   C
ATOM   3518  C   ASN A 347       2.343 -15.287   8.169  0.00  0.00      C2   C
ATOM   3519  O   ASN A 347       2.622 -14.566   9.107  0.00  0.00      C2   O
ATOM   3520  CB  ASN A 347      -0.156 -15.194   7.470  0.00  0.00      C2   C
ATOM   3521  CG  ASN A 347      -1.200 -14.361   6.704  0.00  0.00      C2   C
ATOM   3522  OD1 ASN A 347      -0.942 -13.476   5.908  0.00  0.00      C2   O
ATOM   3523  ND2 ASN A 347      -2.465 -14.648   7.022  0.00  0.00      C2   N
ATOM   3524  H   ASN A 347       1.140 -15.807   5.374  0.00  0.00      C2   H
ATOM   3525  HA  ASN A 347       1.323 -13.653   7.112  0.00  0.00      C2   H
ATOM   3526  HB3 ASN A 347      -0.476 -15.055   8.503  0.00  0.00      C2   H
ATOM   3527  HB2 ASN A 347      -0.329 -16.268   7.399  0.00  0.00      C2   H
ATOM   3528 HD22 ASN A 347      -3.207 -14.077   6.645  0.00  0.00      C2   H
ATOM   3529 HD21 ASN A 347      -2.784 -15.366   7.657  0.00  0.00      C2   H
ATOM   3530  N   LEU A 348       3.060 -16.418   7.904  0.00  0.00      C2   N
ATOM   3531  CA  LEU A 348       4.220 -16.880   8.743  0.00  0.00      C2   C
ATOM   3532  C   LEU A 348       5.445 -15.982   8.593  0.00  0.00      C2   C
ATOM   3533  O   LEU A 348       6.107 -15.662   9.613  0.00  0.00      C2   O
ATOM   3534  CB  LEU A 348       4.625 -18.298   8.382  0.00  0.00      C2   C
ATOM   3535  CG  LEU A 348       3.552 -19.265   8.920  0.00  0.00      C2   C
ATOM   3536  CD1 LEU A 348       3.701 -20.568   8.072  0.00  0.00      C2   C
ATOM   3537  CD2 LEU A 348       3.512 -19.472  10.491  0.00  0.00      C2   C
ATOM   3538  H   LEU A 348       2.622 -17.021   7.222  0.00  0.00      C2   H
ATOM   3539  HA  LEU A 348       4.024 -16.839   9.815  0.00  0.00      C2   H
ATOM   3540  HB3 LEU A 348       5.588 -18.467   8.863  0.00  0.00      C2   H
ATOM   3541  HB2 LEU A 348       4.614 -18.198   7.296  0.00  0.00      C2   H
ATOM   3542  HG  LEU A 348       2.608 -18.794   8.647  0.00  0.00      C2   H
ATOM   3543 HD11 LEU A 348       4.777 -20.745   8.086  0.00  0.00      C2   H
ATOM   3544 HD12 LEU A 348       3.095 -21.417   8.388  0.00  0.00      C2   H
ATOM   3545 HD13 LEU A 348       3.534 -20.541   6.995  0.00  0.00      C2   H
ATOM   3546 HD21 LEU A 348       4.452 -19.098  10.897  0.00  0.00      C2   H
ATOM   3547 HD22 LEU A 348       2.570 -19.128  10.917  0.00  0.00      C2   H
ATOM   3548 HD23 LEU A 348       3.469 -20.554  10.617  0.00  0.00      C2   H
ATOM   3549  N   LYS A 349       5.704 -15.496   7.354  0.00  0.00      C2   N
ATOM   3550  CA  LYS A 349       6.760 -14.476   7.057  0.00  0.00      C2   C
ATOM   3551  C   LYS A 349       6.416 -13.072   7.715  0.00  0.00      C2   C
ATOM   3552  O   LYS A 349       7.261 -12.541   8.491  0.00  0.00      C2   O
ATOM   3553  CB  LYS A 349       6.881 -14.445   5.505  0.00  0.00      C2   C
ATOM   3554  CG  LYS A 349       7.996 -13.462   4.988  0.00  0.00      C2   C
ATOM   3555  CD  LYS A 349       9.468 -13.751   5.349  0.00  0.00      C2   C
ATOM   3556  CE  LYS A 349      10.377 -12.925   4.433  0.00  0.00      C2   C
ATOM   3557  NZ  LYS A 349      11.768 -12.976   4.805  0.00  0.00      C2   N
ATOM   3558  H   LYS A 349       5.212 -15.696   6.495  0.00  0.00      C2   H
ATOM   3559  HA  LYS A 349       7.718 -14.731   7.510  0.00  0.00      C2   H
ATOM   3560  HB3 LYS A 349       5.887 -14.226   5.114  0.00  0.00      C2   H
ATOM   3561  HB2 LYS A 349       7.180 -15.454   5.224  0.00  0.00      C2   H
ATOM   3562  HG3 LYS A 349       7.602 -12.489   5.278  0.00  0.00      C2   H
ATOM   3563  HG2 LYS A 349       7.905 -13.451   3.902  0.00  0.00      C2   H
ATOM   3564  HD3 LYS A 349       9.749 -14.797   5.234  0.00  0.00      C2   H
ATOM   3565  HD2 LYS A 349       9.522 -13.503   6.409  0.00  0.00      C2   H
ATOM   3566  HE3 LYS A 349      10.111 -11.871   4.361  0.00  0.00      C2   H
ATOM   3567  HE2 LYS A 349      10.322 -13.301   3.412  0.00  0.00      C2   H
ATOM   3568  HZ1 LYS A 349      12.030 -12.297   5.505  0.00  0.00      C2   H
ATOM   3569  HZ2 LYS A 349      12.091 -13.885   5.104  0.00  0.00      C2   H
ATOM   3570  HZ3 LYS A 349      12.279 -12.814   3.949  0.00  0.00      C2   H
ATOM   3571  N   ASP A 350       5.168 -12.672   7.591  0.00  0.00      C2   N
ATOM   3572  CA  ASP A 350       4.522 -11.402   7.965  0.00  0.00      C2   C
ATOM   3573  C   ASP A 350       4.761 -11.195   9.475  0.00  0.00      C2   C
ATOM   3574  O   ASP A 350       5.297 -10.198   9.839  0.00  0.00      C2   O
ATOM   3575  CB  ASP A 350       3.100 -11.117   7.551  0.00  0.00      C2   C
ATOM   3576  CG  ASP A 350       2.496  -9.749   7.932  0.00  0.00      C2   C
ATOM   3577  OD1 ASP A 350       1.520  -9.681   8.693  0.00  0.00      C2   O
ATOM   3578  OD2 ASP A 350       3.049  -8.657   7.694  0.00  0.00      C2   O
ATOM   3579  H   ASP A 350       4.716 -13.088   6.790  0.00  0.00      C2   H
ATOM   3580  HA  ASP A 350       5.012 -10.575   7.452  0.00  0.00      C2   H
ATOM   3581  HB3 ASP A 350       2.490 -11.852   8.077  0.00  0.00      C2   H
ATOM   3582  HB2 ASP A 350       3.002 -11.229   6.472  0.00  0.00      C2   H
ATOM   3583  N   CYS A 351       4.341 -12.208  10.287  0.00  0.00      C2   N
ATOM   3584  CA  CYS A 351       4.373 -12.255  11.781  0.00  0.00      C2   C
ATOM   3585  C   CYS A 351       5.779 -12.574  12.254  0.00  0.00      C2   C
ATOM   3586  O   CYS A 351       6.084 -12.473  13.462  0.00  0.00      C2   O
ATOM   3587  CB  CYS A 351       3.370 -13.301  12.319  0.00  0.00      C2   C
ATOM   3588  SG  CYS A 351       1.727 -12.680  12.105  0.00  0.00      C2   S
ATOM   3589  H   CYS A 351       3.934 -13.033   9.871  0.00  0.00      C2   H
ATOM   3590  HA  CYS A 351       4.068 -11.310  12.230  0.00  0.00      C2   H
ATOM   3591  HB3 CYS A 351       3.455 -13.536  13.380  0.00  0.00      C2   H
ATOM   3592  HB2 CYS A 351       3.302 -14.237  11.763  0.00  0.00      C2   H
ATOM   3593  HG  CYS A 351       1.165 -13.856  12.398  0.00  0.00      C2   H
ATOM   3594  N   GLY A 352       6.714 -12.961  11.368  0.00  0.00      C2   N
ATOM   3595  CA  GLY A 352       8.114 -13.252  11.725  0.00  0.00      C2   C
ATOM   3596  C   GLY A 352       8.319 -14.557  12.570  0.00  0.00      C2   C
ATOM   3597  O   GLY A 352       9.100 -14.679  13.525  0.00  0.00      C2   O
ATOM   3598  H   GLY A 352       6.489 -13.158  10.403  0.00  0.00      C2   H
ATOM   3599  HA3 GLY A 352       8.564 -12.419  12.265  0.00  0.00      C2   H
ATOM   3600  HA2 GLY A 352       8.736 -13.476  10.859  0.00  0.00      C2   H
ATOM   3601  N   LEU A 353       7.521 -15.621  12.220  0.00  0.00      C2   N
ATOM   3602  CA  LEU A 353       7.658 -16.876  12.876  0.00  0.00      C2   C
ATOM   3603  C   LEU A 353       8.788 -17.734  12.286  0.00  0.00      C2   C
ATOM   3604  O   LEU A 353       9.402 -18.637  12.903  0.00  0.00      C2   O
ATOM   3605  CB  LEU A 353       6.334 -17.601  12.782  0.00  0.00      C2   C
ATOM   3606  CG  LEU A 353       5.231 -16.667  13.274  0.00  0.00      C2   C
ATOM   3607  CD1 LEU A 353       3.967 -17.594  13.472  0.00  0.00      C2   C
ATOM   3608  CD2 LEU A 353       5.383 -15.844  14.587  0.00  0.00      C2   C
ATOM   3609  H   LEU A 353       6.993 -15.589  11.360  0.00  0.00      C2   H
ATOM   3610  HA  LEU A 353       7.949 -16.773  13.921  0.00  0.00      C2   H
ATOM   3611  HB3 LEU A 353       6.300 -18.457  13.455  0.00  0.00      C2   H
ATOM   3612  HB2 LEU A 353       6.214 -17.976  11.765  0.00  0.00      C2   H
ATOM   3613  HG  LEU A 353       5.051 -15.857  12.568  0.00  0.00      C2   H
ATOM   3614 HD11 LEU A 353       3.381 -17.420  14.374  0.00  0.00      C2   H
ATOM   3615 HD12 LEU A 353       3.468 -17.420  12.519  0.00  0.00      C2   H
ATOM   3616 HD13 LEU A 353       4.005 -18.684  13.465  0.00  0.00      C2   H
ATOM   3617 HD21 LEU A 353       4.399 -15.394  14.712  0.00  0.00      C2   H
ATOM   3618 HD22 LEU A 353       5.663 -16.347  15.513  0.00  0.00      C2   H
ATOM   3619 HD23 LEU A 353       5.916 -14.898  14.489  0.00  0.00      C2   H
ATOM   3620  N   PHE A 354       9.054 -17.424  10.988  0.00  0.00      C2   N
ATOM   3621  CA  PHE A 354      10.247 -17.779  10.242  0.00  0.00      C2   C
ATOM   3622  C   PHE A 354      11.318 -16.843  10.748  0.00  0.00      C2   C
ATOM   3623  O   PHE A 354      11.011 -15.699  11.079  0.00  0.00      C2   O
ATOM   3624  CB  PHE A 354      10.158 -17.605   8.736  0.00  0.00      C2   C
ATOM   3625  CG  PHE A 354       9.003 -18.360   8.019  0.00  0.00      C2   C
ATOM   3626  CD1 PHE A 354       8.608 -19.668   8.341  0.00  0.00      C2   C
ATOM   3627  CD2 PHE A 354       8.317 -17.744   6.986  0.00  0.00      C2   C
ATOM   3628  CE1 PHE A 354       7.698 -20.353   7.671  0.00  0.00      C2   C
ATOM   3629  CE2 PHE A 354       7.292 -18.412   6.354  0.00  0.00      C2   C
ATOM   3630  CZ  PHE A 354       6.992 -19.705   6.700  0.00  0.00      C2   C
ATOM   3631  H   PHE A 354       8.510 -16.690  10.560  0.00  0.00      C2   H
ATOM   3632  HA  PHE A 354      10.557 -18.778  10.551  0.00  0.00      C2   H
ATOM   3633  HB3 PHE A 354      11.086 -17.998   8.321  0.00  0.00      C2   H
ATOM   3634  HB2 PHE A 354      10.204 -16.538   8.518  0.00  0.00      C2   H
ATOM   3635  HD1 PHE A 354       9.070 -20.200   9.160  0.00  0.00      C2   H
ATOM   3636  HD2 PHE A 354       8.508 -16.739   6.641  0.00  0.00      C2   H
ATOM   3637  HE1 PHE A 354       7.498 -21.408   7.792  0.00  0.00      C2   H
ATOM   3638  HE2 PHE A 354       6.751 -17.881   5.585  0.00  0.00      C2   H
ATOM   3639  HZ  PHE A 354       6.095 -20.109   6.256  0.00  0.00      C2   H
ATOM   3640  N   NMA A 354      12.595 -17.137  10.798  0.00  0.00      C2   N
ATOM   3641  CA  NMA A 354      13.182 -18.387  10.282  0.00  0.00      C2   C
ATOM   3642  H   NMA A 354      13.229 -16.428  11.138  0.00  0.00      C2   H
ATOM   3643  CH3 ACE B   1       1.214  22.141 -64.343  0.00  0.00      C2   C
ATOM   3644  C   ACE B   1       1.386  21.491 -62.981  0.00  0.00      C2   C
ATOM   3645  O   ACE B   1       0.411  20.981 -62.470  0.00  0.00      C2   O
ATOM   3646  1H  ACE B   1       1.155  21.329 -65.067  0.00  0.00      C2   H
ATOM   3647  2H  ACE B   1       0.228  22.590 -64.461  0.00  0.00      C2   H
ATOM   3648  3H  ACE B   1       2.047  22.812 -64.551  0.00  0.00      C2   H
ATOM   3649  N   SER B   2       2.463  21.666 -62.219  0.00  0.00      C2   N
ATOM   3650  CA  SER B   2       2.727  21.133 -60.872  0.00  0.00      C2   C
ATOM   3651  C   SER B   2       2.168  21.953 -59.633  0.00  0.00      C2   C
ATOM   3652  O   SER B   2       2.741  21.923 -58.517  0.00  0.00      C2   O
ATOM   3653  CB  SER B   2       4.279  20.976 -60.843  0.00  0.00      C2   C
ATOM   3654  OG  SER B   2       4.947  22.162 -61.331  0.00  0.00      C2   O
ATOM   3655  H2  SER B   2       3.260  22.046 -62.708  0.00  0.00      C2   H
ATOM   3656  HA  SER B   2       2.400  20.096 -60.797  0.00  0.00      C2   H
ATOM   3657  HB3 SER B   2       4.567  20.143 -61.485  0.00  0.00      C2   H
ATOM   3658  HB2 SER B   2       4.587  20.758 -59.821  0.00  0.00      C2   H
ATOM   3659  HG  SER B   2       5.313  22.641 -60.583  0.00  0.00      C2   H
ATOM   3660  N   GLU B   3       1.094  22.673 -59.931  0.00  0.00      C2   N
ATOM   3661  CA  GLU B   3       0.459  23.708 -59.058  0.00  0.00      C2   C
ATOM   3662  C   GLU B   3       0.300  23.233 -57.587  0.00  0.00      C2   C
ATOM   3663  O   GLU B   3       0.547  23.976 -56.665  0.00  0.00      C2   O
ATOM   3664  CB  GLU B   3      -0.889  24.186 -59.639  0.00  0.00      C2   C
ATOM   3665  CG  GLU B   3      -0.583  24.941 -61.026  0.00  0.00      C2   C
ATOM   3666  CD  GLU B   3      -1.906  25.360 -61.621  0.00  0.00      C2   C
ATOM   3667  OE1 GLU B   3      -2.214  26.589 -61.617  0.00  0.00      C2   O
ATOM   3668  OE2 GLU B   3      -2.477  24.521 -62.338  0.00  0.00      C2   O
ATOM   3669  H   GLU B   3       0.662  22.544 -60.835  0.00  0.00      C2   H
ATOM   3670  HA  GLU B   3       1.092  24.583 -59.205  0.00  0.00      C2   H
ATOM   3671  HB3 GLU B   3      -1.374  24.855 -58.928  0.00  0.00      C2   H
ATOM   3672  HB2 GLU B   3      -1.647  23.410 -59.750  0.00  0.00      C2   H
ATOM   3673  HG3 GLU B   3      -0.021  24.274 -61.679  0.00  0.00      C2   H
ATOM   3674  HG2 GLU B   3       0.137  25.753 -60.926  0.00  0.00      C2   H
ATOM   3675  N   LEU B   4      -0.017  21.909 -57.438  0.00  0.00      C2   N
ATOM   3676  CA  LEU B   4      -0.244  21.294 -56.096  0.00  0.00      C2   C
ATOM   3677  C   LEU B   4       1.066  21.190 -55.301  0.00  0.00      C2   C
ATOM   3678  O   LEU B   4       1.140  21.661 -54.190  0.00  0.00      C2   O
ATOM   3679  CB  LEU B   4      -0.892  19.866 -56.240  0.00  0.00      C2   C
ATOM   3680  CG  LEU B   4      -1.018  18.966 -55.002  0.00  0.00      C2   C
ATOM   3681  CD1 LEU B   4      -1.824  19.732 -53.875  0.00  0.00      C2   C
ATOM   3682  CD2 LEU B   4      -1.830  17.681 -55.496  0.00  0.00      C2   C
ATOM   3683  H   LEU B   4       0.173  21.362 -58.265  0.00  0.00      C2   H
ATOM   3684  HA  LEU B   4      -0.957  22.031 -55.724  0.00  0.00      C2   H
ATOM   3685  HB3 LEU B   4      -0.334  19.253 -56.948  0.00  0.00      C2   H
ATOM   3686  HB2 LEU B   4      -1.910  20.009 -56.601  0.00  0.00      C2   H
ATOM   3687  HG  LEU B   4      -0.058  18.625 -54.614  0.00  0.00      C2   H
ATOM   3688 HD11 LEU B   4      -1.780  20.817 -53.791  0.00  0.00      C2   H
ATOM   3689 HD12 LEU B   4      -2.877  19.695 -54.154  0.00  0.00      C2   H
ATOM   3690 HD13 LEU B   4      -1.625  19.198 -52.945  0.00  0.00      C2   H
ATOM   3691 HD21 LEU B   4      -2.775  17.484 -54.990  0.00  0.00      C2   H
ATOM   3692 HD22 LEU B   4      -2.201  17.522 -56.508  0.00  0.00      C2   H
ATOM   3693 HD23 LEU B   4      -1.286  16.756 -55.309  0.00  0.00      C2   H
ATOM   3694  N   ASP B   5       2.068  20.630 -55.926  0.00  0.00      C2   N
ATOM   3695  CA  ASP B   5       3.490  20.487 -55.584  0.00  0.00      C2   C
ATOM   3696  C   ASP B   5       4.156  21.762 -55.004  0.00  0.00      C2   C
ATOM   3697  O   ASP B   5       4.712  21.650 -53.945  0.00  0.00      C2   O
ATOM   3698  CB  ASP B   5       4.418  19.873 -56.676  0.00  0.00      C2   C
ATOM   3699  CG  ASP B   5       3.856  18.698 -57.543  0.00  0.00      C2   C
ATOM   3700  OD1 ASP B   5       2.846  17.933 -57.208  0.00  0.00      C2   O
ATOM   3701  OD2 ASP B   5       4.547  18.387 -58.536  0.00  0.00      C2   O
ATOM   3702  H   ASP B   5       1.788  20.264 -56.825  0.00  0.00      C2   H
ATOM   3703  HA  ASP B   5       3.324  19.709 -54.839  0.00  0.00      C2   H
ATOM   3704  HB3 ASP B   5       5.282  19.442 -56.171  0.00  0.00      C2   H
ATOM   3705  HB2 ASP B   5       4.782  20.669 -57.326  0.00  0.00      C2   H
ATOM   3706  N   GLN B   6       3.999  22.839 -55.814  0.00  0.00      C2   N
ATOM   3707  CA  GLN B   6       4.253  24.194 -55.312  0.00  0.00      C2   C
ATOM   3708  C   GLN B   6       3.566  24.590 -53.975  0.00  0.00      C2   C
ATOM   3709  O   GLN B   6       4.292  24.945 -53.036  0.00  0.00      C2   O
ATOM   3710  CB  GLN B   6       3.872  25.268 -56.414  0.00  0.00      C2   C
ATOM   3711  CG  GLN B   6       4.712  25.195 -57.723  0.00  0.00      C2   C
ATOM   3712  CD  GLN B   6       4.045  26.151 -58.737  0.00  0.00      C2   C
ATOM   3713  OE1 GLN B   6       3.070  26.817 -58.577  0.00  0.00      C2   O
ATOM   3714  NE2 GLN B   6       4.633  26.267 -59.902  0.00  0.00      C2   N
ATOM   3715  H   GLN B   6       3.404  22.811 -56.630  0.00  0.00      C2   H
ATOM   3716  HA  GLN B   6       5.313  24.295 -55.080  0.00  0.00      C2   H
ATOM   3717  HB3 GLN B   6       4.036  26.199 -55.872  0.00  0.00      C2   H
ATOM   3718  HB2 GLN B   6       2.797  25.205 -56.585  0.00  0.00      C2   H
ATOM   3719  HG3 GLN B   6       4.470  24.202 -58.101  0.00  0.00      C2   H
ATOM   3720  HG2 GLN B   6       5.785  25.337 -57.590  0.00  0.00      C2   H
ATOM   3721 HE22 GLN B   6       4.254  26.815 -60.662  0.00  0.00      C2   H
ATOM   3722 HE21 GLN B   6       5.515  25.783 -59.990  0.00  0.00      C2   H
ATOM   3723  N   LEU B   7       2.261  24.352 -53.847  0.00  0.00      C2   N
ATOM   3724  CA  LEU B   7       1.579  24.657 -52.579  0.00  0.00      C2   C
ATOM   3725  C   LEU B   7       2.069  23.787 -51.444  0.00  0.00      C2   C
ATOM   3726  O   LEU B   7       2.299  24.316 -50.316  0.00  0.00      C2   O
ATOM   3727  CB  LEU B   7       0.036  24.528 -52.829  0.00  0.00      C2   C
ATOM   3728  CG  LEU B   7      -0.512  25.587 -53.787  0.00  0.00      C2   C
ATOM   3729  CD1 LEU B   7      -1.835  25.205 -54.375  0.00  0.00      C2   C
ATOM   3730  CD2 LEU B   7      -0.543  26.914 -52.974  0.00  0.00      C2   C
ATOM   3731  H   LEU B   7       1.689  23.915 -54.555  0.00  0.00      C2   H
ATOM   3732  HA  LEU B   7       1.840  25.673 -52.282  0.00  0.00      C2   H
ATOM   3733  HB3 LEU B   7      -0.484  24.602 -51.873  0.00  0.00      C2   H
ATOM   3734  HB2 LEU B   7      -0.238  23.518 -53.134  0.00  0.00      C2   H
ATOM   3735  HG  LEU B   7       0.207  25.772 -54.586  0.00  0.00      C2   H
ATOM   3736 HD11 LEU B   7      -2.577  25.909 -54.000  0.00  0.00      C2   H
ATOM   3737 HD12 LEU B   7      -1.727  25.333 -55.452  0.00  0.00      C2   H
ATOM   3738 HD13 LEU B   7      -2.089  24.188 -54.077  0.00  0.00      C2   H
ATOM   3739 HD21 LEU B   7       0.325  27.571 -53.036  0.00  0.00      C2   H
ATOM   3740 HD22 LEU B   7      -1.424  27.517 -53.189  0.00  0.00      C2   H
ATOM   3741 HD23 LEU B   7      -0.503  26.838 -51.887  0.00  0.00      C2   H
ATOM   3742  N   ARG B   8       2.423  22.563 -51.730  0.00  0.00      C2   N
ATOM   3743  CA  ARG B   8       3.056  21.644 -50.796  0.00  0.00      C2   C
ATOM   3744  C   ARG B   8       4.418  22.145 -50.424  0.00  0.00      C2   C
ATOM   3745  O   ARG B   8       4.787  21.981 -49.264  0.00  0.00      C2   O
ATOM   3746  CB  ARG B   8       2.965  20.274 -51.377  0.00  0.00      C2   C
ATOM   3747  CG  ARG B   8       1.585  19.589 -51.463  0.00  0.00      C2   C
ATOM   3748  CD  ARG B   8       1.678  18.141 -51.911  0.00  0.00      C2   C
ATOM   3749  NE  ARG B   8       0.373  17.483 -51.872  0.00  0.00      C2   N
ATOM   3750  CZ  ARG B   8      -0.043  16.412 -52.553  0.00  0.00      C2   C
ATOM   3751  NH1 ARG B   8       0.648  15.673 -53.371  0.00  0.00      C2   N
ATOM   3752  NH2 ARG B   8      -1.294  16.143 -52.380  0.00  0.00      C2   N
ATOM   3753  H   ARG B   8       2.222  22.244 -52.667  0.00  0.00      C2   H
ATOM   3754  HA  ARG B   8       2.444  21.577 -49.896  0.00  0.00      C2   H
ATOM   3755  HB3 ARG B   8       3.682  19.680 -50.811  0.00  0.00      C2   H
ATOM   3756  HB2 ARG B   8       3.417  20.290 -52.369  0.00  0.00      C2   H
ATOM   3757  HG3 ARG B   8       0.935  20.071 -52.193  0.00  0.00      C2   H
ATOM   3758  HG2 ARG B   8       1.119  19.716 -50.486  0.00  0.00      C2   H
ATOM   3759  HD3 ARG B   8       2.425  17.554 -51.376  0.00  0.00      C2   H
ATOM   3760  HD2 ARG B   8       2.011  18.244 -52.943  0.00  0.00      C2   H
ATOM   3761  HE  ARG B   8      -0.290  17.946 -51.267  0.00  0.00      C2   H
ATOM   3762 HH12 ARG B   8       0.222  14.930 -53.907  0.00  0.00      C2   H
ATOM   3763 HH11 ARG B   8       1.617  15.863 -53.580  0.00  0.00      C2   H
ATOM   3764 HH22 ARG B   8      -1.738  15.313 -52.746  0.00  0.00      C2   H
ATOM   3765 HH21 ARG B   8      -1.784  16.755 -51.744  0.00  0.00      C2   H
ATOM   3766  N   GLN B   9       5.215  22.683 -51.269  0.00  0.00      C2   N
ATOM   3767  CA  GLN B   9       6.512  23.169 -50.976  0.00  0.00      C2   C
ATOM   3768  C   GLN B   9       6.388  24.574 -50.306  0.00  0.00      C2   C
ATOM   3769  O   GLN B   9       7.087  24.914 -49.310  0.00  0.00      C2   O
ATOM   3770  CB  GLN B   9       7.329  23.204 -52.238  0.00  0.00      C2   C
ATOM   3771  CG  GLN B   9       8.717  23.932 -52.107  0.00  0.00      C2   C
ATOM   3772  CD  GLN B   9       9.330  24.190 -53.521  0.00  0.00      C2   C
ATOM   3773  OE1 GLN B   9       9.562  25.358 -53.930  0.00  0.00      C2   O
ATOM   3774  NE2 GLN B   9       9.528  23.210 -54.344  0.00  0.00      C2   N
ATOM   3775  H   GLN B   9       4.958  22.865 -52.228  0.00  0.00      C2   H
ATOM   3776  HA  GLN B   9       7.068  22.597 -50.234  0.00  0.00      C2   H
ATOM   3777  HB3 GLN B   9       6.720  23.730 -52.973  0.00  0.00      C2   H
ATOM   3778  HB2 GLN B   9       7.448  22.204 -52.655  0.00  0.00      C2   H
ATOM   3779  HG3 GLN B   9       9.357  23.356 -51.439  0.00  0.00      C2   H
ATOM   3780  HG2 GLN B   9       8.617  24.906 -51.627  0.00  0.00      C2   H
ATOM   3781 HE22 GLN B   9       9.955  23.371 -55.245  0.00  0.00      C2   H
ATOM   3782 HE21 GLN B   9       9.589  22.285 -53.943  0.00  0.00      C2   H
ATOM   3783  N   GLU B  10       5.534  25.543 -50.790  0.00  0.00      C2   N
ATOM   3784  CA  GLU B  10       5.426  26.872 -50.183  0.00  0.00      C2   C
ATOM   3785  C   GLU B  10       5.002  26.722 -48.730  0.00  0.00      C2   C
ATOM   3786  O   GLU B  10       5.575  27.381 -47.895  0.00  0.00      C2   O
ATOM   3787  CB  GLU B  10       4.366  27.724 -50.900  0.00  0.00      C2   C
ATOM   3788  CG  GLU B  10       4.813  28.155 -52.353  0.00  0.00      C2   C
ATOM   3789  CD  GLU B  10       3.706  28.887 -53.111  0.00  0.00      C2   C
ATOM   3790  OE1 GLU B  10       3.225  29.881 -52.537  0.00  0.00      C2   O
ATOM   3791  OE2 GLU B  10       3.423  28.601 -54.294  0.00  0.00      C2   O
ATOM   3792  H   GLU B  10       4.907  25.316 -51.548  0.00  0.00      C2   H
ATOM   3793  HA  GLU B  10       6.415  27.328 -50.220  0.00  0.00      C2   H
ATOM   3794  HB3 GLU B  10       4.068  28.595 -50.317  0.00  0.00      C2   H
ATOM   3795  HB2 GLU B  10       3.431  27.167 -50.973  0.00  0.00      C2   H
ATOM   3796  HG3 GLU B  10       5.032  27.369 -53.076  0.00  0.00      C2   H
ATOM   3797  HG2 GLU B  10       5.694  28.791 -52.439  0.00  0.00      C2   H
ATOM   3798  N   ALA B  11       4.172  25.734 -48.360  0.00  0.00      C2   N
ATOM   3799  CA  ALA B  11       3.954  25.364 -47.001  0.00  0.00      C2   C
ATOM   3800  C   ALA B  11       5.190  24.954 -46.178  0.00  0.00      C2   C
ATOM   3801  O   ALA B  11       5.261  25.376 -45.012  0.00  0.00      C2   O
ATOM   3802  CB  ALA B  11       3.009  24.162 -47.038  0.00  0.00      C2   C
ATOM   3803  H   ALA B  11       3.937  25.089 -49.100  0.00  0.00      C2   H
ATOM   3804  HA  ALA B  11       3.376  26.134 -46.490  0.00  0.00      C2   H
ATOM   3805  HB1 ALA B  11       1.963  24.447 -47.148  0.00  0.00      C2   H
ATOM   3806  HB2 ALA B  11       3.149  23.514 -47.903  0.00  0.00      C2   H
ATOM   3807  HB3 ALA B  11       3.014  23.483 -46.186  0.00  0.00      C2   H
ATOM   3808  N   GLU B  12       6.122  24.224 -46.778  0.00  0.00      C2   N
ATOM   3809  CA  GLU B  12       7.333  23.871 -46.088  0.00  0.00      C2   C
ATOM   3810  C   GLU B  12       8.252  25.090 -45.929  0.00  0.00      C2   C
ATOM   3811  O   GLU B  12       8.806  25.278 -44.809  0.00  0.00      C2   O
ATOM   3812  CB  GLU B  12       7.993  22.671 -46.759  0.00  0.00      C2   C
ATOM   3813  CG  GLU B  12       7.238  21.334 -46.679  0.00  0.00      C2   C
ATOM   3814  CD  GLU B  12       7.956  20.018 -47.014  0.00  0.00      C2   C
ATOM   3815  OE1 GLU B  12       7.218  19.025 -47.073  0.00  0.00      C2   O
ATOM   3816  OE2 GLU B  12       9.199  19.963 -47.207  0.00  0.00      C2   O
ATOM   3817  H   GLU B  12       6.010  23.961 -47.747  0.00  0.00      C2   H
ATOM   3818  HA  GLU B  12       7.115  23.647 -45.044  0.00  0.00      C2   H
ATOM   3819  HB3 GLU B  12       9.027  22.574 -46.427  0.00  0.00      C2   H
ATOM   3820  HB2 GLU B  12       8.065  22.931 -47.815  0.00  0.00      C2   H
ATOM   3821  HG3 GLU B  12       6.470  21.360 -47.452  0.00  0.00      C2   H
ATOM   3822  HG2 GLU B  12       6.634  21.177 -45.785  0.00  0.00      C2   H
ATOM   3823  N   GLN B  13       8.326  25.961 -46.933  0.00  0.00      C2   N
ATOM   3824  CA  GLN B  13       8.964  27.256 -46.860  0.00  0.00      C2   C
ATOM   3825  C   GLN B  13       8.537  28.314 -45.723  0.00  0.00      C2   C
ATOM   3826  O   GLN B  13       9.423  28.876 -45.140  0.00  0.00      C2   O
ATOM   3827  CB  GLN B  13       8.959  27.915 -48.240  0.00  0.00      C2   C
ATOM   3828  CG  GLN B  13       9.856  27.176 -49.258  0.00  0.00      C2   C
ATOM   3829  CD  GLN B  13       9.743  27.749 -50.615  0.00  0.00      C2   C
ATOM   3830  OE1 GLN B  13       8.661  28.188 -51.021  0.00  0.00      C2   O
ATOM   3831  NE2 GLN B  13      10.786  27.626 -51.387  0.00  0.00      C2   N
ATOM   3832  H   GLN B  13       7.934  25.712 -47.830  0.00  0.00      C2   H
ATOM   3833  HA  GLN B  13      10.050  27.223 -46.769  0.00  0.00      C2   H
ATOM   3834  HB3 GLN B  13       9.214  28.973 -48.172  0.00  0.00      C2   H
ATOM   3835  HB2 GLN B  13       7.947  27.961 -48.643  0.00  0.00      C2   H
ATOM   3836  HG3 GLN B  13       9.582  26.130 -49.394  0.00  0.00      C2   H
ATOM   3837  HG2 GLN B  13      10.884  27.225 -48.901  0.00  0.00      C2   H
ATOM   3838 HE22 GLN B  13      10.826  27.893 -52.361  0.00  0.00      C2   H
ATOM   3839 HE21 GLN B  13      11.600  27.326 -50.871  0.00  0.00      C2   H
ATOM   3840  N   LEU B  14       7.266  28.334 -45.416  0.00  0.00      C2   N
ATOM   3841  CA  LEU B  14       6.462  29.127 -44.487  0.00  0.00      C2   C
ATOM   3842  C   LEU B  14       6.699  28.584 -43.085  0.00  0.00      C2   C
ATOM   3843  O   LEU B  14       6.934  29.373 -42.205  0.00  0.00      C2   O
ATOM   3844  CB  LEU B  14       5.010  29.259 -44.910  0.00  0.00      C2   C
ATOM   3845  CG  LEU B  14       4.862  30.105 -46.236  0.00  0.00      C2   C
ATOM   3846  CD1 LEU B  14       3.464  30.014 -46.927  0.00  0.00      C2   C
ATOM   3847  CD2 LEU B  14       5.372  31.547 -46.146  0.00  0.00      C2   C
ATOM   3848  H   LEU B  14       6.676  27.803 -46.041  0.00  0.00      C2   H
ATOM   3849  HA  LEU B  14       6.921  30.109 -44.377  0.00  0.00      C2   H
ATOM   3850  HB3 LEU B  14       4.348  29.672 -44.149  0.00  0.00      C2   H
ATOM   3851  HB2 LEU B  14       4.608  28.265 -45.105  0.00  0.00      C2   H
ATOM   3852  HG  LEU B  14       5.495  29.673 -47.011  0.00  0.00      C2   H
ATOM   3853 HD11 LEU B  14       2.981  29.062 -46.703  0.00  0.00      C2   H
ATOM   3854 HD12 LEU B  14       2.861  30.898 -46.721  0.00  0.00      C2   H
ATOM   3855 HD13 LEU B  14       3.618  29.952 -48.004  0.00  0.00      C2   H
ATOM   3856 HD21 LEU B  14       4.617  32.198 -46.587  0.00  0.00      C2   H
ATOM   3857 HD22 LEU B  14       5.513  31.949 -45.143  0.00  0.00      C2   H
ATOM   3858 HD23 LEU B  14       6.322  31.647 -46.671  0.00  0.00      C2   H
ATOM   3859  N   LYS B  15       6.656  27.244 -43.016  0.00  0.00      C2   N
ATOM   3860  CA  LYS B  15       7.052  26.457 -41.881  0.00  0.00      C2   C
ATOM   3861  C   LYS B  15       8.553  26.805 -41.429  0.00  0.00      C2   C
ATOM   3862  O   LYS B  15       8.786  26.862 -40.194  0.00  0.00      C2   O
ATOM   3863  CB  LYS B  15       6.690  24.951 -41.938  0.00  0.00      C2   C
ATOM   3864  CG  LYS B  15       5.245  24.777 -41.681  0.00  0.00      C2   C
ATOM   3865  CD  LYS B  15       4.767  23.239 -41.566  0.00  0.00      C2   C
ATOM   3866  CE  LYS B  15       3.264  23.207 -41.240  0.00  0.00      C2   C
ATOM   3867  NZ  LYS B  15       2.683  21.863 -41.193  0.00  0.00      C2   N
ATOM   3868  H   LYS B  15       6.509  26.672 -43.835  0.00  0.00      C2   H
ATOM   3869  HA  LYS B  15       6.433  26.960 -41.138  0.00  0.00      C2   H
ATOM   3870  HB3 LYS B  15       7.095  24.474 -41.046  0.00  0.00      C2   H
ATOM   3871  HB2 LYS B  15       7.121  24.462 -42.812  0.00  0.00      C2   H
ATOM   3872  HG3 LYS B  15       4.718  25.218 -42.527  0.00  0.00      C2   H
ATOM   3873  HG2 LYS B  15       4.989  25.265 -40.740  0.00  0.00      C2   H
ATOM   3874  HD3 LYS B  15       5.255  22.875 -40.663  0.00  0.00      C2   H
ATOM   3875  HD2 LYS B  15       5.217  22.589 -42.317  0.00  0.00      C2   H
ATOM   3876  HE3 LYS B  15       2.679  23.647 -42.047  0.00  0.00      C2   H
ATOM   3877  HE2 LYS B  15       3.063  23.825 -40.365  0.00  0.00      C2   H
ATOM   3878  HZ1 LYS B  15       1.732  21.980 -40.871  0.00  0.00      C2   H
ATOM   3879  HZ2 LYS B  15       2.799  21.410 -42.088  0.00  0.00      C2   H
ATOM   3880  HZ3 LYS B  15       3.205  21.343 -40.502  0.00  0.00      C2   H
ATOM   3881  N   ASN B  16       9.513  26.933 -42.383  0.00  0.00      C2   N
ATOM   3882  CA  ASN B  16      10.883  27.292 -42.137  0.00  0.00      C2   C
ATOM   3883  C   ASN B  16      11.025  28.732 -41.712  0.00  0.00      C2   C
ATOM   3884  O   ASN B  16      11.596  28.942 -40.680  0.00  0.00      C2   O
ATOM   3885  CB  ASN B  16      11.829  27.023 -43.344  0.00  0.00      C2   C
ATOM   3886  CG  ASN B  16      12.146  25.573 -43.743  0.00  0.00      C2   C
ATOM   3887  OD1 ASN B  16      12.186  24.699 -42.927  0.00  0.00      C2   O
ATOM   3888  ND2 ASN B  16      12.340  25.319 -45.016  0.00  0.00      C2   N
ATOM   3889  H   ASN B  16       9.242  26.730 -43.335  0.00  0.00      C2   H
ATOM   3890  HA  ASN B  16      11.377  26.732 -41.343  0.00  0.00      C2   H
ATOM   3891  HB3 ASN B  16      12.807  27.414 -43.065  0.00  0.00      C2   H
ATOM   3892  HB2 ASN B  16      11.579  27.537 -44.272  0.00  0.00      C2   H
ATOM   3893 HD22 ASN B  16      12.583  24.379 -45.295  0.00  0.00      C2   H
ATOM   3894 HD21 ASN B  16      12.336  26.071 -45.690  0.00  0.00      C2   H
ATOM   3895  N   GLN B  17      10.347  29.676 -42.405  0.00  0.00      C2   N
ATOM   3896  CA  GLN B  17      10.217  31.025 -41.858  0.00  0.00      C2   C
ATOM   3897  C   GLN B  17       9.543  31.178 -40.486  0.00  0.00      C2   C
ATOM   3898  O   GLN B  17       9.812  32.177 -39.858  0.00  0.00      C2   O
ATOM   3899  CB  GLN B  17       9.514  31.947 -42.857  0.00  0.00      C2   C
ATOM   3900  CG  GLN B  17      10.314  32.021 -44.130  0.00  0.00      C2   C
ATOM   3901  CD  GLN B  17       9.674  32.711 -45.322  0.00  0.00      C2   C
ATOM   3902  OE1 GLN B  17       9.567  32.144 -46.457  0.00  0.00      C2   O
ATOM   3903  NE2 GLN B  17       9.410  33.987 -45.181  0.00  0.00      C2   N
ATOM   3904  H   GLN B  17       9.874  29.503 -43.280  0.00  0.00      C2   H
ATOM   3905  HA  GLN B  17      11.212  31.469 -41.858  0.00  0.00      C2   H
ATOM   3906  HB3 GLN B  17       9.306  32.925 -42.423  0.00  0.00      C2   H
ATOM   3907  HB2 GLN B  17       8.512  31.629 -43.145  0.00  0.00      C2   H
ATOM   3908  HG3 GLN B  17      10.730  31.061 -44.436  0.00  0.00      C2   H
ATOM   3909  HG2 GLN B  17      11.121  32.640 -43.739  0.00  0.00      C2   H
ATOM   3910 HE22 GLN B  17       8.998  34.452 -45.977  0.00  0.00      C2   H
ATOM   3911 HE21 GLN B  17       9.615  34.586 -44.394  0.00  0.00      C2   H
ATOM   3912  N   ILE B  18       8.754  30.227 -40.059  0.00  0.00      C2   N
ATOM   3913  CA  ILE B  18       8.214  30.138 -38.711  0.00  0.00      C2   C
ATOM   3914  C   ILE B  18       9.278  29.491 -37.767  0.00  0.00      C2   C
ATOM   3915  O   ILE B  18       9.464  29.996 -36.691  0.00  0.00      C2   O
ATOM   3916  CB  ILE B  18       6.843  29.375 -38.613  0.00  0.00      C2   C
ATOM   3917  CG1 ILE B  18       5.666  30.224 -39.183  0.00  0.00      C2   C
ATOM   3918  CG2 ILE B  18       6.451  28.776 -37.241  0.00  0.00      C2   C
ATOM   3919  CD1 ILE B  18       4.447  29.413 -39.388  0.00  0.00      C2   C
ATOM   3920  H   ILE B  18       8.495  29.490 -40.699  0.00  0.00      C2   H
ATOM   3921  HA  ILE B  18       8.116  31.114 -38.236  0.00  0.00      C2   H
ATOM   3922  HB  ILE B  18       6.913  28.467 -39.211  0.00  0.00      C2   H
ATOM   3923 HG13 ILE B  18       6.063  30.591 -40.129  0.00  0.00      C2   H
ATOM   3924 HG12 ILE B  18       5.526  31.054 -38.490  0.00  0.00      C2   H
ATOM   3925 HG21 ILE B  18       5.531  28.208 -37.379  0.00  0.00      C2   H
ATOM   3926 HG22 ILE B  18       7.176  28.036 -36.901  0.00  0.00      C2   H
ATOM   3927 HG23 ILE B  18       6.375  29.459 -36.395  0.00  0.00      C2   H
ATOM   3928 HD11 ILE B  18       3.958  29.693 -40.321  0.00  0.00      C2   H
ATOM   3929 HD12 ILE B  18       4.576  28.333 -39.457  0.00  0.00      C2   H
ATOM   3930 HD13 ILE B  18       3.768  29.611 -38.558  0.00  0.00      C2   H
ATOM   3931  N   ARG B  19       9.831  28.296 -38.068  0.00  0.00      C2   N
ATOM   3932  CA  ARG B  19      10.875  27.679 -37.291  0.00  0.00      C2   C
ATOM   3933  C   ARG B  19      12.102  28.510 -36.932  0.00  0.00      C2   C
ATOM   3934  O   ARG B  19      12.576  28.535 -35.828  0.00  0.00      C2   O
ATOM   3935  CB  ARG B  19      11.128  26.281 -37.907  0.00  0.00      C2   C
ATOM   3936  CG  ARG B  19      12.233  25.428 -37.246  0.00  0.00      C2   C
ATOM   3937  CD  ARG B  19      12.373  23.964 -37.742  0.00  0.00      C2   C
ATOM   3938  NE  ARG B  19      12.600  23.806 -39.174  0.00  0.00      C2   N
ATOM   3939  CZ  ARG B  19      13.337  22.791 -39.779  0.00  0.00      C2   C
ATOM   3940  NH1 ARG B  19      13.942  21.816 -39.110  0.00  0.00      C2   N
ATOM   3941  NH2 ARG B  19      13.376  22.678 -41.116  0.00  0.00      C2   N
ATOM   3942  H   ARG B  19       9.589  27.925 -38.976  0.00  0.00      C2   H
ATOM   3943  HA  ARG B  19      10.410  27.457 -36.331  0.00  0.00      C2   H
ATOM   3944  HB3 ARG B  19      11.335  26.438 -38.965  0.00  0.00      C2   H
ATOM   3945  HB2 ARG B  19      10.165  25.791 -37.764  0.00  0.00      C2   H
ATOM   3946  HG3 ARG B  19      11.918  25.394 -36.203  0.00  0.00      C2   H
ATOM   3947  HG2 ARG B  19      13.148  26.019 -37.203  0.00  0.00      C2   H
ATOM   3948  HD3 ARG B  19      11.571  23.305 -37.411  0.00  0.00      C2   H
ATOM   3949  HD2 ARG B  19      13.202  23.553 -37.165  0.00  0.00      C2   H
ATOM   3950  HE  ARG B  19      12.640  24.685 -39.669  0.00  0.00      C2   H
ATOM   3951 HH12 ARG B  19      14.680  21.240 -39.488  0.00  0.00      C2   H
ATOM   3952 HH11 ARG B  19      14.030  21.962 -38.115  0.00  0.00      C2   H
ATOM   3953 HH22 ARG B  19      13.131  23.472 -41.690  0.00  0.00      C2   H
ATOM   3954 HH21 ARG B  19      13.650  21.819 -41.572  0.00  0.00      C2   H
ATOM   3955  N   ASP B  20      12.689  29.226 -37.924  0.00  0.00      C2   N
ATOM   3956  CA  ASP B  20      13.715  30.274 -37.820  0.00  0.00      C2   C
ATOM   3957  C   ASP B  20      13.298  31.415 -36.866  0.00  0.00      C2   C
ATOM   3958  O   ASP B  20      14.092  31.953 -36.052  0.00  0.00      C2   O
ATOM   3959  CB  ASP B  20      14.094  30.851 -39.148  0.00  0.00      C2   C
ATOM   3960  CG  ASP B  20      14.937  30.004 -40.112  0.00  0.00      C2   C
ATOM   3961  OD1 ASP B  20      15.286  28.840 -39.733  0.00  0.00      C2   O
ATOM   3962  OD2 ASP B  20      15.287  30.489 -41.172  0.00  0.00      C2   O
ATOM   3963  H   ASP B  20      12.351  29.105 -38.868  0.00  0.00      C2   H
ATOM   3964  HA  ASP B  20      14.582  29.820 -37.341  0.00  0.00      C2   H
ATOM   3965  HB3 ASP B  20      14.684  31.752 -38.978  0.00  0.00      C2   H
ATOM   3966  HB2 ASP B  20      13.250  31.238 -39.719  0.00  0.00      C2   H
ATOM   3967  N   ALA B  21      12.035  31.856 -36.965  0.00  0.00      C2   N
ATOM   3968  CA  ALA B  21      11.441  32.933 -36.100  0.00  0.00      C2   C
ATOM   3969  C   ALA B  21      11.371  32.376 -34.686  0.00  0.00      C2   C
ATOM   3970  O   ALA B  21      11.807  33.140 -33.810  0.00  0.00      C2   O
ATOM   3971  CB  ALA B  21      10.084  33.238 -36.633  0.00  0.00      C2   C
ATOM   3972  H   ALA B  21      11.444  31.527 -37.715  0.00  0.00      C2   H
ATOM   3973  HA  ALA B  21      11.977  33.881 -36.066  0.00  0.00      C2   H
ATOM   3974  HB1 ALA B  21       9.810  34.171 -36.140  0.00  0.00      C2   H
ATOM   3975  HB2 ALA B  21      10.067  33.488 -37.694  0.00  0.00      C2   H
ATOM   3976  HB3 ALA B  21       9.374  32.436 -36.430  0.00  0.00      C2   H
ATOM   3977  N   ARG B  22      10.949  31.171 -34.460  0.00  0.00      C2   N
ATOM   3978  CA  ARG B  22      10.947  30.465 -33.170  0.00  0.00      C2   C
ATOM   3979  C   ARG B  22      12.399  30.378 -32.608  0.00  0.00      C2   C
ATOM   3980  O   ARG B  22      12.581  30.618 -31.468  0.00  0.00      C2   O
ATOM   3981  CB  ARG B  22      10.244  29.078 -33.189  0.00  0.00      C2   C
ATOM   3982  CG  ARG B  22       8.715  29.027 -33.208  0.00  0.00      C2   C
ATOM   3983  CD  ARG B  22       8.109  27.622 -33.356  0.00  0.00      C2   C
ATOM   3984  NE  ARG B  22       8.344  26.724 -32.210  0.00  0.00      C2   N
ATOM   3985  CZ  ARG B  22       8.276  25.439 -32.131  0.00  0.00      C2   C
ATOM   3986  NH1 ARG B  22       8.080  24.696 -33.182  0.00  0.00      C2   N
ATOM   3987  NH2 ARG B  22       8.317  24.954 -30.923  0.00  0.00      C2   N
ATOM   3988  H   ARG B  22      10.630  30.684 -35.285  0.00  0.00      C2   H
ATOM   3989  HA  ARG B  22      10.371  31.109 -32.504  0.00  0.00      C2   H
ATOM   3990  HB3 ARG B  22      10.505  28.589 -32.251  0.00  0.00      C2   H
ATOM   3991  HB2 ARG B  22      10.609  28.416 -33.973  0.00  0.00      C2   H
ATOM   3992  HG3 ARG B  22       8.410  29.785 -33.930  0.00  0.00      C2   H
ATOM   3993  HG2 ARG B  22       8.310  29.494 -32.310  0.00  0.00      C2   H
ATOM   3994  HD3 ARG B  22       8.476  27.153 -34.269  0.00  0.00      C2   H
ATOM   3995  HD2 ARG B  22       7.055  27.821 -33.552  0.00  0.00      C2   H
ATOM   3996  HE  ARG B  22       8.410  27.221 -31.333  0.00  0.00      C2   H
ATOM   3997 HH12 ARG B  22       8.022  25.048 -34.127  0.00  0.00      C2   H
ATOM   3998 HH11 ARG B  22       8.009  23.689 -33.144  0.00  0.00      C2   H
ATOM   3999 HH22 ARG B  22       7.920  24.028 -30.854  0.00  0.00      C2   H
ATOM   4000 HH21 ARG B  22       9.049  25.244 -30.290  0.00  0.00      C2   H
ATOM   4001  N   LYS B  23      13.330  29.953 -33.461  0.00  0.00      C2   N
ATOM   4002  CA  LYS B  23      14.774  29.824 -33.133  0.00  0.00      C2   C
ATOM   4003  C   LYS B  23      15.376  31.166 -32.616  0.00  0.00      C2   C
ATOM   4004  O   LYS B  23      15.929  31.144 -31.502  0.00  0.00      C2   O
ATOM   4005  CB  LYS B  23      15.594  29.321 -34.361  0.00  0.00      C2   C
ATOM   4006  CG  LYS B  23      17.088  29.141 -33.978  0.00  0.00      C2   C
ATOM   4007  CD  LYS B  23      17.463  28.034 -33.055  0.00  0.00      C2   C
ATOM   4008  CE  LYS B  23      18.874  28.027 -32.502  0.00  0.00      C2   C
ATOM   4009  NZ  LYS B  23      19.201  26.787 -31.702  0.00  0.00      C2   N
ATOM   4010  H   LYS B  23      13.026  29.612 -34.362  0.00  0.00      C2   H
ATOM   4011  HA  LYS B  23      14.825  29.138 -32.287  0.00  0.00      C2   H
ATOM   4012  HB3 LYS B  23      15.430  29.938 -35.245  0.00  0.00      C2   H
ATOM   4013  HB2 LYS B  23      15.172  28.337 -34.567  0.00  0.00      C2   H
ATOM   4014  HG3 LYS B  23      17.656  30.017 -33.663  0.00  0.00      C2   H
ATOM   4015  HG2 LYS B  23      17.554  29.005 -34.954  0.00  0.00      C2   H
ATOM   4016  HD3 LYS B  23      17.135  27.105 -33.522  0.00  0.00      C2   H
ATOM   4017  HD2 LYS B  23      16.753  28.121 -32.232  0.00  0.00      C2   H
ATOM   4018  HE3 LYS B  23      19.008  28.902 -31.866  0.00  0.00      C2   H
ATOM   4019  HE2 LYS B  23      19.587  28.021 -33.326  0.00  0.00      C2   H
ATOM   4020  HZ1 LYS B  23      20.057  26.895 -31.178  0.00  0.00      C2   H
ATOM   4021  HZ2 LYS B  23      18.502  26.548 -31.013  0.00  0.00      C2   H
ATOM   4022  HZ3 LYS B  23      19.335  26.097 -32.427  0.00  0.00      C2   H
ATOM   4023  N   ALA B  24      15.131  32.244 -33.386  0.00  0.00      C2   N
ATOM   4024  CA  ALA B  24      15.651  33.557 -33.039  0.00  0.00      C2   C
ATOM   4025  C   ALA B  24      15.050  34.115 -31.757  0.00  0.00      C2   C
ATOM   4026  O   ALA B  24      15.603  35.061 -31.190  0.00  0.00      C2   O
ATOM   4027  CB  ALA B  24      15.405  34.392 -34.229  0.00  0.00      C2   C
ATOM   4028  H   ALA B  24      14.525  32.091 -34.180  0.00  0.00      C2   H
ATOM   4029  HA  ALA B  24      16.740  33.546 -32.991  0.00  0.00      C2   H
ATOM   4030  HB1 ALA B  24      15.843  33.972 -35.134  0.00  0.00      C2   H
ATOM   4031  HB2 ALA B  24      14.340  34.478 -34.449  0.00  0.00      C2   H
ATOM   4032  HB3 ALA B  24      15.801  35.388 -34.033  0.00  0.00      C2   H
ATOM   4033  N   CYS B  25      13.929  33.612 -31.322  0.00  0.00      C2   N
ATOM   4034  CA  CYS B  25      13.369  33.963 -30.077  0.00  0.00      C2   C
ATOM   4035  C   CYS B  25      14.209  33.421 -28.959  0.00  0.00      C2   C
ATOM   4036  O   CYS B  25      14.080  34.005 -27.914  0.00  0.00      C2   O
ATOM   4037  CB  CYS B  25      11.925  33.491 -29.865  0.00  0.00      C2   C
ATOM   4038  SG  CYS B  25      10.892  34.164 -31.108  0.00  0.00      C2   S
ATOM   4039  H   CYS B  25      13.496  32.851 -31.824  0.00  0.00      C2   H
ATOM   4040  HA  CYS B  25      13.360  35.043 -29.929  0.00  0.00      C2   H
ATOM   4041  HB3 CYS B  25      11.528  33.874 -28.925  0.00  0.00      C2   H
ATOM   4042  HB2 CYS B  25      11.820  32.410 -29.773  0.00  0.00      C2   H
ATOM   4043  HG  CYS B  25      11.412  33.459 -32.117  0.00  0.00      C2   H
ATOM   4044  N   ALA B  26      14.868  32.289 -29.161  0.00  0.00      C2   N
ATOM   4045  CA  ALA B  26      15.781  31.632 -28.161  0.00  0.00      C2   C
ATOM   4046  C   ALA B  26      17.030  32.465 -27.815  0.00  0.00      C2   C
ATOM   4047  O   ALA B  26      17.429  32.470 -26.642  0.00  0.00      C2   O
ATOM   4048  CB  ALA B  26      16.173  30.129 -28.479  0.00  0.00      C2   C
ATOM   4049  H   ALA B  26      14.892  31.842 -30.067  0.00  0.00      C2   H
ATOM   4050  HA  ALA B  26      15.147  31.549 -27.279  0.00  0.00      C2   H
ATOM   4051  HB1 ALA B  26      16.861  29.915 -29.296  0.00  0.00      C2   H
ATOM   4052  HB2 ALA B  26      16.793  29.792 -27.648  0.00  0.00      C2   H
ATOM   4053  HB3 ALA B  26      15.382  29.406 -28.675  0.00  0.00      C2   H
ATOM   4054  N   ASP B  27      17.450  33.303 -28.799  0.00  0.00      C2   N
ATOM   4055  CA  ASP B  27      18.546  34.280 -28.703  0.00  0.00      C2   C
ATOM   4056  C   ASP B  27      18.372  35.452 -27.687  0.00  0.00      C2   C
ATOM   4057  O   ASP B  27      18.354  36.658 -28.037  0.00  0.00      C2   O
ATOM   4058  CB  ASP B  27      18.973  34.671 -30.106  0.00  0.00      C2   C
ATOM   4059  CG  ASP B  27      20.087  35.618 -30.415  0.00  0.00      C2   C
ATOM   4060  OD1 ASP B  27      20.238  35.935 -31.609  0.00  0.00      C2   O
ATOM   4061  OD2 ASP B  27      21.016  35.883 -29.624  0.00  0.00      C2   O
ATOM   4062  H   ASP B  27      16.888  33.369 -29.636  0.00  0.00      C2   H
ATOM   4063  HA  ASP B  27      19.354  33.735 -28.215  0.00  0.00      C2   H
ATOM   4064  HB3 ASP B  27      18.083  35.040 -30.616  0.00  0.00      C2   H
ATOM   4065  HB2 ASP B  27      19.138  33.656 -30.467  0.00  0.00      C2   H
ATOM   4066  N   ALA B  28      18.210  35.081 -26.446  0.00  0.00      C2   N
ATOM   4067  CA  ALA B  28      18.247  35.995 -25.239  0.00  0.00      C2   C
ATOM   4068  C   ALA B  28      18.624  35.082 -23.986  0.00  0.00      C2   C
ATOM   4069  O   ALA B  28      18.124  33.961 -23.941  0.00  0.00      C2   O
ATOM   4070  CB  ALA B  28      16.967  36.765 -25.133  0.00  0.00      C2   C
ATOM   4071  H   ALA B  28      18.142  34.093 -26.248  0.00  0.00      C2   H
ATOM   4072  HA  ALA B  28      19.031  36.747 -25.340  0.00  0.00      C2   H
ATOM   4073  HB1 ALA B  28      16.994  37.242 -24.153  0.00  0.00      C2   H
ATOM   4074  HB2 ALA B  28      16.930  37.554 -25.885  0.00  0.00      C2   H
ATOM   4075  HB3 ALA B  28      16.088  36.135 -25.272  0.00  0.00      C2   H
ATOM   4076  N   THR B  29      19.357  35.656 -23.083  0.00  0.00      C2   N
ATOM   4077  CA  THR B  29      19.619  35.157 -21.759  0.00  0.00      C2   C
ATOM   4078  C   THR B  29      18.458  35.548 -20.828  0.00  0.00      C2   C
ATOM   4079  O   THR B  29      17.855  36.595 -20.941  0.00  0.00      C2   O
ATOM   4080  CB  THR B  29      20.925  35.742 -21.138  0.00  0.00      C2   C
ATOM   4081  OG1 THR B  29      20.912  37.141 -21.212  0.00  0.00      C2   O
ATOM   4082  CG2 THR B  29      22.074  35.181 -21.929  0.00  0.00      C2   C
ATOM   4083  H   THR B  29      19.866  36.510 -23.260  0.00  0.00      C2   H
ATOM   4084  HA  THR B  29      19.715  34.072 -21.800  0.00  0.00      C2   H
ATOM   4085  HB  THR B  29      21.033  35.391 -20.112  0.00  0.00      C2   H
ATOM   4086  HG1 THR B  29      21.091  37.465 -22.098  0.00  0.00      C2   H
ATOM   4087 HG21 THR B  29      22.194  34.140 -21.627  0.00  0.00      C2   H
ATOM   4088 HG22 THR B  29      21.982  35.191 -23.015  0.00  0.00      C2   H
ATOM   4089 HG23 THR B  29      22.997  35.745 -21.799  0.00  0.00      C2   H
ATOM   4090  N   LEU B  30      18.220  34.669 -19.862  0.00  0.00      C2   N
ATOM   4091  CA  LEU B  30      17.108  34.641 -18.997  0.00  0.00      C2   C
ATOM   4092  C   LEU B  30      17.566  34.996 -17.592  0.00  0.00      C2   C
ATOM   4093  O   LEU B  30      16.661  35.440 -16.851  0.00  0.00      C2   O
ATOM   4094  CB  LEU B  30      16.631  33.202 -18.885  0.00  0.00      C2   C
ATOM   4095  CG  LEU B  30      15.968  32.625 -20.125  0.00  0.00      C2   C
ATOM   4096  CD1 LEU B  30      15.689  31.157 -19.888  0.00  0.00      C2   C
ATOM   4097  CD2 LEU B  30      14.704  33.378 -20.464  0.00  0.00      C2   C
ATOM   4098  H   LEU B  30      18.888  33.917 -19.765  0.00  0.00      C2   H
ATOM   4099  HA  LEU B  30      16.289  35.297 -19.291  0.00  0.00      C2   H
ATOM   4100  HB3 LEU B  30      15.980  33.116 -18.015  0.00  0.00      C2   H
ATOM   4101  HB2 LEU B  30      17.421  32.554 -18.507  0.00  0.00      C2   H
ATOM   4102  HG  LEU B  30      16.687  32.696 -20.941  0.00  0.00      C2   H
ATOM   4103 HD11 LEU B  30      16.411  30.651 -20.529  0.00  0.00      C2   H
ATOM   4104 HD12 LEU B  30      16.092  30.680 -18.995  0.00  0.00      C2   H
ATOM   4105 HD13 LEU B  30      14.688  30.840 -20.181  0.00  0.00      C2   H
ATOM   4106 HD21 LEU B  30      14.040  32.699 -20.999  0.00  0.00      C2   H
ATOM   4107 HD22 LEU B  30      14.160  33.866 -19.656  0.00  0.00      C2   H
ATOM   4108 HD23 LEU B  30      15.000  34.162 -21.161  0.00  0.00      C2   H
ATOM   4109  N   SER B  31      18.877  34.915 -17.304  0.00  0.00      C2   N
ATOM   4110  CA  SER B  31      19.541  35.435 -16.126  0.00  0.00      C2   C
ATOM   4111  C   SER B  31      19.149  36.902 -15.662  0.00  0.00      C2   C
ATOM   4112  O   SER B  31      19.017  37.112 -14.420  0.00  0.00      C2   O
ATOM   4113  CB  SER B  31      21.043  35.210 -16.216  0.00  0.00      C2   C
ATOM   4114  OG  SER B  31      21.686  35.943 -17.293  0.00  0.00      C2   O
ATOM   4115  H   SER B  31      19.458  34.395 -17.947  0.00  0.00      C2   H
ATOM   4116  HA  SER B  31      19.312  34.759 -15.302  0.00  0.00      C2   H
ATOM   4117  HB3 SER B  31      21.220  34.162 -16.459  0.00  0.00      C2   H
ATOM   4118  HB2 SER B  31      21.622  35.431 -15.320  0.00  0.00      C2   H
ATOM   4119  HG  SER B  31      22.440  35.418 -17.571  0.00  0.00      C2   H
ATOM   4120  N   GLN B  32      19.003  37.847 -16.584  0.00  0.00      C2   N
ATOM   4121  CA  GLN B  32      18.285  39.075 -16.451  0.00  0.00      C2   C
ATOM   4122  C   GLN B  32      17.139  39.085 -15.445  0.00  0.00      C2   C
ATOM   4123  O   GLN B  32      17.124  39.862 -14.443  0.00  0.00      C2   O
ATOM   4124  CB  GLN B  32      17.868  39.631 -17.868  0.00  0.00      C2   C
ATOM   4125  CG  GLN B  32      18.973  39.793 -18.877  0.00  0.00      C2   C
ATOM   4126  CD  GLN B  32      18.623  40.349 -20.267  0.00  0.00      C2   C
ATOM   4127  OE1 GLN B  32      18.459  41.532 -20.537  0.00  0.00      C2   O
ATOM   4128  NE2 GLN B  32      18.531  39.453 -21.264  0.00  0.00      C2   N
ATOM   4129  H   GLN B  32      19.367  37.608 -17.495  0.00  0.00      C2   H
ATOM   4130  HA  GLN B  32      19.016  39.728 -15.975  0.00  0.00      C2   H
ATOM   4131  HB3 GLN B  32      17.384  40.601 -17.762  0.00  0.00      C2   H
ATOM   4132  HB2 GLN B  32      17.158  38.902 -18.259  0.00  0.00      C2   H
ATOM   4133  HG3 GLN B  32      19.195  38.744 -19.076  0.00  0.00      C2   H
ATOM   4134  HG2 GLN B  32      19.846  40.266 -18.428  0.00  0.00      C2   H
ATOM   4135 HE22 GLN B  32      18.225  39.790 -22.166  0.00  0.00      C2   H
ATOM   4136 HE21 GLN B  32      18.486  38.475 -21.014  0.00  0.00      C2   H
ATOM   4137  N   ILE B  33      16.204  38.181 -15.620  0.00  0.00      C2   N
ATOM   4138  CA  ILE B  33      15.149  37.935 -14.664  0.00  0.00      C2   C
ATOM   4139  C   ILE B  33      15.715  36.966 -13.621  0.00  0.00      C2   C
ATOM   4140  O   ILE B  33      15.707  37.403 -12.462  0.00  0.00      C2   O
ATOM   4141  CB  ILE B  33      13.872  37.218 -15.287  0.00  0.00      C2   C
ATOM   4142  CG1 ILE B  33      13.214  38.003 -16.438  0.00  0.00      C2   C
ATOM   4143  CG2 ILE B  33      12.798  36.772 -14.247  0.00  0.00      C2   C
ATOM   4144  CD1 ILE B  33      12.612  39.360 -16.068  0.00  0.00      C2   C
ATOM   4145  H   ILE B  33      16.464  37.403 -16.210  0.00  0.00      C2   H
ATOM   4146  HA  ILE B  33      14.941  38.861 -14.129  0.00  0.00      C2   H
ATOM   4147  HB  ILE B  33      14.170  36.264 -15.721  0.00  0.00      C2   H
ATOM   4148 HG13 ILE B  33      12.392  37.417 -16.848  0.00  0.00      C2   H
ATOM   4149 HG12 ILE B  33      13.842  38.181 -17.311  0.00  0.00      C2   H
ATOM   4150 HG21 ILE B  33      13.177  35.860 -13.786  0.00  0.00      C2   H
ATOM   4151 HG22 ILE B  33      12.601  37.492 -13.454  0.00  0.00      C2   H
ATOM   4152 HG23 ILE B  33      11.881  36.427 -14.726  0.00  0.00      C2   H
ATOM   4153 HD11 ILE B  33      11.935  39.269 -15.218  0.00  0.00      C2   H
ATOM   4154 HD12 ILE B  33      13.357  40.112 -15.808  0.00  0.00      C2   H
ATOM   4155 HD13 ILE B  33      12.142  39.874 -16.906  0.00  0.00      C2   H
ATOM   4156  N   THR B  34      16.219  35.856 -14.045  0.00  0.00      C2   N
ATOM   4157  CA  THR B  34      16.087  34.677 -13.182  0.00  0.00      C2   C
ATOM   4158  C   THR B  34      17.264  34.508 -12.195  0.00  0.00      C2   C
ATOM   4159  O   THR B  34      17.250  33.648 -11.292  0.00  0.00      C2   O
ATOM   4160  CB  THR B  34      16.027  33.410 -14.090  0.00  0.00      C2   C
ATOM   4161  OG1 THR B  34      17.187  33.177 -14.831  0.00  0.00      C2   O
ATOM   4162  CG2 THR B  34      14.769  33.419 -14.996  0.00  0.00      C2   C
ATOM   4163  H   THR B  34      16.333  35.610 -15.018  0.00  0.00      C2   H
ATOM   4164  HA  THR B  34      15.156  34.645 -12.616  0.00  0.00      C2   H
ATOM   4165  HB  THR B  34      15.837  32.554 -13.443  0.00  0.00      C2   H
ATOM   4166  HG1 THR B  34      17.206  32.246 -15.064  0.00  0.00      C2   H
ATOM   4167 HG21 THR B  34      14.743  34.049 -15.886  0.00  0.00      C2   H
ATOM   4168 HG22 THR B  34      14.702  32.461 -15.512  0.00  0.00      C2   H
ATOM   4169 HG23 THR B  34      13.865  33.593 -14.413  0.00  0.00      C2   H
ATOM   4170  N   ASN B  35      18.336  35.295 -12.288  0.00  0.00      C2   N
ATOM   4171  CA  ASN B  35      19.386  35.334 -11.306  0.00  0.00      C2   C
ATOM   4172  C   ASN B  35      19.097  36.546 -10.336  0.00  0.00      C2   C
ATOM   4173  O   ASN B  35      19.328  36.377  -9.124  0.00  0.00      C2   O
ATOM   4174  CB  ASN B  35      20.846  35.519 -11.829  0.00  0.00      C2   C
ATOM   4175  CG  ASN B  35      21.434  34.349 -12.585  0.00  0.00      C2   C
ATOM   4176  OD1 ASN B  35      20.883  33.262 -12.616  0.00  0.00      C2   O
ATOM   4177  ND2 ASN B  35      22.675  34.527 -13.005  0.00  0.00      C2   N
ATOM   4178  H   ASN B  35      18.443  35.956 -13.044  0.00  0.00      C2   H
ATOM   4179  HA  ASN B  35      19.418  34.397 -10.750  0.00  0.00      C2   H
ATOM   4180  HB3 ASN B  35      21.517  35.761 -11.005  0.00  0.00      C2   H
ATOM   4181  HB2 ASN B  35      20.853  36.410 -12.457  0.00  0.00      C2   H
ATOM   4182 HD22 ASN B  35      23.313  33.795 -13.285  0.00  0.00      C2   H
ATOM   4183 HD21 ASN B  35      22.992  35.477 -13.135  0.00  0.00      C2   H
ATOM   4184  N   ASN B  36      18.582  37.647 -10.932  0.00  0.00      C2   N
ATOM   4185  CA  ASN B  36      18.172  38.843 -10.119  0.00  0.00      C2   C
ATOM   4186  C   ASN B  36      17.009  38.613  -9.126  0.00  0.00      C2   C
ATOM   4187  O   ASN B  36      17.077  39.169  -8.074  0.00  0.00      C2   O
ATOM   4188  CB  ASN B  36      17.890  40.043 -11.016  0.00  0.00      C2   C
ATOM   4189  CG  ASN B  36      19.163  40.707 -11.650  0.00  0.00      C2   C
ATOM   4190  OD1 ASN B  36      20.264  40.843 -11.084  0.00  0.00      C2   O
ATOM   4191  ND2 ASN B  36      19.174  41.079 -12.946  0.00  0.00      C2   N
ATOM   4192  H   ASN B  36      18.656  37.659 -11.939  0.00  0.00      C2   H
ATOM   4193  HA  ASN B  36      19.059  39.018  -9.510  0.00  0.00      C2   H
ATOM   4194  HB3 ASN B  36      17.468  40.836 -10.398  0.00  0.00      C2   H
ATOM   4195  HB2 ASN B  36      17.330  39.787 -11.916  0.00  0.00      C2   H
ATOM   4196 HD22 ASN B  36      19.939  41.684 -13.208  0.00  0.00      C2   H
ATOM   4197 HD21 ASN B  36      18.515  40.906 -13.692  0.00  0.00      C2   H
ATOM   4198  N   ILE B  37      15.937  37.864  -9.551  0.00  0.00      C2   N
ATOM   4199  CA  ILE B  37      14.735  37.600  -8.710  0.00  0.00      C2   C
ATOM   4200  C   ILE B  37      15.088  36.974  -7.315  0.00  0.00      C2   C
ATOM   4201  O   ILE B  37      15.872  35.997  -7.207  0.00  0.00      C2   O
ATOM   4202  CB  ILE B  37      13.673  36.692  -9.425  0.00  0.00      C2   C
ATOM   4203  CG1 ILE B  37      12.228  36.585  -8.762  0.00  0.00      C2   C
ATOM   4204  CG2 ILE B  37      14.163  35.266  -9.810  0.00  0.00      C2   C
ATOM   4205  CD1 ILE B  37      11.530  37.988  -8.505  0.00  0.00      C2   C
ATOM   4206  H   ILE B  37      16.030  37.586 -10.517  0.00  0.00      C2   H
ATOM   4207  HA  ILE B  37      14.242  38.557  -8.540  0.00  0.00      C2   H
ATOM   4208  HB  ILE B  37      13.415  37.112 -10.398  0.00  0.00      C2   H
ATOM   4209 HG13 ILE B  37      12.273  36.099  -7.787  0.00  0.00      C2   H
ATOM   4210 HG12 ILE B  37      11.496  35.965  -9.280  0.00  0.00      C2   H
ATOM   4211 HG21 ILE B  37      15.226  35.240 -10.048  0.00  0.00      C2   H
ATOM   4212 HG22 ILE B  37      13.997  34.499  -9.054  0.00  0.00      C2   H
ATOM   4213 HG23 ILE B  37      13.611  34.938 -10.691  0.00  0.00      C2   H
ATOM   4214 HD11 ILE B  37      11.489  38.369  -7.484  0.00  0.00      C2   H
ATOM   4215 HD12 ILE B  37      12.093  38.729  -9.072  0.00  0.00      C2   H
ATOM   4216 HD13 ILE B  37      10.490  37.942  -8.829  0.00  0.00      C2   H
ATOM   4217  N   ASP B  38      14.546  37.629  -6.302  0.00  0.00      C2   N
ATOM   4218  CA  ASP B  38      14.612  37.280  -4.815  0.00  0.00      C2   C
ATOM   4219  C   ASP B  38      13.686  36.016  -4.637  0.00  0.00      C2   C
ATOM   4220  O   ASP B  38      12.472  36.162  -4.829  0.00  0.00      C2   O
ATOM   4221  CB  ASP B  38      14.114  38.528  -3.960  0.00  0.00      C2   C
ATOM   4222  CG  ASP B  38      14.449  38.390  -2.542  0.00  0.00      C2   C
ATOM   4223  OD1 ASP B  38      15.483  37.768  -2.285  0.00  0.00      C2   O
ATOM   4224  OD2 ASP B  38      13.912  39.054  -1.654  0.00  0.00      C2   O
ATOM   4225  H   ASP B  38      13.840  38.298  -6.576  0.00  0.00      C2   H
ATOM   4226  HA  ASP B  38      15.676  37.122  -4.638  0.00  0.00      C2   H
ATOM   4227  HB3 ASP B  38      13.027  38.589  -4.019  0.00  0.00      C2   H
ATOM   4228  HB2 ASP B  38      14.498  39.401  -4.488  0.00  0.00      C2   H
ATOM   4229  N   PRO B  39      14.276  34.918  -4.097  0.00  0.00      C2   N
ATOM   4230  CA  PRO B  39      13.510  33.755  -3.585  0.00  0.00      C2   C
ATOM   4231  C   PRO B  39      12.484  34.066  -2.491  0.00  0.00      C2   C
ATOM   4232  O   PRO B  39      12.736  34.929  -1.664  0.00  0.00      C2   O
ATOM   4233  CB  PRO B  39      14.605  32.783  -2.970  0.00  0.00      C2   C
ATOM   4234  CG  PRO B  39      15.867  33.162  -3.760  0.00  0.00      C2   C
ATOM   4235  CD  PRO B  39      15.703  34.668  -3.993  0.00  0.00      C2   C
ATOM   4236  HA  PRO B  39      12.943  33.240  -4.361  0.00  0.00      C2   H
ATOM   4237  HB3 PRO B  39      14.417  31.726  -3.163  0.00  0.00      C2   H
ATOM   4238  HB2 PRO B  39      14.635  32.978  -1.898  0.00  0.00      C2   H
ATOM   4239  HG3 PRO B  39      15.942  32.605  -4.694  0.00  0.00      C2   H
ATOM   4240  HG2 PRO B  39      16.758  32.921  -3.180  0.00  0.00      C2   H
ATOM   4241  HD2 PRO B  39      16.160  35.234  -3.182  0.00  0.00      C2   H
ATOM   4242  HD3 PRO B  39      16.080  34.933  -4.981  0.00  0.00      C2   H
ATOM   4243  N   VAL B  40      11.327  33.392  -2.607  0.00  0.00      C2   N
ATOM   4244  CA  VAL B  40      10.103  33.794  -1.867  0.00  0.00      C2   C
ATOM   4245  C   VAL B  40      10.200  33.496  -0.400  0.00  0.00      C2   C
ATOM   4246  O   VAL B  40       9.560  34.237   0.267  0.00  0.00      C2   O
ATOM   4247  CB  VAL B  40       8.828  32.937  -2.401  0.00  0.00      C2   C
ATOM   4248  CG1 VAL B  40       8.365  33.370  -3.759  0.00  0.00      C2   C
ATOM   4249  CG2 VAL B  40       9.042  31.426  -2.246  0.00  0.00      C2   C
ATOM   4250  H   VAL B  40      11.132  32.891  -3.462  0.00  0.00      C2   H
ATOM   4251  HA  VAL B  40       9.865  34.855  -1.938  0.00  0.00      C2   H
ATOM   4252  HB  VAL B  40       7.988  33.185  -1.752  0.00  0.00      C2   H
ATOM   4253 HG11 VAL B  40       8.164  34.440  -3.789  0.00  0.00      C2   H
ATOM   4254 HG12 VAL B  40       9.073  33.017  -4.510  0.00  0.00      C2   H
ATOM   4255 HG13 VAL B  40       7.446  32.862  -4.050  0.00  0.00      C2   H
ATOM   4256 HG21 VAL B  40       9.904  31.122  -2.840  0.00  0.00      C2   H
ATOM   4257 HG22 VAL B  40       9.261  31.105  -1.227  0.00  0.00      C2   H
ATOM   4258 HG23 VAL B  40       8.144  30.924  -2.606  0.00  0.00      C2   H
ATOM   4259  N   GLY B  41      10.876  32.440   0.039  0.00  0.00      C2   N
ATOM   4260  CA  GLY B  41      10.919  32.060   1.426  0.00  0.00      C2   C
ATOM   4261  C   GLY B  41      10.779  30.570   1.532  0.00  0.00      C2   C
ATOM   4262  O   GLY B  41      10.455  29.899   0.507  0.00  0.00      C2   O
ATOM   4263  H   GLY B  41      11.393  31.831  -0.578  0.00  0.00      C2   H
ATOM   4264  HA3 GLY B  41      10.159  32.515   2.062  0.00  0.00      C2   H
ATOM   4265  HA2 GLY B  41      11.857  32.301   1.924  0.00  0.00      C2   H
ATOM   4266  N   ARG B  42      11.083  30.010   2.665  0.00  0.00      C2   N
ATOM   4267  CA  ARG B  42      10.832  28.624   2.974  0.00  0.00      C2   C
ATOM   4268  C   ARG B  42       9.354  28.266   2.953  0.00  0.00      C2   C
ATOM   4269  O   ARG B  42       8.672  28.746   3.827  0.00  0.00      C2   O
ATOM   4270  CB  ARG B  42      11.511  28.199   4.263  0.00  0.00      C2   C
ATOM   4271  CG  ARG B  42      13.035  28.338   4.161  0.00  0.00      C2   C
ATOM   4272  CD  ARG B  42      13.720  27.622   5.268  0.00  0.00      C2   C
ATOM   4273  NE  ARG B  42      13.615  26.161   5.144  0.00  0.00      C2   N
ATOM   4274  CZ  ARG B  42      13.338  25.185   6.093  0.00  0.00      C2   C
ATOM   4275  NH1 ARG B  42      12.988  25.527   7.320  0.00  0.00      C2   N
ATOM   4276  NH2 ARG B  42      13.452  23.884   5.765  0.00  0.00      C2   N
ATOM   4277  H   ARG B  42      11.186  30.656   3.436  0.00  0.00      C2   H
ATOM   4278  HA  ARG B  42      11.248  28.014   2.173  0.00  0.00      C2   H
ATOM   4279  HB3 ARG B  42      11.160  27.192   4.489  0.00  0.00      C2   H
ATOM   4280  HB2 ARG B  42      11.262  28.876   5.080  0.00  0.00      C2   H
ATOM   4281  HG3 ARG B  42      13.334  29.374   4.000  0.00  0.00      C2   H
ATOM   4282  HG2 ARG B  42      13.347  27.912   3.208  0.00  0.00      C2   H
ATOM   4283  HD3 ARG B  42      13.185  27.872   6.184  0.00  0.00      C2   H
ATOM   4284  HD2 ARG B  42      14.712  28.068   5.347  0.00  0.00      C2   H
ATOM   4285  HE  ARG B  42      13.992  25.820   4.271  0.00  0.00      C2   H
ATOM   4286 HH12 ARG B  42      13.068  26.440   7.745  0.00  0.00      C2   H
ATOM   4287 HH11 ARG B  42      12.981  24.808   8.030  0.00  0.00      C2   H
ATOM   4288 HH22 ARG B  42      13.106  23.057   6.230  0.00  0.00      C2   H
ATOM   4289 HH21 ARG B  42      13.824  23.708   4.843  0.00  0.00      C2   H
ATOM   4290  N   ILE B  43       8.860  27.480   1.988  0.00  0.00      C2   N
ATOM   4291  CA  ILE B  43       7.438  27.157   1.865  0.00  0.00      C2   C
ATOM   4292  C   ILE B  43       7.223  25.851   2.660  0.00  0.00      C2   C
ATOM   4293  O   ILE B  43       7.826  24.816   2.355  0.00  0.00      C2   O
ATOM   4294  CB  ILE B  43       6.984  26.920   0.349  0.00  0.00      C2   C
ATOM   4295  CG1 ILE B  43       6.984  28.278  -0.446  0.00  0.00      C2   C
ATOM   4296  CG2 ILE B  43       5.682  26.148   0.258  0.00  0.00      C2   C
ATOM   4297  CD1 ILE B  43       6.026  29.403   0.043  0.00  0.00      C2   C
ATOM   4298  H   ILE B  43       9.406  27.173   1.196  0.00  0.00      C2   H
ATOM   4299  HA  ILE B  43       6.836  27.975   2.260  0.00  0.00      C2   H
ATOM   4300  HB  ILE B  43       7.767  26.287  -0.067  0.00  0.00      C2   H
ATOM   4301 HG13 ILE B  43       6.650  27.899  -1.412  0.00  0.00      C2   H
ATOM   4302 HG12 ILE B  43       8.019  28.588  -0.589  0.00  0.00      C2   H
ATOM   4303 HG21 ILE B  43       5.792  25.084   0.463  0.00  0.00      C2   H
ATOM   4304 HG22 ILE B  43       4.922  26.541   0.934  0.00  0.00      C2   H
ATOM   4305 HG23 ILE B  43       5.213  26.254  -0.721  0.00  0.00      C2   H
ATOM   4306 HD11 ILE B  43       5.357  29.689  -0.768  0.00  0.00      C2   H
ATOM   4307 HD12 ILE B  43       5.379  29.033   0.839  0.00  0.00      C2   H
ATOM   4308 HD13 ILE B  43       6.636  30.271   0.294  0.00  0.00      C2   H
ATOM   4309  N   GLN B  44       6.387  25.996   3.716  0.00  0.00      C2   N
ATOM   4310  CA  GLN B  44       6.108  24.921   4.624  0.00  0.00      C2   C
ATOM   4311  C   GLN B  44       4.549  24.920   4.709  0.00  0.00      C2   C
ATOM   4312  O   GLN B  44       3.954  25.561   5.564  0.00  0.00      C2   O
ATOM   4313  CB  GLN B  44       6.813  25.090   5.988  0.00  0.00      C2   C
ATOM   4314  CG  GLN B  44       8.371  25.303   5.885  0.00  0.00      C2   C
ATOM   4315  CD  GLN B  44       9.057  23.994   5.452  0.00  0.00      C2   C
ATOM   4316  OE1 GLN B  44       8.601  22.912   5.852  0.00  0.00      C2   O
ATOM   4317  NE2 GLN B  44      10.073  23.939   4.661  0.00  0.00      C2   N
ATOM   4318  H   GLN B  44       5.956  26.823   4.104  0.00  0.00      C2   H
ATOM   4319  HA  GLN B  44       6.458  23.987   4.183  0.00  0.00      C2   H
ATOM   4320  HB3 GLN B  44       6.649  24.208   6.606  0.00  0.00      C2   H
ATOM   4321  HB2 GLN B  44       6.372  25.926   6.530  0.00  0.00      C2   H
ATOM   4322  HG3 GLN B  44       8.609  25.519   6.927  0.00  0.00      C2   H
ATOM   4323  HG2 GLN B  44       8.509  26.158   5.223  0.00  0.00      C2   H
ATOM   4324 HE22 GLN B  44      10.445  23.056   4.342  0.00  0.00      C2   H
ATOM   4325 HE21 GLN B  44      10.407  24.761   4.178  0.00  0.00      C2   H
ATOM   4326  N   MET B  45       3.987  24.186   3.788  0.00  0.00      C2   N
ATOM   4327  CA  MET B  45       2.547  24.093   3.669  0.00  0.00      C2   C
ATOM   4328  C   MET B  45       1.919  23.454   4.932  0.00  0.00      C2   C
ATOM   4329  O   MET B  45       2.528  22.633   5.619  0.00  0.00      C2   O
ATOM   4330  CB  MET B  45       2.076  23.328   2.417  0.00  0.00      C2   C
ATOM   4331  CG  MET B  45       2.600  23.884   1.050  0.00  0.00      C2   C
ATOM   4332  SD  MET B  45       1.790  23.263  -0.422  0.00  0.00      C2   S
ATOM   4333  CE  MET B  45       0.116  24.033  -0.058  0.00  0.00      C2   C
ATOM   4334  H   MET B  45       4.652  23.607   3.294  0.00  0.00      C2   H
ATOM   4335  HA  MET B  45       2.144  25.105   3.643  0.00  0.00      C2   H
ATOM   4336  HB3 MET B  45       0.996  23.180   2.435  0.00  0.00      C2   H
ATOM   4337  HB2 MET B  45       2.465  22.310   2.431  0.00  0.00      C2   H
ATOM   4338  HG3 MET B  45       3.639  23.681   0.792  0.00  0.00      C2   H
ATOM   4339  HG2 MET B  45       2.397  24.954   1.098  0.00  0.00      C2   H
ATOM   4340  HE1 MET B  45      -0.666  24.065  -0.816  0.00  0.00      C2   H
ATOM   4341  HE2 MET B  45      -0.396  23.687   0.840  0.00  0.00      C2   H
ATOM   4342  HE3 MET B  45       0.394  25.047   0.231  0.00  0.00      C2   H
ATOM   4343  N   ARG B  46       0.660  23.743   5.154  0.00  0.00      C2   N
ATOM   4344  CA  ARG B  46      -0.139  23.239   6.240  0.00  0.00      C2   C
ATOM   4345  C   ARG B  46      -1.005  22.107   5.822  0.00  0.00      C2   C
ATOM   4346  O   ARG B  46      -1.383  22.030   4.639  0.00  0.00      C2   O
ATOM   4347  CB  ARG B  46      -0.950  24.402   6.806  0.00  0.00      C2   C
ATOM   4348  CG  ARG B  46      -0.088  25.408   7.543  0.00  0.00      C2   C
ATOM   4349  CD  ARG B  46      -0.888  26.544   8.194  0.00  0.00      C2   C
ATOM   4350  NE  ARG B  46      -0.015  27.453   8.955  0.00  0.00      C2   N
ATOM   4351  CZ  ARG B  46      -0.282  28.432   9.792  0.00  0.00      C2   C
ATOM   4352  NH1 ARG B  46      -1.558  28.707  10.057  0.00  0.00      C2   N
ATOM   4353  NH2 ARG B  46       0.729  29.232  10.197  0.00  0.00      C2   N
ATOM   4354  H   ARG B  46       0.228  24.437   4.561  0.00  0.00      C2   H
ATOM   4355  HA  ARG B  46       0.418  22.789   7.061  0.00  0.00      C2   H
ATOM   4356  HB3 ARG B  46      -1.821  24.114   7.394  0.00  0.00      C2   H
ATOM   4357  HB2 ARG B  46      -1.441  24.898   5.969  0.00  0.00      C2   H
ATOM   4358  HG3 ARG B  46       0.619  25.924   6.894  0.00  0.00      C2   H
ATOM   4359  HG2 ARG B  46       0.552  24.842   8.221  0.00  0.00      C2   H
ATOM   4360  HD3 ARG B  46      -1.474  25.983   8.922  0.00  0.00      C2   H
ATOM   4361  HD2 ARG B  46      -1.578  27.017   7.496  0.00  0.00      C2   H
ATOM   4362  HE  ARG B  46       0.973  27.255   8.876  0.00  0.00      C2   H
ATOM   4363 HH12 ARG B  46      -2.325  28.102   9.799  0.00  0.00      C2   H
ATOM   4364 HH11 ARG B  46      -1.848  29.603  10.422  0.00  0.00      C2   H
ATOM   4365 HH22 ARG B  46       0.643  29.990  10.858  0.00  0.00      C2   H
ATOM   4366 HH21 ARG B  46       1.620  29.034   9.765  0.00  0.00      C2   H
ATOM   4367  N   THR B  47      -1.306  21.172   6.702  0.00  0.00      C2   N
ATOM   4368  CA  THR B  47      -2.117  19.959   6.360  0.00  0.00      C2   C
ATOM   4369  C   THR B  47      -2.461  19.270   7.722  0.00  0.00      C2   C
ATOM   4370  O   THR B  47      -1.590  19.220   8.568  0.00  0.00      C2   O
ATOM   4371  CB  THR B  47      -1.411  19.051   5.314  0.00  0.00      C2   C
ATOM   4372  OG1 THR B  47      -2.032  17.811   4.977  0.00  0.00      C2   O
ATOM   4373  CG2 THR B  47       0.029  18.603   5.744  0.00  0.00      C2   C
ATOM   4374  H   THR B  47      -0.902  21.115   7.626  0.00  0.00      C2   H
ATOM   4375  HA  THR B  47      -3.084  20.269   5.966  0.00  0.00      C2   H
ATOM   4376  HB  THR B  47      -1.260  19.563   4.363  0.00  0.00      C2   H
ATOM   4377  HG1 THR B  47      -2.614  18.120   4.279  0.00  0.00      C2   H
ATOM   4378 HG21 THR B  47       0.597  18.184   4.914  0.00  0.00      C2   H
ATOM   4379 HG22 THR B  47       0.610  19.458   6.087  0.00  0.00      C2   H
ATOM   4380 HG23 THR B  47       0.038  17.814   6.496  0.00  0.00      C2   H
ATOM   4381  N   ARG B  48      -3.680  18.751   7.862  0.00  0.00      C2   N
ATOM   4382  CA  ARG B  48      -4.246  18.031   8.970  0.00  0.00      C2   C
ATOM   4383  C   ARG B  48      -5.143  16.891   8.495  0.00  0.00      C2   C
ATOM   4384  O   ARG B  48      -5.284  15.862   9.130  0.00  0.00      C2   O
ATOM   4385  CB  ARG B  48      -5.105  18.891   9.917  0.00  0.00      C2   C
ATOM   4386  CG  ARG B  48      -4.320  20.068  10.531  0.00  0.00      C2   C
ATOM   4387  CD  ARG B  48      -5.030  21.026  11.477  0.00  0.00      C2   C
ATOM   4388  NE  ARG B  48      -5.398  20.402  12.833  0.00  0.00      C2   N
ATOM   4389  CZ  ARG B  48      -5.703  21.018  13.981  0.00  0.00      C2   C
ATOM   4390  NH1 ARG B  48      -5.708  22.350  14.071  0.00  0.00      C2   N
ATOM   4391  NH2 ARG B  48      -6.097  20.308  15.017  0.00  0.00      C2   N
ATOM   4392  H   ARG B  48      -4.260  18.738   7.036  0.00  0.00      C2   H
ATOM   4393  HA  ARG B  48      -3.394  17.544   9.444  0.00  0.00      C2   H
ATOM   4394  HB3 ARG B  48      -5.502  18.268  10.718  0.00  0.00      C2   H
ATOM   4395  HB2 ARG B  48      -5.874  19.394   9.331  0.00  0.00      C2   H
ATOM   4396  HG3 ARG B  48      -3.920  20.523   9.625  0.00  0.00      C2   H
ATOM   4397  HG2 ARG B  48      -3.496  19.570  11.042  0.00  0.00      C2   H
ATOM   4398  HD3 ARG B  48      -5.944  21.364  10.989  0.00  0.00      C2   H
ATOM   4399  HD2 ARG B  48      -4.430  21.918  11.656  0.00  0.00      C2   H
ATOM   4400  HE  ARG B  48      -5.549  19.404  12.848  0.00  0.00      C2   H
ATOM   4401 HH12 ARG B  48      -5.619  22.710  15.010  0.00  0.00      C2   H
ATOM   4402 HH11 ARG B  48      -5.756  22.928  13.245  0.00  0.00      C2   H
ATOM   4403 HH22 ARG B  48      -6.229  19.318  14.866  0.00  0.00      C2   H
ATOM   4404 HH21 ARG B  48      -6.270  20.556  15.981  0.00  0.00      C2   H
ATOM   4405  N   ARG B  49      -5.914  17.128   7.449  0.00  0.00      C2   N
ATOM   4406  CA  ARG B  49      -7.015  16.292   7.048  0.00  0.00      C2   C
ATOM   4407  C   ARG B  49      -6.443  15.302   5.999  0.00  0.00      C2   C
ATOM   4408  O   ARG B  49      -6.639  15.491   4.822  0.00  0.00      C2   O
ATOM   4409  CB  ARG B  49      -8.192  17.166   6.608  0.00  0.00      C2   C
ATOM   4410  CG  ARG B  49      -8.773  18.089   7.718  0.00  0.00      C2   C
ATOM   4411  CD  ARG B  49      -9.839  19.046   7.112  0.00  0.00      C2   C
ATOM   4412  NE  ARG B  49      -9.216  20.009   6.238  0.00  0.00      C2   N
ATOM   4413  CZ  ARG B  49      -9.662  20.438   5.053  0.00  0.00      C2   C
ATOM   4414  NH1 ARG B  49     -10.871  20.192   4.637  0.00  0.00      C2   N
ATOM   4415  NH2 ARG B  49      -8.995  21.310   4.513  0.00  0.00      C2   N
ATOM   4416  H   ARG B  49      -5.812  17.888   6.793  0.00  0.00      C2   H
ATOM   4417  HA  ARG B  49      -7.274  15.609   7.857  0.00  0.00      C2   H
ATOM   4418  HB3 ARG B  49      -8.960  16.490   6.232  0.00  0.00      C2   H
ATOM   4419  HB2 ARG B  49      -7.746  17.857   5.893  0.00  0.00      C2   H
ATOM   4420  HG3 ARG B  49      -7.944  18.639   8.164  0.00  0.00      C2   H
ATOM   4421  HG2 ARG B  49      -9.111  17.529   8.589  0.00  0.00      C2   H
ATOM   4422  HD3 ARG B  49     -10.581  19.467   7.791  0.00  0.00      C2   H
ATOM   4423  HD2 ARG B  49     -10.560  18.492   6.511  0.00  0.00      C2   H
ATOM   4424  HE  ARG B  49      -8.472  20.539   6.670  0.00  0.00      C2   H
ATOM   4425 HH12 ARG B  49     -11.336  20.650   3.867  0.00  0.00      C2   H
ATOM   4426 HH11 ARG B  49     -11.527  19.653   5.184  0.00  0.00      C2   H
ATOM   4427 HH22 ARG B  49      -9.298  21.698   3.631  0.00  0.00      C2   H
ATOM   4428 HH21 ARG B  49      -8.021  21.515   4.687  0.00  0.00      C2   H
ATOM   4429  N   THR B  50      -5.746  14.261   6.463  0.00  0.00      C2   N
ATOM   4430  CA  THR B  50      -5.513  13.026   5.784  0.00  0.00      C2   C
ATOM   4431  C   THR B  50      -6.655  11.982   6.107  0.00  0.00      C2   C
ATOM   4432  O   THR B  50      -6.905  11.670   7.247  0.00  0.00      C2   O
ATOM   4433  CB  THR B  50      -4.089  12.429   6.114  0.00  0.00      C2   C
ATOM   4434  OG1 THR B  50      -3.088  13.392   5.965  0.00  0.00      C2   O
ATOM   4435  CG2 THR B  50      -3.566  11.248   5.227  0.00  0.00      C2   C
ATOM   4436  H   THR B  50      -5.740  14.222   7.473  0.00  0.00      C2   H
ATOM   4437  HA  THR B  50      -5.544  13.326   4.736  0.00  0.00      C2   H
ATOM   4438  HB  THR B  50      -4.086  12.010   7.121  0.00  0.00      C2   H
ATOM   4439  HG1 THR B  50      -3.315  14.085   6.589  0.00  0.00      C2   H
ATOM   4440 HG21 THR B  50      -4.227  10.388   5.331  0.00  0.00      C2   H
ATOM   4441 HG22 THR B  50      -3.494  11.621   4.205  0.00  0.00      C2   H
ATOM   4442 HG23 THR B  50      -2.580  10.932   5.564  0.00  0.00      C2   H
ATOM   4443  N   LEU B  51      -7.322  11.496   5.037  0.00  0.00      C2   N
ATOM   4444  CA  LEU B  51      -8.635  10.860   5.063  0.00  0.00      C2   C
ATOM   4445  C   LEU B  51      -8.500   9.466   4.291  0.00  0.00      C2   C
ATOM   4446  O   LEU B  51      -7.863   9.368   3.280  0.00  0.00      C2   O
ATOM   4447  CB  LEU B  51      -9.678  11.756   4.243  0.00  0.00      C2   C
ATOM   4448  CG  LEU B  51      -9.849  13.156   4.841  0.00  0.00      C2   C
ATOM   4449  CD1 LEU B  51     -10.418  14.138   3.806  0.00  0.00      C2   C
ATOM   4450  CD2 LEU B  51     -10.728  13.039   6.143  0.00  0.00      C2   C
ATOM   4451  H   LEU B  51      -6.895  11.517   4.122  0.00  0.00      C2   H
ATOM   4452  HA  LEU B  51      -9.060  10.710   6.056  0.00  0.00      C2   H
ATOM   4453  HB3 LEU B  51     -10.665  11.295   4.221  0.00  0.00      C2   H
ATOM   4454  HB2 LEU B  51      -9.377  11.889   3.203  0.00  0.00      C2   H
ATOM   4455  HG  LEU B  51      -8.852  13.474   5.148  0.00  0.00      C2   H
ATOM   4456 HD11 LEU B  51     -10.962  13.705   2.967  0.00  0.00      C2   H
ATOM   4457 HD12 LEU B  51     -11.249  14.592   4.345  0.00  0.00      C2   H
ATOM   4458 HD13 LEU B  51      -9.759  14.887   3.367  0.00  0.00      C2   H
ATOM   4459 HD21 LEU B  51     -10.493  12.299   6.908  0.00  0.00      C2   H
ATOM   4460 HD22 LEU B  51     -10.498  13.989   6.625  0.00  0.00      C2   H
ATOM   4461 HD23 LEU B  51     -11.772  13.011   5.829  0.00  0.00      C2   H
ATOM   4462  N   ARG B  52      -9.033   8.417   4.938  0.00  0.00      C2   N
ATOM   4463  CA  ARG B  52      -9.028   7.034   4.429  0.00  0.00      C2   C
ATOM   4464  C   ARG B  52     -10.526   6.697   3.989  0.00  0.00      C2   C
ATOM   4465  O   ARG B  52     -11.275   6.068   4.722  0.00  0.00      C2   O
ATOM   4466  CB  ARG B  52      -8.382   5.995   5.371  0.00  0.00      C2   C
ATOM   4467  CG  ARG B  52      -7.944   4.609   4.782  0.00  0.00      C2   C
ATOM   4468  CD  ARG B  52      -7.135   3.730   5.662  0.00  0.00      C2   C
ATOM   4469  NE  ARG B  52      -6.836   2.348   5.071  0.00  0.00      C2   N
ATOM   4470  CZ  ARG B  52      -7.282   1.128   5.403  0.00  0.00      C2   C
ATOM   4471  NH1 ARG B  52      -7.914   0.887   6.544  0.00  0.00      C2   N
ATOM   4472  NH2 ARG B  52      -7.041   0.127   4.561  0.00  0.00      C2   N
ATOM   4473  H   ARG B  52      -9.716   8.586   5.662  0.00  0.00      C2   H
ATOM   4474  HA  ARG B  52      -8.463   7.016   3.497  0.00  0.00      C2   H
ATOM   4475  HB3 ARG B  52      -9.105   5.831   6.170  0.00  0.00      C2   H
ATOM   4476  HB2 ARG B  52      -7.513   6.537   5.742  0.00  0.00      C2   H
ATOM   4477  HG3 ARG B  52      -7.423   4.772   3.838  0.00  0.00      C2   H
ATOM   4478  HG2 ARG B  52      -8.822   4.089   4.399  0.00  0.00      C2   H
ATOM   4479  HD3 ARG B  52      -7.564   3.633   6.660  0.00  0.00      C2   H
ATOM   4480  HD2 ARG B  52      -6.155   4.190   5.787  0.00  0.00      C2   H
ATOM   4481  HE  ARG B  52      -6.239   2.444   4.262  0.00  0.00      C2   H
ATOM   4482 HH12 ARG B  52      -8.324  -0.033   6.617  0.00  0.00      C2   H
ATOM   4483 HH11 ARG B  52      -8.067   1.459   7.362  0.00  0.00      C2   H
ATOM   4484 HH22 ARG B  52      -6.443   0.210   3.752  0.00  0.00      C2   H
ATOM   4485 HH21 ARG B  52      -7.552  -0.733   4.696  0.00  0.00      C2   H
ATOM   4486  N   GLY B  53     -10.929   7.327   2.855  0.00  0.00      C2   N
ATOM   4487  CA  GLY B  53     -12.212   7.138   2.298  0.00  0.00      C2   C
ATOM   4488  C   GLY B  53     -12.349   5.753   1.683  0.00  0.00      C2   C
ATOM   4489  O   GLY B  53     -13.324   5.066   1.779  0.00  0.00      C2   O
ATOM   4490  H   GLY B  53     -10.207   7.782   2.315  0.00  0.00      C2   H
ATOM   4491  HA3 GLY B  53     -12.347   7.868   1.499  0.00  0.00      C2   H
ATOM   4492  HA2 GLY B  53     -12.986   7.357   3.034  0.00  0.00      C2   H
ATOM   4493  N   HIS B  54     -11.296   5.462   0.885  0.00  0.00      C2   N
ATOM   4494  CA  HIS B  54     -10.932   4.247   0.249  0.00  0.00      C2   C
ATOM   4495  C   HIS B  54     -10.190   3.263   1.169  0.00  0.00      C2   C
ATOM   4496  O   HIS B  54      -9.343   3.706   1.935  0.00  0.00      C2   O
ATOM   4497  CB  HIS B  54     -10.051   4.668  -0.979  0.00  0.00      C2   C
ATOM   4498  CG  HIS B  54     -10.760   5.754  -1.861  0.00  0.00      C2   C
ATOM   4499  ND1 HIS B  54     -11.896   5.541  -2.585  0.00  0.00      C2   N
ATOM   4500  CD2 HIS B  54     -10.284   7.055  -2.180  0.00  0.00      C2   C
ATOM   4501  CE1 HIS B  54     -12.071   6.720  -3.285  0.00  0.00      C2   C
ATOM   4502  NE2 HIS B  54     -11.166   7.639  -3.085  0.00  0.00      C2   N
ATOM   4503  H   HIS B  54     -10.509   6.078   1.027  0.00  0.00      C2   H
ATOM   4504  HA  HIS B  54     -11.850   3.729  -0.027  0.00  0.00      C2   H
ATOM   4505  HB3 HIS B  54      -9.939   3.748  -1.554  0.00  0.00      C2   H
ATOM   4506  HB2 HIS B  54      -9.131   5.105  -0.591  0.00  0.00      C2   H
ATOM   4507  HD1 HIS B  54     -12.412   4.672  -2.583  0.00  0.00      C2   H
ATOM   4508  HD2 HIS B  54      -9.333   7.456  -1.864  0.00  0.00      C2   H
ATOM   4509  HE1 HIS B  54     -12.915   7.009  -3.894  0.00  0.00      C2   H
ATOM   4510  N   LEU B  55     -10.469   1.993   0.955  0.00  0.00      C2   N
ATOM   4511  CA  LEU B  55      -9.621   0.929   1.486  0.00  0.00      C2   C
ATOM   4512  C   LEU B  55      -8.494   0.486   0.562  0.00  0.00      C2   C
ATOM   4513  O   LEU B  55      -7.428   0.014   0.947  0.00  0.00      C2   O
ATOM   4514  CB  LEU B  55     -10.392  -0.321   1.998  0.00  0.00      C2   C
ATOM   4515  CG  LEU B  55     -11.494  -0.032   3.107  0.00  0.00      C2   C
ATOM   4516  CD1 LEU B  55     -12.643  -1.076   3.277  0.00  0.00      C2   C
ATOM   4517  CD2 LEU B  55     -10.911   0.487   4.471  0.00  0.00      C2   C
ATOM   4518  H   LEU B  55     -11.115   1.794   0.204  0.00  0.00      C2   H
ATOM   4519  HA  LEU B  55      -9.063   1.308   2.341  0.00  0.00      C2   H
ATOM   4520  HB3 LEU B  55      -9.661  -0.989   2.453  0.00  0.00      C2   H
ATOM   4521  HB2 LEU B  55     -10.867  -0.685   1.087  0.00  0.00      C2   H
ATOM   4522  HG  LEU B  55     -12.100   0.835   2.847  0.00  0.00      C2   H
ATOM   4523 HD11 LEU B  55     -12.320  -2.085   3.019  0.00  0.00      C2   H
ATOM   4524 HD12 LEU B  55     -12.884  -1.047   4.340  0.00  0.00      C2   H
ATOM   4525 HD13 LEU B  55     -13.535  -0.835   2.698  0.00  0.00      C2   H
ATOM   4526 HD21 LEU B  55     -10.565  -0.359   5.064  0.00  0.00      C2   H
ATOM   4527 HD22 LEU B  55     -10.080   1.175   4.313  0.00  0.00      C2   H
ATOM   4528 HD23 LEU B  55     -11.772   0.909   4.990  0.00  0.00      C2   H
ATOM   4529  N   ALA B  56      -8.789   0.647  -0.727  0.00  0.00      C2   N
ATOM   4530  CA  ALA B  56      -7.890   0.399  -1.787  0.00  0.00      C2   C
ATOM   4531  C   ALA B  56      -7.089   1.656  -2.118  0.00  0.00      C2   C
ATOM   4532  O   ALA B  56      -7.353   2.738  -1.569  0.00  0.00      C2   O
ATOM   4533  CB  ALA B  56      -8.674   0.003  -3.065  0.00  0.00      C2   C
ATOM   4534  H   ALA B  56      -9.674   1.075  -0.955  0.00  0.00      C2   H
ATOM   4535  HA  ALA B  56      -7.181  -0.387  -1.526  0.00  0.00      C2   H
ATOM   4536  HB1 ALA B  56      -9.379   0.782  -3.354  0.00  0.00      C2   H
ATOM   4537  HB2 ALA B  56      -7.965  -0.356  -3.811  0.00  0.00      C2   H
ATOM   4538  HB3 ALA B  56      -9.236  -0.900  -2.825  0.00  0.00      C2   H
ATOM   4539  N   LYS B  57      -6.093   1.403  -2.901  0.00  0.00      C2   N
ATOM   4540  CA  LYS B  57      -5.133   2.377  -3.411  0.00  0.00      C2   C
ATOM   4541  C   LYS B  57      -5.792   3.467  -4.279  0.00  0.00      C2   C
ATOM   4542  O   LYS B  57      -6.561   3.128  -5.172  0.00  0.00      C2   O
ATOM   4543  CB  LYS B  57      -4.060   1.717  -4.205  0.00  0.00      C2   C
ATOM   4544  CG  LYS B  57      -3.328   0.634  -3.403  0.00  0.00      C2   C
ATOM   4545  CD  LYS B  57      -2.067   0.076  -4.148  0.00  0.00      C2   C
ATOM   4546  CE  LYS B  57      -1.679  -1.310  -3.676  0.00  0.00      C2   C
ATOM   4547  NZ  LYS B  57      -1.245  -1.333  -2.277  0.00  0.00      C2   N
ATOM   4548  H   LYS B  57      -6.069   0.490  -3.333  0.00  0.00      C2   H
ATOM   4549  HA  LYS B  57      -4.636   2.944  -2.624  0.00  0.00      C2   H
ATOM   4550  HB3 LYS B  57      -3.279   2.416  -4.506  0.00  0.00      C2   H
ATOM   4551  HB2 LYS B  57      -4.373   1.378  -5.193  0.00  0.00      C2   H
ATOM   4552  HG3 LYS B  57      -4.011  -0.169  -3.127  0.00  0.00      C2   H
ATOM   4553  HG2 LYS B  57      -2.966   1.185  -2.535  0.00  0.00      C2   H
ATOM   4554  HD3 LYS B  57      -1.154   0.670  -4.107  0.00  0.00      C2   H
ATOM   4555  HD2 LYS B  57      -2.088   0.146  -5.235  0.00  0.00      C2   H
ATOM   4556  HE3 LYS B  57      -0.927  -1.720  -4.350  0.00  0.00      C2   H
ATOM   4557  HE2 LYS B  57      -2.490  -2.022  -3.831  0.00  0.00      C2   H
ATOM   4558  HZ1 LYS B  57      -0.359  -0.850  -2.279  0.00  0.00      C2   H
ATOM   4559  HZ2 LYS B  57      -1.792  -0.818  -1.602  0.00  0.00      C2   H
ATOM   4560  HZ3 LYS B  57      -1.253  -2.284  -1.936  0.00  0.00      C2   H
ATOM   4561  N   ILE B  58      -5.597   4.718  -3.946  0.00  0.00      C2   N
ATOM   4562  CA  ILE B  58      -6.079   5.851  -4.728  0.00  0.00      C2   C
ATOM   4563  C   ILE B  58      -5.078   6.120  -5.816  0.00  0.00      C2   C
ATOM   4564  O   ILE B  58      -3.861   5.921  -5.568  0.00  0.00      C2   O
ATOM   4565  CB  ILE B  58      -6.205   7.173  -3.855  0.00  0.00      C2   C
ATOM   4566  CG1 ILE B  58      -6.839   8.342  -4.559  0.00  0.00      C2   C
ATOM   4567  CG2 ILE B  58      -4.851   7.506  -3.133  0.00  0.00      C2   C
ATOM   4568  CD1 ILE B  58      -7.187   9.542  -3.718  0.00  0.00      C2   C
ATOM   4569  H   ILE B  58      -4.926   4.909  -3.215  0.00  0.00      C2   H
ATOM   4570  HA  ILE B  58      -7.028   5.569  -5.186  0.00  0.00      C2   H
ATOM   4571  HB  ILE B  58      -6.936   7.076  -3.053  0.00  0.00      C2   H
ATOM   4572 HG13 ILE B  58      -7.731   7.987  -5.075  0.00  0.00      C2   H
ATOM   4573 HG12 ILE B  58      -6.319   8.720  -5.439  0.00  0.00      C2   H
ATOM   4574 HG21 ILE B  58      -4.039   7.781  -3.806  0.00  0.00      C2   H
ATOM   4575 HG22 ILE B  58      -4.973   8.208  -2.308  0.00  0.00      C2   H
ATOM   4576 HG23 ILE B  58      -4.736   6.584  -2.563  0.00  0.00      C2   H
ATOM   4577 HD11 ILE B  58      -6.243   9.858  -3.275  0.00  0.00      C2   H
ATOM   4578 HD12 ILE B  58      -7.529  10.344  -4.372  0.00  0.00      C2   H
ATOM   4579 HD13 ILE B  58      -7.799   9.182  -2.891  0.00  0.00      C2   H
ATOM   4580  N   TYR B  59      -5.575   6.622  -6.917  0.00  0.00      C2   N
ATOM   4581  CA  TYR B  59      -4.842   6.714  -8.187  0.00  0.00      C2   C
ATOM   4582  C   TYR B  59      -5.187   7.871  -9.050  0.00  0.00      C2   C
ATOM   4583  O   TYR B  59      -4.553   8.059 -10.108  0.00  0.00      C2   O
ATOM   4584  CB  TYR B  59      -4.947   5.325  -8.912  0.00  0.00      C2   C
ATOM   4585  CG  TYR B  59      -3.856   5.131  -9.937  0.00  0.00      C2   C
ATOM   4586  CD1 TYR B  59      -2.564   4.839  -9.530  0.00  0.00      C2   C
ATOM   4587  CD2 TYR B  59      -4.182   5.206 -11.300  0.00  0.00      C2   C
ATOM   4588  CE1 TYR B  59      -1.557   4.594 -10.489  0.00  0.00      C2   C
ATOM   4589  CE2 TYR B  59      -3.177   5.055 -12.279  0.00  0.00      C2   C
ATOM   4590  CZ  TYR B  59      -1.835   4.781 -11.862  0.00  0.00      C2   C
ATOM   4591  OH  TYR B  59      -0.780   4.690 -12.755  0.00  0.00      C2   O
ATOM   4592  H   TYR B  59      -6.571   6.766  -7.003  0.00  0.00      C2   H
ATOM   4593  HA  TYR B  59      -3.819   7.027  -7.981  0.00  0.00      C2   H
ATOM   4594  HB3 TYR B  59      -5.902   5.106  -9.390  0.00  0.00      C2   H
ATOM   4595  HB2 TYR B  59      -4.731   4.529  -8.199  0.00  0.00      C2   H
ATOM   4596  HD1 TYR B  59      -2.234   4.762  -8.505  0.00  0.00      C2   H
ATOM   4597  HD2 TYR B  59      -5.166   5.500 -11.634  0.00  0.00      C2   H
ATOM   4598  HE1 TYR B  59      -0.611   4.425  -9.995  0.00  0.00      C2   H
ATOM   4599  HE2 TYR B  59      -3.432   5.254 -13.309  0.00  0.00      C2   H
ATOM   4600  HH  TYR B  59      -1.085   5.011 -13.607  0.00  0.00      C2   H
ATOM   4601  N   ALA B  60      -6.208   8.637  -8.702  0.00  0.00      C2   N
ATOM   4602  CA  ALA B  60      -6.697   9.690  -9.599  0.00  0.00      C2   C
ATOM   4603  C   ALA B  60      -7.792  10.424  -8.868  0.00  0.00      C2   C
ATOM   4604  O   ALA B  60      -8.584   9.845  -8.117  0.00  0.00      C2   O
ATOM   4605  CB  ALA B  60      -7.179   9.116 -10.948  0.00  0.00      C2   C
ATOM   4606  H   ALA B  60      -6.685   8.632  -7.812  0.00  0.00      C2   H
ATOM   4607  HA  ALA B  60      -5.878  10.397  -9.732  0.00  0.00      C2   H
ATOM   4608  HB1 ALA B  60      -6.269   8.844 -11.484  0.00  0.00      C2   H
ATOM   4609  HB2 ALA B  60      -7.839   8.264 -10.786  0.00  0.00      C2   H
ATOM   4610  HB3 ALA B  60      -7.803   9.799 -11.524  0.00  0.00      C2   H
ATOM   4611  N   MET B  61      -7.814  11.743  -9.170  0.00  0.00      C2   N
ATOM   4612  CA  MET B  61      -8.432  12.791  -8.403  0.00  0.00      C2   C
ATOM   4613  C   MET B  61      -8.671  13.961  -9.360  0.00  0.00      C2   C
ATOM   4614  O   MET B  61      -7.968  14.128 -10.313  0.00  0.00      C2   O
ATOM   4615  CB  MET B  61      -7.595  13.041  -7.089  0.00  0.00      C2   C
ATOM   4616  CG  MET B  61      -6.164  13.610  -7.243  0.00  0.00      C2   C
ATOM   4617  SD  MET B  61      -5.653  14.670  -5.726  0.00  0.00      C2   S
ATOM   4618  CE  MET B  61      -6.155  13.541  -4.467  0.00  0.00      C2   C
ATOM   4619  H   MET B  61      -7.178  12.056  -9.889  0.00  0.00      C2   H
ATOM   4620  HA  MET B  61      -9.429  12.383  -8.235  0.00  0.00      C2   H
ATOM   4621  HB3 MET B  61      -7.574  12.171  -6.432  0.00  0.00      C2   H
ATOM   4622  HB2 MET B  61      -8.239  13.735  -6.550  0.00  0.00      C2   H
ATOM   4623  HG3 MET B  61      -5.902  14.108  -8.177  0.00  0.00      C2   H
ATOM   4624  HG2 MET B  61      -5.515  12.734  -7.256  0.00  0.00      C2   H
ATOM   4625  HE1 MET B  61      -7.233  13.487  -4.316  0.00  0.00      C2   H
ATOM   4626  HE2 MET B  61      -5.864  12.501  -4.614  0.00  0.00      C2   H
ATOM   4627  HE3 MET B  61      -5.748  13.804  -3.491  0.00  0.00      C2   H
ATOM   4628  N   HIE B  62      -9.608  14.836  -8.971  0.00  0.00      C2   N
ATOM   4629  CA  HIE B  62     -10.008  16.040  -9.683  0.00  0.00      C2   C
ATOM   4630  C   HIE B  62     -10.723  17.017  -8.784  0.00  0.00      C2   C
ATOM   4631  O   HIE B  62     -11.362  16.595  -7.839  0.00  0.00      C2   O
ATOM   4632  CB  HIE B  62     -10.912  15.624 -10.881  0.00  0.00      C2   C
ATOM   4633  CG  HIE B  62     -10.696  16.629 -12.025  0.00  0.00      C2   C
ATOM   4634  ND1 HIE B  62      -9.906  16.453 -13.169  0.00  0.00      C2   N
ATOM   4635  CD2 HIE B  62     -11.281  17.902 -12.223  0.00  0.00      C2   C
ATOM   4636  CE1 HIE B  62     -10.092  17.481 -14.029  0.00  0.00      C2   C
ATOM   4637  NE2 HIE B  62     -10.987  18.352 -13.520  0.00  0.00      C2   N
ATOM   4638  H   HIE B  62     -10.132  14.692  -8.120  0.00  0.00      C2   H
ATOM   4639  HA  HIE B  62      -9.159  16.541 -10.146  0.00  0.00      C2   H
ATOM   4640  HB3 HIE B  62     -11.967  15.606 -10.605  0.00  0.00      C2   H
ATOM   4641  HB2 HIE B  62     -10.565  14.690 -11.323  0.00  0.00      C2   H
ATOM   4642  HD2 HIE B  62     -11.949  18.502 -11.624  0.00  0.00      C2   H
ATOM   4643  HE1 HIE B  62      -9.584  17.636 -14.970  0.00  0.00      C2   H
ATOM   4644  HE2 HIE B  62     -11.288  19.174 -14.025  0.00  0.00      C2   H
ATOM   4645  N   TRP B  63     -10.639  18.319  -8.937  0.00  0.00      C2   N
ATOM   4646  CA  TRP B  63     -11.165  19.346  -7.988  0.00  0.00      C2   C
ATOM   4647  C   TRP B  63     -12.354  20.181  -8.628  0.00  0.00      C2   C
ATOM   4648  O   TRP B  63     -12.373  20.406  -9.846  0.00  0.00      C2   O
ATOM   4649  CB  TRP B  63     -10.027  20.305  -7.661  0.00  0.00      C2   C
ATOM   4650  CG  TRP B  63      -9.004  19.941  -6.676  0.00  0.00      C2   C
ATOM   4651  CD1 TRP B  63      -7.763  19.453  -6.972  0.00  0.00      C2   C
ATOM   4652  CD2 TRP B  63      -8.976  20.330  -5.253  0.00  0.00      C2   C
ATOM   4653  NE1 TRP B  63      -7.030  19.431  -5.773  0.00  0.00      C2   N
ATOM   4654  CE2 TRP B  63      -7.677  20.018  -4.692  0.00  0.00      C2   C
ATOM   4655  CE3 TRP B  63      -9.835  20.964  -4.366  0.00  0.00      C2   C
ATOM   4656  CZ2 TRP B  63      -7.291  20.263  -3.376  0.00  0.00      C2   C
ATOM   4657  CZ3 TRP B  63      -9.562  21.102  -2.976  0.00  0.00      C2   C
ATOM   4658  CH2 TRP B  63      -8.249  20.816  -2.462  0.00  0.00      C2   C
ATOM   4659  H   TRP B  63      -9.864  18.535  -9.547  0.00  0.00      C2   H
ATOM   4660  HA  TRP B  63     -11.498  18.809  -7.099  0.00  0.00      C2   H
ATOM   4661  HB3 TRP B  63     -10.332  21.284  -7.292  0.00  0.00      C2   H
ATOM   4662  HB2 TRP B  63      -9.647  20.603  -8.638  0.00  0.00      C2   H
ATOM   4663  HD1 TRP B  63      -7.336  19.115  -7.904  0.00  0.00      C2   H
ATOM   4664  HE1 TRP B  63      -6.097  19.054  -5.688  0.00  0.00      C2   H
ATOM   4665  HE3 TRP B  63     -10.833  21.260  -4.654  0.00  0.00      C2   H
ATOM   4666  HZ2 TRP B  63      -6.261  20.105  -3.092  0.00  0.00      C2   H
ATOM   4667  HZ3 TRP B  63     -10.315  21.557  -2.349  0.00  0.00      C2   H
ATOM   4668  HH2 TRP B  63      -7.891  21.068  -1.475  0.00  0.00      C2   H
ATOM   4669  N   GLY B  64     -13.194  20.738  -7.773  0.00  0.00      C2   N
ATOM   4670  CA  GLY B  64     -14.370  21.528  -8.173  0.00  0.00      C2   C
ATOM   4671  C   GLY B  64     -13.860  22.988  -8.464  0.00  0.00      C2   C
ATOM   4672  O   GLY B  64     -12.846  23.528  -7.961  0.00  0.00      C2   O
ATOM   4673  H   GLY B  64     -13.136  20.733  -6.765  0.00  0.00      C2   H
ATOM   4674  HA3 GLY B  64     -14.996  21.386  -7.292  0.00  0.00      C2   H
ATOM   4675  HA2 GLY B  64     -14.905  21.171  -9.053  0.00  0.00      C2   H
ATOM   4676  N   THR B  65     -14.570  23.729  -9.317  0.00  0.00      C2   N
ATOM   4677  CA  THR B  65     -14.204  25.151  -9.689  0.00  0.00      C2   C
ATOM   4678  C   THR B  65     -14.506  26.166  -8.602  0.00  0.00      C2   C
ATOM   4679  O   THR B  65     -13.921  27.234  -8.597  0.00  0.00      C2   O
ATOM   4680  CB  THR B  65     -15.108  25.619 -10.882  0.00  0.00      C2   C
ATOM   4681  OG1 THR B  65     -16.508  25.605 -10.517  0.00  0.00      C2   O
ATOM   4682  CG2 THR B  65     -14.976  24.811 -12.119  0.00  0.00      C2   C
ATOM   4683  H   THR B  65     -15.451  23.362  -9.648  0.00  0.00      C2   H
ATOM   4684  HA  THR B  65     -13.177  25.191 -10.052  0.00  0.00      C2   H
ATOM   4685  HB  THR B  65     -14.899  26.630 -11.231  0.00  0.00      C2   H
ATOM   4686  HG1 THR B  65     -16.680  24.700 -10.248  0.00  0.00      C2   H
ATOM   4687 HG21 THR B  65     -14.182  25.245 -12.726  0.00  0.00      C2   H
ATOM   4688 HG22 THR B  65     -14.705  23.764 -11.986  0.00  0.00      C2   H
ATOM   4689 HG23 THR B  65     -15.857  24.856 -12.760  0.00  0.00      C2   H
ATOM   4690  N   ASP B  66     -15.465  25.812  -7.709  0.00  0.00      C2   N
ATOM   4691  CA  ASP B  66     -15.923  26.482  -6.528  0.00  0.00      C2   C
ATOM   4692  C   ASP B  66     -14.973  26.400  -5.392  0.00  0.00      C2   C
ATOM   4693  O   ASP B  66     -15.027  27.160  -4.451  0.00  0.00      C2   O
ATOM   4694  CB  ASP B  66     -17.388  26.123  -6.090  0.00  0.00      C2   C
ATOM   4695  CG  ASP B  66     -17.669  24.593  -5.903  0.00  0.00      C2   C
ATOM   4696  OD1 ASP B  66     -16.705  23.814  -5.825  0.00  0.00      C2   O
ATOM   4697  OD2 ASP B  66     -18.895  24.314  -5.885  0.00  0.00      C2   O
ATOM   4698  H   ASP B  66     -15.938  24.946  -7.925  0.00  0.00      C2   H
ATOM   4699  HA  ASP B  66     -15.984  27.518  -6.864  0.00  0.00      C2   H
ATOM   4700  HB3 ASP B  66     -18.099  26.433  -6.856  0.00  0.00      C2   H
ATOM   4701  HB2 ASP B  66     -17.677  26.765  -5.258  0.00  0.00      C2   H
ATOM   4702  N   SER B  67     -14.022  25.390  -5.551  0.00  0.00      C2   N
ATOM   4703  CA  SER B  67     -13.147  24.963  -4.487  0.00  0.00      C2   C
ATOM   4704  C   SER B  67     -13.898  24.430  -3.235  0.00  0.00      C2   C
ATOM   4705  O   SER B  67     -13.300  24.269  -2.189  0.00  0.00      C2   O
ATOM   4706  CB  SER B  67     -12.199  26.055  -4.183  0.00  0.00      C2   C
ATOM   4707  OG  SER B  67     -11.365  26.429  -5.329  0.00  0.00      C2   O
ATOM   4708  H   SER B  67     -13.970  24.802  -6.371  0.00  0.00      C2   H
ATOM   4709  HA  SER B  67     -12.636  24.123  -4.957  0.00  0.00      C2   H
ATOM   4710  HB3 SER B  67     -11.393  25.802  -3.494  0.00  0.00      C2   H
ATOM   4711  HB2 SER B  67     -12.680  26.872  -3.644  0.00  0.00      C2   H
ATOM   4712  HG  SER B  67     -11.827  27.162  -5.742  0.00  0.00      C2   H
ATOM   4713  N   ARG B  68     -15.155  24.000  -3.340  0.00  0.00      C2   N
ATOM   4714  CA  ARG B  68     -15.846  23.254  -2.271  0.00  0.00      C2   C
ATOM   4715  C   ARG B  68     -15.739  21.765  -2.510  0.00  0.00      C2   C
ATOM   4716  O   ARG B  68     -15.305  21.032  -1.612  0.00  0.00      C2   O
ATOM   4717  CB  ARG B  68     -17.322  23.695  -2.013  0.00  0.00      C2   C
ATOM   4718  CG  ARG B  68     -18.142  22.795  -1.042  0.00  0.00      C2   C
ATOM   4719  CD  ARG B  68     -19.646  23.106  -0.899  0.00  0.00      C2   C
ATOM   4720  NE  ARG B  68     -19.789  24.453  -0.289  0.00  0.00      C2   N
ATOM   4721  CZ  ARG B  68     -19.935  24.783   0.991  0.00  0.00      C2   C
ATOM   4722  NH1 ARG B  68     -19.916  23.913   2.006  0.00  0.00      C2   N
ATOM   4723  NH2 ARG B  68     -20.159  26.052   1.233  0.00  0.00      C2   N
ATOM   4724  H   ARG B  68     -15.683  24.212  -4.175  0.00  0.00      C2   H
ATOM   4725  HA  ARG B  68     -15.398  23.449  -1.297  0.00  0.00      C2   H
ATOM   4726  HB3 ARG B  68     -17.911  23.729  -2.930  0.00  0.00      C2   H
ATOM   4727  HB2 ARG B  68     -17.342  24.716  -1.634  0.00  0.00      C2   H
ATOM   4728  HG3 ARG B  68     -17.688  22.954  -0.064  0.00  0.00      C2   H
ATOM   4729  HG2 ARG B  68     -18.019  21.727  -1.224  0.00  0.00      C2   H
ATOM   4730  HD3 ARG B  68     -20.314  22.442  -0.351  0.00  0.00      C2   H
ATOM   4731  HD2 ARG B  68     -19.955  23.210  -1.939  0.00  0.00      C2   H
ATOM   4732  HE  ARG B  68     -19.767  25.191  -0.978  0.00  0.00      C2   H
ATOM   4733 HH12 ARG B  68     -20.101  24.181   2.962  0.00  0.00      C2   H
ATOM   4734 HH11 ARG B  68     -19.754  22.930   1.840  0.00  0.00      C2   H
ATOM   4735 HH22 ARG B  68     -20.369  26.363   2.171  0.00  0.00      C2   H
ATOM   4736 HH21 ARG B  68     -19.973  26.759   0.536  0.00  0.00      C2   H
ATOM   4737  N   LEU B  69     -16.137  21.373  -3.746  0.00  0.00      C2   N
ATOM   4738  CA  LEU B  69     -16.060  19.968  -4.152  0.00  0.00      C2   C
ATOM   4739  C   LEU B  69     -14.633  19.507  -4.497  0.00  0.00      C2   C
ATOM   4740  O   LEU B  69     -13.869  20.230  -5.079  0.00  0.00      C2   O
ATOM   4741  CB  LEU B  69     -17.108  19.782  -5.326  0.00  0.00      C2   C
ATOM   4742  CG  LEU B  69     -18.582  19.722  -4.907  0.00  0.00      C2   C
ATOM   4743  CD1 LEU B  69     -18.883  18.699  -3.766  0.00  0.00      C2   C
ATOM   4744  CD2 LEU B  69     -19.212  21.068  -4.412  0.00  0.00      C2   C
ATOM   4745  H   LEU B  69     -16.543  22.001  -4.425  0.00  0.00      C2   H
ATOM   4746  HA  LEU B  69     -16.286  19.419  -3.238  0.00  0.00      C2   H
ATOM   4747  HB3 LEU B  69     -16.888  18.853  -5.852  0.00  0.00      C2   H
ATOM   4748  HB2 LEU B  69     -16.969  20.616  -6.014  0.00  0.00      C2   H
ATOM   4749  HG  LEU B  69     -19.115  19.350  -5.782  0.00  0.00      C2   H
ATOM   4750 HD11 LEU B  69     -18.937  19.138  -2.770  0.00  0.00      C2   H
ATOM   4751 HD12 LEU B  69     -19.825  18.152  -3.802  0.00  0.00      C2   H
ATOM   4752 HD13 LEU B  69     -18.063  17.981  -3.751  0.00  0.00      C2   H
ATOM   4753 HD21 LEU B  69     -19.230  21.242  -3.336  0.00  0.00      C2   H
ATOM   4754 HD22 LEU B  69     -18.723  21.953  -4.817  0.00  0.00      C2   H
ATOM   4755 HD23 LEU B  69     -20.233  21.074  -4.795  0.00  0.00      C2   H
ATOM   4756  N   LEU B  70     -14.273  18.262  -4.208  0.00  0.00      C2   N
ATOM   4757  CA  LEU B  70     -13.032  17.509  -4.548  0.00  0.00      C2   C
ATOM   4758  C   LEU B  70     -13.424  16.069  -4.676  0.00  0.00      C2   C
ATOM   4759  O   LEU B  70     -14.281  15.634  -3.921  0.00  0.00      C2   O
ATOM   4760  CB  LEU B  70     -12.022  17.722  -3.420  0.00  0.00      C2   C
ATOM   4761  CG  LEU B  70     -10.681  16.900  -3.357  0.00  0.00      C2   C
ATOM   4762  CD1 LEU B  70      -9.835  16.898  -4.666  0.00  0.00      C2   C
ATOM   4763  CD2 LEU B  70      -9.843  17.247  -2.064  0.00  0.00      C2   C
ATOM   4764  H   LEU B  70     -15.012  17.663  -3.869  0.00  0.00      C2   H
ATOM   4765  HA  LEU B  70     -12.647  17.974  -5.455  0.00  0.00      C2   H
ATOM   4766  HB3 LEU B  70     -12.500  17.575  -2.451  0.00  0.00      C2   H
ATOM   4767  HB2 LEU B  70     -11.808  18.783  -3.288  0.00  0.00      C2   H
ATOM   4768  HG  LEU B  70     -11.021  15.868  -3.268  0.00  0.00      C2   H
ATOM   4769 HD11 LEU B  70      -8.959  17.534  -4.540  0.00  0.00      C2   H
ATOM   4770 HD12 LEU B  70      -9.593  15.874  -4.949  0.00  0.00      C2   H
ATOM   4771 HD13 LEU B  70     -10.415  17.405  -5.437  0.00  0.00      C2   H
ATOM   4772 HD21 LEU B  70      -9.407  16.490  -1.412  0.00  0.00      C2   H
ATOM   4773 HD22 LEU B  70      -8.925  17.796  -2.270  0.00  0.00      C2   H
ATOM   4774 HD23 LEU B  70     -10.513  17.823  -1.424  0.00  0.00      C2   H
ATOM   4775  N   VAL B  71     -12.842  15.329  -5.630  0.00  0.00      C2   N
ATOM   4776  CA  VAL B  71     -13.147  13.930  -5.925  0.00  0.00      C2   C
ATOM   4777  C   VAL B  71     -11.840  13.009  -5.968  0.00  0.00      C2   C
ATOM   4778  O   VAL B  71     -10.798  13.540  -6.280  0.00  0.00      C2   O
ATOM   4779  CB  VAL B  71     -14.047  13.762  -7.191  0.00  0.00      C2   C
ATOM   4780  CG1 VAL B  71     -15.121  14.875  -7.270  0.00  0.00      C2   C
ATOM   4781  CG2 VAL B  71     -13.252  13.807  -8.488  0.00  0.00      C2   C
ATOM   4782  H   VAL B  71     -12.017  15.618  -6.137  0.00  0.00      C2   H
ATOM   4783  HA  VAL B  71     -13.753  13.581  -5.089  0.00  0.00      C2   H
ATOM   4784  HB  VAL B  71     -14.533  12.787  -7.224  0.00  0.00      C2   H
ATOM   4785 HG11 VAL B  71     -14.717  15.876  -7.419  0.00  0.00      C2   H
ATOM   4786 HG12 VAL B  71     -15.936  14.720  -7.977  0.00  0.00      C2   H
ATOM   4787 HG13 VAL B  71     -15.627  14.861  -6.305  0.00  0.00      C2   H
ATOM   4788 HG21 VAL B  71     -12.493  13.044  -8.655  0.00  0.00      C2   H
ATOM   4789 HG22 VAL B  71     -13.984  13.784  -9.295  0.00  0.00      C2   H
ATOM   4790 HG23 VAL B  71     -12.713  14.752  -8.551  0.00  0.00      C2   H
ATOM   4791  N   SER B  72     -11.990  11.791  -5.649  0.00  0.00      C2   N
ATOM   4792  CA  SER B  72     -10.929  10.738  -5.651  0.00  0.00      C2   C
ATOM   4793  C   SER B  72     -11.465   9.439  -6.129  0.00  0.00      C2   C
ATOM   4794  O   SER B  72     -12.533   9.149  -5.706  0.00  0.00      C2   O
ATOM   4795  CB  SER B  72     -10.432  10.686  -4.248  0.00  0.00      C2   C
ATOM   4796  OG  SER B  72     -11.428  10.539  -3.195  0.00  0.00      C2   O
ATOM   4797  H   SER B  72     -12.872  11.535  -5.229  0.00  0.00      C2   H
ATOM   4798  HA  SER B  72     -10.178  10.939  -6.414  0.00  0.00      C2   H
ATOM   4799  HB3 SER B  72      -9.636  11.408  -4.066  0.00  0.00      C2   H
ATOM   4800  HB2 SER B  72      -9.816   9.799  -4.099  0.00  0.00      C2   H
ATOM   4801  HG  SER B  72     -11.715   9.625  -3.136  0.00  0.00      C2   H
ATOM   4802  N   ALA B  73     -10.722   8.645  -6.955  0.00  0.00      C2   N
ATOM   4803  CA  ALA B  73     -11.027   7.333  -7.362  0.00  0.00      C2   C
ATOM   4804  C   ALA B  73      -9.904   6.331  -7.014  0.00  0.00      C2   C
ATOM   4805  O   ALA B  73      -8.757   6.707  -6.834  0.00  0.00      C2   O
ATOM   4806  CB  ALA B  73     -11.311   7.263  -8.920  0.00  0.00      C2   C
ATOM   4807  H   ALA B  73      -9.784   8.922  -7.208  0.00  0.00      C2   H
ATOM   4808  HA  ALA B  73     -11.889   7.029  -6.767  0.00  0.00      C2   H
ATOM   4809  HB1 ALA B  73     -11.743   6.335  -9.294  0.00  0.00      C2   H
ATOM   4810  HB2 ALA B  73     -11.761   8.204  -9.235  0.00  0.00      C2   H
ATOM   4811  HB3 ALA B  73     -10.351   7.350  -9.429  0.00  0.00      C2   H
ATOM   4812  N   SER B  74     -10.279   5.046  -6.823  0.00  0.00      C2   N
ATOM   4813  CA  SER B  74      -9.346   4.031  -6.322  0.00  0.00      C2   C
ATOM   4814  C   SER B  74      -9.498   2.843  -7.223  0.00  0.00      C2   C
ATOM   4815  O   SER B  74     -10.623   2.452  -7.725  0.00  0.00      C2   O
ATOM   4816  CB  SER B  74      -9.631   3.879  -4.830  0.00  0.00      C2   C
ATOM   4817  OG  SER B  74     -11.005   3.444  -4.585  0.00  0.00      C2   O
ATOM   4818  H   SER B  74     -11.249   4.767  -6.779  0.00  0.00      C2   H
ATOM   4819  HA  SER B  74      -8.303   4.312  -6.468  0.00  0.00      C2   H
ATOM   4820  HB3 SER B  74      -9.441   4.774  -4.238  0.00  0.00      C2   H
ATOM   4821  HB2 SER B  74      -9.001   3.067  -4.466  0.00  0.00      C2   H
ATOM   4822  HG  SER B  74     -11.486   4.273  -4.643  0.00  0.00      C2   H
ATOM   4823  N   GLN B  75      -8.370   2.166  -7.435  0.00  0.00      C2   N
ATOM   4824  CA  GLN B  75      -8.311   0.861  -8.096  0.00  0.00      C2   C
ATOM   4825  C   GLN B  75      -8.961  -0.282  -7.343  0.00  0.00      C2   C
ATOM   4826  O   GLN B  75      -8.262  -0.846  -6.467  0.00  0.00      C2   O
ATOM   4827  CB  GLN B  75      -6.862   0.620  -8.603  0.00  0.00      C2   C
ATOM   4828  CG  GLN B  75      -6.227   1.759  -9.455  0.00  0.00      C2   C
ATOM   4829  CD  GLN B  75      -4.985   1.311 -10.270  0.00  0.00      C2   C
ATOM   4830  OE1 GLN B  75      -4.042   0.721  -9.769  0.00  0.00      C2   O
ATOM   4831  NE2 GLN B  75      -4.804   1.714 -11.472  0.00  0.00      C2   N
ATOM   4832  H   GLN B  75      -7.548   2.445  -6.919  0.00  0.00      C2   H
ATOM   4833  HA  GLN B  75      -8.889   0.997  -9.010  0.00  0.00      C2   H
ATOM   4834  HB3 GLN B  75      -6.808  -0.320  -9.152  0.00  0.00      C2   H
ATOM   4835  HB2 GLN B  75      -6.177   0.630  -7.755  0.00  0.00      C2   H
ATOM   4836  HG3 GLN B  75      -5.930   2.701  -8.994  0.00  0.00      C2   H
ATOM   4837  HG2 GLN B  75      -6.889   2.076 -10.260  0.00  0.00      C2   H
ATOM   4838 HE22 GLN B  75      -3.923   1.602 -11.952  0.00  0.00      C2   H
ATOM   4839 HE21 GLN B  75      -5.410   2.366 -11.949  0.00  0.00      C2   H
ATOM   4840  N   ASP B  76     -10.224  -0.545  -7.645  0.00  0.00      C2   N
ATOM   4841  CA  ASP B  76     -11.000  -1.606  -7.027  0.00  0.00      C2   C
ATOM   4842  C   ASP B  76     -11.722  -1.148  -5.745  0.00  0.00      C2   C
ATOM   4843  O   ASP B  76     -11.311  -1.513  -4.669  0.00  0.00      C2   O
ATOM   4844  CB  ASP B  76     -10.216  -2.960  -6.938  0.00  0.00      C2   C
ATOM   4845  CG  ASP B  76     -11.031  -4.144  -6.477  0.00  0.00      C2   C
ATOM   4846  OD1 ASP B  76     -12.302  -4.122  -6.383  0.00  0.00      C2   O
ATOM   4847  OD2 ASP B  76     -10.421  -5.245  -6.468  0.00  0.00      C2   O
ATOM   4848  H   ASP B  76     -10.714   0.125  -8.220  0.00  0.00      C2   H
ATOM   4849  HA  ASP B  76     -11.719  -1.774  -7.828  0.00  0.00      C2   H
ATOM   4850  HB3 ASP B  76      -9.366  -2.933  -6.256  0.00  0.00      C2   H
ATOM   4851  HB2 ASP B  76      -9.948  -3.252  -7.954  0.00  0.00      C2   H
ATOM   4852  N   GLY B  77     -12.568  -0.152  -5.864  0.00  0.00      C2   N
ATOM   4853  CA  GLY B  77     -13.124   0.627  -4.728  0.00  0.00      C2   C
ATOM   4854  C   GLY B  77     -14.287   1.467  -5.375  0.00  0.00      C2   C
ATOM   4855  O   GLY B  77     -14.796   1.142  -6.455  0.00  0.00      C2   O
ATOM   4856  H   GLY B  77     -12.828   0.098  -6.807  0.00  0.00      C2   H
ATOM   4857  HA3 GLY B  77     -12.339   1.317  -4.417  0.00  0.00      C2   H
ATOM   4858  HA2 GLY B  77     -13.584  -0.030  -3.990  0.00  0.00      C2   H
ATOM   4859  N   LYS B  78     -14.637   2.584  -4.705  0.00  0.00      C2   N
ATOM   4860  CA  LYS B  78     -15.631   3.600  -5.273  0.00  0.00      C2   C
ATOM   4861  C   LYS B  78     -14.873   4.817  -5.800  0.00  0.00      C2   C
ATOM   4862  O   LYS B  78     -13.669   4.901  -5.749  0.00  0.00      C2   O
ATOM   4863  CB  LYS B  78     -16.539   3.934  -4.069  0.00  0.00      C2   C
ATOM   4864  CG  LYS B  78     -17.578   2.923  -3.753  0.00  0.00      C2   C
ATOM   4865  CD  LYS B  78     -17.139   1.717  -2.863  0.00  0.00      C2   C
ATOM   4866  CE  LYS B  78     -18.275   1.070  -2.117  0.00  0.00      C2   C
ATOM   4867  NZ  LYS B  78     -19.437   0.651  -2.902  0.00  0.00      C2   N
ATOM   4868  H   LYS B  78     -14.102   2.880  -3.901  0.00  0.00      C2   H
ATOM   4869  HA  LYS B  78     -16.236   3.291  -6.125  0.00  0.00      C2   H
ATOM   4870  HB3 LYS B  78     -17.092   4.817  -4.388  0.00  0.00      C2   H
ATOM   4871  HB2 LYS B  78     -16.029   4.254  -3.160  0.00  0.00      C2   H
ATOM   4872  HG3 LYS B  78     -18.117   2.583  -4.637  0.00  0.00      C2   H
ATOM   4873  HG2 LYS B  78     -18.370   3.419  -3.191  0.00  0.00      C2   H
ATOM   4874  HD3 LYS B  78     -16.514   2.023  -2.024  0.00  0.00      C2   H
ATOM   4875  HD2 LYS B  78     -16.478   1.136  -3.506  0.00  0.00      C2   H
ATOM   4876  HE3 LYS B  78     -18.605   1.747  -1.329  0.00  0.00      C2   H
ATOM   4877  HE2 LYS B  78     -17.843   0.228  -1.576  0.00  0.00      C2   H
ATOM   4878  HZ1 LYS B  78     -19.915   1.515  -3.114  0.00  0.00      C2   H
ATOM   4879  HZ2 LYS B  78     -19.384   0.152  -3.779  0.00  0.00      C2   H
ATOM   4880  HZ3 LYS B  78     -20.070   0.060  -2.381  0.00  0.00      C2   H
ATOM   4881  N   LEU B  79     -15.674   5.764  -6.260  0.00  0.00      C2   N
ATOM   4882  CA  LEU B  79     -15.373   7.150  -6.573  0.00  0.00      C2   C
ATOM   4883  C   LEU B  79     -16.178   7.943  -5.490  0.00  0.00      C2   C
ATOM   4884  O   LEU B  79     -17.412   7.860  -5.575  0.00  0.00      C2   O
ATOM   4885  CB  LEU B  79     -15.844   7.345  -8.043  0.00  0.00      C2   C
ATOM   4886  CG  LEU B  79     -16.143   8.803  -8.479  0.00  0.00      C2   C
ATOM   4887  CD1 LEU B  79     -15.349  10.037  -7.882  0.00  0.00      C2   C
ATOM   4888  CD2 LEU B  79     -16.253   8.946  -9.994  0.00  0.00      C2   C
ATOM   4889  H   LEU B  79     -16.669   5.622  -6.362  0.00  0.00      C2   H
ATOM   4890  HA  LEU B  79     -14.320   7.341  -6.366  0.00  0.00      C2   H
ATOM   4891  HB3 LEU B  79     -16.833   6.983  -8.322  0.00  0.00      C2   H
ATOM   4892  HB2 LEU B  79     -15.049   6.983  -8.696  0.00  0.00      C2   H
ATOM   4893  HG  LEU B  79     -17.063   8.954  -7.914  0.00  0.00      C2   H
ATOM   4894 HD11 LEU B  79     -14.607   9.637  -7.191  0.00  0.00      C2   H
ATOM   4895 HD12 LEU B  79     -14.900  10.819  -8.494  0.00  0.00      C2   H
ATOM   4896 HD13 LEU B  79     -15.886  10.684  -7.188  0.00  0.00      C2   H
ATOM   4897 HD21 LEU B  79     -17.240   9.369 -10.180  0.00  0.00      C2   H
ATOM   4898 HD22 LEU B  79     -15.500   9.608 -10.420  0.00  0.00      C2   H
ATOM   4899 HD23 LEU B  79     -16.314   8.015 -10.558  0.00  0.00      C2   H
ATOM   4900  N   ILE B  80     -15.497   8.526  -4.510  0.00  0.00      C2   N
ATOM   4901  CA  ILE B  80     -16.024   9.433  -3.506  0.00  0.00      C2   C
ATOM   4902  C   ILE B  80     -15.964  10.859  -3.992  0.00  0.00      C2   C
ATOM   4903  O   ILE B  80     -14.961  11.265  -4.596  0.00  0.00      C2   O
ATOM   4904  CB  ILE B  80     -15.336   9.140  -2.167  0.00  0.00      C2   C
ATOM   4905  CG1 ILE B  80     -15.385   7.636  -1.749  0.00  0.00      C2   C
ATOM   4906  CG2 ILE B  80     -15.885  10.023  -0.991  0.00  0.00      C2   C
ATOM   4907  CD1 ILE B  80     -14.440   7.209  -0.584  0.00  0.00      C2   C
ATOM   4908  H   ILE B  80     -14.566   8.852  -4.728  0.00  0.00      C2   H
ATOM   4909  HA  ILE B  80     -17.051   9.094  -3.371  0.00  0.00      C2   H
ATOM   4910  HB  ILE B  80     -14.296   9.431  -2.319  0.00  0.00      C2   H
ATOM   4911 HG13 ILE B  80     -15.166   6.994  -2.603  0.00  0.00      C2   H
ATOM   4912 HG12 ILE B  80     -16.435   7.404  -1.569  0.00  0.00      C2   H
ATOM   4913 HG21 ILE B  80     -15.424   9.812  -0.026  0.00  0.00      C2   H
ATOM   4914 HG22 ILE B  80     -15.821  11.099  -1.155  0.00  0.00      C2   H
ATOM   4915 HG23 ILE B  80     -16.922   9.832  -0.716  0.00  0.00      C2   H
ATOM   4916 HD11 ILE B  80     -14.754   7.614   0.378  0.00  0.00      C2   H
ATOM   4917 HD12 ILE B  80     -14.413   6.125  -0.477  0.00  0.00      C2   H
ATOM   4918 HD13 ILE B  80     -13.410   7.503  -0.785  0.00  0.00      C2   H
ATOM   4919  N   ILE B  81     -17.086  11.537  -3.735  0.00  0.00      C2   N
ATOM   4920  CA  ILE B  81     -17.271  12.934  -3.939  0.00  0.00      C2   C
ATOM   4921  C   ILE B  81     -17.287  13.435  -2.506  0.00  0.00      C2   C
ATOM   4922  O   ILE B  81     -17.937  12.867  -1.656  0.00  0.00      C2   O
ATOM   4923  CB  ILE B  81     -18.629  13.248  -4.635  0.00  0.00      C2   C
ATOM   4924  CG1 ILE B  81     -19.009  12.307  -5.774  0.00  0.00      C2   C
ATOM   4925  CG2 ILE B  81     -18.615  14.776  -4.941  0.00  0.00      C2   C
ATOM   4926  CD1 ILE B  81     -18.198  12.379  -7.084  0.00  0.00      C2   C
ATOM   4927  H   ILE B  81     -17.868  11.100  -3.267  0.00  0.00      C2   H
ATOM   4928  HA  ILE B  81     -16.384  13.281  -4.470  0.00  0.00      C2   H
ATOM   4929  HB  ILE B  81     -19.418  13.206  -3.884  0.00  0.00      C2   H
ATOM   4930 HG13 ILE B  81     -20.061  12.487  -5.995  0.00  0.00      C2   H
ATOM   4931 HG12 ILE B  81     -18.934  11.271  -5.444  0.00  0.00      C2   H
ATOM   4932 HG21 ILE B  81     -19.515  14.939  -5.533  0.00  0.00      C2   H
ATOM   4933 HG22 ILE B  81     -18.547  15.391  -4.044  0.00  0.00      C2   H
ATOM   4934 HG23 ILE B  81     -17.700  15.079  -5.451  0.00  0.00      C2   H
ATOM   4935 HD11 ILE B  81     -17.187  12.698  -6.831  0.00  0.00      C2   H
ATOM   4936 HD12 ILE B  81     -18.141  11.482  -7.700  0.00  0.00      C2   H
ATOM   4937 HD13 ILE B  81     -18.632  13.166  -7.701  0.00  0.00      C2   H
ATOM   4938  N   TRP B  82     -16.488  14.465  -2.173  0.00  0.00      C2   N
ATOM   4939  CA  TRP B  82     -16.254  15.208  -0.894  0.00  0.00      C2   C
ATOM   4940  C   TRP B  82     -16.664  16.644  -1.082  0.00  0.00      C2   C
ATOM   4941  O   TRP B  82     -16.452  17.189  -2.194  0.00  0.00      C2   O
ATOM   4942  CB  TRP B  82     -14.769  15.173  -0.550  0.00  0.00      C2   C
ATOM   4943  CG  TRP B  82     -14.054  13.828  -0.525  0.00  0.00      C2   C
ATOM   4944  CD1 TRP B  82     -13.710  13.120  -1.636  0.00  0.00      C2   C
ATOM   4945  CD2 TRP B  82     -13.615  13.038   0.580  0.00  0.00      C2   C
ATOM   4946  NE1 TRP B  82     -13.022  11.984  -1.311  0.00  0.00      C2   N
ATOM   4947  CE2 TRP B  82     -12.974  11.776   0.065  0.00  0.00      C2   C
ATOM   4948  CE3 TRP B  82     -13.792  13.139   1.957  0.00  0.00      C2   C
ATOM   4949  CZ2 TRP B  82     -12.547  10.730   0.937  0.00  0.00      C2   C
ATOM   4950  CZ3 TRP B  82     -13.379  12.063   2.805  0.00  0.00      C2   C
ATOM   4951  CH2 TRP B  82     -12.747  10.908   2.339  0.00  0.00      C2   C
ATOM   4952  H   TRP B  82     -15.918  14.760  -2.953  0.00  0.00      C2   H
ATOM   4953  HA  TRP B  82     -16.842  14.688  -0.138  0.00  0.00      C2   H
ATOM   4954  HB3 TRP B  82     -14.686  15.633   0.435  0.00  0.00      C2   H
ATOM   4955  HB2 TRP B  82     -14.138  15.765  -1.214  0.00  0.00      C2   H
ATOM   4956  HD1 TRP B  82     -13.847  13.593  -2.598  0.00  0.00      C2   H
ATOM   4957  HE1 TRP B  82     -12.572  11.369  -1.973  0.00  0.00      C2   H
ATOM   4958  HE3 TRP B  82     -14.180  14.082   2.315  0.00  0.00      C2   H
ATOM   4959  HZ2 TRP B  82     -12.128   9.791   0.609  0.00  0.00      C2   H
ATOM   4960  HZ3 TRP B  82     -13.478  12.079   3.880  0.00  0.00      C2   H
ATOM   4961  HH2 TRP B  82     -12.489  10.151   3.065  0.00  0.00      C2   H
ATOM   4962  N   ASP B  83     -17.169  17.231  -0.041  0.00  0.00      C2   N
ATOM   4963  CA  ASP B  83     -17.174  18.614   0.223  0.00  0.00      C2   C
ATOM   4964  C   ASP B  83     -15.842  18.769   1.051  0.00  0.00      C2   C
ATOM   4965  O   ASP B  83     -15.716  18.221   2.176  0.00  0.00      C2   O
ATOM   4966  CB  ASP B  83     -18.556  18.980   0.947  0.00  0.00      C2   C
ATOM   4967  CG  ASP B  83     -18.538  20.366   1.532  0.00  0.00      C2   C
ATOM   4968  OD1 ASP B  83     -17.523  20.980   1.918  0.00  0.00      C2   O
ATOM   4969  OD2 ASP B  83     -19.685  20.828   1.831  0.00  0.00      C2   O
ATOM   4970  H   ASP B  83     -17.299  16.682   0.797  0.00  0.00      C2   H
ATOM   4971  HA  ASP B  83     -17.030  19.241  -0.657  0.00  0.00      C2   H
ATOM   4972  HB3 ASP B  83     -18.806  18.202   1.669  0.00  0.00      C2   H
ATOM   4973  HB2 ASP B  83     -19.327  18.899   0.182  0.00  0.00      C2   H
ATOM   4974  N   SER B  84     -14.935  19.613   0.621  0.00  0.00      C2   N
ATOM   4975  CA  SER B  84     -13.662  20.017   1.145  0.00  0.00      C2   C
ATOM   4976  C   SER B  84     -13.651  21.130   2.177  0.00  0.00      C2   C
ATOM   4977  O   SER B  84     -12.638  21.312   2.874  0.00  0.00      C2   O
ATOM   4978  CB  SER B  84     -12.642  20.216   0.067  0.00  0.00      C2   C
ATOM   4979  OG  SER B  84     -12.765  21.399  -0.670  0.00  0.00      C2   O
ATOM   4980  H   SER B  84     -15.186  20.153  -0.195  0.00  0.00      C2   H
ATOM   4981  HA  SER B  84     -13.406  19.060   1.598  0.00  0.00      C2   H
ATOM   4982  HB3 SER B  84     -12.733  19.486  -0.737  0.00  0.00      C2   H
ATOM   4983  HB2 SER B  84     -11.707  20.168   0.625  0.00  0.00      C2   H
ATOM   4984  HG  SER B  84     -13.590  21.263  -1.142  0.00  0.00      C2   H
ATOM   4985  N   TYR B  85     -14.784  21.797   2.422  0.00  0.00      C2   N
ATOM   4986  CA  TYR B  85     -14.971  22.728   3.505  0.00  0.00      C2   C
ATOM   4987  C   TYR B  85     -15.400  22.014   4.784  0.00  0.00      C2   C
ATOM   4988  O   TYR B  85     -14.608  21.838   5.691  0.00  0.00      C2   O
ATOM   4989  CB  TYR B  85     -15.946  23.814   3.013  0.00  0.00      C2   C
ATOM   4990  CG  TYR B  85     -15.454  24.871   2.006  0.00  0.00      C2   C
ATOM   4991  CD1 TYR B  85     -14.252  24.812   1.295  0.00  0.00      C2   C
ATOM   4992  CD2 TYR B  85     -16.314  25.952   1.775  0.00  0.00      C2   C
ATOM   4993  CE1 TYR B  85     -13.913  25.898   0.445  0.00  0.00      C2   C
ATOM   4994  CE2 TYR B  85     -15.954  27.047   0.863  0.00  0.00      C2   C
ATOM   4995  CZ  TYR B  85     -14.747  27.021   0.172  0.00  0.00      C2   C
ATOM   4996  OH  TYR B  85     -14.375  27.998  -0.782  0.00  0.00      C2   O
ATOM   4997  H   TYR B  85     -15.650  21.432   2.052  0.00  0.00      C2   H
ATOM   4998  HA  TYR B  85     -14.010  23.203   3.704  0.00  0.00      C2   H
ATOM   4999  HB3 TYR B  85     -16.298  24.328   3.908  0.00  0.00      C2   H
ATOM   5000  HB2 TYR B  85     -16.829  23.283   2.658  0.00  0.00      C2   H
ATOM   5001  HD1 TYR B  85     -13.574  23.980   1.415  0.00  0.00      C2   H
ATOM   5002  HD2 TYR B  85     -17.260  26.042   2.287  0.00  0.00      C2   H
ATOM   5003  HE1 TYR B  85     -13.002  25.912  -0.134  0.00  0.00      C2   H
ATOM   5004  HE2 TYR B  85     -16.631  27.886   0.794  0.00  0.00      C2   H
ATOM   5005  HH  TYR B  85     -14.627  28.900  -0.573  0.00  0.00      C2   H
ATOM   5006  N   THR B  86     -16.608  21.384   4.680  0.00  0.00      C2   N
ATOM   5007  CA  THR B  86     -17.186  20.578   5.786  0.00  0.00      C2   C
ATOM   5008  C   THR B  86     -16.445  19.271   6.158  0.00  0.00      C2   C
ATOM   5009  O   THR B  86     -16.545  18.830   7.293  0.00  0.00      C2   O
ATOM   5010  CB  THR B  86     -18.694  20.319   5.519  0.00  0.00      C2   C
ATOM   5011  OG1 THR B  86     -18.942  19.364   4.476  0.00  0.00      C2   O
ATOM   5012  CG2 THR B  86     -19.394  21.614   5.108  0.00  0.00      C2   C
ATOM   5013  H   THR B  86     -17.199  21.391   3.861  0.00  0.00      C2   H
ATOM   5014  HA  THR B  86     -17.177  21.295   6.607  0.00  0.00      C2   H
ATOM   5015  HB  THR B  86     -19.236  19.901   6.366  0.00  0.00      C2   H
ATOM   5016  HG1 THR B  86     -18.803  19.891   3.686  0.00  0.00      C2   H
ATOM   5017 HG21 THR B  86     -19.126  22.432   5.776  0.00  0.00      C2   H
ATOM   5018 HG22 THR B  86     -19.102  21.908   4.100  0.00  0.00      C2   H
ATOM   5019 HG23 THR B  86     -20.483  21.561   5.134  0.00  0.00      C2   H
ATOM   5020  N   THR B  87     -15.593  18.717   5.211  0.00  0.00      C2   N
ATOM   5021  CA  THR B  87     -14.854  17.481   5.290  0.00  0.00      C2   C
ATOM   5022  C   THR B  87     -15.740  16.211   5.508  0.00  0.00      C2   C
ATOM   5023  O   THR B  87     -15.598  15.462   6.458  0.00  0.00      C2   O
ATOM   5024  CB  THR B  87     -13.633  17.597   6.245  0.00  0.00      C2   C
ATOM   5025  OG1 THR B  87     -13.016  18.851   5.874  0.00  0.00      C2   O
ATOM   5026  CG2 THR B  87     -12.676  16.427   6.055  0.00  0.00      C2   C
ATOM   5027  H   THR B  87     -15.697  19.083   4.275  0.00  0.00      C2   H
ATOM   5028  HA  THR B  87     -14.425  17.292   4.306  0.00  0.00      C2   H
ATOM   5029  HB  THR B  87     -13.933  17.645   7.292  0.00  0.00      C2   H
ATOM   5030  HG1 THR B  87     -13.704  19.515   5.963  0.00  0.00      C2   H
ATOM   5031 HG21 THR B  87     -12.173  16.308   5.095  0.00  0.00      C2   H
ATOM   5032 HG22 THR B  87     -11.829  16.534   6.732  0.00  0.00      C2   H
ATOM   5033 HG23 THR B  87     -13.134  15.456   6.243  0.00  0.00      C2   H
ATOM   5034  N   ASN B  88     -16.765  16.047   4.657  0.00  0.00      C2   N
ATOM   5035  CA  ASN B  88     -17.822  15.100   4.709  0.00  0.00      C2   C
ATOM   5036  C   ASN B  88     -17.860  14.563   3.326  0.00  0.00      C2   C
ATOM   5037  O   ASN B  88     -17.826  15.299   2.334  0.00  0.00      C2   O
ATOM   5038  CB  ASN B  88     -19.084  15.826   5.019  0.00  0.00      C2   C
ATOM   5039  CG  ASN B  88     -19.355  16.237   6.445  0.00  0.00      C2   C
ATOM   5040  OD1 ASN B  88     -18.631  15.915   7.401  0.00  0.00      C2   O
ATOM   5041  ND2 ASN B  88     -20.564  16.724   6.661  0.00  0.00      C2   N
ATOM   5042  H   ASN B  88     -16.779  16.590   3.805  0.00  0.00      C2   H
ATOM   5043  HA  ASN B  88     -17.563  14.402   5.506  0.00  0.00      C2   H
ATOM   5044  HB3 ASN B  88     -19.905  15.112   4.953  0.00  0.00      C2   H
ATOM   5045  HB2 ASN B  88     -19.315  16.662   4.359  0.00  0.00      C2   H
ATOM   5046 HD22 ASN B  88     -20.761  16.998   7.613  0.00  0.00      C2   H
ATOM   5047 HD21 ASN B  88     -21.085  17.161   5.914  0.00  0.00      C2   H
ATOM   5048  N   LYS B  89     -18.237  13.257   3.243  0.00  0.00      C2   N
ATOM   5049  CA  LYS B  89     -18.418  12.531   1.999  0.00  0.00      C2   C
ATOM   5050  C   LYS B  89     -19.803  12.680   1.386  0.00  0.00      C2   C
ATOM   5051  O   LYS B  89     -20.668  12.091   1.991  0.00  0.00      C2   O
ATOM   5052  CB  LYS B  89     -18.003  11.062   2.158  0.00  0.00      C2   C
ATOM   5053  CG  LYS B  89     -16.610  10.932   2.777  0.00  0.00      C2   C
ATOM   5054  CD  LYS B  89     -16.087   9.535   3.069  0.00  0.00      C2   C
ATOM   5055  CE  LYS B  89     -16.683   8.914   4.340  0.00  0.00      C2   C
ATOM   5056  NZ  LYS B  89     -16.306   9.563   5.581  0.00  0.00      C2   N
ATOM   5057  H   LYS B  89     -18.354  12.770   4.120  0.00  0.00      C2   H
ATOM   5058  HA  LYS B  89     -17.823  12.923   1.175  0.00  0.00      C2   H
ATOM   5059  HB3 LYS B  89     -17.991  10.624   1.160  0.00  0.00      C2   H
ATOM   5060  HB2 LYS B  89     -18.693  10.452   2.741  0.00  0.00      C2   H
ATOM   5061  HG3 LYS B  89     -16.577  11.553   3.672  0.00  0.00      C2   H
ATOM   5062  HG2 LYS B  89     -15.890  11.428   2.126  0.00  0.00      C2   H
[truncated: 800,512 more chars]
