# Supplementary material for: Structural basis of THC analog activity at the Cannabinoid 1 receptor
Source: Nat Commun. 2025 Jan 8;16:486. doi: 10.1038/s41467-024-55808-4 (PMC11711184; doi:10.1038/s41467-024-55808-4)
Supplement: Supplementary file 6 — Source Data [file 41467_2024_55808_MOESM6_ESM.zip › MD_sim_coordinates/8b_Cannabinol_end_1000ns.pdb]

CRYST1  101.734  112.695  139.364  90.00  90.00  90.00 P 1           1
ATOM      1  CH3 ACE A   2     -12.010  31.708  12.110  0.00  0.00      C2   C
ATOM      2  C   ACE A   2     -12.837  30.995  13.232  0.00  0.00      C2   C
ATOM      3  O   ACE A   2     -12.701  29.779  13.362  0.00  0.00      C2   O
ATOM      4  1H  ACE A   2     -12.233  32.773  12.063  0.00  0.00      C2   H
ATOM      5  2H  ACE A   2     -10.966  31.571  12.394  0.00  0.00      C2   H
ATOM      6  3H  ACE A   2     -12.076  31.258  11.119  0.00  0.00      C2   H
ATOM      7  N   CYS A   3     -13.466  31.706  14.172  0.00  0.00      C2   N
ATOM      8  CA  CYS A   3     -14.236  31.190  15.299  0.00  0.00      C2   C
ATOM      9  C   CYS A   3     -15.663  30.774  14.850  0.00  0.00      C2   C
ATOM     10  O   CYS A   3     -16.080  29.634  15.099  0.00  0.00      C2   O
ATOM     11  CB  CYS A   3     -14.342  32.186  16.426  0.00  0.00      C2   C
ATOM     12  SG  CYS A   3     -12.719  32.724  17.052  0.00  0.00      C2   S
ATOM     13  H2  CYS A   3     -13.570  32.704  14.065  0.00  0.00      C2   H
ATOM     14  HA  CYS A   3     -13.851  30.267  15.733  0.00  0.00      C2   H
ATOM     15  HB3 CYS A   3     -14.975  31.832  17.240  0.00  0.00      C2   H
ATOM     16  HB2 CYS A   3     -14.683  33.118  15.976  0.00  0.00      C2   H
ATOM     17  HG  CYS A   3     -12.274  33.064  15.839  0.00  0.00      C2   H
ATOM     18  N   THR A   4     -16.435  31.632  14.155  0.00  0.00      C2   N
ATOM     19  CA  THR A   4     -17.741  31.218  13.561  0.00  0.00      C2   C
ATOM     20  C   THR A   4     -17.409  30.957  12.069  0.00  0.00      C2   C
ATOM     21  O   THR A   4     -16.348  31.339  11.590  0.00  0.00      C2   O
ATOM     22  CB  THR A   4     -18.786  32.354  13.653  0.00  0.00      C2   C
ATOM     23  OG1 THR A   4     -18.210  33.603  13.369  0.00  0.00      C2   O
ATOM     24  CG2 THR A   4     -19.259  32.423  15.118  0.00  0.00      C2   C
ATOM     25  H   THR A   4     -16.085  32.550  13.920  0.00  0.00      C2   H
ATOM     26  HA  THR A   4     -18.052  30.314  14.084  0.00  0.00      C2   H
ATOM     27  HB  THR A   4     -19.669  32.089  13.072  0.00  0.00      C2   H
ATOM     28  HG1 THR A   4     -18.195  33.739  12.419  0.00  0.00      C2   H
ATOM     29 HG21 THR A   4     -18.379  32.532  15.751  0.00  0.00      C2   H
ATOM     30 HG22 THR A   4     -19.836  33.328  15.311  0.00  0.00      C2   H
ATOM     31 HG23 THR A   4     -19.732  31.529  15.522  0.00  0.00      C2   H
ATOM     32  N   LEU A   5     -18.429  30.325  11.415  0.00  0.00      C2   N
ATOM     33  CA  LEU A   5     -18.455  30.176   9.959  0.00  0.00      C2   C
ATOM     34  C   LEU A   5     -18.977  31.462   9.278  0.00  0.00      C2   C
ATOM     35  O   LEU A   5     -19.789  32.157   9.941  0.00  0.00      C2   O
ATOM     36  CB  LEU A   5     -19.364  29.031   9.616  0.00  0.00      C2   C
ATOM     37  CG  LEU A   5     -18.932  27.716  10.364  0.00  0.00      C2   C
ATOM     38  CD1 LEU A   5     -19.985  26.590  10.117  0.00  0.00      C2   C
ATOM     39  CD2 LEU A   5     -17.440  27.393  10.096  0.00  0.00      C2   C
ATOM     40  H   LEU A   5     -19.258  30.214  11.981  0.00  0.00      C2   H
ATOM     41  HA  LEU A   5     -17.457  30.042   9.541  0.00  0.00      C2   H
ATOM     42  HB3 LEU A   5     -19.486  28.864   8.546  0.00  0.00      C2   H
ATOM     43  HB2 LEU A   5     -20.331  29.315  10.031  0.00  0.00      C2   H
ATOM     44  HG  LEU A   5     -18.965  27.836  11.446  0.00  0.00      C2   H
ATOM     45 HD11 LEU A   5     -19.832  25.696  10.722  0.00  0.00      C2   H
ATOM     46 HD12 LEU A   5     -21.002  26.983  10.126  0.00  0.00      C2   H
ATOM     47 HD13 LEU A   5     -19.851  26.135   9.135  0.00  0.00      C2   H
ATOM     48 HD21 LEU A   5     -17.034  27.726   9.141  0.00  0.00      C2   H
ATOM     49 HD22 LEU A   5     -16.816  27.683  10.941  0.00  0.00      C2   H
ATOM     50 HD23 LEU A   5     -17.394  26.314   9.954  0.00  0.00      C2   H
ATOM     51  N   SER A   6     -18.544  31.733   8.053  0.00  0.00      C2   N
ATOM     52  CA  SER A   6     -19.224  32.651   7.157  0.00  0.00      C2   C
ATOM     53  C   SER A   6     -20.445  31.963   6.502  0.00  0.00      C2   C
ATOM     54  O   SER A   6     -20.658  30.774   6.636  0.00  0.00      C2   O
ATOM     55  CB  SER A   6     -18.263  33.200   6.057  0.00  0.00      C2   C
ATOM     56  OG  SER A   6     -17.975  32.383   5.003  0.00  0.00      C2   O
ATOM     57  H   SER A   6     -17.823  31.200   7.589  0.00  0.00      C2   H
ATOM     58  HA  SER A   6     -19.566  33.432   7.835  0.00  0.00      C2   H
ATOM     59  HB3 SER A   6     -17.323  33.289   6.603  0.00  0.00      C2   H
ATOM     60  HB2 SER A   6     -18.529  34.214   5.759  0.00  0.00      C2   H
ATOM     61  HG  SER A   6     -17.384  31.712   5.351  0.00  0.00      C2   H
ATOM     62  N   ALA A   7     -21.351  32.759   5.796  0.00  0.00      C2   N
ATOM     63  CA  ALA A   7     -22.544  32.283   5.143  0.00  0.00      C2   C
ATOM     64  C   ALA A   7     -22.311  31.164   4.091  0.00  0.00      C2   C
ATOM     65  O   ALA A   7     -23.167  30.261   3.987  0.00  0.00      C2   O
ATOM     66  CB  ALA A   7     -23.137  33.538   4.421  0.00  0.00      C2   C
ATOM     67  H   ALA A   7     -21.010  33.679   5.559  0.00  0.00      C2   H
ATOM     68  HA  ALA A   7     -23.284  31.903   5.848  0.00  0.00      C2   H
ATOM     69  HB1 ALA A   7     -23.315  34.418   5.039  0.00  0.00      C2   H
ATOM     70  HB2 ALA A   7     -22.659  33.639   3.447  0.00  0.00      C2   H
ATOM     71  HB3 ALA A   7     -24.094  33.125   4.102  0.00  0.00      C2   H
ATOM     72  N   GLU A   8     -21.139  31.363   3.467  0.00  0.00      C2   N
ATOM     73  CA  GLU A   8     -20.633  30.517   2.419  0.00  0.00      C2   C
ATOM     74  C   GLU A   8     -20.182  29.192   3.071  0.00  0.00      C2   C
ATOM     75  O   GLU A   8     -20.503  28.153   2.592  0.00  0.00      C2   O
ATOM     76  CB  GLU A   8     -19.399  31.162   1.752  0.00  0.00      C2   C
ATOM     77  CG  GLU A   8     -19.707  32.619   1.238  0.00  0.00      C2   C
ATOM     78  CD  GLU A   8     -20.895  32.853   0.353  0.00  0.00      C2   C
ATOM     79  OE1 GLU A   8     -21.756  33.696   0.638  0.00  0.00      C2   O
ATOM     80  OE2 GLU A   8     -21.056  32.148  -0.694  0.00  0.00      C2   O
ATOM     81  H   GLU A   8     -20.481  32.059   3.790  0.00  0.00      C2   H
ATOM     82  HA  GLU A   8     -21.435  30.370   1.696  0.00  0.00      C2   H
ATOM     83  HB3 GLU A   8     -19.056  30.501   0.956  0.00  0.00      C2   H
ATOM     84  HB2 GLU A   8     -18.593  31.284   2.476  0.00  0.00      C2   H
ATOM     85  HG3 GLU A   8     -18.835  32.873   0.636  0.00  0.00      C2   H
ATOM     86  HG2 GLU A   8     -19.654  33.292   2.094  0.00  0.00      C2   H
ATOM     87  N   ASP A   9     -19.492  29.276   4.202  0.00  0.00      C2   N
ATOM     88  CA  ASP A   9     -19.020  28.140   4.980  0.00  0.00      C2   C
ATOM     89  C   ASP A   9     -20.177  27.451   5.736  0.00  0.00      C2   C
ATOM     90  O   ASP A   9     -20.182  26.232   5.711  0.00  0.00      C2   O
ATOM     91  CB  ASP A   9     -17.864  28.344   5.923  0.00  0.00      C2   C
ATOM     92  CG  ASP A   9     -16.742  29.269   5.469  0.00  0.00      C2   C
ATOM     93  OD1 ASP A   9     -16.535  30.299   6.208  0.00  0.00      C2   O
ATOM     94  OD2 ASP A   9     -16.071  28.975   4.512  0.00  0.00      C2   O
ATOM     95  H   ASP A   9     -19.416  30.219   4.555  0.00  0.00      C2   H
ATOM     96  HA  ASP A   9     -18.727  27.379   4.257  0.00  0.00      C2   H
ATOM     97  HB3 ASP A   9     -17.457  27.370   6.195  0.00  0.00      C2   H
ATOM     98  HB2 ASP A   9     -18.113  28.809   6.877  0.00  0.00      C2   H
ATOM     99  N   LYS A  10     -21.180  28.171   6.319  0.00  0.00      C2   N
ATOM    100  CA  LYS A  10     -22.523  27.640   6.723  0.00  0.00      C2   C
ATOM    101  C   LYS A  10     -23.315  26.878   5.679  0.00  0.00      C2   C
ATOM    102  O   LYS A  10     -24.020  25.943   6.016  0.00  0.00      C2   O
ATOM    103  CB  LYS A  10     -23.355  28.737   7.226  0.00  0.00      C2   C
ATOM    104  CG  LYS A  10     -22.910  29.457   8.534  0.00  0.00      C2   C
ATOM    105  CD  LYS A  10     -23.775  30.689   8.874  0.00  0.00      C2   C
ATOM    106  CE  LYS A  10     -23.404  31.267  10.283  0.00  0.00      C2   C
ATOM    107  NZ  LYS A  10     -24.139  32.517  10.485  0.00  0.00      C2   N
ATOM    108  H   LYS A  10     -20.996  29.153   6.471  0.00  0.00      C2   H
ATOM    109  HA  LYS A  10     -22.366  26.971   7.569  0.00  0.00      C2   H
ATOM    110  HB3 LYS A  10     -24.388  28.402   7.319  0.00  0.00      C2   H
ATOM    111  HB2 LYS A  10     -23.441  29.514   6.467  0.00  0.00      C2   H
ATOM    112  HG3 LYS A  10     -21.886  29.818   8.441  0.00  0.00      C2   H
ATOM    113  HG2 LYS A  10     -22.980  28.784   9.389  0.00  0.00      C2   H
ATOM    114  HD3 LYS A  10     -24.831  30.448   8.749  0.00  0.00      C2   H
ATOM    115  HD2 LYS A  10     -23.509  31.370   8.065  0.00  0.00      C2   H
ATOM    116  HE3 LYS A  10     -22.349  31.531  10.359  0.00  0.00      C2   H
ATOM    117  HE2 LYS A  10     -23.655  30.537  11.052  0.00  0.00      C2   H
ATOM    118  HZ1 LYS A  10     -23.734  33.153   9.813  0.00  0.00      C2   H
ATOM    119  HZ2 LYS A  10     -25.108  32.432  10.215  0.00  0.00      C2   H
ATOM    120  HZ3 LYS A  10     -24.183  32.920  11.410  0.00  0.00      C2   H
ATOM    121  N   ALA A  11     -23.151  27.311   4.479  0.00  0.00      C2   N
ATOM    122  CA  ALA A  11     -23.745  26.603   3.329  0.00  0.00      C2   C
ATOM    123  C   ALA A  11     -22.997  25.297   3.115  0.00  0.00      C2   C
ATOM    124  O   ALA A  11     -23.603  24.245   3.192  0.00  0.00      C2   O
ATOM    125  CB  ALA A  11     -23.801  27.463   1.985  0.00  0.00      C2   C
ATOM    126  H   ALA A  11     -22.519  28.078   4.302  0.00  0.00      C2   H
ATOM    127  HA  ALA A  11     -24.756  26.313   3.616  0.00  0.00      C2   H
ATOM    128  HB1 ALA A  11     -24.267  28.435   2.145  0.00  0.00      C2   H
ATOM    129  HB2 ALA A  11     -22.829  27.646   1.528  0.00  0.00      C2   H
ATOM    130  HB3 ALA A  11     -24.470  27.001   1.259  0.00  0.00      C2   H
ATOM    131  N   ALA A  12     -21.709  25.375   2.870  0.00  0.00      C2   N
ATOM    132  CA  ALA A  12     -20.694  24.292   2.635  0.00  0.00      C2   C
ATOM    133  C   ALA A  12     -20.693  23.242   3.800  0.00  0.00      C2   C
ATOM    134  O   ALA A  12     -20.724  22.072   3.521  0.00  0.00      C2   O
ATOM    135  CB  ALA A  12     -19.333  24.768   2.251  0.00  0.00      C2   C
ATOM    136  H   ALA A  12     -21.261  26.276   2.779  0.00  0.00      C2   H
ATOM    137  HA  ALA A  12     -20.985  23.776   1.720  0.00  0.00      C2   H
ATOM    138  HB1 ALA A  12     -18.832  23.897   1.829  0.00  0.00      C2   H
ATOM    139  HB2 ALA A  12     -19.330  25.571   1.514  0.00  0.00      C2   H
ATOM    140  HB3 ALA A  12     -18.869  25.088   3.184  0.00  0.00      C2   H
ATOM    141  N   VAL A  13     -20.615  23.669   5.060  0.00  0.00      C2   N
ATOM    142  CA  VAL A  13     -20.604  22.698   6.214  0.00  0.00      C2   C
ATOM    143  C   VAL A  13     -21.759  21.665   6.231  0.00  0.00      C2   C
ATOM    144  O   VAL A  13     -21.473  20.486   6.363  0.00  0.00      C2   O
ATOM    145  CB  VAL A  13     -20.400  23.370   7.637  0.00  0.00      C2   C
ATOM    146  CG1 VAL A  13     -21.793  23.773   8.335  0.00  0.00      C2   C
ATOM    147  CG2 VAL A  13     -19.555  22.543   8.652  0.00  0.00      C2   C
ATOM    148  H   VAL A  13     -20.483  24.660   5.206  0.00  0.00      C2   H
ATOM    149  HA  VAL A  13     -19.719  22.076   6.085  0.00  0.00      C2   H
ATOM    150  HB  VAL A  13     -19.753  24.233   7.481  0.00  0.00      C2   H
ATOM    151 HG11 VAL A  13     -21.528  24.062   9.352  0.00  0.00      C2   H
ATOM    152 HG12 VAL A  13     -22.313  24.628   7.902  0.00  0.00      C2   H
ATOM    153 HG13 VAL A  13     -22.470  22.938   8.513  0.00  0.00      C2   H
ATOM    154 HG21 VAL A  13     -19.670  23.114   9.574  0.00  0.00      C2   H
ATOM    155 HG22 VAL A  13     -19.930  21.528   8.787  0.00  0.00      C2   H
ATOM    156 HG23 VAL A  13     -18.501  22.533   8.377  0.00  0.00      C2   H
ATOM    157  N   GLU A  14     -22.964  22.179   5.915  0.00  0.00      C2   N
ATOM    158  CA  GLU A  14     -24.141  21.300   5.775  0.00  0.00      C2   C
ATOM    159  C   GLU A  14     -24.273  20.478   4.462  0.00  0.00      C2   C
ATOM    160  O   GLU A  14     -25.000  19.475   4.491  0.00  0.00      C2   O
ATOM    161  CB  GLU A  14     -25.362  22.238   6.018  0.00  0.00      C2   C
ATOM    162  CG  GLU A  14     -25.564  22.904   7.396  0.00  0.00      C2   C
ATOM    163  CD  GLU A  14     -25.607  22.011   8.607  0.00  0.00      C2   C
ATOM    164  OE1 GLU A  14     -26.217  20.901   8.357  0.00  0.00      C2   O
ATOM    165  OE2 GLU A  14     -25.012  22.241   9.635  0.00  0.00      C2   O
ATOM    166  H   GLU A  14     -23.073  23.182   5.870  0.00  0.00      C2   H
ATOM    167  HA  GLU A  14     -24.081  20.609   6.615  0.00  0.00      C2   H
ATOM    168  HB3 GLU A  14     -26.225  21.626   5.755  0.00  0.00      C2   H
ATOM    169  HB2 GLU A  14     -25.431  23.054   5.298  0.00  0.00      C2   H
ATOM    170  HG3 GLU A  14     -26.434  23.558   7.462  0.00  0.00      C2   H
ATOM    171  HG2 GLU A  14     -24.716  23.570   7.558  0.00  0.00      C2   H
ATOM    172  N   ARG A  15     -23.571  20.797   3.397  0.00  0.00      C2   N
ATOM    173  CA  ARG A  15     -23.338  19.949   2.223  0.00  0.00      C2   C
ATOM    174  C   ARG A  15     -22.300  18.871   2.532  0.00  0.00      C2   C
ATOM    175  O   ARG A  15     -22.594  17.734   2.325  0.00  0.00      C2   O
ATOM    176  CB  ARG A  15     -22.978  20.884   1.015  0.00  0.00      C2   C
ATOM    177  CG  ARG A  15     -22.676  20.097  -0.285  0.00  0.00      C2   C
ATOM    178  CD  ARG A  15     -22.856  20.935  -1.563  0.00  0.00      C2   C
ATOM    179  NE  ARG A  15     -22.139  22.150  -1.415  0.00  0.00      C2   N
ATOM    180  CZ  ARG A  15     -22.761  23.321  -1.356  0.00  0.00      C2   C
ATOM    181  NH1 ARG A  15     -24.094  23.349  -1.346  0.00  0.00      C2   N
ATOM    182  NH2 ARG A  15     -22.105  24.452  -1.440  0.00  0.00      C2   N
ATOM    183  H   ARG A  15     -22.912  21.563   3.407  0.00  0.00      C2   H
ATOM    184  HA  ARG A  15     -24.269  19.424   2.009  0.00  0.00      C2   H
ATOM    185  HB3 ARG A  15     -22.160  21.536   1.321  0.00  0.00      C2   H
ATOM    186  HB2 ARG A  15     -23.800  21.542   0.734  0.00  0.00      C2   H
ATOM    187  HG3 ARG A  15     -23.347  19.238  -0.265  0.00  0.00      C2   H
ATOM    188  HG2 ARG A  15     -21.675  19.666  -0.270  0.00  0.00      C2   H
ATOM    189  HD3 ARG A  15     -23.857  20.828  -1.980  0.00  0.00      C2   H
ATOM    190  HD2 ARG A  15     -22.285  20.442  -2.350  0.00  0.00      C2   H
ATOM    191  HE  ARG A  15     -21.146  22.029  -1.550  0.00  0.00      C2   H
ATOM    192 HH12 ARG A  15     -24.570  22.491  -1.107  0.00  0.00      C2   H
ATOM    193 HH11 ARG A  15     -24.567  24.239  -1.286  0.00  0.00      C2   H
ATOM    194 HH22 ARG A  15     -22.648  25.296  -1.327  0.00  0.00      C2   H
ATOM    195 HH21 ARG A  15     -21.095  24.489  -1.442  0.00  0.00      C2   H
ATOM    196  N   SER A  16     -21.087  19.165   2.977  0.00  0.00      C2   N
ATOM    197  CA  SER A  16     -20.124  18.192   3.413  0.00  0.00      C2   C
ATOM    198  C   SER A  16     -20.613  17.108   4.360  0.00  0.00      C2   C
ATOM    199  O   SER A  16     -20.311  15.932   4.216  0.00  0.00      C2   O
ATOM    200  CB  SER A  16     -18.978  18.975   4.052  0.00  0.00      C2   C
ATOM    201  OG  SER A  16     -17.751  18.318   4.479  0.00  0.00      C2   O
ATOM    202  H   SER A  16     -20.928  20.143   3.171  0.00  0.00      C2   H
ATOM    203  HA  SER A  16     -19.689  17.602   2.606  0.00  0.00      C2   H
ATOM    204  HB3 SER A  16     -19.375  19.657   4.804  0.00  0.00      C2   H
ATOM    205  HB2 SER A  16     -18.684  19.754   3.349  0.00  0.00      C2   H
ATOM    206  HG  SER A  16     -17.831  17.884   5.332  0.00  0.00      C2   H
ATOM    207  N   LYS A  17     -21.363  17.488   5.408  0.00  0.00      C2   N
ATOM    208  CA  LYS A  17     -21.992  16.603   6.381  0.00  0.00      C2   C
ATOM    209  C   LYS A  17     -23.026  15.664   5.804  0.00  0.00      C2   C
ATOM    210  O   LYS A  17     -23.195  14.524   6.246  0.00  0.00      C2   O
ATOM    211  CB  LYS A  17     -22.580  17.462   7.502  0.00  0.00      C2   C
ATOM    212  CG  LYS A  17     -21.565  17.881   8.481  0.00  0.00      C2   C
ATOM    213  CD  LYS A  17     -22.285  18.469   9.743  0.00  0.00      C2   C
ATOM    214  CE  LYS A  17     -22.853  19.864   9.550  0.00  0.00      C2   C
ATOM    215  NZ  LYS A  17     -23.272  20.381  10.878  0.00  0.00      C2   N
ATOM    216  H   LYS A  17     -21.666  18.445   5.518  0.00  0.00      C2   H
ATOM    217  HA  LYS A  17     -21.230  16.006   6.881  0.00  0.00      C2   H
ATOM    218  HB3 LYS A  17     -23.363  16.918   8.031  0.00  0.00      C2   H
ATOM    219  HB2 LYS A  17     -23.072  18.396   7.231  0.00  0.00      C2   H
ATOM    220  HG3 LYS A  17     -20.890  18.595   8.008  0.00  0.00      C2   H
ATOM    221  HG2 LYS A  17     -21.031  17.028   8.900  0.00  0.00      C2   H
ATOM    222  HD3 LYS A  17     -21.522  18.513  10.519  0.00  0.00      C2   H
ATOM    223  HD2 LYS A  17     -23.104  17.812  10.035  0.00  0.00      C2   H
ATOM    224  HE3 LYS A  17     -23.611  19.790   8.770  0.00  0.00      C2   H
ATOM    225  HE2 LYS A  17     -22.111  20.624   9.303  0.00  0.00      C2   H
ATOM    226  HZ1 LYS A  17     -22.523  20.826  11.390  0.00  0.00      C2   H
ATOM    227  HZ2 LYS A  17     -24.101  20.951  10.790  0.00  0.00      C2   H
ATOM    228  HZ3 LYS A  17     -23.623  19.630  11.454  0.00  0.00      C2   H
ATOM    229  N   MET A  18     -23.726  16.228   4.775  0.00  0.00      C2   N
ATOM    230  CA  MET A  18     -24.723  15.412   3.990  0.00  0.00      C2   C
ATOM    231  C   MET A  18     -24.037  14.395   3.038  0.00  0.00      C2   C
ATOM    232  O   MET A  18     -24.366  13.214   2.918  0.00  0.00      C2   O
ATOM    233  CB  MET A  18     -25.699  16.341   3.267  0.00  0.00      C2   C
ATOM    234  CG  MET A  18     -26.768  15.652   2.393  0.00  0.00      C2   C
ATOM    235  SD  MET A  18     -28.325  16.517   2.029  0.00  0.00      C2   S
ATOM    236  CE  MET A  18     -27.524  18.036   1.318  0.00  0.00      C2   C
ATOM    237  H   MET A  18     -23.443  17.119   4.392  0.00  0.00      C2   H
ATOM    238  HA  MET A  18     -25.257  14.858   4.762  0.00  0.00      C2   H
ATOM    239  HB3 MET A  18     -25.160  17.042   2.630  0.00  0.00      C2   H
ATOM    240  HB2 MET A  18     -26.230  17.013   3.941  0.00  0.00      C2   H
ATOM    241  HG3 MET A  18     -27.169  14.803   2.946  0.00  0.00      C2   H
ATOM    242  HG2 MET A  18     -26.337  15.202   1.498  0.00  0.00      C2   H
ATOM    243  HE1 MET A  18     -27.086  18.618   2.130  0.00  0.00      C2   H
ATOM    244  HE2 MET A  18     -26.853  17.797   0.493  0.00  0.00      C2   H
ATOM    245  HE3 MET A  18     -28.320  18.689   0.959  0.00  0.00      C2   H
ATOM    246  N   ILE A  19     -22.910  14.823   2.399  0.00  0.00      C2   N
ATOM    247  CA  ILE A  19     -21.886  13.964   1.782  0.00  0.00      C2   C
ATOM    248  C   ILE A  19     -21.432  12.847   2.736  0.00  0.00      C2   C
ATOM    249  O   ILE A  19     -21.664  11.684   2.395  0.00  0.00      C2   O
ATOM    250  CB  ILE A  19     -20.720  14.859   1.215  0.00  0.00      C2   C
ATOM    251  CG1 ILE A  19     -21.233  15.705  -0.008  0.00  0.00      C2   C
ATOM    252  CG2 ILE A  19     -19.414  14.076   0.739  0.00  0.00      C2   C
ATOM    253  CD1 ILE A  19     -20.377  16.942  -0.390  0.00  0.00      C2   C
ATOM    254  H   ILE A  19     -22.619  15.788   2.341  0.00  0.00      C2   H
ATOM    255  HA  ILE A  19     -22.391  13.457   0.960  0.00  0.00      C2   H
ATOM    256  HB  ILE A  19     -20.369  15.488   2.032  0.00  0.00      C2   H
ATOM    257 HG13 ILE A  19     -22.220  16.090   0.250  0.00  0.00      C2   H
ATOM    258 HG12 ILE A  19     -21.202  15.052  -0.881  0.00  0.00      C2   H
ATOM    259 HG21 ILE A  19     -18.716  14.783   0.291  0.00  0.00      C2   H
ATOM    260 HG22 ILE A  19     -18.893  13.488   1.494  0.00  0.00      C2   H
ATOM    261 HG23 ILE A  19     -19.640  13.529  -0.177  0.00  0.00      C2   H
ATOM    262 HD11 ILE A  19     -20.274  17.561   0.501  0.00  0.00      C2   H
ATOM    263 HD12 ILE A  19     -19.384  16.711  -0.774  0.00  0.00      C2   H
ATOM    264 HD13 ILE A  19     -20.867  17.536  -1.161  0.00  0.00      C2   H
ATOM    265  N   ASP A  20     -21.104  13.233   3.984  0.00  0.00      C2   N
ATOM    266  CA  ASP A  20     -20.759  12.250   5.057  0.00  0.00      C2   C
ATOM    267  C   ASP A  20     -21.835  11.159   5.415  0.00  0.00      C2   C
ATOM    268  O   ASP A  20     -21.544  10.101   6.002  0.00  0.00      C2   O
ATOM    269  CB  ASP A  20     -20.237  12.837   6.415  0.00  0.00      C2   C
ATOM    270  CG  ASP A  20     -18.693  13.109   6.371  0.00  0.00      C2   C
ATOM    271  OD1 ASP A  20     -18.123  14.186   6.831  0.00  0.00      C2   O
ATOM    272  OD2 ASP A  20     -17.958  12.211   5.915  0.00  0.00      C2   O
ATOM    273  H   ASP A  20     -20.941  14.197   4.240  0.00  0.00      C2   H
ATOM    274  HA  ASP A  20     -19.970  11.636   4.622  0.00  0.00      C2   H
ATOM    275  HB3 ASP A  20     -20.456  12.167   7.246  0.00  0.00      C2   H
ATOM    276  HB2 ASP A  20     -20.762  13.722   6.775  0.00  0.00      C2   H
ATOM    277  N   ARG A  21     -23.096  11.629   5.120  0.00  0.00      C2   N
ATOM    278  CA  ARG A  21     -24.305  10.901   5.449  0.00  0.00      C2   C
ATOM    279  C   ARG A  21     -24.510   9.787   4.387  0.00  0.00      C2   C
ATOM    280  O   ARG A  21     -24.595   8.630   4.748  0.00  0.00      C2   O
ATOM    281  CB  ARG A  21     -25.564  11.774   5.602  0.00  0.00      C2   C
ATOM    282  CG  ARG A  21     -26.927  11.021   6.050  0.00  0.00      C2   C
ATOM    283  CD  ARG A  21     -28.084  12.004   5.895  0.00  0.00      C2   C
ATOM    284  NE  ARG A  21     -27.913  13.262   6.711  0.00  0.00      C2   N
ATOM    285  CZ  ARG A  21     -28.126  14.566   6.425  0.00  0.00      C2   C
ATOM    286  NH1 ARG A  21     -28.689  14.878   5.285  0.00  0.00      C2   N
ATOM    287  NH2 ARG A  21     -27.751  15.533   7.208  0.00  0.00      C2   N
ATOM    288  H   ARG A  21     -23.214  12.524   4.668  0.00  0.00      C2   H
ATOM    289  HA  ARG A  21     -24.093  10.282   6.321  0.00  0.00      C2   H
ATOM    290  HB3 ARG A  21     -25.827  12.285   4.676  0.00  0.00      C2   H
ATOM    291  HB2 ARG A  21     -25.246  12.580   6.263  0.00  0.00      C2   H
ATOM    292  HG3 ARG A  21     -26.787  10.762   7.100  0.00  0.00      C2   H
ATOM    293  HG2 ARG A  21     -27.014  10.083   5.501  0.00  0.00      C2   H
ATOM    294  HD3 ARG A  21     -29.060  11.525   5.972  0.00  0.00      C2   H
ATOM    295  HD2 ARG A  21     -28.076  12.318   4.851  0.00  0.00      C2   H
ATOM    296  HE  ARG A  21     -27.759  13.102   7.696  0.00  0.00      C2   H
ATOM    297 HH12 ARG A  21     -29.168  15.759   5.161  0.00  0.00      C2   H
ATOM    298 HH11 ARG A  21     -29.001  14.077   4.754  0.00  0.00      C2   H
ATOM    299 HH22 ARG A  21     -28.090  16.469   7.040  0.00  0.00      C2   H
ATOM    300 HH21 ARG A  21     -27.328  15.304   8.096  0.00  0.00      C2   H
ATOM    301  N   ASN A  22     -24.466  10.124   3.093  0.00  0.00      C2   N
ATOM    302  CA  ASN A  22     -24.455   9.188   2.028  0.00  0.00      C2   C
ATOM    303  C   ASN A  22     -23.221   8.324   1.921  0.00  0.00      C2   C
ATOM    304  O   ASN A  22     -23.510   7.164   1.679  0.00  0.00      C2   O
ATOM    305  CB  ASN A  22     -24.595  10.095   0.780  0.00  0.00      C2   C
ATOM    306  CG  ASN A  22     -26.001  10.449   0.486  0.00  0.00      C2   C
ATOM    307  OD1 ASN A  22     -26.590  11.241   1.130  0.00  0.00      C2   O
ATOM    308  ND2 ASN A  22     -26.705   9.666  -0.425  0.00  0.00      C2   N
ATOM    309  H   ASN A  22     -24.671  11.061   2.778  0.00  0.00      C2   H
ATOM    310  HA  ASN A  22     -25.354   8.597   2.201  0.00  0.00      C2   H
ATOM    311  HB3 ASN A  22     -24.226   9.530  -0.075  0.00  0.00      C2   H
ATOM    312  HB2 ASN A  22     -23.937  10.965   0.767  0.00  0.00      C2   H
ATOM    313 HD22 ASN A  22     -27.673   9.907  -0.586  0.00  0.00      C2   H
ATOM    314 HD21 ASN A  22     -26.370   8.850  -0.917  0.00  0.00      C2   H
ATOM    315  N   LEU A  23     -21.987   8.871   2.247  0.00  0.00      C2   N
ATOM    316  CA  LEU A  23     -20.782   8.141   2.260  0.00  0.00      C2   C
ATOM    317  C   LEU A  23     -20.838   6.994   3.299  0.00  0.00      C2   C
ATOM    318  O   LEU A  23     -20.585   5.850   2.934  0.00  0.00      C2   O
ATOM    319  CB  LEU A  23     -19.639   9.108   2.556  0.00  0.00      C2   C
ATOM    320  CG  LEU A  23     -18.111   8.537   2.696  0.00  0.00      C2   C
ATOM    321  CD1 LEU A  23     -17.699   7.909   1.455  0.00  0.00      C2   C
ATOM    322  CD2 LEU A  23     -17.098   9.646   3.052  0.00  0.00      C2   C
ATOM    323  H   LEU A  23     -21.922   9.850   2.485  0.00  0.00      C2   H
ATOM    324  HA  LEU A  23     -20.623   7.641   1.305  0.00  0.00      C2   H
ATOM    325  HB3 LEU A  23     -19.866   9.656   3.471  0.00  0.00      C2   H
ATOM    326  HB2 LEU A  23     -19.573   9.893   1.803  0.00  0.00      C2   H
ATOM    327  HG  LEU A  23     -17.948   7.739   3.421  0.00  0.00      C2   H
ATOM    328 HD11 LEU A  23     -16.690   8.258   1.232  0.00  0.00      C2   H
ATOM    329 HD12 LEU A  23     -17.644   6.820   1.443  0.00  0.00      C2   H
ATOM    330 HD13 LEU A  23     -18.411   8.244   0.701  0.00  0.00      C2   H
ATOM    331 HD21 LEU A  23     -17.703  10.416   3.530  0.00  0.00      C2   H
ATOM    332 HD22 LEU A  23     -16.267   9.256   3.639  0.00  0.00      C2   H
ATOM    333 HD23 LEU A  23     -16.705  10.166   2.179  0.00  0.00      C2   H
ATOM    334  N   ARG A  24     -21.378   7.259   4.537  0.00  0.00      C2   N
ATOM    335  CA  ARG A  24     -21.504   6.184   5.544  0.00  0.00      C2   C
ATOM    336  C   ARG A  24     -22.587   5.081   5.214  0.00  0.00      C2   C
ATOM    337  O   ARG A  24     -22.438   3.927   5.671  0.00  0.00      C2   O
ATOM    338  CB  ARG A  24     -21.793   6.901   6.921  0.00  0.00      C2   C
ATOM    339  CG  ARG A  24     -22.151   5.979   8.137  0.00  0.00      C2   C
ATOM    340  CD  ARG A  24     -21.089   4.997   8.470  0.00  0.00      C2   C
ATOM    341  NE  ARG A  24     -19.786   5.625   8.780  0.00  0.00      C2   N
ATOM    342  CZ  ARG A  24     -19.074   5.532   9.827  0.00  0.00      C2   C
ATOM    343  NH1 ARG A  24     -19.482   4.976  10.966  0.00  0.00      C2   N
ATOM    344  NH2 ARG A  24     -17.810   6.032   9.729  0.00  0.00      C2   N
ATOM    345  H   ARG A  24     -21.475   8.177   4.946  0.00  0.00      C2   H
ATOM    346  HA  ARG A  24     -20.543   5.678   5.644  0.00  0.00      C2   H
ATOM    347  HB3 ARG A  24     -22.561   7.638   6.686  0.00  0.00      C2   H
ATOM    348  HB2 ARG A  24     -20.997   7.484   7.383  0.00  0.00      C2   H
ATOM    349  HG3 ARG A  24     -23.040   5.388   7.917  0.00  0.00      C2   H
ATOM    350  HG2 ARG A  24     -22.555   6.544   8.977  0.00  0.00      C2   H
ATOM    351  HD3 ARG A  24     -20.994   4.221   7.711  0.00  0.00      C2   H
ATOM    352  HD2 ARG A  24     -21.503   4.548   9.373  0.00  0.00      C2   H
ATOM    353  HE  ARG A  24     -19.288   5.886   7.941  0.00  0.00      C2   H
ATOM    354 HH12 ARG A  24     -18.857   5.041  11.757  0.00  0.00      C2   H
ATOM    355 HH11 ARG A  24     -20.434   4.691  11.148  0.00  0.00      C2   H
ATOM    356 HH22 ARG A  24     -17.127   6.032  10.474  0.00  0.00      C2   H
ATOM    357 HH21 ARG A  24     -17.527   6.474   8.866  0.00  0.00      C2   H
ATOM    358  N   GLU A  25     -23.616   5.437   4.432  0.00  0.00      C2   N
ATOM    359  CA  GLU A  25     -24.569   4.408   3.822  0.00  0.00      C2   C
ATOM    360  C   GLU A  25     -23.805   3.667   2.725  0.00  0.00      C2   C
ATOM    361  O   GLU A  25     -23.823   2.454   2.719  0.00  0.00      C2   O
ATOM    362  CB  GLU A  25     -25.898   4.951   3.341  0.00  0.00      C2   C
ATOM    363  CG  GLU A  25     -26.547   5.750   4.507  0.00  0.00      C2   C
ATOM    364  CD  GLU A  25     -27.177   4.942   5.619  0.00  0.00      C2   C
ATOM    365  OE1 GLU A  25     -27.179   5.362   6.813  0.00  0.00      C2   O
ATOM    366  OE2 GLU A  25     -27.843   3.939   5.354  0.00  0.00      C2   O
ATOM    367  H   GLU A  25     -23.830   6.402   4.226  0.00  0.00      C2   H
ATOM    368  HA  GLU A  25     -24.722   3.697   4.634  0.00  0.00      C2   H
ATOM    369  HB3 GLU A  25     -26.623   4.170   3.111  0.00  0.00      C2   H
ATOM    370  HB2 GLU A  25     -25.774   5.593   2.469  0.00  0.00      C2   H
ATOM    371  HG3 GLU A  25     -27.371   6.268   4.016  0.00  0.00      C2   H
ATOM    372  HG2 GLU A  25     -25.912   6.570   4.842  0.00  0.00      C2   H
ATOM    373  N   ASP A  26     -23.209   4.322   1.761  0.00  0.00      C2   N
ATOM    374  CA  ASP A  26     -22.543   3.587   0.615  0.00  0.00      C2   C
ATOM    375  C   ASP A  26     -21.251   2.794   1.051  0.00  0.00      C2   C
ATOM    376  O   ASP A  26     -20.904   1.810   0.414  0.00  0.00      C2   O
ATOM    377  CB  ASP A  26     -22.345   4.571  -0.590  0.00  0.00      C2   C
ATOM    378  CG  ASP A  26     -23.629   5.063  -1.255  0.00  0.00      C2   C
ATOM    379  OD1 ASP A  26     -23.625   6.251  -1.544  0.00  0.00      C2   O
ATOM    380  OD2 ASP A  26     -24.589   4.299  -1.516  0.00  0.00      C2   O
ATOM    381  H   ASP A  26     -23.212   5.331   1.714  0.00  0.00      C2   H
ATOM    382  HA  ASP A  26     -23.195   2.807   0.221  0.00  0.00      C2   H
ATOM    383  HB3 ASP A  26     -21.764   4.142  -1.407  0.00  0.00      C2   H
ATOM    384  HB2 ASP A  26     -21.648   5.361  -0.312  0.00  0.00      C2   H
ATOM    385  N   GLY A  27     -20.543   3.269   2.162  0.00  0.00      C2   N
ATOM    386  CA  GLY A  27     -19.368   2.663   2.877  0.00  0.00      C2   C
ATOM    387  C   GLY A  27     -19.502   1.173   3.098  0.00  0.00      C2   C
ATOM    388  O   GLY A  27     -18.489   0.458   3.009  0.00  0.00      C2   O
ATOM    389  H   GLY A  27     -20.864   4.150   2.536  0.00  0.00      C2   H
ATOM    390  HA3 GLY A  27     -19.265   3.140   3.851  0.00  0.00      C2   H
ATOM    391  HA2 GLY A  27     -18.485   2.865   2.271  0.00  0.00      C2   H
ATOM    392  N   GLU A  28     -20.731   0.704   3.369  0.00  0.00      C2   N
ATOM    393  CA  GLU A  28     -21.074  -0.694   3.624  0.00  0.00      C2   C
ATOM    394  C   GLU A  28     -21.659  -1.404   2.404  0.00  0.00      C2   C
ATOM    395  O   GLU A  28     -21.742  -2.616   2.435  0.00  0.00      C2   O
ATOM    396  CB  GLU A  28     -22.120  -0.700   4.704  0.00  0.00      C2   C
ATOM    397  CG  GLU A  28     -21.414  -0.226   5.980  0.00  0.00      C2   C
ATOM    398  CD  GLU A  28     -20.489  -1.112   6.737  0.00  0.00      C2   C
ATOM    399  OE1 GLU A  28     -21.054  -2.189   7.122  0.00  0.00      C2   O
ATOM    400  OE2 GLU A  28     -19.277  -0.831   6.833  0.00  0.00      C2   O
ATOM    401  H   GLU A  28     -21.495   1.294   3.668  0.00  0.00      C2   H
ATOM    402  HA  GLU A  28     -20.255  -1.294   4.022  0.00  0.00      C2   H
ATOM    403  HB3 GLU A  28     -22.506  -1.704   4.877  0.00  0.00      C2   H
ATOM    404  HB2 GLU A  28     -22.996  -0.156   4.350  0.00  0.00      C2   H
ATOM    405  HG3 GLU A  28     -22.187  -0.035   6.725  0.00  0.00      C2   H
ATOM    406  HG2 GLU A  28     -20.941   0.745   5.832  0.00  0.00      C2   H
ATOM    407  N   LYS A  29     -22.099  -0.741   1.303  0.00  0.00      C2   N
ATOM    408  CA  LYS A  29     -22.449  -1.254  -0.004  0.00  0.00      C2   C
ATOM    409  C   LYS A  29     -21.103  -1.655  -0.668  0.00  0.00      C2   C
ATOM    410  O   LYS A  29     -21.003  -2.779  -1.154  0.00  0.00      C2   O
ATOM    411  CB  LYS A  29     -23.268  -0.346  -0.829  0.00  0.00      C2   C
ATOM    412  CG  LYS A  29     -24.628   0.067  -0.189  0.00  0.00      C2   C
ATOM    413  CD  LYS A  29     -25.368   0.918  -1.254  0.00  0.00      C2   C
ATOM    414  CE  LYS A  29     -26.526   1.764  -0.659  0.00  0.00      C2   C
ATOM    415  NZ  LYS A  29     -26.817   2.881  -1.603  0.00  0.00      C2   N
ATOM    416  H   LYS A  29     -21.973   0.258   1.389  0.00  0.00      C2   H
ATOM    417  HA  LYS A  29     -23.002  -2.173   0.191  0.00  0.00      C2   H
ATOM    418  HB3 LYS A  29     -23.432  -0.841  -1.786  0.00  0.00      C2   H
ATOM    419  HB2 LYS A  29     -22.554   0.455  -1.023  0.00  0.00      C2   H
ATOM    420  HG3 LYS A  29     -24.390   0.570   0.749  0.00  0.00      C2   H
ATOM    421  HG2 LYS A  29     -25.273  -0.718   0.206  0.00  0.00      C2   H
ATOM    422  HD3 LYS A  29     -25.853   0.193  -1.908  0.00  0.00      C2   H
ATOM    423  HD2 LYS A  29     -24.740   1.603  -1.825  0.00  0.00      C2   H
ATOM    424  HE3 LYS A  29     -26.165   2.309   0.213  0.00  0.00      C2   H
ATOM    425  HE2 LYS A  29     -27.331   1.091  -0.364  0.00  0.00      C2   H
ATOM    426  HZ1 LYS A  29     -26.026   3.508  -1.655  0.00  0.00      C2   H
ATOM    427  HZ2 LYS A  29     -27.086   2.532  -2.511  0.00  0.00      C2   H
ATOM    428  HZ3 LYS A  29     -27.633   3.387  -1.289  0.00  0.00      C2   H
ATOM    429  N   ALA A  30     -20.204  -0.629  -0.731  0.00  0.00      C2   N
ATOM    430  CA  ALA A  30     -18.994  -0.598  -1.442  0.00  0.00      C2   C
ATOM    431  C   ALA A  30     -17.988  -1.717  -1.082  0.00  0.00      C2   C
ATOM    432  O   ALA A  30     -17.216  -2.274  -1.877  0.00  0.00      C2   O
ATOM    433  CB  ALA A  30     -18.314   0.798  -1.172  0.00  0.00      C2   C
ATOM    434  H   ALA A  30     -20.465   0.171  -0.173  0.00  0.00      C2   H
ATOM    435  HA  ALA A  30     -19.253  -0.755  -2.490  0.00  0.00      C2   H
ATOM    436  HB1 ALA A  30     -17.227   0.752  -1.243  0.00  0.00      C2   H
ATOM    437  HB2 ALA A  30     -18.669   1.635  -1.773  0.00  0.00      C2   H
ATOM    438  HB3 ALA A  30     -18.532   1.071  -0.140  0.00  0.00      C2   H
ATOM    439  N   ALA A  31     -18.073  -2.133   0.155  0.00  0.00      C2   N
ATOM    440  CA  ALA A  31     -17.314  -3.260   0.675  0.00  0.00      C2   C
ATOM    441  C   ALA A  31     -17.465  -4.564  -0.099  0.00  0.00      C2   C
ATOM    442  O   ALA A  31     -16.511  -5.424  -0.090  0.00  0.00      C2   O
ATOM    443  CB  ALA A  31     -17.644  -3.417   2.092  0.00  0.00      C2   C
ATOM    444  H   ALA A  31     -18.756  -1.711   0.769  0.00  0.00      C2   H
ATOM    445  HA  ALA A  31     -16.246  -3.041   0.684  0.00  0.00      C2   H
ATOM    446  HB1 ALA A  31     -17.542  -2.471   2.623  0.00  0.00      C2   H
ATOM    447  HB2 ALA A  31     -18.684  -3.726   2.199  0.00  0.00      C2   H
ATOM    448  HB3 ALA A  31     -17.019  -4.158   2.592  0.00  0.00      C2   H
ATOM    449  N   ARG A  32     -18.690  -4.813  -0.658  0.00  0.00      C2   N
ATOM    450  CA  ARG A  32     -19.190  -5.977  -1.405  0.00  0.00      C2   C
ATOM    451  C   ARG A  32     -18.982  -5.807  -2.938  0.00  0.00      C2   C
ATOM    452  O   ARG A  32     -19.347  -6.769  -3.652  0.00  0.00      C2   O
ATOM    453  CB  ARG A  32     -20.587  -6.411  -1.025  0.00  0.00      C2   C
ATOM    454  CG  ARG A  32     -20.764  -6.445   0.476  0.00  0.00      C2   C
ATOM    455  CD  ARG A  32     -22.042  -7.183   0.934  0.00  0.00      C2   C
ATOM    456  NE  ARG A  32     -21.958  -8.647   0.927  0.00  0.00      C2   N
ATOM    457  CZ  ARG A  32     -21.789  -9.456   2.005  0.00  0.00      C2   C
ATOM    458  NH1 ARG A  32     -21.482  -8.981   3.219  0.00  0.00      C2   N
ATOM    459  NH2 ARG A  32     -21.819 -10.778   1.831  0.00  0.00      C2   N
ATOM    460  H   ARG A  32     -19.312  -4.018  -0.606  0.00  0.00      C2   H
ATOM    461  HA  ARG A  32     -18.527  -6.818  -1.201  0.00  0.00      C2   H
ATOM    462  HB3 ARG A  32     -20.730  -7.413  -1.431  0.00  0.00      C2   H
ATOM    463  HB2 ARG A  32     -21.329  -5.741  -1.460  0.00  0.00      C2   H
ATOM    464  HG3 ARG A  32     -20.720  -5.497   1.012  0.00  0.00      C2   H
ATOM    465  HG2 ARG A  32     -19.908  -7.020   0.829  0.00  0.00      C2   H
ATOM    466  HD3 ARG A  32     -22.734  -6.949   0.125  0.00  0.00      C2   H
ATOM    467  HD2 ARG A  32     -22.383  -6.847   1.913  0.00  0.00      C2   H
ATOM    468  HE  ARG A  32     -22.120  -9.154   0.069  0.00  0.00      C2   H
ATOM    469 HH12 ARG A  32     -21.350  -9.670   3.946  0.00  0.00      C2   H
ATOM    470 HH11 ARG A  32     -21.382  -8.024   3.523  0.00  0.00      C2   H
ATOM    471 HH22 ARG A  32     -21.731 -11.370   2.644  0.00  0.00      C2   H
ATOM    472 HH21 ARG A  32     -21.879 -11.201   0.916  0.00  0.00      C2   H
ATOM    473  N   GLU A  33     -18.368  -4.713  -3.341  0.00  0.00      C2   N
ATOM    474  CA  GLU A  33     -17.700  -4.490  -4.588  0.00  0.00      C2   C
ATOM    475  C   GLU A  33     -16.385  -5.268  -4.653  0.00  0.00      C2   C
ATOM    476  O   GLU A  33     -15.393  -4.893  -4.051  0.00  0.00      C2   O
ATOM    477  CB  GLU A  33     -17.419  -3.012  -4.877  0.00  0.00      C2   C
ATOM    478  CG  GLU A  33     -18.711  -2.149  -4.984  0.00  0.00      C2   C
ATOM    479  CD  GLU A  33     -18.360  -0.682  -5.087  0.00  0.00      C2   C
ATOM    480  OE1 GLU A  33     -19.325   0.153  -4.919  0.00  0.00      C2   O
ATOM    481  OE2 GLU A  33     -17.286  -0.220  -5.501  0.00  0.00      C2   O
ATOM    482  H   GLU A  33     -18.127  -4.038  -2.630  0.00  0.00      C2   H
ATOM    483  HA  GLU A  33     -18.388  -4.858  -5.350  0.00  0.00      C2   H
ATOM    484  HB3 GLU A  33     -17.075  -3.090  -5.909  0.00  0.00      C2   H
ATOM    485  HB2 GLU A  33     -16.562  -2.639  -4.316  0.00  0.00      C2   H
ATOM    486  HG3 GLU A  33     -19.365  -2.437  -4.160  0.00  0.00      C2   H
ATOM    487  HG2 GLU A  33     -19.283  -2.284  -5.902  0.00  0.00      C2   H
ATOM    488  N   VAL A  34     -16.335  -6.308  -5.449  0.00  0.00      C2   N
ATOM    489  CA  VAL A  34     -15.215  -7.052  -5.961  0.00  0.00      C2   C
ATOM    490  C   VAL A  34     -14.862  -6.343  -7.288  0.00  0.00      C2   C
ATOM    491  O   VAL A  34     -15.728  -5.889  -8.006  0.00  0.00      C2   O
ATOM    492  CB  VAL A  34     -15.746  -8.456  -6.377  0.00  0.00      C2   C
ATOM    493  CG1 VAL A  34     -14.788  -9.423  -7.084  0.00  0.00      C2   C
ATOM    494  CG2 VAL A  34     -16.312  -9.281  -5.174  0.00  0.00      C2   C
ATOM    495  H   VAL A  34     -17.206  -6.596  -5.872  0.00  0.00      C2   H
ATOM    496  HA  VAL A  34     -14.462  -7.121  -5.176  0.00  0.00      C2   H
ATOM    497  HB  VAL A  34     -16.570  -8.421  -7.091  0.00  0.00      C2   H
ATOM    498 HG11 VAL A  34     -13.740  -9.398  -6.787  0.00  0.00      C2   H
ATOM    499 HG12 VAL A  34     -15.177 -10.440  -7.022  0.00  0.00      C2   H
ATOM    500 HG13 VAL A  34     -14.824  -9.201  -8.151  0.00  0.00      C2   H
ATOM    501 HG21 VAL A  34     -17.091  -9.904  -5.615  0.00  0.00      C2   H
ATOM    502 HG22 VAL A  34     -15.495  -9.826  -4.702  0.00  0.00      C2   H
ATOM    503 HG23 VAL A  34     -16.829  -8.719  -4.396  0.00  0.00      C2   H
ATOM    504  N   LYS A  35     -13.536  -6.156  -7.581  0.00  0.00      C2   N
ATOM    505  CA  LYS A  35     -12.919  -5.540  -8.738  0.00  0.00      C2   C
ATOM    506  C   LYS A  35     -12.062  -6.583  -9.318  0.00  0.00      C2   C
ATOM    507  O   LYS A  35     -11.058  -6.918  -8.677  0.00  0.00      C2   O
ATOM    508  CB  LYS A  35     -12.056  -4.406  -8.161  0.00  0.00      C2   C
ATOM    509  CG  LYS A  35     -13.002  -3.306  -7.514  0.00  0.00      C2   C
ATOM    510  CD  LYS A  35     -12.256  -2.080  -6.952  0.00  0.00      C2   C
ATOM    511  CE  LYS A  35     -13.090  -1.202  -5.972  0.00  0.00      C2   C
ATOM    512  NZ  LYS A  35     -12.408  -0.079  -5.423  0.00  0.00      C2   N
ATOM    513  H   LYS A  35     -13.000  -6.769  -6.982  0.00  0.00      C2   H
ATOM    514  HA  LYS A  35     -13.609  -5.132  -9.477  0.00  0.00      C2   H
ATOM    515  HB3 LYS A  35     -11.574  -3.888  -8.991  0.00  0.00      C2   H
ATOM    516  HB2 LYS A  35     -11.278  -4.649  -7.437  0.00  0.00      C2   H
ATOM    517  HG3 LYS A  35     -13.559  -3.827  -6.736  0.00  0.00      C2   H
ATOM    518  HG2 LYS A  35     -13.777  -3.098  -8.253  0.00  0.00      C2   H
ATOM    519  HD3 LYS A  35     -12.078  -1.430  -7.809  0.00  0.00      C2   H
ATOM    520  HD2 LYS A  35     -11.361  -2.472  -6.469  0.00  0.00      C2   H
ATOM    521  HE3 LYS A  35     -13.480  -1.859  -5.194  0.00  0.00      C2   H
ATOM    522  HE2 LYS A  35     -13.967  -0.827  -6.500  0.00  0.00      C2   H
ATOM    523  HZ1 LYS A  35     -12.204   0.644  -6.099  0.00  0.00      C2   H
ATOM    524  HZ2 LYS A  35     -12.962   0.313  -4.675  0.00  0.00      C2   H
ATOM    525  HZ3 LYS A  35     -11.558  -0.314  -4.931  0.00  0.00      C2   H
ATOM    526  N   LEU A  36     -12.453  -7.266 -10.402  0.00  0.00      C2   N
ATOM    527  CA  LEU A  36     -11.743  -8.325 -10.999  0.00  0.00      C2   C
ATOM    528  C   LEU A  36     -10.966  -7.771 -12.213  0.00  0.00      C2   C
ATOM    529  O   LEU A  36     -11.608  -7.136 -13.047  0.00  0.00      C2   O
ATOM    530  CB  LEU A  36     -12.766  -9.474 -11.422  0.00  0.00      C2   C
ATOM    531  CG  LEU A  36     -12.883 -10.540 -10.303  0.00  0.00      C2   C
ATOM    532  CD1 LEU A  36     -14.168 -11.467 -10.302  0.00  0.00      C2   C
ATOM    533  CD2 LEU A  36     -11.604 -11.332 -10.105  0.00  0.00      C2   C
ATOM    534  H   LEU A  36     -13.186  -6.878 -10.977  0.00  0.00      C2   H
ATOM    535  HA  LEU A  36     -11.006  -8.716 -10.297  0.00  0.00      C2   H
ATOM    536  HB3 LEU A  36     -12.470  -9.972 -12.345  0.00  0.00      C2   H
ATOM    537  HB2 LEU A  36     -13.708  -8.939 -11.538  0.00  0.00      C2   H
ATOM    538  HG  LEU A  36     -12.964  -9.999  -9.360  0.00  0.00      C2   H
ATOM    539 HD11 LEU A  36     -13.910 -12.408 -10.788  0.00  0.00      C2   H
ATOM    540 HD12 LEU A  36     -14.485 -11.562  -9.263  0.00  0.00      C2   H
ATOM    541 HD13 LEU A  36     -15.026 -11.048 -10.827  0.00  0.00      C2   H
ATOM    542 HD21 LEU A  36     -11.607 -12.413 -10.248  0.00  0.00      C2   H
ATOM    543 HD22 LEU A  36     -10.776 -10.918 -10.682  0.00  0.00      C2   H
ATOM    544 HD23 LEU A  36     -11.305 -11.305  -9.057  0.00  0.00      C2   H
ATOM    545  N   LEU A  37      -9.657  -7.988 -12.303  0.00  0.00      C2   N
ATOM    546  CA  LEU A  37      -8.801  -7.617 -13.457  0.00  0.00      C2   C
ATOM    547  C   LEU A  37      -8.758  -8.833 -14.404  0.00  0.00      C2   C
ATOM    548  O   LEU A  37      -8.222  -9.807 -13.989  0.00  0.00      C2   O
ATOM    549  CB  LEU A  37      -7.418  -7.124 -12.947  0.00  0.00      C2   C
ATOM    550  CG  LEU A  37      -6.419  -6.838 -14.063  0.00  0.00      C2   C
ATOM    551  CD1 LEU A  37      -6.968  -5.794 -14.993  0.00  0.00      C2   C
ATOM    552  CD2 LEU A  37      -5.089  -6.364 -13.462  0.00  0.00      C2   C
ATOM    553  H   LEU A  37      -9.230  -8.536 -11.571  0.00  0.00      C2   H
ATOM    554  HA  LEU A  37      -9.375  -6.816 -13.923  0.00  0.00      C2   H
ATOM    555  HB3 LEU A  37      -7.032  -7.829 -12.210  0.00  0.00      C2   H
ATOM    556  HB2 LEU A  37      -7.541  -6.212 -12.363  0.00  0.00      C2   H
ATOM    557  HG  LEU A  37      -6.175  -7.733 -14.636  0.00  0.00      C2   H
ATOM    558 HD11 LEU A  37      -7.687  -6.264 -15.665  0.00  0.00      C2   H
ATOM    559 HD12 LEU A  37      -7.478  -4.945 -14.539  0.00  0.00      C2   H
ATOM    560 HD13 LEU A  37      -6.155  -5.332 -15.553  0.00  0.00      C2   H
ATOM    561 HD21 LEU A  37      -5.348  -6.095 -12.437  0.00  0.00      C2   H
ATOM    562 HD22 LEU A  37      -4.352  -7.167 -13.428  0.00  0.00      C2   H
ATOM    563 HD23 LEU A  37      -4.595  -5.488 -13.882  0.00  0.00      C2   H
ATOM    564  N   LEU A  38      -9.256  -8.726 -15.613  0.00  0.00      C2   N
ATOM    565  CA  LEU A  38      -9.458  -9.790 -16.601  0.00  0.00      C2   C
ATOM    566  C   LEU A  38      -8.297  -9.842 -17.627  0.00  0.00      C2   C
ATOM    567  O   LEU A  38      -8.272  -8.997 -18.539  0.00  0.00      C2   O
ATOM    568  CB  LEU A  38     -10.820  -9.636 -17.304  0.00  0.00      C2   C
ATOM    569  CG  LEU A  38     -12.085  -9.558 -16.371  0.00  0.00      C2   C
ATOM    570  CD1 LEU A  38     -13.324  -9.504 -17.309  0.00  0.00      C2   C
ATOM    571  CD2 LEU A  38     -12.060 -10.785 -15.499  0.00  0.00      C2   C
ATOM    572  H   LEU A  38      -9.648  -7.808 -15.767  0.00  0.00      C2   H
ATOM    573  HA  LEU A  38      -9.423 -10.802 -16.199  0.00  0.00      C2   H
ATOM    574  HB3 LEU A  38     -10.951 -10.475 -17.987  0.00  0.00      C2   H
ATOM    575  HB2 LEU A  38     -10.732  -8.747 -17.929  0.00  0.00      C2   H
ATOM    576  HG  LEU A  38     -12.091  -8.655 -15.759  0.00  0.00      C2   H
ATOM    577 HD11 LEU A  38     -13.055  -9.356 -18.354  0.00  0.00      C2   H
ATOM    578 HD12 LEU A  38     -13.826 -10.458 -17.143  0.00  0.00      C2   H
ATOM    579 HD13 LEU A  38     -14.012  -8.669 -17.175  0.00  0.00      C2   H
ATOM    580 HD21 LEU A  38     -11.305 -10.835 -14.715  0.00  0.00      C2   H
ATOM    581 HD22 LEU A  38     -13.004 -10.672 -14.965  0.00  0.00      C2   H
ATOM    582 HD23 LEU A  38     -11.902 -11.704 -16.065  0.00  0.00      C2   H
ATOM    583  N   LEU A  39      -7.352 -10.764 -17.403  0.00  0.00      C2   N
ATOM    584  CA  LEU A  39      -6.125 -10.760 -18.291  0.00  0.00      C2   C
ATOM    585  C   LEU A  39      -6.032 -11.967 -19.200  0.00  0.00      C2   C
ATOM    586  O   LEU A  39      -6.961 -12.760 -19.223  0.00  0.00      C2   O
ATOM    587  CB  LEU A  39      -4.892 -10.746 -17.384  0.00  0.00      C2   C
ATOM    588  CG  LEU A  39      -4.726  -9.472 -16.472  0.00  0.00      C2   C
ATOM    589  CD1 LEU A  39      -3.464  -9.541 -15.610  0.00  0.00      C2   C
ATOM    590  CD2 LEU A  39      -4.903  -8.148 -17.218  0.00  0.00      C2   C
ATOM    591  H   LEU A  39      -7.453 -11.503 -16.722  0.00  0.00      C2   H
ATOM    592  HA  LEU A  39      -6.046  -9.939 -19.004  0.00  0.00      C2   H
ATOM    593  HB3 LEU A  39      -3.911 -10.788 -17.859  0.00  0.00      C2   H
ATOM    594  HB2 LEU A  39      -4.955 -11.598 -16.707  0.00  0.00      C2   H
ATOM    595  HG  LEU A  39      -5.477  -9.612 -15.694  0.00  0.00      C2   H
ATOM    596 HD11 LEU A  39      -3.201 -10.443 -15.056  0.00  0.00      C2   H
ATOM    597 HD12 LEU A  39      -2.567  -9.151 -16.090  0.00  0.00      C2   H
ATOM    598 HD13 LEU A  39      -3.617  -8.893 -14.747  0.00  0.00      C2   H
ATOM    599 HD21 LEU A  39      -4.781  -8.280 -18.293  0.00  0.00      C2   H
ATOM    600 HD22 LEU A  39      -5.884  -7.693 -17.079  0.00  0.00      C2   H
ATOM    601 HD23 LEU A  39      -4.192  -7.362 -16.966  0.00  0.00      C2   H
ATOM    602  N   GLY A  40      -5.067 -12.040 -20.094  0.00  0.00      C2   N
ATOM    603  CA  GLY A  40      -4.772 -13.170 -20.943  0.00  0.00      C2   C
ATOM    604  C   GLY A  40      -4.196 -12.703 -22.295  0.00  0.00      C2   C
ATOM    605  O   GLY A  40      -4.538 -11.628 -22.832  0.00  0.00      C2   O
ATOM    606  H   GLY A  40      -4.543 -11.186 -20.219  0.00  0.00      C2   H
ATOM    607  HA3 GLY A  40      -5.596 -13.871 -21.077  0.00  0.00      C2   H
ATOM    608  HA2 GLY A  40      -4.097 -13.846 -20.419  0.00  0.00      C2   H
ATOM    609  N   ALA A  41      -3.485 -13.560 -22.987  0.00  0.00      C2   N
ATOM    610  CA  ALA A  41      -2.658 -13.317 -24.202  0.00  0.00      C2   C
ATOM    611  C   ALA A  41      -3.563 -13.211 -25.427  0.00  0.00      C2   C
ATOM    612  O   ALA A  41      -3.090 -12.700 -26.446  0.00  0.00      C2   O
ATOM    613  CB  ALA A  41      -1.548 -14.341 -24.336  0.00  0.00      C2   C
ATOM    614  H   ALA A  41      -3.359 -14.431 -22.491  0.00  0.00      C2   H
ATOM    615  HA  ALA A  41      -2.033 -12.432 -24.084  0.00  0.00      C2   H
ATOM    616  HB1 ALA A  41      -0.999 -14.597 -23.430  0.00  0.00      C2   H
ATOM    617  HB2 ALA A  41      -1.967 -15.302 -24.634  0.00  0.00      C2   H
ATOM    618  HB3 ALA A  41      -0.863 -14.158 -25.164  0.00  0.00      C2   H
ATOM    619  N   GLY A  42      -4.844 -13.510 -25.290  0.00  0.00      C2   N
ATOM    620  CA  GLY A  42      -5.794 -13.227 -26.331  0.00  0.00      C2   C
ATOM    621  C   GLY A  42      -5.830 -11.799 -26.743  0.00  0.00      C2   C
ATOM    622  O   GLY A  42      -5.601 -10.841 -25.965  0.00  0.00      C2   O
ATOM    623  H   GLY A  42      -5.126 -13.873 -24.391  0.00  0.00      C2   H
ATOM    624  HA3 GLY A  42      -6.751 -13.464 -25.867  0.00  0.00      C2   H
ATOM    625  HA2 GLY A  42      -5.607 -13.963 -27.113  0.00  0.00      C2   H
ATOM    626  N   GLU A  43      -5.985 -11.605 -28.108  0.00  0.00      C2   N
ATOM    627  CA  GLU A  43      -6.190 -10.305 -28.716  0.00  0.00      C2   C
ATOM    628  C   GLU A  43      -7.635  -9.771 -28.394  0.00  0.00      C2   C
ATOM    629  O   GLU A  43      -7.892  -8.556 -28.463  0.00  0.00      C2   O
ATOM    630  CB  GLU A  43      -6.019 -10.295 -30.254  0.00  0.00      C2   C
ATOM    631  CG  GLU A  43      -4.780 -11.014 -31.024  0.00  0.00      C2   C
ATOM    632  CD  GLU A  43      -4.579 -12.452 -30.855  0.00  0.00      C2   C
ATOM    633  OE1 GLU A  43      -3.568 -12.994 -31.367  0.00  0.00      C2   O
ATOM    634  OE2 GLU A  43      -5.438 -13.140 -30.298  0.00  0.00      C2   O
ATOM    635  H   GLU A  43      -6.207 -12.361 -28.740  0.00  0.00      C2   H
ATOM    636  HA  GLU A  43      -5.465  -9.606 -28.302  0.00  0.00      C2   H
ATOM    637  HB3 GLU A  43      -6.107  -9.251 -30.556  0.00  0.00      C2   H
ATOM    638  HB2 GLU A  43      -6.890 -10.736 -30.739  0.00  0.00      C2   H
ATOM    639  HG3 GLU A  43      -3.914 -10.386 -30.813  0.00  0.00      C2   H
ATOM    640  HG2 GLU A  43      -4.927 -10.925 -32.100  0.00  0.00      C2   H
ATOM    641  N   SER A  44      -8.613 -10.688 -28.303  0.00  0.00      C2   N
ATOM    642  CA  SER A  44      -9.989 -10.628 -27.971  0.00  0.00      C2   C
ATOM    643  C   SER A  44     -10.200 -10.016 -26.572  0.00  0.00      C2   C
ATOM    644  O   SER A  44      -9.401 -10.406 -25.680  0.00  0.00      C2   O
ATOM    645  CB  SER A  44     -10.437 -12.010 -28.169  0.00  0.00      C2   C
ATOM    646  OG  SER A  44      -9.842 -13.016 -27.442  0.00  0.00      C2   O
ATOM    647  H   SER A  44      -8.326 -11.652 -28.396  0.00  0.00      C2   H
ATOM    648  HA  SER A  44     -10.523 -10.022 -28.701  0.00  0.00      C2   H
ATOM    649  HB3 SER A  44     -10.245 -12.194 -29.226  0.00  0.00      C2   H
ATOM    650  HB2 SER A  44     -11.478 -12.060 -27.850  0.00  0.00      C2   H
ATOM    651  HG  SER A  44      -9.261 -13.393 -28.107  0.00  0.00      C2   H
ATOM    652  N   GLY A  45     -11.308  -9.363 -26.360  0.00  0.00      C2   N
ATOM    653  CA  GLY A  45     -11.713  -8.953 -25.055  0.00  0.00      C2   C
ATOM    654  C   GLY A  45     -12.218 -10.171 -24.260  0.00  0.00      C2   C
ATOM    655  O   GLY A  45     -12.811 -11.076 -24.826  0.00  0.00      C2   O
ATOM    656  H   GLY A  45     -12.060  -9.380 -27.035  0.00  0.00      C2   H
ATOM    657  HA3 GLY A  45     -12.507  -8.229 -25.240  0.00  0.00      C2   H
ATOM    658  HA2 GLY A  45     -10.838  -8.608 -24.504  0.00  0.00      C2   H
ATOM    659  N   LYS A  46     -11.992 -10.115 -23.018  0.00  0.00      C2   N
ATOM    660  CA  LYS A  46     -12.279 -11.232 -22.057  0.00  0.00      C2   C
ATOM    661  C   LYS A  46     -13.717 -11.316 -21.621  0.00  0.00      C2   C
ATOM    662  O   LYS A  46     -14.102 -12.349 -21.054  0.00  0.00      C2   O
ATOM    663  CB  LYS A  46     -11.402 -11.134 -20.769  0.00  0.00      C2   C
ATOM    664  CG  LYS A  46     -10.014 -10.567 -21.093  0.00  0.00      C2   C
ATOM    665  CD  LYS A  46      -9.099 -11.463 -21.948  0.00  0.00      C2   C
ATOM    666  CE  LYS A  46      -7.641 -11.036 -22.221  0.00  0.00      C2   C
ATOM    667  NZ  LYS A  46      -7.589 -10.132 -23.383  0.00  0.00      C2   N
ATOM    668  H   LYS A  46     -11.618  -9.301 -22.552  0.00  0.00      C2   H
ATOM    669  HA  LYS A  46     -11.958 -12.099 -22.634  0.00  0.00      C2   H
ATOM    670  HB3 LYS A  46     -11.448 -12.158 -20.397  0.00  0.00      C2   H
ATOM    671  HB2 LYS A  46     -11.856 -10.440 -20.062  0.00  0.00      C2   H
ATOM    672  HG3 LYS A  46      -9.460 -10.383 -20.172  0.00  0.00      C2   H
ATOM    673  HG2 LYS A  46     -10.040  -9.562 -21.513  0.00  0.00      C2   H
ATOM    674  HD3 LYS A  46      -9.714 -11.631 -22.832  0.00  0.00      C2   H
ATOM    675  HD2 LYS A  46      -9.109 -12.364 -21.334  0.00  0.00      C2   H
ATOM    676  HE3 LYS A  46      -6.971 -11.838 -22.533  0.00  0.00      C2   H
ATOM    677  HE2 LYS A  46      -7.046 -10.605 -21.416  0.00  0.00      C2   H
ATOM    678  HZ1 LYS A  46      -6.653  -9.816 -23.596  0.00  0.00      C2   H
ATOM    679  HZ2 LYS A  46      -7.947 -10.374 -24.296  0.00  0.00      C2   H
ATOM    680  HZ3 LYS A  46      -8.101  -9.324 -23.060  0.00  0.00      C2   H
ATOM    681  N   SER A  47     -14.555 -10.271 -21.975  0.00  0.00      C2   N
ATOM    682  CA  SER A  47     -15.953 -10.057 -21.886  0.00  0.00      C2   C
ATOM    683  C   SER A  47     -16.795 -11.106 -22.608  0.00  0.00      C2   C
ATOM    684  O   SER A  47     -17.954 -11.397 -22.199  0.00  0.00      C2   O
ATOM    685  CB  SER A  47     -16.147  -8.632 -22.505  0.00  0.00      C2   C
ATOM    686  OG  SER A  47     -15.464  -8.346 -23.698  0.00  0.00      C2   O
ATOM    687  H   SER A  47     -14.123  -9.536 -22.517  0.00  0.00      C2   H
ATOM    688  HA  SER A  47     -16.176  -9.978 -20.822  0.00  0.00      C2   H
ATOM    689  HB3 SER A  47     -15.828  -7.958 -21.709  0.00  0.00      C2   H
ATOM    690  HB2 SER A  47     -17.204  -8.372 -22.550  0.00  0.00      C2   H
ATOM    691  HG  SER A  47     -14.760  -7.811 -23.323  0.00  0.00      C2   H
ATOM    692  N   THR A  48     -16.204 -11.630 -23.690  0.00  0.00      C2   N
ATOM    693  CA  THR A  48     -16.724 -12.656 -24.544  0.00  0.00      C2   C
ATOM    694  C   THR A  48     -17.058 -13.974 -23.881  0.00  0.00      C2   C
ATOM    695  O   THR A  48     -18.013 -14.666 -24.236  0.00  0.00      C2   O
ATOM    696  CB  THR A  48     -15.782 -12.825 -25.698  0.00  0.00      C2   C
ATOM    697  OG1 THR A  48     -14.491 -13.251 -25.240  0.00  0.00      C2   O
ATOM    698  CG2 THR A  48     -15.718 -11.544 -26.551  0.00  0.00      C2   C
ATOM    699  H   THR A  48     -15.295 -11.298 -23.979  0.00  0.00      C2   H
ATOM    700  HA  THR A  48     -17.671 -12.280 -24.933  0.00  0.00      C2   H
ATOM    701  HB  THR A  48     -16.097 -13.684 -26.290  0.00  0.00      C2   H
ATOM    702  HG1 THR A  48     -13.900 -12.519 -25.052  0.00  0.00      C2   H
ATOM    703 HG21 THR A  48     -15.443 -10.689 -25.934  0.00  0.00      C2   H
ATOM    704 HG22 THR A  48     -15.006 -11.677 -27.365  0.00  0.00      C2   H
ATOM    705 HG23 THR A  48     -16.722 -11.347 -26.927  0.00  0.00      C2   H
ATOM    706  N   ILE A  49     -16.115 -14.316 -22.948  0.00  0.00      C2   N
ATOM    707  CA  ILE A  49     -16.029 -15.447 -22.112  0.00  0.00      C2   C
ATOM    708  C   ILE A  49     -16.957 -15.268 -20.826  0.00  0.00      C2   C
ATOM    709  O   ILE A  49     -17.605 -16.251 -20.396  0.00  0.00      C2   O
ATOM    710  CB  ILE A  49     -14.510 -15.770 -21.687  0.00  0.00      C2   C
ATOM    711  CG1 ILE A  49     -13.510 -16.045 -22.873  0.00  0.00      C2   C
ATOM    712  CG2 ILE A  49     -14.453 -17.014 -20.767  0.00  0.00      C2   C
ATOM    713  CD1 ILE A  49     -12.198 -15.188 -22.727  0.00  0.00      C2   C
ATOM    714  H   ILE A  49     -15.332 -13.679 -22.984  0.00  0.00      C2   H
ATOM    715  HA  ILE A  49     -16.396 -16.297 -22.688  0.00  0.00      C2   H
ATOM    716  HB  ILE A  49     -14.116 -14.815 -21.341  0.00  0.00      C2   H
ATOM    717 HG13 ILE A  49     -13.979 -15.726 -23.803  0.00  0.00      C2   H
ATOM    718 HG12 ILE A  49     -13.298 -17.100 -23.052  0.00  0.00      C2   H
ATOM    719 HG21 ILE A  49     -14.983 -16.873 -19.825  0.00  0.00      C2   H
ATOM    720 HG22 ILE A  49     -14.760 -17.998 -21.123  0.00  0.00      C2   H
ATOM    721 HG23 ILE A  49     -13.425 -17.119 -20.420  0.00  0.00      C2   H
ATOM    722 HD11 ILE A  49     -11.868 -15.131 -21.690  0.00  0.00      C2   H
ATOM    723 HD12 ILE A  49     -11.438 -15.667 -23.344  0.00  0.00      C2   H
ATOM    724 HD13 ILE A  49     -12.479 -14.279 -23.258  0.00  0.00      C2   H
ATOM    725  N   VAL A  50     -17.063 -14.033 -20.252  0.00  0.00      C2   N
ATOM    726  CA  VAL A  50     -18.039 -13.696 -19.270  0.00  0.00      C2   C
ATOM    727  C   VAL A  50     -19.526 -13.946 -19.658  0.00  0.00      C2   C
ATOM    728  O   VAL A  50     -20.253 -14.428 -18.802  0.00  0.00      C2   O
ATOM    729  CB  VAL A  50     -17.819 -12.230 -18.763  0.00  0.00      C2   C
ATOM    730  CG1 VAL A  50     -18.744 -11.778 -17.623  0.00  0.00      C2   C
ATOM    731  CG2 VAL A  50     -16.343 -12.069 -18.433  0.00  0.00      C2   C
ATOM    732  H   VAL A  50     -16.368 -13.339 -20.490  0.00  0.00      C2   H
ATOM    733  HA  VAL A  50     -17.861 -14.483 -18.536  0.00  0.00      C2   H
ATOM    734  HB  VAL A  50     -17.902 -11.605 -19.652  0.00  0.00      C2   H
ATOM    735 HG11 VAL A  50     -19.683 -11.284 -17.876  0.00  0.00      C2   H
ATOM    736 HG12 VAL A  50     -19.004 -12.714 -17.128  0.00  0.00      C2   H
ATOM    737 HG13 VAL A  50     -18.148 -11.080 -17.035  0.00  0.00      C2   H
ATOM    738 HG21 VAL A  50     -16.190 -11.019 -18.185  0.00  0.00      C2   H
ATOM    739 HG22 VAL A  50     -15.877 -12.821 -17.796  0.00  0.00      C2   H
ATOM    740 HG23 VAL A  50     -15.720 -12.271 -19.304  0.00  0.00      C2   H
ATOM    741  N   LYS A  51     -19.864 -13.702 -20.874  0.00  0.00      C2   N
ATOM    742  CA  LYS A  51     -21.070 -14.031 -21.483  0.00  0.00      C2   C
ATOM    743  C   LYS A  51     -21.363 -15.567 -21.516  0.00  0.00      C2   C
ATOM    744  O   LYS A  51     -22.547 -15.875 -21.343  0.00  0.00      C2   O
ATOM    745  CB  LYS A  51     -21.026 -13.468 -22.903  0.00  0.00      C2   C
ATOM    746  CG  LYS A  51     -22.413 -13.456 -23.544  0.00  0.00      C2   C
ATOM    747  CD  LYS A  51     -22.376 -12.743 -24.915  0.00  0.00      C2   C
ATOM    748  CE  LYS A  51     -23.681 -13.063 -25.764  0.00  0.00      C2   C
ATOM    749  NZ  LYS A  51     -23.636 -12.453 -27.136  0.00  0.00      C2   N
ATOM    750  H   LYS A  51     -19.218 -13.196 -21.463  0.00  0.00      C2   H
ATOM    751  HA  LYS A  51     -21.832 -13.499 -20.914  0.00  0.00      C2   H
ATOM    752  HB3 LYS A  51     -20.243 -13.949 -23.489  0.00  0.00      C2   H
ATOM    753  HB2 LYS A  51     -20.724 -12.421 -22.912  0.00  0.00      C2   H
ATOM    754  HG3 LYS A  51     -23.191 -13.178 -22.833  0.00  0.00      C2   H
ATOM    755  HG2 LYS A  51     -22.566 -14.516 -23.747  0.00  0.00      C2   H
ATOM    756  HD3 LYS A  51     -21.496 -13.018 -25.496  0.00  0.00      C2   H
ATOM    757  HD2 LYS A  51     -22.485 -11.674 -24.733  0.00  0.00      C2   H
ATOM    758  HE3 LYS A  51     -24.595 -12.802 -25.231  0.00  0.00      C2   H
ATOM    759  HE2 LYS A  51     -23.744 -14.148 -25.846  0.00  0.00      C2   H
ATOM    760  HZ1 LYS A  51     -23.694 -11.446 -27.088  0.00  0.00      C2   H
ATOM    761  HZ2 LYS A  51     -22.785 -12.656 -27.640  0.00  0.00      C2   H
ATOM    762  HZ3 LYS A  51     -24.357 -12.734 -27.784  0.00  0.00      C2   H
ATOM    763  N   GLN A  52     -20.410 -16.430 -21.707  0.00  0.00      C2   N
ATOM    764  CA  GLN A  52     -20.558 -17.903 -21.795  0.00  0.00      C2   C
ATOM    765  C   GLN A  52     -20.420 -18.578 -20.412  0.00  0.00      C2   C
ATOM    766  O   GLN A  52     -21.128 -19.495 -20.143  0.00  0.00      C2   O
ATOM    767  CB  GLN A  52     -19.559 -18.480 -22.830  0.00  0.00      C2   C
ATOM    768  CG  GLN A  52     -19.893 -17.986 -24.252  0.00  0.00      C2   C
ATOM    769  CD  GLN A  52     -21.347 -18.175 -24.732  0.00  0.00      C2   C
ATOM    770  OE1 GLN A  52     -22.155 -17.244 -24.691  0.00  0.00      C2   O
ATOM    771  NE2 GLN A  52     -21.710 -19.373 -25.213  0.00  0.00      C2   N
ATOM    772  H   GLN A  52     -19.479 -16.096 -21.913  0.00  0.00      C2   H
ATOM    773  HA  GLN A  52     -21.569 -18.208 -22.067  0.00  0.00      C2   H
ATOM    774  HB3 GLN A  52     -19.752 -19.550 -22.908  0.00  0.00      C2   H
ATOM    775  HB2 GLN A  52     -18.584 -18.179 -22.447  0.00  0.00      C2   H
ATOM    776  HG3 GLN A  52     -19.284 -18.487 -25.005  0.00  0.00      C2   H
ATOM    777  HG2 GLN A  52     -19.664 -16.922 -24.305  0.00  0.00      C2   H
ATOM    778 HE22 GLN A  52     -22.690 -19.455 -25.446  0.00  0.00      C2   H
ATOM    779 HE21 GLN A  52     -21.088 -20.133 -25.450  0.00  0.00      C2   H
ATOM    780  N   MET A  53     -19.711 -17.984 -19.480  0.00  0.00      C2   N
ATOM    781  CA  MET A  53     -19.682 -18.201 -18.025  0.00  0.00      C2   C
ATOM    782  C   MET A  53     -21.063 -17.877 -17.410  0.00  0.00      C2   C
ATOM    783  O   MET A  53     -21.395 -18.551 -16.435  0.00  0.00      C2   O
ATOM    784  CB  MET A  53     -18.583 -17.336 -17.414  0.00  0.00      C2   C
ATOM    785  CG  MET A  53     -18.643 -16.960 -15.879  0.00  0.00      C2   C
ATOM    786  SD  MET A  53     -17.183 -16.048 -15.366  0.00  0.00      C2   S
ATOM    787  CE  MET A  53     -17.818 -15.291 -13.812  0.00  0.00      C2   C
ATOM    788  H   MET A  53     -19.168 -17.205 -19.825  0.00  0.00      C2   H
ATOM    789  HA  MET A  53     -19.442 -19.250 -17.855  0.00  0.00      C2   H
ATOM    790  HB3 MET A  53     -18.705 -16.352 -17.867  0.00  0.00      C2   H
ATOM    791  HB2 MET A  53     -17.622 -17.841 -17.513  0.00  0.00      C2   H
ATOM    792  HG3 MET A  53     -18.854 -17.830 -15.258  0.00  0.00      C2   H
ATOM    793  HG2 MET A  53     -19.528 -16.346 -15.709  0.00  0.00      C2   H
ATOM    794  HE1 MET A  53     -18.599 -15.841 -13.287  0.00  0.00      C2   H
ATOM    795  HE2 MET A  53     -16.967 -15.184 -13.139  0.00  0.00      C2   H
ATOM    796  HE3 MET A  53     -18.202 -14.292 -14.017  0.00  0.00      C2   H
ATOM    797  N   LYS A  54     -21.827 -16.888 -17.932  0.00  0.00      C2   N
ATOM    798  CA  LYS A  54     -23.085 -16.331 -17.394  0.00  0.00      C2   C
ATOM    799  C   LYS A  54     -22.779 -15.438 -16.175  0.00  0.00      C2   C
ATOM    800  O   LYS A  54     -23.248 -15.729 -15.051  0.00  0.00      C2   O
ATOM    801  CB  LYS A  54     -24.306 -17.333 -17.359  0.00  0.00      C2   C
ATOM    802  CG  LYS A  54     -24.730 -18.045 -18.575  0.00  0.00      C2   C
ATOM    803  CD  LYS A  54     -25.880 -19.068 -18.418  0.00  0.00      C2   C
ATOM    804  CE  LYS A  54     -26.042 -19.930 -19.662  0.00  0.00      C2   C
ATOM    805  NZ  LYS A  54     -27.300 -20.730 -19.587  0.00  0.00      C2   N
ATOM    806  H   LYS A  54     -21.578 -16.283 -18.701  0.00  0.00      C2   H
ATOM    807  HA  LYS A  54     -23.339 -15.587 -18.149  0.00  0.00      C2   H
ATOM    808  HB3 LYS A  54     -25.202 -16.809 -17.027  0.00  0.00      C2   H
ATOM    809  HB2 LYS A  54     -24.060 -18.075 -16.599  0.00  0.00      C2   H
ATOM    810  HG3 LYS A  54     -23.867 -18.590 -18.957  0.00  0.00      C2   H
ATOM    811  HG2 LYS A  54     -24.965 -17.220 -19.248  0.00  0.00      C2   H
ATOM    812  HD3 LYS A  54     -26.728 -18.467 -18.088  0.00  0.00      C2   H
ATOM    813  HD2 LYS A  54     -25.506 -19.650 -17.575  0.00  0.00      C2   H
ATOM    814  HE3 LYS A  54     -25.136 -20.534 -19.600  0.00  0.00      C2   H
ATOM    815  HE2 LYS A  54     -26.023 -19.345 -20.581  0.00  0.00      C2   H
ATOM    816  HZ1 LYS A  54     -28.138 -20.172 -19.670  0.00  0.00      C2   H
ATOM    817  HZ2 LYS A  54     -27.360 -21.484 -20.256  0.00  0.00      C2   H
ATOM    818  HZ3 LYS A  54     -27.352 -21.315 -18.765  0.00  0.00      C2   H
ATOM    819  N   NMA A  54     -21.964 -14.471 -16.447  0.00  0.00      C2   N
ATOM    820  CA  NMA A  54     -21.321 -13.600 -15.459  0.00  0.00      C2   C
ATOM    821  H   NMA A  54     -21.555 -14.338 -17.361  0.00  0.00      C2   H
ATOM    822  1HA NMA A  54     -21.159 -12.641 -15.952  0.00  0.00      C2   H
ATOM    823  2HA NMA A  54     -22.051 -13.635 -14.650  0.00  0.00      C2   H
ATOM    824  3HA NMA A  54     -20.445 -14.155 -15.121  0.00  0.00      C2   H
ATOM    825  CH3 ACE A 180      -9.589  -2.035 -27.905  0.00  0.00      C2   C
ATOM    826  C   ACE A 180      -9.426  -0.533 -28.097  0.00  0.00      C2   C
ATOM    827  O   ACE A 180      -9.200   0.169 -27.142  0.00  0.00      C2   O
ATOM    828  1H  ACE A 180     -10.280  -2.276 -27.097  0.00  0.00      C2   H
ATOM    829  2H  ACE A 180      -9.961  -2.490 -28.823  0.00  0.00      C2   H
ATOM    830  3H  ACE A 180      -8.598  -2.445 -27.710  0.00  0.00      C2   H
ATOM    831  N   THR A 181      -9.717  -0.116 -29.362  0.00  0.00      C2   N
ATOM    832  CA  THR A 181      -9.778   1.353 -29.598  0.00  0.00      C2   C
ATOM    833  C   THR A 181     -10.800   2.060 -28.657  0.00  0.00      C2   C
ATOM    834  O   THR A 181     -10.764   3.263 -28.496  0.00  0.00      C2   O
ATOM    835  CB  THR A 181     -10.219   1.642 -31.094  0.00  0.00      C2   C
ATOM    836  OG1 THR A 181      -9.331   0.923 -31.902  0.00  0.00      C2   O
ATOM    837  CG2 THR A 181     -10.013   3.173 -31.458  0.00  0.00      C2   C
ATOM    838  H1  THR A 181      -9.944  -0.716 -30.142  0.00  0.00      C2   H
ATOM    839  HA  THR A 181      -8.803   1.799 -29.404  0.00  0.00      C2   H
ATOM    840  HB  THR A 181     -11.177   1.205 -31.375  0.00  0.00      C2   H
ATOM    841  HG1 THR A 181      -9.326  -0.023 -31.744  0.00  0.00      C2   H
ATOM    842 HG21 THR A 181     -10.159   3.342 -32.525  0.00  0.00      C2   H
ATOM    843 HG22 THR A 181     -10.638   3.856 -30.884  0.00  0.00      C2   H
ATOM    844 HG23 THR A 181      -8.993   3.538 -31.345  0.00  0.00      C2   H
ATOM    845  N   THR A 182     -11.837   1.333 -28.301  0.00  0.00      C2   N
ATOM    846  CA  THR A 182     -13.069   1.792 -27.586  0.00  0.00      C2   C
ATOM    847  C   THR A 182     -12.857   1.864 -26.060  0.00  0.00      C2   C
ATOM    848  O   THR A 182     -13.549   2.591 -25.344  0.00  0.00      C2   O
ATOM    849  CB  THR A 182     -14.200   0.715 -27.824  0.00  0.00      C2   C
ATOM    850  OG1 THR A 182     -13.574  -0.478 -27.526  0.00  0.00      C2   O
ATOM    851  CG2 THR A 182     -14.595   0.576 -29.309  0.00  0.00      C2   C
ATOM    852  H   THR A 182     -11.968   0.416 -28.703  0.00  0.00      C2   H
ATOM    853  HA  THR A 182     -13.253   2.814 -27.916  0.00  0.00      C2   H
ATOM    854  HB  THR A 182     -15.057   0.764 -27.152  0.00  0.00      C2   H
ATOM    855  HG1 THR A 182     -13.564  -0.569 -26.571  0.00  0.00      C2   H
ATOM    856 HG21 THR A 182     -14.954   1.535 -29.683  0.00  0.00      C2   H
ATOM    857 HG22 THR A 182     -13.773   0.240 -29.942  0.00  0.00      C2   H
ATOM    858 HG23 THR A 182     -15.384  -0.164 -29.442  0.00  0.00      C2   H
ATOM    859  N   GLY A 183     -11.674   1.454 -25.564  0.00  0.00      C2   N
ATOM    860  CA  GLY A 183     -11.317   1.631 -24.127  0.00  0.00      C2   C
ATOM    861  C   GLY A 183     -11.618   0.382 -23.329  0.00  0.00      C2   C
ATOM    862  O   GLY A 183     -11.987  -0.665 -23.909  0.00  0.00      C2   O
ATOM    863  H   GLY A 183     -11.146   0.770 -26.087  0.00  0.00      C2   H
ATOM    864  HA3 GLY A 183     -11.759   2.462 -23.577  0.00  0.00      C2   H
ATOM    865  HA2 GLY A 183     -10.250   1.844 -24.069  0.00  0.00      C2   H
ATOM    866  N   ILE A 184     -11.638   0.421 -21.993  0.00  0.00      C2   N
ATOM    867  CA  ILE A 184     -12.082  -0.621 -21.123  0.00  0.00      C2   C
ATOM    868  C   ILE A 184     -13.596  -0.951 -21.309  0.00  0.00      C2   C
ATOM    869  O   ILE A 184     -14.377  -0.100 -21.709  0.00  0.00      C2   O
ATOM    870  CB  ILE A 184     -11.807  -0.336 -19.582  0.00  0.00      C2   C
ATOM    871  CG1 ILE A 184     -12.465   0.991 -19.159  0.00  0.00      C2   C
ATOM    872  CG2 ILE A 184     -10.306  -0.247 -19.498  0.00  0.00      C2   C
ATOM    873  CD1 ILE A 184     -12.579   1.147 -17.650  0.00  0.00      C2   C
ATOM    874  H   ILE A 184     -11.147   1.194 -21.568  0.00  0.00      C2   H
ATOM    875  HA  ILE A 184     -11.536  -1.522 -21.404  0.00  0.00      C2   H
ATOM    876  HB  ILE A 184     -12.159  -1.119 -18.911  0.00  0.00      C2   H
ATOM    877 HG13 ILE A 184     -13.376   1.299 -19.673  0.00  0.00      C2   H
ATOM    878 HG12 ILE A 184     -11.820   1.807 -19.486  0.00  0.00      C2   H
ATOM    879 HG21 ILE A 184      -9.822   0.534 -20.084  0.00  0.00      C2   H
ATOM    880 HG22 ILE A 184      -9.871  -0.013 -18.527  0.00  0.00      C2   H
ATOM    881 HG23 ILE A 184     -10.026  -1.262 -19.779  0.00  0.00      C2   H
ATOM    882 HD11 ILE A 184     -13.247   0.418 -17.192  0.00  0.00      C2   H
ATOM    883 HD12 ILE A 184     -11.607   1.217 -17.162  0.00  0.00      C2   H
ATOM    884 HD13 ILE A 184     -13.058   2.101 -17.430  0.00  0.00      C2   H
ATOM    885  N   VAL A 185     -13.879  -2.260 -21.074  0.00  0.00      C2   N
ATOM    886  CA  VAL A 185     -15.230  -2.742 -21.192  0.00  0.00      C2   C
ATOM    887  C   VAL A 185     -15.617  -3.337 -19.783  0.00  0.00      C2   C
ATOM    888  O   VAL A 185     -14.759  -3.765 -18.995  0.00  0.00      C2   O
ATOM    889  CB  VAL A 185     -15.370  -3.736 -22.439  0.00  0.00      C2   C
ATOM    890  CG1 VAL A 185     -16.296  -4.911 -22.237  0.00  0.00      C2   C
ATOM    891  CG2 VAL A 185     -15.843  -2.926 -23.656  0.00  0.00      C2   C
ATOM    892  H   VAL A 185     -13.176  -2.825 -20.619  0.00  0.00      C2   H
ATOM    893  HA  VAL A 185     -15.874  -1.863 -21.225  0.00  0.00      C2   H
ATOM    894  HB  VAL A 185     -14.364  -4.102 -22.647  0.00  0.00      C2   H
ATOM    895 HG11 VAL A 185     -16.025  -5.511 -21.367  0.00  0.00      C2   H
ATOM    896 HG12 VAL A 185     -17.305  -4.554 -22.032  0.00  0.00      C2   H
ATOM    897 HG13 VAL A 185     -16.379  -5.659 -23.026  0.00  0.00      C2   H
ATOM    898 HG21 VAL A 185     -15.256  -2.032 -23.868  0.00  0.00      C2   H
ATOM    899 HG22 VAL A 185     -15.816  -3.465 -24.604  0.00  0.00      C2   H
ATOM    900 HG23 VAL A 185     -16.841  -2.526 -23.478  0.00  0.00      C2   H
ATOM    901  N   GLU A 186     -16.913  -3.269 -19.465  0.00  0.00      C2   N
ATOM    902  CA  GLU A 186     -17.433  -3.662 -18.148  0.00  0.00      C2   C
ATOM    903  C   GLU A 186     -18.285  -4.909 -18.363  0.00  0.00      C2   C
ATOM    904  O   GLU A 186     -18.996  -4.971 -19.342  0.00  0.00      C2   O
ATOM    905  CB  GLU A 186     -18.251  -2.484 -17.633  0.00  0.00      C2   C
ATOM    906  CG  GLU A 186     -17.523  -1.152 -17.282  0.00  0.00      C2   C
ATOM    907  CD  GLU A 186     -18.470  -0.101 -16.621  0.00  0.00      C2   C
ATOM    908  OE1 GLU A 186     -18.006   0.650 -15.698  0.00  0.00      C2   O
ATOM    909  OE2 GLU A 186     -19.586   0.131 -17.122  0.00  0.00      C2   O
ATOM    910  H   GLU A 186     -17.680  -3.011 -20.069  0.00  0.00      C2   H
ATOM    911  HA  GLU A 186     -16.663  -3.964 -17.438  0.00  0.00      C2   H
ATOM    912  HB3 GLU A 186     -18.750  -2.859 -16.739  0.00  0.00      C2   H
ATOM    913  HB2 GLU A 186     -19.058  -2.322 -18.348  0.00  0.00      C2   H
ATOM    914  HG3 GLU A 186     -17.075  -0.753 -18.192  0.00  0.00      C2   H
ATOM    915  HG2 GLU A 186     -16.645  -1.342 -16.664  0.00  0.00      C2   H
ATOM    916  N   THR A 187     -18.219  -5.920 -17.485  0.00  0.00      C2   N
ATOM    917  CA  THR A 187     -19.143  -7.032 -17.457  0.00  0.00      C2   C
ATOM    918  C   THR A 187     -19.421  -7.317 -15.966  0.00  0.00      C2   C
ATOM    919  O   THR A 187     -18.936  -8.285 -15.406  0.00  0.00      C2   O
ATOM    920  CB  THR A 187     -18.576  -8.312 -18.140  0.00  0.00      C2   C
ATOM    921  OG1 THR A 187     -17.120  -8.177 -18.211  0.00  0.00      C2   O
ATOM    922  CG2 THR A 187     -19.064  -8.617 -19.565  0.00  0.00      C2   C
ATOM    923  H   THR A 187     -17.517  -5.962 -16.760  0.00  0.00      C2   H
ATOM    924  HA  THR A 187     -20.072  -6.806 -17.980  0.00  0.00      C2   H
ATOM    925  HB  THR A 187     -18.813  -9.195 -17.546  0.00  0.00      C2   H
ATOM    926  HG1 THR A 187     -16.792  -7.910 -17.349  0.00  0.00      C2   H
ATOM    927 HG21 THR A 187     -18.734  -7.786 -20.188  0.00  0.00      C2   H
ATOM    928 HG22 THR A 187     -18.633  -9.544 -19.944  0.00  0.00      C2   H
ATOM    929 HG23 THR A 187     -20.146  -8.528 -19.659  0.00  0.00      C2   H
ATOM    930  N   HIE A 188     -20.088  -6.286 -15.456  0.00  0.00      C2   N
ATOM    931  CA  HIE A 188     -20.381  -6.229 -14.038  0.00  0.00      C2   C
ATOM    932  C   HIE A 188     -21.675  -7.004 -13.818  0.00  0.00      C2   C
ATOM    933  O   HIE A 188     -22.735  -6.681 -14.430  0.00  0.00      C2   O
ATOM    934  CB  HIE A 188     -20.517  -4.684 -13.677  0.00  0.00      C2   C
ATOM    935  CG  HIE A 188     -19.203  -3.914 -13.577  0.00  0.00      C2   C
ATOM    936  ND1 HIE A 188     -18.064  -4.351 -14.260  0.00  0.00      C2   N
ATOM    937  CD2 HIE A 188     -18.892  -2.741 -12.914  0.00  0.00      C2   C
ATOM    938  CE1 HIE A 188     -17.130  -3.436 -13.992  0.00  0.00      C2   C
ATOM    939  NE2 HIE A 188     -17.612  -2.422 -13.240  0.00  0.00      C2   N
ATOM    940  H   HIE A 188     -20.344  -5.521 -16.064  0.00  0.00      C2   H
ATOM    941  HA  HIE A 188     -19.580  -6.628 -13.416  0.00  0.00      C2   H
ATOM    942  HB3 HIE A 188     -20.940  -4.560 -12.680  0.00  0.00      C2   H
ATOM    943  HB2 HIE A 188     -21.193  -4.120 -14.319  0.00  0.00      C2   H
ATOM    944  HD2 HIE A 188     -19.451  -2.134 -12.217  0.00  0.00      C2   H
ATOM    945  HE1 HIE A 188     -16.117  -3.481 -14.364  0.00  0.00      C2   H
ATOM    946  HE2 HIE A 188     -17.156  -1.584 -12.908  0.00  0.00      C2   H
ATOM    947  N   PHE A 189     -21.622  -8.019 -13.010  0.00  0.00      C2   N
ATOM    948  CA  PHE A 189     -22.787  -8.677 -12.406  0.00  0.00      C2   C
ATOM    949  C   PHE A 189     -22.709  -8.847 -10.909  0.00  0.00      C2   C
ATOM    950  O   PHE A 189     -21.654  -8.773 -10.334  0.00  0.00      C2   O
ATOM    951  CB  PHE A 189     -22.884 -10.110 -13.049  0.00  0.00      C2   C
ATOM    952  CG  PHE A 189     -21.858 -11.264 -12.750  0.00  0.00      C2   C
ATOM    953  CD1 PHE A 189     -20.521 -11.193 -13.236  0.00  0.00      C2   C
ATOM    954  CD2 PHE A 189     -22.121 -12.377 -11.937  0.00  0.00      C2   C
ATOM    955  CE1 PHE A 189     -19.534 -12.062 -12.820  0.00  0.00      C2   C
ATOM    956  CE2 PHE A 189     -21.173 -13.207 -11.398  0.00  0.00      C2   C
ATOM    957  CZ  PHE A 189     -19.867 -13.032 -11.888  0.00  0.00      C2   C
ATOM    958  H   PHE A 189     -20.758  -8.489 -12.779  0.00  0.00      C2   H
ATOM    959  HA  PHE A 189     -23.715  -8.160 -12.651  0.00  0.00      C2   H
ATOM    960  HB3 PHE A 189     -22.800  -9.964 -14.126  0.00  0.00      C2   H
ATOM    961  HB2 PHE A 189     -23.893 -10.515 -12.971  0.00  0.00      C2   H
ATOM    962  HD1 PHE A 189     -20.203 -10.393 -13.887  0.00  0.00      C2   H
ATOM    963  HD2 PHE A 189     -23.075 -12.470 -11.439  0.00  0.00      C2   H
ATOM    964  HE1 PHE A 189     -18.525 -11.886 -13.162  0.00  0.00      C2   H
ATOM    965  HE2 PHE A 189     -21.407 -13.810 -10.532  0.00  0.00      C2   H
ATOM    966  HZ  PHE A 189     -19.077 -13.609 -11.431  0.00  0.00      C2   H
ATOM    967  N   THR A 190     -23.869  -9.017 -10.342  0.00  0.00      C2   N
ATOM    968  CA  THR A 190     -24.132  -9.294  -8.941  0.00  0.00      C2   C
ATOM    969  C   THR A 190     -24.504 -10.796  -8.861  0.00  0.00      C2   C
ATOM    970  O   THR A 190     -25.181 -11.355  -9.742  0.00  0.00      C2   O
ATOM    971  CB  THR A 190     -25.275  -8.305  -8.483  0.00  0.00      C2   C
ATOM    972  OG1 THR A 190     -25.718  -8.656  -7.142  0.00  0.00      C2   O
ATOM    973  CG2 THR A 190     -26.584  -8.550  -9.265  0.00  0.00      C2   C
ATOM    974  H   THR A 190     -24.662  -8.908 -10.958  0.00  0.00      C2   H
ATOM    975  HA  THR A 190     -23.243  -9.197  -8.318  0.00  0.00      C2   H
ATOM    976  HB  THR A 190     -24.971  -7.260  -8.419  0.00  0.00      C2   H
ATOM    977  HG1 THR A 190     -26.616  -8.357  -6.981  0.00  0.00      C2   H
ATOM    978 HG21 THR A 190     -26.758  -9.619  -9.386  0.00  0.00      C2   H
ATOM    979 HG22 THR A 190     -27.541  -8.222  -8.857  0.00  0.00      C2   H
ATOM    980 HG23 THR A 190     -26.606  -8.278 -10.320  0.00  0.00      C2   H
ATOM    981  N   PHE A 191     -24.150 -11.444  -7.752  0.00  0.00      C2   N
ATOM    982  CA  PHE A 191     -24.465 -12.860  -7.429  0.00  0.00      C2   C
ATOM    983  C   PHE A 191     -24.242 -13.034  -5.932  0.00  0.00      C2   C
ATOM    984  O   PHE A 191     -23.134 -12.662  -5.461  0.00  0.00      C2   O
ATOM    985  CB  PHE A 191     -23.642 -13.868  -8.305  0.00  0.00      C2   C
ATOM    986  CG  PHE A 191     -23.936 -15.384  -8.106  0.00  0.00      C2   C
ATOM    987  CD1 PHE A 191     -23.251 -16.085  -7.172  0.00  0.00      C2   C
ATOM    988  CD2 PHE A 191     -24.985 -16.025  -8.815  0.00  0.00      C2   C
ATOM    989  CE1 PHE A 191     -23.451 -17.440  -6.882  0.00  0.00      C2   C
ATOM    990  CE2 PHE A 191     -25.187 -17.374  -8.525  0.00  0.00      C2   C
ATOM    991  CZ  PHE A 191     -24.427 -18.053  -7.566  0.00  0.00      C2   C
ATOM    992  H   PHE A 191     -23.677 -10.970  -6.997  0.00  0.00      C2   H
ATOM    993  HA  PHE A 191     -25.527 -12.958  -7.654  0.00  0.00      C2   H
ATOM    994  HB3 PHE A 191     -22.563 -13.727  -8.253  0.00  0.00      C2   H
ATOM    995  HB2 PHE A 191     -23.831 -13.875  -9.379  0.00  0.00      C2   H
ATOM    996  HD1 PHE A 191     -22.709 -15.453  -6.484  0.00  0.00      C2   H
ATOM    997  HD2 PHE A 191     -25.605 -15.548  -9.560  0.00  0.00      C2   H
ATOM    998  HE1 PHE A 191     -22.845 -17.810  -6.068  0.00  0.00      C2   H
ATOM    999  HE2 PHE A 191     -25.949 -17.826  -9.142  0.00  0.00      C2   H
ATOM   1000  HZ  PHE A 191     -24.799 -19.028  -7.287  0.00  0.00      C2   H
ATOM   1001  N   LYS A 192     -25.225 -13.398  -5.213  0.00  0.00      C2   N
ATOM   1002  CA  LYS A 192     -25.311 -13.701  -3.790  0.00  0.00      C2   C
ATOM   1003  C   LYS A 192     -24.650 -12.724  -2.785  0.00  0.00      C2   C
ATOM   1004  O   LYS A 192     -23.910 -13.013  -1.873  0.00  0.00      C2   O
ATOM   1005  CB  LYS A 192     -24.744 -15.114  -3.521  0.00  0.00      C2   C
ATOM   1006  CG  LYS A 192     -25.473 -16.193  -4.421  0.00  0.00      C2   C
ATOM   1007  CD  LYS A 192     -26.927 -16.483  -4.020  0.00  0.00      C2   C
ATOM   1008  CE  LYS A 192     -27.493 -17.608  -4.949  0.00  0.00      C2   C
ATOM   1009  NZ  LYS A 192     -28.860 -17.921  -4.713  0.00  0.00      C2   N
ATOM   1010  H   LYS A 192     -26.050 -13.744  -5.681  0.00  0.00      C2   H
ATOM   1011  HA  LYS A 192     -26.351 -13.871  -3.511  0.00  0.00      C2   H
ATOM   1012  HB3 LYS A 192     -24.914 -15.418  -2.488  0.00  0.00      C2   H
ATOM   1013  HB2 LYS A 192     -23.680 -15.301  -3.661  0.00  0.00      C2   H
ATOM   1014  HG3 LYS A 192     -24.989 -17.170  -4.393  0.00  0.00      C2   H
ATOM   1015  HG2 LYS A 192     -25.487 -16.024  -5.498  0.00  0.00      C2   H
ATOM   1016  HD3 LYS A 192     -27.438 -15.522  -4.074  0.00  0.00      C2   H
ATOM   1017  HD2 LYS A 192     -26.939 -16.564  -2.933  0.00  0.00      C2   H
ATOM   1018  HE3 LYS A 192     -26.921 -18.532  -5.041  0.00  0.00      C2   H
ATOM   1019  HE2 LYS A 192     -27.331 -17.200  -5.946  0.00  0.00      C2   H
ATOM   1020  HZ1 LYS A 192     -29.072 -18.416  -3.859  0.00  0.00      C2   H
ATOM   1021  HZ2 LYS A 192     -29.477 -17.121  -4.701  0.00  0.00      C2   H
ATOM   1022  HZ3 LYS A 192     -29.192 -18.525  -5.452  0.00  0.00      C2   H
ATOM   1023  N   ASP A 193     -24.956 -11.480  -3.033  0.00  0.00      C2   N
ATOM   1024  CA  ASP A 193     -24.627 -10.329  -2.198  0.00  0.00      C2   C
ATOM   1025  C   ASP A 193     -23.170  -9.992  -2.419  0.00  0.00      C2   C
ATOM   1026  O   ASP A 193     -22.611  -9.321  -1.579  0.00  0.00      C2   O
ATOM   1027  CB  ASP A 193     -25.051 -10.241  -0.705  0.00  0.00      C2   C
ATOM   1028  CG  ASP A 193     -26.603 -10.309  -0.460  0.00  0.00      C2   C
ATOM   1029  OD1 ASP A 193     -26.951 -10.348   0.788  0.00  0.00      C2   O
ATOM   1030  OD2 ASP A 193     -27.441 -10.109  -1.366  0.00  0.00      C2   O
ATOM   1031  H   ASP A 193     -25.316 -11.215  -3.938  0.00  0.00      C2   H
ATOM   1032  HA  ASP A 193     -25.043  -9.505  -2.778  0.00  0.00      C2   H
ATOM   1033  HB3 ASP A 193     -24.695  -9.276  -0.345  0.00  0.00      C2   H
ATOM   1034  HB2 ASP A 193     -24.633 -11.105  -0.189  0.00  0.00      C2   H
ATOM   1035  N   LEU A 194     -22.560 -10.254  -3.574  0.00  0.00      C2   N
ATOM   1036  CA  LEU A 194     -21.323  -9.685  -4.039  0.00  0.00      C2   C
ATOM   1037  C   LEU A 194     -21.598  -9.067  -5.424  0.00  0.00      C2   C
ATOM   1038  O   LEU A 194     -22.288  -9.731  -6.212  0.00  0.00      C2   O
ATOM   1039  CB  LEU A 194     -20.234 -10.732  -4.257  0.00  0.00      C2   C
ATOM   1040  CG  LEU A 194     -19.487 -11.203  -3.071  0.00  0.00      C2   C
ATOM   1041  CD1 LEU A 194     -18.529 -12.261  -3.485  0.00  0.00      C2   C
ATOM   1042  CD2 LEU A 194     -18.761 -10.141  -2.259  0.00  0.00      C2   C
ATOM   1043  H   LEU A 194     -23.073 -10.695  -4.324  0.00  0.00      C2   H
ATOM   1044  HA  LEU A 194     -20.991  -8.860  -3.410  0.00  0.00      C2   H
ATOM   1045  HB3 LEU A 194     -19.547 -10.357  -5.016  0.00  0.00      C2   H
ATOM   1046  HB2 LEU A 194     -20.654 -11.677  -4.602  0.00  0.00      C2   H
ATOM   1047  HG  LEU A 194     -20.210 -11.643  -2.384  0.00  0.00      C2   H
ATOM   1048 HD11 LEU A 194     -17.779 -11.823  -4.144  0.00  0.00      C2   H
ATOM   1049 HD12 LEU A 194     -18.105 -12.763  -2.615  0.00  0.00      C2   H
ATOM   1050 HD13 LEU A 194     -19.026 -13.047  -4.053  0.00  0.00      C2   H
ATOM   1051 HD21 LEU A 194     -17.746 -10.422  -1.978  0.00  0.00      C2   H
ATOM   1052 HD22 LEU A 194     -18.782  -9.144  -2.699  0.00  0.00      C2   H
ATOM   1053 HD23 LEU A 194     -19.331  -9.871  -1.370  0.00  0.00      C2   H
ATOM   1054  N   HIS A 195     -20.918  -7.919  -5.758  0.00  0.00      C2   N
ATOM   1055  CA  HIS A 195     -20.907  -7.285  -7.028  0.00  0.00      C2   C
ATOM   1056  C   HIS A 195     -19.589  -7.450  -7.611  0.00  0.00      C2   C
ATOM   1057  O   HIS A 195     -18.603  -7.081  -6.952  0.00  0.00      C2   O
ATOM   1058  CB  HIS A 195     -21.094  -5.763  -6.727  0.00  0.00      C2   C
ATOM   1059  CG  HIS A 195     -21.099  -4.784  -7.842  0.00  0.00      C2   C
ATOM   1060  ND1 HIS A 195     -21.546  -3.441  -7.600  0.00  0.00      C2   N
ATOM   1061  CD2 HIS A 195     -20.833  -4.863  -9.180  0.00  0.00      C2   C
ATOM   1062  CE1 HIS A 195     -21.550  -2.877  -8.831  0.00  0.00      C2   C
ATOM   1063  NE2 HIS A 195     -21.105  -3.636  -9.816  0.00  0.00      C2   N
ATOM   1064  H   HIS A 195     -20.442  -7.396  -5.036  0.00  0.00      C2   H
ATOM   1065  HA  HIS A 195     -21.767  -7.525  -7.653  0.00  0.00      C2   H
ATOM   1066  HB3 HIS A 195     -20.431  -5.368  -5.957  0.00  0.00      C2   H
ATOM   1067  HB2 HIS A 195     -22.106  -5.737  -6.323  0.00  0.00      C2   H
ATOM   1068  HD2 HIS A 195     -20.613  -5.691  -9.837  0.00  0.00      C2   H
ATOM   1069  HE1 HIS A 195     -21.723  -1.837  -9.064  0.00  0.00      C2   H
ATOM   1070  HD1 HIS A 195     -21.869  -2.978  -6.762  0.00  0.00      C2   H
ATOM   1071  N   PHE A 196     -19.530  -8.001  -8.798  0.00  0.00      C2   N
ATOM   1072  CA  PHE A 196     -18.287  -8.455  -9.385  0.00  0.00      C2   C
ATOM   1073  C   PHE A 196     -18.021  -7.541 -10.572  0.00  0.00      C2   C
ATOM   1074  O   PHE A 196     -18.383  -7.846 -11.753  0.00  0.00      C2   O
ATOM   1075  CB  PHE A 196     -18.480  -9.886  -9.881  0.00  0.00      C2   C
ATOM   1076  CG  PHE A 196     -18.702 -10.973  -8.822  0.00  0.00      C2   C
ATOM   1077  CD1 PHE A 196     -19.966 -11.381  -8.412  0.00  0.00      C2   C
ATOM   1078  CD2 PHE A 196     -17.577 -11.557  -8.209  0.00  0.00      C2   C
ATOM   1079  CE1 PHE A 196     -20.069 -12.406  -7.468  0.00  0.00      C2   C
ATOM   1080  CE2 PHE A 196     -17.670 -12.625  -7.319  0.00  0.00      C2   C
ATOM   1081  CZ  PHE A 196     -18.939 -13.026  -6.881  0.00  0.00      C2   C
ATOM   1082  H   PHE A 196     -20.398  -8.290  -9.227  0.00  0.00      C2   H
ATOM   1083  HA  PHE A 196     -17.416  -8.311  -8.745  0.00  0.00      C2   H
ATOM   1084  HB3 PHE A 196     -17.676 -10.200 -10.546  0.00  0.00      C2   H
ATOM   1085  HB2 PHE A 196     -19.333  -9.808 -10.555  0.00  0.00      C2   H
ATOM   1086  HD1 PHE A 196     -20.808 -10.764  -8.686  0.00  0.00      C2   H
ATOM   1087  HD2 PHE A 196     -16.585 -11.159  -8.360  0.00  0.00      C2   H
ATOM   1088  HE1 PHE A 196     -21.018 -12.668  -7.023  0.00  0.00      C2   H
ATOM   1089  HE2 PHE A 196     -16.806 -13.169  -6.967  0.00  0.00      C2   H
ATOM   1090  HZ  PHE A 196     -19.002 -13.716  -6.053  0.00  0.00      C2   H
ATOM   1091  N   LYS A 197     -17.358  -6.460 -10.294  0.00  0.00      C2   N
ATOM   1092  CA  LYS A 197     -16.823  -5.467 -11.250  0.00  0.00      C2   C
ATOM   1093  C   LYS A 197     -15.694  -6.014 -12.172  0.00  0.00      C2   C
ATOM   1094  O   LYS A 197     -14.539  -5.873 -11.885  0.00  0.00      C2   O
ATOM   1095  CB  LYS A 197     -16.448  -4.201 -10.482  0.00  0.00      C2   C
ATOM   1096  CG  LYS A 197     -17.546  -3.511  -9.654  0.00  0.00      C2   C
ATOM   1097  CD  LYS A 197     -17.132  -2.172  -9.158  0.00  0.00      C2   C
ATOM   1098  CE  LYS A 197     -18.320  -1.325  -8.812  0.00  0.00      C2   C
ATOM   1099  NZ  LYS A 197     -17.937  -0.033  -8.141  0.00  0.00      C2   N
ATOM   1100  H   LYS A 197     -16.778  -6.459  -9.467  0.00  0.00      C2   H
ATOM   1101  HA  LYS A 197     -17.671  -5.154 -11.859  0.00  0.00      C2   H
ATOM   1102  HB3 LYS A 197     -16.182  -3.536 -11.303  0.00  0.00      C2   H
ATOM   1103  HB2 LYS A 197     -15.549  -4.313  -9.876  0.00  0.00      C2   H
ATOM   1104  HG3 LYS A 197     -17.705  -4.179  -8.808  0.00  0.00      C2   H
ATOM   1105  HG2 LYS A 197     -18.533  -3.491 -10.115  0.00  0.00      C2   H
ATOM   1106  HD3 LYS A 197     -16.535  -1.644  -9.902  0.00  0.00      C2   H
ATOM   1107  HD2 LYS A 197     -16.471  -2.288  -8.299  0.00  0.00      C2   H
ATOM   1108  HE3 LYS A 197     -18.893  -1.999  -8.175  0.00  0.00      C2   H
ATOM   1109  HE2 LYS A 197     -18.796  -1.166  -9.780  0.00  0.00      C2   H
ATOM   1110  HZ1 LYS A 197     -17.288   0.455  -8.741  0.00  0.00      C2   H
ATOM   1111  HZ2 LYS A 197     -18.806   0.477  -8.069  0.00  0.00      C2   H
ATOM   1112  HZ3 LYS A 197     -17.642  -0.119  -7.179  0.00  0.00      C2   H
ATOM   1113  N   MET A 198     -16.028  -6.933 -13.142  0.00  0.00      C2   N
ATOM   1114  CA  MET A 198     -15.083  -7.586 -14.020  0.00  0.00      C2   C
ATOM   1115  C   MET A 198     -14.669  -6.714 -15.157  0.00  0.00      C2   C
ATOM   1116  O   MET A 198     -15.421  -6.569 -16.124  0.00  0.00      C2   O
ATOM   1117  CB  MET A 198     -15.653  -8.911 -14.567  0.00  0.00      C2   C
ATOM   1118  CG  MET A 198     -16.144  -9.907 -13.416  0.00  0.00      C2   C
ATOM   1119  SD  MET A 198     -15.321 -11.500 -13.529  0.00  0.00      C2   S
ATOM   1120  CE  MET A 198     -15.859 -12.083 -15.151  0.00  0.00      C2   C
ATOM   1121  H   MET A 198     -16.978  -7.274 -13.182  0.00  0.00      C2   H
ATOM   1122  HA  MET A 198     -14.187  -7.823 -13.446  0.00  0.00      C2   H
ATOM   1123  HB3 MET A 198     -14.876  -9.375 -15.175  0.00  0.00      C2   H
ATOM   1124  HB2 MET A 198     -16.443  -8.597 -15.250  0.00  0.00      C2   H
ATOM   1125  HG3 MET A 198     -17.232  -9.836 -13.389  0.00  0.00      C2   H
ATOM   1126  HG2 MET A 198     -15.782  -9.515 -12.465  0.00  0.00      C2   H
ATOM   1127  HE1 MET A 198     -14.988 -12.183 -15.800  0.00  0.00      C2   H
ATOM   1128  HE2 MET A 198     -16.378 -13.041 -15.185  0.00  0.00      C2   H
ATOM   1129  HE3 MET A 198     -16.471 -11.370 -15.703  0.00  0.00      C2   H
ATOM   1130  N   PHE A 199     -13.463  -6.144 -14.970  0.00  0.00      C2   N
ATOM   1131  CA  PHE A 199     -12.891  -5.150 -15.884  0.00  0.00      C2   C
ATOM   1132  C   PHE A 199     -12.083  -5.794 -17.070  0.00  0.00      C2   C
ATOM   1133  O   PHE A 199     -11.020  -6.283 -16.787  0.00  0.00      C2   O
ATOM   1134  CB  PHE A 199     -12.054  -4.191 -15.063  0.00  0.00      C2   C
ATOM   1135  CG  PHE A 199     -12.897  -3.319 -14.172  0.00  0.00      C2   C
ATOM   1136  CD1 PHE A 199     -13.634  -2.303 -14.745  0.00  0.00      C2   C
ATOM   1137  CD2 PHE A 199     -12.914  -3.448 -12.791  0.00  0.00      C2   C
ATOM   1138  CE1 PHE A 199     -14.369  -1.431 -13.965  0.00  0.00      C2   C
ATOM   1139  CE2 PHE A 199     -13.716  -2.581 -11.972  0.00  0.00      C2   C
ATOM   1140  CZ  PHE A 199     -14.423  -1.520 -12.594  0.00  0.00      C2   C
ATOM   1141  H   PHE A 199     -12.898  -6.432 -14.185  0.00  0.00      C2   H
ATOM   1142  HA  PHE A 199     -13.692  -4.521 -16.274  0.00  0.00      C2   H
ATOM   1143  HB3 PHE A 199     -11.578  -3.461 -15.718  0.00  0.00      C2   H
ATOM   1144  HB2 PHE A 199     -11.151  -4.658 -14.671  0.00  0.00      C2   H
ATOM   1145  HD1 PHE A 199     -13.566  -2.008 -15.782  0.00  0.00      C2   H
ATOM   1146  HD2 PHE A 199     -12.267  -4.165 -12.307  0.00  0.00      C2   H
ATOM   1147  HE1 PHE A 199     -14.940  -0.703 -14.521  0.00  0.00      C2   H
ATOM   1148  HE2 PHE A 199     -13.763  -2.674 -10.897  0.00  0.00      C2   H
ATOM   1149  HZ  PHE A 199     -15.049  -0.856 -12.015  0.00  0.00      C2   H
ATOM   1150  N   ASP A 200     -12.610  -5.743 -18.242  0.00  0.00      C2   N
ATOM   1151  CA  ASP A 200     -12.014  -6.237 -19.461  0.00  0.00      C2   C
ATOM   1152  C   ASP A 200     -11.179  -5.027 -19.857  0.00  0.00      C2   C
ATOM   1153  O   ASP A 200     -11.759  -3.964 -20.186  0.00  0.00      C2   O
ATOM   1154  CB  ASP A 200     -13.043  -6.450 -20.582  0.00  0.00      C2   C
ATOM   1155  CG  ASP A 200     -12.510  -7.097 -21.869  0.00  0.00      C2   C
ATOM   1156  OD1 ASP A 200     -13.264  -7.189 -22.839  0.00  0.00      C2   O
ATOM   1157  OD2 ASP A 200     -11.364  -7.645 -21.849  0.00  0.00      C2   O
ATOM   1158  H   ASP A 200     -13.414  -5.139 -18.331  0.00  0.00      C2   H
ATOM   1159  HA  ASP A 200     -11.471  -7.161 -19.260  0.00  0.00      C2   H
ATOM   1160  HB3 ASP A 200     -13.710  -5.610 -20.777  0.00  0.00      C2   H
ATOM   1161  HB2 ASP A 200     -13.680  -7.209 -20.128  0.00  0.00      C2   H
ATOM   1162  N   VAL A 201      -9.863  -5.198 -19.887  0.00  0.00      C2   N
ATOM   1163  CA  VAL A 201      -8.852  -4.204 -20.202  0.00  0.00      C2   C
ATOM   1164  C   VAL A 201      -8.694  -3.765 -21.673  0.00  0.00      C2   C
ATOM   1165  O   VAL A 201      -8.761  -4.484 -22.636  0.00  0.00      C2   O
ATOM   1166  CB  VAL A 201      -7.510  -4.638 -19.694  0.00  0.00      C2   C
ATOM   1167  CG1 VAL A 201      -7.632  -4.944 -18.181  0.00  0.00      C2   C
ATOM   1168  CG2 VAL A 201      -6.834  -5.898 -20.324  0.00  0.00      C2   C
ATOM   1169  H   VAL A 201      -9.464  -6.100 -19.668  0.00  0.00      C2   H
ATOM   1170  HA  VAL A 201      -9.163  -3.347 -19.603  0.00  0.00      C2   H
ATOM   1171  HB  VAL A 201      -6.819  -3.805 -19.827  0.00  0.00      C2   H
ATOM   1172 HG11 VAL A 201      -7.859  -6.009 -18.132  0.00  0.00      C2   H
ATOM   1173 HG12 VAL A 201      -6.646  -4.838 -17.729  0.00  0.00      C2   H
ATOM   1174 HG13 VAL A 201      -8.438  -4.368 -17.726  0.00  0.00      C2   H
ATOM   1175 HG21 VAL A 201      -7.385  -6.830 -20.198  0.00  0.00      C2   H
ATOM   1176 HG22 VAL A 201      -6.696  -5.650 -21.376  0.00  0.00      C2   H
ATOM   1177 HG23 VAL A 201      -5.822  -6.094 -19.968  0.00  0.00      C2   H
ATOM   1178  N   GLY A 202      -8.553  -2.434 -21.819  0.00  0.00      C2   N
ATOM   1179  CA  GLY A 202      -8.360  -1.693 -23.127  0.00  0.00      C2   C
ATOM   1180  C   GLY A 202      -7.044  -2.078 -23.835  0.00  0.00      C2   C
ATOM   1181  O   GLY A 202      -6.926  -2.046 -25.047  0.00  0.00      C2   O
ATOM   1182  H   GLY A 202      -8.329  -1.894 -20.995  0.00  0.00      C2   H
ATOM   1183  HA3 GLY A 202      -8.094  -0.640 -23.039  0.00  0.00      C2   H
ATOM   1184  HA2 GLY A 202      -9.255  -1.721 -23.748  0.00  0.00      C2   H
ATOM   1185  N   GLY A 203      -6.011  -2.616 -23.087  0.00  0.00      C2   N
ATOM   1186  CA  GLY A 203      -4.776  -2.896 -23.766  0.00  0.00      C2   C
ATOM   1187  C   GLY A 203      -4.721  -4.413 -23.756  0.00  0.00      C2   C
ATOM   1188  O   GLY A 203      -3.974  -5.024 -22.914  0.00  0.00      C2   O
ATOM   1189  H   GLY A 203      -5.998  -2.546 -22.080  0.00  0.00      C2   H
ATOM   1190  HA  GLY A 203      -4.610  -2.370 -24.706  0.00  0.00      C2   H
ATOM   1191  HA3 GLY A 203      -3.907  -2.525 -23.224  0.00  0.00      C2   H
ATOM   1192  N   GLN A 204      -5.656  -4.989 -24.476  0.00  0.00      C2   N
ATOM   1193  CA  GLN A 204      -6.200  -6.339 -24.580  0.00  0.00      C2   C
ATOM   1194  C   GLN A 204      -5.148  -7.497 -24.555  0.00  0.00      C2   C
ATOM   1195  O   GLN A 204      -5.512  -8.493 -23.809  0.00  0.00      C2   O
ATOM   1196  CB  GLN A 204      -7.118  -6.427 -25.832  0.00  0.00      C2   C
ATOM   1197  CG  GLN A 204      -8.448  -5.701 -25.775  0.00  0.00      C2   C
ATOM   1198  CD  GLN A 204      -9.299  -5.753 -27.044  0.00  0.00      C2   C
ATOM   1199  OE1 GLN A 204      -8.723  -5.943 -28.091  0.00  0.00      C2   O
ATOM   1200  NE2 GLN A 204     -10.620  -5.626 -26.983  0.00  0.00      C2   N
ATOM   1201  H   GLN A 204      -6.215  -4.325 -24.993  0.00  0.00      C2   H
ATOM   1202  HA  GLN A 204      -6.796  -6.422 -23.671  0.00  0.00      C2   H
ATOM   1203  HB3 GLN A 204      -7.324  -7.488 -25.980  0.00  0.00      C2   H
ATOM   1204  HB2 GLN A 204      -6.602  -6.270 -26.779  0.00  0.00      C2   H
ATOM   1205  HG3 GLN A 204      -8.412  -4.706 -25.333  0.00  0.00      C2   H
ATOM   1206  HG2 GLN A 204      -9.130  -6.252 -25.127  0.00  0.00      C2   H
ATOM   1207 HE22 GLN A 204     -11.253  -5.614 -27.770  0.00  0.00      C2   H
ATOM   1208 HE21 GLN A 204     -11.050  -5.461 -26.085  0.00  0.00      C2   H
ATOM   1209  N   ARG A 205      -3.894  -7.338 -25.039  0.00  0.00      C2   N
ATOM   1210  CA  ARG A 205      -2.831  -8.393 -25.010  0.00  0.00      C2   C
ATOM   1211  C   ARG A 205      -2.202  -8.560 -23.585  0.00  0.00      C2   C
ATOM   1212  O   ARG A 205      -1.286  -9.371 -23.501  0.00  0.00      C2   O
ATOM   1213  CB  ARG A 205      -1.787  -8.076 -26.064  0.00  0.00      C2   C
ATOM   1214  CG  ARG A 205      -2.330  -8.335 -27.473  0.00  0.00      C2   C
ATOM   1215  CD  ARG A 205      -2.059  -9.828 -27.863  0.00  0.00      C2   C
ATOM   1216  NE  ARG A 205      -0.709 -10.033 -28.065  0.00  0.00      C2   N
ATOM   1217  CZ  ARG A 205       0.014 -11.156 -27.824  0.00  0.00      C2   C
ATOM   1218  NH1 ARG A 205      -0.609 -12.264 -27.478  0.00  0.00      C2   N
ATOM   1219  NH2 ARG A 205       1.324 -11.121 -28.157  0.00  0.00      C2   N
ATOM   1220  H   ARG A 205      -3.811  -6.640 -25.764  0.00  0.00      C2   H
ATOM   1221  HA  ARG A 205      -3.342  -9.337 -25.200  0.00  0.00      C2   H
ATOM   1222  HB3 ARG A 205      -0.995  -8.800 -25.868  0.00  0.00      C2   H
ATOM   1223  HB2 ARG A 205      -1.441  -7.046 -25.976  0.00  0.00      C2   H
ATOM   1224  HG3 ARG A 205      -1.792  -7.594 -28.064  0.00  0.00      C2   H
ATOM   1225  HG2 ARG A 205      -3.377  -8.146 -27.713  0.00  0.00      C2   H
ATOM   1226  HD3 ARG A 205      -2.626 -10.239 -28.698  0.00  0.00      C2   H
ATOM   1227  HD2 ARG A 205      -2.436 -10.360 -26.989  0.00  0.00      C2   H
ATOM   1228  HE  ARG A 205      -0.239  -9.247 -28.491  0.00  0.00      C2   H
ATOM   1229 HH12 ARG A 205      -0.057 -13.109 -27.509  0.00  0.00      C2   H
ATOM   1230 HH11 ARG A 205      -1.570 -12.268 -27.169  0.00  0.00      C2   H
ATOM   1231 HH22 ARG A 205       1.828 -11.995 -28.122  0.00  0.00      C2   H
ATOM   1232 HH21 ARG A 205       1.787 -10.278 -28.464  0.00  0.00      C2   H
ATOM   1233  N   SER A 206      -2.814  -7.885 -22.655  0.00  0.00      C2   N
ATOM   1234  CA  SER A 206      -2.385  -7.622 -21.269  0.00  0.00      C2   C
ATOM   1235  C   SER A 206      -1.000  -6.871 -21.201  0.00  0.00      C2   C
ATOM   1236  O   SER A 206      -0.028  -7.255 -20.514  0.00  0.00      C2   O
ATOM   1237  CB  SER A 206      -2.397  -8.961 -20.578  0.00  0.00      C2   C
ATOM   1238  OG  SER A 206      -3.685  -9.567 -20.523  0.00  0.00      C2   O
ATOM   1239  H   SER A 206      -3.480  -7.214 -23.011  0.00  0.00      C2   H
ATOM   1240  HA  SER A 206      -3.182  -6.991 -20.877  0.00  0.00      C2   H
ATOM   1241  HB3 SER A 206      -1.999  -8.828 -19.572  0.00  0.00      C2   H
ATOM   1242  HB2 SER A 206      -1.725  -9.645 -21.097  0.00  0.00      C2   H
ATOM   1243  HG  SER A 206      -3.976  -9.651 -21.434  0.00  0.00      C2   H
ATOM   1244  N   GLU A 207      -0.962  -5.801 -21.997  0.00  0.00      C2   N
ATOM   1245  CA  GLU A 207       0.203  -4.910 -22.162  0.00  0.00      C2   C
ATOM   1246  C   GLU A 207       0.621  -4.053 -20.895  0.00  0.00      C2   C
ATOM   1247  O   GLU A 207      -0.174  -3.959 -19.932  0.00  0.00      C2   O
ATOM   1248  CB  GLU A 207      -0.018  -3.899 -23.342  0.00  0.00      C2   C
ATOM   1249  CG  GLU A 207      -0.519  -4.698 -24.573  0.00  0.00      C2   C
ATOM   1250  CD  GLU A 207      -0.592  -3.911 -25.911  0.00  0.00      C2   C
ATOM   1251  OE1 GLU A 207      -1.024  -4.467 -26.961  0.00  0.00      C2   O
ATOM   1252  OE2 GLU A 207      -0.365  -2.701 -25.965  0.00  0.00      C2   O
ATOM   1253  H   GLU A 207      -1.873  -5.443 -22.246  0.00  0.00      C2   H
ATOM   1254  HA  GLU A 207       1.055  -5.547 -22.400  0.00  0.00      C2   H
ATOM   1255  HB3 GLU A 207       0.903  -3.433 -23.692  0.00  0.00      C2   H
ATOM   1256  HB2 GLU A 207      -0.816  -3.164 -23.232  0.00  0.00      C2   H
ATOM   1257  HG3 GLU A 207      -1.528  -5.083 -24.423  0.00  0.00      C2   H
ATOM   1258  HG2 GLU A 207       0.136  -5.535 -24.815  0.00  0.00      C2   H
ATOM   1259  N   ARG A 208       1.829  -3.542 -20.861  0.00  0.00      C2   N
ATOM   1260  CA  ARG A 208       2.550  -2.945 -19.719  0.00  0.00      C2   C
ATOM   1261  C   ARG A 208       2.760  -1.418 -19.790  0.00  0.00      C2   C
ATOM   1262  O   ARG A 208       3.795  -0.884 -19.441  0.00  0.00      C2   O
ATOM   1263  CB  ARG A 208       3.880  -3.673 -19.624  0.00  0.00      C2   C
ATOM   1264  CG  ARG A 208       3.791  -5.152 -19.482  0.00  0.00      C2   C
ATOM   1265  CD  ARG A 208       5.105  -5.795 -19.158  0.00  0.00      C2   C
ATOM   1266  NE  ARG A 208       6.021  -5.559 -20.259  0.00  0.00      C2   N
ATOM   1267  CZ  ARG A 208       5.862  -6.017 -21.501  0.00  0.00      C2   C
ATOM   1268  NH1 ARG A 208       4.853  -6.823 -21.826  0.00  0.00      C2   N
ATOM   1269  NH2 ARG A 208       6.747  -5.659 -22.411  0.00  0.00      C2   N
ATOM   1270  H   ARG A 208       2.344  -3.465 -21.726  0.00  0.00      C2   H
ATOM   1271  HA  ARG A 208       2.098  -3.105 -18.740  0.00  0.00      C2   H
ATOM   1272  HB3 ARG A 208       4.504  -3.244 -18.841  0.00  0.00      C2   H
ATOM   1273  HB2 ARG A 208       4.416  -3.438 -20.544  0.00  0.00      C2   H
ATOM   1274  HG3 ARG A 208       3.180  -5.592 -20.269  0.00  0.00      C2   H
ATOM   1275  HG2 ARG A 208       3.219  -5.304 -18.567  0.00  0.00      C2   H
ATOM   1276  HD3 ARG A 208       5.047  -6.883 -19.127  0.00  0.00      C2   H
ATOM   1277  HD2 ARG A 208       5.608  -5.421 -18.266  0.00  0.00      C2   H
ATOM   1278  HE  ARG A 208       6.862  -5.064 -19.998  0.00  0.00      C2   H
ATOM   1279 HH12 ARG A 208       4.794  -7.232 -22.748  0.00  0.00      C2   H
ATOM   1280 HH11 ARG A 208       4.262  -7.227 -21.113  0.00  0.00      C2   H
ATOM   1281 HH22 ARG A 208       6.459  -5.786 -23.370  0.00  0.00      C2   H
ATOM   1282 HH21 ARG A 208       7.472  -4.971 -22.263  0.00  0.00      C2   H
ATOM   1283  N   LYS A 209       1.832  -0.744 -20.481  0.00  0.00      C2   N
ATOM   1284  CA  LYS A 209       1.749   0.677 -20.526  0.00  0.00      C2   C
ATOM   1285  C   LYS A 209       1.234   1.220 -19.214  0.00  0.00      C2   C
ATOM   1286  O   LYS A 209       0.664   0.561 -18.392  0.00  0.00      C2   O
ATOM   1287  CB  LYS A 209       0.987   1.091 -21.719  0.00  0.00      C2   C
ATOM   1288  CG  LYS A 209       1.521   0.684 -23.071  0.00  0.00      C2   C
ATOM   1289  CD  LYS A 209       2.935   1.252 -23.220  0.00  0.00      C2   C
ATOM   1290  CE  LYS A 209       3.582   1.207 -24.669  0.00  0.00      C2   C
ATOM   1291  NZ  LYS A 209       2.983   2.111 -25.635  0.00  0.00      C2   N
ATOM   1292  H   LYS A 209       1.128  -1.278 -20.968  0.00  0.00      C2   H
ATOM   1293  HA  LYS A 209       2.766   1.029 -20.693  0.00  0.00      C2   H
ATOM   1294  HB3 LYS A 209       1.007   2.176 -21.816  0.00  0.00      C2   H
ATOM   1295  HB2 LYS A 209      -0.042   0.736 -21.674  0.00  0.00      C2   H
ATOM   1296  HG3 LYS A 209       0.890   1.043 -23.884  0.00  0.00      C2   H
ATOM   1297  HG2 LYS A 209       1.524  -0.401 -23.176  0.00  0.00      C2   H
ATOM   1298  HD3 LYS A 209       3.633   0.646 -22.641  0.00  0.00      C2   H
ATOM   1299  HD2 LYS A 209       3.064   2.230 -22.756  0.00  0.00      C2   H
ATOM   1300  HE3 LYS A 209       3.559   0.178 -25.029  0.00  0.00      C2   H
ATOM   1301  HE2 LYS A 209       4.613   1.551 -24.600  0.00  0.00      C2   H
ATOM   1302  HZ1 LYS A 209       2.961   3.038 -25.233  0.00  0.00      C2   H
ATOM   1303  HZ2 LYS A 209       3.440   2.165 -26.534  0.00  0.00      C2   H
ATOM   1304  HZ3 LYS A 209       2.021   1.850 -25.798  0.00  0.00      C2   H
ATOM   1305  N   LYS A 210       1.362   2.548 -18.944  0.00  0.00      C2   N
ATOM   1306  CA  LYS A 210       1.069   3.132 -17.672  0.00  0.00      C2   C
ATOM   1307  C   LYS A 210      -0.409   3.330 -17.243  0.00  0.00      C2   C
ATOM   1308  O   LYS A 210      -0.667   3.672 -16.072  0.00  0.00      C2   O
ATOM   1309  CB  LYS A 210       1.913   4.472 -17.481  0.00  0.00      C2   C
ATOM   1310  CG  LYS A 210       3.426   4.268 -17.137  0.00  0.00      C2   C
ATOM   1311  CD  LYS A 210       4.245   5.590 -16.924  0.00  0.00      C2   C
ATOM   1312  CE  LYS A 210       5.523   5.457 -16.158  0.00  0.00      C2   C
ATOM   1313  NZ  LYS A 210       6.439   4.434 -16.578  0.00  0.00      C2   N
ATOM   1314  H   LYS A 210       1.855   3.205 -19.532  0.00  0.00      C2   H
ATOM   1315  HA  LYS A 210       1.631   2.490 -16.993  0.00  0.00      C2   H
ATOM   1316  HB3 LYS A 210       1.534   5.033 -16.627  0.00  0.00      C2   H
ATOM   1317  HB2 LYS A 210       1.806   5.154 -18.325  0.00  0.00      C2   H
ATOM   1318  HG3 LYS A 210       3.941   3.738 -17.938  0.00  0.00      C2   H
ATOM   1319  HG2 LYS A 210       3.645   3.514 -16.381  0.00  0.00      C2   H
ATOM   1320  HD3 LYS A 210       3.587   6.235 -16.342  0.00  0.00      C2   H
ATOM   1321  HD2 LYS A 210       4.271   6.106 -17.883  0.00  0.00      C2   H
ATOM   1322  HE3 LYS A 210       5.306   5.142 -15.137  0.00  0.00      C2   H
ATOM   1323  HE2 LYS A 210       6.078   6.394 -16.195  0.00  0.00      C2   H
ATOM   1324  HZ1 LYS A 210       7.165   4.508 -15.879  0.00  0.00      C2   H
ATOM   1325  HZ2 LYS A 210       6.061   3.504 -16.473  0.00  0.00      C2   H
ATOM   1326  HZ3 LYS A 210       6.825   4.686 -17.477  0.00  0.00      C2   H
ATOM   1327  N   TRP A 211      -1.385   2.765 -18.082  0.00  0.00      C2   N
ATOM   1328  CA  TRP A 211      -2.719   2.444 -17.663  0.00  0.00      C2   C
ATOM   1329  C   TRP A 211      -2.807   1.333 -16.554  0.00  0.00      C2   C
ATOM   1330  O   TRP A 211      -3.764   1.222 -15.815  0.00  0.00      C2   O
ATOM   1331  CB  TRP A 211      -3.675   2.031 -18.820  0.00  0.00      C2   C
ATOM   1332  CG  TRP A 211      -3.324   0.771 -19.612  0.00  0.00      C2   C
ATOM   1333  CD1 TRP A 211      -2.621   0.841 -20.801  0.00  0.00      C2   C
ATOM   1334  CD2 TRP A 211      -3.596  -0.610 -19.354  0.00  0.00      C2   C
ATOM   1335  NE1 TRP A 211      -2.459  -0.417 -21.306  0.00  0.00      C2   N
ATOM   1336  CE2 TRP A 211      -2.965  -1.329 -20.423  0.00  0.00      C2   C
ATOM   1337  CE3 TRP A 211      -4.230  -1.227 -18.325  0.00  0.00      C2   C
ATOM   1338  CZ2 TRP A 211      -2.956  -2.736 -20.325  0.00  0.00      C2   C
ATOM   1339  CZ3 TRP A 211      -4.299  -2.636 -18.267  0.00  0.00      C2   C
ATOM   1340  CH2 TRP A 211      -3.651  -3.435 -19.287  0.00  0.00      C2   C
ATOM   1341  H   TRP A 211      -1.133   2.297 -18.941  0.00  0.00      C2   H
ATOM   1342  HA  TRP A 211      -3.122   3.337 -17.185  0.00  0.00      C2   H
ATOM   1343  HB3 TRP A 211      -3.590   2.864 -19.518  0.00  0.00      C2   H
ATOM   1344  HB2 TRP A 211      -4.685   2.028 -18.411  0.00  0.00      C2   H
ATOM   1345  HD1 TRP A 211      -2.242   1.739 -21.265  0.00  0.00      C2   H
ATOM   1346  HE1 TRP A 211      -2.056  -0.416 -22.232  0.00  0.00      C2   H
ATOM   1347  HE3 TRP A 211      -4.555  -0.617 -17.494  0.00  0.00      C2   H
ATOM   1348  HZ2 TRP A 211      -2.541  -3.371 -21.093  0.00  0.00      C2   H
ATOM   1349  HZ3 TRP A 211      -4.836  -3.217 -17.532  0.00  0.00      C2   H
ATOM   1350  HH2 TRP A 211      -3.803  -4.503 -19.235  0.00  0.00      C2   H
ATOM   1351  N   ILE A 212      -1.749   0.467 -16.489  0.00  0.00      C2   N
ATOM   1352  CA  ILE A 212      -1.866  -0.721 -15.609  0.00  0.00      C2   C
ATOM   1353  C   ILE A 212      -1.741  -0.306 -14.114  0.00  0.00      C2   C
ATOM   1354  O   ILE A 212      -2.000  -1.104 -13.201  0.00  0.00      C2   O
ATOM   1355  CB  ILE A 212      -0.764  -1.745 -15.891  0.00  0.00      C2   C
ATOM   1356  CG1 ILE A 212       0.670  -1.423 -15.464  0.00  0.00      C2   C
ATOM   1357  CG2 ILE A 212      -0.916  -2.476 -17.220  0.00  0.00      C2   C
ATOM   1358  CD1 ILE A 212       1.476  -2.603 -15.087  0.00  0.00      C2   C
ATOM   1359  H   ILE A 212      -0.888   0.492 -17.017  0.00  0.00      C2   H
ATOM   1360  HA  ILE A 212      -2.823  -1.183 -15.853  0.00  0.00      C2   H
ATOM   1361  HB  ILE A 212      -1.032  -2.561 -15.221  0.00  0.00      C2   H
ATOM   1362 HG13 ILE A 212       0.845  -0.646 -14.720  0.00  0.00      C2   H
ATOM   1363 HG12 ILE A 212       1.127  -1.046 -16.380  0.00  0.00      C2   H
ATOM   1364 HG21 ILE A 212       0.098  -2.764 -17.496  0.00  0.00      C2   H
ATOM   1365 HG22 ILE A 212      -1.430  -3.435 -17.284  0.00  0.00      C2   H
ATOM   1366 HG23 ILE A 212      -1.330  -1.742 -17.912  0.00  0.00      C2   H
ATOM   1367 HD11 ILE A 212       1.344  -2.738 -14.014  0.00  0.00      C2   H
ATOM   1368 HD12 ILE A 212       1.091  -3.490 -15.590  0.00  0.00      C2   H
ATOM   1369 HD13 ILE A 212       2.527  -2.504 -15.360  0.00  0.00      C2   H
ATOM   1370  N   HIE A 213      -1.268   0.941 -13.829  0.00  0.00      C2   N
ATOM   1371  CA  HIE A 213      -1.116   1.502 -12.476  0.00  0.00      C2   C
ATOM   1372  C   HIE A 213      -2.452   1.878 -11.841  0.00  0.00      C2   C
ATOM   1373  O   HIE A 213      -2.418   2.012 -10.606  0.00  0.00      C2   O
ATOM   1374  CB  HIE A 213      -0.248   2.797 -12.621  0.00  0.00      C2   C
ATOM   1375  CG  HIE A 213       1.194   2.823 -12.990  0.00  0.00      C2   C
ATOM   1376  ND1 HIE A 213       1.914   1.731 -13.402  0.00  0.00      C2   N
ATOM   1377  CD2 HIE A 213       2.110   3.894 -12.893  0.00  0.00      C2   C
ATOM   1378  CE1 HIE A 213       3.168   2.160 -13.536  0.00  0.00      C2   C
ATOM   1379  NE2 HIE A 213       3.364   3.447 -13.247  0.00  0.00      C2   N
ATOM   1380  H   HIE A 213      -0.915   1.449 -14.627  0.00  0.00      C2   H
ATOM   1381  HA  HIE A 213      -0.694   0.733 -11.829  0.00  0.00      C2   H
ATOM   1382  HB3 HIE A 213      -0.251   3.274 -11.640  0.00  0.00      C2   H
ATOM   1383  HB2 HIE A 213      -0.729   3.523 -13.276  0.00  0.00      C2   H
ATOM   1384  HD2 HIE A 213       1.892   4.908 -12.592  0.00  0.00      C2   H
ATOM   1385  HE1 HIE A 213       4.059   1.571 -13.695  0.00  0.00      C2   H
ATOM   1386  HE2 HIE A 213       4.226   3.955 -13.112  0.00  0.00      C2   H
ATOM   1387  N   CYS A 214      -3.473   1.998 -12.681  0.00  0.00      C2   N
ATOM   1388  CA  CYS A 214      -4.791   2.184 -12.194  0.00  0.00      C2   C
ATOM   1389  C   CYS A 214      -5.263   0.993 -11.392  0.00  0.00      C2   C
ATOM   1390  O   CYS A 214      -5.759   1.167 -10.291  0.00  0.00      C2   O
ATOM   1391  CB  CYS A 214      -5.850   2.208 -13.276  0.00  0.00      C2   C
ATOM   1392  SG  CYS A 214      -5.550   3.559 -14.373  0.00  0.00      C2   S
ATOM   1393  H   CYS A 214      -3.312   1.854 -13.668  0.00  0.00      C2   H
ATOM   1394  HA  CYS A 214      -4.749   3.011 -11.486  0.00  0.00      C2   H
ATOM   1395  HB3 CYS A 214      -6.838   2.438 -12.879  0.00  0.00      C2   H
ATOM   1396  HB2 CYS A 214      -5.989   1.255 -13.788  0.00  0.00      C2   H
ATOM   1397  HG  CYS A 214      -5.066   2.800 -15.360  0.00  0.00      C2   H
ATOM   1398  N   PHE A 215      -5.074  -0.189 -11.953  0.00  0.00      C2   N
ATOM   1399  CA  PHE A 215      -5.859  -1.341 -11.539  0.00  0.00      C2   C
ATOM   1400  C   PHE A 215      -5.363  -2.007 -10.224  0.00  0.00      C2   C
ATOM   1401  O   PHE A 215      -6.077  -2.759  -9.614  0.00  0.00      C2   O
ATOM   1402  CB  PHE A 215      -5.883  -2.474 -12.580  0.00  0.00      C2   C
ATOM   1403  CG  PHE A 215      -6.805  -1.989 -13.762  0.00  0.00      C2   C
ATOM   1404  CD1 PHE A 215      -8.212  -1.979 -13.621  0.00  0.00      C2   C
ATOM   1405  CD2 PHE A 215      -6.247  -1.586 -14.991  0.00  0.00      C2   C
ATOM   1406  CE1 PHE A 215      -9.064  -1.738 -14.698  0.00  0.00      C2   C
ATOM   1407  CE2 PHE A 215      -7.070  -1.363 -16.063  0.00  0.00      C2   C
ATOM   1408  CZ  PHE A 215      -8.459  -1.447 -15.892  0.00  0.00      C2   C
ATOM   1409  H   PHE A 215      -4.668  -0.335 -12.867  0.00  0.00      C2   H
ATOM   1410  HA  PHE A 215      -6.856  -1.045 -11.214  0.00  0.00      C2   H
ATOM   1411  HB3 PHE A 215      -6.276  -3.431 -12.238  0.00  0.00      C2   H
ATOM   1412  HB2 PHE A 215      -4.904  -2.743 -12.977  0.00  0.00      C2   H
ATOM   1413  HD1 PHE A 215      -8.664  -2.203 -12.666  0.00  0.00      C2   H
ATOM   1414  HD2 PHE A 215      -5.191  -1.363 -14.955  0.00  0.00      C2   H
ATOM   1415  HE1 PHE A 215     -10.137  -1.670 -14.597  0.00  0.00      C2   H
ATOM   1416  HE2 PHE A 215      -6.691  -0.968 -16.995  0.00  0.00      C2   H
ATOM   1417  HZ  PHE A 215      -9.092  -1.153 -16.716  0.00  0.00      C2   H
ATOM   1418  N   GLU A 216      -4.156  -1.670  -9.808  0.00  0.00      C2   N
ATOM   1419  CA  GLU A 216      -3.455  -1.990  -8.609  0.00  0.00      C2   C
ATOM   1420  C   GLU A 216      -4.458  -1.709  -7.447  0.00  0.00      C2   C
ATOM   1421  O   GLU A 216      -5.051  -0.622  -7.363  0.00  0.00      C2   O
ATOM   1422  CB  GLU A 216      -2.144  -1.102  -8.522  0.00  0.00      C2   C
ATOM   1423  CG  GLU A 216      -1.150  -1.154  -7.336  0.00  0.00      C2   C
ATOM   1424  CD  GLU A 216      -1.536  -0.416  -6.046  0.00  0.00      C2   C
ATOM   1425  OE1 GLU A 216      -1.003  -0.819  -4.975  0.00  0.00      C2   O
ATOM   1426  OE2 GLU A 216      -2.548   0.328  -6.115  0.00  0.00      C2   O
ATOM   1427  H   GLU A 216      -3.630  -1.118 -10.470  0.00  0.00      C2   H
ATOM   1428  HA  GLU A 216      -3.021  -2.989  -8.590  0.00  0.00      C2   H
ATOM   1429  HB3 GLU A 216      -2.428  -0.071  -8.738  0.00  0.00      C2   H
ATOM   1430  HB2 GLU A 216      -1.623  -1.407  -9.430  0.00  0.00      C2   H
ATOM   1431  HG3 GLU A 216      -0.138  -0.837  -7.589  0.00  0.00      C2   H
ATOM   1432  HG2 GLU A 216      -1.162  -2.203  -7.040  0.00  0.00      C2   H
ATOM   1433  N   GLY A 217      -4.652  -2.732  -6.607  0.00  0.00      C2   N
ATOM   1434  CA  GLY A 217      -5.686  -2.600  -5.598  0.00  0.00      C2   C
ATOM   1435  C   GLY A 217      -7.001  -3.218  -6.157  0.00  0.00      C2   C
ATOM   1436  O   GLY A 217      -8.057  -2.984  -5.557  0.00  0.00      C2   O
ATOM   1437  H   GLY A 217      -4.223  -3.630  -6.777  0.00  0.00      C2   H
ATOM   1438  HA3 GLY A 217      -5.946  -1.607  -5.232  0.00  0.00      C2   H
ATOM   1439  HA2 GLY A 217      -5.309  -3.165  -4.745  0.00  0.00      C2   H
ATOM   1440  N   VAL A 218      -6.895  -4.085  -7.159  0.00  0.00      C2   N
ATOM   1441  CA  VAL A 218      -7.986  -5.020  -7.569  0.00  0.00      C2   C
ATOM   1442  C   VAL A 218      -8.108  -6.258  -6.703  0.00  0.00      C2   C
ATOM   1443  O   VAL A 218      -7.160  -6.490  -5.958  0.00  0.00      C2   O
ATOM   1444  CB  VAL A 218      -7.876  -5.616  -8.967  0.00  0.00      C2   C
ATOM   1445  CG1 VAL A 218      -8.647  -4.829  -9.986  0.00  0.00      C2   C
ATOM   1446  CG2 VAL A 218      -6.398  -5.995  -9.272  0.00  0.00      C2   C
ATOM   1447  H   VAL A 218      -6.058  -4.184  -7.715  0.00  0.00      C2   H
ATOM   1448  HA  VAL A 218      -8.898  -4.425  -7.525  0.00  0.00      C2   H
ATOM   1449  HB  VAL A 218      -8.440  -6.547  -9.027  0.00  0.00      C2   H
ATOM   1450 HG11 VAL A 218      -8.236  -3.840 -10.190  0.00  0.00      C2   H
ATOM   1451 HG12 VAL A 218      -8.840  -5.396 -10.897  0.00  0.00      C2   H
ATOM   1452 HG13 VAL A 218      -9.641  -4.602  -9.600  0.00  0.00      C2   H
ATOM   1453 HG21 VAL A 218      -5.985  -6.490  -8.393  0.00  0.00      C2   H
ATOM   1454 HG22 VAL A 218      -6.176  -6.667 -10.100  0.00  0.00      C2   H
ATOM   1455 HG23 VAL A 218      -5.715  -5.158  -9.415  0.00  0.00      C2   H
ATOM   1456  N   THR A 219      -9.263  -6.973  -6.657  0.00  0.00      C2   N
ATOM   1457  CA  THR A 219      -9.582  -8.080  -5.689  0.00  0.00      C2   C
ATOM   1458  C   THR A 219      -8.739  -9.344  -5.995  0.00  0.00      C2   C
ATOM   1459  O   THR A 219      -8.304  -9.897  -4.990  0.00  0.00      C2   O
ATOM   1460  CB  THR A 219     -11.091  -8.563  -5.750  0.00  0.00      C2   C
ATOM   1461  OG1 THR A 219     -11.809  -7.418  -5.525  0.00  0.00      C2   O
ATOM   1462  CG2 THR A 219     -11.541  -9.594  -4.695  0.00  0.00      C2   C
ATOM   1463  H   THR A 219      -9.919  -6.778  -7.400  0.00  0.00      C2   H
ATOM   1464  HA  THR A 219      -9.204  -7.778  -4.713  0.00  0.00      C2   H
ATOM   1465  HB  THR A 219     -11.355  -8.943  -6.737  0.00  0.00      C2   H
ATOM   1466  HG1 THR A 219     -11.442  -7.036  -4.724  0.00  0.00      C2   H
ATOM   1467 HG21 THR A 219     -12.591  -9.870  -4.598  0.00  0.00      C2   H
ATOM   1468 HG22 THR A 219     -11.009 -10.541  -4.784  0.00  0.00      C2   H
ATOM   1469 HG23 THR A 219     -11.458  -9.180  -3.691  0.00  0.00      C2   H
ATOM   1470  N   ALA A 220      -8.495  -9.603  -7.276  0.00  0.00      C2   N
ATOM   1471  CA  ALA A 220      -7.750 -10.765  -7.830  0.00  0.00      C2   C
ATOM   1472  C   ALA A 220      -7.753 -10.547  -9.402  0.00  0.00      C2   C
ATOM   1473  O   ALA A 220      -8.405  -9.596  -9.913  0.00  0.00      C2   O
ATOM   1474  CB  ALA A 220      -8.304 -12.187  -7.512  0.00  0.00      C2   C
ATOM   1475  H   ALA A 220      -8.876  -9.023  -8.009  0.00  0.00      C2   H
ATOM   1476  HA  ALA A 220      -6.745 -10.565  -7.458  0.00  0.00      C2   H
ATOM   1477  HB1 ALA A 220      -7.918 -12.951  -8.186  0.00  0.00      C2   H
ATOM   1478  HB2 ALA A 220      -7.938 -12.389  -6.505  0.00  0.00      C2   H
ATOM   1479  HB3 ALA A 220      -9.393 -12.203  -7.496  0.00  0.00      C2   H
ATOM   1480  N   ILE A 221      -6.966 -11.399 -10.062  0.00  0.00      C2   N
ATOM   1481  CA  ILE A 221      -6.774 -11.387 -11.499  0.00  0.00      C2   C
ATOM   1482  C   ILE A 221      -7.429 -12.742 -11.963  0.00  0.00      C2   C
ATOM   1483  O   ILE A 221      -7.174 -13.688 -11.237  0.00  0.00      C2   O
ATOM   1484  CB  ILE A 221      -5.240 -11.345 -11.712  0.00  0.00      C2   C
ATOM   1485  CG1 ILE A 221      -4.641 -10.011 -11.094  0.00  0.00      C2   C
ATOM   1486  CG2 ILE A 221      -4.818 -11.746 -13.177  0.00  0.00      C2   C
ATOM   1487  CD1 ILE A 221      -3.327 -10.280 -10.347  0.00  0.00      C2   C
ATOM   1488  H   ILE A 221      -6.460 -12.002  -9.429  0.00  0.00      C2   H
ATOM   1489  HA  ILE A 221      -7.277 -10.552 -11.987  0.00  0.00      C2   H
ATOM   1490  HB  ILE A 221      -4.978 -12.177 -11.057  0.00  0.00      C2   H
ATOM   1491 HG13 ILE A 221      -5.325  -9.360 -10.551  0.00  0.00      C2   H
ATOM   1492 HG12 ILE A 221      -4.367  -9.262 -11.836  0.00  0.00      C2   H
ATOM   1493 HG21 ILE A 221      -3.742 -11.635 -13.313  0.00  0.00      C2   H
ATOM   1494 HG22 ILE A 221      -5.224 -12.734 -13.393  0.00  0.00      C2   H
ATOM   1495 HG23 ILE A 221      -5.286 -11.044 -13.867  0.00  0.00      C2   H
ATOM   1496 HD11 ILE A 221      -2.851  -9.344 -10.051  0.00  0.00      C2   H
ATOM   1497 HD12 ILE A 221      -3.458 -10.961  -9.505  0.00  0.00      C2   H
ATOM   1498 HD13 ILE A 221      -2.728 -10.783 -11.106  0.00  0.00      C2   H
ATOM   1499  N   ILE A 222      -8.209 -12.754 -13.052  0.00  0.00      C2   N
ATOM   1500  CA  ILE A 222      -8.597 -13.922 -13.833  0.00  0.00      C2   C
ATOM   1501  C   ILE A 222      -7.726 -13.883 -15.162  0.00  0.00      C2   C
ATOM   1502  O   ILE A 222      -7.812 -12.948 -15.876  0.00  0.00      C2   O
ATOM   1503  CB  ILE A 222     -10.180 -13.906 -14.106  0.00  0.00      C2   C
ATOM   1504  CG1 ILE A 222     -10.938 -14.123 -12.747  0.00  0.00      C2   C
ATOM   1505  CG2 ILE A 222     -10.506 -14.957 -15.170  0.00  0.00      C2   C
ATOM   1506  CD1 ILE A 222     -12.480 -13.990 -12.925  0.00  0.00      C2   C
ATOM   1507  H   ILE A 222      -8.329 -11.922 -13.612  0.00  0.00      C2   H
ATOM   1508  HA  ILE A 222      -8.454 -14.917 -13.411  0.00  0.00      C2   H
ATOM   1509  HB  ILE A 222     -10.364 -12.921 -14.534  0.00  0.00      C2   H
ATOM   1510 HG13 ILE A 222     -10.603 -13.308 -12.105  0.00  0.00      C2   H
ATOM   1511 HG12 ILE A 222     -10.548 -15.013 -12.254  0.00  0.00      C2   H
ATOM   1512 HG21 ILE A 222     -10.222 -15.960 -14.854  0.00  0.00      C2   H
ATOM   1513 HG22 ILE A 222     -11.555 -14.914 -15.464  0.00  0.00      C2   H
ATOM   1514 HG23 ILE A 222     -10.056 -14.729 -16.136  0.00  0.00      C2   H
ATOM   1515 HD11 ILE A 222     -13.018 -14.528 -12.144  0.00  0.00      C2   H
ATOM   1516 HD12 ILE A 222     -12.762 -12.938 -12.949  0.00  0.00      C2   H
ATOM   1517 HD13 ILE A 222     -12.774 -14.415 -13.885  0.00  0.00      C2   H
ATOM   1518  N   PHE A 223      -6.860 -14.978 -15.311  0.00  0.00      C2   N
ATOM   1519  CA  PHE A 223      -6.019 -15.210 -16.406  0.00  0.00      C2   C
ATOM   1520  C   PHE A 223      -6.636 -16.199 -17.397  0.00  0.00      C2   C
ATOM   1521  O   PHE A 223      -6.615 -17.418 -17.105  0.00  0.00      C2   O
ATOM   1522  CB  PHE A 223      -4.607 -15.512 -15.929  0.00  0.00      C2   C
ATOM   1523  CG  PHE A 223      -3.453 -15.552 -16.873  0.00  0.00      C2   C
ATOM   1524  CD1 PHE A 223      -2.951 -14.356 -17.434  0.00  0.00      C2   C
ATOM   1525  CD2 PHE A 223      -2.960 -16.748 -17.356  0.00  0.00      C2   C
ATOM   1526  CE1 PHE A 223      -2.041 -14.384 -18.465  0.00  0.00      C2   C
ATOM   1527  CE2 PHE A 223      -1.937 -16.702 -18.375  0.00  0.00      C2   C
ATOM   1528  CZ  PHE A 223      -1.442 -15.503 -18.883  0.00  0.00      C2   C
ATOM   1529  H   PHE A 223      -6.845 -15.664 -14.570  0.00  0.00      C2   H
ATOM   1530  HA  PHE A 223      -5.901 -14.266 -16.937  0.00  0.00      C2   H
ATOM   1531  HB3 PHE A 223      -4.692 -16.513 -15.506  0.00  0.00      C2   H
ATOM   1532  HB2 PHE A 223      -4.307 -14.748 -15.211  0.00  0.00      C2   H
ATOM   1533  HD1 PHE A 223      -3.536 -13.499 -17.135  0.00  0.00      C2   H
ATOM   1534  HD2 PHE A 223      -3.303 -17.732 -17.075  0.00  0.00      C2   H
ATOM   1535  HE1 PHE A 223      -1.828 -13.434 -18.933  0.00  0.00      C2   H
ATOM   1536  HE2 PHE A 223      -1.666 -17.656 -18.803  0.00  0.00      C2   H
ATOM   1537  HZ  PHE A 223      -0.743 -15.413 -19.701  0.00  0.00      C2   H
ATOM   1538  N   CYS A 224      -7.274 -15.608 -18.502  0.00  0.00      C2   N
ATOM   1539  CA  CYS A 224      -7.876 -16.365 -19.590  0.00  0.00      C2   C
ATOM   1540  C   CYS A 224      -6.801 -16.966 -20.452  0.00  0.00      C2   C
ATOM   1541  O   CYS A 224      -5.940 -16.252 -20.933  0.00  0.00      C2   O
ATOM   1542  CB  CYS A 224      -8.716 -15.394 -20.428  0.00  0.00      C2   C
ATOM   1543  SG  CYS A 224      -9.909 -14.557 -19.363  0.00  0.00      C2   S
ATOM   1544  H   CYS A 224      -7.253 -14.604 -18.616  0.00  0.00      C2   H
ATOM   1545  HA  CYS A 224      -8.523 -17.150 -19.198  0.00  0.00      C2   H
ATOM   1546  HB3 CYS A 224      -9.409 -15.828 -21.148  0.00  0.00      C2   H
ATOM   1547  HB2 CYS A 224      -8.147 -14.690 -21.036  0.00  0.00      C2   H
ATOM   1548  HG  CYS A 224      -9.138 -13.539 -18.970  0.00  0.00      C2   H
ATOM   1549  N   VAL A 225      -6.854 -18.275 -20.772  0.00  0.00      C2   N
ATOM   1550  CA  VAL A 225      -5.839 -18.971 -21.533  0.00  0.00      C2   C
ATOM   1551  C   VAL A 225      -6.507 -20.020 -22.492  0.00  0.00      C2   C
ATOM   1552  O   VAL A 225      -6.988 -21.071 -21.995  0.00  0.00      C2   O
ATOM   1553  CB  VAL A 225      -4.896 -19.617 -20.565  0.00  0.00      C2   C
ATOM   1554  CG1 VAL A 225      -3.747 -20.463 -21.179  0.00  0.00      C2   C
ATOM   1555  CG2 VAL A 225      -4.164 -18.726 -19.531  0.00  0.00      C2   C
ATOM   1556  H   VAL A 225      -7.635 -18.833 -20.458  0.00  0.00      C2   H
ATOM   1557  HA  VAL A 225      -5.387 -18.209 -22.167  0.00  0.00      C2   H
ATOM   1558  HB  VAL A 225      -5.489 -20.237 -19.892  0.00  0.00      C2   H
ATOM   1559 HG11 VAL A 225      -3.972 -21.210 -21.940  0.00  0.00      C2   H
ATOM   1560 HG12 VAL A 225      -3.043 -19.812 -21.698  0.00  0.00      C2   H
ATOM   1561 HG13 VAL A 225      -3.220 -21.024 -20.407  0.00  0.00      C2   H
ATOM   1562 HG21 VAL A 225      -4.880 -18.124 -18.971  0.00  0.00      C2   H
ATOM   1563 HG22 VAL A 225      -3.484 -19.366 -18.969  0.00  0.00      C2   H
ATOM   1564 HG23 VAL A 225      -3.586 -17.974 -20.067  0.00  0.00      C2   H
ATOM   1565  N   ALA A 226      -6.627 -19.673 -23.779  0.00  0.00      C2   N
ATOM   1566  CA  ALA A 226      -7.200 -20.555 -24.875  0.00  0.00      C2   C
ATOM   1567  C   ALA A 226      -6.347 -21.809 -25.100  0.00  0.00      C2   C
ATOM   1568  O   ALA A 226      -5.414 -21.706 -25.836  0.00  0.00      C2   O
ATOM   1569  CB  ALA A 226      -7.241 -19.654 -26.134  0.00  0.00      C2   C
ATOM   1570  H   ALA A 226      -5.991 -18.980 -24.147  0.00  0.00      C2   H
ATOM   1571  HA  ALA A 226      -8.246 -20.843 -24.774  0.00  0.00      C2   H
ATOM   1572  HB1 ALA A 226      -7.881 -18.808 -25.882  0.00  0.00      C2   H
ATOM   1573  HB2 ALA A 226      -6.257 -19.276 -26.411  0.00  0.00      C2   H
ATOM   1574  HB3 ALA A 226      -7.709 -20.165 -26.976  0.00  0.00      C2   H
ATOM   1575  N   LEU A 227      -6.633 -22.991 -24.533  0.00  0.00      C2   N
ATOM   1576  CA  LEU A 227      -5.948 -24.313 -24.654  0.00  0.00      C2   C
ATOM   1577  C   LEU A 227      -6.061 -24.950 -26.047  0.00  0.00      C2   C
ATOM   1578  O   LEU A 227      -5.279 -25.837 -26.352  0.00  0.00      C2   O
ATOM   1579  CB  LEU A 227      -6.456 -25.313 -23.653  0.00  0.00      C2   C
ATOM   1580  CG  LEU A 227      -6.434 -24.947 -22.134  0.00  0.00      C2   C
ATOM   1581  CD1 LEU A 227      -7.209 -26.095 -21.372  0.00  0.00      C2   C
ATOM   1582  CD2 LEU A 227      -5.016 -24.645 -21.555  0.00  0.00      C2   C
ATOM   1583  H   LEU A 227      -7.455 -22.994 -23.947  0.00  0.00      C2   H
ATOM   1584  HA  LEU A 227      -4.924 -23.949 -24.571  0.00  0.00      C2   H
ATOM   1585  HB3 LEU A 227      -6.049 -26.324 -23.683  0.00  0.00      C2   H
ATOM   1586  HB2 LEU A 227      -7.536 -25.375 -23.791  0.00  0.00      C2   H
ATOM   1587  HG  LEU A 227      -6.913 -23.969 -22.107  0.00  0.00      C2   H
ATOM   1588 HD11 LEU A 227      -8.228 -25.836 -21.083  0.00  0.00      C2   H
ATOM   1589 HD12 LEU A 227      -7.214 -27.033 -21.927  0.00  0.00      C2   H
ATOM   1590 HD13 LEU A 227      -6.691 -26.507 -20.506  0.00  0.00      C2   H
ATOM   1591 HD21 LEU A 227      -4.711 -23.600 -21.595  0.00  0.00      C2   H
ATOM   1592 HD22 LEU A 227      -4.876 -24.952 -20.518  0.00  0.00      C2   H
ATOM   1593 HD23 LEU A 227      -4.357 -25.161 -22.253  0.00  0.00      C2   H
ATOM   1594  N   SER A 228      -6.880 -24.446 -26.919  0.00  0.00      C2   N
ATOM   1595  CA  SER A 228      -6.990 -24.740 -28.351  0.00  0.00      C2   C
ATOM   1596  C   SER A 228      -5.643 -24.283 -29.144  0.00  0.00      C2   C
ATOM   1597  O   SER A 228      -5.135 -24.987 -30.005  0.00  0.00      C2   O
ATOM   1598  CB  SER A 228      -8.147 -24.029 -28.917  0.00  0.00      C2   C
ATOM   1599  OG  SER A 228      -8.151 -22.662 -28.495  0.00  0.00      C2   O
ATOM   1600  H   SER A 228      -7.568 -23.746 -26.682  0.00  0.00      C2   H
ATOM   1601  HA  SER A 228      -7.188 -25.791 -28.562  0.00  0.00      C2   H
ATOM   1602  HB3 SER A 228      -9.092 -24.353 -28.479  0.00  0.00      C2   H
ATOM   1603  HB2 SER A 228      -8.057 -24.128 -29.998  0.00  0.00      C2   H
ATOM   1604  HG  SER A 228      -7.544 -22.161 -29.045  0.00  0.00      C2   H
ATOM   1605  N   ASP A 229      -5.078 -23.184 -28.719  0.00  0.00      C2   N
ATOM   1606  CA  ASP A 229      -4.033 -22.382 -29.415  0.00  0.00      C2   C
ATOM   1607  C   ASP A 229      -2.617 -22.796 -29.060  0.00  0.00      C2   C
ATOM   1608  O   ASP A 229      -1.766 -21.948 -28.602  0.00  0.00      C2   O
ATOM   1609  CB  ASP A 229      -4.308 -20.866 -29.368  0.00  0.00      C2   C
ATOM   1610  CG  ASP A 229      -5.736 -20.385 -29.616  0.00  0.00      C2   C
ATOM   1611  OD1 ASP A 229      -6.557 -21.122 -30.173  0.00  0.00      C2   O
ATOM   1612  OD2 ASP A 229      -5.998 -19.187 -29.311  0.00  0.00      C2   O
ATOM   1613  H   ASP A 229      -5.626 -22.766 -27.980  0.00  0.00      C2   H
ATOM   1614  HA  ASP A 229      -4.125 -22.666 -30.464  0.00  0.00      C2   H
ATOM   1615  HB3 ASP A 229      -3.674 -20.329 -30.074  0.00  0.00      C2   H
ATOM   1616  HB2 ASP A 229      -4.096 -20.485 -28.369  0.00  0.00      C2   H
ATOM   1617  N   TYR A 230      -2.270 -24.098 -29.217  0.00  0.00      C2   N
ATOM   1618  CA  TYR A 230      -0.958 -24.801 -29.025  0.00  0.00      C2   C
ATOM   1619  C   TYR A 230      -0.142 -24.831 -30.359  0.00  0.00      C2   C
ATOM   1620  O   TYR A 230       1.041 -25.149 -30.462  0.00  0.00      C2   O
ATOM   1621  CB  TYR A 230      -1.242 -26.172 -28.356  0.00  0.00      C2   C
ATOM   1622  CG  TYR A 230      -1.958 -27.242 -29.161  0.00  0.00      C2   C
ATOM   1623  CD1 TYR A 230      -3.236 -27.722 -28.735  0.00  0.00      C2   C
ATOM   1624  CD2 TYR A 230      -1.337 -27.937 -30.205  0.00  0.00      C2   C
ATOM   1625  CE1 TYR A 230      -3.869 -28.840 -29.317  0.00  0.00      C2   C
ATOM   1626  CE2 TYR A 230      -1.955 -29.040 -30.821  0.00  0.00      C2   C
ATOM   1627  CZ  TYR A 230      -3.150 -29.562 -30.380  0.00  0.00      C2   C
ATOM   1628  OH  TYR A 230      -3.506 -30.756 -30.934  0.00  0.00      C2   O
ATOM   1629  H   TYR A 230      -3.062 -24.667 -29.480  0.00  0.00      C2   H
ATOM   1630  HA  TYR A 230      -0.416 -24.126 -28.363  0.00  0.00      C2   H
ATOM   1631  HB3 TYR A 230      -1.937 -26.111 -27.519  0.00  0.00      C2   H
ATOM   1632  HB2 TYR A 230      -0.315 -26.646 -28.031  0.00  0.00      C2   H
ATOM   1633  HD1 TYR A 230      -3.732 -27.288 -27.879  0.00  0.00      C2   H
ATOM   1634  HD2 TYR A 230      -0.376 -27.566 -30.527  0.00  0.00      C2   H
ATOM   1635  HE1 TYR A 230      -4.847 -29.201 -29.038  0.00  0.00      C2   H
ATOM   1636  HE2 TYR A 230      -1.334 -29.470 -31.593  0.00  0.00      C2   H
ATOM   1637  HH  TYR A 230      -2.770 -31.196 -31.366  0.00  0.00      C2   H
ATOM   1638  N   ASP A 231      -0.889 -24.605 -31.450  0.00  0.00      C2   N
ATOM   1639  CA  ASP A 231      -0.308 -24.616 -32.759  0.00  0.00      C2   C
ATOM   1640  C   ASP A 231      -0.161 -23.205 -33.365  0.00  0.00      C2   C
ATOM   1641  O   ASP A 231       0.700 -22.921 -34.230  0.00  0.00      C2   O
ATOM   1642  CB  ASP A 231      -1.195 -25.494 -33.746  0.00  0.00      C2   C
ATOM   1643  CG  ASP A 231      -2.694 -25.448 -33.729  0.00  0.00      C2   C
ATOM   1644  OD1 ASP A 231      -3.440 -26.143 -34.453  0.00  0.00      C2   O
ATOM   1645  OD2 ASP A 231      -3.274 -24.724 -32.810  0.00  0.00      C2   O
ATOM   1646  H   ASP A 231      -1.892 -24.671 -31.345  0.00  0.00      C2   H
ATOM   1647  HA  ASP A 231       0.716 -24.987 -32.797  0.00  0.00      C2   H
ATOM   1648  HB3 ASP A 231      -1.014 -26.474 -33.305  0.00  0.00      C2   H
ATOM   1649  HB2 ASP A 231      -0.908 -25.375 -34.791  0.00  0.00      C2   H
ATOM   1650  N   LEU A 232      -1.020 -22.256 -32.902  0.00  0.00      C2   N
ATOM   1651  CA  LEU A 232      -1.060 -20.876 -33.384  0.00  0.00      C2   C
ATOM   1652  C   LEU A 232       0.254 -20.146 -32.992  0.00  0.00      C2   C
ATOM   1653  O   LEU A 232       0.595 -20.003 -31.804  0.00  0.00      C2   O
ATOM   1654  CB  LEU A 232      -2.245 -20.182 -32.732  0.00  0.00      C2   C
ATOM   1655  CG  LEU A 232      -2.590 -18.755 -33.112  0.00  0.00      C2   C
ATOM   1656  CD1 LEU A 232      -2.814 -18.604 -34.637  0.00  0.00      C2   C
ATOM   1657  CD2 LEU A 232      -3.683 -18.041 -32.274  0.00  0.00      C2   C
ATOM   1658  H   LEU A 232      -1.358 -22.451 -31.970  0.00  0.00      C2   H
ATOM   1659  HA  LEU A 232      -1.155 -20.875 -34.469  0.00  0.00      C2   H
ATOM   1660  HB3 LEU A 232      -2.146 -20.137 -31.647  0.00  0.00      C2   H
ATOM   1661  HB2 LEU A 232      -3.165 -20.733 -32.929  0.00  0.00      C2   H
ATOM   1662  HG  LEU A 232      -1.755 -18.096 -32.872  0.00  0.00      C2   H
ATOM   1663 HD11 LEU A 232      -2.949 -19.597 -35.067  0.00  0.00      C2   H
ATOM   1664 HD12 LEU A 232      -3.724 -18.023 -34.790  0.00  0.00      C2   H
ATOM   1665 HD13 LEU A 232      -2.016 -18.029 -35.107  0.00  0.00      C2   H
ATOM   1666 HD21 LEU A 232      -3.608 -16.962 -32.137  0.00  0.00      C2   H
ATOM   1667 HD22 LEU A 232      -4.610 -18.273 -32.798  0.00  0.00      C2   H
ATOM   1668 HD23 LEU A 232      -3.664 -18.347 -31.228  0.00  0.00      C2   H
ATOM   1669  N   VAL A 233       0.898 -19.556 -34.029  0.00  0.00      C2   N
ATOM   1670  CA  VAL A 233       2.080 -18.685 -33.880  0.00  0.00      C2   C
ATOM   1671  C   VAL A 233       1.797 -17.256 -34.394  0.00  0.00      C2   C
ATOM   1672  O   VAL A 233       0.876 -17.076 -35.212  0.00  0.00      C2   O
ATOM   1673  CB  VAL A 233       3.336 -19.207 -34.748  0.00  0.00      C2   C
ATOM   1674  CG1 VAL A 233       3.634 -20.657 -34.396  0.00  0.00      C2   C
ATOM   1675  CG2 VAL A 233       3.120 -19.049 -36.252  0.00  0.00      C2   C
ATOM   1676  H   VAL A 233       0.446 -19.503 -34.931  0.00  0.00      C2   H
ATOM   1677  HA  VAL A 233       2.333 -18.554 -32.827  0.00  0.00      C2   H
ATOM   1678  HB  VAL A 233       4.191 -18.563 -34.544  0.00  0.00      C2   H
ATOM   1679 HG11 VAL A 233       2.782 -21.280 -34.667  0.00  0.00      C2   H
ATOM   1680 HG12 VAL A 233       4.448 -20.875 -35.088  0.00  0.00      C2   H
ATOM   1681 HG13 VAL A 233       3.907 -20.847 -33.358  0.00  0.00      C2   H
ATOM   1682 HG21 VAL A 233       2.261 -19.606 -36.626  0.00  0.00      C2   H
ATOM   1683 HG22 VAL A 233       2.910 -18.039 -36.605  0.00  0.00      C2   H
ATOM   1684 HG23 VAL A 233       3.947 -19.473 -36.822  0.00  0.00      C2   H
ATOM   1685  N   LEU A 234       2.523 -16.291 -33.870  0.00  0.00      C2   N
ATOM   1686  CA  LEU A 234       2.539 -14.916 -34.188  0.00  0.00      C2   C
ATOM   1687  C   LEU A 234       3.725 -14.439 -35.047  0.00  0.00      C2   C
ATOM   1688  O   LEU A 234       4.821 -14.930 -35.050  0.00  0.00      C2   O
ATOM   1689  CB  LEU A 234       2.451 -14.132 -32.850  0.00  0.00      C2   C
ATOM   1690  CG  LEU A 234       1.279 -13.138 -32.702  0.00  0.00      C2   C
ATOM   1691  CD1 LEU A 234      -0.075 -13.846 -33.035  0.00  0.00      C2   C
ATOM   1692  CD2 LEU A 234       1.210 -12.488 -31.401  0.00  0.00      C2   C
ATOM   1693  H   LEU A 234       3.083 -16.545 -33.069  0.00  0.00      C2   H
ATOM   1694  HA  LEU A 234       1.669 -14.723 -34.816  0.00  0.00      C2   H
ATOM   1695  HB3 LEU A 234       3.428 -13.670 -32.709  0.00  0.00      C2   H
ATOM   1696  HB2 LEU A 234       2.618 -14.825 -32.026  0.00  0.00      C2   H
ATOM   1697  HG  LEU A 234       1.360 -12.405 -33.505  0.00  0.00      C2   H
ATOM   1698 HD11 LEU A 234      -0.957 -13.613 -32.438  0.00  0.00      C2   H
ATOM   1699 HD12 LEU A 234      -0.441 -13.762 -34.058  0.00  0.00      C2   H
ATOM   1700 HD13 LEU A 234       0.014 -14.911 -32.820  0.00  0.00      C2   H
ATOM   1701 HD21 LEU A 234       1.592 -11.477 -31.547  0.00  0.00      C2   H
ATOM   1702 HD22 LEU A 234       0.286 -12.486 -30.823  0.00  0.00      C2   H
ATOM   1703 HD23 LEU A 234       1.901 -12.970 -30.710  0.00  0.00      C2   H
ATOM   1704  N   ALA A 235       3.477 -13.342 -35.672  0.00  0.00      C2   N
ATOM   1705  CA  ALA A 235       4.406 -12.527 -36.447  0.00  0.00      C2   C
ATOM   1706  C   ALA A 235       4.723 -11.156 -35.708  0.00  0.00      C2   C
ATOM   1707  O   ALA A 235       5.331 -10.242 -36.240  0.00  0.00      C2   O
ATOM   1708  CB  ALA A 235       3.748 -12.276 -37.843  0.00  0.00      C2   C
ATOM   1709  H   ALA A 235       2.527 -12.999 -35.658  0.00  0.00      C2   H
ATOM   1710  HA  ALA A 235       5.272 -13.147 -36.679  0.00  0.00      C2   H
ATOM   1711  HB1 ALA A 235       3.880 -13.027 -38.621  0.00  0.00      C2   H
ATOM   1712  HB2 ALA A 235       2.676 -12.163 -37.682  0.00  0.00      C2   H
ATOM   1713  HB3 ALA A 235       4.098 -11.357 -38.313  0.00  0.00      C2   H
ATOM   1714  N   GLU A 236       4.201 -11.046 -34.476  0.00  0.00      C2   N
ATOM   1715  CA  GLU A 236       4.172  -9.824 -33.654  0.00  0.00      C2   C
ATOM   1716  C   GLU A 236       4.555 -10.072 -32.130  0.00  0.00      C2   C
ATOM   1717  O   GLU A 236       4.429 -11.219 -31.597  0.00  0.00      C2   O
ATOM   1718  CB  GLU A 236       2.730  -9.252 -33.771  0.00  0.00      C2   C
ATOM   1719  CG  GLU A 236       2.311  -7.911 -33.092  0.00  0.00      C2   C
ATOM   1720  CD  GLU A 236       3.093  -6.732 -33.481  0.00  0.00      C2   C
ATOM   1721  OE1 GLU A 236       4.134  -6.418 -32.815  0.00  0.00      C2   O
ATOM   1722  OE2 GLU A 236       2.813  -6.057 -34.394  0.00  0.00      C2   O
ATOM   1723  H   GLU A 236       3.929 -11.892 -33.995  0.00  0.00      C2   H
ATOM   1724  HA  GLU A 236       4.883  -9.091 -34.036  0.00  0.00      C2   H
ATOM   1725  HB3 GLU A 236       1.971 -10.032 -33.702  0.00  0.00      C2   H
ATOM   1726  HB2 GLU A 236       2.787  -9.025 -34.835  0.00  0.00      C2   H
ATOM   1727  HG3 GLU A 236       2.364  -8.082 -32.017  0.00  0.00      C2   H
ATOM   1728  HG2 GLU A 236       1.240  -7.753 -33.220  0.00  0.00      C2   H
ATOM   1729  N   ASP A 237       5.171  -9.022 -31.531  0.00  0.00      C2   N
ATOM   1730  CA  ASP A 237       5.954  -9.069 -30.277  0.00  0.00      C2   C
ATOM   1731  C   ASP A 237       7.230  -9.971 -30.311  0.00  0.00      C2   C
ATOM   1732  O   ASP A 237       8.257  -9.558 -30.812  0.00  0.00      C2   O
ATOM   1733  CB  ASP A 237       5.181  -9.202 -28.961  0.00  0.00      C2   C
ATOM   1734  CG  ASP A 237       3.851  -8.482 -28.871  0.00  0.00      C2   C
ATOM   1735  OD1 ASP A 237       3.924  -7.183 -28.925  0.00  0.00      C2   O
ATOM   1736  OD2 ASP A 237       2.822  -9.092 -28.568  0.00  0.00      C2   O
ATOM   1737  H   ASP A 237       5.053  -8.143 -32.015  0.00  0.00      C2   H
ATOM   1738  HA  ASP A 237       6.410  -8.084 -30.175  0.00  0.00      C2   H
ATOM   1739  HB3 ASP A 237       5.844  -8.915 -28.145  0.00  0.00      C2   H
ATOM   1740  HB2 ASP A 237       4.884 -10.236 -28.788  0.00  0.00      C2   H
ATOM   1741  N   GLU A 238       7.132 -11.221 -29.845  0.00  0.00      C2   N
ATOM   1742  CA  GLU A 238       8.296 -12.090 -29.844  0.00  0.00      C2   C
ATOM   1743  C   GLU A 238       8.250 -13.123 -30.932  0.00  0.00      C2   C
ATOM   1744  O   GLU A 238       9.185 -13.967 -31.114  0.00  0.00      C2   O
ATOM   1745  CB  GLU A 238       8.416 -12.762 -28.413  0.00  0.00      C2   C
ATOM   1746  CG  GLU A 238       8.482 -11.839 -27.136  0.00  0.00      C2   C
ATOM   1747  CD  GLU A 238       9.676 -10.910 -27.080  0.00  0.00      C2   C
ATOM   1748  OE1 GLU A 238       9.497  -9.805 -26.594  0.00  0.00      C2   O
ATOM   1749  OE2 GLU A 238      10.773 -11.285 -27.435  0.00  0.00      C2   O
ATOM   1750  H   GLU A 238       6.265 -11.615 -29.508  0.00  0.00      C2   H
ATOM   1751  HA  GLU A 238       9.256 -11.592 -29.976  0.00  0.00      C2   H
ATOM   1752  HB3 GLU A 238       9.262 -13.449 -28.417  0.00  0.00      C2   H
ATOM   1753  HB2 GLU A 238       7.635 -13.519 -28.334  0.00  0.00      C2   H
ATOM   1754  HG3 GLU A 238       8.630 -12.499 -26.281  0.00  0.00      C2   H
ATOM   1755  HG2 GLU A 238       7.604 -11.203 -27.018  0.00  0.00      C2   H
ATOM   1756  N   GLU A 239       7.142 -13.109 -31.657  0.00  0.00      C2   N
ATOM   1757  CA  GLU A 239       6.783 -14.091 -32.740  0.00  0.00      C2   C
ATOM   1758  C   GLU A 239       6.705 -15.555 -32.202  0.00  0.00      C2   C
ATOM   1759  O   GLU A 239       7.144 -16.452 -32.900  0.00  0.00      C2   O
ATOM   1760  CB  GLU A 239       7.568 -13.965 -34.078  0.00  0.00      C2   C
ATOM   1761  CG  GLU A 239       7.565 -12.492 -34.564  0.00  0.00      C2   C
ATOM   1762  CD  GLU A 239       9.002 -11.938 -34.570  0.00  0.00      C2   C
ATOM   1763  OE1 GLU A 239       9.593 -12.235 -35.599  0.00  0.00      C2   O
ATOM   1764  OE2 GLU A 239       9.491 -11.196 -33.678  0.00  0.00      C2   O
ATOM   1765  H   GLU A 239       6.517 -12.318 -31.593  0.00  0.00      C2   H
ATOM   1766  HA  GLU A 239       5.732 -13.869 -32.921  0.00  0.00      C2   H
ATOM   1767  HB3 GLU A 239       7.289 -14.597 -34.921  0.00  0.00      C2   H
ATOM   1768  HB2 GLU A 239       8.610 -14.275 -33.996  0.00  0.00      C2   H
ATOM   1769  HG3 GLU A 239       6.933 -11.894 -33.908  0.00  0.00      C2   H
ATOM   1770  HG2 GLU A 239       7.131 -12.292 -35.544  0.00  0.00      C2   H
ATOM   1771  N   MET A 240       6.260 -15.734 -30.936  0.00  0.00      C2   N
ATOM   1772  CA  MET A 240       6.110 -17.023 -30.228  0.00  0.00      C2   C
ATOM   1773  C   MET A 240       4.770 -17.706 -30.637  0.00  0.00      C2   C
ATOM   1774  O   MET A 240       3.866 -17.167 -31.306  0.00  0.00      C2   O
ATOM   1775  CB  MET A 240       6.044 -16.837 -28.723  0.00  0.00      C2   C
ATOM   1776  CG  MET A 240       7.371 -16.300 -28.111  0.00  0.00      C2   C
ATOM   1777  SD  MET A 240       7.114 -15.543 -26.541  0.00  0.00      C2   S
ATOM   1778  CE  MET A 240       8.860 -15.273 -26.007  0.00  0.00      C2   C
ATOM   1779  H   MET A 240       5.800 -15.010 -30.404  0.00  0.00      C2   H
ATOM   1780  HA  MET A 240       6.999 -17.615 -30.444  0.00  0.00      C2   H
ATOM   1781  HB3 MET A 240       5.803 -17.739 -28.160  0.00  0.00      C2   H
ATOM   1782  HB2 MET A 240       5.297 -16.102 -28.425  0.00  0.00      C2   H
ATOM   1783  HG3 MET A 240       7.841 -15.651 -28.849  0.00  0.00      C2   H
ATOM   1784  HG2 MET A 240       8.086 -17.109 -27.962  0.00  0.00      C2   H
ATOM   1785  HE1 MET A 240       9.267 -16.212 -25.630  0.00  0.00      C2   H
ATOM   1786  HE2 MET A 240       9.484 -15.064 -26.876  0.00  0.00      C2   H
ATOM   1787  HE3 MET A 240       9.035 -14.493 -25.266  0.00  0.00      C2   H
ATOM   1788  N   ASN A 241       4.763 -19.044 -30.261  0.00  0.00      C2   N
ATOM   1789  CA  ASN A 241       3.524 -19.845 -29.966  0.00  0.00      C2   C
ATOM   1790  C   ASN A 241       2.669 -19.165 -28.829  0.00  0.00      C2   C
ATOM   1791  O   ASN A 241       3.155 -18.901 -27.753  0.00  0.00      C2   O
ATOM   1792  CB  ASN A 241       4.073 -21.194 -29.593  0.00  0.00      C2   C
ATOM   1793  CG  ASN A 241       3.009 -22.270 -29.560  0.00  0.00      C2   C
ATOM   1794  OD1 ASN A 241       2.040 -22.150 -28.816  0.00  0.00      C2   O
ATOM   1795  ND2 ASN A 241       3.181 -23.222 -30.463  0.00  0.00      C2   N
ATOM   1796  H   ASN A 241       5.612 -19.441 -29.887  0.00  0.00      C2   H
ATOM   1797  HA  ASN A 241       2.964 -19.925 -30.898  0.00  0.00      C2   H
ATOM   1798  HB3 ASN A 241       4.539 -21.237 -28.609  0.00  0.00      C2   H
ATOM   1799  HB2 ASN A 241       4.870 -21.547 -30.248  0.00  0.00      C2   H
ATOM   1800 HD22 ASN A 241       2.410 -23.851 -30.635  0.00  0.00      C2   H
ATOM   1801 HD21 ASN A 241       4.037 -23.397 -30.970  0.00  0.00      C2   H
ATOM   1802  N   ARG A 242       1.334 -19.103 -29.020  0.00  0.00      C2   N
ATOM   1803  CA  ARG A 242       0.387 -18.548 -28.061  0.00  0.00      C2   C
ATOM   1804  C   ARG A 242       0.355 -19.308 -26.729  0.00  0.00      C2   C
ATOM   1805  O   ARG A 242       0.228 -18.623 -25.752  0.00  0.00      C2   O
ATOM   1806  CB  ARG A 242      -1.066 -18.373 -28.624  0.00  0.00      C2   C
ATOM   1807  CG  ARG A 242      -2.194 -17.989 -27.651  0.00  0.00      C2   C
ATOM   1808  CD  ARG A 242      -1.993 -16.574 -27.020  0.00  0.00      C2   C
ATOM   1809  NE  ARG A 242      -1.708 -15.556 -28.018  0.00  0.00      C2   N
ATOM   1810  CZ  ARG A 242      -2.504 -14.943 -28.872  0.00  0.00      C2   C
ATOM   1811  NH1 ARG A 242      -3.862 -15.003 -28.837  0.00  0.00      C2   N
ATOM   1812  NH2 ARG A 242      -1.911 -14.212 -29.835  0.00  0.00      C2   N
ATOM   1813  H   ARG A 242       0.901 -19.519 -29.832  0.00  0.00      C2   H
ATOM   1814  HA  ARG A 242       0.807 -17.566 -27.843  0.00  0.00      C2   H
ATOM   1815  HB3 ARG A 242      -1.324 -19.335 -29.068  0.00  0.00      C2   H
ATOM   1816  HB2 ARG A 242      -1.030 -17.717 -29.494  0.00  0.00      C2   H
ATOM   1817  HG3 ARG A 242      -2.232 -18.711 -26.836  0.00  0.00      C2   H
ATOM   1818  HG2 ARG A 242      -3.167 -18.147 -28.118  0.00  0.00      C2   H
ATOM   1819  HD3 ARG A 242      -1.163 -16.703 -26.326  0.00  0.00      C2   H
ATOM   1820  HD2 ARG A 242      -2.885 -16.315 -26.448  0.00  0.00      C2   H
ATOM   1821  HE  ARG A 242      -0.711 -15.432 -28.118  0.00  0.00      C2   H
ATOM   1822 HH12 ARG A 242      -4.411 -14.541 -29.547  0.00  0.00      C2   H
ATOM   1823 HH11 ARG A 242      -4.358 -15.697 -28.295  0.00  0.00      C2   H
ATOM   1824 HH22 ARG A 242      -2.554 -13.639 -30.362  0.00  0.00      C2   H
ATOM   1825 HH21 ARG A 242      -0.930 -14.275 -30.067  0.00  0.00      C2   H
ATOM   1826  N   MET A 243       0.568 -20.573 -26.699  0.00  0.00      C2   N
ATOM   1827  CA  MET A 243       0.661 -21.307 -25.388  0.00  0.00      C2   C
ATOM   1828  C   MET A 243       1.999 -21.034 -24.622  0.00  0.00      C2   C
ATOM   1829  O   MET A 243       2.054 -20.802 -23.413  0.00  0.00      C2   O
ATOM   1830  CB  MET A 243       0.326 -22.821 -25.589  0.00  0.00      C2   C
ATOM   1831  CG  MET A 243       0.434 -23.708 -24.356  0.00  0.00      C2   C
ATOM   1832  SD  MET A 243      -0.180 -25.390 -24.590  0.00  0.00      C2   S
ATOM   1833  CE  MET A 243      -1.927 -25.151 -24.767  0.00  0.00      C2   C
ATOM   1834  H   MET A 243       0.671 -21.109 -27.549  0.00  0.00      C2   H
ATOM   1835  HA  MET A 243      -0.069 -20.885 -24.697  0.00  0.00      C2   H
ATOM   1836  HB3 MET A 243       0.986 -23.167 -26.384  0.00  0.00      C2   H
ATOM   1837  HB2 MET A 243      -0.716 -22.976 -25.866  0.00  0.00      C2   H
ATOM   1838  HG3 MET A 243      -0.048 -23.230 -23.503  0.00  0.00      C2   H
ATOM   1839  HG2 MET A 243       1.512 -23.806 -24.228  0.00  0.00      C2   H
ATOM   1840  HE1 MET A 243      -2.199 -24.417 -25.526  0.00  0.00      C2   H
ATOM   1841  HE2 MET A 243      -2.328 -26.147 -24.953  0.00  0.00      C2   H
ATOM   1842  HE3 MET A 243      -2.284 -24.686 -23.848  0.00  0.00      C2   H
ATOM   1843  N   HIE A 244       3.074 -20.911 -25.398  0.00  0.00      C2   N
ATOM   1844  CA  HIE A 244       4.477 -20.493 -24.905  0.00  0.00      C2   C
ATOM   1845  C   HIE A 244       4.378 -19.137 -24.225  0.00  0.00      C2   C
ATOM   1846  O   HIE A 244       4.751 -18.886 -23.119  0.00  0.00      C2   O
ATOM   1847  CB  HIE A 244       5.442 -20.552 -26.038  0.00  0.00      C2   C
ATOM   1848  CG  HIE A 244       6.904 -20.594 -25.766  0.00  0.00      C2   C
ATOM   1849  ND1 HIE A 244       7.667 -21.687 -25.803  0.00  0.00      C2   N
ATOM   1850  CD2 HIE A 244       7.723 -19.468 -25.334  0.00  0.00      C2   C
ATOM   1851  CE1 HIE A 244       8.876 -21.275 -25.443  0.00  0.00      C2   C
ATOM   1852  NE2 HIE A 244       8.973 -19.998 -25.108  0.00  0.00      C2   N
ATOM   1853  H   HIE A 244       2.884 -21.172 -26.355  0.00  0.00      C2   H
ATOM   1854  HA  HIE A 244       4.778 -21.249 -24.180  0.00  0.00      C2   H
ATOM   1855  HB3 HIE A 244       5.179 -19.836 -26.816  0.00  0.00      C2   H
ATOM   1856  HB2 HIE A 244       5.326 -21.507 -26.551  0.00  0.00      C2   H
ATOM   1857  HD2 HIE A 244       7.505 -18.411 -25.355  0.00  0.00      C2   H
ATOM   1858  HE1 HIE A 244       9.751 -21.897 -25.324  0.00  0.00      C2   H
ATOM   1859  HE2 HIE A 244       9.830 -19.540 -24.833  0.00  0.00      C2   H
ATOM   1860  N   GLU A 245       3.831 -18.176 -24.998  0.00  0.00      C2   N
ATOM   1861  CA  GLU A 245       3.586 -16.805 -24.629  0.00  0.00      C2   C
ATOM   1862  C   GLU A 245       2.696 -16.615 -23.354  0.00  0.00      C2   C
ATOM   1863  O   GLU A 245       2.899 -15.701 -22.595  0.00  0.00      C2   O
ATOM   1864  CB  GLU A 245       2.988 -16.117 -25.844  0.00  0.00      C2   C
ATOM   1865  CG  GLU A 245       2.514 -14.652 -25.817  0.00  0.00      C2   C
ATOM   1866  CD  GLU A 245       1.971 -14.229 -27.183  0.00  0.00      C2   C
ATOM   1867  OE1 GLU A 245       0.749 -14.460 -27.416  0.00  0.00      C2   O
ATOM   1868  OE2 GLU A 245       2.754 -13.633 -27.941  0.00  0.00      C2   O
ATOM   1869  H   GLU A 245       3.700 -18.450 -25.961  0.00  0.00      C2   H
ATOM   1870  HA  GLU A 245       4.590 -16.392 -24.538  0.00  0.00      C2   H
ATOM   1871  HB3 GLU A 245       2.090 -16.719 -25.982  0.00  0.00      C2   H
ATOM   1872  HB2 GLU A 245       3.508 -16.337 -26.776  0.00  0.00      C2   H
ATOM   1873  HG3 GLU A 245       3.281 -13.931 -25.535  0.00  0.00      C2   H
ATOM   1874  HG2 GLU A 245       1.695 -14.496 -25.114  0.00  0.00      C2   H
ATOM   1875  N   SER A 246       1.708 -17.467 -23.227  0.00  0.00      C2   N
ATOM   1876  CA  SER A 246       0.826 -17.526 -22.062  0.00  0.00      C2   C
ATOM   1877  C   SER A 246       1.504 -17.644 -20.649  0.00  0.00      C2   C
ATOM   1878  O   SER A 246       1.119 -16.980 -19.671  0.00  0.00      C2   O
ATOM   1879  CB  SER A 246      -0.261 -18.554 -22.326  0.00  0.00      C2   C
ATOM   1880  OG  SER A 246      -1.110 -18.085 -23.371  0.00  0.00      C2   O
ATOM   1881  H   SER A 246       1.486 -18.002 -24.055  0.00  0.00      C2   H
ATOM   1882  HA  SER A 246       0.262 -16.593 -22.097  0.00  0.00      C2   H
ATOM   1883  HB3 SER A 246      -0.938 -18.765 -21.498  0.00  0.00      C2   H
ATOM   1884  HB2 SER A 246       0.080 -19.552 -22.600  0.00  0.00      C2   H
ATOM   1885  HG  SER A 246      -0.823 -18.397 -24.232  0.00  0.00      C2   H
ATOM   1886  N   MET A 247       2.525 -18.469 -20.663  0.00  0.00      C2   N
ATOM   1887  CA  MET A 247       3.325 -18.852 -19.549  0.00  0.00      C2   C
ATOM   1888  C   MET A 247       4.308 -17.715 -19.238  0.00  0.00      C2   C
ATOM   1889  O   MET A 247       4.431 -17.361 -18.060  0.00  0.00      C2   O
ATOM   1890  CB  MET A 247       4.036 -20.212 -19.896  0.00  0.00      C2   C
ATOM   1891  CG  MET A 247       3.214 -21.424 -19.658  0.00  0.00      C2   C
ATOM   1892  SD  MET A 247       3.824 -22.992 -20.232  0.00  0.00      C2   S
ATOM   1893  CE  MET A 247       2.354 -24.034 -20.048  0.00  0.00      C2   C
ATOM   1894  H   MET A 247       2.840 -18.902 -21.520  0.00  0.00      C2   H
ATOM   1895  HA  MET A 247       2.815 -19.064 -18.609  0.00  0.00      C2   H
ATOM   1896  HB3 MET A 247       4.820 -20.147 -19.141  0.00  0.00      C2   H
ATOM   1897  HB2 MET A 247       4.432 -20.163 -20.910  0.00  0.00      C2   H
ATOM   1898  HG3 MET A 247       2.249 -21.378 -20.163  0.00  0.00      C2   H
ATOM   1899  HG2 MET A 247       2.994 -21.596 -18.605  0.00  0.00      C2   H
ATOM   1900  HE1 MET A 247       1.605 -23.772 -20.795  0.00  0.00      C2   H
ATOM   1901  HE2 MET A 247       2.553 -25.069 -20.326  0.00  0.00      C2   H
ATOM   1902  HE3 MET A 247       1.881 -24.020 -19.066  0.00  0.00      C2   H
ATOM   1903  N   LYS A 248       4.890 -17.159 -20.298  0.00  0.00      C2   N
ATOM   1904  CA  LYS A 248       5.780 -15.952 -20.270  0.00  0.00      C2   C
ATOM   1905  C   LYS A 248       5.053 -14.673 -19.793  0.00  0.00      C2   C
ATOM   1906  O   LYS A 248       5.732 -13.901 -19.139  0.00  0.00      C2   O
ATOM   1907  CB  LYS A 248       6.348 -15.767 -21.649  0.00  0.00      C2   C
ATOM   1908  CG  LYS A 248       7.177 -16.889 -22.125  0.00  0.00      C2   C
ATOM   1909  CD  LYS A 248       8.306 -17.185 -21.126  0.00  0.00      C2   C
ATOM   1910  CE  LYS A 248       9.492 -18.001 -21.720  0.00  0.00      C2   C
ATOM   1911  NZ  LYS A 248      10.761 -17.571 -21.049  0.00  0.00      C2   N
ATOM   1912  H   LYS A 248       4.635 -17.538 -21.199  0.00  0.00      C2   H
ATOM   1913  HA  LYS A 248       6.518 -16.078 -19.478  0.00  0.00      C2   H
ATOM   1914  HB3 LYS A 248       6.985 -14.886 -21.729  0.00  0.00      C2   H
ATOM   1915  HB2 LYS A 248       5.487 -15.425 -22.224  0.00  0.00      C2   H
ATOM   1916  HG3 LYS A 248       7.615 -16.588 -23.077  0.00  0.00      C2   H
ATOM   1917  HG2 LYS A 248       6.669 -17.841 -22.273  0.00  0.00      C2   H
ATOM   1918  HD3 LYS A 248       7.946 -17.732 -20.255  0.00  0.00      C2   H
ATOM   1919  HD2 LYS A 248       8.668 -16.264 -20.671  0.00  0.00      C2   H
ATOM   1920  HE3 LYS A 248       9.644 -17.860 -22.791  0.00  0.00      C2   H
ATOM   1921  HE2 LYS A 248       9.354 -19.065 -21.531  0.00  0.00      C2   H
ATOM   1922  HZ1 LYS A 248      11.083 -16.734 -21.514  0.00  0.00      C2   H
ATOM   1923  HZ2 LYS A 248      10.575 -17.330 -20.086  0.00  0.00      C2   H
ATOM   1924  HZ3 LYS A 248      11.466 -18.291 -21.114  0.00  0.00      C2   H
ATOM   1925  N   LEU A 249       3.840 -14.451 -20.267  0.00  0.00      C2   N
ATOM   1926  CA  LEU A 249       2.876 -13.409 -19.955  0.00  0.00      C2   C
ATOM   1927  C   LEU A 249       2.380 -13.576 -18.499  0.00  0.00      C2   C
ATOM   1928  O   LEU A 249       2.376 -12.614 -17.690  0.00  0.00      C2   O
ATOM   1929  CB  LEU A 249       1.747 -13.312 -21.041  0.00  0.00      C2   C
ATOM   1930  CG  LEU A 249       0.798 -12.142 -20.776  0.00  0.00      C2   C
ATOM   1931  CD1 LEU A 249       1.485 -10.832 -20.812  0.00  0.00      C2   C
ATOM   1932  CD2 LEU A 249      -0.493 -12.167 -21.717  0.00  0.00      C2   C
ATOM   1933  H   LEU A 249       3.571 -15.094 -20.998  0.00  0.00      C2   H
ATOM   1934  HA  LEU A 249       3.427 -12.474 -20.060  0.00  0.00      C2   H
ATOM   1935  HB3 LEU A 249       1.093 -14.179 -20.941  0.00  0.00      C2   H
ATOM   1936  HB2 LEU A 249       2.139 -13.191 -22.050  0.00  0.00      C2   H
ATOM   1937  HG  LEU A 249       0.456 -12.244 -19.746  0.00  0.00      C2   H
ATOM   1938 HD11 LEU A 249       2.041 -10.549 -19.918  0.00  0.00      C2   H
ATOM   1939 HD12 LEU A 249       2.159 -10.756 -21.666  0.00  0.00      C2   H
ATOM   1940 HD13 LEU A 249       0.722 -10.058 -20.888  0.00  0.00      C2   H
ATOM   1941 HD21 LEU A 249      -1.417 -12.157 -21.139  0.00  0.00      C2   H
ATOM   1942 HD22 LEU A 249      -0.638 -11.275 -22.326  0.00  0.00      C2   H
ATOM   1943 HD23 LEU A 249      -0.592 -13.009 -22.402  0.00  0.00      C2   H
ATOM   1944  N   PHE A 250       2.140 -14.830 -18.118  0.00  0.00      C2   N
ATOM   1945  CA  PHE A 250       1.900 -15.200 -16.752  0.00  0.00      C2   C
ATOM   1946  C   PHE A 250       3.094 -14.945 -15.763  0.00  0.00      C2   C
ATOM   1947  O   PHE A 250       2.892 -14.253 -14.760  0.00  0.00      C2   O
ATOM   1948  CB  PHE A 250       1.192 -16.529 -16.602  0.00  0.00      C2   C
ATOM   1949  CG  PHE A 250       0.999 -17.125 -15.166  0.00  0.00      C2   C
ATOM   1950  CD1 PHE A 250      -0.174 -16.763 -14.503  0.00  0.00      C2   C
ATOM   1951  CD2 PHE A 250       1.996 -17.848 -14.446  0.00  0.00      C2   C
ATOM   1952  CE1 PHE A 250      -0.372 -17.169 -13.179  0.00  0.00      C2   C
ATOM   1953  CE2 PHE A 250       1.746 -18.281 -13.186  0.00  0.00      C2   C
ATOM   1954  CZ  PHE A 250       0.659 -17.851 -12.504  0.00  0.00      C2   C
ATOM   1955  H   PHE A 250       2.098 -15.524 -18.850  0.00  0.00      C2   H
ATOM   1956  HA  PHE A 250       1.144 -14.516 -16.365  0.00  0.00      C2   H
ATOM   1957  HB3 PHE A 250       1.698 -17.255 -17.239  0.00  0.00      C2   H
ATOM   1958  HB2 PHE A 250       0.206 -16.430 -17.055  0.00  0.00      C2   H
ATOM   1959  HD1 PHE A 250      -0.987 -16.210 -14.950  0.00  0.00      C2   H
ATOM   1960  HD2 PHE A 250       2.834 -18.212 -15.022  0.00  0.00      C2   H
ATOM   1961  HE1 PHE A 250      -1.146 -16.690 -12.597  0.00  0.00      C2   H
ATOM   1962  HE2 PHE A 250       2.390 -18.877 -12.556  0.00  0.00      C2   H
ATOM   1963  HZ  PHE A 250       0.600 -18.063 -11.447  0.00  0.00      C2   H
ATOM   1964  N   ASP A 251       4.328 -15.382 -16.035  0.00  0.00      C2   N
ATOM   1965  CA  ASP A 251       5.594 -15.032 -15.444  0.00  0.00      C2   C
ATOM   1966  C   ASP A 251       5.900 -13.430 -15.333  0.00  0.00      C2   C
ATOM   1967  O   ASP A 251       6.260 -12.948 -14.255  0.00  0.00      C2   O
ATOM   1968  CB  ASP A 251       6.709 -15.776 -16.167  0.00  0.00      C2   C
ATOM   1969  CG  ASP A 251       8.150 -15.581 -15.637  0.00  0.00      C2   C
ATOM   1970  OD1 ASP A 251       8.299 -15.705 -14.352  0.00  0.00      C2   O
ATOM   1971  OD2 ASP A 251       9.065 -15.272 -16.419  0.00  0.00      C2   O
ATOM   1972  H   ASP A 251       4.371 -16.065 -16.777  0.00  0.00      C2   H
ATOM   1973  HA  ASP A 251       5.572 -15.393 -14.416  0.00  0.00      C2   H
ATOM   1974  HB3 ASP A 251       6.639 -15.603 -17.240  0.00  0.00      C2   H
ATOM   1975  HB2 ASP A 251       6.432 -16.830 -16.180  0.00  0.00      C2   H
ATOM   1976  N   SER A 252       5.671 -12.663 -16.397  0.00  0.00      C2   N
ATOM   1977  CA  SER A 252       5.862 -11.235 -16.423  0.00  0.00      C2   C
ATOM   1978  C   SER A 252       4.794 -10.558 -15.567  0.00  0.00      C2   C
ATOM   1979  O   SER A 252       5.136  -9.638 -14.787  0.00  0.00      C2   O
ATOM   1980  CB  SER A 252       5.918 -10.791 -17.876  0.00  0.00      C2   C
ATOM   1981  OG  SER A 252       4.650 -10.972 -18.481  0.00  0.00      C2   O
ATOM   1982  H   SER A 252       5.461 -13.135 -17.265  0.00  0.00      C2   H
ATOM   1983  HA  SER A 252       6.806 -11.011 -15.926  0.00  0.00      C2   H
ATOM   1984  HB3 SER A 252       6.666 -11.364 -18.424  0.00  0.00      C2   H
ATOM   1985  HB2 SER A 252       6.097  -9.717 -17.814  0.00  0.00      C2   H
ATOM   1986  HG  SER A 252       4.540 -11.914 -18.632  0.00  0.00      C2   H
ATOM   1987  N   ILE A 253       3.548 -11.031 -15.504  0.00  0.00      C2   N
ATOM   1988  CA  ILE A 253       2.560 -10.450 -14.611  0.00  0.00      C2   C
ATOM   1989  C   ILE A 253       2.961 -10.789 -13.093  0.00  0.00      C2   C
ATOM   1990  O   ILE A 253       2.912  -9.827 -12.357  0.00  0.00      C2   O
ATOM   1991  CB  ILE A 253       1.197 -11.099 -14.859  0.00  0.00      C2   C
ATOM   1992  CG1 ILE A 253       0.468 -10.466 -16.068  0.00  0.00      C2   C
ATOM   1993  CG2 ILE A 253       0.177 -11.236 -13.696  0.00  0.00      C2   C
ATOM   1994  CD1 ILE A 253      -0.662 -11.371 -16.701  0.00  0.00      C2   C
ATOM   1995  H   ILE A 253       3.223 -11.769 -16.112  0.00  0.00      C2   H
ATOM   1996  HA  ILE A 253       2.476  -9.366 -14.684  0.00  0.00      C2   H
ATOM   1997  HB  ILE A 253       1.266 -12.149 -15.143  0.00  0.00      C2   H
ATOM   1998 HG13 ILE A 253       1.205 -10.413 -16.870  0.00  0.00      C2   H
ATOM   1999 HG12 ILE A 253       0.055  -9.528 -15.697  0.00  0.00      C2   H
ATOM   2000 HG21 ILE A 253       0.561 -11.840 -12.874  0.00  0.00      C2   H
ATOM   2001 HG22 ILE A 253      -0.172 -10.280 -13.304  0.00  0.00      C2   H
ATOM   2002 HG23 ILE A 253      -0.669 -11.862 -13.980  0.00  0.00      C2   H
ATOM   2003 HD11 ILE A 253      -1.116 -10.786 -17.500  0.00  0.00      C2   H
ATOM   2004 HD12 ILE A 253      -0.456 -12.354 -17.123  0.00  0.00      C2   H
ATOM   2005 HD13 ILE A 253      -1.466 -11.580 -15.996  0.00  0.00      C2   H
ATOM   2006  N   CYS A 254       3.346 -12.026 -12.840  0.00  0.00      C2   N
ATOM   2007  CA  CYS A 254       3.873 -12.406 -11.511  0.00  0.00      C2   C
ATOM   2008  C   CYS A 254       5.246 -11.686 -11.120  0.00  0.00      C2   C
ATOM   2009  O   CYS A 254       5.581 -11.648  -9.948  0.00  0.00      C2   O
ATOM   2010  CB  CYS A 254       4.154 -13.892 -11.432  0.00  0.00      C2   C
ATOM   2011  SG  CYS A 254       2.691 -14.947 -11.430  0.00  0.00      C2   S
ATOM   2012  H   CYS A 254       3.391 -12.677 -13.611  0.00  0.00      C2   H
ATOM   2013  HA  CYS A 254       3.136 -12.134 -10.756  0.00  0.00      C2   H
ATOM   2014  HB3 CYS A 254       4.822 -14.195 -10.626  0.00  0.00      C2   H
ATOM   2015  HB2 CYS A 254       4.549 -14.146 -12.416  0.00  0.00      C2   H
ATOM   2016  HG  CYS A 254       2.669 -15.347 -12.705  0.00  0.00      C2   H
ATOM   2017  N   ASN A 255       5.996 -11.149 -12.091  0.00  0.00      C2   N
ATOM   2018  CA  ASN A 255       7.116 -10.223 -11.773  0.00  0.00      C2   C
ATOM   2019  C   ASN A 255       6.724  -8.796 -11.420  0.00  0.00      C2   C
ATOM   2020  O   ASN A 255       7.574  -8.161 -10.764  0.00  0.00      C2   O
ATOM   2021  CB  ASN A 255       8.014 -10.310 -12.933  0.00  0.00      C2   C
ATOM   2022  CG  ASN A 255       8.999 -11.400 -12.802  0.00  0.00      C2   C
ATOM   2023  OD1 ASN A 255       9.860 -11.393 -11.940  0.00  0.00      C2   O
ATOM   2024  ND2 ASN A 255       8.824 -12.452 -13.635  0.00  0.00      C2   N
ATOM   2025  H   ASN A 255       5.675 -11.226 -13.045  0.00  0.00      C2   H
ATOM   2026  HA  ASN A 255       7.566 -10.651 -10.877  0.00  0.00      C2   H
ATOM   2027  HB3 ASN A 255       8.669  -9.439 -12.916  0.00  0.00      C2   H
ATOM   2028  HB2 ASN A 255       7.513 -10.045 -13.864  0.00  0.00      C2   H
ATOM   2029 HD22 ASN A 255       9.528 -13.166 -13.758  0.00  0.00      C2   H
ATOM   2030 HD21 ASN A 255       7.955 -12.497 -14.149  0.00  0.00      C2   H
ATOM   2031  N   ASN A 256       5.536  -8.362 -11.794  0.00  0.00      C2   N
ATOM   2032  CA  ASN A 256       5.167  -6.979 -11.733  0.00  0.00      C2   C
ATOM   2033  C   ASN A 256       4.984  -6.510 -10.289  0.00  0.00      C2   C
ATOM   2034  O   ASN A 256       4.148  -6.968  -9.490  0.00  0.00      C2   O
ATOM   2035  CB  ASN A 256       3.882  -6.732 -12.587  0.00  0.00      C2   C
ATOM   2036  CG  ASN A 256       3.646  -5.180 -12.839  0.00  0.00      C2   C
ATOM   2037  OD1 ASN A 256       3.487  -4.361 -11.948  0.00  0.00      C2   O
ATOM   2038  ND2 ASN A 256       3.470  -4.787 -14.071  0.00  0.00      C2   N
ATOM   2039  H   ASN A 256       5.001  -9.007 -12.359  0.00  0.00      C2   H
ATOM   2040  HA  ASN A 256       5.866  -6.345 -12.277  0.00  0.00      C2   H
ATOM   2041  HB3 ASN A 256       3.002  -7.083 -12.047  0.00  0.00      C2   H
ATOM   2042  HB2 ASN A 256       4.020  -7.324 -13.492  0.00  0.00      C2   H
ATOM   2043 HD22 ASN A 256       3.596  -3.789 -14.165  0.00  0.00      C2   H
ATOM   2044 HD21 ASN A 256       3.563  -5.415 -14.856  0.00  0.00      C2   H
ATOM   2045  N   LYS A 257       5.666  -5.405  -9.965  0.00  0.00      C2   N
ATOM   2046  CA  LYS A 257       5.719  -4.713  -8.630  0.00  0.00      C2   C
ATOM   2047  C   LYS A 257       4.295  -4.464  -7.966  0.00  0.00      C2   C
ATOM   2048  O   LYS A 257       4.160  -4.372  -6.767  0.00  0.00      C2   O
ATOM   2049  CB  LYS A 257       6.347  -3.327  -8.782  0.00  0.00      C2   C
ATOM   2050  CG  LYS A 257       6.794  -2.494  -7.495  0.00  0.00      C2   C
ATOM   2051  CD  LYS A 257       7.707  -1.364  -7.898  0.00  0.00      C2   C
ATOM   2052  CE  LYS A 257       8.197  -0.625  -6.626  0.00  0.00      C2   C
ATOM   2053  NZ  LYS A 257       9.165   0.437  -6.849  0.00  0.00      C2   N
ATOM   2054  H   LYS A 257       6.262  -4.884 -10.592  0.00  0.00      C2   H
ATOM   2055  HA  LYS A 257       6.444  -5.321  -8.090  0.00  0.00      C2   H
ATOM   2056  HB3 LYS A 257       5.640  -2.757  -9.384  0.00  0.00      C2   H
ATOM   2057  HB2 LYS A 257       7.211  -3.489  -9.426  0.00  0.00      C2   H
ATOM   2058  HG3 LYS A 257       7.383  -3.061  -6.774  0.00  0.00      C2   H
ATOM   2059  HG2 LYS A 257       6.027  -2.120  -6.816  0.00  0.00      C2   H
ATOM   2060  HD3 LYS A 257       7.193  -0.716  -8.608  0.00  0.00      C2   H
ATOM   2061  HD2 LYS A 257       8.585  -1.735  -8.425  0.00  0.00      C2   H
ATOM   2062  HE3 LYS A 257       8.624  -1.339  -5.920  0.00  0.00      C2   H
ATOM   2063  HE2 LYS A 257       7.341  -0.077  -6.232  0.00  0.00      C2   H
ATOM   2064  HZ1 LYS A 257       9.437   0.808  -5.950  0.00  0.00      C2   H
ATOM   2065  HZ2 LYS A 257      10.012   0.045  -7.236  0.00  0.00      C2   H
ATOM   2066  HZ3 LYS A 257       8.810   1.234  -7.359  0.00  0.00      C2   H
ATOM   2067  N   TRP A 258       3.240  -4.223  -8.814  0.00  0.00      C2   N
ATOM   2068  CA  TRP A 258       1.848  -3.937  -8.382  0.00  0.00      C2   C
ATOM   2069  C   TRP A 258       0.953  -5.193  -8.217  0.00  0.00      C2   C
ATOM   2070  O   TRP A 258      -0.140  -5.076  -7.682  0.00  0.00      C2   O
ATOM   2071  CB  TRP A 258       1.207  -3.071  -9.439  0.00  0.00      C2   C
ATOM   2072  CG  TRP A 258       1.870  -1.835  -9.842  0.00  0.00      C2   C
ATOM   2073  CD1 TRP A 258       1.846  -1.270 -11.068  0.00  0.00      C2   C
ATOM   2074  CD2 TRP A 258       2.649  -0.899  -9.009  0.00  0.00      C2   C
ATOM   2075  NE1 TRP A 258       2.540  -0.061 -11.060  0.00  0.00      C2   N
ATOM   2076  CE2 TRP A 258       3.006   0.240  -9.798  0.00  0.00      C2   C
ATOM   2077  CE3 TRP A 258       3.006  -0.864  -7.671  0.00  0.00      C2   C
ATOM   2078  CZ2 TRP A 258       3.651   1.365  -9.298  0.00  0.00      C2   C
ATOM   2079  CZ3 TRP A 258       3.658   0.311  -7.144  0.00  0.00      C2   C
ATOM   2080  CH2 TRP A 258       3.924   1.474  -7.902  0.00  0.00      C2   C
ATOM   2081  H   TRP A 258       3.407  -4.036  -9.793  0.00  0.00      C2   H
ATOM   2082  HA  TRP A 258       1.865  -3.490  -7.388  0.00  0.00      C2   H
ATOM   2083  HB3 TRP A 258       0.152  -2.934  -9.204  0.00  0.00      C2   H
ATOM   2084  HB2 TRP A 258       1.229  -3.737 -10.302  0.00  0.00      C2   H
ATOM   2085  HD1 TRP A 258       1.258  -1.697 -11.867  0.00  0.00      C2   H
ATOM   2086  HE1 TRP A 258       2.697   0.542 -11.855  0.00  0.00      C2   H
ATOM   2087  HE3 TRP A 258       2.716  -1.595  -6.931  0.00  0.00      C2   H
ATOM   2088  HZ2 TRP A 258       3.945   2.147  -9.982  0.00  0.00      C2   H
ATOM   2089  HZ3 TRP A 258       3.863   0.334  -6.084  0.00  0.00      C2   H
ATOM   2090  HH2 TRP A 258       4.561   2.256  -7.518  0.00  0.00      C2   H
ATOM   2091  N   PHE A 259       1.371  -6.345  -8.671  0.00  0.00      C2   N
ATOM   2092  CA  PHE A 259       0.573  -7.523  -8.772  0.00  0.00      C2   C
ATOM   2093  C   PHE A 259       1.178  -8.762  -8.123  0.00  0.00      C2   C
ATOM   2094  O   PHE A 259       0.498  -9.765  -7.851  0.00  0.00      C2   O
ATOM   2095  CB  PHE A 259       0.220  -7.846 -10.260  0.00  0.00      C2   C
ATOM   2096  CG  PHE A 259      -0.533  -6.737 -11.022  0.00  0.00      C2   C
ATOM   2097  CD1 PHE A 259      -1.806  -6.370 -10.637  0.00  0.00      C2   C
ATOM   2098  CD2 PHE A 259       0.083  -6.102 -12.147  0.00  0.00      C2   C
ATOM   2099  CE1 PHE A 259      -2.538  -5.410 -11.370  0.00  0.00      C2   C
ATOM   2100  CE2 PHE A 259      -0.679  -5.084 -12.809  0.00  0.00      C2   C
ATOM   2101  CZ  PHE A 259      -1.945  -4.723 -12.391  0.00  0.00      C2   C
ATOM   2102  H   PHE A 259       2.280  -6.270  -9.105  0.00  0.00      C2   H
ATOM   2103  HA  PHE A 259      -0.345  -7.502  -8.184  0.00  0.00      C2   H
ATOM   2104  HB3 PHE A 259      -0.411  -8.724 -10.397  0.00  0.00      C2   H
ATOM   2105  HB2 PHE A 259       1.090  -8.199 -10.814  0.00  0.00      C2   H
ATOM   2106  HD1 PHE A 259      -2.328  -6.958  -9.897  0.00  0.00      C2   H
ATOM   2107  HD2 PHE A 259       1.038  -6.377 -12.568  0.00  0.00      C2   H
ATOM   2108  HE1 PHE A 259      -3.550  -5.116 -11.134  0.00  0.00      C2   H
ATOM   2109  HE2 PHE A 259      -0.236  -4.653 -13.694  0.00  0.00      C2   H
ATOM   2110  HZ  PHE A 259      -2.424  -3.909 -12.914  0.00  0.00      C2   H
ATOM   2111  N   THR A 260       2.546  -8.777  -7.888  0.00  0.00      C2   N
ATOM   2112  CA  THR A 260       3.311  -9.861  -7.453  0.00  0.00      C2   C
ATOM   2113  C   THR A 260       2.962 -10.422  -6.027  0.00  0.00      C2   C
ATOM   2114  O   THR A 260       3.221 -11.604  -5.832  0.00  0.00      C2   O
ATOM   2115  CB  THR A 260       4.825  -9.605  -7.528  0.00  0.00      C2   C
ATOM   2116  OG1 THR A 260       5.666 -10.719  -7.239  0.00  0.00      C2   O
ATOM   2117  CG2 THR A 260       5.375  -8.527  -6.559  0.00  0.00      C2   C
ATOM   2118  H   THR A 260       3.052  -7.920  -8.062  0.00  0.00      C2   H
ATOM   2119  HA  THR A 260       3.036 -10.593  -8.212  0.00  0.00      C2   H
ATOM   2120  HB  THR A 260       5.115  -9.239  -8.513  0.00  0.00      C2   H
ATOM   2121  HG1 THR A 260       5.799 -11.117  -8.102  0.00  0.00      C2   H
ATOM   2122 HG21 THR A 260       4.578  -7.875  -6.201  0.00  0.00      C2   H
ATOM   2123 HG22 THR A 260       6.043  -8.859  -5.765  0.00  0.00      C2   H
ATOM   2124 HG23 THR A 260       6.049  -7.838  -7.069  0.00  0.00      C2   H
ATOM   2125  N   ASP A 261       2.246  -9.661  -5.198  0.00  0.00      C2   N
ATOM   2126  CA  ASP A 261       1.673 -10.111  -3.991  0.00  0.00      C2   C
ATOM   2127  C   ASP A 261       0.237 -10.839  -4.200  0.00  0.00      C2   C
ATOM   2128  O   ASP A 261      -0.157 -11.482  -3.236  0.00  0.00      C2   O
ATOM   2129  CB  ASP A 261       1.709  -9.229  -2.744  0.00  0.00      C2   C
ATOM   2130  CG  ASP A 261       3.041  -8.482  -2.412  0.00  0.00      C2   C
ATOM   2131  OD1 ASP A 261       3.036  -7.634  -1.508  0.00  0.00      C2   O
ATOM   2132  OD2 ASP A 261       4.115  -8.805  -2.987  0.00  0.00      C2   O
ATOM   2133  H   ASP A 261       2.006  -8.725  -5.493  0.00  0.00      C2   H
ATOM   2134  HA  ASP A 261       2.316 -10.922  -3.648  0.00  0.00      C2   H
ATOM   2135  HB3 ASP A 261       1.593 -10.030  -2.015  0.00  0.00      C2   H
ATOM   2136  HB2 ASP A 261       0.869  -8.534  -2.736  0.00  0.00      C2   H
ATOM   2137  N   THR A 262      -0.446 -10.637  -5.322  0.00  0.00      C2   N
ATOM   2138  CA  THR A 262      -1.890 -10.999  -5.408  0.00  0.00      C2   C
ATOM   2139  C   THR A 262      -2.110 -12.449  -5.977  0.00  0.00      C2   C
ATOM   2140  O   THR A 262      -1.480 -12.746  -7.009  0.00  0.00      C2   O
ATOM   2141  CB  THR A 262      -2.589 -10.092  -6.392  0.00  0.00      C2   C
ATOM   2142  OG1 THR A 262      -2.559  -8.806  -5.875  0.00  0.00      C2   O
ATOM   2143  CG2 THR A 262      -4.127 -10.306  -6.710  0.00  0.00      C2   C
ATOM   2144  H   THR A 262      -0.084 -10.231  -6.173  0.00  0.00      C2   H
ATOM   2145  HA  THR A 262      -2.479 -10.959  -4.492  0.00  0.00      C2   H
ATOM   2146  HB  THR A 262      -2.079 -10.125  -7.354  0.00  0.00      C2   H
ATOM   2147  HG1 THR A 262      -1.669  -8.451  -5.819  0.00  0.00      C2   H
ATOM   2148 HG21 THR A 262      -4.270 -10.921  -7.598  0.00  0.00      C2   H
ATOM   2149 HG22 THR A 262      -4.733 -10.502  -5.826  0.00  0.00      C2   H
ATOM   2150 HG23 THR A 262      -4.385  -9.307  -7.062  0.00  0.00      C2   H
ATOM   2151  N   SER A 263      -2.912 -13.233  -5.325  0.00  0.00      C2   N
ATOM   2152  CA  SER A 263      -3.493 -14.525  -5.773  0.00  0.00      C2   C
ATOM   2153  C   SER A 263      -4.194 -14.287  -7.127  0.00  0.00      C2   C
ATOM   2154  O   SER A 263      -5.052 -13.351  -7.294  0.00  0.00      C2   O
ATOM   2155  CB  SER A 263      -4.468 -15.135  -4.738  0.00  0.00      C2   C
ATOM   2156  OG  SER A 263      -3.976 -15.555  -3.492  0.00  0.00      C2   O
ATOM   2157  H   SER A 263      -3.456 -12.776  -4.607  0.00  0.00      C2   H
ATOM   2158  HA  SER A 263      -2.642 -15.184  -5.945  0.00  0.00      C2   H
ATOM   2159  HB3 SER A 263      -4.934 -16.062  -5.071  0.00  0.00      C2   H
ATOM   2160  HB2 SER A 263      -5.280 -14.407  -4.729  0.00  0.00      C2   H
ATOM   2161  HG  SER A 263      -4.727 -15.932  -3.027  0.00  0.00      C2   H
ATOM   2162  N   ILE A 264      -4.063 -15.272  -8.005  0.00  0.00      C2   N
ATOM   2163  CA  ILE A 264      -4.561 -15.226  -9.372  0.00  0.00      C2   C
ATOM   2164  C   ILE A 264      -5.485 -16.445  -9.634  0.00  0.00      C2   C
ATOM   2165  O   ILE A 264      -5.175 -17.594  -9.212  0.00  0.00      C2   O
ATOM   2166  CB  ILE A 264      -3.368 -15.278 -10.443  0.00  0.00      C2   C
ATOM   2167  CG1 ILE A 264      -2.544 -13.970 -10.364  0.00  0.00      C2   C
ATOM   2168  CG2 ILE A 264      -3.719 -15.654 -11.933  0.00  0.00      C2   C
ATOM   2169  CD1 ILE A 264      -1.228 -13.944 -11.139  0.00  0.00      C2   C
ATOM   2170  H   ILE A 264      -3.713 -16.177  -7.725  0.00  0.00      C2   H
ATOM   2171  HA  ILE A 264      -5.050 -14.257  -9.466  0.00  0.00      C2   H
ATOM   2172  HB  ILE A 264      -2.717 -16.022  -9.984  0.00  0.00      C2   H
ATOM   2173 HG13 ILE A 264      -2.413 -13.660  -9.327  0.00  0.00      C2   H
ATOM   2174 HG12 ILE A 264      -3.137 -13.156 -10.781  0.00  0.00      C2   H
ATOM   2175 HG21 ILE A 264      -2.899 -15.412 -12.609  0.00  0.00      C2   H
ATOM   2176 HG22 ILE A 264      -3.992 -16.697 -12.097  0.00  0.00      C2   H
ATOM   2177 HG23 ILE A 264      -4.551 -15.043 -12.282  0.00  0.00      C2   H
ATOM   2178 HD11 ILE A 264      -0.682 -13.027 -10.916  0.00  0.00      C2   H
ATOM   2179 HD12 ILE A 264      -0.659 -14.756 -10.686  0.00  0.00      C2   H
ATOM   2180 HD13 ILE A 264      -1.297 -13.932 -12.227  0.00  0.00      C2   H
ATOM   2181  N   ILE A 265      -6.515 -16.271 -10.466  0.00  0.00      C2   N
ATOM   2182  CA  ILE A 265      -7.464 -17.274 -10.956  0.00  0.00      C2   C
ATOM   2183  C   ILE A 265      -7.145 -17.597 -12.418  0.00  0.00      C2   C
ATOM   2184  O   ILE A 265      -6.957 -16.672 -13.248  0.00  0.00      C2   O
ATOM   2185  CB  ILE A 265      -8.899 -16.771 -10.716  0.00  0.00      C2   C
ATOM   2186  CG1 ILE A 265      -9.327 -16.664  -9.216  0.00  0.00      C2   C
ATOM   2187  CG2 ILE A 265      -9.965 -17.469 -11.500  0.00  0.00      C2   C
ATOM   2188  CD1 ILE A 265     -10.407 -15.621  -8.859  0.00  0.00      C2   C
ATOM   2189  H   ILE A 265      -6.650 -15.330 -10.806  0.00  0.00      C2   H
ATOM   2190  HA  ILE A 265      -7.375 -18.219 -10.420  0.00  0.00      C2   H
ATOM   2191  HB  ILE A 265      -8.952 -15.732 -11.040  0.00  0.00      C2   H
ATOM   2192 HG13 ILE A 265      -8.514 -16.508  -8.508  0.00  0.00      C2   H
ATOM   2193 HG12 ILE A 265      -9.801 -17.569  -8.837  0.00  0.00      C2   H
ATOM   2194 HG21 ILE A 265      -9.749 -17.376 -12.564  0.00  0.00      C2   H
ATOM   2195 HG22 ILE A 265      -9.916 -18.540 -11.299  0.00  0.00      C2   H
ATOM   2196 HG23 ILE A 265     -10.941 -16.986 -11.447  0.00  0.00      C2   H
ATOM   2197 HD11 ILE A 265     -10.984 -15.273  -9.716  0.00  0.00      C2   H
ATOM   2198 HD12 ILE A 265     -11.099 -16.111  -8.174  0.00  0.00      C2   H
ATOM   2199 HD13 ILE A 265      -9.942 -14.882  -8.208  0.00  0.00      C2   H
ATOM   2200  N   LEU A 266      -7.015 -18.939 -12.725  0.00  0.00      C2   N
ATOM   2201  CA  LEU A 266      -6.828 -19.381 -14.084  0.00  0.00      C2   C
ATOM   2202  C   LEU A 266      -8.243 -19.631 -14.767  0.00  0.00      C2   C
ATOM   2203  O   LEU A 266      -9.176 -20.050 -14.059  0.00  0.00      C2   O
ATOM   2204  CB  LEU A 266      -5.970 -20.696 -14.187  0.00  0.00      C2   C
ATOM   2205  CG  LEU A 266      -4.521 -20.559 -13.776  0.00  0.00      C2   C
ATOM   2206  CD1 LEU A 266      -3.928 -21.996 -13.473  0.00  0.00      C2   C
ATOM   2207  CD2 LEU A 266      -3.648 -19.710 -14.719  0.00  0.00      C2   C
ATOM   2208  H   LEU A 266      -7.057 -19.691 -12.052  0.00  0.00      C2   H
ATOM   2209  HA  LEU A 266      -6.378 -18.539 -14.610  0.00  0.00      C2   H
ATOM   2210  HB3 LEU A 266      -5.966 -21.172 -15.168  0.00  0.00      C2   H
ATOM   2211  HB2 LEU A 266      -6.477 -21.383 -13.509  0.00  0.00      C2   H
ATOM   2212  HG  LEU A 266      -4.405 -20.082 -12.803  0.00  0.00      C2   H
ATOM   2213 HD11 LEU A 266      -3.507 -22.507 -14.339  0.00  0.00      C2   H
ATOM   2214 HD12 LEU A 266      -3.095 -22.002 -12.770  0.00  0.00      C2   H
ATOM   2215 HD13 LEU A 266      -4.670 -22.583 -12.930  0.00  0.00      C2   H
ATOM   2216 HD21 LEU A 266      -3.215 -18.867 -14.180  0.00  0.00      C2   H
ATOM   2217 HD22 LEU A 266      -2.884 -20.333 -15.185  0.00  0.00      C2   H
ATOM   2218 HD23 LEU A 266      -4.274 -19.170 -15.429  0.00  0.00      C2   H
ATOM   2219  N   PHE A 267      -8.339 -19.395 -16.067  0.00  0.00      C2   N
ATOM   2220  CA  PHE A 267      -9.502 -19.686 -16.920  0.00  0.00      C2   C
ATOM   2221  C   PHE A 267      -8.961 -20.398 -18.215  0.00  0.00      C2   C
ATOM   2222  O   PHE A 267      -8.793 -19.732 -19.268  0.00  0.00      C2   O
ATOM   2223  CB  PHE A 267     -10.452 -18.491 -17.283  0.00  0.00      C2   C
ATOM   2224  CG  PHE A 267     -11.860 -18.484 -16.607  0.00  0.00      C2   C
ATOM   2225  CD1 PHE A 267     -13.031 -18.876 -17.295  0.00  0.00      C2   C
ATOM   2226  CD2 PHE A 267     -11.916 -18.310 -15.213  0.00  0.00      C2   C
ATOM   2227  CE1 PHE A 267     -14.246 -18.871 -16.591  0.00  0.00      C2   C
ATOM   2228  CE2 PHE A 267     -13.096 -18.335 -14.535  0.00  0.00      C2   C
ATOM   2229  CZ  PHE A 267     -14.283 -18.560 -15.222  0.00  0.00      C2   C
ATOM   2230  H   PHE A 267      -7.523 -18.990 -16.501  0.00  0.00      C2   H
ATOM   2231  HA  PHE A 267     -10.173 -20.463 -16.554  0.00  0.00      C2   H
ATOM   2232  HB3 PHE A 267     -10.524 -18.284 -18.351  0.00  0.00      C2   H
ATOM   2233  HB2 PHE A 267     -10.062 -17.557 -16.877  0.00  0.00      C2   H
ATOM   2234  HD1 PHE A 267     -13.107 -19.145 -18.338  0.00  0.00      C2   H
ATOM   2235  HD2 PHE A 267     -11.026 -18.314 -14.602  0.00  0.00      C2   H
ATOM   2236  HE1 PHE A 267     -15.173 -19.037 -17.119  0.00  0.00      C2   H
ATOM   2237  HE2 PHE A 267     -13.109 -18.241 -13.460  0.00  0.00      C2   H
ATOM   2238  HZ  PHE A 267     -15.303 -18.596 -14.868  0.00  0.00      C2   H
ATOM   2239  N   LEU A 268      -8.727 -21.689 -18.027  0.00  0.00      C2   N
ATOM   2240  CA  LEU A 268      -8.261 -22.565 -19.072  0.00  0.00      C2   C
ATOM   2241  C   LEU A 268      -9.417 -22.950 -19.968  0.00  0.00      C2   C
ATOM   2242  O   LEU A 268     -10.184 -23.897 -19.797  0.00  0.00      C2   O
ATOM   2243  CB  LEU A 268      -7.653 -23.877 -18.381  0.00  0.00      C2   C
ATOM   2244  CG  LEU A 268      -6.525 -23.485 -17.404  0.00  0.00      C2   C
ATOM   2245  CD1 LEU A 268      -6.173 -24.624 -16.440  0.00  0.00      C2   C
ATOM   2246  CD2 LEU A 268      -5.286 -22.927 -18.123  0.00  0.00      C2   C
ATOM   2247  H   LEU A 268      -9.052 -22.101 -17.164  0.00  0.00      C2   H
ATOM   2248  HA  LEU A 268      -7.482 -22.034 -19.621  0.00  0.00      C2   H
ATOM   2249  HB3 LEU A 268      -7.326 -24.548 -19.175  0.00  0.00      C2   H
ATOM   2250  HB2 LEU A 268      -8.535 -24.400 -18.013  0.00  0.00      C2   H
ATOM   2251  HG  LEU A 268      -6.942 -22.761 -16.705  0.00  0.00      C2   H
ATOM   2252 HD11 LEU A 268      -6.786 -24.537 -15.543  0.00  0.00      C2   H
ATOM   2253 HD12 LEU A 268      -6.361 -25.576 -16.937  0.00  0.00      C2   H
ATOM   2254 HD13 LEU A 268      -5.128 -24.514 -16.150  0.00  0.00      C2   H
ATOM   2255 HD21 LEU A 268      -4.853 -22.111 -17.544  0.00  0.00      C2   H
ATOM   2256 HD22 LEU A 268      -4.477 -23.644 -17.984  0.00  0.00      C2   H
ATOM   2257 HD23 LEU A 268      -5.386 -22.628 -19.167  0.00  0.00      C2   H
ATOM   2258  N   ASN A 269      -9.508 -22.118 -20.960  0.00  0.00      C2   N
ATOM   2259  CA  ASN A 269     -10.534 -21.935 -21.842  0.00  0.00      C2   C
ATOM   2260  C   ASN A 269     -10.368 -22.762 -23.160  0.00  0.00      C2   C
ATOM   2261  O   ASN A 269      -9.236 -23.024 -23.578  0.00  0.00      C2   O
ATOM   2262  CB  ASN A 269     -10.627 -20.429 -22.355  0.00  0.00      C2   C
ATOM   2263  CG  ASN A 269     -11.202 -19.487 -21.293  0.00  0.00      C2   C
ATOM   2264  OD1 ASN A 269     -12.040 -19.862 -20.498  0.00  0.00      C2   O
ATOM   2265  ND2 ASN A 269     -10.857 -18.195 -21.360  0.00  0.00      C2   N
ATOM   2266  H   ASN A 269      -8.796 -21.403 -21.004  0.00  0.00      C2   H
ATOM   2267  HA  ASN A 269     -11.505 -22.114 -21.379  0.00  0.00      C2   H
ATOM   2268  HB3 ASN A 269     -11.402 -20.448 -23.121  0.00  0.00      C2   H
ATOM   2269  HB2 ASN A 269      -9.726 -19.981 -22.774  0.00  0.00      C2   H
ATOM   2270 HD22 ASN A 269     -11.149 -17.530 -20.658  0.00  0.00      C2   H
ATOM   2271 HD21 ASN A 269     -10.335 -17.864 -22.159  0.00  0.00      C2   H
ATOM   2272  N   LYS A 270     -11.536 -23.282 -23.684  0.00  0.00      C2   N
ATOM   2273  CA  LYS A 270     -11.572 -24.050 -24.903  0.00  0.00      C2   C
ATOM   2274  C   LYS A 270     -10.939 -25.477 -24.690  0.00  0.00      C2   C
ATOM   2275  O   LYS A 270     -10.338 -25.934 -25.655  0.00  0.00      C2   O
ATOM   2276  CB  LYS A 270     -10.982 -23.207 -26.108  0.00  0.00      C2   C
ATOM   2277  CG  LYS A 270     -11.557 -21.825 -26.433  0.00  0.00      C2   C
ATOM   2278  CD  LYS A 270     -10.958 -21.156 -27.723  0.00  0.00      C2   C
ATOM   2279  CE  LYS A 270     -11.668 -19.850 -28.199  0.00  0.00      C2   C
ATOM   2280  NZ  LYS A 270     -11.031 -19.305 -29.384  0.00  0.00      C2   N
ATOM   2281  H   LYS A 270     -12.451 -23.184 -23.268  0.00  0.00      C2   H
ATOM   2282  HA  LYS A 270     -12.641 -24.139 -25.093  0.00  0.00      C2   H
ATOM   2283  HB3 LYS A 270     -11.059 -23.768 -27.039  0.00  0.00      C2   H
ATOM   2284  HB2 LYS A 270      -9.915 -23.007 -26.006  0.00  0.00      C2   H
ATOM   2285  HG3 LYS A 270     -11.497 -21.126 -25.599  0.00  0.00      C2   H
ATOM   2286  HG2 LYS A 270     -12.609 -22.039 -26.618  0.00  0.00      C2   H
ATOM   2287  HD3 LYS A 270     -10.894 -21.841 -28.568  0.00  0.00      C2   H
ATOM   2288  HD2 LYS A 270      -9.906 -20.953 -27.522  0.00  0.00      C2   H
ATOM   2289  HE3 LYS A 270     -11.630 -18.989 -27.532  0.00  0.00      C2   H
ATOM   2290  HE2 LYS A 270     -12.715 -20.037 -28.435  0.00  0.00      C2   H
ATOM   2291  HZ1 LYS A 270     -11.108 -19.826 -30.246  0.00  0.00      C2   H
ATOM   2292  HZ2 LYS A 270     -11.389 -18.364 -29.459  0.00  0.00      C2   H
ATOM   2293  HZ3 LYS A 270     -10.043 -19.263 -29.180  0.00  0.00      C2   H
ATOM   2294  N   LYS A 271     -11.116 -26.025 -23.520  0.00  0.00      C2   N
ATOM   2295  CA  LYS A 271     -10.592 -27.404 -23.192  0.00  0.00      C2   C
ATOM   2296  C   LYS A 271     -11.144 -28.533 -24.058  0.00  0.00      C2   C
ATOM   2297  O   LYS A 271     -10.476 -29.588 -24.154  0.00  0.00      C2   O
ATOM   2298  CB  LYS A 271     -10.726 -27.780 -21.700  0.00  0.00      C2   C
ATOM   2299  CG  LYS A 271     -12.086 -27.528 -21.000  0.00  0.00      C2   C
ATOM   2300  CD  LYS A 271     -13.367 -28.401 -21.209  0.00  0.00      C2   C
ATOM   2301  CE  LYS A 271     -13.166 -29.908 -21.464  0.00  0.00      C2   C
ATOM   2302  NZ  LYS A 271     -14.449 -30.631 -21.739  0.00  0.00      C2   N
ATOM   2303  H   LYS A 271     -11.798 -25.599 -22.909  0.00  0.00      C2   H
ATOM   2304  HA  LYS A 271      -9.516 -27.354 -23.358  0.00  0.00      C2   H
ATOM   2305  HB3 LYS A 271      -9.942 -27.245 -21.165  0.00  0.00      C2   H
ATOM   2306  HB2 LYS A 271     -10.627 -28.849 -21.511  0.00  0.00      C2   H
ATOM   2307  HG3 LYS A 271     -12.312 -26.464 -21.073  0.00  0.00      C2   H
ATOM   2308  HG2 LYS A 271     -11.863 -27.552 -19.933  0.00  0.00      C2   H
ATOM   2309  HD3 LYS A 271     -14.007 -27.951 -21.968  0.00  0.00      C2   H
ATOM   2310  HD2 LYS A 271     -13.866 -28.366 -20.240  0.00  0.00      C2   H
ATOM   2311  HE3 LYS A 271     -12.615 -30.390 -20.656  0.00  0.00      C2   H
ATOM   2312  HE2 LYS A 271     -12.577 -30.047 -22.371  0.00  0.00      C2   H
ATOM   2313  HZ1 LYS A 271     -14.839 -30.244 -22.587  0.00  0.00      C2   H
ATOM   2314  HZ2 LYS A 271     -14.306 -31.630 -21.757  0.00  0.00      C2   H
ATOM   2315  HZ3 LYS A 271     -15.077 -30.424 -20.976  0.00  0.00      C2   H
ATOM   2316  N   ASP A 272     -12.295 -28.403 -24.685  0.00  0.00      C2   N
ATOM   2317  CA  ASP A 272     -12.988 -29.516 -25.518  0.00  0.00      C2   C
ATOM   2318  C   ASP A 272     -12.259 -29.555 -26.916  0.00  0.00      C2   C
ATOM   2319  O   ASP A 272     -11.955 -30.668 -27.461  0.00  0.00      C2   O
ATOM   2320  CB  ASP A 272     -14.495 -29.297 -25.699  0.00  0.00      C2   C
ATOM   2321  CG  ASP A 272     -15.203 -28.886 -24.422  0.00  0.00      C2   C
ATOM   2322  OD1 ASP A 272     -15.670 -29.796 -23.715  0.00  0.00      C2   O
ATOM   2323  OD2 ASP A 272     -15.274 -27.651 -24.210  0.00  0.00      C2   O
ATOM   2324  H   ASP A 272     -12.871 -27.610 -24.441  0.00  0.00      C2   H
ATOM   2325  HA  ASP A 272     -12.753 -30.463 -25.034  0.00  0.00      C2   H
ATOM   2326  HB3 ASP A 272     -15.008 -30.090 -26.243  0.00  0.00      C2   H
ATOM   2327  HB2 ASP A 272     -14.623 -28.445 -26.367  0.00  0.00      C2   H
ATOM   2328  N   LEU A 273     -11.979 -28.342 -27.305  0.00  0.00      C2   N
ATOM   2329  CA  LEU A 273     -11.124 -28.089 -28.513  0.00  0.00      C2   C
ATOM   2330  C   LEU A 273      -9.743 -28.670 -28.434  0.00  0.00      C2   C
ATOM   2331  O   LEU A 273      -9.193 -29.236 -29.383  0.00  0.00      C2   O
ATOM   2332  CB  LEU A 273     -11.182 -26.596 -28.950  0.00  0.00      C2   C
ATOM   2333  CG  LEU A 273     -10.558 -26.164 -30.356  0.00  0.00      C2   C
ATOM   2334  CD1 LEU A 273     -10.851 -27.099 -31.482  0.00  0.00      C2   C
ATOM   2335  CD2 LEU A 273     -11.007 -24.772 -30.719  0.00  0.00      C2   C
ATOM   2336  H   LEU A 273     -12.197 -27.550 -26.717  0.00  0.00      C2   H
ATOM   2337  HA  LEU A 273     -11.727 -28.632 -29.240  0.00  0.00      C2   H
ATOM   2338  HB3 LEU A 273     -10.813 -25.995 -28.119  0.00  0.00      C2   H
ATOM   2339  HB2 LEU A 273     -12.256 -26.413 -28.987  0.00  0.00      C2   H
ATOM   2340  HG  LEU A 273      -9.490 -26.273 -30.167  0.00  0.00      C2   H
ATOM   2341 HD11 LEU A 273     -10.216 -27.975 -31.615  0.00  0.00      C2   H
ATOM   2342 HD12 LEU A 273     -11.850 -27.493 -31.295  0.00  0.00      C2   H
ATOM   2343 HD13 LEU A 273     -10.849 -26.727 -32.506  0.00  0.00      C2   H
ATOM   2344 HD21 LEU A 273     -11.923 -24.804 -31.308  0.00  0.00      C2   H
ATOM   2345 HD22 LEU A 273     -11.138 -24.126 -29.851  0.00  0.00      C2   H
ATOM   2346 HD23 LEU A 273     -10.140 -24.382 -31.253  0.00  0.00      C2   H
ATOM   2347  N   PHE A 274      -9.084 -28.393 -27.231  0.00  0.00      C2   N
ATOM   2348  CA  PHE A 274      -7.856 -28.972 -26.895  0.00  0.00      C2   C
ATOM   2349  C   PHE A 274      -7.879 -30.552 -26.992  0.00  0.00      C2   C
ATOM   2350  O   PHE A 274      -7.162 -31.125 -27.765  0.00  0.00      C2   O
ATOM   2351  CB  PHE A 274      -7.395 -28.550 -25.454  0.00  0.00      C2   C
ATOM   2352  CG  PHE A 274      -6.010 -28.942 -25.042  0.00  0.00      C2   C
ATOM   2353  CD1 PHE A 274      -5.744 -29.156 -23.664  0.00  0.00      C2   C
ATOM   2354  CD2 PHE A 274      -4.947 -29.007 -25.929  0.00  0.00      C2   C
ATOM   2355  CE1 PHE A 274      -4.450 -29.303 -23.187  0.00  0.00      C2   C
ATOM   2356  CE2 PHE A 274      -3.643 -29.264 -25.426  0.00  0.00      C2   C
ATOM   2357  CZ  PHE A 274      -3.461 -29.406 -24.073  0.00  0.00      C2   C
ATOM   2358  H   PHE A 274      -9.569 -27.877 -26.511  0.00  0.00      C2   H
ATOM   2359  HA  PHE A 274      -7.158 -28.562 -27.625  0.00  0.00      C2   H
ATOM   2360  HB3 PHE A 274      -8.111 -28.951 -24.736  0.00  0.00      C2   H
ATOM   2361  HB2 PHE A 274      -7.500 -27.480 -25.274  0.00  0.00      C2   H
ATOM   2362  HD1 PHE A 274      -6.542 -29.123 -22.936  0.00  0.00      C2   H
ATOM   2363  HD2 PHE A 274      -5.041 -28.774 -26.979  0.00  0.00      C2   H
ATOM   2364  HE1 PHE A 274      -4.318 -29.451 -22.126  0.00  0.00      C2   H
ATOM   2365  HE2 PHE A 274      -2.806 -29.216 -26.107  0.00  0.00      C2   H
ATOM   2366  HZ  PHE A 274      -2.446 -29.477 -23.710  0.00  0.00      C2   H
ATOM   2367  N   GLU A 275      -8.821 -31.148 -26.271  0.00  0.00      C2   N
ATOM   2368  CA  GLU A 275      -9.081 -32.601 -26.247  0.00  0.00      C2   C
ATOM   2369  C   GLU A 275      -9.132 -33.249 -27.661  0.00  0.00      C2   C
ATOM   2370  O   GLU A 275      -8.390 -34.199 -27.982  0.00  0.00      C2   O
ATOM   2371  CB  GLU A 275     -10.323 -33.000 -25.445  0.00  0.00      C2   C
ATOM   2372  CG  GLU A 275     -10.473 -34.549 -25.383  0.00  0.00      C2   C
ATOM   2373  CD  GLU A 275     -11.507 -34.966 -24.350  0.00  0.00      C2   C
ATOM   2374  OE1 GLU A 275     -11.073 -35.489 -23.302  0.00  0.00      C2   O
ATOM   2375  OE2 GLU A 275     -12.691 -34.895 -24.730  0.00  0.00      C2   O
ATOM   2376  H   GLU A 275      -9.482 -30.598 -25.742  0.00  0.00      C2   H
ATOM   2377  HA  GLU A 275      -8.254 -33.062 -25.707  0.00  0.00      C2   H
ATOM   2378  HB3 GLU A 275     -11.172 -32.652 -26.032  0.00  0.00      C2   H
ATOM   2379  HB2 GLU A 275     -10.270 -32.510 -24.473  0.00  0.00      C2   H
ATOM   2380  HG3 GLU A 275      -9.586 -35.026 -24.966  0.00  0.00      C2   H
ATOM   2381  HG2 GLU A 275     -10.582 -35.044 -26.347  0.00  0.00      C2   H
ATOM   2382  N   GLU A 276     -10.043 -32.729 -28.487  0.00  0.00      C2   N
ATOM   2383  CA  GLU A 276     -10.312 -33.011 -29.901  0.00  0.00      C2   C
ATOM   2384  C   GLU A 276      -9.019 -33.006 -30.755  0.00  0.00      C2   C
ATOM   2385  O   GLU A 276      -8.724 -34.003 -31.366  0.00  0.00      C2   O
ATOM   2386  CB  GLU A 276     -11.373 -32.086 -30.490  0.00  0.00      C2   C
ATOM   2387  CG  GLU A 276     -11.580 -32.011 -31.993  0.00  0.00      C2   C
ATOM   2388  CD  GLU A 276     -12.051 -33.360 -32.665  0.00  0.00      C2   C
ATOM   2389  OE1 GLU A 276     -12.730 -34.137 -31.902  0.00  0.00      C2   O
ATOM   2390  OE2 GLU A 276     -11.829 -33.545 -33.888  0.00  0.00      C2   O
ATOM   2391  H   GLU A 276     -10.456 -31.843 -28.231  0.00  0.00      C2   H
ATOM   2392  HA  GLU A 276     -10.690 -34.032 -29.848  0.00  0.00      C2   H
ATOM   2393  HB3 GLU A 276     -11.197 -31.068 -30.142  0.00  0.00      C2   H
ATOM   2394  HB2 GLU A 276     -12.244 -32.411 -29.921  0.00  0.00      C2   H
ATOM   2395  HG3 GLU A 276     -10.695 -31.676 -32.533  0.00  0.00      C2   H
ATOM   2396  HG2 GLU A 276     -12.411 -31.328 -32.167  0.00  0.00      C2   H
ATOM   2397  N   LYS A 277      -8.302 -31.866 -30.757  0.00  0.00      C2   N
ATOM   2398  CA  LYS A 277      -7.030 -31.741 -31.522  0.00  0.00      C2   C
ATOM   2399  C   LYS A 277      -5.980 -32.805 -31.212  0.00  0.00      C2   C
ATOM   2400  O   LYS A 277      -5.470 -33.426 -32.183  0.00  0.00      C2   O
ATOM   2401  CB  LYS A 277      -6.581 -30.273 -31.463  0.00  0.00      C2   C
ATOM   2402  CG  LYS A 277      -7.561 -29.336 -32.144  0.00  0.00      C2   C
ATOM   2403  CD  LYS A 277      -7.231 -27.826 -32.119  0.00  0.00      C2   C
ATOM   2404  CE  LYS A 277      -5.937 -27.356 -32.758  0.00  0.00      C2   C
ATOM   2405  NZ  LYS A 277      -5.686 -25.978 -32.442  0.00  0.00      C2   N
ATOM   2406  H   LYS A 277      -8.625 -31.029 -30.294  0.00  0.00      C2   H
ATOM   2407  HA  LYS A 277      -7.347 -31.929 -32.548  0.00  0.00      C2   H
ATOM   2408  HB3 LYS A 277      -5.627 -30.156 -31.977  0.00  0.00      C2   H
ATOM   2409  HB2 LYS A 277      -6.387 -30.036 -30.416  0.00  0.00      C2   H
ATOM   2410  HG3 LYS A 277      -8.413 -29.460 -31.475  0.00  0.00      C2   H
ATOM   2411  HG2 LYS A 277      -7.842 -29.761 -33.108  0.00  0.00      C2   H
ATOM   2412  HD3 LYS A 277      -7.263 -27.613 -31.051  0.00  0.00      C2   H
ATOM   2413  HD2 LYS A 277      -8.075 -27.274 -32.532  0.00  0.00      C2   H
ATOM   2414  HE3 LYS A 277      -5.960 -27.656 -33.806  0.00  0.00      C2   H
ATOM   2415  HE2 LYS A 277      -5.089 -27.842 -32.277  0.00  0.00      C2   H
ATOM   2416  HZ1 LYS A 277      -5.398 -25.850 -31.482  0.00  0.00      C2   H
ATOM   2417  HZ2 LYS A 277      -4.798 -25.690 -32.826  0.00  0.00      C2   H
ATOM   2418  HZ3 LYS A 277      -6.289 -25.250 -32.798  0.00  0.00      C2   H
ATOM   2419  N   ILE A 278      -5.719 -33.084 -29.925  0.00  0.00      C2   N
ATOM   2420  CA  ILE A 278      -4.513 -33.899 -29.494  0.00  0.00      C2   C
ATOM   2421  C   ILE A 278      -4.569 -35.408 -29.766  0.00  0.00      C2   C
ATOM   2422  O   ILE A 278      -3.643 -36.116 -29.508  0.00  0.00      C2   O
ATOM   2423  CB  ILE A 278      -4.183 -33.568 -28.007  0.00  0.00      C2   C
ATOM   2424  CG1 ILE A 278      -2.773 -33.845 -27.643  0.00  0.00      C2   C
ATOM   2425  CG2 ILE A 278      -5.084 -34.277 -26.983  0.00  0.00      C2   C
ATOM   2426  CD1 ILE A 278      -2.518 -33.446 -26.203  0.00  0.00      C2   C
ATOM   2427  H   ILE A 278      -6.120 -32.586 -29.143  0.00  0.00      C2   H
ATOM   2428  HA  ILE A 278      -3.686 -33.405 -30.003  0.00  0.00      C2   H
ATOM   2429  HB  ILE A 278      -4.337 -32.508 -27.806  0.00  0.00      C2   H
ATOM   2430 HG13 ILE A 278      -2.147 -33.244 -28.301  0.00  0.00      C2   H
ATOM   2431 HG12 ILE A 278      -2.508 -34.880 -27.861  0.00  0.00      C2   H
ATOM   2432 HG21 ILE A 278      -6.140 -34.272 -27.249  0.00  0.00      C2   H
ATOM   2433 HG22 ILE A 278      -4.869 -35.333 -26.817  0.00  0.00      C2   H
ATOM   2434 HG23 ILE A 278      -5.122 -33.751 -26.029  0.00  0.00      C2   H
ATOM   2435 HD11 ILE A 278      -1.442 -33.393 -26.040  0.00  0.00      C2   H
ATOM   2436 HD12 ILE A 278      -3.000 -32.526 -25.872  0.00  0.00      C2   H
ATOM   2437 HD13 ILE A 278      -2.879 -34.270 -25.587  0.00  0.00      C2   H
ATOM   2438  N   LYS A 279      -5.665 -35.903 -30.391  0.00  0.00      C2   N
ATOM   2439  CA  LYS A 279      -5.923 -37.277 -30.837  0.00  0.00      C2   C
ATOM   2440  C   LYS A 279      -5.290 -37.458 -32.223  0.00  0.00      C2   C
ATOM   2441  O   LYS A 279      -4.869 -38.547 -32.530  0.00  0.00      C2   O
ATOM   2442  CB  LYS A 279      -7.472 -37.593 -30.932  0.00  0.00      C2   C
ATOM   2443  CG  LYS A 279      -8.176 -37.387 -29.569  0.00  0.00      C2   C
ATOM   2444  CD  LYS A 279      -9.763 -37.398 -29.814  0.00  0.00      C2   C
ATOM   2445  CE  LYS A 279     -10.589 -37.449 -28.517  0.00  0.00      C2   C
ATOM   2446  NZ  LYS A 279     -11.999 -37.767 -28.783  0.00  0.00      C2   N
ATOM   2447  H   LYS A 279      -6.366 -35.177 -30.427  0.00  0.00      C2   H
ATOM   2448  HA  LYS A 279      -5.597 -38.012 -30.101  0.00  0.00      C2   H
ATOM   2449  HB3 LYS A 279      -7.666 -38.613 -31.265  0.00  0.00      C2   H
ATOM   2450  HB2 LYS A 279      -7.960 -36.914 -31.631  0.00  0.00      C2   H
ATOM   2451  HG3 LYS A 279      -7.762 -36.591 -28.951  0.00  0.00      C2   H
ATOM   2452  HG2 LYS A 279      -7.779 -38.239 -29.018  0.00  0.00      C2   H
ATOM   2453  HD3 LYS A 279      -9.928 -38.130 -30.605  0.00  0.00      C2   H
ATOM   2454  HD2 LYS A 279      -9.993 -36.414 -30.223  0.00  0.00      C2   H
ATOM   2455  HE3 LYS A 279     -10.529 -36.490 -28.003  0.00  0.00      C2   H
ATOM   2456  HE2 LYS A 279     -10.208 -38.184 -27.808  0.00  0.00      C2   H
ATOM   2457  HZ1 LYS A 279     -11.955 -38.599 -29.354  0.00  0.00      C2   H
ATOM   2458  HZ2 LYS A 279     -12.542 -37.766 -27.931  0.00  0.00      C2   H
ATOM   2459  HZ3 LYS A 279     -12.374 -36.960 -29.261  0.00  0.00      C2   H
ATOM   2460  N   LYS A 280      -5.328 -36.391 -33.005  0.00  0.00      C2   N
ATOM   2461  CA  LYS A 280      -5.011 -36.473 -34.432  0.00  0.00      C2   C
ATOM   2462  C   LYS A 280      -3.681 -35.581 -34.658  0.00  0.00      C2   C
ATOM   2463  O   LYS A 280      -2.826 -36.026 -35.468  0.00  0.00      C2   O
ATOM   2464  CB  LYS A 280      -6.147 -35.930 -35.328  0.00  0.00      C2   C
ATOM   2465  CG  LYS A 280      -7.521 -36.557 -35.014  0.00  0.00      C2   C
ATOM   2466  CD  LYS A 280      -7.541 -38.083 -35.387  0.00  0.00      C2   C
ATOM   2467  CE  LYS A 280      -8.950 -38.506 -35.082  0.00  0.00      C2   C
ATOM   2468  NZ  LYS A 280      -9.316 -39.848 -35.616  0.00  0.00      C2   N
ATOM   2469  H   LYS A 280      -5.771 -35.535 -32.704  0.00  0.00      C2   H
ATOM   2470  HA  LYS A 280      -4.756 -37.485 -34.748  0.00  0.00      C2   H
ATOM   2471  HB3 LYS A 280      -5.901 -36.064 -36.381  0.00  0.00      C2   H
ATOM   2472  HB2 LYS A 280      -6.276 -34.849 -35.272  0.00  0.00      C2   H
ATOM   2473  HG3 LYS A 280      -8.194 -36.020 -35.683  0.00  0.00      C2   H
ATOM   2474  HG2 LYS A 280      -7.777 -36.326 -33.980  0.00  0.00      C2   H
ATOM   2475  HD3 LYS A 280      -6.829 -38.619 -34.760  0.00  0.00      C2   H
ATOM   2476  HD2 LYS A 280      -7.187 -38.227 -36.408  0.00  0.00      C2   H
ATOM   2477  HE3 LYS A 280      -9.636 -37.800 -35.550  0.00  0.00      C2   H
ATOM   2478  HE2 LYS A 280      -9.238 -38.405 -34.036  0.00  0.00      C2   H
ATOM   2479  HZ1 LYS A 280      -8.852 -40.674 -35.265  0.00  0.00      C2   H
ATOM   2480  HZ2 LYS A 280     -10.301 -40.072 -35.601  0.00  0.00      C2   H
ATOM   2481  HZ3 LYS A 280      -9.172 -39.809 -36.615  0.00  0.00      C2   H
ATOM   2482  N   SER A 281      -3.575 -34.374 -34.105  0.00  0.00      C2   N
ATOM   2483  CA  SER A 281      -2.445 -33.511 -34.168  0.00  0.00      C2   C
ATOM   2484  C   SER A 281      -1.666 -33.532 -32.913  0.00  0.00      C2   C
ATOM   2485  O   SER A 281      -2.130 -32.920 -31.905  0.00  0.00      C2   O
ATOM   2486  CB  SER A 281      -2.976 -32.057 -34.641  0.00  0.00      C2   C
ATOM   2487  OG  SER A 281      -2.077 -30.922 -34.470  0.00  0.00      C2   O
ATOM   2488  H   SER A 281      -4.350 -33.967 -33.600  0.00  0.00      C2   H
ATOM   2489  HA  SER A 281      -1.683 -33.826 -34.881  0.00  0.00      C2   H
ATOM   2490  HB3 SER A 281      -3.892 -31.855 -34.086  0.00  0.00      C2   H
ATOM   2491  HB2 SER A 281      -3.199 -32.047 -35.708  0.00  0.00      C2   H
ATOM   2492  HG  SER A 281      -2.515 -30.106 -34.725  0.00  0.00      C2   H
ATOM   2493  N   PRO A 282      -0.486 -34.202 -32.837  0.00  0.00      C2   N
ATOM   2494  CA  PRO A 282       0.228 -34.295 -31.562  0.00  0.00      C2   C
ATOM   2495  C   PRO A 282       0.673 -32.927 -31.013  0.00  0.00      C2   C
ATOM   2496  O   PRO A 282       1.109 -32.051 -31.675  0.00  0.00      C2   O
ATOM   2497  CB  PRO A 282       1.374 -35.182 -31.922  0.00  0.00      C2   C
ATOM   2498  CG  PRO A 282       0.931 -36.040 -33.068  0.00  0.00      C2   C
ATOM   2499  CD  PRO A 282       0.008 -35.123 -33.844  0.00  0.00      C2   C
ATOM   2500  HA  PRO A 282      -0.369 -34.858 -30.844  0.00  0.00      C2   H
ATOM   2501  HB3 PRO A 282       1.746 -35.717 -31.048  0.00  0.00      C2   H
ATOM   2502  HB2 PRO A 282       2.190 -34.545 -32.261  0.00  0.00      C2   H
ATOM   2503  HG3 PRO A 282       0.233 -36.772 -32.663  0.00  0.00      C2   H
ATOM   2504  HG2 PRO A 282       1.746 -36.444 -33.669  0.00  0.00      C2   H
ATOM   2505  HD2 PRO A 282       0.537 -34.708 -34.702  0.00  0.00      C2   H
ATOM   2506  HD3 PRO A 282      -0.781 -35.707 -34.319  0.00  0.00      C2   H
ATOM   2507  N   LEU A 283       0.411 -32.797 -29.746  0.00  0.00      C2   N
ATOM   2508  CA  LEU A 283       0.914 -31.712 -28.875  0.00  0.00      C2   C
ATOM   2509  C   LEU A 283       2.459 -31.625 -28.907  0.00  0.00      C2   C
ATOM   2510  O   LEU A 283       3.079 -30.553 -28.821  0.00  0.00      C2   O
ATOM   2511  CB  LEU A 283       0.258 -31.798 -27.454  0.00  0.00      C2   C
ATOM   2512  CG  LEU A 283       0.607 -30.543 -26.439  0.00  0.00      C2   C
ATOM   2513  CD1 LEU A 283       0.111 -29.208 -27.028  0.00  0.00      C2   C
ATOM   2514  CD2 LEU A 283       0.048 -30.649 -25.010  0.00  0.00      C2   C
ATOM   2515  H   LEU A 283       0.122 -33.650 -29.289  0.00  0.00      C2   H
ATOM   2516  HA  LEU A 283       0.671 -30.769 -29.364  0.00  0.00      C2   H
ATOM   2517  HB3 LEU A 283       0.557 -32.738 -26.990  0.00  0.00      C2   H
ATOM   2518  HB2 LEU A 283      -0.791 -31.590 -27.665  0.00  0.00      C2   H
ATOM   2519  HG  LEU A 283       1.670 -30.394 -26.253  0.00  0.00      C2   H
ATOM   2520 HD11 LEU A 283       0.794 -28.812 -27.780  0.00  0.00      C2   H
ATOM   2521 HD12 LEU A 283      -0.879 -29.333 -27.466  0.00  0.00      C2   H
ATOM   2522 HD13 LEU A 283      -0.014 -28.448 -26.256  0.00  0.00      C2   H
ATOM   2523 HD21 LEU A 283      -0.563 -29.838 -24.612  0.00  0.00      C2   H
ATOM   2524 HD22 LEU A 283      -0.589 -31.532 -24.955  0.00  0.00      C2   H
ATOM   2525 HD23 LEU A 283       0.751 -30.943 -24.231  0.00  0.00      C2   H
ATOM   2526  N   THR A 284       3.115 -32.802 -29.063  0.00  0.00      C2   N
ATOM   2527  CA  THR A 284       4.466 -33.032 -29.155  0.00  0.00      C2   C
ATOM   2528  C   THR A 284       5.162 -32.483 -30.435  0.00  0.00      C2   C
ATOM   2529  O   THR A 284       6.326 -32.046 -30.379  0.00  0.00      C2   O
ATOM   2530  CB  THR A 284       4.727 -34.591 -29.074  0.00  0.00      C2   C
ATOM   2531  OG1 THR A 284       3.884 -35.307 -30.049  0.00  0.00      C2   O
ATOM   2532  CG2 THR A 284       4.465 -35.310 -27.727  0.00  0.00      C2   C
ATOM   2533  H   THR A 284       2.607 -33.651 -29.265  0.00  0.00      C2   H
ATOM   2534  HA  THR A 284       4.924 -32.510 -28.315  0.00  0.00      C2   H
ATOM   2535  HB  THR A 284       5.743 -34.748 -29.438  0.00  0.00      C2   H
ATOM   2536  HG1 THR A 284       4.423 -35.358 -30.841  0.00  0.00      C2   H
ATOM   2537 HG21 THR A 284       4.871 -36.316 -27.841  0.00  0.00      C2   H
ATOM   2538 HG22 THR A 284       5.077 -34.882 -26.934  0.00  0.00      C2   H
ATOM   2539 HG23 THR A 284       3.435 -35.247 -27.377  0.00  0.00      C2   H
ATOM   2540  N   ILE A 285       4.427 -32.440 -31.558  0.00  0.00      C2   N
ATOM   2541  CA  ILE A 285       4.739 -31.699 -32.869  0.00  0.00      C2   C
ATOM   2542  C   ILE A 285       4.561 -30.215 -32.758  0.00  0.00      C2   C
ATOM   2543  O   ILE A 285       5.389 -29.406 -33.189  0.00  0.00      C2   O
ATOM   2544  CB  ILE A 285       3.782 -32.205 -33.993  0.00  0.00      C2   C
ATOM   2545  CG1 ILE A 285       4.013 -33.678 -34.407  0.00  0.00      C2   C
ATOM   2546  CG2 ILE A 285       3.694 -31.322 -35.306  0.00  0.00      C2   C
ATOM   2547  CD1 ILE A 285       5.385 -33.993 -35.055  0.00  0.00      C2   C
ATOM   2548  H   ILE A 285       3.449 -32.675 -31.470  0.00  0.00      C2   H
ATOM   2549  HA  ILE A 285       5.747 -32.038 -33.109  0.00  0.00      C2   H
ATOM   2550  HB  ILE A 285       2.735 -32.187 -33.689  0.00  0.00      C2   H
ATOM   2551 HG13 ILE A 285       3.188 -33.955 -35.064  0.00  0.00      C2   H
ATOM   2552 HG12 ILE A 285       3.919 -34.335 -33.542  0.00  0.00      C2   H
ATOM   2553 HG21 ILE A 285       4.605 -31.169 -35.884  0.00  0.00      C2   H
ATOM   2554 HG22 ILE A 285       3.001 -31.842 -35.967  0.00  0.00      C2   H
ATOM   2555 HG23 ILE A 285       3.161 -30.402 -35.067  0.00  0.00      C2   H
ATOM   2556 HD11 ILE A 285       6.175 -34.006 -34.304  0.00  0.00      C2   H
ATOM   2557 HD12 ILE A 285       5.385 -34.997 -35.481  0.00  0.00      C2   H
ATOM   2558 HD13 ILE A 285       5.659 -33.285 -35.837  0.00  0.00      C2   H
ATOM   2559  N   CYS A 286       3.345 -29.795 -32.303  0.00  0.00      C2   N
ATOM   2560  CA  CYS A 286       2.721 -28.479 -32.587  0.00  0.00      C2   C
ATOM   2561  C   CYS A 286       3.102 -27.515 -31.473  0.00  0.00      C2   C
ATOM   2562  O   CYS A 286       3.325 -26.354 -31.855  0.00  0.00      C2   O
ATOM   2563  CB  CYS A 286       1.167 -28.603 -32.545  0.00  0.00      C2   C
ATOM   2564  SG  CYS A 286       0.592 -29.683 -33.927  0.00  0.00      C2   S
ATOM   2565  H   CYS A 286       2.707 -30.533 -32.041  0.00  0.00      C2   H
ATOM   2566  HA  CYS A 286       3.223 -28.079 -33.468  0.00  0.00      C2   H
ATOM   2567  HB3 CYS A 286       0.579 -27.687 -32.585  0.00  0.00      C2   H
ATOM   2568  HB2 CYS A 286       0.786 -29.162 -31.691  0.00  0.00      C2   H
ATOM   2569  HG  CYS A 286      -0.582 -29.827 -33.307  0.00  0.00      C2   H
ATOM   2570  N   TYR A 287       3.320 -27.909 -30.259  0.00  0.00      C2   N
ATOM   2571  CA  TYR A 287       4.001 -27.149 -29.232  0.00  0.00      C2   C
ATOM   2572  C   TYR A 287       5.358 -27.825 -29.050  0.00  0.00      C2   C
ATOM   2573  O   TYR A 287       5.442 -28.741 -28.250  0.00  0.00      C2   O
ATOM   2574  CB  TYR A 287       3.038 -26.966 -27.998  0.00  0.00      C2   C
ATOM   2575  CG  TYR A 287       3.702 -26.315 -26.777  0.00  0.00      C2   C
ATOM   2576  CD1 TYR A 287       4.336 -25.057 -26.822  0.00  0.00      C2   C
ATOM   2577  CD2 TYR A 287       3.568 -26.904 -25.500  0.00  0.00      C2   C
ATOM   2578  CE1 TYR A 287       4.874 -24.344 -25.685  0.00  0.00      C2   C
ATOM   2579  CE2 TYR A 287       4.073 -26.222 -24.376  0.00  0.00      C2   C
ATOM   2580  CZ  TYR A 287       4.686 -24.965 -24.454  0.00  0.00      C2   C
ATOM   2581  OH  TYR A 287       4.992 -24.337 -23.261  0.00  0.00      C2   O
ATOM   2582  H   TYR A 287       3.231 -28.908 -30.140  0.00  0.00      C2   H
ATOM   2583  HA  TYR A 287       4.160 -26.117 -29.546  0.00  0.00      C2   H
ATOM   2584  HB3 TYR A 287       2.670 -27.959 -27.741  0.00  0.00      C2   H
ATOM   2585  HB2 TYR A 287       2.126 -26.468 -28.326  0.00  0.00      C2   H
ATOM   2586  HD1 TYR A 287       4.386 -24.470 -27.727  0.00  0.00      C2   H
ATOM   2587  HD2 TYR A 287       3.058 -27.829 -25.276  0.00  0.00      C2   H
ATOM   2588  HE1 TYR A 287       5.328 -23.380 -25.864  0.00  0.00      C2   H
ATOM   2589  HE2 TYR A 287       3.920 -26.565 -23.363  0.00  0.00      C2   H
ATOM   2590  HH  TYR A 287       4.436 -24.561 -22.511  0.00  0.00      C2   H
ATOM   2591  N   PRO A 288       6.396 -27.539 -29.849  0.00  0.00      C2   N
ATOM   2592  CA  PRO A 288       7.612 -28.394 -29.961  0.00  0.00      C2   C
ATOM   2593  C   PRO A 288       8.428 -28.664 -28.688  0.00  0.00      C2   C
ATOM   2594  O   PRO A 288       9.420 -29.427 -28.729  0.00  0.00      C2   O
ATOM   2595  CB  PRO A 288       8.377 -27.536 -30.982  0.00  0.00      C2   C
ATOM   2596  CG  PRO A 288       7.815 -26.158 -30.988  0.00  0.00      C2   C
ATOM   2597  CD  PRO A 288       6.346 -26.433 -30.804  0.00  0.00      C2   C
ATOM   2598  HA  PRO A 288       7.461 -29.393 -30.371  0.00  0.00      C2   H
ATOM   2599  HB3 PRO A 288       8.234 -27.981 -31.966  0.00  0.00      C2   H
ATOM   2600  HB2 PRO A 288       9.454 -27.475 -30.819  0.00  0.00      C2   H
ATOM   2601  HG3 PRO A 288       8.086 -25.673 -31.925  0.00  0.00      C2   H
ATOM   2602  HG2 PRO A 288       8.164 -25.488 -30.202  0.00  0.00      C2   H
ATOM   2603  HD2 PRO A 288       5.919 -25.459 -30.568  0.00  0.00      C2   H
ATOM   2604  HD3 PRO A 288       5.904 -26.739 -31.752  0.00  0.00      C2   H
ATOM   2605  N   GLU A 289       8.049 -27.918 -27.595  0.00  0.00      C2   N
ATOM   2606  CA  GLU A 289       8.669 -28.051 -26.308  0.00  0.00      C2   C
ATOM   2607  C   GLU A 289       8.153 -29.261 -25.493  0.00  0.00      C2   C
ATOM   2608  O   GLU A 289       8.726 -29.575 -24.446  0.00  0.00      C2   O
ATOM   2609  CB  GLU A 289       8.296 -26.778 -25.514  0.00  0.00      C2   C
ATOM   2610  CG  GLU A 289       8.952 -25.563 -26.230  0.00  0.00      C2   C
ATOM   2611  CD  GLU A 289      10.542 -25.617 -26.148  0.00  0.00      C2   C
ATOM   2612  OE1 GLU A 289      10.950 -25.751 -24.969  0.00  0.00      C2   O
ATOM   2613  OE2 GLU A 289      11.331 -25.551 -27.114  0.00  0.00      C2   O
ATOM   2614  H   GLU A 289       7.347 -27.196 -27.675  0.00  0.00      C2   H
ATOM   2615  HA  GLU A 289       9.751 -28.165 -26.381  0.00  0.00      C2   H
ATOM   2616  HB3 GLU A 289       8.539 -26.892 -24.457  0.00  0.00      C2   H
ATOM   2617  HB2 GLU A 289       7.219 -26.664 -25.389  0.00  0.00      C2   H
ATOM   2618  HG3 GLU A 289       8.576 -24.640 -25.790  0.00  0.00      C2   H
ATOM   2619  HG2 GLU A 289       8.775 -25.519 -27.305  0.00  0.00      C2   H
ATOM   2620  N   TYR A 290       7.210 -29.935 -26.007  0.00  0.00      C2   N
ATOM   2621  CA  TYR A 290       6.384 -30.931 -25.266  0.00  0.00      C2   C
ATOM   2622  C   TYR A 290       6.809 -32.354 -25.759  0.00  0.00      C2   C
ATOM   2623  O   TYR A 290       7.048 -32.538 -26.953  0.00  0.00      C2   O
ATOM   2624  CB  TYR A 290       4.926 -30.653 -25.407  0.00  0.00      C2   C
ATOM   2625  CG  TYR A 290       3.962 -31.546 -24.663  0.00  0.00      C2   C
ATOM   2626  CD1 TYR A 290       4.087 -31.559 -23.270  0.00  0.00      C2   C
ATOM   2627  CD2 TYR A 290       3.177 -32.504 -25.323  0.00  0.00      C2   C
ATOM   2628  CE1 TYR A 290       3.329 -32.524 -22.515  0.00  0.00      C2   C
ATOM   2629  CE2 TYR A 290       2.548 -33.479 -24.606  0.00  0.00      C2   C
ATOM   2630  CZ  TYR A 290       2.508 -33.470 -23.211  0.00  0.00      C2   C
ATOM   2631  OH  TYR A 290       1.721 -34.331 -22.508  0.00  0.00      C2   O
ATOM   2632  H   TYR A 290       6.959 -29.821 -26.979  0.00  0.00      C2   H
ATOM   2633  HA  TYR A 290       6.534 -30.876 -24.188  0.00  0.00      C2   H
ATOM   2634  HB3 TYR A 290       4.624 -30.725 -26.452  0.00  0.00      C2   H
ATOM   2635  HB2 TYR A 290       4.694 -29.642 -25.075  0.00  0.00      C2   H
ATOM   2636  HD1 TYR A 290       4.525 -30.697 -22.790  0.00  0.00      C2   H
ATOM   2637  HD2 TYR A 290       3.224 -32.558 -26.401  0.00  0.00      C2   H
ATOM   2638  HE1 TYR A 290       3.412 -32.522 -21.438  0.00  0.00      C2   H
ATOM   2639  HE2 TYR A 290       1.942 -34.232 -25.089  0.00  0.00      C2   H
ATOM   2640  HH  TYR A 290       1.321 -35.019 -23.045  0.00  0.00      C2   H
ATOM   2641  N   ALA A 291       7.099 -33.278 -24.834  0.00  0.00      C2   N
ATOM   2642  CA  ALA A 291       7.593 -34.673 -25.155  0.00  0.00      C2   C
ATOM   2643  C   ALA A 291       6.794 -35.737 -24.407  0.00  0.00      C2   C
ATOM   2644  O   ALA A 291       7.153 -36.900 -24.561  0.00  0.00      C2   O
ATOM   2645  CB  ALA A 291       9.108 -34.718 -25.070  0.00  0.00      C2   C
ATOM   2646  H   ALA A 291       7.031 -32.950 -23.882  0.00  0.00      C2   H
ATOM   2647  HA  ALA A 291       7.366 -34.908 -26.195  0.00  0.00      C2   H
ATOM   2648  HB1 ALA A 291       9.548 -33.913 -25.660  0.00  0.00      C2   H
ATOM   2649  HB2 ALA A 291       9.436 -34.677 -24.032  0.00  0.00      C2   H
ATOM   2650  HB3 ALA A 291       9.457 -35.645 -25.524  0.00  0.00      C2   H
ATOM   2651  N   GLY A 292       5.851 -35.342 -23.610  0.00  0.00      C2   N
ATOM   2652  CA  GLY A 292       5.129 -36.252 -22.758  0.00  0.00      C2   C
ATOM   2653  C   GLY A 292       3.892 -36.717 -23.500  0.00  0.00      C2   C
ATOM   2654  O   GLY A 292       3.741 -36.398 -24.688  0.00  0.00      C2   O
ATOM   2655  H   GLY A 292       5.592 -34.368 -23.549  0.00  0.00      C2   H
ATOM   2656  HA3 GLY A 292       4.792 -35.791 -21.829  0.00  0.00      C2   H
ATOM   2657  HA2 GLY A 292       5.694 -37.124 -22.429  0.00  0.00      C2   H
ATOM   2658  N   SER A 293       3.184 -37.645 -22.931  0.00  0.00      C2   N
ATOM   2659  CA  SER A 293       2.046 -38.373 -23.533  0.00  0.00      C2   C
ATOM   2660  C   SER A 293       0.957 -37.391 -24.125  0.00  0.00      C2   C
ATOM   2661  O   SER A 293       0.489 -36.491 -23.430  0.00  0.00      C2   O
ATOM   2662  CB  SER A 293       1.421 -39.296 -22.438  0.00  0.00      C2   C
ATOM   2663  OG  SER A 293       2.467 -40.047 -21.813  0.00  0.00      C2   O
ATOM   2664  H   SER A 293       3.310 -37.820 -21.945  0.00  0.00      C2   H
ATOM   2665  HA  SER A 293       2.488 -38.968 -24.332  0.00  0.00      C2   H
ATOM   2666  HB3 SER A 293       0.570 -39.815 -22.879  0.00  0.00      C2   H
ATOM   2667  HB2 SER A 293       0.892 -38.677 -21.713  0.00  0.00      C2   H
ATOM   2668  HG  SER A 293       2.369 -39.910 -20.868  0.00  0.00      C2   H
ATOM   2669  N   ASN A 294       0.666 -37.559 -25.434  0.00  0.00      C2   N
ATOM   2670  CA  ASN A 294      -0.350 -36.892 -26.168  0.00  0.00      C2   C
ATOM   2671  C   ASN A 294      -1.785 -37.292 -25.795  0.00  0.00      C2   C
ATOM   2672  O   ASN A 294      -2.384 -38.050 -26.585  0.00  0.00      C2   O
ATOM   2673  CB  ASN A 294      -0.153 -37.257 -27.656  0.00  0.00      C2   C
ATOM   2674  CG  ASN A 294       0.923 -36.378 -28.304  0.00  0.00      C2   C
ATOM   2675  OD1 ASN A 294       0.881 -35.176 -28.347  0.00  0.00      C2   O
ATOM   2676  ND2 ASN A 294       1.991 -37.042 -28.744  0.00  0.00      C2   N
ATOM   2677  H   ASN A 294       1.141 -38.285 -25.951  0.00  0.00      C2   H
ATOM   2678  HA  ASN A 294      -0.257 -35.825 -25.966  0.00  0.00      C2   H
ATOM   2679  HB3 ASN A 294      -0.974 -37.044 -28.340  0.00  0.00      C2   H
ATOM   2680  HB2 ASN A 294      -0.011 -38.338 -27.649  0.00  0.00      C2   H
ATOM   2681 HD22 ASN A 294       2.653 -36.493 -29.273  0.00  0.00      C2   H
ATOM   2682 HD21 ASN A 294       2.051 -38.050 -28.711  0.00  0.00      C2   H
ATOM   2683  N   THR A 295      -2.304 -36.878 -24.624  0.00  0.00      C2   N
ATOM   2684  CA  THR A 295      -3.696 -37.155 -24.132  0.00  0.00      C2   C
ATOM   2685  C   THR A 295      -4.076 -35.986 -23.155  0.00  0.00      C2   C
ATOM   2686  O   THR A 295      -3.151 -35.378 -22.576  0.00  0.00      C2   O
ATOM   2687  CB  THR A 295      -3.687 -38.560 -23.552  0.00  0.00      C2   C
ATOM   2688  OG1 THR A 295      -5.034 -38.850 -23.236  0.00  0.00      C2   O
ATOM   2689  CG2 THR A 295      -3.007 -38.740 -22.201  0.00  0.00      C2   C
ATOM   2690  H   THR A 295      -1.781 -36.359 -23.934  0.00  0.00      C2   H
ATOM   2691  HA  THR A 295      -4.418 -37.121 -24.948  0.00  0.00      C2   H
ATOM   2692  HB  THR A 295      -3.330 -39.220 -24.343  0.00  0.00      C2   H
ATOM   2693  HG1 THR A 295      -4.965 -39.721 -22.838  0.00  0.00      C2   H
ATOM   2694 HG21 THR A 295      -3.724 -38.437 -21.439  0.00  0.00      C2   H
ATOM   2695 HG22 THR A 295      -2.787 -39.800 -22.077  0.00  0.00      C2   H
ATOM   2696 HG23 THR A 295      -2.061 -38.199 -22.160  0.00  0.00      C2   H
ATOM   2697  N   TYR A 296      -5.403 -35.581 -23.130  0.00  0.00      C2   N
ATOM   2698  CA  TYR A 296      -5.891 -34.502 -22.324  0.00  0.00      C2   C
ATOM   2699  C   TYR A 296      -5.460 -34.582 -20.830  0.00  0.00      C2   C
ATOM   2700  O   TYR A 296      -5.086 -33.591 -20.314  0.00  0.00      C2   O
ATOM   2701  CB  TYR A 296      -7.416 -34.320 -22.508  0.00  0.00      C2   C
ATOM   2702  CG  TYR A 296      -7.998 -33.239 -21.588  0.00  0.00      C2   C
ATOM   2703  CD1 TYR A 296      -7.729 -31.929 -22.074  0.00  0.00      C2   C
ATOM   2704  CD2 TYR A 296      -8.540 -33.418 -20.314  0.00  0.00      C2   C
ATOM   2705  CE1 TYR A 296      -8.206 -30.803 -21.397  0.00  0.00      C2   C
ATOM   2706  CE2 TYR A 296      -9.150 -32.262 -19.706  0.00  0.00      C2   C
ATOM   2707  CZ  TYR A 296      -8.927 -30.965 -20.206  0.00  0.00      C2   C
ATOM   2708  OH  TYR A 296      -9.375 -29.998 -19.443  0.00  0.00      C2   O
ATOM   2709  H   TYR A 296      -6.018 -35.976 -23.827  0.00  0.00      C2   H
ATOM   2710  HA  TYR A 296      -5.356 -33.641 -22.725  0.00  0.00      C2   H
ATOM   2711  HB3 TYR A 296      -7.955 -35.243 -22.296  0.00  0.00      C2   H
ATOM   2712  HB2 TYR A 296      -7.802 -34.068 -23.495  0.00  0.00      C2   H
ATOM   2713  HD1 TYR A 296      -7.235 -31.756 -23.018  0.00  0.00      C2   H
ATOM   2714  HD2 TYR A 296      -8.851 -34.382 -19.938  0.00  0.00      C2   H
ATOM   2715  HE1 TYR A 296      -8.169 -29.779 -21.738  0.00  0.00      C2   H
ATOM   2716  HE2 TYR A 296      -9.667 -32.479 -18.783  0.00  0.00      C2   H
ATOM   2717  HH  TYR A 296      -9.454 -30.216 -18.512  0.00  0.00      C2   H
ATOM   2718  N   GLU A 297      -5.459 -35.819 -20.277  0.00  0.00      C2   N
ATOM   2719  CA  GLU A 297      -5.330 -36.007 -18.790  0.00  0.00      C2   C
ATOM   2720  C   GLU A 297      -3.913 -35.772 -18.278  0.00  0.00      C2   C
ATOM   2721  O   GLU A 297      -3.656 -35.224 -17.222  0.00  0.00      C2   O
ATOM   2722  CB  GLU A 297      -5.897 -37.367 -18.373  0.00  0.00      C2   C
ATOM   2723  CG  GLU A 297      -5.203 -38.526 -18.975  0.00  0.00      C2   C
ATOM   2724  CD  GLU A 297      -5.588 -39.900 -18.504  0.00  0.00      C2   C
ATOM   2725  OE1 GLU A 297      -6.492 -40.075 -17.664  0.00  0.00      C2   O
ATOM   2726  OE2 GLU A 297      -4.884 -40.858 -18.934  0.00  0.00      C2   O
ATOM   2727  H   GLU A 297      -5.747 -36.579 -20.876  0.00  0.00      C2   H
ATOM   2728  HA  GLU A 297      -5.961 -35.225 -18.366  0.00  0.00      C2   H
ATOM   2729  HB3 GLU A 297      -6.979 -37.392 -18.500  0.00  0.00      C2   H
ATOM   2730  HB2 GLU A 297      -5.612 -37.406 -17.322  0.00  0.00      C2   H
ATOM   2731  HG3 GLU A 297      -4.131 -38.469 -18.785  0.00  0.00      C2   H
ATOM   2732  HG2 GLU A 297      -5.314 -38.525 -20.059  0.00  0.00      C2   H
ATOM   2733  N   GLU A 298      -2.970 -36.193 -19.157  0.00  0.00      C2   N
ATOM   2734  CA  GLU A 298      -1.596 -35.950 -18.919  0.00  0.00      C2   C
ATOM   2735  C   GLU A 298      -1.172 -34.582 -19.603  0.00  0.00      C2   C
ATOM   2736  O   GLU A 298      -0.416 -33.863 -19.018  0.00  0.00      C2   O
ATOM   2737  CB  GLU A 298      -0.709 -37.101 -19.410  0.00  0.00      C2   C
ATOM   2738  CG  GLU A 298      -1.139 -38.563 -19.041  0.00  0.00      C2   C
ATOM   2739  CD  GLU A 298      -0.084 -39.664 -19.152  0.00  0.00      C2   C
ATOM   2740  OE1 GLU A 298       1.116 -39.284 -19.246  0.00  0.00      C2   O
ATOM   2741  OE2 GLU A 298      -0.474 -40.850 -19.015  0.00  0.00      C2   O
ATOM   2742  H   GLU A 298      -3.145 -36.650 -20.041  0.00  0.00      C2   H
ATOM   2743  HA  GLU A 298      -1.422 -36.006 -17.845  0.00  0.00      C2   H
ATOM   2744  HB3 GLU A 298       0.262 -36.842 -18.987  0.00  0.00      C2   H
ATOM   2745  HB2 GLU A 298      -0.701 -37.102 -20.500  0.00  0.00      C2   H
ATOM   2746  HG3 GLU A 298      -2.051 -38.895 -19.536  0.00  0.00      C2   H
ATOM   2747  HG2 GLU A 298      -1.384 -38.444 -17.986  0.00  0.00      C2   H
ATOM   2748  N   ALA A 299      -1.775 -34.118 -20.704  0.00  0.00      C2   N
ATOM   2749  CA  ALA A 299      -1.624 -32.750 -21.180  0.00  0.00      C2   C
ATOM   2750  C   ALA A 299      -1.897 -31.690 -20.126  0.00  0.00      C2   C
ATOM   2751  O   ALA A 299      -1.139 -30.769 -19.786  0.00  0.00      C2   O
ATOM   2752  CB  ALA A 299      -2.411 -32.428 -22.439  0.00  0.00      C2   C
ATOM   2753  H   ALA A 299      -2.475 -34.649 -21.203  0.00  0.00      C2   H
ATOM   2754  HA  ALA A 299      -0.549 -32.772 -21.358  0.00  0.00      C2   H
ATOM   2755  HB1 ALA A 299      -2.101 -33.083 -23.253  0.00  0.00      C2   H
ATOM   2756  HB2 ALA A 299      -3.462 -32.369 -22.156  0.00  0.00      C2   H
ATOM   2757  HB3 ALA A 299      -2.253 -31.374 -22.665  0.00  0.00      C2   H
ATOM   2758  N   ALA A 300      -3.081 -31.877 -19.528  0.00  0.00      C2   N
ATOM   2759  CA  ALA A 300      -3.672 -31.110 -18.491  0.00  0.00      C2   C
ATOM   2760  C   ALA A 300      -2.907 -31.051 -17.201  0.00  0.00      C2   C
ATOM   2761  O   ALA A 300      -2.756 -29.967 -16.632  0.00  0.00      C2   O
ATOM   2762  CB  ALA A 300      -5.122 -31.504 -18.210  0.00  0.00      C2   C
ATOM   2763  H   ALA A 300      -3.717 -32.608 -19.812  0.00  0.00      C2   H
ATOM   2764  HA  ALA A 300      -3.703 -30.174 -19.049  0.00  0.00      C2   H
ATOM   2765  HB1 ALA A 300      -5.201 -32.530 -17.850  0.00  0.00      C2   H
ATOM   2766  HB2 ALA A 300      -5.658 -30.837 -17.534  0.00  0.00      C2   H
ATOM   2767  HB3 ALA A 300      -5.587 -31.503 -19.196  0.00  0.00      C2   H
ATOM   2768  N   ALA A 301      -2.357 -32.210 -16.851  0.00  0.00      C2   N
ATOM   2769  CA  ALA A 301      -1.367 -32.474 -15.794  0.00  0.00      C2   C
ATOM   2770  C   ALA A 301      -0.051 -31.724 -15.926  0.00  0.00      C2   C
ATOM   2771  O   ALA A 301       0.367 -31.282 -14.865  0.00  0.00      C2   O
ATOM   2772  CB  ALA A 301      -1.250 -33.974 -15.546  0.00  0.00      C2   C
ATOM   2773  H   ALA A 301      -2.703 -33.018 -17.348  0.00  0.00      C2   H
ATOM   2774  HA  ALA A 301      -1.833 -32.162 -14.859  0.00  0.00      C2   H
ATOM   2775  HB1 ALA A 301      -0.412 -34.103 -14.861  0.00  0.00      C2   H
ATOM   2776  HB2 ALA A 301      -2.102 -34.327 -14.966  0.00  0.00      C2   H
ATOM   2777  HB3 ALA A 301      -1.149 -34.670 -16.379  0.00  0.00      C2   H
ATOM   2778  N   TYR A 302       0.614 -31.912 -17.105  0.00  0.00      C2   N
ATOM   2779  CA  TYR A 302       1.802 -31.072 -17.349  0.00  0.00      C2   C
ATOM   2780  C   TYR A 302       1.605 -29.590 -17.218  0.00  0.00      C2   C
ATOM   2781  O   TYR A 302       2.303 -28.897 -16.546  0.00  0.00      C2   O
ATOM   2782  CB  TYR A 302       2.323 -31.459 -18.749  0.00  0.00      C2   C
ATOM   2783  CG  TYR A 302       3.275 -30.466 -19.425  0.00  0.00      C2   C
ATOM   2784  CD1 TYR A 302       2.723 -29.627 -20.414  0.00  0.00      C2   C
ATOM   2785  CD2 TYR A 302       4.639 -30.346 -19.127  0.00  0.00      C2   C
ATOM   2786  CE1 TYR A 302       3.513 -28.705 -21.116  0.00  0.00      C2   C
ATOM   2787  CE2 TYR A 302       5.404 -29.360 -19.778  0.00  0.00      C2   C
ATOM   2788  CZ  TYR A 302       4.831 -28.522 -20.777  0.00  0.00      C2   C
ATOM   2789  OH  TYR A 302       5.495 -27.529 -21.451  0.00  0.00      C2   O
ATOM   2790  H   TYR A 302       0.200 -32.381 -17.898  0.00  0.00      C2   H
ATOM   2791  HA  TYR A 302       2.536 -31.326 -16.586  0.00  0.00      C2   H
ATOM   2792  HB3 TYR A 302       1.532 -31.792 -19.422  0.00  0.00      C2   H
ATOM   2793  HB2 TYR A 302       2.973 -32.332 -18.689  0.00  0.00      C2   H
ATOM   2794  HD1 TYR A 302       1.695 -29.699 -20.737  0.00  0.00      C2   H
ATOM   2795  HD2 TYR A 302       5.025 -30.874 -18.267  0.00  0.00      C2   H
ATOM   2796  HE1 TYR A 302       3.074 -28.018 -21.825  0.00  0.00      C2   H
ATOM   2797  HE2 TYR A 302       6.430 -29.185 -19.487  0.00  0.00      C2   H
ATOM   2798  HH  TYR A 302       6.443 -27.636 -21.349  0.00  0.00      C2   H
ATOM   2799  N   ILE A 303       0.555 -29.117 -17.918  0.00  0.00      C2   N
ATOM   2800  CA  ILE A 303       0.093 -27.710 -18.018  0.00  0.00      C2   C
ATOM   2801  C   ILE A 303      -0.281 -27.108 -16.627  0.00  0.00      C2   C
ATOM   2802  O   ILE A 303       0.258 -26.047 -16.431  0.00  0.00      C2   O
ATOM   2803  CB  ILE A 303      -1.015 -27.484 -19.116  0.00  0.00      C2   C
ATOM   2804  CG1 ILE A 303      -0.506 -27.505 -20.551  0.00  0.00      C2   C
ATOM   2805  CG2 ILE A 303      -1.891 -26.224 -18.936  0.00  0.00      C2   C
ATOM   2806  CD1 ILE A 303      -1.541 -27.267 -21.675  0.00  0.00      C2   C
ATOM   2807  H   ILE A 303      -0.039 -29.805 -18.358  0.00  0.00      C2   H
ATOM   2808  HA  ILE A 303       0.981 -27.201 -18.392  0.00  0.00      C2   H
ATOM   2809  HB  ILE A 303      -1.747 -28.290 -19.051  0.00  0.00      C2   H
ATOM   2810 HG13 ILE A 303      -0.039 -28.474 -20.727  0.00  0.00      C2   H
ATOM   2811 HG12 ILE A 303       0.302 -26.778 -20.637  0.00  0.00      C2   H
ATOM   2812 HG21 ILE A 303      -1.283 -25.320 -18.949  0.00  0.00      C2   H
ATOM   2813 HG22 ILE A 303      -2.760 -26.244 -19.594  0.00  0.00      C2   H
ATOM   2814 HG23 ILE A 303      -2.339 -26.208 -17.942  0.00  0.00      C2   H
ATOM   2815 HD11 ILE A 303      -1.167 -27.582 -22.649  0.00  0.00      C2   H
ATOM   2816 HD12 ILE A 303      -2.465 -27.829 -21.534  0.00  0.00      C2   H
ATOM   2817 HD13 ILE A 303      -1.836 -26.219 -21.746  0.00  0.00      C2   H
ATOM   2818  N   GLN A 304      -1.075 -27.790 -15.712  0.00  0.00      C2   N
ATOM   2819  CA  GLN A 304      -1.321 -27.294 -14.326  0.00  0.00      C2   C
ATOM   2820  C   GLN A 304       0.009 -27.213 -13.540  0.00  0.00      C2   C
ATOM   2821  O   GLN A 304       0.230 -26.197 -12.882  0.00  0.00      C2   O
ATOM   2822  CB  GLN A 304      -2.408 -28.153 -13.605  0.00  0.00      C2   C
ATOM   2823  CG  GLN A 304      -2.965 -27.673 -12.249  0.00  0.00      C2   C
ATOM   2824  CD  GLN A 304      -3.968 -28.656 -11.674  0.00  0.00      C2   C
ATOM   2825  OE1 GLN A 304      -4.832 -29.075 -12.380  0.00  0.00      C2   O
ATOM   2826  NE2 GLN A 304      -3.831 -28.965 -10.430  0.00  0.00      C2   N
ATOM   2827  H   GLN A 304      -1.548 -28.642 -15.977  0.00  0.00      C2   H
ATOM   2828  HA  GLN A 304      -1.674 -26.267 -14.423  0.00  0.00      C2   H
ATOM   2829  HB3 GLN A 304      -2.074 -29.183 -13.476  0.00  0.00      C2   H
ATOM   2830  HB2 GLN A 304      -3.209 -28.209 -14.341  0.00  0.00      C2   H
ATOM   2831  HG3 GLN A 304      -3.379 -26.669 -12.342  0.00  0.00      C2   H
ATOM   2832  HG2 GLN A 304      -2.165 -27.517 -11.525  0.00  0.00      C2   H
ATOM   2833 HE22 GLN A 304      -4.467 -29.627 -10.008  0.00  0.00      C2   H
ATOM   2834 HE21 GLN A 304      -2.977 -28.735  -9.941  0.00  0.00      C2   H
ATOM   2835  N   CYS A 305       0.974 -28.049 -13.901  0.00  0.00      C2   N
ATOM   2836  CA  CYS A 305       2.301 -28.044 -13.182  0.00  0.00      C2   C
ATOM   2837  C   CYS A 305       3.132 -26.809 -13.497  0.00  0.00      C2   C
ATOM   2838  O   CYS A 305       3.908 -26.311 -12.641  0.00  0.00      C2   O
ATOM   2839  CB  CYS A 305       3.122 -29.386 -13.354  0.00  0.00      C2   C
ATOM   2840  SG  CYS A 305       2.250 -30.896 -12.769  0.00  0.00      C2   S
ATOM   2841  H   CYS A 305       0.767 -28.840 -14.494  0.00  0.00      C2   H
ATOM   2842  HA  CYS A 305       1.999 -28.026 -12.135  0.00  0.00      C2   H
ATOM   2843  HB3 CYS A 305       3.923 -29.333 -12.617  0.00  0.00      C2   H
ATOM   2844  HB2 CYS A 305       3.645 -29.473 -14.306  0.00  0.00      C2   H
ATOM   2845  HG  CYS A 305       1.236 -30.746 -13.627  0.00  0.00      C2   H
ATOM   2846  N   GLN A 306       3.034 -26.342 -14.785  0.00  0.00      C2   N
ATOM   2847  CA  GLN A 306       3.859 -25.231 -15.296  0.00  0.00      C2   C
ATOM   2848  C   GLN A 306       3.472 -23.957 -14.634  0.00  0.00      C2   C
ATOM   2849  O   GLN A 306       4.392 -23.270 -14.103  0.00  0.00      C2   O
ATOM   2850  CB  GLN A 306       3.952 -25.238 -16.818  0.00  0.00      C2   C
ATOM   2851  CG  GLN A 306       4.469 -26.514 -17.450  0.00  0.00      C2   C
ATOM   2852  CD  GLN A 306       5.513 -27.234 -16.657  0.00  0.00      C2   C
ATOM   2853  OE1 GLN A 306       6.653 -26.762 -16.645  0.00  0.00      C2   O
ATOM   2854  NE2 GLN A 306       5.168 -28.386 -16.152  0.00  0.00      C2   N
ATOM   2855  H   GLN A 306       2.443 -26.818 -15.450  0.00  0.00      C2   H
ATOM   2856  HA  GLN A 306       4.874 -25.449 -14.963  0.00  0.00      C2   H
ATOM   2857  HB3 GLN A 306       4.563 -24.410 -17.178  0.00  0.00      C2   H
ATOM   2858  HB2 GLN A 306       2.963 -24.980 -17.196  0.00  0.00      C2   H
ATOM   2859  HG3 GLN A 306       4.815 -26.284 -18.458  0.00  0.00      C2   H
ATOM   2860  HG2 GLN A 306       3.688 -27.251 -17.637  0.00  0.00      C2   H
ATOM   2861 HE22 GLN A 306       5.784 -28.992 -15.629  0.00  0.00      C2   H
ATOM   2862 HE21 GLN A 306       4.213 -28.700 -16.252  0.00  0.00      C2   H
ATOM   2863  N   PHE A 307       2.145 -23.600 -14.460  0.00  0.00      C2   N
ATOM   2864  CA  PHE A 307       1.673 -22.427 -13.690  0.00  0.00      C2   C
ATOM   2865  C   PHE A 307       1.976 -22.497 -12.188  0.00  0.00      C2   C
ATOM   2866  O   PHE A 307       2.176 -21.449 -11.615  0.00  0.00      C2   O
ATOM   2867  CB  PHE A 307       0.156 -22.369 -13.851  0.00  0.00      C2   C
ATOM   2868  CG  PHE A 307      -0.366 -21.871 -15.215  0.00  0.00      C2   C
ATOM   2869  CD1 PHE A 307      -0.749 -22.861 -16.167  0.00  0.00      C2   C
ATOM   2870  CD2 PHE A 307      -0.287 -20.530 -15.635  0.00  0.00      C2   C
ATOM   2871  CE1 PHE A 307      -1.064 -22.444 -17.466  0.00  0.00      C2   C
ATOM   2872  CE2 PHE A 307      -0.721 -20.103 -16.884  0.00  0.00      C2   C
ATOM   2873  CZ  PHE A 307      -1.005 -21.091 -17.789  0.00  0.00      C2   C
ATOM   2874  H   PHE A 307       1.399 -24.119 -14.899  0.00  0.00      C2   H
ATOM   2875  HA  PHE A 307       2.215 -21.597 -14.142  0.00  0.00      C2   H
ATOM   2876  HB3 PHE A 307      -0.384 -21.798 -13.096  0.00  0.00      C2   H
ATOM   2877  HB2 PHE A 307      -0.074 -23.427 -13.724  0.00  0.00      C2   H
ATOM   2878  HD1 PHE A 307      -0.825 -23.897 -15.872  0.00  0.00      C2   H
ATOM   2879  HD2 PHE A 307       0.085 -19.838 -14.894  0.00  0.00      C2   H
ATOM   2880  HE1 PHE A 307      -1.551 -23.139 -18.134  0.00  0.00      C2   H
ATOM   2881  HE2 PHE A 307      -0.798 -19.043 -17.077  0.00  0.00      C2   H
ATOM   2882  HZ  PHE A 307      -1.352 -20.824 -18.776  0.00  0.00      C2   H
ATOM   2883  N   GLU A 308       1.852 -23.674 -11.559  0.00  0.00      C2   N
ATOM   2884  CA  GLU A 308       2.287 -23.904 -10.224  0.00  0.00      C2   C
ATOM   2885  C   GLU A 308       3.770 -23.569 -10.037  0.00  0.00      C2   C
ATOM   2886  O   GLU A 308       4.187 -22.855  -9.052  0.00  0.00      C2   O
ATOM   2887  CB  GLU A 308       2.069 -25.397  -9.915  0.00  0.00      C2   C
ATOM   2888  CG  GLU A 308       2.313 -25.905  -8.480  0.00  0.00      C2   C
ATOM   2889  CD  GLU A 308       1.590 -25.063  -7.385  0.00  0.00      C2   C
ATOM   2890  OE1 GLU A 308       2.280 -24.672  -6.425  0.00  0.00      C2   O
ATOM   2891  OE2 GLU A 308       0.334 -24.894  -7.385  0.00  0.00      C2   O
ATOM   2892  H   GLU A 308       1.460 -24.452 -12.071  0.00  0.00      C2   H
ATOM   2893  HA  GLU A 308       1.830 -23.234  -9.496  0.00  0.00      C2   H
ATOM   2894  HB3 GLU A 308       2.728 -26.016 -10.523  0.00  0.00      C2   H
ATOM   2895  HB2 GLU A 308       1.050 -25.662 -10.197  0.00  0.00      C2   H
ATOM   2896  HG3 GLU A 308       3.367 -25.923  -8.201  0.00  0.00      C2   H
ATOM   2897  HG2 GLU A 308       2.076 -26.968  -8.454  0.00  0.00      C2   H
ATOM   2898  N   ASP A 309       4.657 -24.018 -10.973  0.00  0.00      C2   N
ATOM   2899  CA  ASP A 309       6.126 -23.735 -10.962  0.00  0.00      C2   C
ATOM   2900  C   ASP A 309       6.470 -22.261 -11.357  0.00  0.00      C2   C
ATOM   2901  O   ASP A 309       7.372 -21.774 -10.704  0.00  0.00      C2   O
ATOM   2902  CB  ASP A 309       7.009 -24.695 -11.791  0.00  0.00      C2   C
ATOM   2903  CG  ASP A 309       7.284 -26.104 -11.132  0.00  0.00      C2   C
ATOM   2904  OD1 ASP A 309       7.764 -26.951 -11.884  0.00  0.00      C2   O
ATOM   2905  OD2 ASP A 309       7.028 -26.300  -9.938  0.00  0.00      C2   O
ATOM   2906  H   ASP A 309       4.336 -24.580 -11.748  0.00  0.00      C2   H
ATOM   2907  HA  ASP A 309       6.438 -23.909  -9.933  0.00  0.00      C2   H
ATOM   2908  HB3 ASP A 309       7.970 -24.191 -11.898  0.00  0.00      C2   H
ATOM   2909  HB2 ASP A 309       6.704 -24.869 -12.823  0.00  0.00      C2   H
ATOM   2910  N   LEU A 310       5.690 -21.611 -12.225  0.00  0.00      C2   N
ATOM   2911  CA  LEU A 310       5.689 -20.099 -12.471  0.00  0.00      C2   C
ATOM   2912  C   LEU A 310       5.308 -19.299 -11.270  0.00  0.00      C2   C
ATOM   2913  O   LEU A 310       5.904 -18.267 -11.052  0.00  0.00      C2   O
ATOM   2914  CB  LEU A 310       4.855 -19.814 -13.717  0.00  0.00      C2   C
ATOM   2915  CG  LEU A 310       5.335 -20.455 -15.053  0.00  0.00      C2   C
ATOM   2916  CD1 LEU A 310       4.175 -20.482 -16.102  0.00  0.00      C2   C
ATOM   2917  CD2 LEU A 310       6.579 -19.795 -15.616  0.00  0.00      C2   C
ATOM   2918  H   LEU A 310       5.006 -22.126 -12.761  0.00  0.00      C2   H
ATOM   2919  HA  LEU A 310       6.724 -19.840 -12.694  0.00  0.00      C2   H
ATOM   2920  HB3 LEU A 310       4.733 -18.733 -13.778  0.00  0.00      C2   H
ATOM   2921  HB2 LEU A 310       3.814 -20.104 -13.577  0.00  0.00      C2   H
ATOM   2922  HG  LEU A 310       5.566 -21.520 -15.056  0.00  0.00      C2   H
ATOM   2923 HD11 LEU A 310       3.209 -20.758 -15.678  0.00  0.00      C2   H
ATOM   2924 HD12 LEU A 310       4.161 -19.583 -16.718  0.00  0.00      C2   H
ATOM   2925 HD13 LEU A 310       4.273 -21.282 -16.836  0.00  0.00      C2   H
ATOM   2926 HD21 LEU A 310       6.337 -19.420 -16.610  0.00  0.00      C2   H
ATOM   2927 HD22 LEU A 310       6.979 -19.055 -14.922  0.00  0.00      C2   H
ATOM   2928 HD23 LEU A 310       7.428 -20.475 -15.689  0.00  0.00      C2   H
ATOM   2929  N   ASN A 311       4.387 -19.845 -10.435  0.00  0.00      C2   N
ATOM   2930  CA  ASN A 311       3.959 -19.316  -9.087  0.00  0.00      C2   C
ATOM   2931  C   ASN A 311       5.000 -19.600  -8.009  0.00  0.00      C2   C
ATOM   2932  O   ASN A 311       5.109 -20.711  -7.398  0.00  0.00      C2   O
ATOM   2933  CB  ASN A 311       2.518 -19.689  -8.609  0.00  0.00      C2   C
ATOM   2934  CG  ASN A 311       1.982 -18.790  -7.524  0.00  0.00      C2   C
ATOM   2935  OD1 ASN A 311       1.969 -17.631  -7.842  0.00  0.00      C2   O
ATOM   2936  ND2 ASN A 311       1.790 -19.222  -6.281  0.00  0.00      C2   N
ATOM   2937  H   ASN A 311       4.170 -20.799 -10.686  0.00  0.00      C2   H
ATOM   2938  HA  ASN A 311       3.989 -18.244  -9.282  0.00  0.00      C2   H
ATOM   2939  HB3 ASN A 311       2.598 -20.667  -8.136  0.00  0.00      C2   H
ATOM   2940  HB2 ASN A 311       1.904 -19.779  -9.505  0.00  0.00      C2   H
ATOM   2941 HD22 ASN A 311       1.336 -18.591  -5.635  0.00  0.00      C2   H
ATOM   2942 HD21 ASN A 311       1.849 -20.200  -6.039  0.00  0.00      C2   H
ATOM   2943  N   LYS A 312       5.818 -18.583  -7.725  0.00  0.00      C2   N
ATOM   2944  CA  LYS A 312       6.707 -18.587  -6.536  0.00  0.00      C2   C
ATOM   2945  C   LYS A 312       6.093 -17.559  -5.504  0.00  0.00      C2   C
ATOM   2946  O   LYS A 312       5.147 -16.824  -5.773  0.00  0.00      C2   O
ATOM   2947  CB  LYS A 312       8.134 -18.492  -7.056  0.00  0.00      C2   C
ATOM   2948  CG  LYS A 312       8.511 -19.498  -8.147  0.00  0.00      C2   C
ATOM   2949  CD  LYS A 312      10.052 -19.537  -8.359  0.00  0.00      C2   C
ATOM   2950  CE  LYS A 312      10.721 -18.145  -8.610  0.00  0.00      C2   C
ATOM   2951  NZ  LYS A 312      12.013 -18.230  -9.301  0.00  0.00      C2   N
ATOM   2952  H   LYS A 312       5.803 -17.720  -8.249  0.00  0.00      C2   H
ATOM   2953  HA  LYS A 312       6.716 -19.556  -6.036  0.00  0.00      C2   H
ATOM   2954  HB3 LYS A 312       8.783 -18.650  -6.195  0.00  0.00      C2   H
ATOM   2955  HB2 LYS A 312       8.387 -17.498  -7.425  0.00  0.00      C2   H
ATOM   2956  HG3 LYS A 312       8.113 -19.147  -9.099  0.00  0.00      C2   H
ATOM   2957  HG2 LYS A 312       8.007 -20.458  -8.034  0.00  0.00      C2   H
ATOM   2958  HD3 LYS A 312      10.442 -20.242  -9.093  0.00  0.00      C2   H
ATOM   2959  HD2 LYS A 312      10.589 -19.858  -7.467  0.00  0.00      C2   H
ATOM   2960  HE3 LYS A 312      10.608 -17.431  -7.794  0.00  0.00      C2   H
ATOM   2961  HE2 LYS A 312      10.130 -17.684  -9.402  0.00  0.00      C2   H
ATOM   2962  HZ1 LYS A 312      12.752 -18.651  -8.756  0.00  0.00      C2   H
ATOM   2963  HZ2 LYS A 312      11.965 -18.843 -10.102  0.00  0.00      C2   H
ATOM   2964  HZ3 LYS A 312      12.309 -17.326  -9.641  0.00  0.00      C2   H
ATOM   2965  N   ARG A 313       6.602 -17.618  -4.278  0.00  0.00      C2   N
ATOM   2966  CA  ARG A 313       6.047 -17.025  -3.033  0.00  0.00      C2   C
ATOM   2967  C   ARG A 313       4.604 -17.547  -2.732  0.00  0.00      C2   C
ATOM   2968  O   ARG A 313       3.613 -16.843  -2.641  0.00  0.00      C2   O
ATOM   2969  CB  ARG A 313       6.279 -15.477  -2.956  0.00  0.00      C2   C
ATOM   2970  CG  ARG A 313       7.676 -14.937  -3.300  0.00  0.00      C2   C
ATOM   2971  CD  ARG A 313       7.884 -13.471  -2.889  0.00  0.00      C2   C
ATOM   2972  NE  ARG A 313       6.821 -12.613  -3.481  0.00  0.00      C2   N
ATOM   2973  CZ  ARG A 313       6.173 -11.575  -2.943  0.00  0.00      C2   C
ATOM   2974  NH1 ARG A 313       6.456 -11.115  -1.732  0.00  0.00      C2   N
ATOM   2975  NH2 ARG A 313       5.214 -11.082  -3.695  0.00  0.00      C2   N
ATOM   2976  H   ARG A 313       7.379 -18.217  -4.041  0.00  0.00      C2   H
ATOM   2977  HA  ARG A 313       6.424 -17.442  -2.099  0.00  0.00      C2   H
ATOM   2978  HB3 ARG A 313       6.080 -15.153  -1.934  0.00  0.00      C2   H
ATOM   2979  HB2 ARG A 313       5.507 -14.859  -3.415  0.00  0.00      C2   H
ATOM   2980  HG3 ARG A 313       7.993 -15.127  -4.325  0.00  0.00      C2   H
ATOM   2981  HG2 ARG A 313       8.421 -15.501  -2.738  0.00  0.00      C2   H
ATOM   2982  HD3 ARG A 313       8.928 -13.322  -3.166  0.00  0.00      C2   H
ATOM   2983  HD2 ARG A 313       7.871 -13.399  -1.802  0.00  0.00      C2   H
ATOM   2984  HE  ARG A 313       6.573 -12.890  -4.420  0.00  0.00      C2   H
ATOM   2985 HH12 ARG A 313       5.992 -10.308  -1.340  0.00  0.00      C2   H
ATOM   2986 HH11 ARG A 313       7.335 -11.391  -1.318  0.00  0.00      C2   H
ATOM   2987 HH22 ARG A 313       4.774 -10.215  -3.423  0.00  0.00      C2   H
ATOM   2988 HH21 ARG A 313       5.019 -11.414  -4.629  0.00  0.00      C2   H
ATOM   2989  N   LYS A 314       4.546 -18.870  -2.578  0.00  0.00      C2   N
ATOM   2990  CA  LYS A 314       3.273 -19.670  -2.516  0.00  0.00      C2   C
ATOM   2991  C   LYS A 314       2.368 -19.285  -1.298  0.00  0.00      C2   C
ATOM   2992  O   LYS A 314       1.113 -19.247  -1.490  0.00  0.00      C2   O
ATOM   2993  CB  LYS A 314       3.697 -21.103  -2.527  0.00  0.00      C2   C
ATOM   2994  CG  LYS A 314       4.332 -21.539  -3.829  0.00  0.00      C2   C
ATOM   2995  CD  LYS A 314       4.657 -23.059  -3.848  0.00  0.00      C2   C
ATOM   2996  CE  LYS A 314       5.297 -23.596  -5.129  0.00  0.00      C2   C
ATOM   2997  NZ  LYS A 314       4.570 -23.310  -6.375  0.00  0.00      C2   N
ATOM   2998  H   LYS A 314       5.345 -19.476  -2.452  0.00  0.00      C2   H
ATOM   2999  HA  LYS A 314       2.713 -19.397  -3.410  0.00  0.00      C2   H
ATOM   3000  HB3 LYS A 314       2.918 -21.829  -2.293  0.00  0.00      C2   H
ATOM   3001  HB2 LYS A 314       4.465 -21.262  -1.770  0.00  0.00      C2   H
ATOM   3002  HG3 LYS A 314       5.281 -21.046  -4.042  0.00  0.00      C2   H
ATOM   3003  HG2 LYS A 314       3.577 -21.186  -4.531  0.00  0.00      C2   H
ATOM   3004  HD3 LYS A 314       3.711 -23.562  -3.648  0.00  0.00      C2   H
ATOM   3005  HD2 LYS A 314       5.305 -23.324  -3.012  0.00  0.00      C2   H
ATOM   3006  HE3 LYS A 314       5.484 -24.665  -5.027  0.00  0.00      C2   H
ATOM   3007  HE2 LYS A 314       6.272 -23.119  -5.222  0.00  0.00      C2   H
ATOM   3008  HZ1 LYS A 314       3.640 -23.677  -6.228  0.00  0.00      C2   H
ATOM   3009  HZ2 LYS A 314       4.499 -22.304  -6.422  0.00  0.00      C2   H
ATOM   3010  HZ3 LYS A 314       4.953 -23.629  -7.253  0.00  0.00      C2   H
ATOM   3011  N   ASP A 315       2.985 -18.849  -0.195  0.00  0.00      C2   N
ATOM   3012  CA  ASP A 315       2.213 -18.569   1.060  0.00  0.00      C2   C
ATOM   3013  C   ASP A 315       1.665 -17.152   1.006  0.00  0.00      C2   C
ATOM   3014  O   ASP A 315       0.827 -16.798   1.870  0.00  0.00      C2   O
ATOM   3015  CB  ASP A 315       2.982 -18.744   2.446  0.00  0.00      C2   C
ATOM   3016  CG  ASP A 315       4.450 -19.256   2.387  0.00  0.00      C2   C
ATOM   3017  OD1 ASP A 315       4.836 -20.093   3.251  0.00  0.00      C2   O
ATOM   3018  OD2 ASP A 315       5.316 -18.662   1.687  0.00  0.00      C2   O
ATOM   3019  H   ASP A 315       3.982 -18.715  -0.286  0.00  0.00      C2   H
ATOM   3020  HA  ASP A 315       1.380 -19.272   1.101  0.00  0.00      C2   H
ATOM   3021  HB3 ASP A 315       2.426 -19.494   3.009  0.00  0.00      C2   H
ATOM   3022  HB2 ASP A 315       2.829 -17.902   3.122  0.00  0.00      C2   H
ATOM   3023  N   THR A 316       2.102 -16.336  -0.014  0.00  0.00      C2   N
ATOM   3024  CA  THR A 316       1.684 -14.998  -0.243  0.00  0.00      C2   C
ATOM   3025  C   THR A 316       0.646 -14.830  -1.435  0.00  0.00      C2   C
ATOM   3026  O   THR A 316      -0.273 -14.020  -1.344  0.00  0.00      C2   O
ATOM   3027  CB  THR A 316       2.838 -14.028  -0.439  0.00  0.00      C2   C
ATOM   3028  OG1 THR A 316       3.597 -14.062   0.722  0.00  0.00      C2   O
ATOM   3029  CG2 THR A 316       2.362 -12.519  -0.452  0.00  0.00      C2   C
ATOM   3030  H   THR A 316       2.612 -16.764  -0.774  0.00  0.00      C2   H
ATOM   3031  HA  THR A 316       1.181 -14.738   0.689  0.00  0.00      C2   H
ATOM   3032  HB  THR A 316       3.437 -14.231  -1.327  0.00  0.00      C2   H
ATOM   3033  HG1 THR A 316       4.124 -14.863   0.768  0.00  0.00      C2   H
ATOM   3034 HG21 THR A 316       1.453 -12.287   0.103  0.00  0.00      C2   H
ATOM   3035 HG22 THR A 316       3.085 -11.721  -0.281  0.00  0.00      C2   H
ATOM   3036 HG23 THR A 316       2.083 -12.259  -1.473  0.00  0.00      C2   H
ATOM   3037  N   LYS A 317       0.881 -15.596  -2.488  0.00  0.00      C2   N
ATOM   3038  CA  LYS A 317       0.028 -15.595  -3.611  0.00  0.00      C2   C
ATOM   3039  C   LYS A 317      -0.255 -17.023  -4.185  0.00  0.00      C2   C
ATOM   3040  O   LYS A 317       0.673 -17.797  -4.406  0.00  0.00      C2   O
ATOM   3041  CB  LYS A 317       0.471 -14.735  -4.845  0.00  0.00      C2   C
ATOM   3042  CG  LYS A 317       1.854 -14.937  -5.481  0.00  0.00      C2   C
ATOM   3043  CD  LYS A 317       1.873 -14.366  -6.929  0.00  0.00      C2   C
ATOM   3044  CE  LYS A 317       3.303 -14.361  -7.522  0.00  0.00      C2   C
ATOM   3045  NZ  LYS A 317       3.746 -15.704  -7.756  0.00  0.00      C2   N
ATOM   3046  H   LYS A 317       1.611 -16.294  -2.497  0.00  0.00      C2   H
ATOM   3047  HA  LYS A 317      -0.967 -15.305  -3.276  0.00  0.00      C2   H
ATOM   3048  HB3 LYS A 317       0.436 -13.692  -4.532  0.00  0.00      C2   H
ATOM   3049  HB2 LYS A 317      -0.330 -14.755  -5.584  0.00  0.00      C2   H
ATOM   3050  HG3 LYS A 317       2.099 -15.999  -5.509  0.00  0.00      C2   H
ATOM   3051  HG2 LYS A 317       2.584 -14.525  -4.784  0.00  0.00      C2   H
ATOM   3052  HD3 LYS A 317       1.641 -13.314  -6.761  0.00  0.00      C2   H
ATOM   3053  HD2 LYS A 317       1.148 -14.955  -7.491  0.00  0.00      C2   H
ATOM   3054  HE3 LYS A 317       3.948 -13.864  -6.798  0.00  0.00      C2   H
ATOM   3055  HE2 LYS A 317       3.256 -13.881  -8.499  0.00  0.00      C2   H
ATOM   3056  HZ1 LYS A 317       4.525 -15.866  -8.378  0.00  0.00      C2   H
ATOM   3057  HZ2 LYS A 317       4.091 -16.008  -6.857  0.00  0.00      C2   H
ATOM   3058  HZ3 LYS A 317       2.925 -16.281  -7.874  0.00  0.00      C2   H
ATOM   3059  N   GLU A 318      -1.576 -17.361  -4.273  0.00  0.00      C2   N
ATOM   3060  CA  GLU A 318      -2.152 -18.643  -4.648  0.00  0.00      C2   C
ATOM   3061  C   GLU A 318      -2.488 -18.554  -6.075  0.00  0.00      C2   C
ATOM   3062  O   GLU A 318      -2.562 -17.452  -6.626  0.00  0.00      C2   O
ATOM   3063  CB  GLU A 318      -3.411 -18.790  -3.812  0.00  0.00      C2   C
ATOM   3064  CG  GLU A 318      -4.321 -20.026  -4.045  0.00  0.00      C2   C
ATOM   3065  CD  GLU A 318      -3.614 -21.388  -4.018  0.00  0.00      C2   C
ATOM   3066  OE1 GLU A 318      -2.578 -21.624  -4.725  0.00  0.00      C2   O
ATOM   3067  OE2 GLU A 318      -4.088 -22.332  -3.363  0.00  0.00      C2   O
ATOM   3068  H   GLU A 318      -2.228 -16.605  -4.118  0.00  0.00      C2   H
ATOM   3069  HA  GLU A 318      -1.343 -19.367  -4.547  0.00  0.00      C2   H
ATOM   3070  HB3 GLU A 318      -4.015 -17.884  -3.773  0.00  0.00      C2   H
ATOM   3071  HB2 GLU A 318      -3.021 -18.875  -2.798  0.00  0.00      C2   H
ATOM   3072  HG3 GLU A 318      -4.896 -19.970  -4.970  0.00  0.00      C2   H
ATOM   3073  HG2 GLU A 318      -5.025 -20.086  -3.216  0.00  0.00      C2   H
ATOM   3074  N   ILE A 319      -2.756 -19.702  -6.681  0.00  0.00      C2   N
ATOM   3075  CA  ILE A 319      -3.050 -19.892  -8.065  0.00  0.00      C2   C
ATOM   3076  C   ILE A 319      -4.246 -20.900  -8.106  0.00  0.00      C2   C
ATOM   3077  O   ILE A 319      -4.057 -22.051  -7.702  0.00  0.00      C2   O
ATOM   3078  CB  ILE A 319      -1.748 -20.313  -8.805  0.00  0.00      C2   C
ATOM   3079  CG1 ILE A 319      -1.972 -20.314 -10.345  0.00  0.00      C2   C
ATOM   3080  CG2 ILE A 319      -1.061 -21.695  -8.541  0.00  0.00      C2   C
ATOM   3081  CD1 ILE A 319      -2.544 -19.015 -10.864  0.00  0.00      C2   C
ATOM   3082  H   ILE A 319      -2.681 -20.567  -6.166  0.00  0.00      C2   H
ATOM   3083  HA  ILE A 319      -3.444 -18.968  -8.486  0.00  0.00      C2   H
ATOM   3084  HB  ILE A 319      -1.047 -19.504  -8.597  0.00  0.00      C2   H
ATOM   3085 HG13 ILE A 319      -2.628 -21.127 -10.657  0.00  0.00      C2   H
ATOM   3086 HG12 ILE A 319      -1.018 -20.468 -10.850  0.00  0.00      C2   H
ATOM   3087 HG21 ILE A 319      -0.080 -21.750  -9.012  0.00  0.00      C2   H
ATOM   3088 HG22 ILE A 319      -0.803 -21.811  -7.488  0.00  0.00      C2   H
ATOM   3089 HG23 ILE A 319      -1.594 -22.596  -8.842  0.00  0.00      C2   H
ATOM   3090 HD11 ILE A 319      -2.042 -18.773 -11.801  0.00  0.00      C2   H
ATOM   3091 HD12 ILE A 319      -3.629 -19.055 -10.960  0.00  0.00      C2   H
ATOM   3092 HD13 ILE A 319      -2.344 -18.138 -10.248  0.00  0.00      C2   H
ATOM   3093  N   TYR A 320      -5.396 -20.495  -8.626  0.00  0.00      C2   N
ATOM   3094  CA  TYR A 320      -6.645 -21.307  -8.631  0.00  0.00      C2   C
ATOM   3095  C   TYR A 320      -6.753 -21.857 -10.056  0.00  0.00      C2   C
ATOM   3096  O   TYR A 320      -6.519 -21.109 -11.007  0.00  0.00      C2   O
ATOM   3097  CB  TYR A 320      -7.874 -20.481  -8.227  0.00  0.00      C2   C
ATOM   3098  CG  TYR A 320      -7.770 -19.868  -6.801  0.00  0.00      C2   C
ATOM   3099  CD1 TYR A 320      -8.470 -20.517  -5.786  0.00  0.00      C2   C
ATOM   3100  CD2 TYR A 320      -7.169 -18.598  -6.490  0.00  0.00      C2   C
ATOM   3101  CE1 TYR A 320      -8.550 -19.985  -4.507  0.00  0.00      C2   C
ATOM   3102  CE2 TYR A 320      -7.153 -18.086  -5.182  0.00  0.00      C2   C
ATOM   3103  CZ  TYR A 320      -7.874 -18.787  -4.198  0.00  0.00      C2   C
ATOM   3104  OH  TYR A 320      -7.834 -18.277  -2.952  0.00  0.00      C2   O
ATOM   3105  H   TYR A 320      -5.432 -19.547  -8.974  0.00  0.00      C2   H
ATOM   3106  HA  TYR A 320      -6.511 -22.187  -8.002  0.00  0.00      C2   H
ATOM   3107  HB3 TYR A 320      -8.826 -21.006  -8.293  0.00  0.00      C2   H
ATOM   3108  HB2 TYR A 320      -8.027 -19.606  -8.859  0.00  0.00      C2   H
ATOM   3109  HD1 TYR A 320      -8.858 -21.492  -6.040  0.00  0.00      C2   H
ATOM   3110  HD2 TYR A 320      -6.744 -18.049  -7.318  0.00  0.00      C2   H
ATOM   3111  HE1 TYR A 320      -8.998 -20.572  -3.719  0.00  0.00      C2   H
ATOM   3112  HE2 TYR A 320      -6.845 -17.100  -4.867  0.00  0.00      C2   H
ATOM   3113  HH  TYR A 320      -8.022 -18.947  -2.291  0.00  0.00      C2   H
ATOM   3114  N   THR A 321      -7.154 -23.130 -10.089  0.00  0.00      C2   N
ATOM   3115  CA  THR A 321      -7.290 -23.803 -11.423  0.00  0.00      C2   C
ATOM   3116  C   THR A 321      -8.803 -23.886 -11.791  0.00  0.00      C2   C
ATOM   3117  O   THR A 321      -9.626 -24.097 -10.912  0.00  0.00      C2   O
ATOM   3118  CB  THR A 321      -6.686 -25.271 -11.301  0.00  0.00      C2   C
ATOM   3119  OG1 THR A 321      -5.450 -25.261 -10.571  0.00  0.00      C2   O
ATOM   3120  CG2 THR A 321      -6.445 -25.802 -12.707  0.00  0.00      C2   C
ATOM   3121  H   THR A 321      -7.310 -23.719  -9.285  0.00  0.00      C2   H
ATOM   3122  HA  THR A 321      -6.802 -23.339 -12.280  0.00  0.00      C2   H
ATOM   3123  HB  THR A 321      -7.443 -25.902 -10.836  0.00  0.00      C2   H
ATOM   3124  HG1 THR A 321      -5.607 -25.157  -9.629  0.00  0.00      C2   H
ATOM   3125 HG21 THR A 321      -5.882 -25.086 -13.306  0.00  0.00      C2   H
ATOM   3126 HG22 THR A 321      -5.966 -26.780 -12.670  0.00  0.00      C2   H
ATOM   3127 HG23 THR A 321      -7.409 -26.047 -13.152  0.00  0.00      C2   H
ATOM   3128  N   HIE A 322      -9.146 -23.739 -13.094  0.00  0.00      C2   N
ATOM   3129  CA  HIE A 322     -10.353 -24.104 -13.670  0.00  0.00      C2   C
ATOM   3130  C   HIE A 322     -10.110 -24.570 -15.052  0.00  0.00      C2   C
ATOM   3131  O   HIE A 322      -9.346 -23.901 -15.719  0.00  0.00      C2   O
ATOM   3132  CB  HIE A 322     -11.350 -22.971 -13.486  0.00  0.00      C2   C
ATOM   3133  CG  HIE A 322     -12.787 -23.238 -13.881  0.00  0.00      C2   C
ATOM   3134  ND1 HIE A 322     -13.380 -24.458 -13.625  0.00  0.00      C2   N
ATOM   3135  CD2 HIE A 322     -13.645 -22.444 -14.559  0.00  0.00      C2   C
ATOM   3136  CE1 HIE A 322     -14.520 -24.375 -14.251  0.00  0.00      C2   C
ATOM   3137  NE2 HIE A 322     -14.778 -23.179 -14.842  0.00  0.00      C2   N
ATOM   3138  H   HIE A 322      -8.502 -23.509 -13.837  0.00  0.00      C2   H
ATOM   3139  HA  HIE A 322     -10.669 -24.993 -13.126  0.00  0.00      C2   H
ATOM   3140  HB3 HIE A 322     -10.978 -22.120 -14.057  0.00  0.00      C2   H
ATOM   3141  HB2 HIE A 322     -11.340 -22.601 -12.461  0.00  0.00      C2   H
ATOM   3142  HD2 HIE A 322     -13.424 -21.464 -14.953  0.00  0.00      C2   H
ATOM   3143  HE1 HIE A 322     -15.274 -25.136 -14.114  0.00  0.00      C2   H
ATOM   3144  HE2 HIE A 322     -15.533 -22.797 -15.394  0.00  0.00      C2   H
ATOM   3145  N   PHE A 323     -10.850 -25.578 -15.490  0.00  0.00      C2   N
ATOM   3146  CA  PHE A 323     -10.965 -26.069 -16.857  0.00  0.00      C2   C
ATOM   3147  C   PHE A 323     -12.408 -25.836 -17.301  0.00  0.00      C2   C
ATOM   3148  O   PHE A 323     -13.189 -26.777 -17.325  0.00  0.00      C2   O
ATOM   3149  CB  PHE A 323     -10.497 -27.520 -16.933  0.00  0.00      C2   C
ATOM   3150  CG  PHE A 323      -9.096 -27.936 -16.619  0.00  0.00      C2   C
ATOM   3151  CD1 PHE A 323      -8.110 -27.946 -17.659  0.00  0.00      C2   C
ATOM   3152  CD2 PHE A 323      -8.698 -28.217 -15.324  0.00  0.00      C2   C
ATOM   3153  CE1 PHE A 323      -6.764 -28.162 -17.317  0.00  0.00      C2   C
ATOM   3154  CE2 PHE A 323      -7.372 -28.464 -14.943  0.00  0.00      C2   C
ATOM   3155  CZ  PHE A 323      -6.450 -28.395 -15.983  0.00  0.00      C2   C
ATOM   3156  H   PHE A 323     -11.538 -25.982 -14.871  0.00  0.00      C2   H
ATOM   3157  HA  PHE A 323     -10.280 -25.559 -17.534  0.00  0.00      C2   H
ATOM   3158  HB3 PHE A 323     -10.736 -27.964 -17.899  0.00  0.00      C2   H
ATOM   3159  HB2 PHE A 323     -11.054 -28.197 -16.287  0.00  0.00      C2   H
ATOM   3160  HD1 PHE A 323      -8.367 -27.695 -18.678  0.00  0.00      C2   H
ATOM   3161  HD2 PHE A 323      -9.415 -28.472 -14.558  0.00  0.00      C2   H
ATOM   3162  HE1 PHE A 323      -5.997 -28.075 -18.072  0.00  0.00      C2   H
ATOM   3163  HE2 PHE A 323      -7.078 -28.691 -13.929  0.00  0.00      C2   H
ATOM   3164  HZ  PHE A 323      -5.390 -28.568 -15.867  0.00  0.00      C2   H
ATOM   3165  N   THR A 324     -12.504 -24.628 -17.703  0.00  0.00      C2   N
ATOM   3166  CA  THR A 324     -13.762 -24.094 -18.175  0.00  0.00      C2   C
ATOM   3167  C   THR A 324     -14.870 -25.001 -18.784  0.00  0.00      C2   C
ATOM   3168  O   THR A 324     -14.688 -25.588 -19.908  0.00  0.00      C2   O
ATOM   3169  CB  THR A 324     -13.328 -23.054 -19.191  0.00  0.00      C2   C
ATOM   3170  OG1 THR A 324     -12.358 -22.198 -18.629  0.00  0.00      C2   O
ATOM   3171  CG2 THR A 324     -14.509 -22.180 -19.789  0.00  0.00      C2   C
ATOM   3172  H   THR A 324     -11.657 -24.083 -17.775  0.00  0.00      C2   H
ATOM   3173  HA  THR A 324     -14.149 -23.493 -17.352  0.00  0.00      C2   H
ATOM   3174  HB  THR A 324     -12.922 -23.571 -20.061  0.00  0.00      C2   H
ATOM   3175  HG1 THR A 324     -12.311 -21.336 -19.048  0.00  0.00      C2   H
ATOM   3176 HG21 THR A 324     -15.128 -22.764 -20.470  0.00  0.00      C2   H
ATOM   3177 HG22 THR A 324     -15.210 -21.665 -19.131  0.00  0.00      C2   H
ATOM   3178 HG23 THR A 324     -14.091 -21.463 -20.496  0.00  0.00      C2   H
ATOM   3179  N   CYS A 325     -16.033 -24.968 -18.156  0.00  0.00      C2   N
ATOM   3180  CA  CYS A 325     -17.158 -25.693 -18.614  0.00  0.00      C2   C
ATOM   3181  C   CYS A 325     -17.870 -24.842 -19.682  0.00  0.00      C2   C
ATOM   3182  O   CYS A 325     -17.940 -23.614 -19.706  0.00  0.00      C2   O
ATOM   3183  CB  CYS A 325     -18.060 -25.825 -17.342  0.00  0.00      C2   C
ATOM   3184  SG  CYS A 325     -17.244 -26.685 -15.986  0.00  0.00      C2   S
ATOM   3185  H   CYS A 325     -16.216 -24.327 -17.398  0.00  0.00      C2   H
ATOM   3186  HA  CYS A 325     -16.793 -26.601 -19.094  0.00  0.00      C2   H
ATOM   3187  HB3 CYS A 325     -18.987 -26.287 -17.680  0.00  0.00      C2   H
ATOM   3188  HB2 CYS A 325     -18.449 -24.846 -17.061  0.00  0.00      C2   H
ATOM   3189  HG  CYS A 325     -16.995 -27.907 -16.463  0.00  0.00      C2   H
ATOM   3190  N   ALA A 326     -18.696 -25.573 -20.489  0.00  0.00      C2   N
ATOM   3191  CA  ALA A 326     -19.878 -24.948 -21.079  0.00  0.00      C2   C
ATOM   3192  C   ALA A 326     -21.065 -24.855 -20.111  0.00  0.00      C2   C
ATOM   3193  O   ALA A 326     -21.635 -23.773 -19.995  0.00  0.00      C2   O
ATOM   3194  CB  ALA A 326     -20.232 -25.669 -22.435  0.00  0.00      C2   C
ATOM   3195  H   ALA A 326     -18.744 -26.581 -20.459  0.00  0.00      C2   H
ATOM   3196  HA  ALA A 326     -19.563 -23.956 -21.401  0.00  0.00      C2   H
ATOM   3197  HB1 ALA A 326     -19.384 -25.616 -23.118  0.00  0.00      C2   H
ATOM   3198  HB2 ALA A 326     -20.385 -26.706 -22.136  0.00  0.00      C2   H
ATOM   3199  HB3 ALA A 326     -21.061 -25.267 -23.018  0.00  0.00      C2   H
ATOM   3200  N   THR A 327     -21.311 -25.889 -19.288  0.00  0.00      C2   N
ATOM   3201  CA  THR A 327     -22.400 -26.086 -18.332  0.00  0.00      C2   C
ATOM   3202  C   THR A 327     -22.607 -24.935 -17.348  0.00  0.00      C2   C
ATOM   3203  O   THR A 327     -21.626 -24.346 -16.890  0.00  0.00      C2   O
ATOM   3204  CB  THR A 327     -22.215 -27.547 -17.699  0.00  0.00      C2   C
ATOM   3205  OG1 THR A 327     -22.240 -28.513 -18.749  0.00  0.00      C2   O
ATOM   3206  CG2 THR A 327     -23.205 -27.884 -16.597  0.00  0.00      C2   C
ATOM   3207  H   THR A 327     -20.761 -26.732 -19.380  0.00  0.00      C2   H
ATOM   3208  HA  THR A 327     -23.331 -26.118 -18.899  0.00  0.00      C2   H
ATOM   3209  HB  THR A 327     -21.237 -27.571 -17.218  0.00  0.00      C2   H
ATOM   3210  HG1 THR A 327     -21.376 -28.431 -19.160  0.00  0.00      C2   H
ATOM   3211 HG21 THR A 327     -24.115 -28.392 -16.915  0.00  0.00      C2   H
ATOM   3212 HG22 THR A 327     -22.732 -28.624 -15.952  0.00  0.00      C2   H
ATOM   3213 HG23 THR A 327     -23.451 -27.008 -15.997  0.00  0.00      C2   H
ATOM   3214  N   ASP A 328     -23.879 -24.551 -17.097  0.00  0.00      C2   N
ATOM   3215  CA  ASP A 328     -24.363 -23.496 -16.206  0.00  0.00      C2   C
ATOM   3216  C   ASP A 328     -23.920 -23.653 -14.739  0.00  0.00      C2   C
ATOM   3217  O   ASP A 328     -23.529 -24.742 -14.347  0.00  0.00      C2   O
ATOM   3218  CB  ASP A 328     -25.886 -23.243 -16.285  0.00  0.00      C2   C
ATOM   3219  CG  ASP A 328     -26.440 -23.050 -17.691  0.00  0.00      C2   C
ATOM   3220  OD1 ASP A 328     -25.825 -23.441 -18.702  0.00  0.00      C2   O
ATOM   3221  OD2 ASP A 328     -27.500 -22.395 -17.776  0.00  0.00      C2   O
ATOM   3222  H   ASP A 328     -24.664 -24.901 -17.628  0.00  0.00      C2   H
ATOM   3223  HA  ASP A 328     -23.830 -22.595 -16.509  0.00  0.00      C2   H
ATOM   3224  HB3 ASP A 328     -26.204 -22.426 -15.638  0.00  0.00      C2   H
ATOM   3225  HB2 ASP A 328     -26.226 -24.208 -15.909  0.00  0.00      C2   H
ATOM   3226  N   THR A 329     -23.961 -22.571 -13.972  0.00  0.00      C2   N
ATOM   3227  CA  THR A 329     -23.545 -22.348 -12.560  0.00  0.00      C2   C
ATOM   3228  C   THR A 329     -22.098 -22.688 -12.152  0.00  0.00      C2   C
ATOM   3229  O   THR A 329     -21.542 -22.090 -11.238  0.00  0.00      C2   O
ATOM   3230  CB  THR A 329     -24.511 -23.120 -11.592  0.00  0.00      C2   C
ATOM   3231  OG1 THR A 329     -25.799 -22.711 -12.106  0.00  0.00      C2   O
ATOM   3232  CG2 THR A 329     -24.489 -22.707 -10.139  0.00  0.00      C2   C
ATOM   3233  H   THR A 329     -24.431 -21.758 -14.343  0.00  0.00      C2   H
ATOM   3234  HA  THR A 329     -23.706 -21.276 -12.454  0.00  0.00      C2   H
ATOM   3235  HB  THR A 329     -24.394 -24.194 -11.734  0.00  0.00      C2   H
ATOM   3236  HG1 THR A 329     -26.067 -21.823 -11.860  0.00  0.00      C2   H
ATOM   3237 HG21 THR A 329     -23.597 -23.050  -9.614  0.00  0.00      C2   H
ATOM   3238 HG22 THR A 329     -24.596 -21.623 -10.111  0.00  0.00      C2   H
ATOM   3239 HG23 THR A 329     -25.354 -23.056  -9.575  0.00  0.00      C2   H
ATOM   3240  N   LYS A 330     -21.526 -23.696 -12.803  0.00  0.00      C2   N
ATOM   3241  CA  LYS A 330     -20.183 -24.270 -12.675  0.00  0.00      C2   C
ATOM   3242  C   LYS A 330     -19.055 -23.212 -12.718  0.00  0.00      C2   C
ATOM   3243  O   LYS A 330     -18.064 -23.405 -12.097  0.00  0.00      C2   O
ATOM   3244  CB  LYS A 330     -20.002 -25.420 -13.677  0.00  0.00      C2   C
ATOM   3245  CG  LYS A 330     -20.944 -26.638 -13.572  0.00  0.00      C2   C
ATOM   3246  CD  LYS A 330     -20.227 -27.960 -13.181  0.00  0.00      C2   C
ATOM   3247  CE  LYS A 330     -21.246 -29.065 -12.910  0.00  0.00      C2   C
ATOM   3248  NZ  LYS A 330     -20.613 -30.345 -12.515  0.00  0.00      C2   N
ATOM   3249  H   LYS A 330     -22.063 -24.178 -13.509  0.00  0.00      C2   H
ATOM   3250  HA  LYS A 330     -20.074 -24.693 -11.677  0.00  0.00      C2   H
ATOM   3251  HB3 LYS A 330     -18.983 -25.806 -13.692  0.00  0.00      C2   H
ATOM   3252  HB2 LYS A 330     -20.258 -24.997 -14.648  0.00  0.00      C2   H
ATOM   3253  HG3 LYS A 330     -21.522 -26.675 -14.495  0.00  0.00      C2   H
ATOM   3254  HG2 LYS A 330     -21.707 -26.287 -12.877  0.00  0.00      C2   H
ATOM   3255  HD3 LYS A 330     -19.575 -27.912 -12.308  0.00  0.00      C2   H
ATOM   3256  HD2 LYS A 330     -19.650 -28.326 -14.030  0.00  0.00      C2   H
ATOM   3257  HE3 LYS A 330     -21.717 -29.350 -13.850  0.00  0.00      C2   H
ATOM   3258  HE2 LYS A 330     -22.010 -28.927 -12.145  0.00  0.00      C2   H
ATOM   3259  HZ1 LYS A 330     -21.397 -30.965 -12.374  0.00  0.00      C2   H
ATOM   3260  HZ2 LYS A 330     -19.969 -30.761 -13.173  0.00  0.00      C2   H
ATOM   3261  HZ3 LYS A 330     -19.995 -30.333 -11.716  0.00  0.00      C2   H
ATOM   3262  N   ASN A 331     -19.188 -22.167 -13.534  0.00  0.00      C2   N
ATOM   3263  CA  ASN A 331     -18.064 -21.305 -13.792  0.00  0.00      C2   C
ATOM   3264  C   ASN A 331     -18.197 -20.212 -12.744  0.00  0.00      C2   C
ATOM   3265  O   ASN A 331     -17.255 -19.915 -12.020  0.00  0.00      C2   O
ATOM   3266  CB  ASN A 331     -17.864 -20.833 -15.251  0.00  0.00      C2   C
ATOM   3267  CG  ASN A 331     -17.891 -21.982 -16.268  0.00  0.00      C2   C
ATOM   3268  OD1 ASN A 331     -17.043 -22.813 -16.184  0.00  0.00      C2   O
ATOM   3269  ND2 ASN A 331     -18.726 -21.811 -17.291  0.00  0.00      C2   N
ATOM   3270  H   ASN A 331     -20.075 -22.214 -14.015  0.00  0.00      C2   H
ATOM   3271  HA  ASN A 331     -17.095 -21.732 -13.536  0.00  0.00      C2   H
ATOM   3272  HB3 ASN A 331     -16.890 -20.344 -15.238  0.00  0.00      C2   H
ATOM   3273  HB2 ASN A 331     -18.526 -20.019 -15.547  0.00  0.00      C2   H
ATOM   3274 HD22 ASN A 331     -18.833 -22.483 -18.037  0.00  0.00      C2   H
ATOM   3275 HD21 ASN A 331     -19.441 -21.110 -17.418  0.00  0.00      C2   H
ATOM   3276  N   VAL A 332     -19.441 -19.650 -12.486  0.00  0.00      C2   N
ATOM   3277  CA  VAL A 332     -19.726 -18.651 -11.450  0.00  0.00      C2   C
ATOM   3278  C   VAL A 332     -19.405 -19.218 -10.062  0.00  0.00      C2   C
ATOM   3279  O   VAL A 332     -18.854 -18.508  -9.274  0.00  0.00      C2   O
ATOM   3280  CB  VAL A 332     -21.256 -18.252 -11.461  0.00  0.00      C2   C
ATOM   3281  CG1 VAL A 332     -21.683 -17.252 -10.307  0.00  0.00      C2   C
ATOM   3282  CG2 VAL A 332     -21.741 -17.643 -12.806  0.00  0.00      C2   C
ATOM   3283  H   VAL A 332     -20.233 -19.868 -13.074  0.00  0.00      C2   H
ATOM   3284  HA  VAL A 332     -19.044 -17.825 -11.650  0.00  0.00      C2   H
ATOM   3285  HB  VAL A 332     -21.865 -19.155 -11.423  0.00  0.00      C2   H
ATOM   3286 HG11 VAL A 332     -21.552 -17.591  -9.280  0.00  0.00      C2   H
ATOM   3287 HG12 VAL A 332     -21.141 -16.307 -10.335  0.00  0.00      C2   H
ATOM   3288 HG13 VAL A 332     -22.744 -17.037 -10.435  0.00  0.00      C2   H
ATOM   3289 HG21 VAL A 332     -21.042 -17.878 -13.609  0.00  0.00      C2   H
ATOM   3290 HG22 VAL A 332     -22.699 -18.134 -12.976  0.00  0.00      C2   H
ATOM   3291 HG23 VAL A 332     -22.007 -16.586 -12.783  0.00  0.00      C2   H
ATOM   3292  N   GLN A 333     -19.900 -20.447  -9.655  0.00  0.00      C2   N
ATOM   3293  CA  GLN A 333     -19.724 -20.948  -8.286  0.00  0.00      C2   C
ATOM   3294  C   GLN A 333     -18.247 -21.145  -7.900  0.00  0.00      C2   C
ATOM   3295  O   GLN A 333     -17.879 -20.911  -6.749  0.00  0.00      C2   O
ATOM   3296  CB  GLN A 333     -20.647 -22.153  -8.186  0.00  0.00      C2   C
ATOM   3297  CG  GLN A 333     -20.779 -22.664  -6.735  0.00  0.00      C2   C
ATOM   3298  CD  GLN A 333     -21.718 -23.880  -6.855  0.00  0.00      C2   C
ATOM   3299  OE1 GLN A 333     -21.338 -24.921  -7.396  0.00  0.00      C2   O
ATOM   3300  NE2 GLN A 333     -22.904 -23.834  -6.214  0.00  0.00      C2   N
ATOM   3301  H   GLN A 333     -20.342 -21.045 -10.339  0.00  0.00      C2   H
ATOM   3302  HA  GLN A 333     -20.038 -20.124  -7.645  0.00  0.00      C2   H
ATOM   3303  HB3 GLN A 333     -20.192 -22.975  -8.738  0.00  0.00      C2   H
ATOM   3304  HB2 GLN A 333     -21.620 -22.128  -8.678  0.00  0.00      C2   H
ATOM   3305  HG3 GLN A 333     -21.290 -21.905  -6.143  0.00  0.00      C2   H
ATOM   3306  HG2 GLN A 333     -19.805 -22.894  -6.302  0.00  0.00      C2   H
ATOM   3307 HE22 GLN A 333     -23.557 -24.605  -6.207  0.00  0.00      C2   H
ATOM   3308 HE21 GLN A 333     -23.282 -22.964  -5.866  0.00  0.00      C2   H
ATOM   3309  N   PHE A 334     -17.454 -21.418  -8.943  0.00  0.00      C2   N
ATOM   3310  CA  PHE A 334     -15.985 -21.432  -8.817  0.00  0.00      C2   C
ATOM   3311  C   PHE A 334     -15.380 -20.074  -8.447  0.00  0.00      C2   C
ATOM   3312  O   PHE A 334     -14.717 -19.900  -7.435  0.00  0.00      C2   O
ATOM   3313  CB  PHE A 334     -15.308 -22.140 -10.102  0.00  0.00      C2   C
ATOM   3314  CG  PHE A 334     -13.806 -21.852 -10.189  0.00  0.00      C2   C
ATOM   3315  CD1 PHE A 334     -12.967 -22.360  -9.235  0.00  0.00      C2   C
ATOM   3316  CD2 PHE A 334     -13.384 -20.854 -11.144  0.00  0.00      C2   C
ATOM   3317  CE1 PHE A 334     -11.632 -21.885  -9.261  0.00  0.00      C2   C
ATOM   3318  CE2 PHE A 334     -12.068 -20.426 -11.157  0.00  0.00      C2   C
ATOM   3319  CZ  PHE A 334     -11.153 -21.058 -10.304  0.00  0.00      C2   C
ATOM   3320  H   PHE A 334     -17.937 -21.514  -9.825  0.00  0.00      C2   H
ATOM   3321  HA  PHE A 334     -15.716 -22.075  -7.978  0.00  0.00      C2   H
ATOM   3322  HB3 PHE A 334     -15.804 -21.781 -11.003  0.00  0.00      C2   H
ATOM   3323  HB2 PHE A 334     -15.441 -23.220 -10.164  0.00  0.00      C2   H
ATOM   3324  HD1 PHE A 334     -13.314 -22.860  -8.342  0.00  0.00      C2   H
ATOM   3325  HD2 PHE A 334     -14.031 -20.382 -11.868  0.00  0.00      C2   H
ATOM   3326  HE1 PHE A 334     -10.930 -22.170  -8.492  0.00  0.00      C2   H
ATOM   3327  HE2 PHE A 334     -11.759 -19.645 -11.836  0.00  0.00      C2   H
ATOM   3328  HZ  PHE A 334     -10.117 -20.766 -10.394  0.00  0.00      C2   H
ATOM   3329  N   VAL A 335     -15.696 -19.080  -9.296  0.00  0.00      C2   N
ATOM   3330  CA  VAL A 335     -15.236 -17.666  -9.211  0.00  0.00      C2   C
ATOM   3331  C   VAL A 335     -15.578 -17.013  -7.855  0.00  0.00      C2   C
ATOM   3332  O   VAL A 335     -14.758 -16.330  -7.284  0.00  0.00      C2   O
ATOM   3333  CB  VAL A 335     -15.594 -16.778 -10.414  0.00  0.00      C2   C
ATOM   3334  CG1 VAL A 335     -15.434 -15.283 -10.384  0.00  0.00      C2   C
ATOM   3335  CG2 VAL A 335     -14.907 -17.257 -11.681  0.00  0.00      C2   C
ATOM   3336  H   VAL A 335     -16.169 -19.310 -10.158  0.00  0.00      C2   H
ATOM   3337  HA  VAL A 335     -14.153 -17.793  -9.195  0.00  0.00      C2   H
ATOM   3338  HB  VAL A 335     -16.665 -16.976 -10.463  0.00  0.00      C2   H
ATOM   3339 HG11 VAL A 335     -14.419 -14.963 -10.151  0.00  0.00      C2   H
ATOM   3340 HG12 VAL A 335     -15.693 -14.675 -11.250  0.00  0.00      C2   H
ATOM   3341 HG13 VAL A 335     -16.127 -14.922  -9.623  0.00  0.00      C2   H
ATOM   3342 HG21 VAL A 335     -13.926 -16.781 -11.654  0.00  0.00      C2   H
ATOM   3343 HG22 VAL A 335     -14.699 -18.327 -11.678  0.00  0.00      C2   H
ATOM   3344 HG23 VAL A 335     -15.466 -16.969 -12.571  0.00  0.00      C2   H
ATOM   3345  N   PHE A 336     -16.795 -17.278  -7.363  0.00  0.00      C2   N
ATOM   3346  CA  PHE A 336     -17.467 -16.915  -6.106  0.00  0.00      C2   C
ATOM   3347  C   PHE A 336     -16.648 -17.430  -4.927  0.00  0.00      C2   C
ATOM   3348  O   PHE A 336     -16.078 -16.636  -4.125  0.00  0.00      C2   O
ATOM   3349  CB  PHE A 336     -18.951 -17.500  -6.184  0.00  0.00      C2   C
ATOM   3350  CG  PHE A 336     -19.748 -17.082  -5.018  0.00  0.00      C2   C
ATOM   3351  CD1 PHE A 336     -20.284 -15.804  -5.127  0.00  0.00      C2   C
ATOM   3352  CD2 PHE A 336     -19.857 -17.858  -3.823  0.00  0.00      C2   C
ATOM   3353  CE1 PHE A 336     -20.992 -15.270  -4.010  0.00  0.00      C2   C
ATOM   3354  CE2 PHE A 336     -20.466 -17.275  -2.689  0.00  0.00      C2   C
ATOM   3355  CZ  PHE A 336     -21.039 -16.015  -2.832  0.00  0.00      C2   C
ATOM   3356  H   PHE A 336     -17.363 -17.954  -7.854  0.00  0.00      C2   H
ATOM   3357  HA  PHE A 336     -17.548 -15.831  -6.187  0.00  0.00      C2   H
ATOM   3358  HB3 PHE A 336     -18.902 -18.583  -6.300  0.00  0.00      C2   H
ATOM   3359  HB2 PHE A 336     -19.385 -17.221  -7.144  0.00  0.00      C2   H
ATOM   3360  HD1 PHE A 336     -20.275 -15.249  -6.053  0.00  0.00      C2   H
ATOM   3361  HD2 PHE A 336     -19.405 -18.832  -3.705  0.00  0.00      C2   H
ATOM   3362  HE1 PHE A 336     -21.399 -14.274  -4.103  0.00  0.00      C2   H
ATOM   3363  HE2 PHE A 336     -20.687 -17.760  -1.750  0.00  0.00      C2   H
ATOM   3364  HZ  PHE A 336     -21.598 -15.635  -1.990  0.00  0.00      C2   H
ATOM   3365  N   ASP A 337     -16.609 -18.779  -4.735  0.00  0.00      C2   N
ATOM   3366  CA  ASP A 337     -15.718 -19.485  -3.793  0.00  0.00      C2   C
ATOM   3367  C   ASP A 337     -14.285 -19.152  -3.836  0.00  0.00      C2   C
ATOM   3368  O   ASP A 337     -13.678 -18.942  -2.775  0.00  0.00      C2   O
ATOM   3369  CB  ASP A 337     -15.930 -20.976  -3.485  0.00  0.00      C2   C
ATOM   3370  CG  ASP A 337     -17.265 -21.577  -3.072  0.00  0.00      C2   C
ATOM   3371  OD1 ASP A 337     -18.329 -20.938  -3.093  0.00  0.00      C2   O
ATOM   3372  OD2 ASP A 337     -17.336 -22.764  -2.671  0.00  0.00      C2   O
ATOM   3373  H   ASP A 337     -17.006 -19.406  -5.421  0.00  0.00      C2   H
ATOM   3374  HA  ASP A 337     -15.996 -19.097  -2.813  0.00  0.00      C2   H
ATOM   3375  HB3 ASP A 337     -15.185 -21.228  -2.730  0.00  0.00      C2   H
ATOM   3376  HB2 ASP A 337     -15.683 -21.512  -4.401  0.00  0.00      C2   H
ATOM   3377  N   ALA A 338     -13.620 -19.035  -5.012  0.00  0.00      C2   N
ATOM   3378  CA  ALA A 338     -12.248 -18.554  -5.151  0.00  0.00      C2   C
ATOM   3379  C   ALA A 338     -12.150 -17.059  -4.603  0.00  0.00      C2   C
ATOM   3380  O   ALA A 338     -11.261 -16.784  -3.797  0.00  0.00      C2   O
ATOM   3381  CB  ALA A 338     -11.775 -18.420  -6.598  0.00  0.00      C2   C
ATOM   3382  H   ALA A 338     -14.088 -19.103  -5.905  0.00  0.00      C2   H
ATOM   3383  HA  ALA A 338     -11.449 -19.014  -4.569  0.00  0.00      C2   H
ATOM   3384  HB1 ALA A 338     -10.763 -18.014  -6.594  0.00  0.00      C2   H
ATOM   3385  HB2 ALA A 338     -11.699 -19.409  -7.049  0.00  0.00      C2   H
ATOM   3386  HB3 ALA A 338     -12.433 -17.910  -7.302  0.00  0.00      C2   H
ATOM   3387  N   VAL A 339     -13.063 -16.142  -5.009  0.00  0.00      C2   N
ATOM   3388  CA  VAL A 339     -13.041 -14.717  -4.509  0.00  0.00      C2   C
ATOM   3389  C   VAL A 339     -13.185 -14.673  -2.946  0.00  0.00      C2   C
ATOM   3390  O   VAL A 339     -12.534 -13.979  -2.224  0.00  0.00      C2   O
ATOM   3391  CB  VAL A 339     -14.159 -13.773  -5.111  0.00  0.00      C2   C
ATOM   3392  CG1 VAL A 339     -14.887 -12.734  -4.252  0.00  0.00      C2   C
ATOM   3393  CG2 VAL A 339     -13.610 -13.099  -6.394  0.00  0.00      C2   C
ATOM   3394  H   VAL A 339     -13.683 -16.298  -5.791  0.00  0.00      C2   H
ATOM   3395  HA  VAL A 339     -12.068 -14.324  -4.800  0.00  0.00      C2   H
ATOM   3396  HB  VAL A 339     -14.919 -14.495  -5.411  0.00  0.00      C2   H
ATOM   3397 HG11 VAL A 339     -15.453 -13.084  -3.388  0.00  0.00      C2   H
ATOM   3398 HG12 VAL A 339     -14.056 -12.119  -3.907  0.00  0.00      C2   H
ATOM   3399 HG13 VAL A 339     -15.647 -12.134  -4.753  0.00  0.00      C2   H
ATOM   3400 HG21 VAL A 339     -12.804 -12.414  -6.130  0.00  0.00      C2   H
ATOM   3401 HG22 VAL A 339     -13.050 -13.829  -6.978  0.00  0.00      C2   H
ATOM   3402 HG23 VAL A 339     -14.383 -12.703  -7.052  0.00  0.00      C2   H
ATOM   3403  N   THR A 340     -14.058 -15.544  -2.420  0.00  0.00      C2   N
ATOM   3404  CA  THR A 340     -14.146 -15.703  -1.038  0.00  0.00      C2   C
ATOM   3405  C   THR A 340     -12.891 -16.218  -0.320  0.00  0.00      C2   C
ATOM   3406  O   THR A 340     -12.567 -15.710   0.764  0.00  0.00      C2   O
ATOM   3407  CB  THR A 340     -15.372 -16.532  -0.629  0.00  0.00      C2   C
ATOM   3408  OG1 THR A 340     -16.566 -15.972  -1.163  0.00  0.00      C2   O
ATOM   3409  CG2 THR A 340     -15.580 -16.555   0.881  0.00  0.00      C2   C
ATOM   3410  H   THR A 340     -14.617 -16.159  -2.994  0.00  0.00      C2   H
ATOM   3411  HA  THR A 340     -14.407 -14.754  -0.570  0.00  0.00      C2   H
ATOM   3412  HB  THR A 340     -15.235 -17.511  -1.089  0.00  0.00      C2   H
ATOM   3413  HG1 THR A 340     -16.484 -16.040  -2.117  0.00  0.00      C2   H
ATOM   3414 HG21 THR A 340     -14.803 -17.156   1.355  0.00  0.00      C2   H
ATOM   3415 HG22 THR A 340     -15.493 -15.529   1.237  0.00  0.00      C2   H
ATOM   3416 HG23 THR A 340     -16.538 -17.022   1.109  0.00  0.00      C2   H
ATOM   3417  N   ASP A 341     -12.238 -17.203  -0.908  0.00  0.00      C2   N
ATOM   3418  CA  ASP A 341     -10.992 -17.718  -0.320  0.00  0.00      C2   C
ATOM   3419  C   ASP A 341      -9.955 -16.547  -0.213  0.00  0.00      C2   C
ATOM   3420  O   ASP A 341      -9.293 -16.335   0.785  0.00  0.00      C2   O
ATOM   3421  CB  ASP A 341     -10.594 -19.016  -1.039  0.00  0.00      C2   C
ATOM   3422  CG  ASP A 341      -9.453 -19.662  -0.322  0.00  0.00      C2   C
ATOM   3423  OD1 ASP A 341      -9.575 -19.922   0.877  0.00  0.00      C2   O
ATOM   3424  OD2 ASP A 341      -8.400 -20.023  -0.966  0.00  0.00      C2   O
ATOM   3425  H   ASP A 341     -12.631 -17.755  -1.657  0.00  0.00      C2   H
ATOM   3426  HA  ASP A 341     -11.213 -17.952   0.721  0.00  0.00      C2   H
ATOM   3427  HB3 ASP A 341     -10.386 -18.754  -2.077  0.00  0.00      C2   H
ATOM   3428  HB2 ASP A 341     -11.461 -19.677  -1.041  0.00  0.00      C2   H
ATOM   3429  N   VAL A 342      -9.814 -15.794  -1.325  0.00  0.00      C2   N
ATOM   3430  CA  VAL A 342      -8.993 -14.578  -1.582  0.00  0.00      C2   C
ATOM   3431  C   VAL A 342      -9.182 -13.572  -0.409  0.00  0.00      C2   C
ATOM   3432  O   VAL A 342      -8.199 -13.407   0.292  0.00  0.00      C2   O
ATOM   3433  CB  VAL A 342      -9.361 -13.995  -3.032  0.00  0.00      C2   C
ATOM   3434  CG1 VAL A 342      -9.116 -12.459  -3.304  0.00  0.00      C2   C
ATOM   3435  CG2 VAL A 342      -8.717 -14.732  -4.188  0.00  0.00      C2   C
ATOM   3436  H   VAL A 342     -10.278 -16.137  -2.155  0.00  0.00      C2   H
ATOM   3437  HA  VAL A 342      -7.962 -14.931  -1.583  0.00  0.00      C2   H
ATOM   3438  HB  VAL A 342     -10.421 -14.114  -3.259  0.00  0.00      C2   H
ATOM   3439 HG11 VAL A 342      -8.829 -12.296  -4.343  0.00  0.00      C2   H
ATOM   3440 HG12 VAL A 342      -9.876 -11.836  -2.832  0.00  0.00      C2   H
ATOM   3441 HG13 VAL A 342      -8.224 -12.182  -2.742  0.00  0.00      C2   H
ATOM   3442 HG21 VAL A 342      -7.656 -14.666  -4.429  0.00  0.00      C2   H
ATOM   3443 HG22 VAL A 342      -8.830 -15.816  -4.180  0.00  0.00      C2   H
ATOM   3444 HG23 VAL A 342      -9.136 -14.472  -5.160  0.00  0.00      C2   H
ATOM   3445  N   ILE A 343     -10.361 -13.008  -0.209  0.00  0.00      C2   N
ATOM   3446  CA  ILE A 343     -10.691 -12.026   0.760  0.00  0.00      C2   C
ATOM   3447  C   ILE A 343     -10.472 -12.576   2.212  0.00  0.00      C2   C
ATOM   3448  O   ILE A 343     -10.036 -11.771   3.024  0.00  0.00      C2   O
ATOM   3449  CB  ILE A 343     -12.148 -11.435   0.680  0.00  0.00      C2   C
ATOM   3450  CG1 ILE A 343     -13.298 -12.238   1.279  0.00  0.00      C2   C
ATOM   3451  CG2 ILE A 343     -12.522 -10.812  -0.655  0.00  0.00      C2   C
ATOM   3452  CD1 ILE A 343     -14.742 -11.994   0.931  0.00  0.00      C2   C
ATOM   3453  H   ILE A 343     -11.061 -13.294  -0.878  0.00  0.00      C2   H
ATOM   3454  HA  ILE A 343     -10.000 -11.203   0.576  0.00  0.00      C2   H
ATOM   3455  HB  ILE A 343     -12.122 -10.639   1.424  0.00  0.00      C2   H
ATOM   3456 HG13 ILE A 343     -13.267 -12.070   2.355  0.00  0.00      C2   H
ATOM   3457 HG12 ILE A 343     -13.130 -13.315   1.253  0.00  0.00      C2   H
ATOM   3458 HG21 ILE A 343     -12.829 -11.556  -1.389  0.00  0.00      C2   H
ATOM   3459 HG22 ILE A 343     -13.248 -10.008  -0.532  0.00  0.00      C2   H
ATOM   3460 HG23 ILE A 343     -11.664 -10.317  -1.110  0.00  0.00      C2   H
ATOM   3461 HD11 ILE A 343     -14.864 -10.943   0.669  0.00  0.00      C2   H
ATOM   3462 HD12 ILE A 343     -15.034 -12.732   0.184  0.00  0.00      C2   H
ATOM   3463 HD13 ILE A 343     -15.362 -12.251   1.790  0.00  0.00      C2   H
ATOM   3464  N   ILE A 344     -10.758 -13.891   2.446  0.00  0.00      C2   N
ATOM   3465  CA  ILE A 344     -10.420 -14.411   3.801  0.00  0.00      C2   C
ATOM   3466  C   ILE A 344      -8.925 -14.574   4.005  0.00  0.00      C2   C
ATOM   3467  O   ILE A 344      -8.442 -14.037   5.004  0.00  0.00      C2   O
ATOM   3468  CB  ILE A 344     -11.198 -15.637   4.198  0.00  0.00      C2   C
ATOM   3469  CG1 ILE A 344     -12.725 -15.417   4.172  0.00  0.00      C2   C
ATOM   3470  CG2 ILE A 344     -10.830 -16.389   5.545  0.00  0.00      C2   C
ATOM   3471  CD1 ILE A 344     -13.573 -16.644   4.306  0.00  0.00      C2   C
ATOM   3472  H   ILE A 344     -11.110 -14.450   1.681  0.00  0.00      C2   H
ATOM   3473  HA  ILE A 344     -10.738 -13.695   4.560  0.00  0.00      C2   H
ATOM   3474  HB  ILE A 344     -11.012 -16.321   3.370  0.00  0.00      C2   H
ATOM   3475 HG13 ILE A 344     -13.026 -14.986   3.218  0.00  0.00      C2   H
ATOM   3476 HG12 ILE A 344     -12.952 -14.640   4.902  0.00  0.00      C2   H
ATOM   3477 HG21 ILE A 344      -9.758 -16.584   5.577  0.00  0.00      C2   H
ATOM   3478 HG22 ILE A 344     -11.274 -15.914   6.419  0.00  0.00      C2   H
ATOM   3479 HG23 ILE A 344     -11.208 -17.406   5.436  0.00  0.00      C2   H
ATOM   3480 HD11 ILE A 344     -14.571 -16.206   4.323  0.00  0.00      C2   H
ATOM   3481 HD12 ILE A 344     -13.483 -17.363   3.491  0.00  0.00      C2   H
ATOM   3482 HD13 ILE A 344     -13.475 -17.177   5.252  0.00  0.00      C2   H
ATOM   3483  N   LYS A 345      -8.241 -15.119   2.991  0.00  0.00      C2   N
ATOM   3484  CA  LYS A 345      -6.767 -15.221   3.059  0.00  0.00      C2   C
ATOM   3485  C   LYS A 345      -6.051 -13.900   3.118  0.00  0.00      C2   C
ATOM   3486  O   LYS A 345      -4.919 -13.762   3.703  0.00  0.00      C2   O
ATOM   3487  CB  LYS A 345      -6.161 -16.207   2.047  0.00  0.00      C2   C
ATOM   3488  CG  LYS A 345      -6.214 -17.650   2.567  0.00  0.00      C2   C
ATOM   3489  CD  LYS A 345      -7.576 -18.280   2.974  0.00  0.00      C2   C
ATOM   3490  CE  LYS A 345      -7.554 -19.723   3.481  0.00  0.00      C2   C
ATOM   3491  NZ  LYS A 345      -7.559 -20.752   2.431  0.00  0.00      C2   N
ATOM   3492  H   LYS A 345      -8.768 -15.493   2.215  0.00  0.00      C2   H
ATOM   3493  HA  LYS A 345      -6.615 -15.655   4.047  0.00  0.00      C2   H
ATOM   3494  HB3 LYS A 345      -5.172 -15.851   1.759  0.00  0.00      C2   H
ATOM   3495  HB2 LYS A 345      -6.746 -16.346   1.138  0.00  0.00      C2   H
ATOM   3496  HG3 LYS A 345      -5.547 -17.742   3.424  0.00  0.00      C2   H
ATOM   3497  HG2 LYS A 345      -5.748 -18.324   1.848  0.00  0.00      C2   H
ATOM   3498  HD3 LYS A 345      -8.288 -18.169   2.156  0.00  0.00      C2   H
ATOM   3499  HD2 LYS A 345      -8.112 -17.782   3.781  0.00  0.00      C2   H
ATOM   3500  HE3 LYS A 345      -8.451 -19.996   4.037  0.00  0.00      C2   H
ATOM   3501  HE2 LYS A 345      -6.627 -19.909   4.025  0.00  0.00      C2   H
ATOM   3502  HZ1 LYS A 345      -7.472 -21.667   2.850  0.00  0.00      C2   H
ATOM   3503  HZ2 LYS A 345      -8.407 -20.586   1.908  0.00  0.00      C2   H
ATOM   3504  HZ3 LYS A 345      -6.807 -20.557   1.785  0.00  0.00      C2   H
ATOM   3505  N   ASN A 346      -6.651 -12.913   2.448  0.00  0.00      C2   N
ATOM   3506  CA  ASN A 346      -6.175 -11.468   2.367  0.00  0.00      C2   C
ATOM   3507  C   ASN A 346      -6.143 -10.826   3.697  0.00  0.00      C2   C
ATOM   3508  O   ASN A 346      -5.135 -10.242   4.060  0.00  0.00      C2   O
ATOM   3509  CB  ASN A 346      -7.044 -10.594   1.443  0.00  0.00      C2   C
ATOM   3510  CG  ASN A 346      -6.733 -10.636  -0.071  0.00  0.00      C2   C
ATOM   3511  OD1 ASN A 346      -5.822 -11.358  -0.492  0.00  0.00      C2   O
ATOM   3512  ND2 ASN A 346      -7.417  -9.997  -1.007  0.00  0.00      C2   N
ATOM   3513  H   ASN A 346      -7.535 -13.120   2.006  0.00  0.00      C2   H
ATOM   3514  HA  ASN A 346      -5.165 -11.564   1.968  0.00  0.00      C2   H
ATOM   3515  HB3 ASN A 346      -6.935  -9.529   1.645  0.00  0.00      C2   H
ATOM   3516  HB2 ASN A 346      -8.096 -10.729   1.697  0.00  0.00      C2   H
ATOM   3517 HD22 ASN A 346      -6.961  -9.985  -1.907  0.00  0.00      C2   H
ATOM   3518 HD21 ASN A 346      -8.079  -9.280  -0.746  0.00  0.00      C2   H
ATOM   3519  N   ASN A 347      -7.199 -11.024   4.562  0.00  0.00      C2   N
ATOM   3520  CA  ASN A 347      -7.266 -10.364   5.820  0.00  0.00      C2   C
ATOM   3521  C   ASN A 347      -6.217 -11.002   6.834  0.00  0.00      C2   C
ATOM   3522  O   ASN A 347      -5.523 -10.356   7.561  0.00  0.00      C2   O
ATOM   3523  CB  ASN A 347      -8.555 -10.553   6.521  0.00  0.00      C2   C
ATOM   3524  CG  ASN A 347      -9.752  -9.977   5.838  0.00  0.00      C2   C
ATOM   3525  OD1 ASN A 347      -9.629  -9.289   4.826  0.00  0.00      C2   O
ATOM   3526  ND2 ASN A 347     -10.947 -10.027   6.447  0.00  0.00      C2   N
ATOM   3527  H   ASN A 347      -8.019 -11.500   4.213  0.00  0.00      C2   H
ATOM   3528  HA  ASN A 347      -7.034  -9.315   5.637  0.00  0.00      C2   H
ATOM   3529  HB3 ASN A 347      -8.652 -10.134   7.523  0.00  0.00      C2   H
ATOM   3530  HB2 ASN A 347      -8.793 -11.613   6.609  0.00  0.00      C2   H
ATOM   3531 HD22 ASN A 347     -11.820  -9.714   6.046  0.00  0.00      C2   H
ATOM   3532 HD21 ASN A 347     -10.908 -10.439   7.368  0.00  0.00      C2   H
ATOM   3533  N   LEU A 348      -6.106 -12.318   6.822  0.00  0.00      C2   N
ATOM   3534  CA  LEU A 348      -5.185 -13.123   7.557  0.00  0.00      C2   C
ATOM   3535  C   LEU A 348      -3.637 -12.685   7.357  0.00  0.00      C2   C
ATOM   3536  O   LEU A 348      -2.898 -12.661   8.326  0.00  0.00      C2   O
ATOM   3537  CB  LEU A 348      -5.482 -14.615   7.131  0.00  0.00      C2   C
ATOM   3538  CG  LEU A 348      -6.842 -15.304   7.587  0.00  0.00      C2   C
ATOM   3539  CD1 LEU A 348      -7.050 -16.683   6.908  0.00  0.00      C2   C
ATOM   3540  CD2 LEU A 348      -6.929 -15.358   9.148  0.00  0.00      C2   C
ATOM   3541  H   LEU A 348      -6.852 -12.813   6.355  0.00  0.00      C2   H
ATOM   3542  HA  LEU A 348      -5.381 -13.052   8.627  0.00  0.00      C2   H
ATOM   3543  HB3 LEU A 348      -4.611 -15.129   7.537  0.00  0.00      C2   H
ATOM   3544  HB2 LEU A 348      -5.302 -14.676   6.058  0.00  0.00      C2   H
ATOM   3545  HG  LEU A 348      -7.675 -14.644   7.344  0.00  0.00      C2   H
ATOM   3546 HD11 LEU A 348      -7.692 -16.604   6.031  0.00  0.00      C2   H
ATOM   3547 HD12 LEU A 348      -6.124 -17.185   6.631  0.00  0.00      C2   H
ATOM   3548 HD13 LEU A 348      -7.495 -17.373   7.625  0.00  0.00      C2   H
ATOM   3549 HD21 LEU A 348      -7.346 -16.285   9.542  0.00  0.00      C2   H
ATOM   3550 HD22 LEU A 348      -5.913 -15.302   9.539  0.00  0.00      C2   H
ATOM   3551 HD23 LEU A 348      -7.565 -14.644   9.670  0.00  0.00      C2   H
ATOM   3552  N   LYS A 349      -3.274 -12.345   6.101  0.00  0.00      C2   N
ATOM   3553  CA  LYS A 349      -1.895 -11.982   5.644  0.00  0.00      C2   C
ATOM   3554  C   LYS A 349      -1.545 -10.626   6.240  0.00  0.00      C2   C
ATOM   3555  O   LYS A 349      -0.436 -10.398   6.568  0.00  0.00      C2   O
ATOM   3556  CB  LYS A 349      -1.828 -12.009   4.120  0.00  0.00      C2   C
ATOM   3557  CG  LYS A 349      -1.751 -13.456   3.593  0.00  0.00      C2   C
ATOM   3558  CD  LYS A 349      -1.665 -13.595   2.096  0.00  0.00      C2   C
ATOM   3559  CE  LYS A 349      -2.907 -13.209   1.226  0.00  0.00      C2   C
ATOM   3560  NZ  LYS A 349      -2.803 -13.599  -0.182  0.00  0.00      C2   N
ATOM   3561  H   LYS A 349      -3.916 -12.562   5.353  0.00  0.00      C2   H
ATOM   3562  HA  LYS A 349      -1.191 -12.761   5.936  0.00  0.00      C2   H
ATOM   3563  HB3 LYS A 349      -0.914 -11.536   3.760  0.00  0.00      C2   H
ATOM   3564  HB2 LYS A 349      -2.648 -11.443   3.679  0.00  0.00      C2   H
ATOM   3565  HG3 LYS A 349      -2.514 -14.091   4.044  0.00  0.00      C2   H
ATOM   3566  HG2 LYS A 349      -0.827 -13.933   3.920  0.00  0.00      C2   H
ATOM   3567  HD3 LYS A 349      -1.609 -14.682   2.027  0.00  0.00      C2   H
ATOM   3568  HD2 LYS A 349      -0.718 -13.266   1.669  0.00  0.00      C2   H
ATOM   3569  HE3 LYS A 349      -3.207 -12.161   1.266  0.00  0.00      C2   H
ATOM   3570  HE2 LYS A 349      -3.768 -13.785   1.565  0.00  0.00      C2   H
ATOM   3571  HZ1 LYS A 349      -2.382 -14.513  -0.270  0.00  0.00      C2   H
ATOM   3572  HZ2 LYS A 349      -3.709 -13.765  -0.597  0.00  0.00      C2   H
ATOM   3573  HZ3 LYS A 349      -2.286 -12.864  -0.642  0.00  0.00      C2   H
ATOM   3574  N   ASP A 350      -2.541  -9.693   6.391  0.00  0.00      C2   N
ATOM   3575  CA  ASP A 350      -2.385  -8.436   7.114  0.00  0.00      C2   C
ATOM   3576  C   ASP A 350      -2.284  -8.655   8.648  0.00  0.00      C2   C
ATOM   3577  O   ASP A 350      -1.548  -7.884   9.275  0.00  0.00      C2   O
ATOM   3578  CB  ASP A 350      -3.391  -7.363   6.836  0.00  0.00      C2   C
ATOM   3579  CG  ASP A 350      -3.318  -6.758   5.422  0.00  0.00      C2   C
ATOM   3580  OD1 ASP A 350      -2.239  -6.752   4.821  0.00  0.00      C2   O
ATOM   3581  OD2 ASP A 350      -4.339  -6.334   4.859  0.00  0.00      C2   O
ATOM   3582  H   ASP A 350      -3.524  -9.756   6.165  0.00  0.00      C2   H
ATOM   3583  HA  ASP A 350      -1.444  -7.993   6.789  0.00  0.00      C2   H
ATOM   3584  HB3 ASP A 350      -3.120  -6.575   7.539  0.00  0.00      C2   H
ATOM   3585  HB2 ASP A 350      -4.395  -7.756   6.995  0.00  0.00      C2   H
ATOM   3586  N   CYS A 351      -2.854  -9.765   9.214  0.00  0.00      C2   N
ATOM   3587  CA  CYS A 351      -2.649 -10.247  10.605  0.00  0.00      C2   C
ATOM   3588  C   CYS A 351      -1.245 -10.916  10.796  0.00  0.00      C2   C
ATOM   3589  O   CYS A 351      -0.739 -11.103  11.893  0.00  0.00      C2   O
ATOM   3590  CB  CYS A 351      -3.732 -11.204  11.062  0.00  0.00      C2   C
ATOM   3591  SG  CYS A 351      -5.391 -10.468  10.863  0.00  0.00      C2   S
ATOM   3592  H   CYS A 351      -3.418 -10.399   8.667  0.00  0.00      C2   H
ATOM   3593  HA  CYS A 351      -2.848  -9.387  11.245  0.00  0.00      C2   H
ATOM   3594  HB3 CYS A 351      -3.581 -11.456  12.112  0.00  0.00      C2   H
ATOM   3595  HB2 CYS A 351      -3.726 -12.183  10.583  0.00  0.00      C2   H
ATOM   3596  HG  CYS A 351      -5.070  -9.494  11.719  0.00  0.00      C2   H
ATOM   3597  N   GLY A 352      -0.659 -11.296   9.649  0.00  0.00      C2   N
ATOM   3598  CA  GLY A 352       0.629 -11.914   9.621  0.00  0.00      C2   C
ATOM   3599  C   GLY A 352       0.565 -13.384  10.008  0.00  0.00      C2   C
ATOM   3600  O   GLY A 352       1.598 -14.013  10.270  0.00  0.00      C2   O
ATOM   3601  H   GLY A 352      -1.218 -11.226   8.811  0.00  0.00      C2   H
ATOM   3602  HA3 GLY A 352       1.342 -11.350  10.223  0.00  0.00      C2   H
ATOM   3603  HA2 GLY A 352       1.033 -11.844   8.611  0.00  0.00      C2   H
ATOM   3604  N   LEU A 353      -0.687 -13.873  10.086  0.00  0.00      C2   N
ATOM   3605  CA  LEU A 353      -0.935 -15.260  10.453  0.00  0.00      C2   C
ATOM   3606  C   LEU A 353      -0.749 -16.246   9.287  0.00  0.00      C2   C
ATOM   3607  O   LEU A 353      -0.251 -17.334   9.491  0.00  0.00      C2   O
ATOM   3608  CB  LEU A 353      -2.337 -15.317  11.117  0.00  0.00      C2   C
ATOM   3609  CG  LEU A 353      -2.701 -16.609  11.726  0.00  0.00      C2   C
ATOM   3610  CD1 LEU A 353      -1.896 -17.045  12.929  0.00  0.00      C2   C
ATOM   3611  CD2 LEU A 353      -4.199 -16.465  12.164  0.00  0.00      C2   C
ATOM   3612  H   LEU A 353      -1.503 -13.298   9.931  0.00  0.00      C2   H
ATOM   3613  HA  LEU A 353      -0.121 -15.499  11.136  0.00  0.00      C2   H
ATOM   3614  HB3 LEU A 353      -2.961 -14.889  10.334  0.00  0.00      C2   H
ATOM   3615  HB2 LEU A 353      -2.276 -14.539  11.878  0.00  0.00      C2   H
ATOM   3616  HG  LEU A 353      -2.679 -17.422  11.001  0.00  0.00      C2   H
ATOM   3617 HD11 LEU A 353      -1.486 -18.024  12.680  0.00  0.00      C2   H
ATOM   3618 HD12 LEU A 353      -1.109 -16.302  13.060  0.00  0.00      C2   H
ATOM   3619 HD13 LEU A 353      -2.404 -17.103  13.892  0.00  0.00      C2   H
ATOM   3620 HD21 LEU A 353      -4.371 -16.730  13.207  0.00  0.00      C2   H
ATOM   3621 HD22 LEU A 353      -4.662 -15.519  11.886  0.00  0.00      C2   H
ATOM   3622 HD23 LEU A 353      -4.723 -17.163  11.510  0.00  0.00      C2   H
ATOM   3623  N   PHE A 354      -1.254 -15.874   8.054  0.00  0.00      C2   N
ATOM   3624  CA  PHE A 354      -1.309 -16.810   6.957  0.00  0.00      C2   C
ATOM   3625  C   PHE A 354       0.132 -16.774   6.366  0.00  0.00      C2   C
ATOM   3626  O   PHE A 354       0.579 -15.667   6.120  0.00  0.00      C2   O
ATOM   3627  CB  PHE A 354      -2.355 -16.467   5.901  0.00  0.00      C2   C
ATOM   3628  CG  PHE A 354      -2.747 -17.574   4.938  0.00  0.00      C2   C
ATOM   3629  CD1 PHE A 354      -3.483 -18.681   5.403  0.00  0.00      C2   C
ATOM   3630  CD2 PHE A 354      -2.446 -17.451   3.586  0.00  0.00      C2   C
ATOM   3631  CE1 PHE A 354      -3.696 -19.783   4.592  0.00  0.00      C2   C
ATOM   3632  CE2 PHE A 354      -2.661 -18.567   2.816  0.00  0.00      C2   C
ATOM   3633  CZ  PHE A 354      -3.314 -19.731   3.227  0.00  0.00      C2   C
ATOM   3634  H   PHE A 354      -1.513 -14.922   7.836  0.00  0.00      C2   H
ATOM   3635  HA  PHE A 354      -1.530 -17.809   7.333  0.00  0.00      C2   H
ATOM   3636  HB3 PHE A 354      -2.027 -15.621   5.297  0.00  0.00      C2   H
ATOM   3637  HB2 PHE A 354      -3.329 -16.153   6.274  0.00  0.00      C2   H
ATOM   3638  HD1 PHE A 354      -3.877 -18.578   6.403  0.00  0.00      C2   H
ATOM   3639  HD2 PHE A 354      -2.060 -16.547   3.138  0.00  0.00      C2   H
ATOM   3640  HE1 PHE A 354      -4.215 -20.647   4.981  0.00  0.00      C2   H
ATOM   3641  HE2 PHE A 354      -2.248 -18.592   1.818  0.00  0.00      C2   H
ATOM   3642  HZ  PHE A 354      -3.502 -20.572   2.577  0.00  0.00      C2   H
ATOM   3643  N   NMA A 354       0.785 -17.945   6.322  0.00  0.00      C2   N
ATOM   3644  CA  NMA A 354       0.230 -19.241   6.360  0.00  0.00      C2   C
ATOM   3645  H   NMA A 354       1.761 -17.801   6.104  0.00  0.00      C2   H
ATOM   3646  1HA NMA A 354       0.711 -19.897   5.634  0.00  0.00      C2   H
ATOM   3647  2HA NMA A 354       0.322 -19.790   7.297  0.00  0.00      C2   H
ATOM   3648  3HA NMA A 354      -0.759 -19.315   5.907  0.00  0.00      C2   H
ATOM   3649  CH3 ACE B   1      11.086  11.134 -54.220  0.00  0.00      C2   C
ATOM   3650  C   ACE B   1      12.271  11.940 -53.716  0.00  0.00      C2   C
ATOM   3651  O   ACE B   1      12.393  12.310 -52.506  0.00  0.00      C2   O
ATOM   3652  1H  ACE B   1      11.538  10.358 -54.839  0.00  0.00      C2   H
ATOM   3653  2H  ACE B   1      10.455  10.726 -53.431  0.00  0.00      C2   H
ATOM   3654  3H  ACE B   1      10.553  11.880 -54.810  0.00  0.00      C2   H
ATOM   3655  N   SER B   2      13.219  12.243 -54.582  0.00  0.00      C2   N
ATOM   3656  CA  SER B   2      14.434  12.982 -54.315  0.00  0.00      C2   C
ATOM   3657  C   SER B   2      14.263  14.330 -53.584  0.00  0.00      C2   C
ATOM   3658  O   SER B   2      15.155  14.728 -52.916  0.00  0.00      C2   O
ATOM   3659  CB  SER B   2      15.225  13.106 -55.625  0.00  0.00      C2   C
ATOM   3660  OG  SER B   2      14.488  13.585 -56.682  0.00  0.00      C2   O
ATOM   3661  H2  SER B   2      13.026  12.020 -55.548  0.00  0.00      C2   H
ATOM   3662  HA  SER B   2      15.017  12.403 -53.599  0.00  0.00      C2   H
ATOM   3663  HB3 SER B   2      15.651  12.126 -55.836  0.00  0.00      C2   H
ATOM   3664  HB2 SER B   2      16.062  13.777 -55.430  0.00  0.00      C2   H
ATOM   3665  HG  SER B   2      15.113  13.529 -57.408  0.00  0.00      C2   H
ATOM   3666  N   GLU B   3      13.061  15.004 -53.598  0.00  0.00      C2   N
ATOM   3667  CA  GLU B   3      12.866  16.256 -52.814  0.00  0.00      C2   C
ATOM   3668  C   GLU B   3      12.771  15.899 -51.257  0.00  0.00      C2   C
ATOM   3669  O   GLU B   3      13.335  16.609 -50.385  0.00  0.00      C2   O
ATOM   3670  CB  GLU B   3      11.713  17.094 -53.228  0.00  0.00      C2   C
ATOM   3671  CG  GLU B   3      11.288  18.365 -52.469  0.00  0.00      C2   C
ATOM   3672  CD  GLU B   3      12.372  19.439 -52.525  0.00  0.00      C2   C
ATOM   3673  OE1 GLU B   3      12.775  20.072 -51.475  0.00  0.00      C2   O
ATOM   3674  OE2 GLU B   3      13.006  19.601 -53.611  0.00  0.00      C2   O
ATOM   3675  H   GLU B   3      12.237  14.663 -54.073  0.00  0.00      C2   H
ATOM   3676  HA  GLU B   3      13.711  16.865 -53.134  0.00  0.00      C2   H
ATOM   3677  HB3 GLU B   3      10.821  16.469 -53.196  0.00  0.00      C2   H
ATOM   3678  HB2 GLU B   3      11.683  17.419 -54.268  0.00  0.00      C2   H
ATOM   3679  HG3 GLU B   3      11.022  18.082 -51.451  0.00  0.00      C2   H
ATOM   3680  HG2 GLU B   3      10.395  18.886 -52.813  0.00  0.00      C2   H
ATOM   3681  N   LEU B   4      12.188  14.715 -50.954  0.00  0.00      C2   N
ATOM   3682  CA  LEU B   4      12.021  14.147 -49.601  0.00  0.00      C2   C
ATOM   3683  C   LEU B   4      13.396  13.729 -49.054  0.00  0.00      C2   C
ATOM   3684  O   LEU B   4      13.621  13.721 -47.846  0.00  0.00      C2   O
ATOM   3685  CB  LEU B   4      11.031  12.859 -49.554  0.00  0.00      C2   C
ATOM   3686  CG  LEU B   4       9.506  13.232 -49.404  0.00  0.00      C2   C
ATOM   3687  CD1 LEU B   4       9.207  13.707 -47.943  0.00  0.00      C2   C
ATOM   3688  CD2 LEU B   4       8.950  14.205 -50.508  0.00  0.00      C2   C
ATOM   3689  H   LEU B   4      11.892  14.156 -51.741  0.00  0.00      C2   H
ATOM   3690  HA  LEU B   4      11.648  14.800 -48.812  0.00  0.00      C2   H
ATOM   3691  HB3 LEU B   4      11.226  12.253 -48.669  0.00  0.00      C2   H
ATOM   3692  HB2 LEU B   4      11.198  12.157 -50.371  0.00  0.00      C2   H
ATOM   3693  HG  LEU B   4       8.902  12.347 -49.605  0.00  0.00      C2   H
ATOM   3694 HD11 LEU B   4      10.060  13.646 -47.268  0.00  0.00      C2   H
ATOM   3695 HD12 LEU B   4       8.988  14.774 -47.968  0.00  0.00      C2   H
ATOM   3696 HD13 LEU B   4       8.375  13.207 -47.445  0.00  0.00      C2   H
ATOM   3697 HD21 LEU B   4       9.164  13.940 -51.543  0.00  0.00      C2   H
ATOM   3698 HD22 LEU B   4       7.864  14.157 -50.429  0.00  0.00      C2   H
ATOM   3699 HD23 LEU B   4       9.320  15.194 -50.240  0.00  0.00      C2   H
ATOM   3700  N   ASP B   5      14.388  13.498 -49.949  0.00  0.00      C2   N
ATOM   3701  CA  ASP B   5      15.805  13.239 -49.620  0.00  0.00      C2   C
ATOM   3702  C   ASP B   5      16.573  14.511 -49.340  0.00  0.00      C2   C
ATOM   3703  O   ASP B   5      17.583  14.396 -48.633  0.00  0.00      C2   O
ATOM   3704  CB  ASP B   5      16.519  12.422 -50.740  0.00  0.00      C2   C
ATOM   3705  CG  ASP B   5      16.011  10.966 -50.864  0.00  0.00      C2   C
ATOM   3706  OD1 ASP B   5      16.285  10.320 -51.872  0.00  0.00      C2   O
ATOM   3707  OD2 ASP B   5      15.385  10.489 -49.879  0.00  0.00      C2   O
ATOM   3708  H   ASP B   5      14.166  13.392 -50.929  0.00  0.00      C2   H
ATOM   3709  HA  ASP B   5      15.856  12.689 -48.681  0.00  0.00      C2   H
ATOM   3710  HB3 ASP B   5      17.594  12.452 -50.558  0.00  0.00      C2   H
ATOM   3711  HB2 ASP B   5      16.351  12.940 -51.684  0.00  0.00      C2   H
ATOM   3712  N   GLN B   6      16.118  15.656 -49.812  0.00  0.00      C2   N
ATOM   3713  CA  GLN B   6      16.715  16.961 -49.482  0.00  0.00      C2   C
ATOM   3714  C   GLN B   6      16.086  17.602 -48.206  0.00  0.00      C2   C
ATOM   3715  O   GLN B   6      16.824  18.264 -47.535  0.00  0.00      C2   O
ATOM   3716  CB  GLN B   6      16.560  18.045 -50.671  0.00  0.00      C2   C
ATOM   3717  CG  GLN B   6      16.880  17.605 -52.047  0.00  0.00      C2   C
ATOM   3718  CD  GLN B   6      18.196  16.893 -52.098  0.00  0.00      C2   C
ATOM   3719  OE1 GLN B   6      19.210  17.430 -51.659  0.00  0.00      C2   O
ATOM   3720  NE2 GLN B   6      18.309  15.671 -52.588  0.00  0.00      C2   N
ATOM   3721  H   GLN B   6      15.217  15.743 -50.261  0.00  0.00      C2   H
ATOM   3722  HA  GLN B   6      17.770  16.769 -49.289  0.00  0.00      C2   H
ATOM   3723  HB3 GLN B   6      16.915  19.060 -50.493  0.00  0.00      C2   H
ATOM   3724  HB2 GLN B   6      15.508  18.323 -50.734  0.00  0.00      C2   H
ATOM   3725  HG3 GLN B   6      16.830  18.479 -52.696  0.00  0.00      C2   H
ATOM   3726  HG2 GLN B   6      16.055  16.956 -52.339  0.00  0.00      C2   H
ATOM   3727 HE22 GLN B   6      19.091  15.089 -52.324  0.00  0.00      C2   H
ATOM   3728 HE21 GLN B   6      17.491  15.173 -52.910  0.00  0.00      C2   H
ATOM   3729  N   LEU B   7      14.810  17.347 -47.967  0.00  0.00      C2   N
ATOM   3730  CA  LEU B   7      14.117  17.537 -46.674  0.00  0.00      C2   C
ATOM   3731  C   LEU B   7      14.854  16.825 -45.547  0.00  0.00      C2   C
ATOM   3732  O   LEU B   7      15.260  17.513 -44.626  0.00  0.00      C2   O
ATOM   3733  CB  LEU B   7      12.547  17.208 -46.607  0.00  0.00      C2   C
ATOM   3734  CG  LEU B   7      11.657  18.189 -47.465  0.00  0.00      C2   C
ATOM   3735  CD1 LEU B   7      10.385  17.532 -48.087  0.00  0.00      C2   C
ATOM   3736  CD2 LEU B   7      11.309  19.443 -46.629  0.00  0.00      C2   C
ATOM   3737  H   LEU B   7      14.368  16.823 -48.709  0.00  0.00      C2   H
ATOM   3738  HA  LEU B   7      14.286  18.606 -46.542  0.00  0.00      C2   H
ATOM   3739  HB3 LEU B   7      12.125  17.259 -45.603  0.00  0.00      C2   H
ATOM   3740  HB2 LEU B   7      12.466  16.151 -46.861  0.00  0.00      C2   H
ATOM   3741  HG  LEU B   7      12.187  18.465 -48.377  0.00  0.00      C2   H
ATOM   3742 HD11 LEU B   7       9.428  17.944 -47.769  0.00  0.00      C2   H
ATOM   3743 HD12 LEU B   7      10.319  17.543 -49.175  0.00  0.00      C2   H
ATOM   3744 HD13 LEU B   7      10.262  16.510 -47.729  0.00  0.00      C2   H
ATOM   3745 HD21 LEU B   7      10.378  19.568 -46.076  0.00  0.00      C2   H
ATOM   3746 HD22 LEU B   7      12.079  19.630 -45.880  0.00  0.00      C2   H
ATOM   3747 HD23 LEU B   7      11.516  20.353 -47.191  0.00  0.00      C2   H
ATOM   3748  N   ARG B   8      15.173  15.560 -45.705  0.00  0.00      C2   N
ATOM   3749  CA  ARG B   8      15.923  14.745 -44.770  0.00  0.00      C2   C
ATOM   3750  C   ARG B   8      17.333  15.325 -44.475  0.00  0.00      C2   C
ATOM   3751  O   ARG B   8      17.737  15.409 -43.312  0.00  0.00      C2   O
ATOM   3752  CB  ARG B   8      16.072  13.304 -45.183  0.00  0.00      C2   C
ATOM   3753  CG  ARG B   8      16.395  12.370 -44.031  0.00  0.00      C2   C
ATOM   3754  CD  ARG B   8      16.430  10.952 -44.478  0.00  0.00      C2   C
ATOM   3755  NE  ARG B   8      15.230  10.506 -45.099  0.00  0.00      C2   N
ATOM   3756  CZ  ARG B   8      14.929  10.451 -46.436  0.00  0.00      C2   C
ATOM   3757  NH1 ARG B   8      15.916  10.582 -47.265  0.00  0.00      C2   N
ATOM   3758  NH2 ARG B   8      13.740  10.196 -46.923  0.00  0.00      C2   N
ATOM   3759  H   ARG B   8      14.727  15.058 -46.460  0.00  0.00      C2   H
ATOM   3760  HA  ARG B   8      15.363  14.836 -43.839  0.00  0.00      C2   H
ATOM   3761  HB3 ARG B   8      16.819  13.221 -45.972  0.00  0.00      C2   H
ATOM   3762  HB2 ARG B   8      15.089  12.975 -45.520  0.00  0.00      C2   H
ATOM   3763  HG3 ARG B   8      15.728  12.517 -43.182  0.00  0.00      C2   H
ATOM   3764  HG2 ARG B   8      17.397  12.670 -43.724  0.00  0.00      C2   H
ATOM   3765  HD3 ARG B   8      16.377  10.318 -43.594  0.00  0.00      C2   H
ATOM   3766  HD2 ARG B   8      17.337  10.610 -44.976  0.00  0.00      C2   H
ATOM   3767  HE  ARG B   8      14.466  10.490 -44.438  0.00  0.00      C2   H
ATOM   3768 HH12 ARG B   8      15.800  10.456 -48.260  0.00  0.00      C2   H
ATOM   3769 HH11 ARG B   8      16.880  10.671 -46.977  0.00  0.00      C2   H
ATOM   3770 HH22 ARG B   8      13.548  10.017 -47.899  0.00  0.00      C2   H
ATOM   3771 HH21 ARG B   8      12.950  10.120 -46.298  0.00  0.00      C2   H
ATOM   3772  N   GLN B   9      18.120  15.638 -45.531  0.00  0.00      C2   N
ATOM   3773  CA  GLN B   9      19.449  16.262 -45.437  0.00  0.00      C2   C
ATOM   3774  C   GLN B   9      19.476  17.695 -44.852  0.00  0.00      C2   C
ATOM   3775  O   GLN B   9      20.408  17.980 -44.027  0.00  0.00      C2   O
ATOM   3776  CB  GLN B   9      20.073  16.164 -46.803  0.00  0.00      C2   C
ATOM   3777  CG  GLN B   9      21.602  16.307 -46.718  0.00  0.00      C2   C
ATOM   3778  CD  GLN B   9      22.304  14.959 -46.378  0.00  0.00      C2   C
ATOM   3779  OE1 GLN B   9      22.194  13.951 -47.067  0.00  0.00      C2   O
ATOM   3780  NE2 GLN B   9      22.988  15.024 -45.256  0.00  0.00      C2   N
ATOM   3781  H   GLN B   9      17.733  15.519 -46.456  0.00  0.00      C2   H
ATOM   3782  HA  GLN B   9      20.086  15.666 -44.784  0.00  0.00      C2   H
ATOM   3783  HB3 GLN B   9      19.742  16.993 -47.428  0.00  0.00      C2   H
ATOM   3784  HB2 GLN B   9      19.845  15.202 -47.262  0.00  0.00      C2   H
ATOM   3785  HG3 GLN B   9      21.891  16.996 -45.925  0.00  0.00      C2   H
ATOM   3786  HG2 GLN B   9      22.034  16.735 -47.623  0.00  0.00      C2   H
ATOM   3787 HE22 GLN B   9      23.357  14.132 -44.957  0.00  0.00      C2   H
ATOM   3788 HE21 GLN B   9      22.857  15.843 -44.680  0.00  0.00      C2   H
ATOM   3789  N   GLU B  10      18.513  18.609 -45.139  0.00  0.00      C2   N
ATOM   3790  CA  GLU B  10      18.227  19.862 -44.375  0.00  0.00      C2   C
ATOM   3791  C   GLU B  10      18.113  19.583 -42.873  0.00  0.00      C2   C
ATOM   3792  O   GLU B  10      18.865  20.273 -42.131  0.00  0.00      C2   O
ATOM   3793  CB  GLU B  10      16.909  20.526 -44.838  0.00  0.00      C2   C
ATOM   3794  CG  GLU B  10      16.971  21.416 -46.152  0.00  0.00      C2   C
ATOM   3795  CD  GLU B  10      15.561  22.010 -46.470  0.00  0.00      C2   C
ATOM   3796  OE1 GLU B  10      15.199  22.198 -47.640  0.00  0.00      C2   O
ATOM   3797  OE2 GLU B  10      14.878  22.446 -45.522  0.00  0.00      C2   O
ATOM   3798  H   GLU B  10      17.859  18.409 -45.882  0.00  0.00      C2   H
ATOM   3799  HA  GLU B  10      19.081  20.500 -44.601  0.00  0.00      C2   H
ATOM   3800  HB3 GLU B  10      16.529  21.193 -44.065  0.00  0.00      C2   H
ATOM   3801  HB2 GLU B  10      16.213  19.706 -45.017  0.00  0.00      C2   H
ATOM   3802  HG3 GLU B  10      17.421  20.883 -46.990  0.00  0.00      C2   H
ATOM   3803  HG2 GLU B  10      17.612  22.273 -45.949  0.00  0.00      C2   H
ATOM   3804  N   ALA B  11      17.203  18.630 -42.489  0.00  0.00      C2   N
ATOM   3805  CA  ALA B  11      16.857  18.325 -41.160  0.00  0.00      C2   C
ATOM   3806  C   ALA B  11      18.074  17.726 -40.439  0.00  0.00      C2   C
ATOM   3807  O   ALA B  11      18.242  17.962 -39.239  0.00  0.00      C2   O
ATOM   3808  CB  ALA B  11      15.695  17.316 -41.214  0.00  0.00      C2   C
ATOM   3809  H   ALA B  11      16.556  18.270 -43.176  0.00  0.00      C2   H
ATOM   3810  HA  ALA B  11      16.637  19.255 -40.635  0.00  0.00      C2   H
ATOM   3811  HB1 ALA B  11      14.833  17.822 -41.649  0.00  0.00      C2   H
ATOM   3812  HB2 ALA B  11      16.061  16.376 -41.629  0.00  0.00      C2   H
ATOM   3813  HB3 ALA B  11      15.376  17.044 -40.208  0.00  0.00      C2   H
ATOM   3814  N   GLU B  12      18.955  16.981 -41.176  0.00  0.00      C2   N
ATOM   3815  CA  GLU B  12      20.223  16.533 -40.625  0.00  0.00      C2   C
ATOM   3816  C   GLU B  12      21.270  17.687 -40.360  0.00  0.00      C2   C
ATOM   3817  O   GLU B  12      21.954  17.663 -39.304  0.00  0.00      C2   O
ATOM   3818  CB  GLU B  12      20.821  15.518 -41.602  0.00  0.00      C2   C
ATOM   3819  CG  GLU B  12      20.122  14.153 -41.483  0.00  0.00      C2   C
ATOM   3820  CD  GLU B  12      20.677  13.270 -40.335  0.00  0.00      C2   C
ATOM   3821  OE1 GLU B  12      20.069  13.231 -39.219  0.00  0.00      C2   O
ATOM   3822  OE2 GLU B  12      21.735  12.680 -40.510  0.00  0.00      C2   O
ATOM   3823  H   GLU B  12      18.872  16.840 -42.172  0.00  0.00      C2   H
ATOM   3824  HA  GLU B  12      20.102  16.185 -39.599  0.00  0.00      C2   H
ATOM   3825  HB3 GLU B  12      21.875  15.391 -41.354  0.00  0.00      C2   H
ATOM   3826  HB2 GLU B  12      20.747  15.993 -42.580  0.00  0.00      C2   H
ATOM   3827  HG3 GLU B  12      20.111  13.618 -42.432  0.00  0.00      C2   H
ATOM   3828  HG2 GLU B  12      19.077  14.402 -41.293  0.00  0.00      C2   H
ATOM   3829  N   GLN B  13      21.185  18.720 -41.203  0.00  0.00      C2   N
ATOM   3830  CA  GLN B  13      21.877  20.055 -41.035  0.00  0.00      C2   C
ATOM   3831  C   GLN B  13      21.407  20.846 -39.818  0.00  0.00      C2   C
ATOM   3832  O   GLN B  13      22.188  21.521 -39.139  0.00  0.00      C2   O
ATOM   3833  CB  GLN B  13      21.883  20.815 -42.394  0.00  0.00      C2   C
ATOM   3834  CG  GLN B  13      23.062  21.787 -42.657  0.00  0.00      C2   C
ATOM   3835  CD  GLN B  13      24.478  21.208 -42.529  0.00  0.00      C2   C
ATOM   3836  OE1 GLN B  13      24.673  20.008 -42.514  0.00  0.00      C2   O
ATOM   3837  NE2 GLN B  13      25.455  22.113 -42.651  0.00  0.00      C2   N
ATOM   3838  H   GLN B  13      20.639  18.661 -42.051  0.00  0.00      C2   H
ATOM   3839  HA  GLN B  13      22.884  19.650 -40.928  0.00  0.00      C2   H
ATOM   3840  HB3 GLN B  13      20.971  21.345 -42.671  0.00  0.00      C2   H
ATOM   3841  HB2 GLN B  13      21.859  20.054 -43.175  0.00  0.00      C2   H
ATOM   3842  HG3 GLN B  13      22.989  22.731 -42.116  0.00  0.00      C2   H
ATOM   3843  HG2 GLN B  13      22.937  22.183 -43.665  0.00  0.00      C2   H
ATOM   3844 HE22 GLN B  13      26.377  21.761 -42.437  0.00  0.00      C2   H
ATOM   3845 HE21 GLN B  13      25.319  23.095 -42.844  0.00  0.00      C2   H
ATOM   3846  N   LEU B  14      20.095  20.926 -39.712  0.00  0.00      C2   N
ATOM   3847  CA  LEU B  14      19.390  21.488 -38.569  0.00  0.00      C2   C
ATOM   3848  C   LEU B  14      19.664  20.723 -37.309  0.00  0.00      C2   C
ATOM   3849  O   LEU B  14      19.893  21.428 -36.311  0.00  0.00      C2   O
ATOM   3850  CB  LEU B  14      17.937  21.652 -38.928  0.00  0.00      C2   C
ATOM   3851  CG  LEU B  14      17.614  22.671 -40.008  0.00  0.00      C2   C
ATOM   3852  CD1 LEU B  14      16.129  22.598 -40.473  0.00  0.00      C2   C
ATOM   3853  CD2 LEU B  14      17.917  24.132 -39.735  0.00  0.00      C2   C
ATOM   3854  H   LEU B  14      19.630  20.507 -40.505  0.00  0.00      C2   H
ATOM   3855  HA  LEU B  14      19.870  22.425 -38.286  0.00  0.00      C2   H
ATOM   3856  HB3 LEU B  14      17.420  21.772 -37.975  0.00  0.00      C2   H
ATOM   3857  HB2 LEU B  14      17.469  20.734 -39.281  0.00  0.00      C2   H
ATOM   3858  HG  LEU B  14      18.156  22.518 -40.940  0.00  0.00      C2   H
ATOM   3859 HD11 LEU B  14      15.812  23.368 -41.177  0.00  0.00      C2   H
ATOM   3860 HD12 LEU B  14      15.763  21.639 -40.840  0.00  0.00      C2   H
ATOM   3861 HD13 LEU B  14      15.526  22.916 -39.623  0.00  0.00      C2   H
ATOM   3862 HD21 LEU B  14      18.611  24.439 -40.518  0.00  0.00      C2   H
ATOM   3863 HD22 LEU B  14      16.939  24.595 -39.606  0.00  0.00      C2   H
ATOM   3864 HD23 LEU B  14      18.547  24.367 -38.877  0.00  0.00      C2   H
ATOM   3865  N   LYS B  15      19.722  19.369 -37.338  0.00  0.00      C2   N
ATOM   3866  CA  LYS B  15      20.228  18.630 -36.182  0.00  0.00      C2   C
ATOM   3867  C   LYS B  15      21.672  19.174 -35.710  0.00  0.00      C2   C
ATOM   3868  O   LYS B  15      21.801  19.642 -34.553  0.00  0.00      C2   O
ATOM   3869  CB  LYS B  15      20.132  17.123 -36.416  0.00  0.00      C2   C
ATOM   3870  CG  LYS B  15      20.988  16.177 -35.422  0.00  0.00      C2   C
ATOM   3871  CD  LYS B  15      21.264  14.790 -36.035  0.00  0.00      C2   C
ATOM   3872  CE  LYS B  15      20.238  13.737 -35.864  0.00  0.00      C2   C
ATOM   3873  NZ  LYS B  15      20.539  12.513 -36.658  0.00  0.00      C2   N
ATOM   3874  H   LYS B  15      19.474  18.950 -38.223  0.00  0.00      C2   H
ATOM   3875  HA  LYS B  15      19.585  18.869 -35.335  0.00  0.00      C2   H
ATOM   3876  HB3 LYS B  15      20.566  16.954 -37.401  0.00  0.00      C2   H
ATOM   3877  HB2 LYS B  15      19.093  16.810 -36.519  0.00  0.00      C2   H
ATOM   3878  HG3 LYS B  15      20.568  16.095 -34.419  0.00  0.00      C2   H
ATOM   3879  HG2 LYS B  15      21.985  16.551 -35.192  0.00  0.00      C2   H
ATOM   3880  HD3 LYS B  15      22.165  14.437 -35.534  0.00  0.00      C2   H
ATOM   3881  HD2 LYS B  15      21.579  14.958 -37.065  0.00  0.00      C2   H
ATOM   3882  HE3 LYS B  15      19.245  14.129 -36.084  0.00  0.00      C2   H
ATOM   3883  HE2 LYS B  15      20.298  13.538 -34.794  0.00  0.00      C2   H
ATOM   3884  HZ1 LYS B  15      19.846  11.855 -36.330  0.00  0.00      C2   H
ATOM   3885  HZ2 LYS B  15      20.292  12.688 -37.621  0.00  0.00      C2   H
ATOM   3886  HZ3 LYS B  15      21.484  12.182 -36.522  0.00  0.00      C2   H
ATOM   3887  N   ASN B  16      22.655  19.283 -36.619  0.00  0.00      C2   N
ATOM   3888  CA  ASN B  16      24.001  19.845 -36.263  0.00  0.00      C2   C
ATOM   3889  C   ASN B  16      23.984  21.319 -35.773  0.00  0.00      C2   C
ATOM   3890  O   ASN B  16      24.697  21.646 -34.807  0.00  0.00      C2   O
ATOM   3891  CB  ASN B  16      24.976  19.789 -37.500  0.00  0.00      C2   C
ATOM   3892  CG  ASN B  16      25.346  18.426 -38.020  0.00  0.00      C2   C
ATOM   3893  OD1 ASN B  16      25.248  17.406 -37.343  0.00  0.00      C2   O
ATOM   3894  ND2 ASN B  16      25.709  18.538 -39.270  0.00  0.00      C2   N
ATOM   3895  H   ASN B  16      22.448  19.015 -37.570  0.00  0.00      C2   H
ATOM   3896  HA  ASN B  16      24.395  19.166 -35.507  0.00  0.00      C2   H
ATOM   3897  HB3 ASN B  16      25.865  20.367 -37.245  0.00  0.00      C2   H
ATOM   3898  HB2 ASN B  16      24.463  20.282 -38.326  0.00  0.00      C2   H
ATOM   3899 HD22 ASN B  16      25.892  17.710 -39.819  0.00  0.00      C2   H
ATOM   3900 HD21 ASN B  16      26.032  19.427 -39.623  0.00  0.00      C2   H
ATOM   3901  N   GLN B  17      23.128  22.161 -36.339  0.00  0.00      C2   N
ATOM   3902  CA  GLN B  17      22.942  23.540 -35.904  0.00  0.00      C2   C
ATOM   3903  C   GLN B  17      22.252  23.589 -34.506  0.00  0.00      C2   C
ATOM   3904  O   GLN B  17      22.553  24.463 -33.657  0.00  0.00      C2   O
ATOM   3905  CB  GLN B  17      22.059  24.142 -37.032  0.00  0.00      C2   C
ATOM   3906  CG  GLN B  17      22.796  24.656 -38.261  0.00  0.00      C2   C
ATOM   3907  CD  GLN B  17      21.953  25.004 -39.419  0.00  0.00      C2   C
ATOM   3908  OE1 GLN B  17      21.089  25.900 -39.352  0.00  0.00      C2   O
ATOM   3909  NE2 GLN B  17      22.154  24.282 -40.560  0.00  0.00      C2   N
ATOM   3910  H   GLN B  17      22.427  21.936 -37.030  0.00  0.00      C2   H
ATOM   3911  HA  GLN B  17      23.852  24.134 -35.986  0.00  0.00      C2   H
ATOM   3912  HB3 GLN B  17      21.437  24.899 -36.556  0.00  0.00      C2   H
ATOM   3913  HB2 GLN B  17      21.323  23.400 -37.340  0.00  0.00      C2   H
ATOM   3914  HG3 GLN B  17      23.626  24.036 -38.599  0.00  0.00      C2   H
ATOM   3915  HG2 GLN B  17      23.279  25.609 -38.047  0.00  0.00      C2   H
ATOM   3916 HE22 GLN B  17      21.570  24.425 -41.371  0.00  0.00      C2   H
ATOM   3917 HE21 GLN B  17      22.715  23.448 -40.458  0.00  0.00      C2   H
ATOM   3918  N   ILE B  18      21.376  22.674 -34.135  0.00  0.00      C2   N
ATOM   3919  CA  ILE B  18      20.823  22.626 -32.804  0.00  0.00      C2   C
ATOM   3920  C   ILE B  18      21.902  22.126 -31.753  0.00  0.00      C2   C
ATOM   3921  O   ILE B  18      22.262  22.865 -30.826  0.00  0.00      C2   O
ATOM   3922  CB  ILE B  18      19.528  21.722 -32.805  0.00  0.00      C2   C
ATOM   3923  CG1 ILE B  18      18.367  22.281 -33.607  0.00  0.00      C2   C
ATOM   3924  CG2 ILE B  18      19.010  21.130 -31.465  0.00  0.00      C2   C
ATOM   3925  CD1 ILE B  18      17.346  21.204 -34.023  0.00  0.00      C2   C
ATOM   3926  H   ILE B  18      21.039  21.931 -34.731  0.00  0.00      C2   H
ATOM   3927  HA  ILE B  18      20.384  23.543 -32.410  0.00  0.00      C2   H
ATOM   3928  HB  ILE B  18      19.813  20.801 -33.314  0.00  0.00      C2   H
ATOM   3929 HG13 ILE B  18      18.712  22.762 -34.522  0.00  0.00      C2   H
ATOM   3930 HG12 ILE B  18      17.809  22.997 -33.003  0.00  0.00      C2   H
ATOM   3931 HG21 ILE B  18      19.630  20.323 -31.075  0.00  0.00      C2   H
ATOM   3932 HG22 ILE B  18      18.788  21.948 -30.779  0.00  0.00      C2   H
ATOM   3933 HG23 ILE B  18      18.032  20.656 -31.546  0.00  0.00      C2   H
ATOM   3934 HD11 ILE B  18      16.396  21.210 -33.490  0.00  0.00      C2   H
ATOM   3935 HD12 ILE B  18      17.007  21.363 -35.047  0.00  0.00      C2   H
ATOM   3936 HD13 ILE B  18      17.642  20.157 -33.947  0.00  0.00      C2   H
ATOM   3937  N   ARG B  19      22.555  20.979 -32.134  0.00  0.00      C2   N
ATOM   3938  CA  ARG B  19      23.552  20.187 -31.416  0.00  0.00      C2   C
ATOM   3939  C   ARG B  19      24.696  21.039 -30.800  0.00  0.00      C2   C
ATOM   3940  O   ARG B  19      24.820  21.201 -29.601  0.00  0.00      C2   O
ATOM   3941  CB  ARG B  19      24.026  18.944 -32.259  0.00  0.00      C2   C
ATOM   3942  CG  ARG B  19      25.167  18.042 -31.610  0.00  0.00      C2   C
ATOM   3943  CD  ARG B  19      26.065  17.260 -32.564  0.00  0.00      C2   C
ATOM   3944  NE  ARG B  19      26.827  18.127 -33.455  0.00  0.00      C2   N
ATOM   3945  CZ  ARG B  19      27.346  17.800 -34.655  0.00  0.00      C2   C
ATOM   3946  NH1 ARG B  19      27.277  16.487 -35.090  0.00  0.00      C2   N
ATOM   3947  NH2 ARG B  19      27.955  18.798 -35.291  0.00  0.00      C2   N
ATOM   3948  H   ARG B  19      22.148  20.586 -32.971  0.00  0.00      C2   H
ATOM   3949  HA  ARG B  19      23.008  19.862 -30.529  0.00  0.00      C2   H
ATOM   3950  HB3 ARG B  19      24.279  19.321 -33.250  0.00  0.00      C2   H
ATOM   3951  HB2 ARG B  19      23.157  18.319 -32.465  0.00  0.00      C2   H
ATOM   3952  HG3 ARG B  19      24.838  17.568 -30.686  0.00  0.00      C2   H
ATOM   3953  HG2 ARG B  19      25.868  18.853 -31.412  0.00  0.00      C2   H
ATOM   3954  HD3 ARG B  19      25.511  16.670 -33.294  0.00  0.00      C2   H
ATOM   3955  HD2 ARG B  19      26.598  16.468 -32.039  0.00  0.00      C2   H
ATOM   3956  HE  ARG B  19      27.077  19.017 -33.047  0.00  0.00      C2   H
ATOM   3957 HH12 ARG B  19      27.644  16.217 -35.992  0.00  0.00      C2   H
ATOM   3958 HH11 ARG B  19      27.059  15.713 -34.479  0.00  0.00      C2   H
ATOM   3959 HH22 ARG B  19      28.351  18.703 -36.215  0.00  0.00      C2   H
ATOM   3960 HH21 ARG B  19      28.058  19.735 -34.929  0.00  0.00      C2   H
ATOM   3961  N   ASP B  20      25.479  21.609 -31.700  0.00  0.00      C2   N
ATOM   3962  CA  ASP B  20      26.638  22.386 -31.369  0.00  0.00      C2   C
ATOM   3963  C   ASP B  20      26.401  23.739 -30.650  0.00  0.00      C2   C
ATOM   3964  O   ASP B  20      27.350  24.272 -30.144  0.00  0.00      C2   O
ATOM   3965  CB  ASP B  20      27.660  22.635 -32.562  0.00  0.00      C2   C
ATOM   3966  CG  ASP B  20      27.991  21.397 -33.359  0.00  0.00      C2   C
ATOM   3967  OD1 ASP B  20      28.238  21.417 -34.574  0.00  0.00      C2   O
ATOM   3968  OD2 ASP B  20      28.175  20.339 -32.717  0.00  0.00      C2   O
ATOM   3969  H   ASP B  20      25.233  21.466 -32.670  0.00  0.00      C2   H
ATOM   3970  HA  ASP B  20      27.219  21.813 -30.647  0.00  0.00      C2   H
ATOM   3971  HB3 ASP B  20      28.613  22.993 -32.174  0.00  0.00      C2   H
ATOM   3972  HB2 ASP B  20      27.181  23.390 -33.185  0.00  0.00      C2   H
ATOM   3973  N   ALA B  21      25.172  24.271 -30.548  0.00  0.00      C2   N
ATOM   3974  CA  ALA B  21      24.838  25.472 -29.799  0.00  0.00      C2   C
ATOM   3975  C   ALA B  21      24.357  25.045 -28.367  0.00  0.00      C2   C
ATOM   3976  O   ALA B  21      24.610  25.772 -27.388  0.00  0.00      C2   O
ATOM   3977  CB  ALA B  21      23.611  26.079 -30.435  0.00  0.00      C2   C
ATOM   3978  H   ALA B  21      24.434  23.805 -31.056  0.00  0.00      C2   H
ATOM   3979  HA  ALA B  21      25.673  26.171 -29.773  0.00  0.00      C2   H
ATOM   3980  HB1 ALA B  21      24.009  26.532 -31.343  0.00  0.00      C2   H
ATOM   3981  HB2 ALA B  21      22.666  25.555 -30.581  0.00  0.00      C2   H
ATOM   3982  HB3 ALA B  21      23.290  26.930 -29.835  0.00  0.00      C2   H
ATOM   3983  N   ARG B  22      23.636  23.911 -28.362  0.00  0.00      C2   N
ATOM   3984  CA  ARG B  22      23.150  23.262 -27.138  0.00  0.00      C2   C
ATOM   3985  C   ARG B  22      24.228  22.804 -26.159  0.00  0.00      C2   C
ATOM   3986  O   ARG B  22      24.049  23.068 -24.956  0.00  0.00      C2   O
ATOM   3987  CB  ARG B  22      22.213  22.138 -27.668  0.00  0.00      C2   C
ATOM   3988  CG  ARG B  22      21.485  21.398 -26.512  0.00  0.00      C2   C
ATOM   3989  CD  ARG B  22      20.497  20.359 -27.045  0.00  0.00      C2   C
ATOM   3990  NE  ARG B  22      19.214  20.945 -27.451  0.00  0.00      C2   N
ATOM   3991  CZ  ARG B  22      18.243  20.387 -28.242  0.00  0.00      C2   C
ATOM   3992  NH1 ARG B  22      18.457  19.261 -28.893  0.00  0.00      C2   N
ATOM   3993  NH2 ARG B  22      17.062  20.938 -28.295  0.00  0.00      C2   N
ATOM   3994  H   ARG B  22      23.218  23.610 -29.231  0.00  0.00      C2   H
ATOM   3995  HA  ARG B  22      22.477  24.032 -26.761  0.00  0.00      C2   H
ATOM   3996  HB3 ARG B  22      22.878  21.459 -28.201  0.00  0.00      C2   H
ATOM   3997  HB2 ARG B  22      21.455  22.555 -28.331  0.00  0.00      C2   H
ATOM   3998  HG3 ARG B  22      20.978  22.182 -25.949  0.00  0.00      C2   H
ATOM   3999  HG2 ARG B  22      22.115  20.999 -25.717  0.00  0.00      C2   H
ATOM   4000  HD3 ARG B  22      20.262  19.532 -26.376  0.00  0.00      C2   H
ATOM   4001  HD2 ARG B  22      20.874  19.880 -27.949  0.00  0.00      C2   H
ATOM   4002  HE  ARG B  22      18.975  21.850 -27.071  0.00  0.00      C2   H
ATOM   4003 HH12 ARG B  22      17.802  18.965 -29.602  0.00  0.00      C2   H
ATOM   4004 HH11 ARG B  22      19.339  18.772 -28.952  0.00  0.00      C2   H
ATOM   4005 HH22 ARG B  22      16.304  20.557 -28.843  0.00  0.00      C2   H
ATOM   4006 HH21 ARG B  22      16.818  21.824 -27.876  0.00  0.00      C2   H
ATOM   4007  N   LYS B  23      25.298  22.168 -26.711  0.00  0.00      C2   N
ATOM   4008  CA  LYS B  23      26.457  21.794 -25.974  0.00  0.00      C2   C
ATOM   4009  C   LYS B  23      27.102  22.977 -25.268  0.00  0.00      C2   C
ATOM   4010  O   LYS B  23      27.489  22.920 -24.089  0.00  0.00      C2   O
ATOM   4011  CB  LYS B  23      27.431  20.857 -26.790  0.00  0.00      C2   C
ATOM   4012  CG  LYS B  23      28.709  20.516 -26.097  0.00  0.00      C2   C
ATOM   4013  CD  LYS B  23      29.914  21.520 -25.994  0.00  0.00      C2   C
ATOM   4014  CE  LYS B  23      31.154  20.941 -25.239  0.00  0.00      C2   C
ATOM   4015  NZ  LYS B  23      32.296  21.820 -25.254  0.00  0.00      C2   N
ATOM   4016  H   LYS B  23      25.286  21.992 -27.706  0.00  0.00      C2   H
ATOM   4017  HA  LYS B  23      26.091  21.198 -25.138  0.00  0.00      C2   H
ATOM   4018  HB3 LYS B  23      27.637  21.352 -27.739  0.00  0.00      C2   H
ATOM   4019  HB2 LYS B  23      26.977  19.910 -27.082  0.00  0.00      C2   H
ATOM   4020  HG3 LYS B  23      29.039  19.612 -26.608  0.00  0.00      C2   H
ATOM   4021  HG2 LYS B  23      28.629  20.201 -25.056  0.00  0.00      C2   H
ATOM   4022  HD3 LYS B  23      29.710  22.531 -25.642  0.00  0.00      C2   H
ATOM   4023  HD2 LYS B  23      30.303  21.712 -26.994  0.00  0.00      C2   H
ATOM   4024  HE3 LYS B  23      31.601  20.025 -25.627  0.00  0.00      C2   H
ATOM   4025  HE2 LYS B  23      30.758  20.762 -24.239  0.00  0.00      C2   H
ATOM   4026  HZ1 LYS B  23      33.091  21.363 -24.831  0.00  0.00      C2   H
ATOM   4027  HZ2 LYS B  23      32.539  22.033 -26.211  0.00  0.00      C2   H
ATOM   4028  HZ3 LYS B  23      32.083  22.691 -24.789  0.00  0.00      C2   H
ATOM   4029  N   ALA B  24      27.244  24.076 -25.983  0.00  0.00      C2   N
ATOM   4030  CA  ALA B  24      27.964  25.307 -25.638  0.00  0.00      C2   C
ATOM   4031  C   ALA B  24      27.378  26.033 -24.445  0.00  0.00      C2   C
ATOM   4032  O   ALA B  24      28.173  26.669 -23.749  0.00  0.00      C2   O
ATOM   4033  CB  ALA B  24      28.113  26.172 -26.892  0.00  0.00      C2   C
ATOM   4034  H   ALA B  24      26.879  24.070 -26.925  0.00  0.00      C2   H
ATOM   4035  HA  ALA B  24      28.948  25.031 -25.259  0.00  0.00      C2   H
ATOM   4036  HB1 ALA B  24      28.683  25.650 -27.661  0.00  0.00      C2   H
ATOM   4037  HB2 ALA B  24      27.133  26.432 -27.291  0.00  0.00      C2   H
ATOM   4038  HB3 ALA B  24      28.753  27.021 -26.650  0.00  0.00      C2   H
ATOM   4039  N   CYS B  25      26.042  26.014 -24.202  0.00  0.00      C2   N
ATOM   4040  CA  CYS B  25      25.288  26.546 -23.070  0.00  0.00      C2   C
ATOM   4041  C   CYS B  25      25.930  26.051 -21.826  0.00  0.00      C2   C
ATOM   4042  O   CYS B  25      26.379  26.766 -20.922  0.00  0.00      C2   O
ATOM   4043  CB  CYS B  25      23.798  26.069 -23.089  0.00  0.00      C2   C
ATOM   4044  SG  CYS B  25      22.947  26.494 -24.617  0.00  0.00      C2   S
ATOM   4045  H   CYS B  25      25.464  25.481 -24.837  0.00  0.00      C2   H
ATOM   4046  HA  CYS B  25      25.291  27.633 -23.147  0.00  0.00      C2   H
ATOM   4047  HB3 CYS B  25      23.283  26.467 -22.214  0.00  0.00      C2   H
ATOM   4048  HB2 CYS B  25      23.604  25.016 -22.884  0.00  0.00      C2   H
ATOM   4049  HG  CYS B  25      23.213  27.779 -24.362  0.00  0.00      C2   H
ATOM   4050  N   ALA B  26      26.075  24.766 -21.830  0.00  0.00      C2   N
ATOM   4051  CA  ALA B  26      26.687  24.041 -20.693  0.00  0.00      C2   C
ATOM   4052  C   ALA B  26      28.246  24.189 -20.494  0.00  0.00      C2   C
ATOM   4053  O   ALA B  26      28.724  23.749 -19.461  0.00  0.00      C2   O
ATOM   4054  CB  ALA B  26      26.250  22.576 -20.759  0.00  0.00      C2   C
ATOM   4055  H   ALA B  26      25.764  24.192 -22.600  0.00  0.00      C2   H
ATOM   4056  HA  ALA B  26      26.179  24.421 -19.806  0.00  0.00      C2   H
ATOM   4057  HB1 ALA B  26      26.478  21.979 -19.876  0.00  0.00      C2   H
ATOM   4058  HB2 ALA B  26      25.185  22.570 -20.992  0.00  0.00      C2   H
ATOM   4059  HB3 ALA B  26      26.766  21.942 -21.480  0.00  0.00      C2   H
ATOM   4060  N   ASP B  27      28.968  24.748 -21.466  0.00  0.00      C2   N
ATOM   4061  CA  ASP B  27      30.319  25.278 -21.270  0.00  0.00      C2   C
ATOM   4062  C   ASP B  27      30.256  26.562 -20.443  0.00  0.00      C2   C
ATOM   4063  O   ASP B  27      30.494  27.652 -21.012  0.00  0.00      C2   O
ATOM   4064  CB  ASP B  27      31.239  25.369 -22.513  0.00  0.00      C2   C
ATOM   4065  CG  ASP B  27      31.373  24.081 -23.315  0.00  0.00      C2   C
ATOM   4066  OD1 ASP B  27      31.397  22.988 -22.804  0.00  0.00      C2   O
ATOM   4067  OD2 ASP B  27      31.742  24.217 -24.507  0.00  0.00      C2   O
ATOM   4068  H   ASP B  27      28.503  25.024 -22.319  0.00  0.00      C2   H
ATOM   4069  HA  ASP B  27      30.793  24.549 -20.613  0.00  0.00      C2   H
ATOM   4070  HB3 ASP B  27      32.223  25.740 -22.227  0.00  0.00      C2   H
ATOM   4071  HB2 ASP B  27      30.769  26.161 -23.096  0.00  0.00      C2   H
ATOM   4072  N   ALA B  28      29.888  26.476 -19.181  0.00  0.00      C2   N
ATOM   4073  CA  ALA B  28      29.852  27.582 -18.291  0.00  0.00      C2   C
ATOM   4074  C   ALA B  28      29.704  27.012 -16.871  0.00  0.00      C2   C
ATOM   4075  O   ALA B  28      28.907  26.045 -16.720  0.00  0.00      C2   O
ATOM   4076  CB  ALA B  28      28.682  28.467 -18.629  0.00  0.00      C2   C
ATOM   4077  H   ALA B  28      29.689  25.556 -18.817  0.00  0.00      C2   H
ATOM   4078  HA  ALA B  28      30.743  28.208 -18.344  0.00  0.00      C2   H
ATOM   4079  HB1 ALA B  28      28.952  29.116 -19.462  0.00  0.00      C2   H
ATOM   4080  HB2 ALA B  28      27.830  27.892 -18.993  0.00  0.00      C2   H
ATOM   4081  HB3 ALA B  28      28.438  28.986 -17.702  0.00  0.00      C2   H
ATOM   4082  N   THR B  29      30.532  27.493 -15.977  0.00  0.00      C2   N
ATOM   4083  CA  THR B  29      30.516  27.010 -14.605  0.00  0.00      C2   C
ATOM   4084  C   THR B  29      29.177  27.382 -13.974  0.00  0.00      C2   C
ATOM   4085  O   THR B  29      28.607  28.435 -14.322  0.00  0.00      C2   O
ATOM   4086  CB  THR B  29      31.730  27.633 -13.844  0.00  0.00      C2   C
ATOM   4087  OG1 THR B  29      31.636  29.046 -13.762  0.00  0.00      C2   O
ATOM   4088  CG2 THR B  29      33.034  27.290 -14.392  0.00  0.00      C2   C
ATOM   4089  H   THR B  29      31.097  28.309 -16.163  0.00  0.00      C2   H
ATOM   4090  HA  THR B  29      30.736  25.942 -14.620  0.00  0.00      C2   H
ATOM   4091  HB  THR B  29      31.775  27.300 -12.807  0.00  0.00      C2   H
ATOM   4092  HG1 THR B  29      30.868  29.214 -13.210  0.00  0.00      C2   H
ATOM   4093 HG21 THR B  29      33.773  28.083 -14.279  0.00  0.00      C2   H
ATOM   4094 HG22 THR B  29      33.433  26.357 -13.994  0.00  0.00      C2   H
ATOM   4095 HG23 THR B  29      32.982  27.118 -15.467  0.00  0.00      C2   H
ATOM   4096  N   LEU B  30      28.701  26.497 -13.097  0.00  0.00      C2   N
ATOM   4097  CA  LEU B  30      27.552  26.827 -12.218  0.00  0.00      C2   C
ATOM   4098  C   LEU B  30      27.974  27.076 -10.730  0.00  0.00      C2   C
ATOM   4099  O   LEU B  30      27.177  27.683  -9.984  0.00  0.00      C2   O
ATOM   4100  CB  LEU B  30      26.418  25.780 -12.275  0.00  0.00      C2   C
ATOM   4101  CG  LEU B  30      25.639  25.682 -13.620  0.00  0.00      C2   C
ATOM   4102  CD1 LEU B  30      25.058  24.233 -13.832  0.00  0.00      C2   C
ATOM   4103  CD2 LEU B  30      24.618  26.798 -13.772  0.00  0.00      C2   C
ATOM   4104  H   LEU B  30      29.152  25.602 -12.965  0.00  0.00      C2   H
ATOM   4105  HA  LEU B  30      27.169  27.766 -12.618  0.00  0.00      C2   H
ATOM   4106  HB3 LEU B  30      25.751  25.959 -11.431  0.00  0.00      C2   H
ATOM   4107  HB2 LEU B  30      26.920  24.834 -12.073  0.00  0.00      C2   H
ATOM   4108  HG  LEU B  30      26.319  25.920 -14.438  0.00  0.00      C2   H
ATOM   4109 HD11 LEU B  30      24.378  24.117 -14.677  0.00  0.00      C2   H
ATOM   4110 HD12 LEU B  30      25.914  23.655 -14.180  0.00  0.00      C2   H
ATOM   4111 HD13 LEU B  30      24.702  23.819 -12.888  0.00  0.00      C2   H
ATOM   4112 HD21 LEU B  30      24.510  27.584 -13.025  0.00  0.00      C2   H
ATOM   4113 HD22 LEU B  30      24.890  27.349 -14.672  0.00  0.00      C2   H
ATOM   4114 HD23 LEU B  30      23.623  26.410 -13.989  0.00  0.00      C2   H
ATOM   4115  N   SER B  31      29.148  26.632 -10.347  0.00  0.00      C2   N
ATOM   4116  CA  SER B  31      29.764  26.557  -9.038  0.00  0.00      C2   C
ATOM   4117  C   SER B  31      29.660  27.785  -8.169  0.00  0.00      C2   C
ATOM   4118  O   SER B  31      29.302  27.582  -7.035  0.00  0.00      C2   O
ATOM   4119  CB  SER B  31      31.226  25.920  -9.141  0.00  0.00      C2   C
ATOM   4120  OG  SER B  31      32.066  26.539 -10.070  0.00  0.00      C2   O
ATOM   4121  H   SER B  31      29.639  26.141 -11.081  0.00  0.00      C2   H
ATOM   4122  HA  SER B  31      29.169  25.775  -8.566  0.00  0.00      C2   H
ATOM   4123  HB3 SER B  31      31.135  24.883  -9.465  0.00  0.00      C2   H
ATOM   4124  HB2 SER B  31      31.708  25.852  -8.166  0.00  0.00      C2   H
ATOM   4125  HG  SER B  31      32.390  27.388  -9.760  0.00  0.00      C2   H
ATOM   4126  N   GLN B  32      29.897  28.993  -8.741  0.00  0.00      C2   N
ATOM   4127  CA  GLN B  32      29.605  30.371  -8.214  0.00  0.00      C2   C
ATOM   4128  C   GLN B  32      28.195  30.692  -7.706  0.00  0.00      C2   C
ATOM   4129  O   GLN B  32      28.017  31.654  -6.904  0.00  0.00      C2   O
ATOM   4130  CB  GLN B  32      30.085  31.463  -9.173  0.00  0.00      C2   C
ATOM   4131  CG  GLN B  32      29.315  31.646 -10.475  0.00  0.00      C2   C
ATOM   4132  CD  GLN B  32      29.334  30.550 -11.495  0.00  0.00      C2   C
ATOM   4133  OE1 GLN B  32      29.994  29.530 -11.356  0.00  0.00      C2   O
ATOM   4134  NE2 GLN B  32      28.713  30.815 -12.613  0.00  0.00      C2   N
ATOM   4135  H   GLN B  32      30.076  28.894  -9.731  0.00  0.00      C2   H
ATOM   4136  HA  GLN B  32      30.175  30.449  -7.288  0.00  0.00      C2   H
ATOM   4137  HB3 GLN B  32      31.091  31.207  -9.506  0.00  0.00      C2   H
ATOM   4138  HB2 GLN B  32      30.273  32.353  -8.573  0.00  0.00      C2   H
ATOM   4139  HG3 GLN B  32      29.746  32.578 -10.842  0.00  0.00      C2   H
ATOM   4140  HG2 GLN B  32      28.278  31.874 -10.229  0.00  0.00      C2   H
ATOM   4141 HE22 GLN B  32      28.609  30.151 -13.367  0.00  0.00      C2   H
ATOM   4142 HE21 GLN B  32      28.255  31.708 -12.721  0.00  0.00      C2   H
ATOM   4143  N   ILE B  33      27.148  30.001  -8.234  0.00  0.00      C2   N
ATOM   4144  CA  ILE B  33      25.819  29.828  -7.576  0.00  0.00      C2   C
ATOM   4145  C   ILE B  33      25.835  28.563  -6.661  0.00  0.00      C2   C
ATOM   4146  O   ILE B  33      25.833  28.787  -5.435  0.00  0.00      C2   O
ATOM   4147  CB  ILE B  33      24.737  29.692  -8.712  0.00  0.00      C2   C
ATOM   4148  CG1 ILE B  33      24.838  30.963  -9.578  0.00  0.00      C2   C
ATOM   4149  CG2 ILE B  33      23.249  29.520  -8.054  0.00  0.00      C2   C
ATOM   4150  CD1 ILE B  33      23.748  31.069 -10.625  0.00  0.00      C2   C
ATOM   4151  H   ILE B  33      27.345  29.243  -8.872  0.00  0.00      C2   H
ATOM   4152  HA  ILE B  33      25.565  30.686  -6.953  0.00  0.00      C2   H
ATOM   4153  HB  ILE B  33      24.995  28.812  -9.301  0.00  0.00      C2   H
ATOM   4154 HG13 ILE B  33      25.794  31.248 -10.018  0.00  0.00      C2   H
ATOM   4155 HG12 ILE B  33      24.708  31.797  -8.888  0.00  0.00      C2   H
ATOM   4156 HG21 ILE B  33      23.063  28.619  -7.470  0.00  0.00      C2   H
ATOM   4157 HG22 ILE B  33      23.178  30.267  -7.264  0.00  0.00      C2   H
ATOM   4158 HG23 ILE B  33      22.501  29.559  -8.847  0.00  0.00      C2   H
ATOM   4159 HD11 ILE B  33      24.049  31.828 -11.347  0.00  0.00      C2   H
ATOM   4160 HD12 ILE B  33      23.768  30.123 -11.167  0.00  0.00      C2   H
ATOM   4161 HD13 ILE B  33      22.842  31.310 -10.069  0.00  0.00      C2   H
ATOM   4162  N   THR B  34      25.786  27.386  -7.198  0.00  0.00      C2   N
ATOM   4163  CA  THR B  34      25.334  26.112  -6.588  0.00  0.00      C2   C
ATOM   4164  C   THR B  34      26.079  25.613  -5.345  0.00  0.00      C2   C
ATOM   4165  O   THR B  34      25.451  24.858  -4.602  0.00  0.00      C2   O
ATOM   4166  CB  THR B  34      25.408  25.071  -7.727  0.00  0.00      C2   C
ATOM   4167  OG1 THR B  34      26.726  24.745  -8.125  0.00  0.00      C2   O
ATOM   4168  CG2 THR B  34      24.544  25.408  -8.925  0.00  0.00      C2   C
ATOM   4169  H   THR B  34      26.016  27.271  -8.175  0.00  0.00      C2   H
ATOM   4170  HA  THR B  34      24.306  26.369  -6.330  0.00  0.00      C2   H
ATOM   4171  HB  THR B  34      24.915  24.147  -7.424  0.00  0.00      C2   H
ATOM   4172  HG1 THR B  34      26.970  24.023  -7.540  0.00  0.00      C2   H
ATOM   4173 HG21 THR B  34      24.875  26.315  -9.430  0.00  0.00      C2   H
ATOM   4174 HG22 THR B  34      24.535  24.640  -9.698  0.00  0.00      C2   H
ATOM   4175 HG23 THR B  34      23.494  25.540  -8.663  0.00  0.00      C2   H
ATOM   4176  N   ASN B  35      27.313  26.046  -5.121  0.00  0.00      C2   N
ATOM   4177  CA  ASN B  35      28.135  25.814  -3.942  0.00  0.00      C2   C
ATOM   4178  C   ASN B  35      28.285  26.979  -3.008  0.00  0.00      C2   C
ATOM   4179  O   ASN B  35      28.687  26.795  -1.862  0.00  0.00      C2   O
ATOM   4180  CB  ASN B  35      29.530  25.290  -4.315  0.00  0.00      C2   C
ATOM   4181  CG  ASN B  35      29.583  24.130  -5.319  0.00  0.00      C2   C
ATOM   4182  OD1 ASN B  35      28.615  23.457  -5.568  0.00  0.00      C2   O
ATOM   4183  ND2 ASN B  35      30.742  23.860  -5.806  0.00  0.00      C2   N
ATOM   4184  H   ASN B  35      27.665  26.709  -5.797  0.00  0.00      C2   H
ATOM   4185  HA  ASN B  35      27.813  24.945  -3.367  0.00  0.00      C2   H
ATOM   4186  HB3 ASN B  35      30.012  24.935  -3.404  0.00  0.00      C2   H
ATOM   4187  HB2 ASN B  35      30.107  26.113  -4.736  0.00  0.00      C2   H
ATOM   4188 HD22 ASN B  35      30.863  23.168  -6.532  0.00  0.00      C2   H
ATOM   4189 HD21 ASN B  35      31.543  24.442  -5.604  0.00  0.00      C2   H
ATOM   4190  N   ASN B  36      28.072  28.168  -3.576  0.00  0.00      C2   N
ATOM   4191  CA  ASN B  36      28.356  29.470  -2.870  0.00  0.00      C2   C
ATOM   4192  C   ASN B  36      27.209  29.999  -2.080  0.00  0.00      C2   C
ATOM   4193  O   ASN B  36      27.437  30.787  -1.247  0.00  0.00      C2   O
ATOM   4194  CB  ASN B  36      28.890  30.537  -3.871  0.00  0.00      C2   C
ATOM   4195  CG  ASN B  36      30.270  30.321  -4.511  0.00  0.00      C2   C
ATOM   4196  OD1 ASN B  36      30.785  29.241  -4.585  0.00  0.00      C2   O
ATOM   4197  ND2 ASN B  36      30.927  31.341  -5.048  0.00  0.00      C2   N
ATOM   4198  H   ASN B  36      27.616  28.210  -4.476  0.00  0.00      C2   H
ATOM   4199  HA  ASN B  36      29.061  29.331  -2.050  0.00  0.00      C2   H
ATOM   4200  HB3 ASN B  36      28.959  31.471  -3.313  0.00  0.00      C2   H
ATOM   4201  HB2 ASN B  36      28.108  30.676  -4.617  0.00  0.00      C2   H
ATOM   4202 HD22 ASN B  36      31.844  31.147  -5.425  0.00  0.00      C2   H
ATOM   4203 HD21 ASN B  36      30.634  32.299  -5.171  0.00  0.00      C2   H
ATOM   4204  N   ILE B  37      25.980  29.715  -2.530  0.00  0.00      C2   N
ATOM   4205  CA  ILE B  37      24.798  30.310  -1.940  0.00  0.00      C2   C
ATOM   4206  C   ILE B  37      24.602  29.728  -0.545  0.00  0.00      C2   C
ATOM   4207  O   ILE B  37      24.920  28.557  -0.345  0.00  0.00      C2   O
ATOM   4208  CB  ILE B  37      23.597  29.985  -2.882  0.00  0.00      C2   C
ATOM   4209  CG1 ILE B  37      22.200  30.519  -2.370  0.00  0.00      C2   C
ATOM   4210  CG2 ILE B  37      23.483  28.461  -3.286  0.00  0.00      C2   C
ATOM   4211  CD1 ILE B  37      22.144  31.957  -2.546  0.00  0.00      C2   C
ATOM   4212  H   ILE B  37      25.798  29.113  -3.320  0.00  0.00      C2   H
ATOM   4213  HA  ILE B  37      24.945  31.390  -1.914  0.00  0.00      C2   H
ATOM   4214  HB  ILE B  37      23.871  30.410  -3.847  0.00  0.00      C2   H
ATOM   4215 HG13 ILE B  37      21.886  30.401  -1.333  0.00  0.00      C2   H
ATOM   4216 HG12 ILE B  37      21.412  29.948  -2.862  0.00  0.00      C2   H
ATOM   4217 HG21 ILE B  37      22.882  28.517  -4.194  0.00  0.00      C2   H
ATOM   4218 HG22 ILE B  37      24.322  27.857  -3.629  0.00  0.00      C2   H
ATOM   4219 HG23 ILE B  37      23.037  27.770  -2.570  0.00  0.00      C2   H
ATOM   4220 HD11 ILE B  37      22.908  32.509  -1.999  0.00  0.00      C2   H
ATOM   4221 HD12 ILE B  37      22.350  32.324  -3.551  0.00  0.00      C2   H
ATOM   4222 HD13 ILE B  37      21.159  32.379  -2.348  0.00  0.00      C2   H
ATOM   4223  N   ASP B  38      24.128  30.571   0.351  0.00  0.00      C2   N
ATOM   4224  CA  ASP B  38      23.849  30.164   1.696  0.00  0.00      C2   C
ATOM   4225  C   ASP B  38      22.709  29.170   1.715  0.00  0.00      C2   C
ATOM   4226  O   ASP B  38      21.775  29.219   0.892  0.00  0.00      C2   O
ATOM   4227  CB  ASP B  38      23.347  31.428   2.523  0.00  0.00      C2   C
ATOM   4228  CG  ASP B  38      24.282  32.610   2.685  0.00  0.00      C2   C
ATOM   4229  OD1 ASP B  38      23.997  33.499   3.553  0.00  0.00      C2   O
ATOM   4230  OD2 ASP B  38      25.279  32.774   1.993  0.00  0.00      C2   O
ATOM   4231  H   ASP B  38      23.829  31.514   0.150  0.00  0.00      C2   H
ATOM   4232  HA  ASP B  38      24.791  29.722   2.021  0.00  0.00      C2   H
ATOM   4233  HB3 ASP B  38      22.993  31.138   3.512  0.00  0.00      C2   H
ATOM   4234  HB2 ASP B  38      22.507  31.863   1.982  0.00  0.00      C2   H
ATOM   4235  N   PRO B  39      22.761  28.136   2.580  0.00  0.00      C2   N
ATOM   4236  CA  PRO B  39      21.644  27.159   2.542  0.00  0.00      C2   C
ATOM   4237  C   PRO B  39      20.193  27.707   2.811  0.00  0.00      C2   C
ATOM   4238  O   PRO B  39      20.095  28.599   3.676  0.00  0.00      C2   O
ATOM   4239  CB  PRO B  39      21.976  26.258   3.748  0.00  0.00      C2   C
ATOM   4240  CG  PRO B  39      23.036  26.897   4.533  0.00  0.00      C2   C
ATOM   4241  CD  PRO B  39      23.779  27.744   3.534  0.00  0.00      C2   C
ATOM   4242  HA  PRO B  39      21.838  26.648   1.599  0.00  0.00      C2   H
ATOM   4243  HB3 PRO B  39      22.471  25.380   3.332  0.00  0.00      C2   H
ATOM   4244  HB2 PRO B  39      21.062  25.976   4.272  0.00  0.00      C2   H
ATOM   4245  HG3 PRO B  39      23.666  26.262   5.156  0.00  0.00      C2   H
ATOM   4246  HG2 PRO B  39      22.516  27.598   5.186  0.00  0.00      C2   H
ATOM   4247  HD2 PRO B  39      24.242  28.637   3.954  0.00  0.00      C2   H
ATOM   4248  HD3 PRO B  39      24.608  27.179   3.110  0.00  0.00      C2   H
ATOM   4249  N   VAL B  40      19.189  27.222   2.064  0.00  0.00      C2   N
ATOM   4250  CA  VAL B  40      17.787  27.550   2.426  0.00  0.00      C2   C
ATOM   4251  C   VAL B  40      17.408  27.175   3.915  0.00  0.00      C2   C
ATOM   4252  O   VAL B  40      16.649  27.799   4.649  0.00  0.00      C2   O
ATOM   4253  CB  VAL B  40      16.779  26.916   1.419  0.00  0.00      C2   C
ATOM   4254  CG1 VAL B  40      16.809  25.344   1.382  0.00  0.00      C2   C
ATOM   4255  CG2 VAL B  40      15.332  27.410   1.665  0.00  0.00      C2   C
ATOM   4256  H   VAL B  40      19.419  26.618   1.288  0.00  0.00      C2   H
ATOM   4257  HA  VAL B  40      17.675  28.628   2.309  0.00  0.00      C2   H
ATOM   4258  HB  VAL B  40      17.091  27.299   0.447  0.00  0.00      C2   H
ATOM   4259 HG11 VAL B  40      16.207  24.921   2.186  0.00  0.00      C2   H
ATOM   4260 HG12 VAL B  40      16.306  25.186   0.428  0.00  0.00      C2   H
ATOM   4261 HG13 VAL B  40      17.774  24.857   1.518  0.00  0.00      C2   H
ATOM   4262 HG21 VAL B  40      15.278  28.480   1.865  0.00  0.00      C2   H
ATOM   4263 HG22 VAL B  40      14.671  27.159   0.835  0.00  0.00      C2   H
ATOM   4264 HG23 VAL B  40      14.898  27.040   2.593  0.00  0.00      C2   H
ATOM   4265  N   GLY B  41      18.078  26.167   4.463  0.00  0.00      C2   N
ATOM   4266  CA  GLY B  41      17.826  25.594   5.819  0.00  0.00      C2   C
ATOM   4267  C   GLY B  41      17.022  24.314   5.611  0.00  0.00      C2   C
ATOM   4268  O   GLY B  41      17.179  23.646   4.616  0.00  0.00      C2   O
ATOM   4269  H   GLY B  41      18.815  25.760   3.906  0.00  0.00      C2   H
ATOM   4270  HA3 GLY B  41      17.282  26.361   6.370  0.00  0.00      C2   H
ATOM   4271  HA2 GLY B  41      18.729  25.264   6.335  0.00  0.00      C2   H
ATOM   4272  N   ARG B  42      16.247  23.952   6.685  0.00  0.00      C2   N
ATOM   4273  CA  ARG B  42      15.503  22.722   6.705  0.00  0.00      C2   C
ATOM   4274  C   ARG B  42      14.097  23.079   7.231  0.00  0.00      C2   C
ATOM   4275  O   ARG B  42      13.934  24.041   8.001  0.00  0.00      C2   O
ATOM   4276  CB  ARG B  42      16.327  21.703   7.499  0.00  0.00      C2   C
ATOM   4277  CG  ARG B  42      15.801  20.255   7.730  0.00  0.00      C2   C
ATOM   4278  CD  ARG B  42      16.182  19.399   9.021  0.00  0.00      C2   C
ATOM   4279  NE  ARG B  42      15.579  19.831  10.263  0.00  0.00      C2   N
ATOM   4280  CZ  ARG B  42      14.417  19.337  10.801  0.00  0.00      C2   C
ATOM   4281  NH1 ARG B  42      13.813  18.330  10.199  0.00  0.00      C2   N
ATOM   4282  NH2 ARG B  42      13.848  19.784  11.925  0.00  0.00      C2   N
ATOM   4283  H   ARG B  42      16.110  24.543   7.492  0.00  0.00      C2   H
ATOM   4284  HA  ARG B  42      15.665  22.260   5.731  0.00  0.00      C2   H
ATOM   4285  HB3 ARG B  42      16.456  22.229   8.445  0.00  0.00      C2   H
ATOM   4286  HB2 ARG B  42      17.358  21.663   7.148  0.00  0.00      C2   H
ATOM   4287  HG3 ARG B  42      15.953  19.673   6.821  0.00  0.00      C2   H
ATOM   4288  HG2 ARG B  42      14.715  20.337   7.786  0.00  0.00      C2   H
ATOM   4289  HD3 ARG B  42      17.220  19.581   9.299  0.00  0.00      C2   H
ATOM   4290  HD2 ARG B  42      16.214  18.311   8.955  0.00  0.00      C2   H
ATOM   4291  HE  ARG B  42      16.080  20.535  10.785  0.00  0.00      C2   H
ATOM   4292 HH12 ARG B  42      12.933  17.941  10.508  0.00  0.00      C2   H
ATOM   4293 HH11 ARG B  42      14.168  18.003   9.312  0.00  0.00      C2   H
ATOM   4294 HH22 ARG B  42      13.425  19.018  12.429  0.00  0.00      C2   H
ATOM   4295 HH21 ARG B  42      14.150  20.644  12.360  0.00  0.00      C2   H
ATOM   4296  N   ILE B  43      13.120  22.405   6.690  0.00  0.00      C2   N
ATOM   4297  CA  ILE B  43      11.743  22.483   7.112  0.00  0.00      C2   C
ATOM   4298  C   ILE B  43      11.338  21.090   7.667  0.00  0.00      C2   C
ATOM   4299  O   ILE B  43      11.823  20.026   7.233  0.00  0.00      C2   O
ATOM   4300  CB  ILE B  43      10.899  22.948   5.904  0.00  0.00      C2   C
ATOM   4301  CG1 ILE B  43      10.841  22.015   4.687  0.00  0.00      C2   C
ATOM   4302  CG2 ILE B  43      11.218  24.395   5.531  0.00  0.00      C2   C
ATOM   4303  CD1 ILE B  43       9.508  22.072   3.828  0.00  0.00      C2   C
ATOM   4304  H   ILE B  43      13.333  21.624   6.086  0.00  0.00      C2   H
ATOM   4305  HA  ILE B  43      11.584  23.284   7.834  0.00  0.00      C2   H
ATOM   4306  HB  ILE B  43       9.899  23.160   6.282  0.00  0.00      C2   H
ATOM   4307 HG13 ILE B  43      10.974  20.958   4.918  0.00  0.00      C2   H
ATOM   4308 HG12 ILE B  43      11.653  22.308   4.022  0.00  0.00      C2   H
ATOM   4309 HG21 ILE B  43      12.273  24.584   5.334  0.00  0.00      C2   H
ATOM   4310 HG22 ILE B  43      10.646  24.633   4.634  0.00  0.00      C2   H
ATOM   4311 HG23 ILE B  43      10.917  25.140   6.268  0.00  0.00      C2   H
ATOM   4312 HD11 ILE B  43       8.690  22.455   4.438  0.00  0.00      C2   H
ATOM   4313 HD12 ILE B  43       9.569  22.706   2.944  0.00  0.00      C2   H
ATOM   4314 HD13 ILE B  43       9.223  21.091   3.449  0.00  0.00      C2   H
ATOM   4315  N   GLN B  44      10.526  21.193   8.758  0.00  0.00      C2   N
ATOM   4316  CA  GLN B  44      10.057  19.995   9.530  0.00  0.00      C2   C
ATOM   4317  C   GLN B  44       8.907  19.272   8.824  0.00  0.00      C2   C
ATOM   4318  O   GLN B  44       8.829  18.051   8.853  0.00  0.00      C2   O
ATOM   4319  CB  GLN B  44       9.591  20.260  10.984  0.00  0.00      C2   C
ATOM   4320  CG  GLN B  44      10.413  21.326  11.753  0.00  0.00      C2   C
ATOM   4321  CD  GLN B  44       9.761  21.676  13.068  0.00  0.00      C2   C
ATOM   4322  OE1 GLN B  44       9.709  20.828  13.913  0.00  0.00      C2   O
ATOM   4323  NE2 GLN B  44       9.505  22.950  13.305  0.00  0.00      C2   N
ATOM   4324  H   GLN B  44      10.100  22.084   8.968  0.00  0.00      C2   H
ATOM   4325  HA  GLN B  44      10.932  19.362   9.674  0.00  0.00      C2   H
ATOM   4326  HB3 GLN B  44       9.486  19.300  11.490  0.00  0.00      C2   H
ATOM   4327  HB2 GLN B  44       8.582  20.671  11.023  0.00  0.00      C2   H
ATOM   4328  HG3 GLN B  44      10.663  22.272  11.272  0.00  0.00      C2   H
ATOM   4329  HG2 GLN B  44      11.373  20.879  12.009  0.00  0.00      C2   H
ATOM   4330 HE22 GLN B  44       9.056  23.167  14.184  0.00  0.00      C2   H
ATOM   4331 HE21 GLN B  44       9.703  23.611  12.568  0.00  0.00      C2   H
ATOM   4332  N   MET B  45       8.034  20.070   8.274  0.00  0.00      C2   N
ATOM   4333  CA  MET B  45       6.806  19.787   7.550  0.00  0.00      C2   C
ATOM   4334  C   MET B  45       5.714  19.385   8.544  0.00  0.00      C2   C
ATOM   4335  O   MET B  45       5.413  18.192   8.593  0.00  0.00      C2   O
ATOM   4336  CB  MET B  45       6.966  18.826   6.385  0.00  0.00      C2   C
ATOM   4337  CG  MET B  45       7.522  19.601   5.164  0.00  0.00      C2   C
ATOM   4338  SD  MET B  45       7.579  18.608   3.672  0.00  0.00      C2   S
ATOM   4339  CE  MET B  45       5.807  18.728   3.083  0.00  0.00      C2   C
ATOM   4340  H   MET B  45       8.206  21.059   8.388  0.00  0.00      C2   H
ATOM   4341  HA  MET B  45       6.484  20.761   7.182  0.00  0.00      C2   H
ATOM   4342  HB3 MET B  45       6.086  18.262   6.076  0.00  0.00      C2   H
ATOM   4343  HB2 MET B  45       7.685  18.032   6.588  0.00  0.00      C2   H
ATOM   4344  HG3 MET B  45       8.535  19.950   5.365  0.00  0.00      C2   H
ATOM   4345  HG2 MET B  45       6.963  20.502   4.908  0.00  0.00      C2   H
ATOM   4346  HE1 MET B  45       5.509  19.776   3.033  0.00  0.00      C2   H
ATOM   4347  HE2 MET B  45       5.782  18.342   2.064  0.00  0.00      C2   H
ATOM   4348  HE3 MET B  45       5.180  18.232   3.824  0.00  0.00      C2   H
ATOM   4349  N   ARG B  46       5.199  20.356   9.352  0.00  0.00      C2   N
ATOM   4350  CA  ARG B  46       4.168  19.957  10.280  0.00  0.00      C2   C
ATOM   4351  C   ARG B  46       2.801  19.802   9.579  0.00  0.00      C2   C
ATOM   4352  O   ARG B  46       2.590  20.426   8.531  0.00  0.00      C2   O
ATOM   4353  CB  ARG B  46       3.989  21.029  11.389  0.00  0.00      C2   C
ATOM   4354  CG  ARG B  46       5.273  21.180  12.291  0.00  0.00      C2   C
ATOM   4355  CD  ARG B  46       5.180  22.272  13.257  0.00  0.00      C2   C
ATOM   4356  NE  ARG B  46       4.878  23.559  12.582  0.00  0.00      C2   N
ATOM   4357  CZ  ARG B  46       3.735  24.207  12.422  0.00  0.00      C2   C
ATOM   4358  NH1 ARG B  46       2.588  23.843  12.957  0.00  0.00      C2   N
ATOM   4359  NH2 ARG B  46       3.806  25.356  11.696  0.00  0.00      C2   N
ATOM   4360  H   ARG B  46       5.460  21.311   9.150  0.00  0.00      C2   H
ATOM   4361  HA  ARG B  46       4.424  18.999  10.732  0.00  0.00      C2   H
ATOM   4362  HB3 ARG B  46       3.207  20.652  12.049  0.00  0.00      C2   H
ATOM   4363  HB2 ARG B  46       3.598  21.950  10.958  0.00  0.00      C2   H
ATOM   4364  HG3 ARG B  46       6.175  21.449  11.742  0.00  0.00      C2   H
ATOM   4365  HG2 ARG B  46       5.347  20.221  12.803  0.00  0.00      C2   H
ATOM   4366  HD3 ARG B  46       6.201  22.387  13.620  0.00  0.00      C2   H
ATOM   4367  HD2 ARG B  46       4.550  21.985  14.099  0.00  0.00      C2   H
ATOM   4368  HE  ARG B  46       5.691  23.973  12.151  0.00  0.00      C2   H
ATOM   4369 HH12 ARG B  46       1.871  24.542  12.827  0.00  0.00      C2   H
ATOM   4370 HH11 ARG B  46       2.449  23.109  13.637  0.00  0.00      C2   H
ATOM   4371 HH22 ARG B  46       3.011  25.954  11.525  0.00  0.00      C2   H
ATOM   4372 HH21 ARG B  46       4.697  25.818  11.586  0.00  0.00      C2   H
ATOM   4373  N   THR B  47       1.906  18.981  10.191  0.00  0.00      C2   N
ATOM   4374  CA  THR B  47       0.585  18.668   9.653  0.00  0.00      C2   C
ATOM   4375  C   THR B  47      -0.407  19.723  10.104  0.00  0.00      C2   C
ATOM   4376  O   THR B  47      -0.501  20.071  11.313  0.00  0.00      C2   O
ATOM   4377  CB  THR B  47       0.149  17.361  10.269  0.00  0.00      C2   C
ATOM   4378  OG1 THR B  47       1.171  16.411  10.093  0.00  0.00      C2   O
ATOM   4379  CG2 THR B  47      -1.136  16.712   9.732  0.00  0.00      C2   C
ATOM   4380  H   THR B  47       2.121  18.505  11.055  0.00  0.00      C2   H
ATOM   4381  HA  THR B  47       0.617  18.586   8.567  0.00  0.00      C2   H
ATOM   4382  HB  THR B  47       0.043  17.589  11.330  0.00  0.00      C2   H
ATOM   4383  HG1 THR B  47       1.982  16.750  10.479  0.00  0.00      C2   H
ATOM   4384 HG21 THR B  47      -1.376  15.760  10.206  0.00  0.00      C2   H
ATOM   4385 HG22 THR B  47      -2.028  17.314   9.905  0.00  0.00      C2   H
ATOM   4386 HG23 THR B  47      -0.971  16.465   8.684  0.00  0.00      C2   H
ATOM   4387  N   ARG B  48      -1.170  20.240   9.149  0.00  0.00      C2   N
ATOM   4388  CA  ARG B  48      -2.394  20.888   9.447  0.00  0.00      C2   C
ATOM   4389  C   ARG B  48      -3.633  19.994   9.392  0.00  0.00      C2   C
ATOM   4390  O   ARG B  48      -4.531  20.422  10.078  0.00  0.00      C2   O
ATOM   4391  CB  ARG B  48      -2.609  22.161   8.514  0.00  0.00      C2   C
ATOM   4392  CG  ARG B  48      -1.386  23.071   8.484  0.00  0.00      C2   C
ATOM   4393  CD  ARG B  48      -1.648  24.552   8.045  0.00  0.00      C2   C
ATOM   4394  NE  ARG B  48      -0.581  25.520   8.225  0.00  0.00      C2   N
ATOM   4395  CZ  ARG B  48      -0.082  25.890   9.388  0.00  0.00      C2   C
ATOM   4396  NH1 ARG B  48      -0.630  25.517  10.482  0.00  0.00      C2   N
ATOM   4397  NH2 ARG B  48       0.996  26.660   9.410  0.00  0.00      C2   N
ATOM   4398  H   ARG B  48      -0.959  20.031   8.183  0.00  0.00      C2   H
ATOM   4399  HA  ARG B  48      -2.408  21.276  10.466  0.00  0.00      C2   H
ATOM   4400  HB3 ARG B  48      -3.521  22.699   8.774  0.00  0.00      C2   H
ATOM   4401  HB2 ARG B  48      -2.733  21.803   7.492  0.00  0.00      C2   H
ATOM   4402  HG3 ARG B  48      -0.688  22.620   7.779  0.00  0.00      C2   H
ATOM   4403  HG2 ARG B  48      -0.806  23.167   9.402  0.00  0.00      C2   H
ATOM   4404  HD3 ARG B  48      -2.646  24.911   8.296  0.00  0.00      C2   H
ATOM   4405  HD2 ARG B  48      -1.706  24.453   6.961  0.00  0.00      C2   H
ATOM   4406  HE  ARG B  48      -0.358  26.136   7.456  0.00  0.00      C2   H
ATOM   4407 HH12 ARG B  48      -0.185  25.630  11.381  0.00  0.00      C2   H
ATOM   4408 HH11 ARG B  48      -1.453  24.932  10.485  0.00  0.00      C2   H
ATOM   4409 HH22 ARG B  48       1.491  26.923  10.250  0.00  0.00      C2   H
ATOM   4410 HH21 ARG B  48       1.277  27.170   8.584  0.00  0.00      C2   H
ATOM   4411  N   ARG B  49      -3.647  18.925   8.574  0.00  0.00      C2   N
ATOM   4412  CA  ARG B  49      -4.631  17.878   8.669  0.00  0.00      C2   C
ATOM   4413  C   ARG B  49      -4.186  16.610   7.923  0.00  0.00      C2   C
ATOM   4414  O   ARG B  49      -3.403  16.708   7.012  0.00  0.00      C2   O
ATOM   4415  CB  ARG B  49      -5.947  18.275   7.768  0.00  0.00      C2   C
ATOM   4416  CG  ARG B  49      -6.794  19.462   8.154  0.00  0.00      C2   C
ATOM   4417  CD  ARG B  49      -7.511  19.354   9.497  0.00  0.00      C2   C
ATOM   4418  NE  ARG B  49      -8.292  20.624   9.791  0.00  0.00      C2   N
ATOM   4419  CZ  ARG B  49      -7.831  21.818  10.142  0.00  0.00      C2   C
ATOM   4420  NH1 ARG B  49      -6.515  22.044  10.319  0.00  0.00      C2   N
ATOM   4421  NH2 ARG B  49      -8.635  22.851  10.381  0.00  0.00      C2   N
ATOM   4422  H   ARG B  49      -2.978  18.687   7.857  0.00  0.00      C2   H
ATOM   4423  HA  ARG B  49      -4.831  17.682   9.723  0.00  0.00      C2   H
ATOM   4424  HB3 ARG B  49      -6.617  17.426   7.902  0.00  0.00      C2   H
ATOM   4425  HB2 ARG B  49      -5.741  18.431   6.709  0.00  0.00      C2   H
ATOM   4426  HG3 ARG B  49      -7.603  19.434   7.423  0.00  0.00      C2   H
ATOM   4427  HG2 ARG B  49      -6.250  20.398   8.034  0.00  0.00      C2   H
ATOM   4428  HD3 ARG B  49      -6.947  18.882  10.302  0.00  0.00      C2   H
ATOM   4429  HD2 ARG B  49      -8.346  18.673   9.332  0.00  0.00      C2   H
ATOM   4430  HE  ARG B  49      -9.188  20.713   9.333  0.00  0.00      C2   H
ATOM   4431 HH12 ARG B  49      -6.217  22.924  10.715  0.00  0.00      C2   H
ATOM   4432 HH11 ARG B  49      -5.810  21.376  10.043  0.00  0.00      C2   H
ATOM   4433 HH22 ARG B  49      -8.358  23.822  10.346  0.00  0.00      C2   H
ATOM   4434 HH21 ARG B  49      -9.629  22.679  10.417  0.00  0.00      C2   H
ATOM   4435  N   THR B  50      -4.783  15.435   8.308  0.00  0.00      C2   N
ATOM   4436  CA  THR B  50      -4.881  14.233   7.518  0.00  0.00      C2   C
ATOM   4437  C   THR B  50      -6.353  14.029   7.207  0.00  0.00      C2   C
ATOM   4438  O   THR B  50      -7.196  13.760   8.125  0.00  0.00      C2   O
ATOM   4439  CB  THR B  50      -4.397  12.945   8.311  0.00  0.00      C2   C
ATOM   4440  OG1 THR B  50      -3.174  13.422   8.787  0.00  0.00      C2   O
ATOM   4441  CG2 THR B  50      -4.268  11.687   7.417  0.00  0.00      C2   C
ATOM   4442  H   THR B  50      -5.635  15.527   8.843  0.00  0.00      C2   H
ATOM   4443  HA  THR B  50      -4.385  14.394   6.561  0.00  0.00      C2   H
ATOM   4444  HB  THR B  50      -5.027  12.804   9.189  0.00  0.00      C2   H
ATOM   4445  HG1 THR B  50      -3.449  14.179   9.309  0.00  0.00      C2   H
ATOM   4446 HG21 THR B  50      -4.013  11.973   6.396  0.00  0.00      C2   H
ATOM   4447 HG22 THR B  50      -3.493  11.053   7.848  0.00  0.00      C2   H
ATOM   4448 HG23 THR B  50      -5.144  11.041   7.356  0.00  0.00      C2   H
ATOM   4449  N   LEU B  51      -6.708  14.329   5.939  0.00  0.00      C2   N
ATOM   4450  CA  LEU B  51      -8.074  14.151   5.385  0.00  0.00      C2   C
ATOM   4451  C   LEU B  51      -8.369  12.675   5.054  0.00  0.00      C2   C
ATOM   4452  O   LEU B  51      -7.656  12.071   4.217  0.00  0.00      C2   O
ATOM   4453  CB  LEU B  51      -8.115  15.105   4.145  0.00  0.00      C2   C
ATOM   4454  CG  LEU B  51      -7.959  16.674   4.336  0.00  0.00      C2   C
ATOM   4455  CD1 LEU B  51      -7.959  17.434   2.981  0.00  0.00      C2   C
ATOM   4456  CD2 LEU B  51      -9.076  17.172   5.312  0.00  0.00      C2   C
ATOM   4457  H   LEU B  51      -6.020  14.469   5.214  0.00  0.00      C2   H
ATOM   4458  HA  LEU B  51      -8.817  14.415   6.137  0.00  0.00      C2   H
ATOM   4459  HB3 LEU B  51      -9.027  14.987   3.560  0.00  0.00      C2   H
ATOM   4460  HB2 LEU B  51      -7.333  14.765   3.465  0.00  0.00      C2   H
ATOM   4461  HG  LEU B  51      -6.917  16.769   4.644  0.00  0.00      C2   H
ATOM   4462 HD11 LEU B  51      -7.619  16.701   2.248  0.00  0.00      C2   H
ATOM   4463 HD12 LEU B  51      -8.931  17.820   2.675  0.00  0.00      C2   H
ATOM   4464 HD13 LEU B  51      -7.220  18.235   2.960  0.00  0.00      C2   H
ATOM   4465 HD21 LEU B  51      -9.782  17.850   4.833  0.00  0.00      C2   H
ATOM   4466 HD22 LEU B  51      -9.728  16.360   5.637  0.00  0.00      C2   H
ATOM   4467 HD23 LEU B  51      -8.570  17.550   6.201  0.00  0.00      C2   H
ATOM   4468  N   ARG B  52      -9.357  12.081   5.686  0.00  0.00      C2   N
ATOM   4469  CA  ARG B  52      -9.960  10.754   5.379  0.00  0.00      C2   C
ATOM   4470  C   ARG B  52     -11.423  10.866   4.866  0.00  0.00      C2   C
ATOM   4471  O   ARG B  52     -12.210  11.559   5.431  0.00  0.00      C2   O
ATOM   4472  CB  ARG B  52      -9.988   9.777   6.655  0.00  0.00      C2   C
ATOM   4473  CG  ARG B  52      -8.667   9.677   7.370  0.00  0.00      C2   C
ATOM   4474  CD  ARG B  52      -8.727   8.804   8.641  0.00  0.00      C2   C
ATOM   4475  NE  ARG B  52      -7.495   8.776   9.440  0.00  0.00      C2   N
ATOM   4476  CZ  ARG B  52      -6.761   9.756  10.100  0.00  0.00      C2   C
ATOM   4477  NH1 ARG B  52      -7.188  11.000  10.045  0.00  0.00      C2   N
ATOM   4478  NH2 ARG B  52      -5.574   9.592  10.714  0.00  0.00      C2   N
ATOM   4479  H   ARG B  52      -9.846  12.626   6.382  0.00  0.00      C2   H
ATOM   4480  HA  ARG B  52      -9.473  10.345   4.494  0.00  0.00      C2   H
ATOM   4481  HB3 ARG B  52     -10.324   8.800   6.307  0.00  0.00      C2   H
ATOM   4482  HB2 ARG B  52     -10.707  10.105   7.406  0.00  0.00      C2   H
ATOM   4483  HG3 ARG B  52      -8.256  10.675   7.526  0.00  0.00      C2   H
ATOM   4484  HG2 ARG B  52      -8.109   9.236   6.545  0.00  0.00      C2   H
ATOM   4485  HD3 ARG B  52      -8.887   7.761   8.369  0.00  0.00      C2   H
ATOM   4486  HD2 ARG B  52      -9.580   9.174   9.211  0.00  0.00      C2   H
ATOM   4487  HE  ARG B  52      -7.148   7.831   9.518  0.00  0.00      C2   H
ATOM   4488 HH12 ARG B  52      -6.760  11.713  10.619  0.00  0.00      C2   H
ATOM   4489 HH11 ARG B  52      -8.062  11.254   9.607  0.00  0.00      C2   H
ATOM   4490 HH22 ARG B  52      -4.903  10.330  10.874  0.00  0.00      C2   H
ATOM   4491 HH21 ARG B  52      -5.196   8.699  10.999  0.00  0.00      C2   H
ATOM   4492  N   GLY B  53     -11.693  10.231   3.776  0.00  0.00      C2   N
ATOM   4493  CA  GLY B  53     -13.052  10.181   3.282  0.00  0.00      C2   C
ATOM   4494  C   GLY B  53     -13.068   9.585   1.860  0.00  0.00      C2   C
ATOM   4495  O   GLY B  53     -14.114   9.103   1.382  0.00  0.00      C2   O
ATOM   4496  H   GLY B  53     -11.103   9.592   3.263  0.00  0.00      C2   H
ATOM   4497  HA3 GLY B  53     -13.467  11.172   3.101  0.00  0.00      C2   H
ATOM   4498  HA2 GLY B  53     -13.729   9.616   3.923  0.00  0.00      C2   H
ATOM   4499  N   HIS B  54     -11.942   9.721   1.163  0.00  0.00      C2   N
ATOM   4500  CA  HIS B  54     -11.698   9.131  -0.228  0.00  0.00      C2   C
ATOM   4501  C   HIS B  54     -11.709   7.631  -0.073  0.00  0.00      C2   C
ATOM   4502  O   HIS B  54     -10.817   7.088   0.590  0.00  0.00      C2   O
ATOM   4503  CB  HIS B  54     -10.408   9.585  -0.835  0.00  0.00      C2   C
ATOM   4504  CG  HIS B  54     -10.468  10.918  -1.472  0.00  0.00      C2   C
ATOM   4505  ND1 HIS B  54     -11.080  11.126  -2.722  0.00  0.00      C2   N
ATOM   4506  CD2 HIS B  54     -10.233  12.130  -0.909  0.00  0.00      C2   C
ATOM   4507  CE1 HIS B  54     -10.948  12.448  -2.943  0.00  0.00      C2   C
ATOM   4508  NE2 HIS B  54     -10.548  13.127  -1.859  0.00  0.00      C2   N
ATOM   4509  H   HIS B  54     -11.141  10.260   1.459  0.00  0.00      C2   H
ATOM   4510  HA  HIS B  54     -12.447   9.544  -0.903  0.00  0.00      C2   H
ATOM   4511  HB3 HIS B  54     -10.200   8.921  -1.674  0.00  0.00      C2   H
ATOM   4512  HB2 HIS B  54      -9.490   9.609  -0.249  0.00  0.00      C2   H
ATOM   4513  HD1 HIS B  54     -11.499  10.449  -3.344  0.00  0.00      C2   H
ATOM   4514  HD2 HIS B  54      -9.851  12.429   0.056  0.00  0.00      C2   H
ATOM   4515  HE1 HIS B  54     -11.120  12.995  -3.858  0.00  0.00      C2   H
ATOM   4516  N   LEU B  55     -12.642   6.974  -0.788  0.00  0.00      C2   N
ATOM   4517  CA  LEU B  55     -12.971   5.521  -0.670  0.00  0.00      C2   C
ATOM   4518  C   LEU B  55     -12.085   4.696  -1.609  0.00  0.00      C2   C
ATOM   4519  O   LEU B  55     -12.323   3.500  -1.740  0.00  0.00      C2   O
ATOM   4520  CB  LEU B  55     -14.438   5.235  -1.056  0.00  0.00      C2   C
ATOM   4521  CG  LEU B  55     -15.527   5.946  -0.256  0.00  0.00      C2   C
ATOM   4522  CD1 LEU B  55     -16.875   5.762  -1.029  0.00  0.00      C2   C
ATOM   4523  CD2 LEU B  55     -15.470   5.427   1.226  0.00  0.00      C2   C
ATOM   4524  H   LEU B  55     -13.314   7.527  -1.300  0.00  0.00      C2   H
ATOM   4525  HA  LEU B  55     -12.876   5.271   0.387  0.00  0.00      C2   H
ATOM   4526  HB3 LEU B  55     -14.623   4.165  -0.961  0.00  0.00      C2   H
ATOM   4527  HB2 LEU B  55     -14.541   5.551  -2.094  0.00  0.00      C2   H
ATOM   4528  HG  LEU B  55     -15.287   7.007  -0.175  0.00  0.00      C2   H
ATOM   4529 HD11 LEU B  55     -17.518   6.604  -0.773  0.00  0.00      C2   H
ATOM   4530 HD12 LEU B  55     -16.850   5.899  -2.110  0.00  0.00      C2   H
ATOM   4531 HD13 LEU B  55     -17.415   4.847  -0.783  0.00  0.00      C2   H
ATOM   4532 HD21 LEU B  55     -16.437   5.102   1.608  0.00  0.00      C2   H
ATOM   4533 HD22 LEU B  55     -14.686   4.684   1.376  0.00  0.00      C2   H
ATOM   4534 HD23 LEU B  55     -15.167   6.254   1.868  0.00  0.00      C2   H
ATOM   4535  N   ALA B  56     -11.207   5.377  -2.328  0.00  0.00      C2   N
ATOM   4536  CA  ALA B  56     -10.350   4.709  -3.277  0.00  0.00      C2   C
ATOM   4537  C   ALA B  56      -8.987   5.408  -3.375  0.00  0.00      C2   C
ATOM   4538  O   ALA B  56      -8.801   6.440  -2.726  0.00  0.00      C2   O
ATOM   4539  CB  ALA B  56     -10.999   4.570  -4.647  0.00  0.00      C2   C
ATOM   4540  H   ALA B  56     -11.280   6.380  -2.235  0.00  0.00      C2   H
ATOM   4541  HA  ALA B  56     -10.163   3.655  -3.067  0.00  0.00      C2   H
ATOM   4542  HB1 ALA B  56     -11.997   4.148  -4.531  0.00  0.00      C2   H
ATOM   4543  HB2 ALA B  56     -10.999   5.547  -5.130  0.00  0.00      C2   H
ATOM   4544  HB3 ALA B  56     -10.505   3.895  -5.346  0.00  0.00      C2   H
ATOM   4545  N   LYS B  57      -8.075   4.886  -4.179  0.00  0.00      C2   N
ATOM   4546  CA  LYS B  57      -6.707   5.489  -4.359  0.00  0.00      C2   C
ATOM   4547  C   LYS B  57      -6.883   6.841  -5.042  0.00  0.00      C2   C
ATOM   4548  O   LYS B  57      -7.571   6.970  -6.049  0.00  0.00      C2   O
ATOM   4549  CB  LYS B  57      -5.843   4.465  -5.150  0.00  0.00      C2   C
ATOM   4550  CG  LYS B  57      -6.448   3.759  -6.395  0.00  0.00      C2   C
ATOM   4551  CD  LYS B  57      -5.597   2.616  -6.880  0.00  0.00      C2   C
ATOM   4552  CE  LYS B  57      -4.145   2.999  -7.382  0.00  0.00      C2   C
ATOM   4553  NZ  LYS B  57      -3.551   1.838  -8.022  0.00  0.00      C2   N
ATOM   4554  H   LYS B  57      -8.276   4.007  -4.634  0.00  0.00      C2   H
ATOM   4555  HA  LYS B  57      -6.304   5.609  -3.354  0.00  0.00      C2   H
ATOM   4556  HB3 LYS B  57      -5.600   3.715  -4.397  0.00  0.00      C2   H
ATOM   4557  HB2 LYS B  57      -4.847   4.882  -5.298  0.00  0.00      C2   H
ATOM   4558  HG3 LYS B  57      -6.811   4.430  -7.173  0.00  0.00      C2   H
ATOM   4559  HG2 LYS B  57      -7.427   3.315  -6.216  0.00  0.00      C2   H
ATOM   4560  HD3 LYS B  57      -6.132   2.069  -7.656  0.00  0.00      C2   H
ATOM   4561  HD2 LYS B  57      -5.556   1.824  -6.131  0.00  0.00      C2   H
ATOM   4562  HE3 LYS B  57      -3.600   3.306  -6.489  0.00  0.00      C2   H
ATOM   4563  HE2 LYS B  57      -4.291   3.791  -8.117  0.00  0.00      C2   H
ATOM   4564  HZ1 LYS B  57      -3.195   1.167  -7.356  0.00  0.00      C2   H
ATOM   4565  HZ2 LYS B  57      -4.282   1.325  -8.493  0.00  0.00      C2   H
ATOM   4566  HZ3 LYS B  57      -2.837   2.030  -8.710  0.00  0.00      C2   H
ATOM   4567  N   ILE B  58      -6.299   7.868  -4.394  0.00  0.00      C2   N
ATOM   4568  CA  ILE B  58      -6.274   9.193  -4.970  0.00  0.00      C2   C
ATOM   4569  C   ILE B  58      -5.201   9.213  -6.098  0.00  0.00      C2   C
ATOM   4570  O   ILE B  58      -4.030   8.973  -5.837  0.00  0.00      C2   O
ATOM   4571  CB  ILE B  58      -5.875  10.211  -3.850  0.00  0.00      C2   C
ATOM   4572  CG1 ILE B  58      -7.050  10.373  -2.882  0.00  0.00      C2   C
ATOM   4573  CG2 ILE B  58      -5.726  11.682  -4.427  0.00  0.00      C2   C
ATOM   4574  CD1 ILE B  58      -6.609  11.051  -1.615  0.00  0.00      C2   C
ATOM   4575  H   ILE B  58      -5.781   7.776  -3.532  0.00  0.00      C2   H
ATOM   4576  HA  ILE B  58      -7.289   9.338  -5.339  0.00  0.00      C2   H
ATOM   4577  HB  ILE B  58      -5.009   9.882  -3.275  0.00  0.00      C2   H
ATOM   4578 HG13 ILE B  58      -7.513   9.406  -2.686  0.00  0.00      C2   H
ATOM   4579 HG12 ILE B  58      -7.887  10.962  -3.259  0.00  0.00      C2   H
ATOM   4580 HG21 ILE B  58      -4.928  11.932  -5.126  0.00  0.00      C2   H
ATOM   4581 HG22 ILE B  58      -6.706  11.932  -4.835  0.00  0.00      C2   H
ATOM   4582 HG23 ILE B  58      -5.462  12.436  -3.686  0.00  0.00      C2   H
ATOM   4583 HD11 ILE B  58      -7.408  10.827  -0.909  0.00  0.00      C2   H
ATOM   4584 HD12 ILE B  58      -5.613  10.705  -1.337  0.00  0.00      C2   H
ATOM   4585 HD13 ILE B  58      -6.504  12.135  -1.669  0.00  0.00      C2   H
ATOM   4586  N   TYR B  59      -5.756   9.494  -7.255  0.00  0.00      C2   N
ATOM   4587  CA  TYR B  59      -4.988   9.385  -8.512  0.00  0.00      C2   C
ATOM   4588  C   TYR B  59      -4.663  10.769  -9.036  0.00  0.00      C2   C
ATOM   4589  O   TYR B  59      -3.486  10.997  -9.394  0.00  0.00      C2   O
ATOM   4590  CB  TYR B  59      -5.812   8.421  -9.515  0.00  0.00      C2   C
ATOM   4591  CG  TYR B  59      -4.973   7.490 -10.314  0.00  0.00      C2   C
ATOM   4592  CD1 TYR B  59      -4.402   6.309  -9.754  0.00  0.00      C2   C
ATOM   4593  CD2 TYR B  59      -4.703   7.825 -11.647  0.00  0.00      C2   C
ATOM   4594  CE1 TYR B  59      -3.538   5.459 -10.519  0.00  0.00      C2   C
ATOM   4595  CE2 TYR B  59      -3.888   6.962 -12.365  0.00  0.00      C2   C
ATOM   4596  CZ  TYR B  59      -3.260   5.814 -11.803  0.00  0.00      C2   C
ATOM   4597  OH  TYR B  59      -2.443   5.107 -12.602  0.00  0.00      C2   O
ATOM   4598  H   TYR B  59      -6.746   9.690  -7.304  0.00  0.00      C2   H
ATOM   4599  HA  TYR B  59      -3.999   8.947  -8.375  0.00  0.00      C2   H
ATOM   4600  HB3 TYR B  59      -6.489   8.932 -10.200  0.00  0.00      C2   H
ATOM   4601  HB2 TYR B  59      -6.562   7.829  -8.992  0.00  0.00      C2   H
ATOM   4602  HD1 TYR B  59      -4.550   6.060  -8.713  0.00  0.00      C2   H
ATOM   4603  HD2 TYR B  59      -5.080   8.717 -12.126  0.00  0.00      C2   H
ATOM   4604  HE1 TYR B  59      -3.067   4.616 -10.035  0.00  0.00      C2   H
ATOM   4605  HE2 TYR B  59      -3.799   7.223 -13.409  0.00  0.00      C2   H
ATOM   4606  HH  TYR B  59      -1.805   5.618 -13.105  0.00  0.00      C2   H
ATOM   4607  N   ALA B  60      -5.593  11.703  -9.126  0.00  0.00      C2   N
ATOM   4608  CA  ALA B  60      -5.287  13.063  -9.509  0.00  0.00      C2   C
ATOM   4609  C   ALA B  60      -5.509  14.053  -8.379  0.00  0.00      C2   C
ATOM   4610  O   ALA B  60      -6.468  13.788  -7.598  0.00  0.00      C2   O
ATOM   4611  CB  ALA B  60      -6.113  13.394 -10.762  0.00  0.00      C2   C
ATOM   4612  H   ALA B  60      -6.541  11.394  -8.963  0.00  0.00      C2   H
ATOM   4613  HA  ALA B  60      -4.272  13.184  -9.887  0.00  0.00      C2   H
ATOM   4614  HB1 ALA B  60      -5.540  12.930 -11.565  0.00  0.00      C2   H
ATOM   4615  HB2 ALA B  60      -7.161  13.100 -10.823  0.00  0.00      C2   H
ATOM   4616  HB3 ALA B  60      -5.952  14.439 -11.025  0.00  0.00      C2   H
ATOM   4617  N   MET B  61      -4.816  15.118  -8.220  0.00  0.00      C2   N
ATOM   4618  CA  MET B  61      -4.863  16.175  -7.187  0.00  0.00      C2   C
ATOM   4619  C   MET B  61      -4.216  17.469  -7.720  0.00  0.00      C2   C
ATOM   4620  O   MET B  61      -3.195  17.484  -8.321  0.00  0.00      C2   O
ATOM   4621  CB  MET B  61      -4.293  15.685  -5.796  0.00  0.00      C2   C
ATOM   4622  CG  MET B  61      -4.113  16.801  -4.741  0.00  0.00      C2   C
ATOM   4623  SD  MET B  61      -2.655  16.464  -3.684  0.00  0.00      C2   S
ATOM   4624  CE  MET B  61      -1.465  17.566  -4.476  0.00  0.00      C2   C
ATOM   4625  H   MET B  61      -4.126  15.341  -8.923  0.00  0.00      C2   H
ATOM   4626  HA  MET B  61      -5.927  16.406  -7.150  0.00  0.00      C2   H
ATOM   4627  HB3 MET B  61      -3.341  15.160  -5.870  0.00  0.00      C2   H
ATOM   4628  HB2 MET B  61      -4.846  14.921  -5.250  0.00  0.00      C2   H
ATOM   4629  HG3 MET B  61      -4.954  16.809  -4.047  0.00  0.00      C2   H
ATOM   4630  HG2 MET B  61      -3.956  17.825  -5.080  0.00  0.00      C2   H
ATOM   4631  HE1 MET B  61      -1.730  18.623  -4.509  0.00  0.00      C2   H
ATOM   4632  HE2 MET B  61      -0.480  17.480  -4.017  0.00  0.00      C2   H
ATOM   4633  HE3 MET B  61      -1.439  17.281  -5.527  0.00  0.00      C2   H
ATOM   4634  N   HIE B  62      -4.937  18.599  -7.497  0.00  0.00      C2   N
ATOM   4635  CA  HIE B  62      -4.517  19.977  -7.913  0.00  0.00      C2   C
ATOM   4636  C   HIE B  62      -5.114  20.997  -6.890  0.00  0.00      C2   C
ATOM   4637  O   HIE B  62      -5.984  20.686  -6.116  0.00  0.00      C2   O
ATOM   4638  CB  HIE B  62      -5.132  20.450  -9.321  0.00  0.00      C2   C
ATOM   4639  CG  HIE B  62      -4.380  19.854 -10.544  0.00  0.00      C2   C
ATOM   4640  ND1 HIE B  62      -3.056  20.190 -10.931  0.00  0.00      C2   N
ATOM   4641  CD2 HIE B  62      -4.796  18.882 -11.481  0.00  0.00      C2   C
ATOM   4642  CE1 HIE B  62      -2.740  19.557 -12.008  0.00  0.00      C2   C
ATOM   4643  NE2 HIE B  62      -3.746  18.814 -12.399  0.00  0.00      C2   N
ATOM   4644  H   HIE B  62      -5.751  18.504  -6.907  0.00  0.00      C2   H
ATOM   4645  HA  HIE B  62      -3.457  20.205  -8.029  0.00  0.00      C2   H
ATOM   4646  HB3 HIE B  62      -5.086  21.537  -9.390  0.00  0.00      C2   H
ATOM   4647  HB2 HIE B  62      -6.168  20.110  -9.347  0.00  0.00      C2   H
ATOM   4648  HD2 HIE B  62      -5.732  18.375 -11.662  0.00  0.00      C2   H
ATOM   4649  HE1 HIE B  62      -1.731  19.630 -12.387  0.00  0.00      C2   H
ATOM   4650  HE2 HIE B  62      -3.730  18.309 -13.274  0.00  0.00      C2   H
ATOM   4651  N   TRP B  63      -4.593  22.259  -6.861  0.00  0.00      C2   N
ATOM   4652  CA  TRP B  63      -5.193  23.384  -6.086  0.00  0.00      C2   C
ATOM   4653  C   TRP B  63      -5.963  24.143  -7.156  0.00  0.00      C2   C
ATOM   4654  O   TRP B  63      -5.564  24.232  -8.300  0.00  0.00      C2   O
ATOM   4655  CB  TRP B  63      -4.077  24.080  -5.462  0.00  0.00      C2   C
ATOM   4656  CG  TRP B  63      -3.360  23.474  -4.241  0.00  0.00      C2   C
ATOM   4657  CD1 TRP B  63      -2.237  22.769  -4.251  0.00  0.00      C2   C
ATOM   4658  CD2 TRP B  63      -3.770  23.445  -2.857  0.00  0.00      C2   C
ATOM   4659  NE1 TRP B  63      -1.711  22.498  -2.959  0.00  0.00      C2   N
ATOM   4660  CE2 TRP B  63      -2.736  22.874  -2.105  0.00  0.00      C2   C
ATOM   4661  CE3 TRP B  63      -4.960  23.856  -2.181  0.00  0.00      C2   C
ATOM   4662  CZ2 TRP B  63      -2.821  22.710  -0.707  0.00  0.00      C2   C
ATOM   4663  CZ3 TRP B  63      -5.069  23.654  -0.750  0.00  0.00      C2   C
ATOM   4664  CH2 TRP B  63      -4.003  23.013  -0.007  0.00  0.00      C2   C
ATOM   4665  H   TRP B  63      -3.852  22.573  -7.472  0.00  0.00      C2   H
ATOM   4666  HA  TRP B  63      -5.858  23.129  -5.261  0.00  0.00      C2   H
ATOM   4667  HB3 TRP B  63      -4.337  25.114  -5.232  0.00  0.00      C2   H
ATOM   4668  HB2 TRP B  63      -3.257  24.321  -6.139  0.00  0.00      C2   H
ATOM   4669  HD1 TRP B  63      -1.701  22.369  -5.098  0.00  0.00      C2   H
ATOM   4670  HE1 TRP B  63      -0.876  21.988  -2.708  0.00  0.00      C2   H
ATOM   4671  HE3 TRP B  63      -5.685  24.493  -2.666  0.00  0.00      C2   H
ATOM   4672  HZ2 TRP B  63      -2.000  22.222  -0.203  0.00  0.00      C2   H
ATOM   4673  HZ3 TRP B  63      -5.941  24.057  -0.256  0.00  0.00      C2   H
ATOM   4674  HH2 TRP B  63      -4.056  22.792   1.049  0.00  0.00      C2   H
ATOM   4675  N   GLY B  64      -7.051  24.748  -6.723  0.00  0.00      C2   N
ATOM   4676  CA  GLY B  64      -7.846  25.572  -7.648  0.00  0.00      C2   C
ATOM   4677  C   GLY B  64      -7.359  26.987  -7.867  0.00  0.00      C2   C
ATOM   4678  O   GLY B  64      -6.222  27.316  -7.482  0.00  0.00      C2   O
ATOM   4679  H   GLY B  64      -7.463  24.659  -5.805  0.00  0.00      C2   H
ATOM   4680  HA3 GLY B  64      -8.861  25.561  -7.252  0.00  0.00      C2   H
ATOM   4681  HA2 GLY B  64      -7.962  25.114  -8.630  0.00  0.00      C2   H
ATOM   4682  N   THR B  65      -8.210  27.798  -8.428  0.00  0.00      C2   N
ATOM   4683  CA  THR B  65      -8.038  29.270  -8.547  0.00  0.00      C2   C
ATOM   4684  C   THR B  65      -8.109  30.001  -7.184  0.00  0.00      C2   C
ATOM   4685  O   THR B  65      -7.125  30.564  -6.868  0.00  0.00      C2   O
ATOM   4686  CB  THR B  65      -9.133  29.939  -9.399  0.00  0.00      C2   C
ATOM   4687  OG1 THR B  65     -10.305  29.251  -9.217  0.00  0.00      C2   O
ATOM   4688  CG2 THR B  65      -8.904  29.779 -10.924  0.00  0.00      C2   C
ATOM   4689  H   THR B  65      -9.043  27.446  -8.878  0.00  0.00      C2   H
ATOM   4690  HA  THR B  65      -7.101  29.534  -9.038  0.00  0.00      C2   H
ATOM   4691  HB  THR B  65      -9.376  30.980  -9.185  0.00  0.00      C2   H
ATOM   4692  HG1 THR B  65     -10.634  29.374  -8.324  0.00  0.00      C2   H
ATOM   4693 HG21 THR B  65      -9.210  28.792 -11.272  0.00  0.00      C2   H
ATOM   4694 HG22 THR B  65      -9.529  30.474 -11.485  0.00  0.00      C2   H
ATOM   4695 HG23 THR B  65      -7.855  29.845 -11.213  0.00  0.00      C2   H
ATOM   4696  N   ASP B  66      -9.059  29.737  -6.297  0.00  0.00      C2   N
ATOM   4697  CA  ASP B  66      -8.936  30.099  -4.836  0.00  0.00      C2   C
ATOM   4698  C   ASP B  66      -8.021  29.111  -4.166  0.00  0.00      C2   C
ATOM   4699  O   ASP B  66      -8.193  27.903  -4.416  0.00  0.00      C2   O
ATOM   4700  CB  ASP B  66     -10.158  30.352  -3.984  0.00  0.00      C2   C
ATOM   4701  CG  ASP B  66     -11.114  31.373  -4.541  0.00  0.00      C2   C
ATOM   4702  OD1 ASP B  66     -10.679  32.443  -5.010  0.00  0.00      C2   O
ATOM   4703  OD2 ASP B  66     -12.296  31.284  -4.175  0.00  0.00      C2   O
ATOM   4704  H   ASP B  66      -9.718  28.994  -6.478  0.00  0.00      C2   H
ATOM   4705  HA  ASP B  66      -8.300  30.973  -4.701  0.00  0.00      C2   H
ATOM   4706  HB3 ASP B  66      -9.767  30.710  -3.031  0.00  0.00      C2   H
ATOM   4707  HB2 ASP B  66     -10.678  29.419  -3.767  0.00  0.00      C2   H
ATOM   4708  N   SER B  67      -7.104  29.609  -3.358  0.00  0.00      C2   N
ATOM   4709  CA  SER B  67      -6.048  28.714  -2.851  0.00  0.00      C2   C
ATOM   4710  C   SER B  67      -6.467  27.621  -1.800  0.00  0.00      C2   C
ATOM   4711  O   SER B  67      -5.815  26.651  -1.559  0.00  0.00      C2   O
ATOM   4712  CB  SER B  67      -4.903  29.669  -2.407  0.00  0.00      C2   C
ATOM   4713  OG  SER B  67      -5.358  30.826  -1.733  0.00  0.00      C2   O
ATOM   4714  H   SER B  67      -7.009  30.601  -3.193  0.00  0.00      C2   H
ATOM   4715  HA  SER B  67      -5.642  28.153  -3.693  0.00  0.00      C2   H
ATOM   4716  HB3 SER B  67      -4.324  30.002  -3.269  0.00  0.00      C2   H
ATOM   4717  HB2 SER B  67      -4.157  29.131  -1.823  0.00  0.00      C2   H
ATOM   4718  HG  SER B  67      -4.724  31.540  -1.832  0.00  0.00      C2   H
ATOM   4719  N   ARG B  68      -7.641  27.806  -1.146  0.00  0.00      C2   N
ATOM   4720  CA  ARG B  68      -8.242  26.912  -0.142  0.00  0.00      C2   C
ATOM   4721  C   ARG B  68      -8.726  25.623  -0.798  0.00  0.00      C2   C
ATOM   4722  O   ARG B  68      -8.796  24.564  -0.214  0.00  0.00      C2   O
ATOM   4723  CB  ARG B  68      -9.498  27.496   0.615  0.00  0.00      C2   C
ATOM   4724  CG  ARG B  68      -9.026  28.548   1.531  0.00  0.00      C2   C
ATOM   4725  CD  ARG B  68     -10.173  29.421   2.199  0.00  0.00      C2   C
ATOM   4726  NE  ARG B  68     -11.320  28.699   2.773  0.00  0.00      C2   N
ATOM   4727  CZ  ARG B  68     -12.449  29.229   3.317  0.00  0.00      C2   C
ATOM   4728  NH1 ARG B  68     -12.554  30.559   3.423  0.00  0.00      C2   N
ATOM   4729  NH2 ARG B  68     -13.476  28.503   3.694  0.00  0.00      C2   N
ATOM   4730  H   ARG B  68      -8.269  28.535  -1.451  0.00  0.00      C2   H
ATOM   4731  HA  ARG B  68      -7.493  26.744   0.632  0.00  0.00      C2   H
ATOM   4732  HB3 ARG B  68     -10.027  26.733   1.186  0.00  0.00      C2   H
ATOM   4733  HB2 ARG B  68     -10.205  27.874  -0.123  0.00  0.00      C2   H
ATOM   4734  HG3 ARG B  68      -8.454  29.322   1.019  0.00  0.00      C2   H
ATOM   4735  HG2 ARG B  68      -8.381  28.259   2.361  0.00  0.00      C2   H
ATOM   4736  HD3 ARG B  68     -10.434  30.257   1.550  0.00  0.00      C2   H
ATOM   4737  HD2 ARG B  68      -9.626  29.838   3.044  0.00  0.00      C2   H
ATOM   4738  HE  ARG B  68     -11.336  27.689   2.754  0.00  0.00      C2   H
ATOM   4739 HH12 ARG B  68     -13.342  30.956   3.913  0.00  0.00      C2   H
ATOM   4740 HH11 ARG B  68     -11.764  31.187   3.392  0.00  0.00      C2   H
ATOM   4741 HH22 ARG B  68     -14.365  28.838   4.036  0.00  0.00      C2   H
ATOM   4742 HH21 ARG B  68     -13.352  27.505   3.789  0.00  0.00      C2   H
ATOM   4743  N   LEU B  69      -9.064  25.778  -2.063  0.00  0.00      C2   N
ATOM   4744  CA  LEU B  69      -9.738  24.759  -2.792  0.00  0.00      C2   C
ATOM   4745  C   LEU B  69      -8.729  23.732  -3.372  0.00  0.00      C2   C
ATOM   4746  O   LEU B  69      -8.218  23.930  -4.511  0.00  0.00      C2   O
ATOM   4747  CB  LEU B  69     -10.673  25.379  -3.843  0.00  0.00      C2   C
ATOM   4748  CG  LEU B  69     -11.846  26.143  -3.168  0.00  0.00      C2   C
ATOM   4749  CD1 LEU B  69     -12.743  26.713  -4.313  0.00  0.00      C2   C
ATOM   4750  CD2 LEU B  69     -12.679  25.342  -2.108  0.00  0.00      C2   C
ATOM   4751  H   LEU B  69      -8.557  26.463  -2.605  0.00  0.00      C2   H
ATOM   4752  HA  LEU B  69     -10.280  24.148  -2.070  0.00  0.00      C2   H
ATOM   4753  HB3 LEU B  69     -11.182  24.627  -4.445  0.00  0.00      C2   H
ATOM   4754  HB2 LEU B  69     -10.161  26.073  -4.510  0.00  0.00      C2   H
ATOM   4755  HG  LEU B  69     -11.433  27.013  -2.656  0.00  0.00      C2   H
ATOM   4756 HD11 LEU B  69     -12.891  27.755  -4.030  0.00  0.00      C2   H
ATOM   4757 HD12 LEU B  69     -12.380  26.583  -5.333  0.00  0.00      C2   H
ATOM   4758 HD13 LEU B  69     -13.776  26.372  -4.380  0.00  0.00      C2   H
ATOM   4759 HD21 LEU B  69     -12.666  25.674  -1.070  0.00  0.00      C2   H
ATOM   4760 HD22 LEU B  69     -13.737  25.460  -2.344  0.00  0.00      C2   H
ATOM   4761 HD23 LEU B  69     -12.421  24.286  -2.183  0.00  0.00      C2   H
ATOM   4762  N   LEU B  70      -8.434  22.764  -2.490  0.00  0.00      C2   N
ATOM   4763  CA  LEU B  70      -7.755  21.524  -2.853  0.00  0.00      C2   C
ATOM   4764  C   LEU B  70      -8.776  20.675  -3.611  0.00  0.00      C2   C
ATOM   4765  O   LEU B  70      -9.863  20.444  -3.117  0.00  0.00      C2   O
ATOM   4766  CB  LEU B  70      -7.333  20.731  -1.551  0.00  0.00      C2   C
ATOM   4767  CG  LEU B  70      -6.496  19.486  -1.792  0.00  0.00      C2   C
ATOM   4768  CD1 LEU B  70      -5.204  19.748  -2.545  0.00  0.00      C2   C
ATOM   4769  CD2 LEU B  70      -6.237  18.912  -0.349  0.00  0.00      C2   C
ATOM   4770  H   LEU B  70      -8.881  22.769  -1.584  0.00  0.00      C2   H
ATOM   4771  HA  LEU B  70      -6.841  21.802  -3.378  0.00  0.00      C2   H
ATOM   4772  HB3 LEU B  70      -8.069  20.496  -0.782  0.00  0.00      C2   H
ATOM   4773  HB2 LEU B  70      -6.683  21.468  -1.081  0.00  0.00      C2   H
ATOM   4774  HG  LEU B  70      -7.143  18.789  -2.325  0.00  0.00      C2   H
ATOM   4775 HD11 LEU B  70      -4.646  20.567  -2.091  0.00  0.00      C2   H
ATOM   4776 HD12 LEU B  70      -4.509  18.941  -2.316  0.00  0.00      C2   H
ATOM   4777 HD13 LEU B  70      -5.189  20.055  -3.590  0.00  0.00      C2   H
ATOM   4778 HD21 LEU B  70      -6.520  19.506   0.520  0.00  0.00      C2   H
ATOM   4779 HD22 LEU B  70      -6.690  17.927  -0.237  0.00  0.00      C2   H
ATOM   4780 HD23 LEU B  70      -5.169  18.767  -0.185  0.00  0.00      C2   H
ATOM   4781  N   VAL B  71      -8.442  20.207  -4.835  0.00  0.00      C2   N
ATOM   4782  CA  VAL B  71      -9.119  19.323  -5.706  0.00  0.00      C2   C
ATOM   4783  C   VAL B  71      -8.556  17.953  -5.623  0.00  0.00      C2   C
ATOM   4784  O   VAL B  71      -7.334  17.840  -5.692  0.00  0.00      C2   O
ATOM   4785  CB  VAL B  71      -8.872  19.751  -7.181  0.00  0.00      C2   C
ATOM   4786  CG1 VAL B  71      -9.622  18.912  -8.236  0.00  0.00      C2   C
ATOM   4787  CG2 VAL B  71      -9.097  21.216  -7.570  0.00  0.00      C2   C
ATOM   4788  H   VAL B  71      -7.473  20.416  -5.030  0.00  0.00      C2   H
ATOM   4789  HA  VAL B  71     -10.197  19.335  -5.546  0.00  0.00      C2   H
ATOM   4790  HB  VAL B  71      -7.812  19.589  -7.377  0.00  0.00      C2   H
ATOM   4791 HG11 VAL B  71      -9.570  17.830  -8.116  0.00  0.00      C2   H
ATOM   4792 HG12 VAL B  71     -10.692  19.089  -8.342  0.00  0.00      C2   H
ATOM   4793 HG13 VAL B  71      -9.285  19.133  -9.249  0.00  0.00      C2   H
ATOM   4794 HG21 VAL B  71      -8.989  21.345  -8.647  0.00  0.00      C2   H
ATOM   4795 HG22 VAL B  71     -10.083  21.560  -7.257  0.00  0.00      C2   H
ATOM   4796 HG23 VAL B  71      -8.352  21.889  -7.144  0.00  0.00      C2   H
ATOM   4797  N   SER B  72      -9.316  16.854  -5.495  0.00  0.00      C2   N
ATOM   4798  CA  SER B  72      -8.699  15.492  -5.375  0.00  0.00      C2   C
ATOM   4799  C   SER B  72      -9.700  14.565  -6.099  0.00  0.00      C2   C
ATOM   4800  O   SER B  72     -10.904  14.632  -6.003  0.00  0.00      C2   O
ATOM   4801  CB  SER B  72      -8.377  15.150  -3.814  0.00  0.00      C2   C
ATOM   4802  OG  SER B  72      -7.829  13.937  -3.558  0.00  0.00      C2   O
ATOM   4803  H   SER B  72     -10.290  16.943  -5.241  0.00  0.00      C2   H
ATOM   4804  HA  SER B  72      -7.763  15.513  -5.933  0.00  0.00      C2   H
ATOM   4805  HB3 SER B  72      -9.353  15.137  -3.327  0.00  0.00      C2   H
ATOM   4806  HB2 SER B  72      -7.709  15.885  -3.366  0.00  0.00      C2   H
ATOM   4807  HG  SER B  72      -8.524  13.449  -3.110  0.00  0.00      C2   H
ATOM   4808  N   ALA B  73      -9.094  13.494  -6.736  0.00  0.00      C2   N
ATOM   4809  CA  ALA B  73      -9.848  12.646  -7.664  0.00  0.00      C2   C
ATOM   4810  C   ALA B  73      -9.337  11.141  -7.438  0.00  0.00      C2   C
ATOM   4811  O   ALA B  73      -8.199  10.763  -7.759  0.00  0.00      C2   O
ATOM   4812  CB  ALA B  73      -9.646  13.079  -9.096  0.00  0.00      C2   C
ATOM   4813  H   ALA B  73      -8.089  13.429  -6.813  0.00  0.00      C2   H
ATOM   4814  HA  ALA B  73     -10.925  12.728  -7.517  0.00  0.00      C2   H
ATOM   4815  HB1 ALA B  73     -10.506  12.833  -9.718  0.00  0.00      C2   H
ATOM   4816  HB2 ALA B  73      -9.412  14.110  -9.362  0.00  0.00      C2   H
ATOM   4817  HB3 ALA B  73      -8.871  12.457  -9.543  0.00  0.00      C2   H
ATOM   4818  N   SER B  74     -10.245  10.297  -6.825  0.00  0.00      C2   N
ATOM   4819  CA  SER B  74     -10.049   8.883  -6.492  0.00  0.00      C2   C
ATOM   4820  C   SER B  74     -10.867   7.936  -7.427  0.00  0.00      C2   C
ATOM   4821  O   SER B  74     -11.941   8.325  -7.824  0.00  0.00      C2   O
ATOM   4822  CB  SER B  74     -10.219   8.698  -4.942  0.00  0.00      C2   C
ATOM   4823  OG  SER B  74     -11.593   8.997  -4.634  0.00  0.00      C2   O
ATOM   4824  H   SER B  74     -11.205  10.607  -6.788  0.00  0.00      C2   H
ATOM   4825  HA  SER B  74      -8.999   8.651  -6.671  0.00  0.00      C2   H
ATOM   4826  HB3 SER B  74      -9.546   9.269  -4.303  0.00  0.00      C2   H
ATOM   4827  HB2 SER B  74     -10.198   7.622  -4.769  0.00  0.00      C2   H
ATOM   4828  HG  SER B  74     -12.155   8.290  -4.961  0.00  0.00      C2   H
ATOM   4829  N   GLN B  75     -10.320   6.697  -7.716  0.00  0.00      C2   N
ATOM   4830  CA  GLN B  75     -10.840   5.652  -8.655  0.00  0.00      C2   C
ATOM   4831  C   GLN B  75     -12.116   4.820  -8.272  0.00  0.00      C2   C
ATOM   4832  O   GLN B  75     -12.427   3.927  -9.021  0.00  0.00      C2   O
ATOM   4833  CB  GLN B  75      -9.708   4.816  -9.131  0.00  0.00      C2   C
ATOM   4834  CG  GLN B  75      -8.618   5.612  -9.920  0.00  0.00      C2   C
ATOM   4835  CD  GLN B  75      -7.562   4.895 -10.754  0.00  0.00      C2   C
ATOM   4836  OE1 GLN B  75      -7.043   3.885 -10.342  0.00  0.00      C2   O
ATOM   4837  NE2 GLN B  75      -7.244   5.336 -11.981  0.00  0.00      C2   N
ATOM   4838  H   GLN B  75      -9.370   6.684  -7.373  0.00  0.00      C2   H
ATOM   4839  HA  GLN B  75     -11.334   6.255  -9.417  0.00  0.00      C2   H
ATOM   4840  HB3 GLN B  75     -10.066   3.885  -9.569  0.00  0.00      C2   H
ATOM   4841  HB2 GLN B  75      -9.267   4.468  -8.197  0.00  0.00      C2   H
ATOM   4842  HG3 GLN B  75      -8.056   6.225  -9.216  0.00  0.00      C2   H
ATOM   4843  HG2 GLN B  75      -9.045   6.344 -10.605  0.00  0.00      C2   H
ATOM   4844 HE22 GLN B  75      -6.308   5.189 -12.329  0.00  0.00      C2   H
ATOM   4845 HE21 GLN B  75      -7.722   6.182 -12.259  0.00  0.00      C2   H
ATOM   4846  N   ASP B  76     -12.777   5.269  -7.193  0.00  0.00      C2   N
ATOM   4847  CA  ASP B  76     -14.170   4.892  -6.980  0.00  0.00      C2   C
ATOM   4848  C   ASP B  76     -15.002   5.618  -8.061  0.00  0.00      C2   C
ATOM   4849  O   ASP B  76     -16.011   5.126  -8.537  0.00  0.00      C2   O
ATOM   4850  CB  ASP B  76     -14.763   5.188  -5.580  0.00  0.00      C2   C
ATOM   4851  CG  ASP B  76     -14.421   6.583  -4.941  0.00  0.00      C2   C
ATOM   4852  OD1 ASP B  76     -15.295   7.095  -4.185  0.00  0.00      C2   O
ATOM   4853  OD2 ASP B  76     -13.255   7.020  -5.134  0.00  0.00      C2   O
ATOM   4854  H   ASP B  76     -12.531   6.142  -6.749  0.00  0.00      C2   H
ATOM   4855  HA  ASP B  76     -14.340   3.826  -7.128  0.00  0.00      C2   H
ATOM   4856  HB3 ASP B  76     -14.469   4.439  -4.845  0.00  0.00      C2   H
ATOM   4857  HB2 ASP B  76     -15.849   5.131  -5.657  0.00  0.00      C2   H
ATOM   4858  N   GLY B  77     -14.500   6.766  -8.424  0.00  0.00      C2   N
ATOM   4859  CA  GLY B  77     -15.053   7.596  -9.495  0.00  0.00      C2   C
ATOM   4860  C   GLY B  77     -15.689   8.872  -8.995  0.00  0.00      C2   C
ATOM   4861  O   GLY B  77     -16.912   9.068  -9.133  0.00  0.00      C2   O
ATOM   4862  H   GLY B  77     -13.853   7.197  -7.780  0.00  0.00      C2   H
ATOM   4863  HA3 GLY B  77     -15.829   7.100 -10.079  0.00  0.00      C2   H
ATOM   4864  HA2 GLY B  77     -14.221   7.908 -10.126  0.00  0.00      C2   H
ATOM   4865  N   LYS B  78     -14.847   9.615  -8.284  0.00  0.00      C2   N
ATOM   4866  CA  LYS B  78     -15.321  10.739  -7.541  0.00  0.00      C2   C
ATOM   4867  C   LYS B  78     -14.229  11.827  -7.557  0.00  0.00      C2   C
ATOM   4868  O   LYS B  78     -13.057  11.524  -7.202  0.00  0.00      C2   O
ATOM   4869  CB  LYS B  78     -15.485  10.207  -6.101  0.00  0.00      C2   C
ATOM   4870  CG  LYS B  78     -15.950  11.151  -4.979  0.00  0.00      C2   C
ATOM   4871  CD  LYS B  78     -17.182  11.922  -5.346  0.00  0.00      C2   C
ATOM   4872  CE  LYS B  78     -18.399  11.090  -5.803  0.00  0.00      C2   C
ATOM   4873  NZ  LYS B  78     -18.767  10.023  -4.876  0.00  0.00      C2   N
ATOM   4874  H   LYS B  78     -13.887   9.315  -8.184  0.00  0.00      C2   H
ATOM   4875  HA  LYS B  78     -16.274  11.097  -7.929  0.00  0.00      C2   H
ATOM   4876  HB3 LYS B  78     -14.551   9.796  -5.717  0.00  0.00      C2   H
ATOM   4877  HB2 LYS B  78     -16.248   9.429  -6.107  0.00  0.00      C2   H
ATOM   4878  HG3 LYS B  78     -15.153  11.864  -4.767  0.00  0.00      C2   H
ATOM   4879  HG2 LYS B  78     -16.146  10.617  -4.049  0.00  0.00      C2   H
ATOM   4880  HD3 LYS B  78     -16.944  12.807  -5.935  0.00  0.00      C2   H
ATOM   4881  HD2 LYS B  78     -17.514  12.360  -4.405  0.00  0.00      C2   H
ATOM   4882  HE3 LYS B  78     -18.282  10.623  -6.781  0.00  0.00      C2   H
ATOM   4883  HE2 LYS B  78     -19.286  11.724  -5.783  0.00  0.00      C2   H
ATOM   4884  HZ1 LYS B  78     -18.141   9.231  -4.895  0.00  0.00      C2   H
ATOM   4885  HZ2 LYS B  78     -18.896  10.340  -3.926  0.00  0.00      C2   H
ATOM   4886  HZ3 LYS B  78     -19.676   9.716  -5.193  0.00  0.00      C2   H
ATOM   4887  N   LEU B  79     -14.562  13.050  -7.925  0.00  0.00      C2   N
ATOM   4888  CA  LEU B  79     -13.796  14.216  -7.521  0.00  0.00      C2   C
ATOM   4889  C   LEU B  79     -14.408  14.758  -6.228  0.00  0.00      C2   C
ATOM   4890  O   LEU B  79     -15.655  14.868  -6.268  0.00  0.00      C2   O
ATOM   4891  CB  LEU B  79     -13.818  15.162  -8.686  0.00  0.00      C2   C
ATOM   4892  CG  LEU B  79     -12.801  16.320  -8.577  0.00  0.00      C2   C
ATOM   4893  CD1 LEU B  79     -12.238  16.765  -9.928  0.00  0.00      C2   C
ATOM   4894  CD2 LEU B  79     -13.214  17.453  -7.680  0.00  0.00      C2   C
ATOM   4895  H   LEU B  79     -15.519  13.320  -8.102  0.00  0.00      C2   H
ATOM   4896  HA  LEU B  79     -12.732  14.050  -7.351  0.00  0.00      C2   H
ATOM   4897  HB3 LEU B  79     -14.844  15.451  -8.912  0.00  0.00      C2   H
ATOM   4898  HB2 LEU B  79     -13.616  14.672  -9.638  0.00  0.00      C2   H
ATOM   4899  HG  LEU B  79     -11.926  15.975  -8.026  0.00  0.00      C2   H
ATOM   4900 HD11 LEU B  79     -11.474  16.078 -10.293  0.00  0.00      C2   H
ATOM   4901 HD12 LEU B  79     -12.863  16.725 -10.820  0.00  0.00      C2   H
ATOM   4902 HD13 LEU B  79     -11.695  17.707  -9.852  0.00  0.00      C2   H
ATOM   4903 HD21 LEU B  79     -13.327  18.294  -8.364  0.00  0.00      C2   H
ATOM   4904 HD22 LEU B  79     -14.193  17.239  -7.253  0.00  0.00      C2   H
ATOM   4905 HD23 LEU B  79     -12.506  17.611  -6.866  0.00  0.00      C2   H
ATOM   4906  N   ILE B  80     -13.632  15.166  -5.219  0.00  0.00      C2   N
ATOM   4907  CA  ILE B  80     -14.146  15.886  -3.965  0.00  0.00      C2   C
ATOM   4908  C   ILE B  80     -13.199  17.121  -3.935  0.00  0.00      C2   C
ATOM   4909  O   ILE B  80     -11.989  16.929  -4.047  0.00  0.00      C2   O
ATOM   4910  CB  ILE B  80     -13.927  15.187  -2.626  0.00  0.00      C2   C
ATOM   4911  CG1 ILE B  80     -14.462  13.724  -2.801  0.00  0.00      C2   C
ATOM   4912  CG2 ILE B  80     -14.677  15.837  -1.542  0.00  0.00      C2   C
ATOM   4913  CD1 ILE B  80     -14.425  12.848  -1.515  0.00  0.00      C2   C
ATOM   4914  H   ILE B  80     -12.640  15.154  -5.406  0.00  0.00      C2   H
ATOM   4915  HA  ILE B  80     -15.188  16.204  -3.938  0.00  0.00      C2   H
ATOM   4916  HB  ILE B  80     -12.886  15.151  -2.305  0.00  0.00      C2   H
ATOM   4917 HG13 ILE B  80     -13.941  13.226  -3.618  0.00  0.00      C2   H
ATOM   4918 HG12 ILE B  80     -15.490  13.765  -3.161  0.00  0.00      C2   H
ATOM   4919 HG21 ILE B  80     -14.543  15.374  -0.564  0.00  0.00      C2   H
ATOM   4920 HG22 ILE B  80     -14.217  16.817  -1.417  0.00  0.00      C2   H
ATOM   4921 HG23 ILE B  80     -15.742  16.023  -1.677  0.00  0.00      C2   H
ATOM   4922 HD11 ILE B  80     -13.922  11.884  -1.589  0.00  0.00      C2   H
ATOM   4923 HD12 ILE B  80     -13.835  13.334  -0.737  0.00  0.00      C2   H
ATOM   4924 HD13 ILE B  80     -15.413  12.782  -1.059  0.00  0.00      C2   H
ATOM   4925  N   ILE B  81     -13.819  18.308  -3.807  0.00  0.00      C2   N
ATOM   4926  CA  ILE B  81     -13.058  19.513  -3.616  0.00  0.00      C2   C
ATOM   4927  C   ILE B  81     -13.161  19.720  -2.058  0.00  0.00      C2   C
ATOM   4928  O   ILE B  81     -14.295  19.789  -1.551  0.00  0.00      C2   O
ATOM   4929  CB  ILE B  81     -13.650  20.610  -4.424  0.00  0.00      C2   C
ATOM   4930  CG1 ILE B  81     -14.127  20.276  -5.901  0.00  0.00      C2   C
ATOM   4931  CG2 ILE B  81     -12.682  21.853  -4.386  0.00  0.00      C2   C
ATOM   4932  CD1 ILE B  81     -15.175  21.254  -6.422  0.00  0.00      C2   C
ATOM   4933  H   ILE B  81     -14.826  18.357  -3.753  0.00  0.00      C2   H
ATOM   4934  HA  ILE B  81     -11.996  19.381  -3.825  0.00  0.00      C2   H
ATOM   4935  HB  ILE B  81     -14.548  21.030  -3.970  0.00  0.00      C2   H
ATOM   4936 HG13 ILE B  81     -14.581  19.286  -5.870  0.00  0.00      C2   H
ATOM   4937 HG12 ILE B  81     -13.213  19.989  -6.421  0.00  0.00      C2   H
ATOM   4938 HG21 ILE B  81     -11.727  21.603  -4.848  0.00  0.00      C2   H
ATOM   4939 HG22 ILE B  81     -13.079  22.814  -4.711  0.00  0.00      C2   H
ATOM   4940 HG23 ILE B  81     -12.466  22.006  -3.329  0.00  0.00      C2   H
ATOM   4941 HD11 ILE B  81     -15.714  21.895  -5.724  0.00  0.00      C2   H
ATOM   4942 HD12 ILE B  81     -14.503  21.912  -6.974  0.00  0.00      C2   H
ATOM   4943 HD13 ILE B  81     -15.882  20.743  -7.074  0.00  0.00      C2   H
ATOM   4944  N   TRP B  82     -12.006  19.851  -1.424  0.00  0.00      C2   N
ATOM   4945  CA  TRP B  82     -11.867  20.091   0.030  0.00  0.00      C2   C
ATOM   4946  C   TRP B  82     -11.510  21.571   0.144  0.00  0.00      C2   C
ATOM   4947  O   TRP B  82     -10.562  22.018  -0.535  0.00  0.00      C2   O
ATOM   4948  CB  TRP B  82     -10.704  19.217   0.492  0.00  0.00      C2   C
ATOM   4949  CG  TRP B  82     -10.981  17.684   0.515  0.00  0.00      C2   C
ATOM   4950  CD1 TRP B  82     -10.883  16.870  -0.573  0.00  0.00      C2   C
ATOM   4951  CD2 TRP B  82     -11.336  16.750   1.627  0.00  0.00      C2   C
ATOM   4952  NE1 TRP B  82     -11.038  15.570  -0.207  0.00  0.00      C2   N
ATOM   4953  CE2 TRP B  82     -11.454  15.416   1.066  0.00  0.00      C2   C
ATOM   4954  CE3 TRP B  82     -11.702  16.921   2.952  0.00  0.00      C2   C
ATOM   4955  CZ2 TRP B  82     -11.819  14.273   1.823  0.00  0.00      C2   C
ATOM   4956  CZ3 TRP B  82     -12.157  15.807   3.676  0.00  0.00      C2   C
ATOM   4957  CH2 TRP B  82     -12.286  14.513   3.114  0.00  0.00      C2   C
ATOM   4958  H   TRP B  82     -11.191  20.141  -1.945  0.00  0.00      C2   H
ATOM   4959  HA  TRP B  82     -12.782  19.906   0.592  0.00  0.00      C2   H
ATOM   4960  HB3 TRP B  82     -10.350  19.533   1.473  0.00  0.00      C2   H
ATOM   4961  HB2 TRP B  82      -9.889  19.342  -0.221  0.00  0.00      C2   H
ATOM   4962  HD1 TRP B  82     -10.675  17.174  -1.588  0.00  0.00      C2   H
ATOM   4963  HE1 TRP B  82     -11.101  14.794  -0.849  0.00  0.00      C2   H
ATOM   4964  HE3 TRP B  82     -11.705  17.899   3.411  0.00  0.00      C2   H
ATOM   4965  HZ2 TRP B  82     -11.686  13.315   1.343  0.00  0.00      C2   H
ATOM   4966  HZ3 TRP B  82     -12.433  15.949   4.710  0.00  0.00      C2   H
ATOM   4967  HH2 TRP B  82     -12.652  13.666   3.674  0.00  0.00      C2   H
ATOM   4968  N   ASP B  83     -12.223  22.321   1.025  0.00  0.00      C2   N
ATOM   4969  CA  ASP B  83     -11.740  23.529   1.590  0.00  0.00      C2   C
ATOM   4970  C   ASP B  83     -10.825  23.096   2.748  0.00  0.00      C2   C
ATOM   4971  O   ASP B  83     -11.232  22.481   3.670  0.00  0.00      C2   O
ATOM   4972  CB  ASP B  83     -12.911  24.398   2.230  0.00  0.00      C2   C
ATOM   4973  CG  ASP B  83     -12.501  25.488   3.174  0.00  0.00      C2   C
ATOM   4974  OD1 ASP B  83     -13.444  25.911   3.873  0.00  0.00      C2   O
ATOM   4975  OD2 ASP B  83     -11.390  25.965   3.077  0.00  0.00      C2   O
ATOM   4976  H   ASP B  83     -13.005  21.924   1.527  0.00  0.00      C2   H
ATOM   4977  HA  ASP B  83     -11.164  24.172   0.924  0.00  0.00      C2   H
ATOM   4978  HB3 ASP B  83     -13.795  23.849   2.556  0.00  0.00      C2   H
ATOM   4979  HB2 ASP B  83     -13.271  24.986   1.385  0.00  0.00      C2   H
ATOM   4980  N   SER B  84      -9.471  23.358   2.521  0.00  0.00      C2   N
ATOM   4981  CA  SER B  84      -8.432  23.233   3.585  0.00  0.00      C2   C
ATOM   4982  C   SER B  84      -8.692  23.893   4.928  0.00  0.00      C2   C
ATOM   4983  O   SER B  84      -8.023  23.468   5.870  0.00  0.00      C2   O
ATOM   4984  CB  SER B  84      -7.082  23.665   3.009  0.00  0.00      C2   C
ATOM   4985  OG  SER B  84      -7.310  24.949   2.408  0.00  0.00      C2   O
ATOM   4986  H   SER B  84      -9.174  23.660   1.605  0.00  0.00      C2   H
ATOM   4987  HA  SER B  84      -8.468  22.183   3.878  0.00  0.00      C2   H
ATOM   4988  HB3 SER B  84      -6.790  23.027   2.175  0.00  0.00      C2   H
ATOM   4989  HB2 SER B  84      -6.271  23.592   3.734  0.00  0.00      C2   H
ATOM   4990  HG  SER B  84      -7.979  24.882   1.723  0.00  0.00      C2   H
ATOM   4991  N   TYR B  85      -9.538  24.979   4.993  0.00  0.00      C2   N
ATOM   4992  CA  TYR B  85      -9.585  25.824   6.150  0.00  0.00      C2   C
ATOM   4993  C   TYR B  85     -10.566  25.231   7.173  0.00  0.00      C2   C
ATOM   4994  O   TYR B  85     -10.173  24.716   8.266  0.00  0.00      C2   O
ATOM   4995  CB  TYR B  85      -9.971  27.210   5.609  0.00  0.00      C2   C
ATOM   4996  CG  TYR B  85      -9.933  28.442   6.561  0.00  0.00      C2   C
ATOM   4997  CD1 TYR B  85     -11.109  29.162   6.942  0.00  0.00      C2   C
ATOM   4998  CD2 TYR B  85      -8.673  28.832   7.042  0.00  0.00      C2   C
ATOM   4999  CE1 TYR B  85     -11.029  30.320   7.738  0.00  0.00      C2   C
ATOM   5000  CE2 TYR B  85      -8.583  30.033   7.791  0.00  0.00      C2   C
ATOM   5001  CZ  TYR B  85      -9.755  30.754   8.188  0.00  0.00      C2   C
ATOM   5002  OH  TYR B  85      -9.803  31.873   8.950  0.00  0.00      C2   O
ATOM   5003  H   TYR B  85     -10.007  25.318   4.165  0.00  0.00      C2   H
ATOM   5004  HA  TYR B  85      -8.605  25.959   6.607  0.00  0.00      C2   H
ATOM   5005  HB3 TYR B  85     -10.955  27.219   5.140  0.00  0.00      C2   H
ATOM   5006  HB2 TYR B  85      -9.227  27.538   4.884  0.00  0.00      C2   H
ATOM   5007  HD1 TYR B  85     -12.094  28.919   6.570  0.00  0.00      C2   H
ATOM   5008  HD2 TYR B  85      -7.797  28.318   6.674  0.00  0.00      C2   H
ATOM   5009  HE1 TYR B  85     -11.891  30.897   8.038  0.00  0.00      C2   H
ATOM   5010  HE2 TYR B  85      -7.611  30.401   8.085  0.00  0.00      C2   H
ATOM   5011  HH  TYR B  85      -9.125  32.011   9.616  0.00  0.00      C2   H
ATOM   5012  N   THR B  86     -11.807  25.160   6.721  0.00  0.00      C2   N
ATOM   5013  CA  THR B  86     -12.946  24.694   7.517  0.00  0.00      C2   C
ATOM   5014  C   THR B  86     -13.011  23.127   7.574  0.00  0.00      C2   C
ATOM   5015  O   THR B  86     -13.886  22.539   8.147  0.00  0.00      C2   O
ATOM   5016  CB  THR B  86     -14.276  25.359   7.062  0.00  0.00      C2   C
ATOM   5017  OG1 THR B  86     -14.023  26.526   6.282  0.00  0.00      C2   O
ATOM   5018  CG2 THR B  86     -15.143  25.808   8.210  0.00  0.00      C2   C
ATOM   5019  H   THR B  86     -12.078  25.451   5.793  0.00  0.00      C2   H
ATOM   5020  HA  THR B  86     -12.884  25.066   8.539  0.00  0.00      C2   H
ATOM   5021  HB  THR B  86     -14.808  24.630   6.451  0.00  0.00      C2   H
ATOM   5022  HG1 THR B  86     -13.753  26.167   5.434  0.00  0.00      C2   H
ATOM   5023 HG21 THR B  86     -14.696  26.670   8.705  0.00  0.00      C2   H
ATOM   5024 HG22 THR B  86     -16.079  26.185   7.799  0.00  0.00      C2   H
ATOM   5025 HG23 THR B  86     -15.296  24.996   8.922  0.00  0.00      C2   H
ATOM   5026  N   THR B  87     -12.053  22.482   6.861  0.00  0.00      C2   N
ATOM   5027  CA  THR B  87     -11.939  21.072   6.557  0.00  0.00      C2   C
ATOM   5028  C   THR B  87     -13.186  20.427   5.764  0.00  0.00      C2   C
ATOM   5029  O   THR B  87     -13.350  19.211   5.659  0.00  0.00      C2   O
ATOM   5030  CB  THR B  87     -11.584  20.244   7.794  0.00  0.00      C2   C
ATOM   5031  OG1 THR B  87     -10.610  20.907   8.581  0.00  0.00      C2   O
ATOM   5032  CG2 THR B  87     -10.900  18.841   7.488  0.00  0.00      C2   C
ATOM   5033  H   THR B  87     -11.322  23.037   6.439  0.00  0.00      C2   H
ATOM   5034  HA  THR B  87     -11.014  21.106   5.981  0.00  0.00      C2   H
ATOM   5035  HB  THR B  87     -12.482  20.013   8.369  0.00  0.00      C2   H
ATOM   5036  HG1 THR B  87     -11.087  21.615   9.020  0.00  0.00      C2   H
ATOM   5037 HG21 THR B  87      -9.975  19.083   6.965  0.00  0.00      C2   H
ATOM   5038 HG22 THR B  87     -10.600  18.317   8.395  0.00  0.00      C2   H
ATOM   5039 HG23 THR B  87     -11.484  18.159   6.870  0.00  0.00      C2   H
ATOM   5040  N   ASN B  88     -13.867  21.338   5.055  0.00  0.00      C2   N
ATOM   5041  CA  ASN B  88     -15.163  21.018   4.492  0.00  0.00      C2   C
ATOM   5042  C   ASN B  88     -14.956  20.365   3.126  0.00  0.00      C2   C
ATOM   5043  O   ASN B  88     -14.215  20.861   2.267  0.00  0.00      C2   O
ATOM   5044  CB  ASN B  88     -16.038  22.250   4.284  0.00  0.00      C2   C
ATOM   5045  CG  ASN B  88     -16.668  22.701   5.616  0.00  0.00      C2   C
ATOM   5046  OD1 ASN B  88     -16.651  22.072   6.616  0.00  0.00      C2   O
ATOM   5047  ND2 ASN B  88     -17.368  23.836   5.637  0.00  0.00      C2   N
ATOM   5048  H   ASN B  88     -13.501  22.274   4.951  0.00  0.00      C2   H
ATOM   5049  HA  ASN B  88     -15.639  20.334   5.195  0.00  0.00      C2   H
ATOM   5050  HB3 ASN B  88     -16.876  22.039   3.619  0.00  0.00      C2   H
ATOM   5051  HB2 ASN B  88     -15.408  23.032   3.859  0.00  0.00      C2   H
ATOM   5052 HD22 ASN B  88     -17.801  24.129   6.501  0.00  0.00      C2   H
ATOM   5053 HD21 ASN B  88     -17.238  24.522   4.906  0.00  0.00      C2   H
ATOM   5054  N   LYS B  89     -15.631  19.228   2.825  0.00  0.00      C2   N
ATOM   5055  CA  LYS B  89     -15.836  18.679   1.516  0.00  0.00      C2   C
ATOM   5056  C   LYS B  89     -16.890  19.645   0.826  0.00  0.00      C2   C
ATOM   5057  O   LYS B  89     -18.080  19.327   0.978  0.00  0.00      C2   O
ATOM   5058  CB  LYS B  89     -16.265  17.198   1.665  0.00  0.00      C2   C
ATOM   5059  CG  LYS B  89     -15.217  16.318   2.234  0.00  0.00      C2   C
ATOM   5060  CD  LYS B  89     -15.774  14.877   2.610  0.00  0.00      C2   C
ATOM   5061  CE  LYS B  89     -16.872  14.758   3.738  0.00  0.00      C2   C
ATOM   5062  NZ  LYS B  89     -16.400  15.052   5.046  0.00  0.00      C2   N
[truncated: 789,926 more chars]
