# Supplementary material for: Structural basis of THC analog activity at the Cannabinoid 1 receptor
Source: Nat Commun. 2025 Jan 8;16:486. doi: 10.1038/s41467-024-55808-4 (PMC11711184; doi:10.1038/s41467-024-55808-4)
Supplement: Supplementary file 6 — Source Data [file 41467_2024_55808_MOESM6_ESM.zip › MD_sim_coordinates/5a_HU243_start.pdb]

CRYST1  101.656  112.610  139.505  90.00  90.00  90.00 P 1           1
ATOM      1  CH3 ACE A   2       9.352  24.414  17.899  0.00  0.00      C2   C
ATOM      2  C   ACE A   2       9.390  25.957  17.965  0.00  0.00      C2   C
ATOM      3  O   ACE A   2       8.730  26.665  18.635  0.00  0.00      C2   O
ATOM      4  1H  ACE A   2      10.309  23.893  17.852  0.00  0.00      C2   H
ATOM      5  2H  ACE A   2       8.855  24.217  18.849  0.00  0.00      C2   H
ATOM      6  3H  ACE A   2       8.697  24.081  17.094  0.00  0.00      C2   H
ATOM      7  N   CYS A   3      10.308  26.477  17.169  0.00  0.00      C2   N
ATOM      8  CA  CYS A   3      10.397  27.943  17.041  0.00  0.00      C2   C
ATOM      9  C   CYS A   3       9.190  28.600  16.451  0.00  0.00      C2   C
ATOM     10  O   CYS A   3       8.337  27.925  15.812  0.00  0.00      C2   O
ATOM     11  CB  CYS A   3      11.637  28.318  16.209  0.00  0.00      C2   C
ATOM     12  SG  CYS A   3      13.063  27.415  16.719  0.00  0.00      C2   S
ATOM     13  H2  CYS A   3      10.937  25.903  16.626  0.00  0.00      C2   H
ATOM     14  HA  CYS A   3      10.574  28.322  18.047  0.00  0.00      C2   H
ATOM     15  HB3 CYS A   3      11.923  29.368  16.160  0.00  0.00      C2   H
ATOM     16  HB2 CYS A   3      11.561  28.075  15.149  0.00  0.00      C2   H
ATOM     17  HG  CYS A   3      12.777  26.239  16.153  0.00  0.00      C2   H
ATOM     18  N   THR A   4       9.151  29.931  16.735  0.00  0.00      C2   N
ATOM     19  CA  THR A   4       8.097  30.847  16.307  0.00  0.00      C2   C
ATOM     20  C   THR A   4       8.317  31.282  14.811  0.00  0.00      C2   C
ATOM     21  O   THR A   4       9.417  31.227  14.266  0.00  0.00      C2   O
ATOM     22  CB  THR A   4       8.118  32.124  17.168  0.00  0.00      C2   C
ATOM     23  OG1 THR A   4       9.465  32.586  17.440  0.00  0.00      C2   O
ATOM     24  CG2 THR A   4       7.500  31.789  18.541  0.00  0.00      C2   C
ATOM     25  H   THR A   4       9.915  30.286  17.291  0.00  0.00      C2   H
ATOM     26  HA  THR A   4       7.128  30.361  16.414  0.00  0.00      C2   H
ATOM     27  HB  THR A   4       7.540  32.910  16.683  0.00  0.00      C2   H
ATOM     28  HG1 THR A   4       9.822  31.913  18.024  0.00  0.00      C2   H
ATOM     29 HG21 THR A   4       6.466  31.485  18.376  0.00  0.00      C2   H
ATOM     30 HG22 THR A   4       7.991  30.971  19.067  0.00  0.00      C2   H
ATOM     31 HG23 THR A   4       7.485  32.684  19.163  0.00  0.00      C2   H
ATOM     32  N   LEU A   5       7.250  31.662  14.132  0.00  0.00      C2   N
ATOM     33  CA  LEU A   5       7.094  31.851  12.659  0.00  0.00      C2   C
ATOM     34  C   LEU A   5       7.603  33.249  12.159  0.00  0.00      C2   C
ATOM     35  O   LEU A   5       7.350  34.256  12.779  0.00  0.00      C2   O
ATOM     36  CB  LEU A   5       5.614  31.646  12.244  0.00  0.00      C2   C
ATOM     37  CG  LEU A   5       5.168  30.190  12.504  0.00  0.00      C2   C
ATOM     38  CD1 LEU A   5       3.610  30.099  12.630  0.00  0.00      C2   C
ATOM     39  CD2 LEU A   5       5.682  29.152  11.441  0.00  0.00      C2   C
ATOM     40  H   LEU A   5       6.526  31.863  14.807  0.00  0.00      C2   H
ATOM     41  HA  LEU A   5       7.762  31.100  12.236  0.00  0.00      C2   H
ATOM     42  HB3 LEU A   5       5.416  31.942  11.213  0.00  0.00      C2   H
ATOM     43  HB2 LEU A   5       5.088  32.444  12.767  0.00  0.00      C2   H
ATOM     44  HG  LEU A   5       5.704  29.836  13.385  0.00  0.00      C2   H
ATOM     45 HD11 LEU A   5       3.167  31.072  12.840  0.00  0.00      C2   H
ATOM     46 HD12 LEU A   5       3.090  29.655  11.782  0.00  0.00      C2   H
ATOM     47 HD13 LEU A   5       3.553  29.417  13.479  0.00  0.00      C2   H
ATOM     48 HD21 LEU A   5       6.526  28.496  11.654  0.00  0.00      C2   H
ATOM     49 HD22 LEU A   5       4.792  28.549  11.260  0.00  0.00      C2   H
ATOM     50 HD23 LEU A   5       5.806  29.662  10.486  0.00  0.00      C2   H
ATOM     51  N   SER A   6       8.324  33.291  11.032  0.00  0.00      C2   N
ATOM     52  CA  SER A   6       8.491  34.545  10.311  0.00  0.00      C2   C
ATOM     53  C   SER A   6       7.217  34.872   9.544  0.00  0.00      C2   C
ATOM     54  O   SER A   6       6.400  33.963   9.302  0.00  0.00      C2   O
ATOM     55  CB  SER A   6       9.693  34.448   9.321  0.00  0.00      C2   C
ATOM     56  OG  SER A   6       9.397  33.934   8.077  0.00  0.00      C2   O
ATOM     57  H   SER A   6       8.438  32.468  10.458  0.00  0.00      C2   H
ATOM     58  HA  SER A   6       8.692  35.287  11.084  0.00  0.00      C2   H
ATOM     59  HB3 SER A   6      10.405  33.821   9.857  0.00  0.00      C2   H
ATOM     60  HB2 SER A   6      10.060  35.460   9.146  0.00  0.00      C2   H
ATOM     61  HG  SER A   6      10.173  33.936   7.512  0.00  0.00      C2   H
ATOM     62  N   ALA A   7       6.961  36.118   9.311  0.00  0.00      C2   N
ATOM     63  CA  ALA A   7       5.828  36.613   8.547  0.00  0.00      C2   C
ATOM     64  C   ALA A   7       5.480  35.864   7.230  0.00  0.00      C2   C
ATOM     65  O   ALA A   7       4.331  35.796   6.843  0.00  0.00      C2   O
ATOM     66  CB  ALA A   7       6.092  38.115   8.243  0.00  0.00      C2   C
ATOM     67  H   ALA A   7       7.570  36.763   9.794  0.00  0.00      C2   H
ATOM     68  HA  ALA A   7       4.994  36.499   9.239  0.00  0.00      C2   H
ATOM     69  HB1 ALA A   7       6.205  38.682   9.168  0.00  0.00      C2   H
ATOM     70  HB2 ALA A   7       6.961  38.403   7.652  0.00  0.00      C2   H
ATOM     71  HB3 ALA A   7       5.242  38.684   7.867  0.00  0.00      C2   H
ATOM     72  N   GLU A   8       6.507  35.362   6.550  0.00  0.00      C2   N
ATOM     73  CA  GLU A   8       6.387  34.637   5.289  0.00  0.00      C2   C
ATOM     74  C   GLU A   8       5.743  33.277   5.472  0.00  0.00      C2   C
ATOM     75  O   GLU A   8       4.679  33.022   4.881  0.00  0.00      C2   O
ATOM     76  CB  GLU A   8       7.810  34.554   4.696  0.00  0.00      C2   C
ATOM     77  CG  GLU A   8       8.457  35.959   4.313  0.00  0.00      C2   C
ATOM     78  CD  GLU A   8       7.925  36.476   3.025  0.00  0.00      C2   C
ATOM     79  OE1 GLU A   8       6.796  36.141   2.719  0.00  0.00      C2   O
ATOM     80  OE2 GLU A   8       8.686  37.144   2.306  0.00  0.00      C2   O
ATOM     81  H   GLU A   8       7.363  35.132   7.034  0.00  0.00      C2   H
ATOM     82  HA  GLU A   8       5.673  35.147   4.643  0.00  0.00      C2   H
ATOM     83  HB3 GLU A   8       7.849  33.877   3.843  0.00  0.00      C2   H
ATOM     84  HB2 GLU A   8       8.481  34.138   5.447  0.00  0.00      C2   H
ATOM     85  HG3 GLU A   8       9.533  35.818   4.406  0.00  0.00      C2   H
ATOM     86  HG2 GLU A   8       8.256  36.657   5.126  0.00  0.00      C2   H
ATOM     87  N   ASP A   9       6.358  32.441   6.294  0.00  0.00      C2   N
ATOM     88  CA  ASP A   9       5.706  31.189   6.662  0.00  0.00      C2   C
ATOM     89  C   ASP A   9       4.404  31.310   7.442  0.00  0.00      C2   C
ATOM     90  O   ASP A   9       3.567  30.457   7.268  0.00  0.00      C2   O
ATOM     91  CB  ASP A   9       6.640  30.279   7.604  0.00  0.00      C2   C
ATOM     92  CG  ASP A   9       7.960  29.954   7.018  0.00  0.00      C2   C
ATOM     93  OD1 ASP A   9       8.095  29.708   5.768  0.00  0.00      C2   O
ATOM     94  OD2 ASP A   9       8.925  29.847   7.784  0.00  0.00      C2   O
ATOM     95  H   ASP A   9       7.215  32.618   6.799  0.00  0.00      C2   H
ATOM     96  HA  ASP A   9       5.593  30.631   5.732  0.00  0.00      C2   H
ATOM     97  HB3 ASP A   9       6.088  29.366   7.830  0.00  0.00      C2   H
ATOM     98  HB2 ASP A   9       6.762  30.844   8.528  0.00  0.00      C2   H
ATOM     99  N   LYS A  10       4.119  32.390   8.166  0.00  0.00      C2   N
ATOM    100  CA  LYS A  10       2.865  32.670   8.942  0.00  0.00      C2   C
ATOM    101  C   LYS A  10       1.619  32.777   7.996  0.00  0.00      C2   C
ATOM    102  O   LYS A  10       0.583  32.313   8.445  0.00  0.00      C2   O
ATOM    103  CB  LYS A  10       3.142  33.888   9.780  0.00  0.00      C2   C
ATOM    104  CG  LYS A  10       1.994  34.296  10.757  0.00  0.00      C2   C
ATOM    105  CD  LYS A  10       1.407  33.186  11.648  0.00  0.00      C2   C
ATOM    106  CE  LYS A  10       0.674  33.779  12.871  0.00  0.00      C2   C
ATOM    107  NZ  LYS A  10       0.297  32.757  13.861  0.00  0.00      C2   N
ATOM    108  H   LYS A  10       4.829  33.106   8.225  0.00  0.00      C2   H
ATOM    109  HA  LYS A  10       2.633  31.932   9.710  0.00  0.00      C2   H
ATOM    110  HB3 LYS A  10       3.259  34.644   9.003  0.00  0.00      C2   H
ATOM    111  HB2 LYS A  10       4.004  33.901  10.447  0.00  0.00      C2   H
ATOM    112  HG3 LYS A  10       1.213  34.896  10.290  0.00  0.00      C2   H
ATOM    113  HG2 LYS A  10       2.423  35.059  11.406  0.00  0.00      C2   H
ATOM    114  HD3 LYS A  10       2.289  32.614  11.935  0.00  0.00      C2   H
ATOM    115  HD2 LYS A  10       0.688  32.572  11.106  0.00  0.00      C2   H
ATOM    116  HE3 LYS A  10      -0.296  34.253  12.724  0.00  0.00      C2   H
ATOM    117  HE2 LYS A  10       1.346  34.478  13.367  0.00  0.00      C2   H
ATOM    118  HZ1 LYS A  10      -0.077  31.919  13.440  0.00  0.00      C2   H
ATOM    119  HZ2 LYS A  10       1.127  32.542  14.395  0.00  0.00      C2   H
ATOM    120  HZ3 LYS A  10      -0.493  33.113  14.380  0.00  0.00      C2   H
ATOM    121  N   ALA A  11       1.749  33.495   6.831  0.00  0.00      C2   N
ATOM    122  CA  ALA A  11       0.772  33.640   5.759  0.00  0.00      C2   C
ATOM    123  C   ALA A  11       0.655  32.296   4.994  0.00  0.00      C2   C
ATOM    124  O   ALA A  11      -0.400  32.035   4.400  0.00  0.00      C2   O
ATOM    125  CB  ALA A  11       1.077  34.863   4.845  0.00  0.00      C2   C
ATOM    126  H   ALA A  11       2.720  33.724   6.670  0.00  0.00      C2   H
ATOM    127  HA  ALA A  11      -0.227  33.737   6.183  0.00  0.00      C2   H
ATOM    128  HB1 ALA A  11       2.144  34.853   4.624  0.00  0.00      C2   H
ATOM    129  HB2 ALA A  11       0.449  34.882   3.954  0.00  0.00      C2   H
ATOM    130  HB3 ALA A  11       1.052  35.841   5.326  0.00  0.00      C2   H
ATOM    131  N   ALA A  12       1.770  31.486   5.039  0.00  0.00      C2   N
ATOM    132  CA  ALA A  12       1.728  30.178   4.335  0.00  0.00      C2   C
ATOM    133  C   ALA A  12       1.067  29.002   5.105  0.00  0.00      C2   C
ATOM    134  O   ALA A  12       0.428  28.171   4.405  0.00  0.00      C2   O
ATOM    135  CB  ALA A  12       3.146  29.715   3.954  0.00  0.00      C2   C
ATOM    136  H   ALA A  12       2.576  31.811   5.553  0.00  0.00      C2   H
ATOM    137  HA  ALA A  12       1.143  30.231   3.417  0.00  0.00      C2   H
ATOM    138  HB1 ALA A  12       3.919  29.900   4.700  0.00  0.00      C2   H
ATOM    139  HB2 ALA A  12       3.214  28.650   3.731  0.00  0.00      C2   H
ATOM    140  HB3 ALA A  12       3.510  30.223   3.061  0.00  0.00      C2   H
ATOM    141  N   VAL A  13       1.093  29.002   6.445  0.00  0.00      C2   N
ATOM    142  CA  VAL A  13       0.420  27.983   7.203  0.00  0.00      C2   C
ATOM    143  C   VAL A  13      -1.085  28.018   7.075  0.00  0.00      C2   C
ATOM    144  O   VAL A  13      -1.635  26.980   6.839  0.00  0.00      C2   O
ATOM    145  CB  VAL A  13       0.905  28.071   8.736  0.00  0.00      C2   C
ATOM    146  CG1 VAL A  13       2.296  27.489   8.979  0.00  0.00      C2   C
ATOM    147  CG2 VAL A  13       0.819  29.383   9.417  0.00  0.00      C2   C
ATOM    148  H   VAL A  13       1.651  29.656   6.975  0.00  0.00      C2   H
ATOM    149  HA  VAL A  13       0.764  27.053   6.750  0.00  0.00      C2   H
ATOM    150  HB  VAL A  13       0.288  27.471   9.405  0.00  0.00      C2   H
ATOM    151 HG11 VAL A  13       2.590  27.747   9.996  0.00  0.00      C2   H
ATOM    152 HG12 VAL A  13       2.466  26.427   8.801  0.00  0.00      C2   H
ATOM    153 HG13 VAL A  13       3.029  28.044   8.395  0.00  0.00      C2   H
ATOM    154 HG21 VAL A  13       0.764  29.351  10.505  0.00  0.00      C2   H
ATOM    155 HG22 VAL A  13       1.552  30.145   9.153  0.00  0.00      C2   H
ATOM    156 HG23 VAL A  13      -0.155  29.825   9.211  0.00  0.00      C2   H
ATOM    157  N   GLU A  14      -1.642  29.263   7.080  0.00  0.00      C2   N
ATOM    158  CA  GLU A  14      -3.018  29.599   6.827  0.00  0.00      C2   C
ATOM    159  C   GLU A  14      -3.477  29.242   5.426  0.00  0.00      C2   C
ATOM    160  O   GLU A  14      -4.540  28.674   5.249  0.00  0.00      C2   O
ATOM    161  CB  GLU A  14      -3.409  31.036   7.168  0.00  0.00      C2   C
ATOM    162  CG  GLU A  14      -2.925  31.525   8.578  0.00  0.00      C2   C
ATOM    163  CD  GLU A  14      -3.535  30.700   9.733  0.00  0.00      C2   C
ATOM    164  OE1 GLU A  14      -4.563  30.013   9.489  0.00  0.00      C2   O
ATOM    165  OE2 GLU A  14      -3.035  30.754  10.887  0.00  0.00      C2   O
ATOM    166  H   GLU A  14      -1.039  30.073   7.060  0.00  0.00      C2   H
ATOM    167  HA  GLU A  14      -3.586  28.840   7.366  0.00  0.00      C2   H
ATOM    168  HB3 GLU A  14      -4.462  31.291   7.046  0.00  0.00      C2   H
ATOM    169  HB2 GLU A  14      -2.998  31.738   6.443  0.00  0.00      C2   H
ATOM    170  HG3 GLU A  14      -2.928  32.596   8.780  0.00  0.00      C2   H
ATOM    171  HG2 GLU A  14      -1.855  31.381   8.729  0.00  0.00      C2   H
ATOM    172  N   ARG A  15      -2.539  29.339   4.464  0.00  0.00      C2   N
ATOM    173  CA  ARG A  15      -2.605  28.636   3.168  0.00  0.00      C2   C
ATOM    174  C   ARG A  15      -2.680  27.097   3.177  0.00  0.00      C2   C
ATOM    175  O   ARG A  15      -3.671  26.571   2.642  0.00  0.00      C2   O
ATOM    176  CB  ARG A  15      -1.699  29.394   2.059  0.00  0.00      C2   C
ATOM    177  CG  ARG A  15      -1.792  28.843   0.644  0.00  0.00      C2   C
ATOM    178  CD  ARG A  15      -0.810  29.602  -0.313  0.00  0.00      C2   C
ATOM    179  NE  ARG A  15      -1.004  29.086  -1.694  0.00  0.00      C2   N
ATOM    180  CZ  ARG A  15      -1.992  29.419  -2.498  0.00  0.00      C2   C
ATOM    181  NH1 ARG A  15      -2.910  30.362  -2.158  0.00  0.00      C2   N
ATOM    182  NH2 ARG A  15      -1.962  28.791  -3.689  0.00  0.00      C2   N
ATOM    183  H   ARG A  15      -1.703  29.829   4.751  0.00  0.00      C2   H
ATOM    184  HA  ARG A  15      -3.560  28.885   2.706  0.00  0.00      C2   H
ATOM    185  HB3 ARG A  15      -0.672  29.373   2.423  0.00  0.00      C2   H
ATOM    186  HB2 ARG A  15      -1.842  30.473   1.996  0.00  0.00      C2   H
ATOM    187  HG3 ARG A  15      -2.834  28.836   0.323  0.00  0.00      C2   H
ATOM    188  HG2 ARG A  15      -1.442  27.813   0.704  0.00  0.00      C2   H
ATOM    189  HD3 ARG A  15       0.226  29.365  -0.073  0.00  0.00      C2   H
ATOM    190  HD2 ARG A  15      -0.892  30.685  -0.224  0.00  0.00      C2   H
ATOM    191  HE  ARG A  15      -0.198  28.607  -2.071  0.00  0.00      C2   H
ATOM    192 HH12 ARG A  15      -3.755  30.559  -2.674  0.00  0.00      C2   H
ATOM    193 HH11 ARG A  15      -2.803  30.786  -1.247  0.00  0.00      C2   H
ATOM    194 HH22 ARG A  15      -2.626  29.077  -4.393  0.00  0.00      C2   H
ATOM    195 HH21 ARG A  15      -1.221  28.326  -4.193  0.00  0.00      C2   H
ATOM    196  N   SER A  16      -1.715  26.448   3.880  0.00  0.00      C2   N
ATOM    197  CA  SER A  16      -1.641  25.002   3.947  0.00  0.00      C2   C
ATOM    198  C   SER A  16      -2.882  24.323   4.526  0.00  0.00      C2   C
ATOM    199  O   SER A  16      -3.350  23.432   3.852  0.00  0.00      C2   O
ATOM    200  CB  SER A  16      -0.264  24.720   4.543  0.00  0.00      C2   C
ATOM    201  OG  SER A  16       0.029  23.321   4.278  0.00  0.00      C2   O
ATOM    202  H   SER A  16      -0.958  26.985   4.278  0.00  0.00      C2   H
ATOM    203  HA  SER A  16      -1.639  24.561   2.950  0.00  0.00      C2   H
ATOM    204  HB3 SER A  16      -0.239  24.944   5.609  0.00  0.00      C2   H
ATOM    205  HB2 SER A  16       0.507  25.386   4.153  0.00  0.00      C2   H
ATOM    206  HG  SER A  16      -0.222  22.719   4.982  0.00  0.00      C2   H
ATOM    207  N   LYS A  17      -3.397  24.904   5.602  0.00  0.00      C2   N
ATOM    208  CA  LYS A  17      -4.520  24.616   6.398  0.00  0.00      C2   C
ATOM    209  C   LYS A  17      -5.708  24.661   5.450  0.00  0.00      C2   C
ATOM    210  O   LYS A  17      -6.573  23.797   5.531  0.00  0.00      C2   O
ATOM    211  CB  LYS A  17      -4.690  25.618   7.569  0.00  0.00      C2   C
ATOM    212  CG  LYS A  17      -3.635  25.544   8.694  0.00  0.00      C2   C
ATOM    213  CD  LYS A  17      -3.581  26.757   9.681  0.00  0.00      C2   C
ATOM    214  CE  LYS A  17      -5.000  27.069  10.200  0.00  0.00      C2   C
ATOM    215  NZ  LYS A  17      -4.875  28.180  11.191  0.00  0.00      C2   N
ATOM    216  H   LYS A  17      -2.685  25.481   6.026  0.00  0.00      C2   H
ATOM    217  HA  LYS A  17      -4.384  23.574   6.688  0.00  0.00      C2   H
ATOM    218  HB3 LYS A  17      -5.637  25.561   8.105  0.00  0.00      C2   H
ATOM    219  HB2 LYS A  17      -4.711  26.548   7.001  0.00  0.00      C2   H
ATOM    220  HG3 LYS A  17      -2.676  25.332   8.222  0.00  0.00      C2   H
ATOM    221  HG2 LYS A  17      -3.840  24.632   9.253  0.00  0.00      C2   H
ATOM    222  HD3 LYS A  17      -3.156  27.640   9.205  0.00  0.00      C2   H
ATOM    223  HD2 LYS A  17      -2.946  26.452  10.514  0.00  0.00      C2   H
ATOM    224  HE3 LYS A  17      -5.381  26.220  10.766  0.00  0.00      C2   H
ATOM    225  HE2 LYS A  17      -5.786  27.376   9.509  0.00  0.00      C2   H
ATOM    226  HZ1 LYS A  17      -5.644  28.343  11.825  0.00  0.00      C2   H
ATOM    227  HZ2 LYS A  17      -4.018  28.274  11.717  0.00  0.00      C2   H
ATOM    228  HZ3 LYS A  17      -4.891  28.940  10.526  0.00  0.00      C2   H
ATOM    229  N   MET A  18      -5.882  25.702   4.611  0.00  0.00      C2   N
ATOM    230  CA  MET A  18      -6.968  25.896   3.657  0.00  0.00      C2   C
ATOM    231  C   MET A  18      -6.923  24.882   2.474  0.00  0.00      C2   C
ATOM    232  O   MET A  18      -7.982  24.407   2.049  0.00  0.00      C2   O
ATOM    233  CB  MET A  18      -6.924  27.363   3.246  0.00  0.00      C2   C
ATOM    234  CG  MET A  18      -7.780  27.816   1.964  0.00  0.00      C2   C
ATOM    235  SD  MET A  18      -6.712  28.391   0.601  0.00  0.00      C2   S
ATOM    236  CE  MET A  18      -6.118  29.944   1.363  0.00  0.00      C2   C
ATOM    237  H   MET A  18      -5.139  26.385   4.645  0.00  0.00      C2   H
ATOM    238  HA  MET A  18      -7.960  25.789   4.096  0.00  0.00      C2   H
ATOM    239  HB3 MET A  18      -5.865  27.582   3.108  0.00  0.00      C2   H
ATOM    240  HB2 MET A  18      -7.278  27.942   4.099  0.00  0.00      C2   H
ATOM    241  HG3 MET A  18      -8.388  28.665   2.280  0.00  0.00      C2   H
ATOM    242  HG2 MET A  18      -8.459  27.029   1.636  0.00  0.00      C2   H
ATOM    243  HE1 MET A  18      -5.267  30.335   0.805  0.00  0.00      C2   H
ATOM    244  HE2 MET A  18      -6.858  30.736   1.480  0.00  0.00      C2   H
ATOM    245  HE3 MET A  18      -5.725  29.762   2.363  0.00  0.00      C2   H
ATOM    246  N   ILE A  19      -5.718  24.430   2.135  0.00  0.00      C2   N
ATOM    247  CA  ILE A  19      -5.633  23.371   1.236  0.00  0.00      C2   C
ATOM    248  C   ILE A  19      -6.099  22.033   1.854  0.00  0.00      C2   C
ATOM    249  O   ILE A  19      -6.891  21.316   1.258  0.00  0.00      C2   O
ATOM    250  CB  ILE A  19      -4.151  23.329   0.610  0.00  0.00      C2   C
ATOM    251  CG1 ILE A  19      -3.863  24.458  -0.434  0.00  0.00      C2   C
ATOM    252  CG2 ILE A  19      -3.567  22.005   0.262  0.00  0.00      C2   C
ATOM    253  CD1 ILE A  19      -2.370  24.913  -0.440  0.00  0.00      C2   C
ATOM    254  H   ILE A  19      -4.841  24.858   2.395  0.00  0.00      C2   H
ATOM    255  HA  ILE A  19      -6.223  23.509   0.330  0.00  0.00      C2   H
ATOM    256  HB  ILE A  19      -3.488  23.581   1.438  0.00  0.00      C2   H
ATOM    257 HG13 ILE A  19      -4.454  25.364  -0.306  0.00  0.00      C2   H
ATOM    258 HG12 ILE A  19      -4.135  24.173  -1.450  0.00  0.00      C2   H
ATOM    259 HG21 ILE A  19      -4.053  21.338  -0.449  0.00  0.00      C2   H
ATOM    260 HG22 ILE A  19      -2.555  22.190  -0.100  0.00  0.00      C2   H
ATOM    261 HG23 ILE A  19      -3.572  21.338   1.124  0.00  0.00      C2   H
ATOM    262 HD11 ILE A  19      -2.307  25.782  -1.094  0.00  0.00      C2   H
ATOM    263 HD12 ILE A  19      -2.149  25.116   0.608  0.00  0.00      C2   H
ATOM    264 HD13 ILE A  19      -1.636  24.220  -0.852  0.00  0.00      C2   H
ATOM    265  N   ASP A  20      -5.496  21.617   3.022  0.00  0.00      C2   N
ATOM    266  CA  ASP A  20      -5.726  20.468   3.957  0.00  0.00      C2   C
ATOM    267  C   ASP A  20      -7.235  20.444   4.256  0.00  0.00      C2   C
ATOM    268  O   ASP A  20      -7.795  19.352   4.190  0.00  0.00      C2   O
ATOM    269  CB  ASP A  20      -4.892  20.628   5.234  0.00  0.00      C2   C
ATOM    270  CG  ASP A  20      -3.425  20.163   5.046  0.00  0.00      C2   C
ATOM    271  OD1 ASP A  20      -3.073  19.391   4.120  0.00  0.00      C2   O
ATOM    272  OD2 ASP A  20      -2.660  20.507   5.981  0.00  0.00      C2   O
ATOM    273  H   ASP A  20      -4.772  22.246   3.339  0.00  0.00      C2   H
ATOM    274  HA  ASP A  20      -5.624  19.497   3.472  0.00  0.00      C2   H
ATOM    275  HB3 ASP A  20      -5.341  20.096   6.073  0.00  0.00      C2   H
ATOM    276  HB2 ASP A  20      -4.957  21.711   5.342  0.00  0.00      C2   H
ATOM    277  N   ARG A  21      -7.849  21.603   4.610  0.00  0.00      C2   N
ATOM    278  CA  ARG A  21      -9.379  21.730   4.774  0.00  0.00      C2   C
ATOM    279  C   ARG A  21     -10.038  21.258   3.460  0.00  0.00      C2   C
ATOM    280  O   ARG A  21     -10.902  20.422   3.520  0.00  0.00      C2   O
ATOM    281  CB  ARG A  21      -9.806  23.068   5.245  0.00  0.00      C2   C
ATOM    282  CG  ARG A  21     -11.162  23.094   5.875  0.00  0.00      C2   C
ATOM    283  CD  ARG A  21     -11.374  24.387   6.697  0.00  0.00      C2   C
ATOM    284  NE  ARG A  21     -11.208  25.593   5.828  0.00  0.00      C2   N
ATOM    285  CZ  ARG A  21     -10.138  26.474   5.783  0.00  0.00      C2   C
ATOM    286  NH1 ARG A  21      -9.179  26.386   6.693  0.00  0.00      C2   N
ATOM    287  NH2 ARG A  21     -10.178  27.466   4.887  0.00  0.00      C2   N
ATOM    288  H   ARG A  21      -7.342  22.464   4.758  0.00  0.00      C2   H
ATOM    289  HA  ARG A  21      -9.633  20.983   5.527  0.00  0.00      C2   H
ATOM    290  HB3 ARG A  21      -9.742  23.825   4.463  0.00  0.00      C2   H
ATOM    291  HB2 ARG A  21      -9.075  23.433   5.967  0.00  0.00      C2   H
ATOM    292  HG3 ARG A  21     -11.075  22.273   6.587  0.00  0.00      C2   H
ATOM    293  HG2 ARG A  21     -11.961  22.753   5.217  0.00  0.00      C2   H
ATOM    294  HD3 ARG A  21     -10.945  24.436   7.699  0.00  0.00      C2   H
ATOM    295  HD2 ARG A  21     -12.452  24.336   6.847  0.00  0.00      C2   H
ATOM    296  HE  ARG A  21     -11.703  25.552   4.949  0.00  0.00      C2   H
ATOM    297 HH12 ARG A  21      -8.658  27.232   6.876  0.00  0.00      C2   H
ATOM    298 HH11 ARG A  21      -8.906  25.547   7.185  0.00  0.00      C2   H
ATOM    299 HH22 ARG A  21      -9.614  28.283   5.076  0.00  0.00      C2   H
ATOM    300 HH21 ARG A  21     -10.973  27.532   4.268  0.00  0.00      C2   H
ATOM    301  N   ASN A  22      -9.680  21.905   2.297  0.00  0.00      C2   N
ATOM    302  CA  ASN A  22     -10.245  21.495   1.009  0.00  0.00      C2   C
ATOM    303  C   ASN A  22      -9.926  20.070   0.590  0.00  0.00      C2   C
ATOM    304  O   ASN A  22     -10.826  19.431   0.001  0.00  0.00      C2   O
ATOM    305  CB  ASN A  22      -9.911  22.411  -0.208  0.00  0.00      C2   C
ATOM    306  CG  ASN A  22     -10.677  23.714  -0.256  0.00  0.00      C2   C
ATOM    307  OD1 ASN A  22     -11.709  23.816  -0.945  0.00  0.00      C2   O
ATOM    308  ND2 ASN A  22     -10.075  24.820   0.318  0.00  0.00      C2   N
ATOM    309  H   ASN A  22      -8.906  22.551   2.357  0.00  0.00      C2   H
ATOM    310  HA  ASN A  22     -11.328  21.562   1.116  0.00  0.00      C2   H
ATOM    311  HB3 ASN A  22     -10.041  21.925  -1.175  0.00  0.00      C2   H
ATOM    312  HB2 ASN A  22      -8.840  22.612  -0.174  0.00  0.00      C2   H
ATOM    313 HD22 ASN A  22     -10.509  25.731   0.327  0.00  0.00      C2   H
ATOM    314 HD21 ASN A  22      -9.245  24.679   0.877  0.00  0.00      C2   H
ATOM    315  N   LEU A  23      -8.716  19.485   0.862  0.00  0.00      C2   N
ATOM    316  CA  LEU A  23      -8.346  18.080   0.739  0.00  0.00      C2   C
ATOM    317  C   LEU A  23      -9.238  17.058   1.431  0.00  0.00      C2   C
ATOM    318  O   LEU A  23      -9.429  15.967   0.851  0.00  0.00      C2   O
ATOM    319  CB  LEU A  23      -6.876  17.795   1.244  0.00  0.00      C2   C
ATOM    320  CG  LEU A  23      -5.740  18.334   0.345  0.00  0.00      C2   C
ATOM    321  CD1 LEU A  23      -4.432  17.554   0.587  0.00  0.00      C2   C
ATOM    322  CD2 LEU A  23      -6.133  18.327  -1.150  0.00  0.00      C2   C
ATOM    323  H   LEU A  23      -8.000  20.068   1.271  0.00  0.00      C2   H
ATOM    324  HA  LEU A  23      -8.413  17.873  -0.329  0.00  0.00      C2   H
ATOM    325  HB3 LEU A  23      -6.810  16.710   1.327  0.00  0.00      C2   H
ATOM    326  HB2 LEU A  23      -6.692  18.213   2.233  0.00  0.00      C2   H
ATOM    327  HG  LEU A  23      -5.526  19.374   0.590  0.00  0.00      C2   H
ATOM    328 HD11 LEU A  23      -4.479  17.005   1.527  0.00  0.00      C2   H
ATOM    329 HD12 LEU A  23      -4.307  16.795  -0.186  0.00  0.00      C2   H
ATOM    330 HD13 LEU A  23      -3.581  18.228   0.676  0.00  0.00      C2   H
ATOM    331 HD21 LEU A  23      -5.245  18.381  -1.780  0.00  0.00      C2   H
ATOM    332 HD22 LEU A  23      -6.738  17.470  -1.446  0.00  0.00      C2   H
ATOM    333 HD23 LEU A  23      -6.697  19.231  -1.377  0.00  0.00      C2   H
ATOM    334  N   ARG A  24      -9.971  17.452   2.481  0.00  0.00      C2   N
ATOM    335  CA  ARG A  24     -10.986  16.598   3.126  0.00  0.00      C2   C
ATOM    336  C   ARG A  24     -12.233  16.595   2.189  0.00  0.00      C2   C
ATOM    337  O   ARG A  24     -12.708  15.508   1.995  0.00  0.00      C2   O
ATOM    338  CB  ARG A  24     -11.242  17.180   4.505  0.00  0.00      C2   C
ATOM    339  CG  ARG A  24     -11.903  16.151   5.453  0.00  0.00      C2   C
ATOM    340  CD  ARG A  24     -12.464  16.791   6.743  0.00  0.00      C2   C
ATOM    341  NE  ARG A  24     -13.073  18.108   6.592  0.00  0.00      C2   N
ATOM    342  CZ  ARG A  24     -14.037  18.508   5.816  0.00  0.00      C2   C
ATOM    343  NH1 ARG A  24     -14.704  17.836   4.955  0.00  0.00      C2   N
ATOM    344  NH2 ARG A  24     -14.270  19.808   5.750  0.00  0.00      C2   N
ATOM    345  H   ARG A  24      -9.786  18.368   2.864  0.00  0.00      C2   H
ATOM    346  HA  ARG A  24     -10.617  15.573   3.155  0.00  0.00      C2   H
ATOM    347  HB3 ARG A  24     -11.863  18.059   4.334  0.00  0.00      C2   H
ATOM    348  HB2 ARG A  24     -10.304  17.514   4.948  0.00  0.00      C2   H
ATOM    349  HG3 ARG A  24     -11.081  15.505   5.764  0.00  0.00      C2   H
ATOM    350  HG2 ARG A  24     -12.615  15.479   4.974  0.00  0.00      C2   H
ATOM    351  HD3 ARG A  24     -11.677  16.571   7.465  0.00  0.00      C2   H
ATOM    352  HD2 ARG A  24     -13.240  16.058   6.964  0.00  0.00      C2   H
ATOM    353  HE  ARG A  24     -12.568  18.814   7.109  0.00  0.00      C2   H
ATOM    354 HH12 ARG A  24     -15.332  18.408   4.408  0.00  0.00      C2   H
ATOM    355 HH11 ARG A  24     -14.911  16.860   4.802  0.00  0.00      C2   H
ATOM    356 HH22 ARG A  24     -14.859  20.150   5.005  0.00  0.00      C2   H
ATOM    357 HH21 ARG A  24     -13.935  20.431   6.472  0.00  0.00      C2   H
ATOM    358  N   GLU A  25     -12.683  17.688   1.638  0.00  0.00      C2   N
ATOM    359  CA  GLU A  25     -13.987  17.792   0.958  0.00  0.00      C2   C
ATOM    360  C   GLU A  25     -13.840  16.978  -0.370  0.00  0.00      C2   C
ATOM    361  O   GLU A  25     -14.549  16.007  -0.569  0.00  0.00      C2   O
ATOM    362  CB  GLU A  25     -14.225  19.288   0.663  0.00  0.00      C2   C
ATOM    363  CG  GLU A  25     -14.704  20.186   1.760  0.00  0.00      C2   C
ATOM    364  CD  GLU A  25     -15.991  19.696   2.477  0.00  0.00      C2   C
ATOM    365  OE1 GLU A  25     -16.091  19.876   3.720  0.00  0.00      C2   O
ATOM    366  OE2 GLU A  25     -16.747  18.923   1.911  0.00  0.00      C2   O
ATOM    367  H   GLU A  25     -12.084  18.501   1.655  0.00  0.00      C2   H
ATOM    368  HA  GLU A  25     -14.748  17.316   1.577  0.00  0.00      C2   H
ATOM    369  HB3 GLU A  25     -15.005  19.388  -0.091  0.00  0.00      C2   H
ATOM    370  HB2 GLU A  25     -13.353  19.717   0.169  0.00  0.00      C2   H
ATOM    371  HG3 GLU A  25     -14.770  21.246   1.516  0.00  0.00      C2   H
ATOM    372  HG2 GLU A  25     -13.927  20.115   2.522  0.00  0.00      C2   H
ATOM    373  N   ASP A  26     -12.834  17.273  -1.139  0.00  0.00      C2   N
ATOM    374  CA  ASP A  26     -12.427  16.458  -2.298  0.00  0.00      C2   C
ATOM    375  C   ASP A  26     -12.136  14.909  -1.935  0.00  0.00      C2   C
ATOM    376  O   ASP A  26     -12.387  14.070  -2.799  0.00  0.00      C2   O
ATOM    377  CB  ASP A  26     -11.119  17.045  -2.922  0.00  0.00      C2   C
ATOM    378  CG  ASP A  26     -11.303  18.365  -3.672  0.00  0.00      C2   C
ATOM    379  OD1 ASP A  26     -12.438  18.853  -3.703  0.00  0.00      C2   O
ATOM    380  OD2 ASP A  26     -10.201  18.794  -4.117  0.00  0.00      C2   O
ATOM    381  H   ASP A  26     -12.298  18.049  -0.777  0.00  0.00      C2   H
ATOM    382  HA  ASP A  26     -13.229  16.407  -3.035  0.00  0.00      C2   H
ATOM    383  HB3 ASP A  26     -10.734  16.610  -3.845  0.00  0.00      C2   H
ATOM    384  HB2 ASP A  26     -10.349  17.020  -2.150  0.00  0.00      C2   H
ATOM    385  N   GLY A  27     -11.641  14.597  -0.699  0.00  0.00      C2   N
ATOM    386  CA  GLY A  27     -11.478  13.240  -0.312  0.00  0.00      C2   C
ATOM    387  C   GLY A  27     -12.821  12.573  -0.087  0.00  0.00      C2   C
ATOM    388  O   GLY A  27     -12.959  11.358  -0.340  0.00  0.00      C2   O
ATOM    389  H   GLY A  27     -11.480  15.290   0.018  0.00  0.00      C2   H
ATOM    390  HA3 GLY A  27     -10.964  13.137   0.644  0.00  0.00      C2   H
ATOM    391  HA2 GLY A  27     -10.830  12.600  -0.911  0.00  0.00      C2   H
ATOM    392  N   GLU A  28     -13.714  13.301   0.536  0.00  0.00      C2   N
ATOM    393  CA  GLU A  28     -15.024  12.688   0.878  0.00  0.00      C2   C
ATOM    394  C   GLU A  28     -16.061  12.681  -0.301  0.00  0.00      C2   C
ATOM    395  O   GLU A  28     -16.847  11.756  -0.381  0.00  0.00      C2   O
ATOM    396  CB  GLU A  28     -15.639  13.522   2.021  0.00  0.00      C2   C
ATOM    397  CG  GLU A  28     -14.879  13.247   3.373  0.00  0.00      C2   C
ATOM    398  CD  GLU A  28     -15.237  14.207   4.523  0.00  0.00      C2   C
ATOM    399  OE1 GLU A  28     -15.374  15.420   4.339  0.00  0.00      C2   O
ATOM    400  OE2 GLU A  28     -15.276  13.695   5.669  0.00  0.00      C2   O
ATOM    401  H   GLU A  28     -13.394  14.202   0.860  0.00  0.00      C2   H
ATOM    402  HA  GLU A  28     -14.907  11.679   1.274  0.00  0.00      C2   H
ATOM    403  HB3 GLU A  28     -16.674  13.268   2.252  0.00  0.00      C2   H
ATOM    404  HB2 GLU A  28     -15.525  14.587   1.819  0.00  0.00      C2   H
ATOM    405  HG3 GLU A  28     -13.795  13.200   3.261  0.00  0.00      C2   H
ATOM    406  HG2 GLU A  28     -15.040  12.257   3.799  0.00  0.00      C2   H
ATOM    407  N   LYS A  29     -15.889  13.571  -1.296  0.00  0.00      C2   N
ATOM    408  CA  LYS A  29     -16.388  13.471  -2.630  0.00  0.00      C2   C
ATOM    409  C   LYS A  29     -15.871  12.170  -3.261  0.00  0.00      C2   C
ATOM    410  O   LYS A  29     -16.647  11.304  -3.670  0.00  0.00      C2   O
ATOM    411  CB  LYS A  29     -15.986  14.797  -3.259  0.00  0.00      C2   C
ATOM    412  CG  LYS A  29     -16.255  15.058  -4.771  0.00  0.00      C2   C
ATOM    413  CD  LYS A  29     -15.745  14.126  -5.933  0.00  0.00      C2   C
ATOM    414  CE  LYS A  29     -15.903  14.707  -7.351  0.00  0.00      C2   C
ATOM    415  NZ  LYS A  29     -15.447  13.772  -8.453  0.00  0.00      C2   N
ATOM    416  H   LYS A  29     -15.270  14.303  -0.978  0.00  0.00      C2   H
ATOM    417  HA  LYS A  29     -17.471  13.392  -2.535  0.00  0.00      C2   H
ATOM    418  HB3 LYS A  29     -14.959  14.990  -2.951  0.00  0.00      C2   H
ATOM    419  HB2 LYS A  29     -16.452  15.556  -2.631  0.00  0.00      C2   H
ATOM    420  HG3 LYS A  29     -15.816  16.045  -4.920  0.00  0.00      C2   H
ATOM    421  HG2 LYS A  29     -17.336  15.190  -4.789  0.00  0.00      C2   H
ATOM    422  HD3 LYS A  29     -16.063  13.085  -5.889  0.00  0.00      C2   H
ATOM    423  HD2 LYS A  29     -14.704  13.884  -5.716  0.00  0.00      C2   H
ATOM    424  HE3 LYS A  29     -15.276  15.591  -7.470  0.00  0.00      C2   H
ATOM    425  HE2 LYS A  29     -16.936  15.000  -7.536  0.00  0.00      C2   H
ATOM    426  HZ1 LYS A  29     -16.037  12.983  -8.675  0.00  0.00      C2   H
ATOM    427  HZ2 LYS A  29     -15.431  14.345  -9.284  0.00  0.00      C2   H
ATOM    428  HZ3 LYS A  29     -14.518  13.442  -8.230  0.00  0.00      C2   H
ATOM    429  N   ALA A  30     -14.549  11.928  -3.272  0.00  0.00      C2   N
ATOM    430  CA  ALA A  30     -14.032  10.646  -3.769  0.00  0.00      C2   C
ATOM    431  C   ALA A  30     -14.456   9.414  -3.038  0.00  0.00      C2   C
ATOM    432  O   ALA A  30     -14.169   8.341  -3.557  0.00  0.00      C2   O
ATOM    433  CB  ALA A  30     -12.549  10.776  -3.764  0.00  0.00      C2   C
ATOM    434  H   ALA A  30     -13.842  12.623  -3.080  0.00  0.00      C2   H
ATOM    435  HA  ALA A  30     -14.342  10.474  -4.800  0.00  0.00      C2   H
ATOM    436  HB1 ALA A  30     -12.286  11.446  -4.582  0.00  0.00      C2   H
ATOM    437  HB2 ALA A  30     -12.071  11.300  -2.937  0.00  0.00      C2   H
ATOM    438  HB3 ALA A  30     -11.949   9.880  -3.924  0.00  0.00      C2   H
ATOM    439  N   ALA A  31     -15.119   9.419  -1.879  0.00  0.00      C2   N
ATOM    440  CA  ALA A  31     -15.653   8.234  -1.200  0.00  0.00      C2   C
ATOM    441  C   ALA A  31     -17.068   7.895  -1.677  0.00  0.00      C2   C
ATOM    442  O   ALA A  31     -17.644   6.857  -1.273  0.00  0.00      C2   O
ATOM    443  CB  ALA A  31     -15.709   8.567   0.281  0.00  0.00      C2   C
ATOM    444  H   ALA A  31     -15.391  10.290  -1.445  0.00  0.00      C2   H
ATOM    445  HA  ALA A  31     -15.063   7.349  -1.442  0.00  0.00      C2   H
ATOM    446  HB1 ALA A  31     -16.406   9.371   0.517  0.00  0.00      C2   H
ATOM    447  HB2 ALA A  31     -15.885   7.687   0.899  0.00  0.00      C2   H
ATOM    448  HB3 ALA A  31     -14.793   9.050   0.623  0.00  0.00      C2   H
ATOM    449  N   ARG A  32     -17.674   8.670  -2.586  0.00  0.00      C2   N
ATOM    450  CA  ARG A  32     -18.927   8.312  -3.267  0.00  0.00      C2   C
ATOM    451  C   ARG A  32     -18.592   7.805  -4.670  0.00  0.00      C2   C
ATOM    452  O   ARG A  32     -19.562   7.360  -5.297  0.00  0.00      C2   O
ATOM    453  CB  ARG A  32     -19.772   9.590  -3.303  0.00  0.00      C2   C
ATOM    454  CG  ARG A  32     -20.040  10.216  -1.887  0.00  0.00      C2   C
ATOM    455  CD  ARG A  32     -21.008  11.395  -1.834  0.00  0.00      C2   C
ATOM    456  NE  ARG A  32     -20.552  12.642  -2.514  0.00  0.00      C2   N
ATOM    457  CZ  ARG A  32     -20.030  13.702  -1.964  0.00  0.00      C2   C
ATOM    458  NH1 ARG A  32     -19.669  13.768  -0.668  0.00  0.00      C2   N
ATOM    459  NH2 ARG A  32     -19.770  14.757  -2.687  0.00  0.00      C2   N
ATOM    460  H   ARG A  32     -17.400   9.627  -2.759  0.00  0.00      C2   H
ATOM    461  HA  ARG A  32     -19.463   7.478  -2.812  0.00  0.00      C2   H
ATOM    462  HB3 ARG A  32     -20.738   9.367  -3.757  0.00  0.00      C2   H
ATOM    463  HB2 ARG A  32     -19.217  10.355  -3.847  0.00  0.00      C2   H
ATOM    464  HG3 ARG A  32     -19.077  10.598  -1.550  0.00  0.00      C2   H
ATOM    465  HG2 ARG A  32     -20.418   9.577  -1.088  0.00  0.00      C2   H
ATOM    466  HD3 ARG A  32     -21.407  11.584  -0.838  0.00  0.00      C2   H
ATOM    467  HD2 ARG A  32     -21.778  11.054  -2.526  0.00  0.00      C2   H
ATOM    468  HE  ARG A  32     -20.949  12.730  -3.439  0.00  0.00      C2   H
ATOM    469 HH12 ARG A  32     -19.251  14.583  -0.244  0.00  0.00      C2   H
ATOM    470 HH11 ARG A  32     -19.633  12.892  -0.167  0.00  0.00      C2   H
ATOM    471 HH22 ARG A  32     -19.571  15.656  -2.272  0.00  0.00      C2   H
ATOM    472 HH21 ARG A  32     -20.019  14.647  -3.660  0.00  0.00      C2   H
ATOM    473  N   GLU A  33     -17.328   7.807  -5.165  0.00  0.00      C2   N
ATOM    474  CA  GLU A  33     -16.989   7.373  -6.511  0.00  0.00      C2   C
ATOM    475  C   GLU A  33     -16.027   6.213  -6.415  0.00  0.00      C2   C
ATOM    476  O   GLU A  33     -14.804   6.460  -6.227  0.00  0.00      C2   O
ATOM    477  CB  GLU A  33     -16.481   8.653  -7.325  0.00  0.00      C2   C
ATOM    478  CG  GLU A  33     -17.477   9.826  -7.439  0.00  0.00      C2   C
ATOM    479  CD  GLU A  33     -16.961  11.051  -8.177  0.00  0.00      C2   C
ATOM    480  OE1 GLU A  33     -17.686  12.061  -8.385  0.00  0.00      C2   O
ATOM    481  OE2 GLU A  33     -15.817  10.967  -8.650  0.00  0.00      C2   O
ATOM    482  H   GLU A  33     -16.478   7.982  -4.649  0.00  0.00      C2   H
ATOM    483  HA  GLU A  33     -17.841   6.945  -7.039  0.00  0.00      C2   H
ATOM    484  HB3 GLU A  33     -16.305   8.287  -8.336  0.00  0.00      C2   H
ATOM    485  HB2 GLU A  33     -15.504   8.937  -6.934  0.00  0.00      C2   H
ATOM    486  HG3 GLU A  33     -17.694  10.196  -6.436  0.00  0.00      C2   H
ATOM    487  HG2 GLU A  33     -18.416   9.508  -7.891  0.00  0.00      C2   H
ATOM    488  N   VAL A  34     -16.580   4.919  -6.460  0.00  0.00      C2   N
ATOM    489  CA  VAL A  34     -15.755   3.730  -6.581  0.00  0.00      C2   C
ATOM    490  C   VAL A  34     -15.238   3.734  -8.056  0.00  0.00      C2   C
ATOM    491  O   VAL A  34     -16.017   4.027  -8.982  0.00  0.00      C2   O
ATOM    492  CB  VAL A  34     -16.439   2.434  -6.202  0.00  0.00      C2   C
ATOM    493  CG1 VAL A  34     -16.726   2.362  -4.700  0.00  0.00      C2   C
ATOM    494  CG2 VAL A  34     -17.692   2.083  -6.988  0.00  0.00      C2   C
ATOM    495  H   VAL A  34     -17.564   4.855  -6.676  0.00  0.00      C2   H
ATOM    496  HA  VAL A  34     -14.905   3.829  -5.907  0.00  0.00      C2   H
ATOM    497  HB  VAL A  34     -15.805   1.559  -6.343  0.00  0.00      C2   H
ATOM    498 HG11 VAL A  34     -17.369   1.525  -4.427  0.00  0.00      C2   H
ATOM    499 HG12 VAL A  34     -15.775   2.362  -4.166  0.00  0.00      C2   H
ATOM    500 HG13 VAL A  34     -17.173   3.288  -4.339  0.00  0.00      C2   H
ATOM    501 HG21 VAL A  34     -18.179   1.183  -6.612  0.00  0.00      C2   H
ATOM    502 HG22 VAL A  34     -18.473   2.841  -7.041  0.00  0.00      C2   H
ATOM    503 HG23 VAL A  34     -17.420   1.835  -8.014  0.00  0.00      C2   H
ATOM    504  N   LYS A  35     -13.928   3.389  -8.232  0.00  0.00      C2   N
ATOM    505  CA  LYS A  35     -13.161   3.422  -9.496  0.00  0.00      C2   C
ATOM    506  C   LYS A  35     -12.851   2.029  -9.996  0.00  0.00      C2   C
ATOM    507  O   LYS A  35     -12.286   1.285  -9.200  0.00  0.00      C2   O
ATOM    508  CB  LYS A  35     -11.865   4.153  -9.153  0.00  0.00      C2   C
ATOM    509  CG  LYS A  35     -11.964   5.630  -8.774  0.00  0.00      C2   C
ATOM    510  CD  LYS A  35     -10.586   6.314  -8.707  0.00  0.00      C2   C
ATOM    511  CE  LYS A  35     -10.661   7.866  -8.456  0.00  0.00      C2   C
ATOM    512  NZ  LYS A  35      -9.552   8.586  -9.087  0.00  0.00      C2   N
ATOM    513  H   LYS A  35     -13.402   3.131  -7.410  0.00  0.00      C2   H
ATOM    514  HA  LYS A  35     -13.634   3.986 -10.300  0.00  0.00      C2   H
ATOM    515  HB3 LYS A  35     -11.202   4.102 -10.016  0.00  0.00      C2   H
ATOM    516  HB2 LYS A  35     -11.401   3.615  -8.327  0.00  0.00      C2   H
ATOM    517  HG3 LYS A  35     -12.506   5.815  -7.847  0.00  0.00      C2   H
ATOM    518  HG2 LYS A  35     -12.388   6.327  -9.497  0.00  0.00      C2   H
ATOM    519  HD3 LYS A  35      -9.895   6.145  -9.533  0.00  0.00      C2   H
ATOM    520  HD2 LYS A  35     -10.091   5.902  -7.828  0.00  0.00      C2   H
ATOM    521  HE3 LYS A  35     -10.704   8.099  -7.393  0.00  0.00      C2   H
ATOM    522  HE2 LYS A  35     -11.560   8.270  -8.921  0.00  0.00      C2   H
ATOM    523  HZ1 LYS A  35      -8.854   8.672  -8.362  0.00  0.00      C2   H
ATOM    524  HZ2 LYS A  35      -9.169   8.091  -9.880  0.00  0.00      C2   H
ATOM    525  HZ3 LYS A  35      -9.846   9.510  -9.370  0.00  0.00      C2   H
ATOM    526  N   LEU A  36     -13.363   1.779 -11.202  0.00  0.00      C2   N
ATOM    527  CA  LEU A  36     -13.404   0.448 -11.744  0.00  0.00      C2   C
ATOM    528  C   LEU A  36     -12.706   0.562 -13.103  0.00  0.00      C2   C
ATOM    529  O   LEU A  36     -12.862   1.549 -13.840  0.00  0.00      C2   O
ATOM    530  CB  LEU A  36     -14.883   0.005 -11.974  0.00  0.00      C2   C
ATOM    531  CG  LEU A  36     -15.784  -0.061 -10.712  0.00  0.00      C2   C
ATOM    532  CD1 LEU A  36     -17.326   0.054 -11.063  0.00  0.00      C2   C
ATOM    533  CD2 LEU A  36     -15.527  -1.315  -9.870  0.00  0.00      C2   C
ATOM    534  H   LEU A  36     -13.801   2.547 -11.691  0.00  0.00      C2   H
ATOM    535  HA  LEU A  36     -12.820  -0.322 -11.240  0.00  0.00      C2   H
ATOM    536  HB3 LEU A  36     -14.931  -0.945 -12.507  0.00  0.00      C2   H
ATOM    537  HB2 LEU A  36     -15.248   0.675 -12.753  0.00  0.00      C2   H
ATOM    538  HG  LEU A  36     -15.581   0.833 -10.123  0.00  0.00      C2   H
ATOM    539 HD11 LEU A  36     -17.908  -0.847 -10.867  0.00  0.00      C2   H
ATOM    540 HD12 LEU A  36     -17.776   0.922 -10.581  0.00  0.00      C2   H
ATOM    541 HD13 LEU A  36     -17.478   0.088 -12.142  0.00  0.00      C2   H
ATOM    542 HD21 LEU A  36     -16.470  -1.806  -9.627  0.00  0.00      C2   H
ATOM    543 HD22 LEU A  36     -15.017  -2.122 -10.397  0.00  0.00      C2   H
ATOM    544 HD23 LEU A  36     -15.014  -1.127  -8.927  0.00  0.00      C2   H
ATOM    545  N   LEU A  37     -11.863  -0.389 -13.334  0.00  0.00      C2   N
ATOM    546  CA  LEU A  37     -11.147  -0.560 -14.605  0.00  0.00      C2   C
ATOM    547  C   LEU A  37     -11.936  -1.481 -15.488  0.00  0.00      C2   C
ATOM    548  O   LEU A  37     -12.256  -2.529 -14.972  0.00  0.00      C2   O
ATOM    549  CB  LEU A  37      -9.718  -1.133 -14.196  0.00  0.00      C2   C
ATOM    550  CG  LEU A  37      -8.922  -1.538 -15.445  0.00  0.00      C2   C
ATOM    551  CD1 LEU A  37      -8.700  -0.393 -16.395  0.00  0.00      C2   C
ATOM    552  CD2 LEU A  37      -7.618  -2.256 -15.073  0.00  0.00      C2   C
ATOM    553  H   LEU A  37     -11.597  -0.999 -12.574  0.00  0.00      C2   H
ATOM    554  HA  LEU A  37     -11.061   0.392 -15.129  0.00  0.00      C2   H
ATOM    555  HB3 LEU A  37      -9.914  -2.044 -13.630  0.00  0.00      C2   H
ATOM    556  HB2 LEU A  37      -9.165  -0.454 -13.548  0.00  0.00      C2   H
ATOM    557  HG  LEU A  37      -9.501  -2.341 -15.902  0.00  0.00      C2   H
ATOM    558 HD11 LEU A  37      -9.009   0.568 -15.984  0.00  0.00      C2   H
ATOM    559 HD12 LEU A  37      -7.711  -0.319 -16.847  0.00  0.00      C2   H
ATOM    560 HD13 LEU A  37      -9.285  -0.647 -17.278  0.00  0.00      C2   H
ATOM    561 HD21 LEU A  37      -7.357  -2.331 -14.017  0.00  0.00      C2   H
ATOM    562 HD22 LEU A  37      -7.520  -3.247 -15.515  0.00  0.00      C2   H
ATOM    563 HD23 LEU A  37      -6.858  -1.620 -15.526  0.00  0.00      C2   H
ATOM    564  N   LEU A  38     -12.125  -1.117 -16.755  0.00  0.00      C2   N
ATOM    565  CA  LEU A  38     -13.014  -1.671 -17.769  0.00  0.00      C2   C
ATOM    566  C   LEU A  38     -12.205  -2.372 -18.789  0.00  0.00      C2   C
ATOM    567  O   LEU A  38     -11.283  -1.735 -19.322  0.00  0.00      C2   O
ATOM    568  CB  LEU A  38     -13.899  -0.518 -18.367  0.00  0.00      C2   C
ATOM    569  CG  LEU A  38     -15.095  -0.864 -19.270  0.00  0.00      C2   C
ATOM    570  CD1 LEU A  38     -15.935  -2.009 -18.666  0.00  0.00      C2   C
ATOM    571  CD2 LEU A  38     -15.914   0.370 -19.665  0.00  0.00      C2   C
ATOM    572  H   LEU A  38     -11.612  -0.306 -17.071  0.00  0.00      C2   H
ATOM    573  HA  LEU A  38     -13.636  -2.468 -17.363  0.00  0.00      C2   H
ATOM    574  HB3 LEU A  38     -13.294   0.176 -18.951  0.00  0.00      C2   H
ATOM    575  HB2 LEU A  38     -14.191   0.006 -17.456  0.00  0.00      C2   H
ATOM    576  HG  LEU A  38     -14.564  -1.167 -20.172  0.00  0.00      C2   H
ATOM    577 HD11 LEU A  38     -16.843  -2.229 -19.227  0.00  0.00      C2   H
ATOM    578 HD12 LEU A  38     -15.335  -2.918 -18.614  0.00  0.00      C2   H
ATOM    579 HD13 LEU A  38     -16.282  -1.616 -17.710  0.00  0.00      C2   H
ATOM    580 HD21 LEU A  38     -15.906   0.629 -20.724  0.00  0.00      C2   H
ATOM    581 HD22 LEU A  38     -16.927   0.193 -19.305  0.00  0.00      C2   H
ATOM    582 HD23 LEU A  38     -15.560   1.322 -19.269  0.00  0.00      C2   H
ATOM    583  N   LEU A  39     -12.488  -3.631 -19.056  0.00  0.00      C2   N
ATOM    584  CA  LEU A  39     -11.688  -4.407 -20.022  0.00  0.00      C2   C
ATOM    585  C   LEU A  39     -12.594  -5.290 -20.814  0.00  0.00      C2   C
ATOM    586  O   LEU A  39     -13.745  -5.609 -20.419  0.00  0.00      C2   O
ATOM    587  CB  LEU A  39     -10.612  -5.256 -19.261  0.00  0.00      C2   C
ATOM    588  CG  LEU A  39      -9.186  -4.609 -19.131  0.00  0.00      C2   C
ATOM    589  CD1 LEU A  39      -8.264  -5.425 -18.185  0.00  0.00      C2   C
ATOM    590  CD2 LEU A  39      -8.643  -4.433 -20.589  0.00  0.00      C2   C
ATOM    591  H   LEU A  39     -13.241  -4.064 -18.540  0.00  0.00      C2   H
ATOM    592  HA  LEU A  39     -11.150  -3.807 -20.756  0.00  0.00      C2   H
ATOM    593  HB3 LEU A  39     -10.558  -6.203 -19.799  0.00  0.00      C2   H
ATOM    594  HB2 LEU A  39     -10.940  -5.590 -18.276  0.00  0.00      C2   H
ATOM    595  HG  LEU A  39      -9.425  -3.625 -18.726  0.00  0.00      C2   H
ATOM    596 HD11 LEU A  39      -8.761  -6.289 -17.742  0.00  0.00      C2   H
ATOM    597 HD12 LEU A  39      -7.401  -5.808 -18.729  0.00  0.00      C2   H
ATOM    598 HD13 LEU A  39      -8.027  -4.793 -17.328  0.00  0.00      C2   H
ATOM    599 HD21 LEU A  39      -7.927  -5.230 -20.787  0.00  0.00      C2   H
ATOM    600 HD22 LEU A  39      -9.344  -4.562 -21.414  0.00  0.00      C2   H
ATOM    601 HD23 LEU A  39      -8.132  -3.494 -20.803  0.00  0.00      C2   H
ATOM    602  N   GLY A  40     -12.118  -5.575 -22.007  0.00  0.00      C2   N
ATOM    603  CA  GLY A  40     -12.701  -6.396 -22.948  0.00  0.00      C2   C
ATOM    604  C   GLY A  40     -11.567  -7.240 -23.520  0.00  0.00      C2   C
ATOM    605  O   GLY A  40     -10.436  -6.970 -23.210  0.00  0.00      C2   O
ATOM    606  H   GLY A  40     -11.198  -5.263 -22.283  0.00  0.00      C2   H
ATOM    607  HA3 GLY A  40     -13.213  -5.697 -23.610  0.00  0.00      C2   H
ATOM    608  HA2 GLY A  40     -13.345  -7.118 -22.446  0.00  0.00      C2   H
ATOM    609  N   ALA A  41     -11.841  -8.292 -24.273  0.00  0.00      C2   N
ATOM    610  CA  ALA A  41     -10.944  -9.328 -24.813  0.00  0.00      C2   C
ATOM    611  C   ALA A  41     -11.540  -9.688 -26.208  0.00  0.00      C2   C
ATOM    612  O   ALA A  41     -12.155 -10.716 -26.400  0.00  0.00      C2   O
ATOM    613  CB  ALA A  41     -10.832 -10.528 -23.787  0.00  0.00      C2   C
ATOM    614  H   ALA A  41     -12.814  -8.477 -24.476  0.00  0.00      C2   H
ATOM    615  HA  ALA A  41      -9.956  -8.889 -24.944  0.00  0.00      C2   H
ATOM    616  HB1 ALA A  41     -10.157 -11.252 -24.244  0.00  0.00      C2   H
ATOM    617  HB2 ALA A  41     -10.434 -10.320 -22.794  0.00  0.00      C2   H
ATOM    618  HB3 ALA A  41     -11.778 -11.042 -23.619  0.00  0.00      C2   H
ATOM    619  N   GLY A  42     -11.237  -8.769 -27.129  0.00  0.00      C2   N
ATOM    620  CA  GLY A  42     -11.737  -8.675 -28.473  0.00  0.00      C2   C
ATOM    621  C   GLY A  42     -13.173  -8.114 -28.407  0.00  0.00      C2   C
ATOM    622  O   GLY A  42     -13.558  -7.293 -27.510  0.00  0.00      C2   O
ATOM    623  H   GLY A  42     -10.689  -7.987 -26.800  0.00  0.00      C2   H
ATOM    624  HA3 GLY A  42     -11.644  -9.675 -28.897  0.00  0.00      C2   H
ATOM    625  HA2 GLY A  42     -11.178  -7.959 -29.076  0.00  0.00      C2   H
ATOM    626  N   GLU A  43     -13.951  -8.450 -29.416  0.00  0.00      C2   N
ATOM    627  CA  GLU A  43     -15.341  -7.954 -29.496  0.00  0.00      C2   C
ATOM    628  C   GLU A  43     -16.060  -8.768 -28.475  0.00  0.00      C2   C
ATOM    629  O   GLU A  43     -16.234  -9.976 -28.610  0.00  0.00      C2   O
ATOM    630  CB  GLU A  43     -15.869  -8.135 -30.952  0.00  0.00      C2   C
ATOM    631  CG  GLU A  43     -15.048  -7.384 -32.059  0.00  0.00      C2   C
ATOM    632  CD  GLU A  43     -15.690  -7.576 -33.462  0.00  0.00      C2   C
ATOM    633  OE1 GLU A  43     -16.102  -8.652 -33.849  0.00  0.00      C2   O
ATOM    634  OE2 GLU A  43     -15.590  -6.488 -34.114  0.00  0.00      C2   O
ATOM    635  H   GLU A  43     -13.651  -9.066 -30.159  0.00  0.00      C2   H
ATOM    636  HA  GLU A  43     -15.252  -6.886 -29.298  0.00  0.00      C2   H
ATOM    637  HB3 GLU A  43     -16.922  -7.901 -31.108  0.00  0.00      C2   H
ATOM    638  HB2 GLU A  43     -15.823  -9.173 -31.280  0.00  0.00      C2   H
ATOM    639  HG3 GLU A  43     -14.101  -7.923 -32.025  0.00  0.00      C2   H
ATOM    640  HG2 GLU A  43     -14.928  -6.359 -31.708  0.00  0.00      C2   H
ATOM    641  N   SER A  44     -16.356  -8.263 -27.341  0.00  0.00      C2   N
ATOM    642  CA  SER A  44     -16.622  -8.968 -26.127  0.00  0.00      C2   C
ATOM    643  C   SER A  44     -17.868  -8.538 -25.342  0.00  0.00      C2   C
ATOM    644  O   SER A  44     -18.219  -9.280 -24.427  0.00  0.00      C2   O
ATOM    645  CB  SER A  44     -15.330  -8.741 -25.241  0.00  0.00      C2   C
ATOM    646  OG  SER A  44     -15.062  -7.383 -24.973  0.00  0.00      C2   O
ATOM    647  H   SER A  44     -16.353  -7.253 -27.340  0.00  0.00      C2   H
ATOM    648  HA  SER A  44     -16.743  -9.999 -26.460  0.00  0.00      C2   H
ATOM    649  HB3 SER A  44     -14.451  -9.207 -25.687  0.00  0.00      C2   H
ATOM    650  HB2 SER A  44     -15.657  -9.211 -24.314  0.00  0.00      C2   H
ATOM    651  HG  SER A  44     -14.477  -7.149 -25.698  0.00  0.00      C2   H
ATOM    652  N   GLY A  45     -18.628  -7.532 -25.833  0.00  0.00      C2   N
ATOM    653  CA  GLY A  45     -19.878  -7.181 -25.265  0.00  0.00      C2   C
ATOM    654  C   GLY A  45     -19.695  -5.874 -24.441  0.00  0.00      C2   C
ATOM    655  O   GLY A  45     -20.699  -5.373 -24.014  0.00  0.00      C2   O
ATOM    656  H   GLY A  45     -18.324  -7.013 -26.644  0.00  0.00      C2   H
ATOM    657  HA3 GLY A  45     -20.378  -7.968 -24.701  0.00  0.00      C2   H
ATOM    658  HA2 GLY A  45     -20.559  -6.841 -26.045  0.00  0.00      C2   H
ATOM    659  N   LYS A  46     -18.485  -5.332 -24.323  0.00  0.00      C2   N
ATOM    660  CA  LYS A  46     -18.007  -4.043 -23.825  0.00  0.00      C2   C
ATOM    661  C   LYS A  46     -18.871  -2.884 -24.417  0.00  0.00      C2   C
ATOM    662  O   LYS A  46     -19.441  -2.140 -23.675  0.00  0.00      C2   O
ATOM    663  CB  LYS A  46     -16.444  -3.822 -24.005  0.00  0.00      C2   C
ATOM    664  CG  LYS A  46     -15.950  -2.538 -23.374  0.00  0.00      C2   C
ATOM    665  CD  LYS A  46     -14.395  -2.454 -23.189  0.00  0.00      C2   C
ATOM    666  CE  LYS A  46     -13.746  -1.868 -24.461  0.00  0.00      C2   C
ATOM    667  NZ  LYS A  46     -12.414  -1.513 -24.180  0.00  0.00      C2   N
ATOM    668  H   LYS A  46     -17.713  -5.823 -24.751  0.00  0.00      C2   H
ATOM    669  HA  LYS A  46     -18.142  -3.984 -22.745  0.00  0.00      C2   H
ATOM    670  HB3 LYS A  46     -16.104  -3.841 -25.040  0.00  0.00      C2   H
ATOM    671  HB2 LYS A  46     -15.882  -4.570 -23.446  0.00  0.00      C2   H
ATOM    672  HG3 LYS A  46     -16.421  -2.297 -22.421  0.00  0.00      C2   H
ATOM    673  HG2 LYS A  46     -16.247  -1.819 -24.137  0.00  0.00      C2   H
ATOM    674  HD3 LYS A  46     -14.006  -3.457 -23.016  0.00  0.00      C2   H
ATOM    675  HD2 LYS A  46     -14.153  -1.916 -22.273  0.00  0.00      C2   H
ATOM    676  HE3 LYS A  46     -14.336  -1.066 -24.905  0.00  0.00      C2   H
ATOM    677  HE2 LYS A  46     -13.736  -2.613 -25.257  0.00  0.00      C2   H
ATOM    678  HZ1 LYS A  46     -11.825  -2.284 -23.901  0.00  0.00      C2   H
ATOM    679  HZ2 LYS A  46     -12.199  -1.073 -25.064  0.00  0.00      C2   H
ATOM    680  HZ3 LYS A  46     -12.416  -0.714 -23.562  0.00  0.00      C2   H
ATOM    681  N   SER A  47     -18.977  -2.873 -25.767  0.00  0.00      C2   N
ATOM    682  CA  SER A  47     -19.838  -1.890 -26.438  0.00  0.00      C2   C
ATOM    683  C   SER A  47     -21.317  -1.914 -26.036  0.00  0.00      C2   C
ATOM    684  O   SER A  47     -21.932  -0.875 -25.908  0.00  0.00      C2   O
ATOM    685  CB  SER A  47     -19.560  -2.015 -27.938  0.00  0.00      C2   C
ATOM    686  OG  SER A  47     -20.162  -3.099 -28.638  0.00  0.00      C2   O
ATOM    687  H   SER A  47     -18.407  -3.519 -26.294  0.00  0.00      C2   H
ATOM    688  HA  SER A  47     -19.519  -0.905 -26.098  0.00  0.00      C2   H
ATOM    689  HB3 SER A  47     -18.506  -2.173 -28.166  0.00  0.00      C2   H
ATOM    690  HB2 SER A  47     -19.770  -1.064 -28.429  0.00  0.00      C2   H
ATOM    691  HG  SER A  47     -19.614  -3.886 -28.598  0.00  0.00      C2   H
ATOM    692  N   THR A  48     -21.895  -3.049 -25.714  0.00  0.00      C2   N
ATOM    693  CA  THR A  48     -23.219  -3.220 -25.156  0.00  0.00      C2   C
ATOM    694  C   THR A  48     -23.335  -2.968 -23.640  0.00  0.00      C2   C
ATOM    695  O   THR A  48     -24.145  -2.172 -23.165  0.00  0.00      C2   O
ATOM    696  CB  THR A  48     -23.721  -4.666 -25.308  0.00  0.00      C2   C
ATOM    697  OG1 THR A  48     -23.343  -5.057 -26.607  0.00  0.00      C2   O
ATOM    698  CG2 THR A  48     -25.167  -4.888 -25.197  0.00  0.00      C2   C
ATOM    699  H   THR A  48     -21.420  -3.816 -26.168  0.00  0.00      C2   H
ATOM    700  HA  THR A  48     -23.957  -2.574 -25.633  0.00  0.00      C2   H
ATOM    701  HB  THR A  48     -23.234  -5.346 -24.609  0.00  0.00      C2   H
ATOM    702  HG1 THR A  48     -23.465  -4.382 -27.279  0.00  0.00      C2   H
ATOM    703 HG21 THR A  48     -25.363  -5.328 -24.219  0.00  0.00      C2   H
ATOM    704 HG22 THR A  48     -25.745  -3.981 -25.370  0.00  0.00      C2   H
ATOM    705 HG23 THR A  48     -25.519  -5.648 -25.894  0.00  0.00      C2   H
ATOM    706  N   ILE A  49     -22.323  -3.408 -22.853  0.00  0.00      C2   N
ATOM    707  CA  ILE A  49     -22.107  -3.289 -21.437  0.00  0.00      C2   C
ATOM    708  C   ILE A  49     -22.256  -1.813 -20.925  0.00  0.00      C2   C
ATOM    709  O   ILE A  49     -23.131  -1.547 -20.140  0.00  0.00      C2   O
ATOM    710  CB  ILE A  49     -20.760  -3.924 -20.983  0.00  0.00      C2   C
ATOM    711  CG1 ILE A  49     -21.056  -5.498 -20.784  0.00  0.00      C2   C
ATOM    712  CG2 ILE A  49     -20.019  -3.328 -19.784  0.00  0.00      C2   C
ATOM    713  CD1 ILE A  49     -21.775  -5.809 -19.488  0.00  0.00      C2   C
ATOM    714  H   ILE A  49     -21.679  -3.967 -23.393  0.00  0.00      C2   H
ATOM    715  HA  ILE A  49     -22.905  -3.871 -20.976  0.00  0.00      C2   H
ATOM    716  HB  ILE A  49     -20.033  -4.004 -21.792  0.00  0.00      C2   H
ATOM    717 HG13 ILE A  49     -20.129  -6.063 -20.682  0.00  0.00      C2   H
ATOM    718 HG12 ILE A  49     -21.470  -5.990 -21.664  0.00  0.00      C2   H
ATOM    719 HG21 ILE A  49     -19.442  -2.456 -20.091  0.00  0.00      C2   H
ATOM    720 HG22 ILE A  49     -20.751  -2.951 -19.070  0.00  0.00      C2   H
ATOM    721 HG23 ILE A  49     -19.437  -4.021 -19.178  0.00  0.00      C2   H
ATOM    722 HD11 ILE A  49     -21.090  -5.540 -18.683  0.00  0.00      C2   H
ATOM    723 HD12 ILE A  49     -22.788  -5.431 -19.350  0.00  0.00      C2   H
ATOM    724 HD13 ILE A  49     -21.849  -6.890 -19.372  0.00  0.00      C2   H
ATOM    725  N   VAL A  50     -21.596  -0.841 -21.630  0.00  0.00      C2   N
ATOM    726  CA  VAL A  50     -21.738   0.590 -21.389  0.00  0.00      C2   C
ATOM    727  C   VAL A  50     -23.099   1.170 -21.630  0.00  0.00      C2   C
ATOM    728  O   VAL A  50     -23.342   2.217 -21.110  0.00  0.00      C2   O
ATOM    729  CB  VAL A  50     -20.541   1.354 -22.055  0.00  0.00      C2   C
ATOM    730  CG1 VAL A  50     -19.129   1.048 -21.459  0.00  0.00      C2   C
ATOM    731  CG2 VAL A  50     -20.568   1.107 -23.603  0.00  0.00      C2   C
ATOM    732  H   VAL A  50     -21.072  -1.276 -22.374  0.00  0.00      C2   H
ATOM    733  HA  VAL A  50     -21.564   0.637 -20.314  0.00  0.00      C2   H
ATOM    734  HB  VAL A  50     -20.666   2.435 -22.129  0.00  0.00      C2   H
ATOM    735 HG11 VAL A  50     -18.857  -0.008 -21.454  0.00  0.00      C2   H
ATOM    736 HG12 VAL A  50     -18.406   1.521 -22.124  0.00  0.00      C2   H
ATOM    737 HG13 VAL A  50     -19.097   1.513 -20.474  0.00  0.00      C2   H
ATOM    738 HG21 VAL A  50     -20.024   1.906 -24.107  0.00  0.00      C2   H
ATOM    739 HG22 VAL A  50     -20.100   0.142 -23.795  0.00  0.00      C2   H
ATOM    740 HG23 VAL A  50     -21.593   1.107 -23.974  0.00  0.00      C2   H
ATOM    741  N   LYS A  51     -23.919   0.591 -22.546  0.00  0.00      C2   N
ATOM    742  CA  LYS A  51     -25.299   1.027 -22.735  0.00  0.00      C2   C
ATOM    743  C   LYS A  51     -26.109   0.339 -21.679  0.00  0.00      C2   C
ATOM    744  O   LYS A  51     -26.924   0.983 -21.009  0.00  0.00      C2   O
ATOM    745  CB  LYS A  51     -25.795   0.670 -24.113  0.00  0.00      C2   C
ATOM    746  CG  LYS A  51     -24.919   1.072 -25.316  0.00  0.00      C2   C
ATOM    747  CD  LYS A  51     -25.574   0.822 -26.710  0.00  0.00      C2   C
ATOM    748  CE  LYS A  51     -26.935   1.513 -26.895  0.00  0.00      C2   C
ATOM    749  NZ  LYS A  51     -27.357   1.369 -28.319  0.00  0.00      C2   N
ATOM    750  H   LYS A  51     -23.505  -0.213 -22.996  0.00  0.00      C2   H
ATOM    751  HA  LYS A  51     -25.398   2.097 -22.552  0.00  0.00      C2   H
ATOM    752  HB3 LYS A  51     -26.823   1.031 -24.144  0.00  0.00      C2   H
ATOM    753  HB2 LYS A  51     -25.888  -0.413 -24.193  0.00  0.00      C2   H
ATOM    754  HG3 LYS A  51     -23.923   0.631 -25.354  0.00  0.00      C2   H
ATOM    755  HG2 LYS A  51     -24.634   2.116 -25.190  0.00  0.00      C2   H
ATOM    756  HD3 LYS A  51     -25.821  -0.240 -26.695  0.00  0.00      C2   H
ATOM    757  HD2 LYS A  51     -24.972   1.050 -27.589  0.00  0.00      C2   H
ATOM    758  HE3 LYS A  51     -26.849   2.499 -26.438  0.00  0.00      C2   H
ATOM    759  HE2 LYS A  51     -27.702   1.085 -26.249  0.00  0.00      C2   H
ATOM    760  HZ1 LYS A  51     -26.543   1.420 -28.915  0.00  0.00      C2   H
ATOM    761  HZ2 LYS A  51     -27.926   0.554 -28.500  0.00  0.00      C2   H
ATOM    762  HZ3 LYS A  51     -27.894   2.199 -28.526  0.00  0.00      C2   H
ATOM    763  N   GLN A  52     -25.903  -0.988 -21.581  0.00  0.00      C2   N
ATOM    764  CA  GLN A  52     -26.587  -1.818 -20.523  0.00  0.00      C2   C
ATOM    765  C   GLN A  52     -26.381  -1.373 -19.063  0.00  0.00      C2   C
ATOM    766  O   GLN A  52     -27.323  -1.479 -18.288  0.00  0.00      C2   O
ATOM    767  CB  GLN A  52     -26.105  -3.270 -20.695  0.00  0.00      C2   C
ATOM    768  CG  GLN A  52     -26.902  -4.043 -21.803  0.00  0.00      C2   C
ATOM    769  CD  GLN A  52     -26.658  -5.601 -21.809  0.00  0.00      C2   C
ATOM    770  OE1 GLN A  52     -25.818  -6.171 -21.140  0.00  0.00      C2   O
ATOM    771  NE2 GLN A  52     -27.343  -6.188 -22.762  0.00  0.00      C2   N
ATOM    772  H   GLN A  52     -25.145  -1.453 -22.060  0.00  0.00      C2   H
ATOM    773  HA  GLN A  52     -27.635  -1.927 -20.804  0.00  0.00      C2   H
ATOM    774  HB3 GLN A  52     -26.279  -3.773 -19.743  0.00  0.00      C2   H
ATOM    775  HB2 GLN A  52     -25.024  -3.388 -20.768  0.00  0.00      C2   H
ATOM    776  HG3 GLN A  52     -26.571  -3.650 -22.765  0.00  0.00      C2   H
ATOM    777  HG2 GLN A  52     -27.952  -3.834 -21.598  0.00  0.00      C2   H
ATOM    778 HE22 GLN A  52     -27.271  -7.179 -22.941  0.00  0.00      C2   H
ATOM    779 HE21 GLN A  52     -27.997  -5.668 -23.329  0.00  0.00      C2   H
ATOM    780  N   MET A  53     -25.202  -0.842 -18.651  0.00  0.00      C2   N
ATOM    781  CA  MET A  53     -25.002  -0.343 -17.304  0.00  0.00      C2   C
ATOM    782  C   MET A  53     -25.686   1.001 -17.017  0.00  0.00      C2   C
ATOM    783  O   MET A  53     -25.818   1.324 -15.928  0.00  0.00      C2   O
ATOM    784  CB  MET A  53     -23.522  -0.417 -17.036  0.00  0.00      C2   C
ATOM    785  CG  MET A  53     -22.858  -1.786 -17.061  0.00  0.00      C2   C
ATOM    786  SD  MET A  53     -22.929  -2.827 -15.543  0.00  0.00      C2   S
ATOM    787  CE  MET A  53     -21.464  -3.816 -15.949  0.00  0.00      C2   C
ATOM    788  H   MET A  53     -24.431  -0.980 -19.288  0.00  0.00      C2   H
ATOM    789  HA  MET A  53     -25.284  -1.074 -16.546  0.00  0.00      C2   H
ATOM    790  HB3 MET A  53     -23.351   0.084 -16.083  0.00  0.00      C2   H
ATOM    791  HB2 MET A  53     -22.973   0.180 -17.765  0.00  0.00      C2   H
ATOM    792  HG3 MET A  53     -21.832  -1.580 -17.366  0.00  0.00      C2   H
ATOM    793  HG2 MET A  53     -23.155  -2.319 -17.964  0.00  0.00      C2   H
ATOM    794  HE1 MET A  53     -20.690  -3.052 -15.890  0.00  0.00      C2   H
ATOM    795  HE2 MET A  53     -21.168  -4.518 -15.169  0.00  0.00      C2   H
ATOM    796  HE3 MET A  53     -21.484  -4.375 -16.885  0.00  0.00      C2   H
ATOM    797  N   LYS A  54     -26.114   1.731 -18.057  0.00  0.00      C2   N
ATOM    798  CA  LYS A  54     -26.849   3.014 -17.981  0.00  0.00      C2   C
ATOM    799  C   LYS A  54     -28.314   2.667 -18.148  0.00  0.00      C2   C
ATOM    800  O   LYS A  54     -29.209   3.291 -17.543  0.00  0.00      C2   O
ATOM    801  CB  LYS A  54     -26.289   3.931 -18.977  0.00  0.00      C2   C
ATOM    802  CG  LYS A  54     -24.803   4.240 -18.886  0.00  0.00      C2   C
ATOM    803  CD  LYS A  54     -24.427   5.182 -20.009  0.00  0.00      C2   C
ATOM    804  CE  LYS A  54     -22.889   5.459 -20.011  0.00  0.00      C2   C
ATOM    805  NZ  LYS A  54     -22.582   6.594 -20.829  0.00  0.00      C2   N
ATOM    806  H   LYS A  54     -25.954   1.281 -18.946  0.00  0.00      C2   H
ATOM    807  HA  LYS A  54     -26.733   3.536 -17.031  0.00  0.00      C2   H
ATOM    808  HB3 LYS A  54     -26.856   4.858 -18.894  0.00  0.00      C2   H
ATOM    809  HB2 LYS A  54     -26.549   3.704 -20.011  0.00  0.00      C2   H
ATOM    810  HG3 LYS A  54     -24.222   3.317 -18.891  0.00  0.00      C2   H
ATOM    811  HG2 LYS A  54     -24.594   4.773 -17.958  0.00  0.00      C2   H
ATOM    812  HD3 LYS A  54     -25.104   6.036 -20.013  0.00  0.00      C2   H
ATOM    813  HD2 LYS A  54     -24.568   4.763 -21.005  0.00  0.00      C2   H
ATOM    814  HE3 LYS A  54     -22.411   4.573 -20.429  0.00  0.00      C2   H
ATOM    815  HE2 LYS A  54     -22.465   5.603 -19.018  0.00  0.00      C2   H
ATOM    816  HZ1 LYS A  54     -23.102   7.423 -20.578  0.00  0.00      C2   H
ATOM    817  HZ2 LYS A  54     -21.615   6.864 -20.938  0.00  0.00      C2   H
ATOM    818  HZ3 LYS A  54     -22.933   6.534 -21.774  0.00  0.00      C2   H
ATOM    819  N   NMA A  54     -28.631   1.738 -19.022  0.00  0.00      C2   N
ATOM    820  CA  NMA A  54     -30.037   1.328 -19.326  0.00  0.00      C2   C
ATOM    821  H   NMA A  54     -27.882   1.318 -19.553  0.00  0.00      C2   H
ATOM    822  1HA NMA A  54     -30.744   2.015 -18.861  0.00  0.00      C2   H
ATOM    823  2HA NMA A  54     -30.222   1.337 -20.400  0.00  0.00      C2   H
ATOM    824  3HA NMA A  54     -30.320   0.350 -18.936  0.00  0.00      C2   H
ATOM    825  CH3 ACE A 180      -4.034  10.151 -30.793  0.00  0.00      C2   C
ATOM    826  C   ACE A 180      -3.926  10.681 -29.346  0.00  0.00      C2   C
ATOM    827  O   ACE A 180      -2.830  10.924 -28.820  0.00  0.00      C2   O
ATOM    828  1H  ACE A 180      -4.844   9.422 -30.784  0.00  0.00      C2   H
ATOM    829  2H  ACE A 180      -4.306  10.922 -31.514  0.00  0.00      C2   H
ATOM    830  3H  ACE A 180      -3.188   9.500 -31.011  0.00  0.00      C2   H
ATOM    831  N   THR A 181      -5.136  10.944 -28.783  0.00  0.00      C2   N
ATOM    832  CA  THR A 181      -5.421  11.379 -27.440  0.00  0.00      C2   C
ATOM    833  C   THR A 181      -6.767  10.787 -26.997  0.00  0.00      C2   C
ATOM    834  O   THR A 181      -7.491  10.243 -27.825  0.00  0.00      C2   O
ATOM    835  CB  THR A 181      -5.369  13.015 -27.408  0.00  0.00      C2   C
ATOM    836  OG1 THR A 181      -5.486  13.462 -26.032  0.00  0.00      C2   O
ATOM    837  CG2 THR A 181      -6.529  13.634 -28.087  0.00  0.00      C2   C
ATOM    838  H1  THR A 181      -5.980  10.769 -29.309  0.00  0.00      C2   H
ATOM    839  HA  THR A 181      -4.645  11.054 -26.747  0.00  0.00      C2   H
ATOM    840  HB  THR A 181      -4.427  13.414 -27.784  0.00  0.00      C2   H
ATOM    841  HG1 THR A 181      -4.797  13.126 -25.454  0.00  0.00      C2   H
ATOM    842 HG21 THR A 181      -6.580  14.662 -27.727  0.00  0.00      C2   H
ATOM    843 HG22 THR A 181      -6.389  13.617 -29.168  0.00  0.00      C2   H
ATOM    844 HG23 THR A 181      -7.449  13.090 -27.873  0.00  0.00      C2   H
ATOM    845  N   THR A 182      -6.987  10.770 -25.700  0.00  0.00      C2   N
ATOM    846  CA  THR A 182      -8.177  10.305 -24.961  0.00  0.00      C2   C
ATOM    847  C   THR A 182      -8.554   8.876 -25.284  0.00  0.00      C2   C
ATOM    848  O   THR A 182      -9.706   8.510 -25.577  0.00  0.00      C2   O
ATOM    849  CB  THR A 182      -9.401  11.266 -25.220  0.00  0.00      C2   C
ATOM    850  OG1 THR A 182      -8.915  12.643 -25.020  0.00  0.00      C2   O
ATOM    851  CG2 THR A 182     -10.612  11.044 -24.286  0.00  0.00      C2   C
ATOM    852  H   THR A 182      -6.289  11.083 -25.039  0.00  0.00      C2   H
ATOM    853  HA  THR A 182      -7.918  10.421 -23.908  0.00  0.00      C2   H
ATOM    854  HB  THR A 182      -9.803  11.213 -26.232  0.00  0.00      C2   H
ATOM    855  HG1 THR A 182      -8.176  12.824 -25.604  0.00  0.00      C2   H
ATOM    856 HG21 THR A 182     -10.820  10.005 -24.028  0.00  0.00      C2   H
ATOM    857 HG22 THR A 182     -10.677  11.725 -23.437  0.00  0.00      C2   H
ATOM    858 HG23 THR A 182     -11.528  11.365 -24.781  0.00  0.00      C2   H
ATOM    859  N   GLY A 183      -7.588   8.000 -25.131  0.00  0.00      C2   N
ATOM    860  CA  GLY A 183      -7.823   6.533 -25.079  0.00  0.00      C2   C
ATOM    861  C   GLY A 183      -8.177   6.046 -23.655  0.00  0.00      C2   C
ATOM    862  O   GLY A 183      -8.658   4.882 -23.621  0.00  0.00      C2   O
ATOM    863  H   GLY A 183      -6.661   8.357 -24.952  0.00  0.00      C2   H
ATOM    864  HA3 GLY A 183      -6.914   6.022 -25.395  0.00  0.00      C2   H
ATOM    865  HA2 GLY A 183      -8.640   6.256 -25.745  0.00  0.00      C2   H
ATOM    866  N   ILE A 184      -7.888   6.891 -22.659  0.00  0.00      C2   N
ATOM    867  CA  ILE A 184      -8.441   6.596 -21.370  0.00  0.00      C2   C
ATOM    868  C   ILE A 184      -9.800   7.359 -21.294  0.00  0.00      C2   C
ATOM    869  O   ILE A 184      -9.856   8.584 -21.584  0.00  0.00      C2   O
ATOM    870  CB  ILE A 184      -7.502   7.022 -20.141  0.00  0.00      C2   C
ATOM    871  CG1 ILE A 184      -6.105   6.404 -20.168  0.00  0.00      C2   C
ATOM    872  CG2 ILE A 184      -8.216   6.599 -18.841  0.00  0.00      C2   C
ATOM    873  CD1 ILE A 184      -6.043   4.874 -20.361  0.00  0.00      C2   C
ATOM    874  H   ILE A 184      -7.323   7.709 -22.836  0.00  0.00      C2   H
ATOM    875  HA  ILE A 184      -8.730   5.545 -21.360  0.00  0.00      C2   H
ATOM    876  HB  ILE A 184      -7.301   8.093 -20.174  0.00  0.00      C2   H
ATOM    877 HG13 ILE A 184      -5.620   6.715 -19.242  0.00  0.00      C2   H
ATOM    878 HG12 ILE A 184      -5.481   6.785 -20.976  0.00  0.00      C2   H
ATOM    879 HG21 ILE A 184      -7.562   6.861 -18.009  0.00  0.00      C2   H
ATOM    880 HG22 ILE A 184      -9.095   7.213 -18.640  0.00  0.00      C2   H
ATOM    881 HG23 ILE A 184      -8.546   5.567 -18.719  0.00  0.00      C2   H
ATOM    882 HD11 ILE A 184      -6.375   4.695 -21.383  0.00  0.00      C2   H
ATOM    883 HD12 ILE A 184      -5.013   4.647 -20.083  0.00  0.00      C2   H
ATOM    884 HD13 ILE A 184      -6.625   4.394 -19.574  0.00  0.00      C2   H
ATOM    885  N   VAL A 185     -10.954   6.762 -20.984  0.00  0.00      C2   N
ATOM    886  CA  VAL A 185     -12.275   7.373 -20.989  0.00  0.00      C2   C
ATOM    887  C   VAL A 185     -12.994   7.001 -19.752  0.00  0.00      C2   C
ATOM    888  O   VAL A 185     -13.109   5.812 -19.432  0.00  0.00      C2   O
ATOM    889  CB  VAL A 185     -13.140   6.969 -22.268  0.00  0.00      C2   C
ATOM    890  CG1 VAL A 185     -14.661   7.152 -22.206  0.00  0.00      C2   C
ATOM    891  CG2 VAL A 185     -12.432   7.526 -23.513  0.00  0.00      C2   C
ATOM    892  H   VAL A 185     -10.885   5.795 -20.698  0.00  0.00      C2   H
ATOM    893  HA  VAL A 185     -12.299   8.462 -20.948  0.00  0.00      C2   H
ATOM    894  HB  VAL A 185     -13.067   5.897 -22.454  0.00  0.00      C2   H
ATOM    895 HG11 VAL A 185     -15.175   6.671 -21.374  0.00  0.00      C2   H
ATOM    896 HG12 VAL A 185     -14.798   8.232 -22.144  0.00  0.00      C2   H
ATOM    897 HG13 VAL A 185     -15.181   6.806 -23.099  0.00  0.00      C2   H
ATOM    898 HG21 VAL A 185     -12.447   8.611 -23.616  0.00  0.00      C2   H
ATOM    899 HG22 VAL A 185     -11.387   7.265 -23.682  0.00  0.00      C2   H
ATOM    900 HG23 VAL A 185     -13.024   7.076 -24.310  0.00  0.00      C2   H
ATOM    901  N   GLU A 186     -13.437   8.031 -18.996  0.00  0.00      C2   N
ATOM    902  CA  GLU A 186     -14.141   7.827 -17.710  0.00  0.00      C2   C
ATOM    903  C   GLU A 186     -15.617   7.763 -18.043  0.00  0.00      C2   C
ATOM    904  O   GLU A 186     -16.138   8.763 -18.540  0.00  0.00      C2   O
ATOM    905  CB  GLU A 186     -13.901   9.083 -16.864  0.00  0.00      C2   C
ATOM    906  CG  GLU A 186     -14.446   9.059 -15.352  0.00  0.00      C2   C
ATOM    907  CD  GLU A 186     -14.188  10.333 -14.559  0.00  0.00      C2   C
ATOM    908  OE1 GLU A 186     -13.244  11.073 -14.848  0.00  0.00      C2   O
ATOM    909  OE2 GLU A 186     -15.049  10.696 -13.717  0.00  0.00      C2   O
ATOM    910  H   GLU A 186     -13.197   8.961 -19.307  0.00  0.00      C2   H
ATOM    911  HA  GLU A 186     -13.832   6.893 -17.240  0.00  0.00      C2   H
ATOM    912  HB3 GLU A 186     -14.386  10.010 -17.171  0.00  0.00      C2   H
ATOM    913  HB2 GLU A 186     -12.827   9.267 -16.844  0.00  0.00      C2   H
ATOM    914  HG3 GLU A 186     -13.971   8.221 -14.841  0.00  0.00      C2   H
ATOM    915  HG2 GLU A 186     -15.519   8.893 -15.451  0.00  0.00      C2   H
ATOM    916  N   THR A 187     -16.269   6.551 -17.947  0.00  0.00      C2   N
ATOM    917  CA  THR A 187     -17.642   6.218 -18.370  0.00  0.00      C2   C
ATOM    918  C   THR A 187     -18.392   6.205 -17.030  0.00  0.00      C2   C
ATOM    919  O   THR A 187     -17.922   5.540 -16.145  0.00  0.00      C2   O
ATOM    920  CB  THR A 187     -17.700   4.858 -19.104  0.00  0.00      C2   C
ATOM    921  OG1 THR A 187     -17.050   4.946 -20.431  0.00  0.00      C2   O
ATOM    922  CG2 THR A 187     -19.199   4.396 -19.282  0.00  0.00      C2   C
ATOM    923  H   THR A 187     -15.746   5.788 -17.540  0.00  0.00      C2   H
ATOM    924  HA  THR A 187     -17.988   7.081 -18.938  0.00  0.00      C2   H
ATOM    925  HB  THR A 187     -16.978   4.178 -18.653  0.00  0.00      C2   H
ATOM    926  HG1 THR A 187     -16.110   5.033 -20.260  0.00  0.00      C2   H
ATOM    927 HG21 THR A 187     -19.354   3.542 -19.941  0.00  0.00      C2   H
ATOM    928 HG22 THR A 187     -19.758   4.166 -18.376  0.00  0.00      C2   H
ATOM    929 HG23 THR A 187     -19.491   5.219 -19.934  0.00  0.00      C2   H
ATOM    930  N   HIE A 188     -19.565   6.940 -16.879  0.00  0.00      C2   N
ATOM    931  CA  HIE A 188     -20.148   7.186 -15.524  0.00  0.00      C2   C
ATOM    932  C   HIE A 188     -21.636   6.662 -15.521  0.00  0.00      C2   C
ATOM    933  O   HIE A 188     -22.445   6.863 -16.493  0.00  0.00      C2   O
ATOM    934  CB  HIE A 188     -20.146   8.670 -15.118  0.00  0.00      C2   C
ATOM    935  CG  HIE A 188     -20.865   9.053 -13.852  0.00  0.00      C2   C
ATOM    936  ND1 HIE A 188     -20.539   8.744 -12.544  0.00  0.00      C2   N
ATOM    937  CD2 HIE A 188     -21.932   9.931 -13.848  0.00  0.00      C2   C
ATOM    938  CE1 HIE A 188     -21.568   9.200 -11.820  0.00  0.00      C2   C
ATOM    939  NE2 HIE A 188     -22.408   9.925 -12.585  0.00  0.00      C2   N
ATOM    940  H   HIE A 188     -19.969   7.507 -17.610  0.00  0.00      C2   H
ATOM    941  HA  HIE A 188     -19.503   6.709 -14.787  0.00  0.00      C2   H
ATOM    942  HB3 HIE A 188     -20.535   9.206 -15.984  0.00  0.00      C2   H
ATOM    943  HB2 HIE A 188     -19.074   8.866 -15.084  0.00  0.00      C2   H
ATOM    944  HD2 HIE A 188     -22.419  10.395 -14.694  0.00  0.00      C2   H
ATOM    945  HE1 HIE A 188     -21.663   8.998 -10.763  0.00  0.00      C2   H
ATOM    946  HE2 HIE A 188     -23.011  10.596 -12.129  0.00  0.00      C2   H
ATOM    947  N   PHE A 189     -22.045   5.964 -14.468  0.00  0.00      C2   N
ATOM    948  CA  PHE A 189     -23.295   5.319 -14.185  0.00  0.00      C2   C
ATOM    949  C   PHE A 189     -23.444   5.415 -12.657  0.00  0.00      C2   C
ATOM    950  O   PHE A 189     -22.480   5.615 -11.917  0.00  0.00      C2   O
ATOM    951  CB  PHE A 189     -23.384   3.950 -14.830  0.00  0.00      C2   C
ATOM    952  CG  PHE A 189     -23.105   2.720 -14.016  0.00  0.00      C2   C
ATOM    953  CD1 PHE A 189     -21.836   2.073 -14.198  0.00  0.00      C2   C
ATOM    954  CD2 PHE A 189     -24.010   2.267 -13.084  0.00  0.00      C2   C
ATOM    955  CE1 PHE A 189     -21.595   0.925 -13.408  0.00  0.00      C2   C
ATOM    956  CE2 PHE A 189     -23.672   1.348 -12.209  0.00  0.00      C2   C
ATOM    957  CZ  PHE A 189     -22.487   0.624 -12.356  0.00  0.00      C2   C
ATOM    958  H   PHE A 189     -21.346   5.793 -13.759  0.00  0.00      C2   H
ATOM    959  HA  PHE A 189     -24.081   5.973 -14.564  0.00  0.00      C2   H
ATOM    960  HB3 PHE A 189     -22.963   3.760 -15.816  0.00  0.00      C2   H
ATOM    961  HB2 PHE A 189     -24.449   3.949 -15.065  0.00  0.00      C2   H
ATOM    962  HD1 PHE A 189     -21.078   2.515 -14.829  0.00  0.00      C2   H
ATOM    963  HD2 PHE A 189     -24.945   2.764 -12.867  0.00  0.00      C2   H
ATOM    964  HE1 PHE A 189     -20.717   0.311 -13.543  0.00  0.00      C2   H
ATOM    965  HE2 PHE A 189     -24.341   1.047 -11.416  0.00  0.00      C2   H
ATOM    966  HZ  PHE A 189     -22.189  -0.106 -11.618  0.00  0.00      C2   H
ATOM    967  N   THR A 190     -24.704   5.573 -12.244  0.00  0.00      C2   N
ATOM    968  CA  THR A 190     -25.101   5.848 -10.849  0.00  0.00      C2   C
ATOM    969  C   THR A 190     -26.220   4.823 -10.458  0.00  0.00      C2   C
ATOM    970  O   THR A 190     -27.054   4.628 -11.264  0.00  0.00      C2   O
ATOM    971  CB  THR A 190     -25.635   7.272 -10.617  0.00  0.00      C2   C
ATOM    972  OG1 THR A 190     -24.528   8.095 -10.787  0.00  0.00      C2   O
ATOM    973  CG2 THR A 190     -26.217   7.565  -9.209  0.00  0.00      C2   C
ATOM    974  H   THR A 190     -25.392   5.662 -12.978  0.00  0.00      C2   H
ATOM    975  HA  THR A 190     -24.252   5.811 -10.165  0.00  0.00      C2   H
ATOM    976  HB  THR A 190     -26.487   7.363 -11.290  0.00  0.00      C2   H
ATOM    977  HG1 THR A 190     -24.212   7.909 -11.674  0.00  0.00      C2   H
ATOM    978 HG21 THR A 190     -27.002   6.895  -8.857  0.00  0.00      C2   H
ATOM    979 HG22 THR A 190     -25.493   7.478  -8.398  0.00  0.00      C2   H
ATOM    980 HG23 THR A 190     -26.649   8.565  -9.233  0.00  0.00      C2   H
ATOM    981  N   PHE A 191     -26.125   4.163  -9.299  0.00  0.00      C2   N
ATOM    982  CA  PHE A 191     -27.110   3.177  -8.956  0.00  0.00      C2   C
ATOM    983  C   PHE A 191     -26.952   3.008  -7.420  0.00  0.00      C2   C
ATOM    984  O   PHE A 191     -25.827   2.986  -6.910  0.00  0.00      C2   O
ATOM    985  CB  PHE A 191     -26.882   1.848  -9.651  0.00  0.00      C2   C
ATOM    986  CG  PHE A 191     -27.792   0.772  -9.295  0.00  0.00      C2   C
ATOM    987  CD1 PHE A 191     -29.139   0.833  -9.645  0.00  0.00      C2   C
ATOM    988  CD2 PHE A 191     -27.455  -0.237  -8.319  0.00  0.00      C2   C
ATOM    989  CE1 PHE A 191     -30.038  -0.183  -9.266  0.00  0.00      C2   C
ATOM    990  CE2 PHE A 191     -28.371  -1.211  -7.931  0.00  0.00      C2   C
ATOM    991  CZ  PHE A 191     -29.607  -1.233  -8.483  0.00  0.00      C2   C
ATOM    992  H   PHE A 191     -25.374   4.352  -8.650  0.00  0.00      C2   H
ATOM    993  HA  PHE A 191     -28.105   3.538  -9.215  0.00  0.00      C2   H
ATOM    994  HB3 PHE A 191     -25.837   1.646  -9.416  0.00  0.00      C2   H
ATOM    995  HB2 PHE A 191     -26.875   2.001 -10.731  0.00  0.00      C2   H
ATOM    996  HD1 PHE A 191     -29.479   1.524 -10.403  0.00  0.00      C2   H
ATOM    997  HD2 PHE A 191     -26.489  -0.237  -7.837  0.00  0.00      C2   H
ATOM    998  HE1 PHE A 191     -31.035  -0.127  -9.677  0.00  0.00      C2   H
ATOM    999  HE2 PHE A 191     -28.050  -1.964  -7.226  0.00  0.00      C2   H
ATOM   1000  HZ  PHE A 191     -30.211  -2.097  -8.250  0.00  0.00      C2   H
ATOM   1001  N   LYS A 192     -28.094   3.138  -6.703  0.00  0.00      C2   N
ATOM   1002  CA  LYS A 192     -28.220   2.953  -5.168  0.00  0.00      C2   C
ATOM   1003  C   LYS A 192     -27.329   3.986  -4.465  0.00  0.00      C2   C
ATOM   1004  O   LYS A 192     -26.764   3.621  -3.448  0.00  0.00      C2   O
ATOM   1005  CB  LYS A 192     -27.923   1.479  -4.767  0.00  0.00      C2   C
ATOM   1006  CG  LYS A 192     -29.214   0.524  -4.916  0.00  0.00      C2   C
ATOM   1007  CD  LYS A 192     -28.957  -0.857  -4.367  0.00  0.00      C2   C
ATOM   1008  CE  LYS A 192     -30.199  -1.787  -4.622  0.00  0.00      C2   C
ATOM   1009  NZ  LYS A 192     -29.955  -3.158  -4.184  0.00  0.00      C2   N
ATOM   1010  H   LYS A 192     -28.913   3.131  -7.294  0.00  0.00      C2   H
ATOM   1011  HA  LYS A 192     -29.261   3.155  -4.915  0.00  0.00      C2   H
ATOM   1012  HB3 LYS A 192     -27.880   1.433  -3.679  0.00  0.00      C2   H
ATOM   1013  HB2 LYS A 192     -26.990   1.117  -5.199  0.00  0.00      C2   H
ATOM   1014  HG3 LYS A 192     -29.353   0.745  -5.974  0.00  0.00      C2   H
ATOM   1015  HG2 LYS A 192     -30.131   0.946  -4.505  0.00  0.00      C2   H
ATOM   1016  HD3 LYS A 192     -28.866  -0.800  -3.282  0.00  0.00      C2   H
ATOM   1017  HD2 LYS A 192     -27.986  -1.116  -4.787  0.00  0.00      C2   H
ATOM   1018  HE3 LYS A 192     -30.478  -1.841  -5.674  0.00  0.00      C2   H
ATOM   1019  HE2 LYS A 192     -31.134  -1.356  -4.265  0.00  0.00      C2   H
ATOM   1020  HZ1 LYS A 192     -29.105  -3.537  -4.576  0.00  0.00      C2   H
ATOM   1021  HZ2 LYS A 192     -29.923  -3.266  -3.181  0.00  0.00      C2   H
ATOM   1022  HZ3 LYS A 192     -30.596  -3.776  -4.660  0.00  0.00      C2   H
ATOM   1023  N   ASP A 193     -27.400   5.223  -4.859  0.00  0.00      C2   N
ATOM   1024  CA  ASP A 193     -26.773   6.376  -4.310  0.00  0.00      C2   C
ATOM   1025  C   ASP A 193     -25.245   6.285  -4.280  0.00  0.00      C2   C
ATOM   1026  O   ASP A 193     -24.654   7.073  -3.513  0.00  0.00      C2   O
ATOM   1027  CB  ASP A 193     -27.321   6.697  -2.867  0.00  0.00      C2   C
ATOM   1028  CG  ASP A 193     -28.768   7.198  -2.895  0.00  0.00      C2   C
ATOM   1029  OD1 ASP A 193     -29.329   7.564  -1.827  0.00  0.00      C2   O
ATOM   1030  OD2 ASP A 193     -29.319   7.304  -4.004  0.00  0.00      C2   O
ATOM   1031  H   ASP A 193     -28.021   5.433  -5.628  0.00  0.00      C2   H
ATOM   1032  HA  ASP A 193     -27.153   7.245  -4.847  0.00  0.00      C2   H
ATOM   1033  HB3 ASP A 193     -26.767   7.492  -2.369  0.00  0.00      C2   H
ATOM   1034  HB2 ASP A 193     -27.195   5.858  -2.183  0.00  0.00      C2   H
ATOM   1035  N   LEU A 194     -24.660   5.361  -5.053  0.00  0.00      C2   N
ATOM   1036  CA  LEU A 194     -23.229   5.215  -5.280  0.00  0.00      C2   C
ATOM   1037  C   LEU A 194     -23.003   5.422  -6.777  0.00  0.00      C2   C
ATOM   1038  O   LEU A 194     -23.961   5.237  -7.514  0.00  0.00      C2   O
ATOM   1039  CB  LEU A 194     -22.835   3.801  -4.727  0.00  0.00      C2   C
ATOM   1040  CG  LEU A 194     -21.350   3.401  -4.892  0.00  0.00      C2   C
ATOM   1041  CD1 LEU A 194     -20.402   4.350  -4.120  0.00  0.00      C2   C
ATOM   1042  CD2 LEU A 194     -21.009   1.918  -4.499  0.00  0.00      C2   C
ATOM   1043  H   LEU A 194     -25.359   4.911  -5.626  0.00  0.00      C2   H
ATOM   1044  HA  LEU A 194     -22.665   5.939  -4.692  0.00  0.00      C2   H
ATOM   1045  HB3 LEU A 194     -23.522   3.142  -5.258  0.00  0.00      C2   H
ATOM   1046  HB2 LEU A 194     -23.159   3.728  -3.689  0.00  0.00      C2   H
ATOM   1047  HG  LEU A 194     -21.016   3.480  -5.926  0.00  0.00      C2   H
ATOM   1048 HD11 LEU A 194     -19.372   4.010  -4.020  0.00  0.00      C2   H
ATOM   1049 HD12 LEU A 194     -20.493   5.283  -4.677  0.00  0.00      C2   H
ATOM   1050 HD13 LEU A 194     -20.823   4.369  -3.114  0.00  0.00      C2   H
ATOM   1051 HD21 LEU A 194     -20.654   1.925  -3.469  0.00  0.00      C2   H
ATOM   1052 HD22 LEU A 194     -21.927   1.333  -4.541  0.00  0.00      C2   H
ATOM   1053 HD23 LEU A 194     -20.240   1.533  -5.169  0.00  0.00      C2   H
ATOM   1054  N   HIS A 195     -21.802   5.958  -7.105  0.00  0.00      C2   N
ATOM   1055  CA  HIS A 195     -21.399   6.308  -8.491  0.00  0.00      C2   C
ATOM   1056  C   HIS A 195     -20.216   5.356  -8.835  0.00  0.00      C2   C
ATOM   1057  O   HIS A 195     -19.387   5.024  -7.965  0.00  0.00      C2   O
ATOM   1058  CB  HIS A 195     -20.814   7.729  -8.430  0.00  0.00      C2   C
ATOM   1059  CG  HIS A 195     -21.716   8.909  -7.940  0.00  0.00      C2   C
ATOM   1060  ND1 HIS A 195     -23.039   9.095  -8.243  0.00  0.00      C2   N
ATOM   1061  CD2 HIS A 195     -21.342  10.029  -7.192  0.00  0.00      C2   C
ATOM   1062  CE1 HIS A 195     -23.549  10.087  -7.541  0.00  0.00      C2   C
ATOM   1063  NE2 HIS A 195     -22.543  10.718  -6.871  0.00  0.00      C2   N
ATOM   1064  H   HIS A 195     -21.161   6.074  -6.333  0.00  0.00      C2   H
ATOM   1065  HA  HIS A 195     -22.198   6.129  -9.211  0.00  0.00      C2   H
ATOM   1066  HB3 HIS A 195     -20.468   7.853  -9.456  0.00  0.00      C2   H
ATOM   1067  HB2 HIS A 195     -19.916   7.788  -7.816  0.00  0.00      C2   H
ATOM   1068  HD2 HIS A 195     -20.386  10.249  -6.741  0.00  0.00      C2   H
ATOM   1069  HE1 HIS A 195     -24.606  10.292  -7.465  0.00  0.00      C2   H
ATOM   1070  HD1 HIS A 195     -23.572   8.666  -8.986  0.00  0.00      C2   H
ATOM   1071  N   PHE A 196     -20.195   4.913 -10.081  0.00  0.00      C2   N
ATOM   1072  CA  PHE A 196     -19.465   3.758 -10.555  0.00  0.00      C2   C
ATOM   1073  C   PHE A 196     -18.710   4.173 -11.800  0.00  0.00      C2   C
ATOM   1074  O   PHE A 196     -19.208   4.012 -12.940  0.00  0.00      C2   O
ATOM   1075  CB  PHE A 196     -20.547   2.706 -10.898  0.00  0.00      C2   C
ATOM   1076  CG  PHE A 196     -21.206   1.909  -9.839  0.00  0.00      C2   C
ATOM   1077  CD1 PHE A 196     -20.516   0.822  -9.275  0.00  0.00      C2   C
ATOM   1078  CD2 PHE A 196     -22.425   2.420  -9.290  0.00  0.00      C2   C
ATOM   1079  CE1 PHE A 196     -21.041   0.256  -8.124  0.00  0.00      C2   C
ATOM   1080  CE2 PHE A 196     -22.946   1.764  -8.215  0.00  0.00      C2   C
ATOM   1081  CZ  PHE A 196     -22.230   0.712  -7.522  0.00  0.00      C2   C
ATOM   1082  H   PHE A 196     -20.790   5.381 -10.750  0.00  0.00      C2   H
ATOM   1083  HA  PHE A 196     -18.767   3.315  -9.844  0.00  0.00      C2   H
ATOM   1084  HB3 PHE A 196     -20.010   2.092 -11.621  0.00  0.00      C2   H
ATOM   1085  HB2 PHE A 196     -21.328   3.258 -11.420  0.00  0.00      C2   H
ATOM   1086  HD1 PHE A 196     -19.590   0.537  -9.751  0.00  0.00      C2   H
ATOM   1087  HD2 PHE A 196     -22.831   3.392  -9.528  0.00  0.00      C2   H
ATOM   1088  HE1 PHE A 196     -20.583  -0.592  -7.636  0.00  0.00      C2   H
ATOM   1089  HE2 PHE A 196     -23.886   2.053  -7.768  0.00  0.00      C2   H
ATOM   1090  HZ  PHE A 196     -22.699   0.217  -6.685  0.00  0.00      C2   H
ATOM   1091  N   LYS A 197     -17.492   4.693 -11.559  0.00  0.00      C2   N
ATOM   1092  CA  LYS A 197     -16.563   5.194 -12.509  0.00  0.00      C2   C
ATOM   1093  C   LYS A 197     -15.859   4.004 -13.265  0.00  0.00      C2   C
ATOM   1094  O   LYS A 197     -14.924   3.390 -12.769  0.00  0.00      C2   O
ATOM   1095  CB  LYS A 197     -15.562   6.279 -11.932  0.00  0.00      C2   C
ATOM   1096  CG  LYS A 197     -16.255   7.504 -11.230  0.00  0.00      C2   C
ATOM   1097  CD  LYS A 197     -17.016   8.413 -12.284  0.00  0.00      C2   C
ATOM   1098  CE  LYS A 197     -17.492   9.783 -11.749  0.00  0.00      C2   C
ATOM   1099  NZ  LYS A 197     -16.294  10.518 -11.270  0.00  0.00      C2   N
ATOM   1100  H   LYS A 197     -17.151   4.421 -10.648  0.00  0.00      C2   H
ATOM   1101  HA  LYS A 197     -17.149   5.665 -13.299  0.00  0.00      C2   H
ATOM   1102  HB3 LYS A 197     -14.904   6.499 -12.772  0.00  0.00      C2   H
ATOM   1103  HB2 LYS A 197     -14.971   5.784 -11.161  0.00  0.00      C2   H
ATOM   1104  HG3 LYS A 197     -15.574   8.091 -10.614  0.00  0.00      C2   H
ATOM   1105  HG2 LYS A 197     -16.896   7.184 -10.408  0.00  0.00      C2   H
ATOM   1106  HD3 LYS A 197     -17.852   7.784 -12.588  0.00  0.00      C2   H
ATOM   1107  HD2 LYS A 197     -16.331   8.560 -13.119  0.00  0.00      C2   H
ATOM   1108  HE3 LYS A 197     -18.226   9.780 -10.943  0.00  0.00      C2   H
ATOM   1109  HE2 LYS A 197     -17.951  10.248 -12.621  0.00  0.00      C2   H
ATOM   1110  HZ1 LYS A 197     -16.603  11.470 -11.132  0.00  0.00      C2   H
ATOM   1111  HZ2 LYS A 197     -16.024  10.166 -10.363  0.00  0.00      C2   H
ATOM   1112  HZ3 LYS A 197     -15.534  10.596 -11.931  0.00  0.00      C2   H
ATOM   1113  N   MET A 198     -16.346   3.803 -14.513  0.00  0.00      C2   N
ATOM   1114  CA  MET A 198     -15.899   2.751 -15.425  0.00  0.00      C2   C
ATOM   1115  C   MET A 198     -14.745   3.362 -16.258  0.00  0.00      C2   C
ATOM   1116  O   MET A 198     -15.085   4.029 -17.208  0.00  0.00      C2   O
ATOM   1117  CB  MET A 198     -17.108   2.281 -16.265  0.00  0.00      C2   C
ATOM   1118  CG  MET A 198     -18.080   1.347 -15.432  0.00  0.00      C2   C
ATOM   1119  SD  MET A 198     -19.155   0.136 -16.226  0.00  0.00      C2   S
ATOM   1120  CE  MET A 198     -19.965   1.342 -17.248  0.00  0.00      C2   C
ATOM   1121  H   MET A 198     -17.021   4.443 -14.908  0.00  0.00      C2   H
ATOM   1122  HA  MET A 198     -15.491   1.951 -14.807  0.00  0.00      C2   H
ATOM   1123  HB3 MET A 198     -16.572   1.793 -17.078  0.00  0.00      C2   H
ATOM   1124  HB2 MET A 198     -17.722   3.085 -16.671  0.00  0.00      C2   H
ATOM   1125  HG3 MET A 198     -18.654   1.930 -14.712  0.00  0.00      C2   H
ATOM   1126  HG2 MET A 198     -17.541   0.776 -14.677  0.00  0.00      C2   H
ATOM   1127  HE1 MET A 198     -20.789   0.822 -17.735  0.00  0.00      C2   H
ATOM   1128  HE2 MET A 198     -20.420   2.136 -16.655  0.00  0.00      C2   H
ATOM   1129  HE3 MET A 198     -19.355   1.939 -17.926  0.00  0.00      C2   H
ATOM   1130  N   PHE A 199     -13.460   3.066 -15.972  0.00  0.00      C2   N
ATOM   1131  CA  PHE A 199     -12.333   3.525 -16.714  0.00  0.00      C2   C
ATOM   1132  C   PHE A 199     -11.984   2.529 -17.836  0.00  0.00      C2   C
ATOM   1133  O   PHE A 199     -11.326   1.544 -17.602  0.00  0.00      C2   O
ATOM   1134  CB  PHE A 199     -11.033   3.999 -15.955  0.00  0.00      C2   C
ATOM   1135  CG  PHE A 199     -11.347   5.156 -14.996  0.00  0.00      C2   C
ATOM   1136  CD1 PHE A 199     -11.771   4.826 -13.667  0.00  0.00      C2   C
ATOM   1137  CD2 PHE A 199     -11.421   6.462 -15.446  0.00  0.00      C2   C
ATOM   1138  CE1 PHE A 199     -12.053   5.826 -12.780  0.00  0.00      C2   C
ATOM   1139  CE2 PHE A 199     -11.596   7.489 -14.520  0.00  0.00      C2   C
ATOM   1140  CZ  PHE A 199     -11.902   7.100 -13.224  0.00  0.00      C2   C
ATOM   1141  H   PHE A 199     -13.226   2.439 -15.216  0.00  0.00      C2   H
ATOM   1142  HA  PHE A 199     -12.693   4.420 -17.221  0.00  0.00      C2   H
ATOM   1143  HB3 PHE A 199     -10.227   4.278 -16.634  0.00  0.00      C2   H
ATOM   1144  HB2 PHE A 199     -10.636   3.211 -15.315  0.00  0.00      C2   H
ATOM   1145  HD1 PHE A 199     -11.874   3.777 -13.434  0.00  0.00      C2   H
ATOM   1146  HD2 PHE A 199     -11.179   6.769 -16.453  0.00  0.00      C2   H
ATOM   1147  HE1 PHE A 199     -12.233   5.590 -11.741  0.00  0.00      C2   H
ATOM   1148  HE2 PHE A 199     -11.540   8.545 -14.739  0.00  0.00      C2   H
ATOM   1149  HZ  PHE A 199     -12.184   7.832 -12.482  0.00  0.00      C2   H
ATOM   1150  N   ASP A 200     -12.397   2.908 -19.068  0.00  0.00      C2   N
ATOM   1151  CA  ASP A 200     -12.088   2.194 -20.291  0.00  0.00      C2   C
ATOM   1152  C   ASP A 200     -10.750   2.770 -20.732  0.00  0.00      C2   C
ATOM   1153  O   ASP A 200     -10.607   3.929 -20.992  0.00  0.00      C2   O
ATOM   1154  CB  ASP A 200     -13.159   2.349 -21.432  0.00  0.00      C2   C
ATOM   1155  CG  ASP A 200     -12.839   1.479 -22.650  0.00  0.00      C2   C
ATOM   1156  OD1 ASP A 200     -13.213   1.815 -23.763  0.00  0.00      C2   O
ATOM   1157  OD2 ASP A 200     -12.264   0.409 -22.497  0.00  0.00      C2   O
ATOM   1158  H   ASP A 200     -12.730   3.861 -19.086  0.00  0.00      C2   H
ATOM   1159  HA  ASP A 200     -11.952   1.122 -20.144  0.00  0.00      C2   H
ATOM   1160  HB3 ASP A 200     -13.284   3.403 -21.682  0.00  0.00      C2   H
ATOM   1161  HB2 ASP A 200     -14.117   2.033 -21.019  0.00  0.00      C2   H
ATOM   1162  N   VAL A 201      -9.701   1.869 -20.953  0.00  0.00      C2   N
ATOM   1163  CA  VAL A 201      -8.359   2.312 -21.221  0.00  0.00      C2   C
ATOM   1164  C   VAL A 201      -7.934   1.925 -22.633  0.00  0.00      C2   C
ATOM   1165  O   VAL A 201      -8.780   1.448 -23.412  0.00  0.00      C2   O
ATOM   1166  CB  VAL A 201      -7.471   1.719 -20.148  0.00  0.00      C2   C
ATOM   1167  CG1 VAL A 201      -8.046   2.038 -18.726  0.00  0.00      C2   C
ATOM   1168  CG2 VAL A 201      -7.410   0.216 -20.231  0.00  0.00      C2   C
ATOM   1169  H   VAL A 201      -9.863   0.885 -20.795  0.00  0.00      C2   H
ATOM   1170  HA  VAL A 201      -8.354   3.402 -21.189  0.00  0.00      C2   H
ATOM   1171  HB  VAL A 201      -6.438   2.066 -20.119  0.00  0.00      C2   H
ATOM   1172 HG11 VAL A 201      -8.853   1.328 -18.545  0.00  0.00      C2   H
ATOM   1173 HG12 VAL A 201      -7.230   1.906 -18.015  0.00  0.00      C2   H
ATOM   1174 HG13 VAL A 201      -8.298   3.098 -18.759  0.00  0.00      C2   H
ATOM   1175 HG21 VAL A 201      -8.418  -0.187 -20.127  0.00  0.00      C2   H
ATOM   1176 HG22 VAL A 201      -6.884  -0.252 -21.063  0.00  0.00      C2   H
ATOM   1177 HG23 VAL A 201      -6.868  -0.116 -19.345  0.00  0.00      C2   H
ATOM   1178  N   GLY A 202      -6.705   2.200 -22.979  0.00  0.00      C2   N
ATOM   1179  CA  GLY A 202      -6.129   1.920 -24.251  0.00  0.00      C2   C
ATOM   1180  C   GLY A 202      -5.483   3.258 -24.717  0.00  0.00      C2   C
ATOM   1181  O   GLY A 202      -5.547   4.274 -24.041  0.00  0.00      C2   O
ATOM   1182  H   GLY A 202      -6.144   2.718 -22.319  0.00  0.00      C2   H
ATOM   1183  HA3 GLY A 202      -6.747   1.400 -24.983  0.00  0.00      C2   H
ATOM   1184  HA2 GLY A 202      -5.256   1.267 -24.223  0.00  0.00      C2   H
ATOM   1185  N   GLY A 203      -5.039   3.240 -25.955  0.00  0.00      C2   N
ATOM   1186  CA  GLY A 203      -4.546   4.418 -26.688  0.00  0.00      C2   C
ATOM   1187  C   GLY A 203      -3.221   4.999 -26.280  0.00  0.00      C2   C
ATOM   1188  O   GLY A 203      -3.138   6.232 -26.274  0.00  0.00      C2   O
ATOM   1189  H   GLY A 203      -4.812   2.363 -26.402  0.00  0.00      C2   H
ATOM   1190  HA  GLY A 203      -4.348   4.025 -27.685  0.00  0.00      C2   H
ATOM   1191  HA3 GLY A 203      -5.262   5.237 -26.760  0.00  0.00      C2   H
ATOM   1192  N   GLN A 204      -2.410   4.171 -25.642  0.00  0.00      C2   N
ATOM   1193  CA  GLN A 204      -1.095   4.433 -25.023  0.00  0.00      C2   C
ATOM   1194  C   GLN A 204       0.064   4.307 -26.037  0.00  0.00      C2   C
ATOM   1195  O   GLN A 204       1.086   5.015 -25.989  0.00  0.00      C2   O
ATOM   1196  CB  GLN A 204      -0.971   3.691 -23.749  0.00  0.00      C2   C
ATOM   1197  CG  GLN A 204      -2.167   3.833 -22.799  0.00  0.00      C2   C
ATOM   1198  CD  GLN A 204      -2.495   5.271 -22.543  0.00  0.00      C2   C
ATOM   1199  OE1 GLN A 204      -1.650   6.050 -22.103  0.00  0.00      C2   O
ATOM   1200  NE2 GLN A 204      -3.703   5.761 -22.735  0.00  0.00      C2   N
ATOM   1201  H   GLN A 204      -2.626   3.184 -25.615  0.00  0.00      C2   H
ATOM   1202  HA  GLN A 204      -1.072   5.498 -24.792  0.00  0.00      C2   H
ATOM   1203  HB3 GLN A 204      -0.063   4.014 -23.239  0.00  0.00      C2   H
ATOM   1204  HB2 GLN A 204      -0.842   2.639 -24.003  0.00  0.00      C2   H
ATOM   1205  HG3 GLN A 204      -2.001   3.417 -21.806  0.00  0.00      C2   H
ATOM   1206  HG2 GLN A 204      -3.027   3.392 -23.303  0.00  0.00      C2   H
ATOM   1207 HE22 GLN A 204      -3.795   6.752 -22.560  0.00  0.00      C2   H
ATOM   1208 HE21 GLN A 204      -4.456   5.256 -23.180  0.00  0.00      C2   H
ATOM   1209  N   ARG A 205      -0.179   3.324 -26.996  0.00  0.00      C2   N
ATOM   1210  CA  ARG A 205       0.705   2.948 -28.104  0.00  0.00      C2   C
ATOM   1211  C   ARG A 205       2.001   2.353 -27.564  0.00  0.00      C2   C
ATOM   1212  O   ARG A 205       3.089   2.873 -27.839  0.00  0.00      C2   O
ATOM   1213  CB  ARG A 205       1.047   4.083 -29.065  0.00  0.00      C2   C
ATOM   1214  CG  ARG A 205      -0.155   4.803 -29.692  0.00  0.00      C2   C
ATOM   1215  CD  ARG A 205       0.226   5.689 -30.968  0.00  0.00      C2   C
ATOM   1216  NE  ARG A 205       0.567   4.833 -32.151  0.00  0.00      C2   N
ATOM   1217  CZ  ARG A 205       0.994   5.266 -33.355  0.00  0.00      C2   C
ATOM   1218  NH1 ARG A 205       1.416   6.469 -33.689  0.00  0.00      C2   N
ATOM   1219  NH2 ARG A 205       1.147   4.301 -34.310  0.00  0.00      C2   N
ATOM   1220  H   ARG A 205      -0.993   2.749 -26.831  0.00  0.00      C2   H
ATOM   1221  HA  ARG A 205       0.212   2.182 -28.704  0.00  0.00      C2   H
ATOM   1222  HB3 ARG A 205       1.581   3.623 -29.896  0.00  0.00      C2   H
ATOM   1223  HB2 ARG A 205       1.804   4.817 -28.788  0.00  0.00      C2   H
ATOM   1224  HG3 ARG A 205      -0.614   5.353 -28.870  0.00  0.00      C2   H
ATOM   1225  HG2 ARG A 205      -0.928   4.098 -29.999  0.00  0.00      C2   H
ATOM   1226  HD3 ARG A 205       1.040   6.352 -30.676  0.00  0.00      C2   H
ATOM   1227  HD2 ARG A 205      -0.532   6.457 -31.124  0.00  0.00      C2   H
ATOM   1228  HE  ARG A 205       0.004   3.994 -32.172  0.00  0.00      C2   H
ATOM   1229 HH12 ARG A 205       2.032   6.709 -34.453  0.00  0.00      C2   H
ATOM   1230 HH11 ARG A 205       1.225   7.271 -33.106  0.00  0.00      C2   H
ATOM   1231 HH22 ARG A 205       1.436   4.451 -35.266  0.00  0.00      C2   H
ATOM   1232 HH21 ARG A 205       1.035   3.349 -33.993  0.00  0.00      C2   H
ATOM   1233  N   SER A 206       1.804   1.247 -26.859  0.00  0.00      C2   N
ATOM   1234  CA  SER A 206       2.846   0.755 -25.951  0.00  0.00      C2   C
ATOM   1235  C   SER A 206       2.256  -0.492 -25.341  0.00  0.00      C2   C
ATOM   1236  O   SER A 206       1.005  -0.631 -25.222  0.00  0.00      C2   O
ATOM   1237  CB  SER A 206       3.238   1.828 -24.904  0.00  0.00      C2   C
ATOM   1238  OG  SER A 206       4.118   1.420 -24.004  0.00  0.00      C2   O
ATOM   1239  H   SER A 206       0.858   0.896 -26.811  0.00  0.00      C2   H
ATOM   1240  HA  SER A 206       3.767   0.483 -26.466  0.00  0.00      C2   H
ATOM   1241  HB3 SER A 206       2.297   2.203 -24.499  0.00  0.00      C2   H
ATOM   1242  HB2 SER A 206       3.686   2.693 -25.393  0.00  0.00      C2   H
ATOM   1243  HG  SER A 206       4.921   1.024 -24.347  0.00  0.00      C2   H
ATOM   1244  N   GLU A 207       3.081  -1.479 -25.043  0.00  0.00      C2   N
ATOM   1245  CA  GLU A 207       2.619  -2.722 -24.317  0.00  0.00      C2   C
ATOM   1246  C   GLU A 207       1.990  -2.476 -22.910  0.00  0.00      C2   C
ATOM   1247  O   GLU A 207       2.372  -1.549 -22.225  0.00  0.00      C2   O
ATOM   1248  CB  GLU A 207       3.784  -3.749 -24.208  0.00  0.00      C2   C
ATOM   1249  CG  GLU A 207       4.468  -4.014 -25.581  0.00  0.00      C2   C
ATOM   1250  CD  GLU A 207       5.600  -4.946 -25.358  0.00  0.00      C2   C
ATOM   1251  OE1 GLU A 207       6.192  -5.331 -26.403  0.00  0.00      C2   O
ATOM   1252  OE2 GLU A 207       5.984  -5.360 -24.226  0.00  0.00      C2   O
ATOM   1253  H   GLU A 207       4.012  -1.554 -25.428  0.00  0.00      C2   H
ATOM   1254  HA  GLU A 207       1.868  -3.211 -24.937  0.00  0.00      C2   H
ATOM   1255  HB3 GLU A 207       3.367  -4.611 -23.688  0.00  0.00      C2   H
ATOM   1256  HB2 GLU A 207       4.508  -3.360 -23.492  0.00  0.00      C2   H
ATOM   1257  HG3 GLU A 207       4.804  -3.090 -26.052  0.00  0.00      C2   H
ATOM   1258  HG2 GLU A 207       3.698  -4.347 -26.276  0.00  0.00      C2   H
ATOM   1259  N   ARG A 208       1.049  -3.345 -22.573  0.00  0.00      C2   N
ATOM   1260  CA  ARG A 208       0.154  -3.079 -21.387  0.00  0.00      C2   C
ATOM   1261  C   ARG A 208       0.837  -3.115 -19.940  0.00  0.00      C2   C
ATOM   1262  O   ARG A 208       0.468  -2.380 -18.990  0.00  0.00      C2   O
ATOM   1263  CB  ARG A 208      -1.026  -4.007 -21.509  0.00  0.00      C2   C
ATOM   1264  CG  ARG A 208      -2.299  -3.576 -20.747  0.00  0.00      C2   C
ATOM   1265  CD  ARG A 208      -3.703  -3.964 -21.351  0.00  0.00      C2   C
ATOM   1266  NE  ARG A 208      -4.012  -5.427 -21.256  0.00  0.00      C2   N
ATOM   1267  CZ  ARG A 208      -5.176  -5.933 -21.770  0.00  0.00      C2   C
ATOM   1268  NH1 ARG A 208      -5.935  -5.222 -22.587  0.00  0.00      C2   N
ATOM   1269  NH2 ARG A 208      -5.453  -7.282 -21.592  0.00  0.00      C2   N
ATOM   1270  H   ARG A 208       0.813  -4.127 -23.167  0.00  0.00      C2   H
ATOM   1271  HA  ARG A 208      -0.245  -2.077 -21.545  0.00  0.00      C2   H
ATOM   1272  HB3 ARG A 208      -0.712  -5.005 -21.203  0.00  0.00      C2   H
ATOM   1273  HB2 ARG A 208      -1.266  -4.161 -22.561  0.00  0.00      C2   H
ATOM   1274  HG3 ARG A 208      -2.325  -2.486 -20.751  0.00  0.00      C2   H
ATOM   1275  HG2 ARG A 208      -2.244  -3.977 -19.735  0.00  0.00      C2   H
ATOM   1276  HD3 ARG A 208      -3.668  -3.646 -22.393  0.00  0.00      C2   H
ATOM   1277  HD2 ARG A 208      -4.443  -3.344 -20.846  0.00  0.00      C2   H
ATOM   1278  HE  ARG A 208      -3.588  -5.980 -20.524  0.00  0.00      C2   H
ATOM   1279 HH12 ARG A 208      -6.707  -5.692 -23.036  0.00  0.00      C2   H
ATOM   1280 HH11 ARG A 208      -5.797  -4.266 -22.881  0.00  0.00      C2   H
ATOM   1281 HH22 ARG A 208      -6.272  -7.721 -21.988  0.00  0.00      C2   H
ATOM   1282 HH21 ARG A 208      -4.819  -7.772 -20.978  0.00  0.00      C2   H
ATOM   1283  N   LYS A 209       1.943  -3.869 -19.827  0.00  0.00      C2   N
ATOM   1284  CA  LYS A 209       2.877  -3.892 -18.785  0.00  0.00      C2   C
ATOM   1285  C   LYS A 209       3.452  -2.525 -18.428  0.00  0.00      C2   C
ATOM   1286  O   LYS A 209       3.750  -2.346 -17.266  0.00  0.00      C2   O
ATOM   1287  CB  LYS A 209       4.055  -4.840 -19.121  0.00  0.00      C2   C
ATOM   1288  CG  LYS A 209       4.948  -4.531 -20.303  0.00  0.00      C2   C
ATOM   1289  CD  LYS A 209       6.102  -5.502 -20.480  0.00  0.00      C2   C
ATOM   1290  CE  LYS A 209       5.565  -6.906 -20.979  0.00  0.00      C2   C
ATOM   1291  NZ  LYS A 209       4.894  -6.753 -22.296  0.00  0.00      C2   N
ATOM   1292  H   LYS A 209       2.176  -4.325 -20.698  0.00  0.00      C2   H
ATOM   1293  HA  LYS A 209       2.368  -4.264 -17.896  0.00  0.00      C2   H
ATOM   1294  HB3 LYS A 209       3.561  -5.809 -19.197  0.00  0.00      C2   H
ATOM   1295  HB2 LYS A 209       4.687  -4.885 -18.235  0.00  0.00      C2   H
ATOM   1296  HG3 LYS A 209       5.322  -3.508 -20.274  0.00  0.00      C2   H
ATOM   1297  HG2 LYS A 209       4.300  -4.512 -21.180  0.00  0.00      C2   H
ATOM   1298  HD3 LYS A 209       6.697  -5.631 -19.576  0.00  0.00      C2   H
ATOM   1299  HD2 LYS A 209       6.848  -5.050 -21.133  0.00  0.00      C2   H
ATOM   1300  HE3 LYS A 209       4.965  -7.382 -20.203  0.00  0.00      C2   H
ATOM   1301  HE2 LYS A 209       6.361  -7.634 -21.134  0.00  0.00      C2   H
ATOM   1302  HZ1 LYS A 209       3.956  -6.416 -22.131  0.00  0.00      C2   H
ATOM   1303  HZ2 LYS A 209       5.395  -6.193 -22.971  0.00  0.00      C2   H
ATOM   1304  HZ3 LYS A 209       4.744  -7.643 -22.750  0.00  0.00      C2   H
ATOM   1305  N   LYS A 210       3.665  -1.667 -19.448  0.00  0.00      C2   N
ATOM   1306  CA  LYS A 210       4.240  -0.367 -19.329  0.00  0.00      C2   C
ATOM   1307  C   LYS A 210       3.327   0.688 -18.708  0.00  0.00      C2   C
ATOM   1308  O   LYS A 210       3.833   1.760 -18.378  0.00  0.00      C2   O
ATOM   1309  CB  LYS A 210       4.697   0.194 -20.703  0.00  0.00      C2   C
ATOM   1310  CG  LYS A 210       5.712  -0.630 -21.532  0.00  0.00      C2   C
ATOM   1311  CD  LYS A 210       7.151  -0.751 -21.018  0.00  0.00      C2   C
ATOM   1312  CE  LYS A 210       8.113  -1.367 -22.095  0.00  0.00      C2   C
ATOM   1313  NZ  LYS A 210       9.416  -1.725 -21.573  0.00  0.00      C2   N
ATOM   1314  H   LYS A 210       3.359  -1.978 -20.359  0.00  0.00      C2   H
ATOM   1315  HA  LYS A 210       5.100  -0.509 -18.674  0.00  0.00      C2   H
ATOM   1316  HB3 LYS A 210       5.205   1.149 -20.569  0.00  0.00      C2   H
ATOM   1317  HB2 LYS A 210       3.944   0.484 -21.435  0.00  0.00      C2   H
ATOM   1318  HG3 LYS A 210       5.828  -0.166 -22.511  0.00  0.00      C2   H
ATOM   1319  HG2 LYS A 210       5.255  -1.614 -21.636  0.00  0.00      C2   H
ATOM   1320  HD3 LYS A 210       7.222  -1.401 -20.146  0.00  0.00      C2   H
ATOM   1321  HD2 LYS A 210       7.535   0.199 -20.646  0.00  0.00      C2   H
ATOM   1322  HE3 LYS A 210       8.312  -0.702 -22.936  0.00  0.00      C2   H
ATOM   1323  HE2 LYS A 210       7.657  -2.226 -22.587  0.00  0.00      C2   H
ATOM   1324  HZ1 LYS A 210       9.257  -2.410 -20.848  0.00  0.00      C2   H
ATOM   1325  HZ2 LYS A 210      10.045  -2.152 -22.238  0.00  0.00      C2   H
ATOM   1326  HZ3 LYS A 210       9.805  -0.859 -21.227  0.00  0.00      C2   H
ATOM   1327  N   TRP A 211       2.038   0.409 -18.385  0.00  0.00      C2   N
ATOM   1328  CA  TRP A 211       1.074   1.419 -17.978  0.00  0.00      C2   C
ATOM   1329  C   TRP A 211      -0.183   0.984 -17.252  0.00  0.00      C2   C
ATOM   1330  O   TRP A 211      -0.918   1.786 -16.681  0.00  0.00      C2   O
ATOM   1331  CB  TRP A 211       0.765   2.284 -19.170  0.00  0.00      C2   C
ATOM   1332  CG  TRP A 211       0.270   1.640 -20.433  0.00  0.00      C2   C
ATOM   1333  CD1 TRP A 211       1.074   1.390 -21.539  0.00  0.00      C2   C
ATOM   1334  CD2 TRP A 211      -1.080   1.139 -20.827  0.00  0.00      C2   C
ATOM   1335  NE1 TRP A 211       0.365   0.661 -22.479  0.00  0.00      C2   N
ATOM   1336  CE2 TRP A 211      -0.935   0.411 -22.101  0.00  0.00      C2   C
ATOM   1337  CE3 TRP A 211      -2.310   1.118 -20.247  0.00  0.00      C2   C
ATOM   1338  CZ2 TRP A 211      -2.002  -0.272 -22.707  0.00  0.00      C2   C
ATOM   1339  CZ3 TRP A 211      -3.356   0.344 -20.786  0.00  0.00      C2   C
ATOM   1340  CH2 TRP A 211      -3.246  -0.260 -22.036  0.00  0.00      C2   C
ATOM   1341  H   TRP A 211       1.720  -0.525 -18.604  0.00  0.00      C2   H
ATOM   1342  HA  TRP A 211       1.582   2.075 -17.271  0.00  0.00      C2   H
ATOM   1343  HB3 TRP A 211       1.694   2.800 -19.413  0.00  0.00      C2   H
ATOM   1344  HB2 TRP A 211       0.095   3.078 -18.840  0.00  0.00      C2   H
ATOM   1345  HD1 TRP A 211       2.090   1.742 -21.636  0.00  0.00      C2   H
ATOM   1346  HE1 TRP A 211       0.779   0.248 -23.302  0.00  0.00      C2   H
ATOM   1347  HE3 TRP A 211      -2.558   1.700 -19.371  0.00  0.00      C2   H
ATOM   1348  HZ2 TRP A 211      -1.900  -0.775 -23.657  0.00  0.00      C2   H
ATOM   1349  HZ3 TRP A 211      -4.274   0.304 -20.219  0.00  0.00      C2   H
ATOM   1350  HH2 TRP A 211      -4.142  -0.630 -22.513  0.00  0.00      C2   H
ATOM   1351  N   ILE A 212      -0.582  -0.299 -17.366  0.00  0.00      C2   N
ATOM   1352  CA  ILE A 212      -1.890  -0.786 -16.839  0.00  0.00      C2   C
ATOM   1353  C   ILE A 212      -1.843  -0.771 -15.295  0.00  0.00      C2   C
ATOM   1354  O   ILE A 212      -2.904  -0.853 -14.702  0.00  0.00      C2   O
ATOM   1355  CB  ILE A 212      -2.342  -2.177 -17.310  0.00  0.00      C2   C
ATOM   1356  CG1 ILE A 212      -3.901  -2.568 -17.126  0.00  0.00      C2   C
ATOM   1357  CG2 ILE A 212      -1.553  -3.436 -16.758  0.00  0.00      C2   C
ATOM   1358  CD1 ILE A 212      -4.915  -1.547 -17.843  0.00  0.00      C2   C
ATOM   1359  H   ILE A 212      -0.109  -0.937 -17.989  0.00  0.00      C2   H
ATOM   1360  HA  ILE A 212      -2.614  -0.007 -17.079  0.00  0.00      C2   H
ATOM   1361  HB  ILE A 212      -2.201  -2.002 -18.377  0.00  0.00      C2   H
ATOM   1362 HG13 ILE A 212      -4.197  -2.743 -16.091  0.00  0.00      C2   H
ATOM   1363 HG12 ILE A 212      -4.228  -3.510 -17.567  0.00  0.00      C2   H
ATOM   1364 HG21 ILE A 212      -1.767  -4.319 -17.359  0.00  0.00      C2   H
ATOM   1365 HG22 ILE A 212      -0.465  -3.455 -16.821  0.00  0.00      C2   H
ATOM   1366 HG23 ILE A 212      -1.956  -3.640 -15.766  0.00  0.00      C2   H
ATOM   1367 HD11 ILE A 212      -4.895  -0.503 -17.532  0.00  0.00      C2   H
ATOM   1368 HD12 ILE A 212      -4.683  -1.558 -18.908  0.00  0.00      C2   H
ATOM   1369 HD13 ILE A 212      -5.894  -1.988 -17.652  0.00  0.00      C2   H
ATOM   1370  N   HIE A 213      -0.663  -0.664 -14.783  0.00  0.00      C2   N
ATOM   1371  CA  HIE A 213      -0.306  -0.570 -13.359  0.00  0.00      C2   C
ATOM   1372  C   HIE A 213      -0.768   0.742 -12.760  0.00  0.00      C2   C
ATOM   1373  O   HIE A 213      -1.018   0.704 -11.554  0.00  0.00      C2   O
ATOM   1374  CB  HIE A 213       1.160  -0.794 -13.082  0.00  0.00      C2   C
ATOM   1375  CG  HIE A 213       2.229   0.119 -13.585  0.00  0.00      C2   C
ATOM   1376  ND1 HIE A 213       2.532   1.420 -13.056  0.00  0.00      C2   N
ATOM   1377  CD2 HIE A 213       3.178  -0.181 -14.500  0.00  0.00      C2   C
ATOM   1378  CE1 HIE A 213       3.708   1.736 -13.648  0.00  0.00      C2   C
ATOM   1379  NE2 HIE A 213       4.133   0.803 -14.537  0.00  0.00      C2   N
ATOM   1380  H   HIE A 213       0.107  -0.713 -15.435  0.00  0.00      C2   H
ATOM   1381  HA  HIE A 213      -0.875  -1.370 -12.887  0.00  0.00      C2   H
ATOM   1382  HB3 HIE A 213       1.394  -1.774 -13.497  0.00  0.00      C2   H
ATOM   1383  HB2 HIE A 213       1.287  -0.768 -12.000  0.00  0.00      C2   H
ATOM   1384  HD2 HIE A 213       3.323  -1.157 -14.940  0.00  0.00      C2   H
ATOM   1385  HE1 HIE A 213       4.333   2.601 -13.476  0.00  0.00      C2   H
ATOM   1386  HE2 HIE A 213       4.999   0.714 -15.049  0.00  0.00      C2   H
ATOM   1387  N   CYS A 214      -0.966   1.844 -13.587  0.00  0.00      C2   N
ATOM   1388  CA  CYS A 214      -1.556   3.193 -13.254  0.00  0.00      C2   C
ATOM   1389  C   CYS A 214      -3.044   3.078 -12.767  0.00  0.00      C2   C
ATOM   1390  O   CYS A 214      -3.552   4.004 -12.204  0.00  0.00      C2   O
ATOM   1391  CB  CYS A 214      -1.457   4.132 -14.447  0.00  0.00      C2   C
ATOM   1392  SG  CYS A 214       0.235   4.143 -15.174  0.00  0.00      C2   S
ATOM   1393  H   CYS A 214      -0.884   1.782 -14.592  0.00  0.00      C2   H
ATOM   1394  HA  CYS A 214      -0.941   3.578 -12.441  0.00  0.00      C2   H
ATOM   1395  HB3 CYS A 214      -1.747   5.163 -14.243  0.00  0.00      C2   H
ATOM   1396  HB2 CYS A 214      -2.099   3.817 -15.269  0.00  0.00      C2   H
ATOM   1397  HG  CYS A 214       0.472   2.832 -15.072  0.00  0.00      C2   H
ATOM   1398  N   PHE A 215      -3.611   1.882 -12.951  0.00  0.00      C2   N
ATOM   1399  CA  PHE A 215      -5.013   1.631 -12.573  0.00  0.00      C2   C
ATOM   1400  C   PHE A 215      -5.110   0.596 -11.363  0.00  0.00      C2   C
ATOM   1401  O   PHE A 215      -6.180   0.025 -11.103  0.00  0.00      C2   O
ATOM   1402  CB  PHE A 215      -5.680   1.092 -13.856  0.00  0.00      C2   C
ATOM   1403  CG  PHE A 215      -5.745   2.252 -14.914  0.00  0.00      C2   C
ATOM   1404  CD1 PHE A 215      -6.735   3.244 -14.778  0.00  0.00      C2   C
ATOM   1405  CD2 PHE A 215      -4.739   2.376 -15.926  0.00  0.00      C2   C
ATOM   1406  CE1 PHE A 215      -6.799   4.290 -15.733  0.00  0.00      C2   C
ATOM   1407  CE2 PHE A 215      -4.801   3.377 -16.856  0.00  0.00      C2   C
ATOM   1408  CZ  PHE A 215      -5.818   4.341 -16.772  0.00  0.00      C2   C
ATOM   1409  H   PHE A 215      -3.175   1.099 -13.417  0.00  0.00      C2   H
ATOM   1410  HA  PHE A 215      -5.439   2.579 -12.245  0.00  0.00      C2   H
ATOM   1411  HB3 PHE A 215      -6.668   0.668 -13.680  0.00  0.00      C2   H
ATOM   1412  HB2 PHE A 215      -5.165   0.257 -14.332  0.00  0.00      C2   H
ATOM   1413  HD1 PHE A 215      -7.555   3.308 -14.078  0.00  0.00      C2   H
ATOM   1414  HD2 PHE A 215      -3.991   1.602 -16.016  0.00  0.00      C2   H
ATOM   1415  HE1 PHE A 215      -7.407   5.182 -15.734  0.00  0.00      C2   H
ATOM   1416  HE2 PHE A 215      -3.993   3.481 -17.566  0.00  0.00      C2   H
ATOM   1417  HZ  PHE A 215      -5.995   5.108 -17.511  0.00  0.00      C2   H
ATOM   1418  N   GLU A 216      -3.996   0.306 -10.708  0.00  0.00      C2   N
ATOM   1419  CA  GLU A 216      -4.000  -0.560  -9.566  0.00  0.00      C2   C
ATOM   1420  C   GLU A 216      -4.344   0.249  -8.330  0.00  0.00      C2   C
ATOM   1421  O   GLU A 216      -3.719   1.290  -8.128  0.00  0.00      C2   O
ATOM   1422  CB  GLU A 216      -2.529  -1.194  -9.338  0.00  0.00      C2   C
ATOM   1423  CG  GLU A 216      -2.611  -2.483  -8.455  0.00  0.00      C2   C
ATOM   1424  CD  GLU A 216      -2.654  -2.310  -6.953  0.00  0.00      C2   C
ATOM   1425  OE1 GLU A 216      -3.465  -3.058  -6.370  0.00  0.00      C2   O
ATOM   1426  OE2 GLU A 216      -1.907  -1.474  -6.427  0.00  0.00      C2   O
ATOM   1427  H   GLU A 216      -3.117   0.755 -10.919  0.00  0.00      C2   H
ATOM   1428  HA  GLU A 216      -4.663  -1.385  -9.827  0.00  0.00      C2   H
ATOM   1429  HB3 GLU A 216      -1.859  -0.556  -8.762  0.00  0.00      C2   H
ATOM   1430  HB2 GLU A 216      -2.113  -1.401 -10.324  0.00  0.00      C2   H
ATOM   1431  HG3 GLU A 216      -1.702  -3.081  -8.504  0.00  0.00      C2   H
ATOM   1432  HG2 GLU A 216      -3.392  -3.149  -8.822  0.00  0.00      C2   H
ATOM   1433  N   GLY A 217      -5.278  -0.197  -7.524  0.00  0.00      C2   N
ATOM   1434  CA  GLY A 217      -5.918   0.612  -6.447  0.00  0.00      C2   C
ATOM   1435  C   GLY A 217      -7.444   0.774  -6.736  0.00  0.00      C2   C
ATOM   1436  O   GLY A 217      -8.064   1.387  -5.887  0.00  0.00      C2   O
ATOM   1437  H   GLY A 217      -5.531  -1.173  -7.586  0.00  0.00      C2   H
ATOM   1438  HA3 GLY A 217      -5.482   1.590  -6.244  0.00  0.00      C2   H
ATOM   1439  HA2 GLY A 217      -5.745   0.022  -5.547  0.00  0.00      C2   H
ATOM   1440  N   VAL A 218      -7.962   0.287  -7.888  0.00  0.00      C2   N
ATOM   1441  CA  VAL A 218      -9.370   0.142  -8.207  0.00  0.00      C2   C
ATOM   1442  C   VAL A 218     -10.089  -0.836  -7.233  0.00  0.00      C2   C
ATOM   1443  O   VAL A 218      -9.455  -1.743  -6.649  0.00  0.00      C2   O
ATOM   1444  CB  VAL A 218      -9.648  -0.335  -9.686  0.00  0.00      C2   C
ATOM   1445  CG1 VAL A 218      -9.378   0.795 -10.656  0.00  0.00      C2   C
ATOM   1446  CG2 VAL A 218      -8.796  -1.574 -10.107  0.00  0.00      C2   C
ATOM   1447  H   VAL A 218      -7.263  -0.145  -8.476  0.00  0.00      C2   H
ATOM   1448  HA  VAL A 218      -9.837   1.124  -8.132  0.00  0.00      C2   H
ATOM   1449  HB  VAL A 218     -10.705  -0.578  -9.796  0.00  0.00      C2   H
ATOM   1450 HG11 VAL A 218     -10.007   1.615 -10.310  0.00  0.00      C2   H
ATOM   1451 HG12 VAL A 218      -8.346   1.148 -10.647  0.00  0.00      C2   H
ATOM   1452 HG13 VAL A 218      -9.647   0.567 -11.687  0.00  0.00      C2   H
ATOM   1453 HG21 VAL A 218      -8.848  -2.375  -9.370  0.00  0.00      C2   H
ATOM   1454 HG22 VAL A 218      -8.879  -1.852 -11.158  0.00  0.00      C2   H
ATOM   1455 HG23 VAL A 218      -7.801  -1.175  -9.909  0.00  0.00      C2   H
ATOM   1456  N   THR A 219     -11.427  -0.696  -7.030  0.00  0.00      C2   N
ATOM   1457  CA  THR A 219     -12.315  -1.606  -6.289  0.00  0.00      C2   C
ATOM   1458  C   THR A 219     -12.602  -2.928  -6.992  0.00  0.00      C2   C
ATOM   1459  O   THR A 219     -12.851  -3.948  -6.357  0.00  0.00      C2   O
ATOM   1460  CB  THR A 219     -13.649  -0.899  -5.945  0.00  0.00      C2   C
ATOM   1461  OG1 THR A 219     -13.609   0.411  -5.530  0.00  0.00      C2   O
ATOM   1462  CG2 THR A 219     -14.592  -1.575  -4.900  0.00  0.00      C2   C
ATOM   1463  H   THR A 219     -11.960   0.059  -7.435  0.00  0.00      C2   H
ATOM   1464  HA  THR A 219     -11.836  -1.788  -5.327  0.00  0.00      C2   H
ATOM   1465  HB  THR A 219     -14.045  -0.815  -6.957  0.00  0.00      C2   H
ATOM   1466  HG1 THR A 219     -13.506   0.286  -4.583  0.00  0.00      C2   H
ATOM   1467 HG21 THR A 219     -15.436  -0.903  -4.751  0.00  0.00      C2   H
ATOM   1468 HG22 THR A 219     -15.034  -2.484  -5.308  0.00  0.00      C2   H
ATOM   1469 HG23 THR A 219     -14.168  -1.890  -3.946  0.00  0.00      C2   H
ATOM   1470  N   ALA A 220     -12.469  -2.968  -8.329  0.00  0.00      C2   N
ATOM   1471  CA  ALA A 220     -12.662  -4.206  -9.064  0.00  0.00      C2   C
ATOM   1472  C   ALA A 220     -12.381  -3.961 -10.591  0.00  0.00      C2   C
ATOM   1473  O   ALA A 220     -12.260  -2.808 -11.041  0.00  0.00      C2   O
ATOM   1474  CB  ALA A 220     -14.047  -4.820  -8.920  0.00  0.00      C2   C
ATOM   1475  H   ALA A 220     -12.247  -2.180  -8.920  0.00  0.00      C2   H
ATOM   1476  HA  ALA A 220     -11.947  -4.927  -8.669  0.00  0.00      C2   H
ATOM   1477  HB1 ALA A 220     -14.248  -5.397  -8.017  0.00  0.00      C2   H
ATOM   1478  HB2 ALA A 220     -14.765  -4.001  -8.891  0.00  0.00      C2   H
ATOM   1479  HB3 ALA A 220     -14.351  -5.545  -9.676  0.00  0.00      C2   H
ATOM   1480  N   ILE A 221     -12.280  -5.065 -11.378  0.00  0.00      C2   N
ATOM   1481  CA  ILE A 221     -12.124  -5.071 -12.883  0.00  0.00      C2   C
ATOM   1482  C   ILE A 221     -13.413  -5.629 -13.495  0.00  0.00      C2   C
ATOM   1483  O   ILE A 221     -13.822  -6.734 -13.084  0.00  0.00      C2   O
ATOM   1484  CB  ILE A 221     -10.967  -6.115 -13.299  0.00  0.00      C2   C
ATOM   1485  CG1 ILE A 221      -9.531  -5.733 -12.839  0.00  0.00      C2   C
ATOM   1486  CG2 ILE A 221     -10.885  -6.177 -14.839  0.00  0.00      C2   C
ATOM   1487  CD1 ILE A 221      -8.531  -6.873 -12.759  0.00  0.00      C2   C
ATOM   1488  H   ILE A 221     -12.321  -6.017 -11.045  0.00  0.00      C2   H
ATOM   1489  HA  ILE A 221     -11.896  -4.071 -13.252  0.00  0.00      C2   H
ATOM   1490  HB  ILE A 221     -11.270  -7.102 -12.949  0.00  0.00      C2   H
ATOM   1491 HG13 ILE A 221      -9.576  -5.286 -11.846  0.00  0.00      C2   H
ATOM   1492 HG12 ILE A 221      -9.182  -4.855 -13.381  0.00  0.00      C2   H
ATOM   1493 HG21 ILE A 221     -10.133  -6.926 -15.086  0.00  0.00      C2   H
ATOM   1494 HG22 ILE A 221     -11.771  -6.687 -15.219  0.00  0.00      C2   H
ATOM   1495 HG23 ILE A 221     -10.661  -5.160 -15.159  0.00  0.00      C2   H
ATOM   1496 HD11 ILE A 221      -8.687  -7.677 -13.478  0.00  0.00      C2   H
ATOM   1497 HD12 ILE A 221      -7.505  -6.539 -12.908  0.00  0.00      C2   H
ATOM   1498 HD13 ILE A 221      -8.546  -7.274 -11.746  0.00  0.00      C2   H
ATOM   1499  N   ILE A 222     -14.064  -4.839 -14.414  0.00  0.00      C2   N
ATOM   1500  CA  ILE A 222     -15.196  -5.408 -15.128  0.00  0.00      C2   C
ATOM   1501  C   ILE A 222     -14.626  -5.841 -16.448  0.00  0.00      C2   C
ATOM   1502  O   ILE A 222     -14.051  -5.015 -17.245  0.00  0.00      C2   O
ATOM   1503  CB  ILE A 222     -16.312  -4.370 -15.417  0.00  0.00      C2   C
ATOM   1504  CG1 ILE A 222     -17.085  -3.995 -14.115  0.00  0.00      C2   C
ATOM   1505  CG2 ILE A 222     -17.288  -4.759 -16.466  0.00  0.00      C2   C
ATOM   1506  CD1 ILE A 222     -17.905  -2.702 -14.227  0.00  0.00      C2   C
ATOM   1507  H   ILE A 222     -13.503  -4.048 -14.698  0.00  0.00      C2   H
ATOM   1508  HA  ILE A 222     -15.722  -6.228 -14.637  0.00  0.00      C2   H
ATOM   1509  HB  ILE A 222     -15.854  -3.443 -15.762  0.00  0.00      C2   H
ATOM   1510 HG13 ILE A 222     -16.337  -3.936 -13.325  0.00  0.00      C2   H
ATOM   1511 HG12 ILE A 222     -17.822  -4.704 -13.740  0.00  0.00      C2   H
ATOM   1512 HG21 ILE A 222     -17.313  -5.827 -16.678  0.00  0.00      C2   H
ATOM   1513 HG22 ILE A 222     -18.343  -4.532 -16.313  0.00  0.00      C2   H
ATOM   1514 HG23 ILE A 222     -16.976  -4.311 -17.409  0.00  0.00      C2   H
ATOM   1515 HD11 ILE A 222     -18.928  -2.878 -13.892  0.00  0.00      C2   H
ATOM   1516 HD12 ILE A 222     -17.508  -1.936 -13.561  0.00  0.00      C2   H
ATOM   1517 HD13 ILE A 222     -18.020  -2.261 -15.218  0.00  0.00      C2   H
ATOM   1518  N   PHE A 223     -14.607  -7.161 -16.563  0.00  0.00      C2   N
ATOM   1519  CA  PHE A 223     -13.944  -7.948 -17.578  0.00  0.00      C2   C
ATOM   1520  C   PHE A 223     -15.125  -8.563 -18.448  0.00  0.00      C2   C
ATOM   1521  O   PHE A 223     -16.163  -9.007 -17.901  0.00  0.00      C2   O
ATOM   1522  CB  PHE A 223     -12.985  -9.056 -17.008  0.00  0.00      C2   C
ATOM   1523  CG  PHE A 223     -11.932  -9.446 -18.030  0.00  0.00      C2   C
ATOM   1524  CD1 PHE A 223     -10.772  -8.630 -18.167  0.00  0.00      C2   C
ATOM   1525  CD2 PHE A 223     -12.170 -10.490 -18.959  0.00  0.00      C2   C
ATOM   1526  CE1 PHE A 223      -9.823  -8.970 -19.055  0.00  0.00      C2   C
ATOM   1527  CE2 PHE A 223     -11.208 -10.749 -19.940  0.00  0.00      C2   C
ATOM   1528  CZ  PHE A 223      -9.981 -10.001 -20.010  0.00  0.00      C2   C
ATOM   1529  H   PHE A 223     -15.153  -7.806 -16.010  0.00  0.00      C2   H
ATOM   1530  HA  PHE A 223     -13.352  -7.274 -18.197  0.00  0.00      C2   H
ATOM   1531  HB3 PHE A 223     -13.577  -9.910 -16.677  0.00  0.00      C2   H
ATOM   1532  HB2 PHE A 223     -12.510  -8.697 -16.095  0.00  0.00      C2   H
ATOM   1533  HD1 PHE A 223     -10.557  -7.822 -17.483  0.00  0.00      C2   H
ATOM   1534  HD2 PHE A 223     -13.077 -11.073 -18.904  0.00  0.00      C2   H
ATOM   1535  HE1 PHE A 223      -8.953  -8.335 -19.131  0.00  0.00      C2   H
ATOM   1536  HE2 PHE A 223     -11.355 -11.653 -20.514  0.00  0.00      C2   H
ATOM   1537  HZ  PHE A 223      -9.226 -10.291 -20.726  0.00  0.00      C2   H
ATOM   1538  N   CYS A 224     -14.920  -8.578 -19.775  0.00  0.00      C2   N
ATOM   1539  CA  CYS A 224     -15.921  -8.864 -20.774  0.00  0.00      C2   C
ATOM   1540  C   CYS A 224     -15.431 -10.029 -21.663  0.00  0.00      C2   C
ATOM   1541  O   CYS A 224     -14.431  -9.918 -22.407  0.00  0.00      C2   O
ATOM   1542  CB  CYS A 224     -16.364  -7.664 -21.672  0.00  0.00      C2   C
ATOM   1543  SG  CYS A 224     -17.016  -6.248 -20.678  0.00  0.00      C2   S
ATOM   1544  H   CYS A 224     -14.032  -8.209 -20.086  0.00  0.00      C2   H
ATOM   1545  HA  CYS A 224     -16.834  -9.312 -20.384  0.00  0.00      C2   H
ATOM   1546  HB3 CYS A 224     -17.190  -7.920 -22.335  0.00  0.00      C2   H
ATOM   1547  HB2 CYS A 224     -15.549  -7.198 -22.226  0.00  0.00      C2   H
ATOM   1548  HG  CYS A 224     -15.936  -5.951 -19.950  0.00  0.00      C2   H
ATOM   1549  N   VAL A 225     -16.131 -11.145 -21.756  0.00  0.00      C2   N
ATOM   1550  CA  VAL A 225     -15.846 -12.247 -22.683  0.00  0.00      C2   C
ATOM   1551  C   VAL A 225     -17.202 -12.455 -23.425  0.00  0.00      C2   C
ATOM   1552  O   VAL A 225     -18.209 -12.326 -22.791  0.00  0.00      C2   O
ATOM   1553  CB  VAL A 225     -15.347 -13.444 -21.888  0.00  0.00      C2   C
ATOM   1554  CG1 VAL A 225     -15.355 -14.777 -22.698  0.00  0.00      C2   C
ATOM   1555  CG2 VAL A 225     -14.011 -13.171 -21.177  0.00  0.00      C2   C
ATOM   1556  H   VAL A 225     -16.966 -11.306 -21.211  0.00  0.00      C2   H
ATOM   1557  HA  VAL A 225     -15.084 -11.920 -23.390  0.00  0.00      C2   H
ATOM   1558  HB  VAL A 225     -16.016 -13.620 -21.046  0.00  0.00      C2   H
ATOM   1559 HG11 VAL A 225     -15.096 -14.616 -23.744  0.00  0.00      C2   H
ATOM   1560 HG12 VAL A 225     -14.583 -15.468 -22.361  0.00  0.00      C2   H
ATOM   1561 HG13 VAL A 225     -16.391 -15.113 -22.666  0.00  0.00      C2   H
ATOM   1562 HG21 VAL A 225     -14.082 -12.259 -20.584  0.00  0.00      C2   H
ATOM   1563 HG22 VAL A 225     -13.684 -13.961 -20.501  0.00  0.00      C2   H
ATOM   1564 HG23 VAL A 225     -13.279 -13.114 -21.983  0.00  0.00      C2   H
ATOM   1565  N   ALA A 226     -17.171 -12.816 -24.678  0.00  0.00      C2   N
ATOM   1566  CA  ALA A 226     -18.302 -13.401 -25.413  0.00  0.00      C2   C
ATOM   1567  C   ALA A 226     -18.392 -14.956 -25.221  0.00  0.00      C2   C
ATOM   1568  O   ALA A 226     -17.294 -15.554 -25.432  0.00  0.00      C2   O
ATOM   1569  CB  ALA A 226     -18.255 -13.059 -26.946  0.00  0.00      C2   C
ATOM   1570  H   ALA A 226     -16.238 -12.962 -25.034  0.00  0.00      C2   H
ATOM   1571  HA  ALA A 226     -19.237 -12.972 -25.052  0.00  0.00      C2   H
ATOM   1572  HB1 ALA A 226     -17.257 -13.013 -27.382  0.00  0.00      C2   H
ATOM   1573  HB2 ALA A 226     -19.036 -13.633 -27.446  0.00  0.00      C2   H
ATOM   1574  HB3 ALA A 226     -18.619 -12.036 -27.052  0.00  0.00      C2   H
ATOM   1575  N   LEU A 227     -19.603 -15.527 -24.997  0.00  0.00      C2   N
ATOM   1576  CA  LEU A 227     -19.851 -16.937 -24.830  0.00  0.00      C2   C
ATOM   1577  C   LEU A 227     -20.025 -17.639 -26.209  0.00  0.00      C2   C
ATOM   1578  O   LEU A 227     -19.431 -18.704 -26.366  0.00  0.00      C2   O
ATOM   1579  CB  LEU A 227     -21.225 -17.261 -24.121  0.00  0.00      C2   C
ATOM   1580  CG  LEU A 227     -21.101 -16.994 -22.605  0.00  0.00      C2   C
ATOM   1581  CD1 LEU A 227     -22.470 -16.479 -22.104  0.00  0.00      C2   C
ATOM   1582  CD2 LEU A 227     -20.780 -18.307 -21.866  0.00  0.00      C2   C
ATOM   1583  H   LEU A 227     -20.428 -14.963 -24.849  0.00  0.00      C2   H
ATOM   1584  HA  LEU A 227     -18.976 -17.445 -24.424  0.00  0.00      C2   H
ATOM   1585  HB3 LEU A 227     -21.739 -18.198 -24.336  0.00  0.00      C2   H
ATOM   1586  HB2 LEU A 227     -21.862 -16.465 -24.508  0.00  0.00      C2   H
ATOM   1587  HG  LEU A 227     -20.313 -16.252 -22.472  0.00  0.00      C2   H
ATOM   1588 HD11 LEU A 227     -22.598 -15.533 -22.630  0.00  0.00      C2   H
ATOM   1589 HD12 LEU A 227     -23.226 -17.239 -22.304  0.00  0.00      C2   H
ATOM   1590 HD13 LEU A 227     -22.507 -16.243 -21.041  0.00  0.00      C2   H
ATOM   1591 HD21 LEU A 227     -19.804 -18.670 -22.187  0.00  0.00      C2   H
ATOM   1592 HD22 LEU A 227     -20.772 -18.144 -20.789  0.00  0.00      C2   H
ATOM   1593 HD23 LEU A 227     -21.471 -19.109 -22.125  0.00  0.00      C2   H
ATOM   1594  N   SER A 228     -20.676 -16.907 -27.085  0.00  0.00      C2   N
ATOM   1595  CA  SER A 228     -20.967 -17.479 -28.441  0.00  0.00      C2   C
ATOM   1596  C   SER A 228     -19.865 -18.219 -29.172  0.00  0.00      C2   C
ATOM   1597  O   SER A 228     -20.185 -19.054 -30.008  0.00  0.00      C2   O
ATOM   1598  CB  SER A 228     -21.594 -16.376 -29.363  0.00  0.00      C2   C
ATOM   1599  OG  SER A 228     -20.791 -15.213 -29.462  0.00  0.00      C2   O
ATOM   1600  H   SER A 228     -21.085 -16.049 -26.742  0.00  0.00      C2   H
ATOM   1601  HA  SER A 228     -21.741 -18.238 -28.328  0.00  0.00      C2   H
ATOM   1602  HB3 SER A 228     -22.558 -16.036 -28.985  0.00  0.00      C2   H
ATOM   1603  HB2 SER A 228     -21.660 -16.701 -30.401  0.00  0.00      C2   H
ATOM   1604  HG  SER A 228     -19.933 -15.397 -29.852  0.00  0.00      C2   H
ATOM   1605  N   ASP A 229     -18.575 -17.820 -28.964  0.00  0.00      C2   N
ATOM   1606  CA  ASP A 229     -17.453 -18.046 -29.878  0.00  0.00      C2   C
ATOM   1607  C   ASP A 229     -16.539 -19.266 -29.420  0.00  0.00      C2   C
ATOM   1608  O   ASP A 229     -15.405 -19.445 -29.881  0.00  0.00      C2   O
ATOM   1609  CB  ASP A 229     -16.562 -16.886 -30.175  0.00  0.00      C2   C
ATOM   1610  CG  ASP A 229     -17.258 -15.610 -30.597  0.00  0.00      C2   C
ATOM   1611  OD1 ASP A 229     -18.421 -15.660 -30.948  0.00  0.00      C2   O
ATOM   1612  OD2 ASP A 229     -16.542 -14.607 -30.568  0.00  0.00      C2   O
ATOM   1613  H   ASP A 229     -18.284 -16.997 -28.455  0.00  0.00      C2   H
ATOM   1614  HA  ASP A 229     -17.919 -18.242 -30.844  0.00  0.00      C2   H
ATOM   1615  HB3 ASP A 229     -15.918 -17.049 -31.039  0.00  0.00      C2   H
ATOM   1616  HB2 ASP A 229     -15.871 -16.674 -29.359  0.00  0.00      C2   H
ATOM   1617  N   TYR A 230     -17.112 -20.183 -28.656  0.00  0.00      C2   N
ATOM   1618  CA  TYR A 230     -16.461 -21.410 -28.146  0.00  0.00      C2   C
ATOM   1619  C   TYR A 230     -16.149 -22.430 -29.180  0.00  0.00      C2   C
ATOM   1620  O   TYR A 230     -15.195 -23.113 -29.014  0.00  0.00      C2   O
ATOM   1621  CB  TYR A 230     -17.360 -22.079 -27.146  0.00  0.00      C2   C
ATOM   1622  CG  TYR A 230     -18.651 -22.852 -27.558  0.00  0.00      C2   C
ATOM   1623  CD1 TYR A 230     -19.851 -22.152 -27.545  0.00  0.00      C2   C
ATOM   1624  CD2 TYR A 230     -18.606 -24.255 -27.878  0.00  0.00      C2   C
ATOM   1625  CE1 TYR A 230     -21.063 -22.715 -27.977  0.00  0.00      C2   C
ATOM   1626  CE2 TYR A 230     -19.799 -24.827 -28.240  0.00  0.00      C2   C
ATOM   1627  CZ  TYR A 230     -21.040 -24.099 -28.205  0.00  0.00      C2   C
ATOM   1628  OH  TYR A 230     -22.224 -24.660 -28.648  0.00  0.00      C2   O
ATOM   1629  H   TYR A 230     -18.111 -20.107 -28.525  0.00  0.00      C2   H
ATOM   1630  HA  TYR A 230     -15.525 -21.092 -27.689  0.00  0.00      C2   H
ATOM   1631  HB3 TYR A 230     -17.655 -21.193 -26.583  0.00  0.00      C2   H
ATOM   1632  HB2 TYR A 230     -16.815 -22.710 -26.443  0.00  0.00      C2   H
ATOM   1633  HD1 TYR A 230     -19.928 -21.095 -27.341  0.00  0.00      C2   H
ATOM   1634  HD2 TYR A 230     -17.671 -24.790 -27.803  0.00  0.00      C2   H
ATOM   1635  HE1 TYR A 230     -21.994 -22.175 -28.062  0.00  0.00      C2   H
ATOM   1636  HE2 TYR A 230     -19.786 -25.861 -28.551  0.00  0.00      C2   H
ATOM   1637  HH  TYR A 230     -22.272 -25.611 -28.529  0.00  0.00      C2   H
ATOM   1638  N   ASP A 231     -16.890 -22.506 -30.284  0.00  0.00      C2   N
ATOM   1639  CA  ASP A 231     -16.765 -23.413 -31.340  0.00  0.00      C2   C
ATOM   1640  C   ASP A 231     -15.841 -22.892 -32.438  0.00  0.00      C2   C
ATOM   1641  O   ASP A 231     -15.483 -23.616 -33.334  0.00  0.00      C2   O
ATOM   1642  CB  ASP A 231     -18.092 -23.959 -32.081  0.00  0.00      C2   C
ATOM   1643  CG  ASP A 231     -19.058 -22.918 -32.604  0.00  0.00      C2   C
ATOM   1644  OD1 ASP A 231     -20.124 -23.342 -33.102  0.00  0.00      C2   O
ATOM   1645  OD2 ASP A 231     -18.758 -21.713 -32.605  0.00  0.00      C2   O
ATOM   1646  H   ASP A 231     -17.635 -21.846 -30.457  0.00  0.00      C2   H
ATOM   1647  HA  ASP A 231     -16.500 -24.359 -30.866  0.00  0.00      C2   H
ATOM   1648  HB3 ASP A 231     -18.630 -24.629 -31.409  0.00  0.00      C2   H
ATOM   1649  HB2 ASP A 231     -17.782 -24.565 -32.932  0.00  0.00      C2   H
ATOM   1650  N   LEU A 232     -15.536 -21.606 -32.365  0.00  0.00      C2   N
ATOM   1651  CA  LEU A 232     -14.730 -20.936 -33.313  0.00  0.00      C2   C
ATOM   1652  C   LEU A 232     -13.248 -21.343 -33.225  0.00  0.00      C2   C
ATOM   1653  O   LEU A 232     -12.567 -20.832 -32.292  0.00  0.00      C2   O
ATOM   1654  CB  LEU A 232     -14.945 -19.373 -33.096  0.00  0.00      C2   C
ATOM   1655  CG  LEU A 232     -14.630 -18.520 -34.374  0.00  0.00      C2   C
ATOM   1656  CD1 LEU A 232     -15.523 -17.278 -34.286  0.00  0.00      C2   C
ATOM   1657  CD2 LEU A 232     -13.183 -17.925 -34.564  0.00  0.00      C2   C
ATOM   1658  H   LEU A 232     -15.766 -21.116 -31.513  0.00  0.00      C2   H
ATOM   1659  HA  LEU A 232     -15.020 -21.152 -34.342  0.00  0.00      C2   H
ATOM   1660  HB3 LEU A 232     -14.414 -19.017 -32.213  0.00  0.00      C2   H
ATOM   1661  HB2 LEU A 232     -15.995 -19.137 -32.925  0.00  0.00      C2   H
ATOM   1662  HG  LEU A 232     -14.969 -19.057 -35.261  0.00  0.00      C2   H
ATOM   1663 HD11 LEU A 232     -16.558 -17.569 -34.465  0.00  0.00      C2   H
ATOM   1664 HD12 LEU A 232     -15.560 -16.787 -33.314  0.00  0.00      C2   H
ATOM   1665 HD13 LEU A 232     -15.249 -16.448 -34.937  0.00  0.00      C2   H
ATOM   1666 HD21 LEU A 232     -12.850 -18.030 -35.597  0.00  0.00      C2   H
ATOM   1667 HD22 LEU A 232     -13.028 -16.912 -34.193  0.00  0.00      C2   H
ATOM   1668 HD23 LEU A 232     -12.434 -18.484 -34.004  0.00  0.00      C2   H
ATOM   1669  N   VAL A 233     -12.772 -22.312 -34.034  0.00  0.00      C2   N
ATOM   1670  CA  VAL A 233     -11.356 -22.748 -34.070  0.00  0.00      C2   C
ATOM   1671  C   VAL A 233     -10.489 -21.589 -34.673  0.00  0.00      C2   C
ATOM   1672  O   VAL A 233     -10.996 -20.752 -35.448  0.00  0.00      C2   O
ATOM   1673  CB  VAL A 233     -11.121 -24.011 -34.958  0.00  0.00      C2   C
ATOM   1674  CG1 VAL A 233     -11.923 -25.231 -34.376  0.00  0.00      C2   C
ATOM   1675  CG2 VAL A 233     -11.272 -23.789 -36.471  0.00  0.00      C2   C
ATOM   1676  H   VAL A 233     -13.464 -22.851 -34.533  0.00  0.00      C2   H
ATOM   1677  HA  VAL A 233     -11.046 -22.894 -33.035  0.00  0.00      C2   H
ATOM   1678  HB  VAL A 233     -10.084 -24.340 -34.902  0.00  0.00      C2   H
ATOM   1679 HG11 VAL A 233     -11.234 -25.537 -33.589  0.00  0.00      C2   H
ATOM   1680 HG12 VAL A 233     -12.920 -25.029 -33.982  0.00  0.00      C2   H
ATOM   1681 HG13 VAL A 233     -11.930 -26.043 -35.102  0.00  0.00      C2   H
ATOM   1682 HG21 VAL A 233     -11.285 -24.724 -37.031  0.00  0.00      C2   H
ATOM   1683 HG22 VAL A 233     -12.211 -23.253 -36.611  0.00  0.00      C2   H
ATOM   1684 HG23 VAL A 233     -10.417 -23.147 -36.687  0.00  0.00      C2   H
ATOM   1685  N   LEU A 234      -9.197 -21.534 -34.310  0.00  0.00      C2   N
ATOM   1686  CA  LEU A 234      -8.344 -20.490 -34.768  0.00  0.00      C2   C
ATOM   1687  C   LEU A 234      -7.610 -20.855 -36.020  0.00  0.00      C2   C
ATOM   1688  O   LEU A 234      -7.204 -22.034 -36.113  0.00  0.00      C2   O
ATOM   1689  CB  LEU A 234      -7.481 -19.896 -33.540  0.00  0.00      C2   C
ATOM   1690  CG  LEU A 234      -8.241 -19.361 -32.298  0.00  0.00      C2   C
ATOM   1691  CD1 LEU A 234      -7.287 -18.808 -31.147  0.00  0.00      C2   C
ATOM   1692  CD2 LEU A 234      -9.131 -18.183 -32.671  0.00  0.00      C2   C
ATOM   1693  H   LEU A 234      -8.895 -22.171 -33.586  0.00  0.00      C2   H
ATOM   1694  HA  LEU A 234      -8.952 -19.665 -35.139  0.00  0.00      C2   H
ATOM   1695  HB3 LEU A 234      -6.762 -19.136 -33.848  0.00  0.00      C2   H
ATOM   1696  HB2 LEU A 234      -6.768 -20.693 -33.330  0.00  0.00      C2   H
ATOM   1697  HG  LEU A 234      -8.953 -20.094 -31.918  0.00  0.00      C2   H
ATOM   1698 HD11 LEU A 234      -7.864 -18.712 -30.227  0.00  0.00      C2   H
ATOM   1699 HD12 LEU A 234      -6.318 -19.307 -31.147  0.00  0.00      C2   H
ATOM   1700 HD13 LEU A 234      -6.909 -17.834 -31.459  0.00  0.00      C2   H
ATOM   1701 HD21 LEU A 234     -10.129 -18.618 -32.613  0.00  0.00      C2   H
ATOM   1702 HD22 LEU A 234      -9.088 -17.334 -31.989  0.00  0.00      C2   H
ATOM   1703 HD23 LEU A 234      -9.020 -17.895 -33.717  0.00  0.00      C2   H
ATOM   1704  N   ALA A 235      -7.489 -19.895 -37.035  0.00  0.00      C2   N
ATOM   1705  CA  ALA A 235      -6.927 -20.020 -38.348  0.00  0.00      C2   C
ATOM   1706  C   ALA A 235      -5.408 -20.337 -38.409  0.00  0.00      C2   C
ATOM   1707  O   ALA A 235      -4.994 -21.127 -39.247  0.00  0.00      C2   O
ATOM   1708  CB  ALA A 235      -7.254 -18.761 -39.236  0.00  0.00      C2   C
ATOM   1709  H   ALA A 235      -7.960 -19.018 -36.864  0.00  0.00      C2   H
ATOM   1710  HA  ALA A 235      -7.402 -20.885 -38.811  0.00  0.00      C2   H
ATOM   1711  HB1 ALA A 235      -6.715 -17.903 -38.835  0.00  0.00      C2   H
ATOM   1712  HB2 ALA A 235      -7.115 -18.809 -40.316  0.00  0.00      C2   H
ATOM   1713  HB3 ALA A 235      -8.307 -18.488 -39.165  0.00  0.00      C2   H
ATOM   1714  N   GLU A 236      -4.581 -19.698 -37.584  0.00  0.00      C2   N
ATOM   1715  CA  GLU A 236      -3.128 -19.743 -37.583  0.00  0.00      C2   C
ATOM   1716  C   GLU A 236      -2.635 -20.374 -36.231  0.00  0.00      C2   C
ATOM   1717  O   GLU A 236      -1.658 -21.127 -36.306  0.00  0.00      C2   O
ATOM   1718  CB  GLU A 236      -2.558 -18.377 -37.954  0.00  0.00      C2   C
ATOM   1719  CG  GLU A 236      -3.238 -17.620 -39.147  0.00  0.00      C2   C
ATOM   1720  CD  GLU A 236      -2.528 -16.324 -39.350  0.00  0.00      C2   C
ATOM   1721  OE1 GLU A 236      -1.914 -16.198 -40.431  0.00  0.00      C2   O
ATOM   1722  OE2 GLU A 236      -2.664 -15.373 -38.476  0.00  0.00      C2   O
ATOM   1723  H   GLU A 236      -4.941 -18.937 -37.027  0.00  0.00      C2   H
ATOM   1724  HA  GLU A 236      -2.772 -20.476 -38.307  0.00  0.00      C2   H
ATOM   1725  HB3 GLU A 236      -1.533 -18.507 -38.300  0.00  0.00      C2   H
ATOM   1726  HB2 GLU A 236      -2.560 -17.706 -37.095  0.00  0.00      C2   H
ATOM   1727  HG3 GLU A 236      -4.263 -17.334 -38.913  0.00  0.00      C2   H
ATOM   1728  HG2 GLU A 236      -3.300 -18.121 -40.112  0.00  0.00      C2   H
ATOM   1729  N   ASP A 237      -3.225 -20.097 -35.090  0.00  0.00      C2   N
ATOM   1730  CA  ASP A 237      -3.000 -20.754 -33.801  0.00  0.00      C2   C
ATOM   1731  C   ASP A 237      -3.546 -22.158 -33.848  0.00  0.00      C2   C
ATOM   1732  O   ASP A 237      -4.759 -22.379 -33.902  0.00  0.00      C2   O
ATOM   1733  CB  ASP A 237      -3.524 -20.063 -32.547  0.00  0.00      C2   C
ATOM   1734  CG  ASP A 237      -2.989 -18.611 -32.399  0.00  0.00      C2   C
ATOM   1735  OD1 ASP A 237      -1.769 -18.330 -32.667  0.00  0.00      C2   O
ATOM   1736  OD2 ASP A 237      -3.813 -17.750 -31.986  0.00  0.00      C2   O
ATOM   1737  H   ASP A 237      -3.992 -19.441 -35.122  0.00  0.00      C2   H
ATOM   1738  HA  ASP A 237      -1.916 -20.846 -33.743  0.00  0.00      C2   H
ATOM   1739  HB3 ASP A 237      -3.195 -20.540 -31.624  0.00  0.00      C2   H
ATOM   1740  HB2 ASP A 237      -4.604 -20.196 -32.613  0.00  0.00      C2   H
ATOM   1741  N   GLU A 238      -2.576 -23.070 -34.028  0.00  0.00      C2   N
ATOM   1742  CA  GLU A 238      -2.957 -24.520 -34.035  0.00  0.00      C2   C
ATOM   1743  C   GLU A 238      -3.489 -25.088 -32.717  0.00  0.00      C2   C
ATOM   1744  O   GLU A 238      -2.833 -24.810 -31.733  0.00  0.00      C2   O
ATOM   1745  CB  GLU A 238      -1.774 -25.391 -34.517  0.00  0.00      C2   C
ATOM   1746  CG  GLU A 238      -1.190 -24.916 -35.856  0.00  0.00      C2   C
ATOM   1747  CD  GLU A 238      -0.007 -25.704 -36.346  0.00  0.00      C2   C
ATOM   1748  OE1 GLU A 238       1.118 -25.338 -35.881  0.00  0.00      C2   O
ATOM   1749  OE2 GLU A 238      -0.172 -26.493 -37.316  0.00  0.00      C2   O
ATOM   1750  H   GLU A 238      -1.582 -22.892 -34.018  0.00  0.00      C2   H
ATOM   1751  HA  GLU A 238      -3.821 -24.649 -34.688  0.00  0.00      C2   H
ATOM   1752  HB3 GLU A 238      -2.136 -26.409 -34.663  0.00  0.00      C2   H
ATOM   1753  HB2 GLU A 238      -1.124 -25.505 -33.650  0.00  0.00      C2   H
ATOM   1754  HG3 GLU A 238      -0.861 -23.877 -35.846  0.00  0.00      C2   H
ATOM   1755  HG2 GLU A 238      -1.960 -24.874 -36.626  0.00  0.00      C2   H
ATOM   1756  N   GLU A 239      -4.571 -25.871 -32.721  0.00  0.00      C2   N
ATOM   1757  CA  GLU A 239      -5.236 -26.464 -31.552  0.00  0.00      C2   C
ATOM   1758  C   GLU A 239      -5.604 -25.381 -30.444  0.00  0.00      C2   C
ATOM   1759  O   GLU A 239      -5.422 -25.665 -29.266  0.00  0.00      C2   O
ATOM   1760  CB  GLU A 239      -4.504 -27.748 -30.955  0.00  0.00      C2   C
ATOM   1761  CG  GLU A 239      -4.132 -28.841 -32.043  0.00  0.00      C2   C
ATOM   1762  CD  GLU A 239      -5.356 -29.531 -32.618  0.00  0.00      C2   C
ATOM   1763  OE1 GLU A 239      -6.136 -28.787 -33.270  0.00  0.00      C2   O
ATOM   1764  OE2 GLU A 239      -5.479 -30.740 -32.465  0.00  0.00      C2   O
ATOM   1765  H   GLU A 239      -5.024 -26.086 -33.597  0.00  0.00      C2   H
ATOM   1766  HA  GLU A 239      -6.247 -26.764 -31.827  0.00  0.00      C2   H
ATOM   1767  HB3 GLU A 239      -5.205 -28.210 -30.260  0.00  0.00      C2   H
ATOM   1768  HB2 GLU A 239      -3.571 -27.472 -30.464  0.00  0.00      C2   H
ATOM   1769  HG3 GLU A 239      -3.347 -29.522 -31.714  0.00  0.00      C2   H
ATOM   1770  HG2 GLU A 239      -3.614 -28.303 -32.837  0.00  0.00      C2   H
ATOM   1771  N   MET A 240      -6.179 -24.299 -30.916  0.00  0.00      C2   N
ATOM   1772  CA  MET A 240      -6.874 -23.355 -30.016  0.00  0.00      C2   C
ATOM   1773  C   MET A 240      -8.157 -22.929 -30.705  0.00  0.00      C2   C
ATOM   1774  O   MET A 240      -8.201 -22.911 -31.919  0.00  0.00      C2   O
ATOM   1775  CB  MET A 240      -5.974 -22.168 -29.766  0.00  0.00      C2   C
ATOM   1776  CG  MET A 240      -4.834 -22.353 -28.758  0.00  0.00      C2   C
ATOM   1777  SD  MET A 240      -3.612 -21.015 -28.593  0.00  0.00      C2   S
ATOM   1778  CE  MET A 240      -4.666 -19.617 -27.911  0.00  0.00      C2   C
ATOM   1779  H   MET A 240      -6.339 -24.135 -31.900  0.00  0.00      C2   H
ATOM   1780  HA  MET A 240      -7.131 -23.869 -29.090  0.00  0.00      C2   H
ATOM   1781  HB3 MET A 240      -6.621 -21.323 -29.529  0.00  0.00      C2   H
ATOM   1782  HB2 MET A 240      -5.574 -21.845 -30.728  0.00  0.00      C2   H
ATOM   1783  HG3 MET A 240      -4.208 -23.208 -29.015  0.00  0.00      C2   H
ATOM   1784  HG2 MET A 240      -5.275 -22.643 -27.804  0.00  0.00      C2   H
ATOM   1785  HE1 MET A 240      -5.101 -19.824 -26.934  0.00  0.00      C2   H
ATOM   1786  HE2 MET A 240      -4.058 -18.721 -27.779  0.00  0.00      C2   H
ATOM   1787  HE3 MET A 240      -5.410 -19.354 -28.663  0.00  0.00      C2   H
ATOM   1788  N   ASN A 241      -9.070 -22.477 -29.847  0.00  0.00      C2   N
ATOM   1789  CA  ASN A 241     -10.303 -21.792 -30.265  0.00  0.00      C2   C
ATOM   1790  C   ASN A 241     -10.324 -20.441 -29.532  0.00  0.00      C2   C
ATOM   1791  O   ASN A 241      -9.672 -20.404 -28.473  0.00  0.00      C2   O
ATOM   1792  CB  ASN A 241     -11.499 -22.538 -29.743  0.00  0.00      C2   C
ATOM   1793  CG  ASN A 241     -11.722 -23.936 -30.284  0.00  0.00      C2   C
ATOM   1794  OD1 ASN A 241     -10.847 -24.545 -30.963  0.00  0.00      C2   O
ATOM   1795  ND2 ASN A 241     -12.929 -24.417 -30.018  0.00  0.00      C2   N
ATOM   1796  H   ASN A 241      -8.964 -22.510 -28.844  0.00  0.00      C2   H
ATOM   1797  HA  ASN A 241     -10.418 -21.643 -31.339  0.00  0.00      C2   H
ATOM   1798  HB3 ASN A 241     -12.327 -21.855 -29.932  0.00  0.00      C2   H
ATOM   1799  HB2 ASN A 241     -11.183 -22.717 -28.716  0.00  0.00      C2   H
ATOM   1800 HD22 ASN A 241     -13.282 -25.314 -30.320  0.00  0.00      C2   H
ATOM   1801 HD21 ASN A 241     -13.527 -23.804 -29.482  0.00  0.00      C2   H
ATOM   1802  N   ARG A 242     -11.143 -19.541 -30.049  0.00  0.00      C2   N
ATOM   1803  CA  ARG A 242     -11.214 -18.200 -29.596  0.00  0.00      C2   C
ATOM   1804  C   ARG A 242     -11.372 -17.993 -28.031  0.00  0.00      C2   C
ATOM   1805  O   ARG A 242     -10.771 -17.171 -27.428  0.00  0.00      C2   O
ATOM   1806  CB  ARG A 242     -12.148 -17.396 -30.484  0.00  0.00      C2   C
ATOM   1807  CG  ARG A 242     -12.236 -15.945 -29.972  0.00  0.00      C2   C
ATOM   1808  CD  ARG A 242     -13.223 -15.135 -30.825  0.00  0.00      C2   C
ATOM   1809  NE  ARG A 242     -12.801 -14.819 -32.191  0.00  0.00      C2   N
ATOM   1810  CZ  ARG A 242     -13.691 -14.258 -33.065  0.00  0.00      C2   C
ATOM   1811  NH1 ARG A 242     -14.982 -14.093 -32.765  0.00  0.00      C2   N
ATOM   1812  NH2 ARG A 242     -13.182 -13.946 -34.250  0.00  0.00      C2   N
ATOM   1813  H   ARG A 242     -11.515 -19.715 -30.972  0.00  0.00      C2   H
ATOM   1814  HA  ARG A 242     -10.235 -17.828 -29.898  0.00  0.00      C2   H
ATOM   1815  HB3 ARG A 242     -13.190 -17.707 -30.399  0.00  0.00      C2   H
ATOM   1816  HB2 ARG A 242     -11.776 -17.403 -31.508  0.00  0.00      C2   H
ATOM   1817  HG3 ARG A 242     -11.182 -15.690 -30.090  0.00  0.00      C2   H
ATOM   1818  HG2 ARG A 242     -12.522 -15.720 -28.945  0.00  0.00      C2   H
ATOM   1819  HD3 ARG A 242     -13.445 -14.181 -30.346  0.00  0.00      C2   H
ATOM   1820  HD2 ARG A 242     -14.121 -15.753 -30.826  0.00  0.00      C2   H
ATOM   1821  HE  ARG A 242     -11.818 -14.937 -32.387  0.00  0.00      C2   H
ATOM   1822 HH12 ARG A 242     -15.580 -13.758 -33.507  0.00  0.00      C2   H
ATOM   1823 HH11 ARG A 242     -15.489 -14.386 -31.943  0.00  0.00      C2   H
ATOM   1824 HH22 ARG A 242     -13.585 -13.144 -34.713  0.00  0.00      C2   H
ATOM   1825 HH21 ARG A 242     -12.224 -14.209 -34.432  0.00  0.00      C2   H
ATOM   1826  N   MET A 243     -12.181 -18.859 -27.418  0.00  0.00      C2   N
ATOM   1827  CA  MET A 243     -12.469 -18.952 -25.993  0.00  0.00      C2   C
ATOM   1828  C   MET A 243     -11.285 -19.210 -25.094  0.00  0.00      C2   C
ATOM   1829  O   MET A 243     -11.259 -18.906 -23.955  0.00  0.00      C2   O
ATOM   1830  CB  MET A 243     -13.678 -19.874 -25.690  0.00  0.00      C2   C
ATOM   1831  CG  MET A 243     -13.960 -20.148 -24.206  0.00  0.00      C2   C
ATOM   1832  SD  MET A 243     -15.644 -20.742 -23.948  0.00  0.00      C2   S
ATOM   1833  CE  MET A 243     -16.619 -19.245 -24.206  0.00  0.00      C2   C
ATOM   1834  H   MET A 243     -12.706 -19.476 -28.021  0.00  0.00      C2   H
ATOM   1835  HA  MET A 243     -12.735 -17.959 -25.630  0.00  0.00      C2   H
ATOM   1836  HB3 MET A 243     -13.328 -20.810 -26.124  0.00  0.00      C2   H
ATOM   1837  HB2 MET A 243     -14.613 -19.614 -26.186  0.00  0.00      C2   H
ATOM   1838  HG3 MET A 243     -13.922 -19.185 -23.697  0.00  0.00      C2   H
ATOM   1839  HG2 MET A 243     -13.214 -20.805 -23.757  0.00  0.00      C2   H
ATOM   1840  HE1 MET A 243     -16.959 -19.060 -25.224  0.00  0.00      C2   H
ATOM   1841  HE2 MET A 243     -17.532 -19.318 -23.616  0.00  0.00      C2   H
ATOM   1842  HE3 MET A 243     -16.097 -18.372 -23.813  0.00  0.00      C2   H
ATOM   1843  N   HIE A 244     -10.244 -19.802 -25.732  0.00  0.00      C2   N
ATOM   1844  CA  HIE A 244      -8.915 -20.006 -25.175  0.00  0.00      C2   C
ATOM   1845  C   HIE A 244      -8.070 -18.724 -25.236  0.00  0.00      C2   C
ATOM   1846  O   HIE A 244      -7.376 -18.339 -24.243  0.00  0.00      C2   O
ATOM   1847  CB  HIE A 244      -8.045 -21.183 -25.571  0.00  0.00      C2   C
ATOM   1848  CG  HIE A 244      -8.806 -22.471 -25.644  0.00  0.00      C2   C
ATOM   1849  ND1 HIE A 244      -9.032 -23.210 -26.795  0.00  0.00      C2   N
ATOM   1850  CD2 HIE A 244      -9.627 -23.017 -24.683  0.00  0.00      C2   C
ATOM   1851  CE1 HIE A 244      -9.980 -24.009 -26.500  0.00  0.00      C2   C
ATOM   1852  NE2 HIE A 244     -10.395 -24.018 -25.246  0.00  0.00      C2   N
ATOM   1853  H   HIE A 244     -10.412 -20.127 -26.674  0.00  0.00      C2   H
ATOM   1854  HA  HIE A 244      -9.061 -20.234 -24.119  0.00  0.00      C2   H
ATOM   1855  HB3 HIE A 244      -7.206 -21.262 -24.879  0.00  0.00      C2   H
ATOM   1856  HB2 HIE A 244      -7.537 -21.039 -26.524  0.00  0.00      C2   H
ATOM   1857  HD2 HIE A 244      -9.749 -22.621 -23.686  0.00  0.00      C2   H
ATOM   1858  HE1 HIE A 244     -10.319 -24.787 -27.168  0.00  0.00      C2   H
ATOM   1859  HE2 HIE A 244     -11.174 -24.549 -24.882  0.00  0.00      C2   H
ATOM   1860  N   GLU A 245      -8.148 -17.974 -26.343  0.00  0.00      C2   N
ATOM   1861  CA  GLU A 245      -7.604 -16.644 -26.496  0.00  0.00      C2   C
ATOM   1862  C   GLU A 245      -8.180 -15.622 -25.579  0.00  0.00      C2   C
ATOM   1863  O   GLU A 245      -7.357 -14.873 -25.057  0.00  0.00      C2   O
ATOM   1864  CB  GLU A 245      -7.502 -16.370 -27.976  0.00  0.00      C2   C
ATOM   1865  CG  GLU A 245      -7.427 -14.866 -28.533  0.00  0.00      C2   C
ATOM   1866  CD  GLU A 245      -7.203 -14.682 -30.039  0.00  0.00      C2   C
ATOM   1867  OE1 GLU A 245      -6.040 -14.862 -30.449  0.00  0.00      C2   O
ATOM   1868  OE2 GLU A 245      -8.068 -14.333 -30.871  0.00  0.00      C2   O
ATOM   1869  H   GLU A 245      -8.722 -18.289 -27.112  0.00  0.00      C2   H
ATOM   1870  HA  GLU A 245      -6.552 -16.711 -26.219  0.00  0.00      C2   H
ATOM   1871  HB3 GLU A 245      -8.436 -16.699 -28.432  0.00  0.00      C2   H
ATOM   1872  HB2 GLU A 245      -6.647 -16.899 -28.395  0.00  0.00      C2   H
ATOM   1873  HG3 GLU A 245      -6.579 -14.382 -28.048  0.00  0.00      C2   H
ATOM   1874  HG2 GLU A 245      -8.334 -14.301 -28.322  0.00  0.00      C2   H
ATOM   1875  N   SER A 246      -9.518 -15.648 -25.377  0.00  0.00      C2   N
ATOM   1876  CA  SER A 246     -10.181 -14.877 -24.353  0.00  0.00      C2   C
ATOM   1877  C   SER A 246      -9.662 -15.326 -22.935  0.00  0.00      C2   C
ATOM   1878  O   SER A 246      -9.382 -14.424 -22.124  0.00  0.00      C2   O
ATOM   1879  CB  SER A 246     -11.705 -15.221 -24.289  0.00  0.00      C2   C
ATOM   1880  OG  SER A 246     -12.192 -15.135 -25.662  0.00  0.00      C2   O
ATOM   1881  H   SER A 246     -10.154 -16.022 -26.066  0.00  0.00      C2   H
ATOM   1882  HA  SER A 246     -10.103 -13.845 -24.693  0.00  0.00      C2   H
ATOM   1883  HB3 SER A 246     -12.253 -14.494 -23.690  0.00  0.00      C2   H
ATOM   1884  HB2 SER A 246     -11.868 -16.218 -23.879  0.00  0.00      C2   H
ATOM   1885  HG  SER A 246     -13.125 -15.358 -25.623  0.00  0.00      C2   H
ATOM   1886  N   MET A 247      -9.347 -16.607 -22.695  0.00  0.00      C2   N
ATOM   1887  CA  MET A 247      -8.696 -17.097 -21.502  0.00  0.00      C2   C
ATOM   1888  C   MET A 247      -7.273 -16.566 -21.213  0.00  0.00      C2   C
ATOM   1889  O   MET A 247      -6.976 -16.401 -20.063  0.00  0.00      C2   O
ATOM   1890  CB  MET A 247      -8.704 -18.637 -21.352  0.00  0.00      C2   C
ATOM   1891  CG  MET A 247      -7.834 -19.348 -20.355  0.00  0.00      C2   C
ATOM   1892  SD  MET A 247      -7.954 -21.112 -20.321  0.00  0.00      C2   S
ATOM   1893  CE  MET A 247      -9.736 -21.166 -19.988  0.00  0.00      C2   C
ATOM   1894  H   MET A 247      -9.505 -17.287 -23.424  0.00  0.00      C2   H
ATOM   1895  HA  MET A 247      -9.333 -16.586 -20.780  0.00  0.00      C2   H
ATOM   1896  HB3 MET A 247      -8.400 -19.092 -22.295  0.00  0.00      C2   H
ATOM   1897  HB2 MET A 247      -9.756 -18.903 -21.247  0.00  0.00      C2   H
ATOM   1898  HG3 MET A 247      -8.235 -18.854 -19.470  0.00  0.00      C2   H
ATOM   1899  HG2 MET A 247      -6.777 -19.104 -20.456  0.00  0.00      C2   H
ATOM   1900  HE1 MET A 247      -9.980 -22.157 -19.606  0.00  0.00      C2   H
ATOM   1901  HE2 MET A 247     -10.005 -20.529 -19.146  0.00  0.00      C2   H
ATOM   1902  HE3 MET A 247     -10.385 -20.880 -20.815  0.00  0.00      C2   H
ATOM   1903  N   LYS A 248      -6.489 -16.376 -22.281  0.00  0.00      C2   N
ATOM   1904  CA  LYS A 248      -5.169 -15.769 -22.247  0.00  0.00      C2   C
ATOM   1905  C   LYS A 248      -5.276 -14.329 -21.805  0.00  0.00      C2   C
ATOM   1906  O   LYS A 248      -4.398 -13.840 -21.082  0.00  0.00      C2   O
ATOM   1907  CB  LYS A 248      -4.245 -16.039 -23.499  0.00  0.00      C2   C
ATOM   1908  CG  LYS A 248      -4.010 -17.571 -23.725  0.00  0.00      C2   C
ATOM   1909  CD  LYS A 248      -3.085 -17.897 -24.894  0.00  0.00      C2   C
ATOM   1910  CE  LYS A 248      -1.696 -17.280 -24.793  0.00  0.00      C2   C
ATOM   1911  NZ  LYS A 248      -0.818 -17.825 -25.888  0.00  0.00      C2   N
ATOM   1912  H   LYS A 248      -6.674 -16.770 -23.193  0.00  0.00      C2   H
ATOM   1913  HA  LYS A 248      -4.617 -16.241 -21.435  0.00  0.00      C2   H
ATOM   1914  HB3 LYS A 248      -3.377 -15.435 -23.235  0.00  0.00      C2   H
ATOM   1915  HB2 LYS A 248      -4.691 -15.553 -24.367  0.00  0.00      C2   H
ATOM   1916  HG3 LYS A 248      -4.993 -18.037 -23.799  0.00  0.00      C2   H
ATOM   1917  HG2 LYS A 248      -3.611 -18.078 -22.847  0.00  0.00      C2   H
ATOM   1918  HD3 LYS A 248      -3.592 -17.631 -25.821  0.00  0.00      C2   H
ATOM   1919  HD2 LYS A 248      -2.999 -18.975 -25.028  0.00  0.00      C2   H
ATOM   1920  HE3 LYS A 248      -1.166 -17.638 -23.911  0.00  0.00      C2   H
ATOM   1921  HE2 LYS A 248      -1.735 -16.192 -24.732  0.00  0.00      C2   H
ATOM   1922  HZ1 LYS A 248      -1.049 -17.543 -26.829  0.00  0.00      C2   H
ATOM   1923  HZ2 LYS A 248       0.097 -17.491 -25.619  0.00  0.00      C2   H
ATOM   1924  HZ3 LYS A 248      -0.647 -18.813 -26.007  0.00  0.00      C2   H
ATOM   1925  N   LEU A 249      -6.240 -13.630 -22.347  0.00  0.00      C2   N
ATOM   1926  CA  LEU A 249      -6.534 -12.172 -22.140  0.00  0.00      C2   C
ATOM   1927  C   LEU A 249      -7.128 -11.944 -20.760  0.00  0.00      C2   C
ATOM   1928  O   LEU A 249      -6.910 -10.790 -20.216  0.00  0.00      C2   O
ATOM   1929  CB  LEU A 249      -7.392 -11.633 -23.337  0.00  0.00      C2   C
ATOM   1930  CG  LEU A 249      -6.500 -11.604 -24.639  0.00  0.00      C2   C
ATOM   1931  CD1 LEU A 249      -7.349 -11.760 -25.918  0.00  0.00      C2   C
ATOM   1932  CD2 LEU A 249      -5.643 -10.322 -24.637  0.00  0.00      C2   C
ATOM   1933  H   LEU A 249      -6.828 -14.081 -23.033  0.00  0.00      C2   H
ATOM   1934  HA  LEU A 249      -5.604 -11.606 -22.098  0.00  0.00      C2   H
ATOM   1935  HB3 LEU A 249      -7.706 -10.611 -23.126  0.00  0.00      C2   H
ATOM   1936  HB2 LEU A 249      -8.296 -12.230 -23.460  0.00  0.00      C2   H
ATOM   1937  HG  LEU A 249      -5.839 -12.469 -24.697  0.00  0.00      C2   H
ATOM   1938 HD11 LEU A 249      -7.229 -10.845 -26.498  0.00  0.00      C2   H
ATOM   1939 HD12 LEU A 249      -7.006 -12.564 -26.570  0.00  0.00      C2   H
ATOM   1940 HD13 LEU A 249      -8.400 -11.915 -25.677  0.00  0.00      C2   H
ATOM   1941 HD21 LEU A 249      -5.190 -10.373 -25.627  0.00  0.00      C2   H
ATOM   1942 HD22 LEU A 249      -6.199  -9.384 -24.621  0.00  0.00      C2   H
ATOM   1943 HD23 LEU A 249      -4.844 -10.245 -23.900  0.00  0.00      C2   H
ATOM   1944  N   PHE A 250      -7.887 -12.865 -20.204  0.00  0.00      C2   N
ATOM   1945  CA  PHE A 250      -8.252 -12.940 -18.765  0.00  0.00      C2   C
ATOM   1946  C   PHE A 250      -6.970 -13.323 -17.948  0.00  0.00      C2   C
ATOM   1947  O   PHE A 250      -6.654 -12.512 -17.130  0.00  0.00      C2   O
ATOM   1948  CB  PHE A 250      -9.444 -13.965 -18.563  0.00  0.00      C2   C
ATOM   1949  CG  PHE A 250     -10.046 -14.205 -17.130  0.00  0.00      C2   C
ATOM   1950  CD1 PHE A 250     -11.300 -13.593 -16.811  0.00  0.00      C2   C
ATOM   1951  CD2 PHE A 250      -9.429 -14.888 -16.039  0.00  0.00      C2   C
ATOM   1952  CE1 PHE A 250     -11.769 -13.666 -15.500  0.00  0.00      C2   C
ATOM   1953  CE2 PHE A 250      -9.991 -15.006 -14.776  0.00  0.00      C2   C
ATOM   1954  CZ  PHE A 250     -11.146 -14.337 -14.484  0.00  0.00      C2   C
ATOM   1955  H   PHE A 250      -8.041 -13.694 -20.760  0.00  0.00      C2   H
ATOM   1956  HA  PHE A 250      -8.656 -11.987 -18.425  0.00  0.00      C2   H
ATOM   1957  HB3 PHE A 250      -9.056 -14.919 -18.918  0.00  0.00      C2   H
ATOM   1958  HB2 PHE A 250     -10.259 -13.622 -19.201  0.00  0.00      C2   H
ATOM   1959  HD1 PHE A 250     -11.905 -13.047 -17.520  0.00  0.00      C2   H
ATOM   1960  HD2 PHE A 250      -8.430 -15.275 -16.175  0.00  0.00      C2   H
ATOM   1961  HE1 PHE A 250     -12.692 -13.150 -15.277  0.00  0.00      C2   H
ATOM   1962  HE2 PHE A 250      -9.515 -15.679 -14.077  0.00  0.00      C2   H
ATOM   1963  HZ  PHE A 250     -11.691 -14.377 -13.552  0.00  0.00      C2   H
ATOM   1964  N   ASP A 251      -6.325 -14.425 -18.270  0.00  0.00      C2   N
ATOM   1965  CA  ASP A 251      -5.220 -14.946 -17.462  0.00  0.00      C2   C
ATOM   1966  C   ASP A 251      -4.140 -13.850 -17.021  0.00  0.00      C2   C
ATOM   1967  O   ASP A 251      -3.934 -13.659 -15.794  0.00  0.00      C2   O
ATOM   1968  CB  ASP A 251      -4.464 -16.132 -18.136  0.00  0.00      C2   C
ATOM   1969  CG  ASP A 251      -3.379 -16.867 -17.257  0.00  0.00      C2   C
ATOM   1970  OD1 ASP A 251      -3.496 -17.060 -16.029  0.00  0.00      C2   O
ATOM   1971  OD2 ASP A 251      -2.339 -17.334 -17.858  0.00  0.00      C2   O
ATOM   1972  H   ASP A 251      -6.587 -14.870 -19.138  0.00  0.00      C2   H
ATOM   1973  HA  ASP A 251      -5.691 -15.469 -16.630  0.00  0.00      C2   H
ATOM   1974  HB3 ASP A 251      -4.011 -15.792 -19.068  0.00  0.00      C2   H
ATOM   1975  HB2 ASP A 251      -5.142 -16.946 -18.391  0.00  0.00      C2   H
ATOM   1976  N   SER A 252      -3.571 -13.244 -18.077  0.00  0.00      C2   N
ATOM   1977  CA  SER A 252      -2.556 -12.157 -17.952  0.00  0.00      C2   C
ATOM   1978  C   SER A 252      -2.946 -10.927 -17.096  0.00  0.00      C2   C
ATOM   1979  O   SER A 252      -2.013 -10.237 -16.632  0.00  0.00      C2   O
ATOM   1980  CB  SER A 252      -2.141 -11.854 -19.409  0.00  0.00      C2   C
ATOM   1981  OG  SER A 252      -3.060 -11.388 -20.311  0.00  0.00      C2   O
ATOM   1982  H   SER A 252      -3.866 -13.456 -19.019  0.00  0.00      C2   H
ATOM   1983  HA  SER A 252      -1.634 -12.536 -17.510  0.00  0.00      C2   H
ATOM   1984  HB3 SER A 252      -1.886 -12.811 -19.865  0.00  0.00      C2   H
ATOM   1985  HB2 SER A 252      -1.302 -11.160 -19.366  0.00  0.00      C2   H
ATOM   1986  HG  SER A 252      -2.987 -11.935 -21.097  0.00  0.00      C2   H
ATOM   1987  N   ILE A 253      -4.236 -10.619 -16.766  0.00  0.00      C2   N
ATOM   1988  CA  ILE A 253      -4.683  -9.604 -15.846  0.00  0.00      C2   C
ATOM   1989  C   ILE A 253      -5.129 -10.258 -14.471  0.00  0.00      C2   C
ATOM   1990  O   ILE A 253      -4.817  -9.684 -13.434  0.00  0.00      C2   O
ATOM   1991  CB  ILE A 253      -5.801  -8.676 -16.408  0.00  0.00      C2   C
ATOM   1992  CG1 ILE A 253      -6.365  -7.617 -15.430  0.00  0.00      C2   C
ATOM   1993  CG2 ILE A 253      -6.853  -9.453 -17.232  0.00  0.00      C2   C
ATOM   1994  CD1 ILE A 253      -5.415  -6.430 -15.224  0.00  0.00      C2   C
ATOM   1995  H   ILE A 253      -5.019 -11.232 -16.943  0.00  0.00      C2   H
ATOM   1996  HA  ILE A 253      -3.817  -9.001 -15.576  0.00  0.00      C2   H
ATOM   1997  HB  ILE A 253      -5.376  -8.066 -17.206  0.00  0.00      C2   H
ATOM   1998 HG13 ILE A 253      -6.482  -8.216 -14.527  0.00  0.00      C2   H
ATOM   1999 HG12 ILE A 253      -7.354  -7.267 -15.727  0.00  0.00      C2   H
ATOM   2000 HG21 ILE A 253      -7.467 -10.089 -16.595  0.00  0.00      C2   H
ATOM   2001 HG22 ILE A 253      -7.469  -8.761 -17.806  0.00  0.00      C2   H
ATOM   2002 HG23 ILE A 253      -6.387 -10.087 -17.987  0.00  0.00      C2   H
ATOM   2003 HD11 ILE A 253      -5.021  -6.505 -14.211  0.00  0.00      C2   H
ATOM   2004 HD12 ILE A 253      -4.485  -6.484 -15.791  0.00  0.00      C2   H
ATOM   2005 HD13 ILE A 253      -5.875  -5.457 -15.396  0.00  0.00      C2   H
ATOM   2006  N   CYS A 254      -5.780 -11.447 -14.469  0.00  0.00      C2   N
ATOM   2007  CA  CYS A 254      -6.042 -12.238 -13.271  0.00  0.00      C2   C
ATOM   2008  C   CYS A 254      -4.866 -12.698 -12.379  0.00  0.00      C2   C
ATOM   2009  O   CYS A 254      -4.971 -12.642 -11.144  0.00  0.00      C2   O
ATOM   2010  CB  CYS A 254      -6.864 -13.476 -13.762  0.00  0.00      C2   C
ATOM   2011  SG  CYS A 254      -7.099 -14.841 -12.599  0.00  0.00      C2   S
ATOM   2012  H   CYS A 254      -6.060 -11.884 -15.336  0.00  0.00      C2   H
ATOM   2013  HA  CYS A 254      -6.542 -11.472 -12.678  0.00  0.00      C2   H
ATOM   2014  HB3 CYS A 254      -6.434 -13.964 -14.636  0.00  0.00      C2   H
ATOM   2015  HB2 CYS A 254      -7.800 -13.073 -14.148  0.00  0.00      C2   H
ATOM   2016  HG  CYS A 254      -5.789 -15.094 -12.520  0.00  0.00      C2   H
ATOM   2017  N   ASN A 255      -3.787 -13.062 -13.049  0.00  0.00      C2   N
ATOM   2018  CA  ASN A 255      -2.633 -13.690 -12.469  0.00  0.00      C2   C
ATOM   2019  C   ASN A 255      -1.454 -12.768 -12.914  0.00  0.00      C2   C
ATOM   2020  O   ASN A 255      -0.831 -13.028 -13.915  0.00  0.00      C2   O
ATOM   2021  CB  ASN A 255      -2.429 -15.059 -12.958  0.00  0.00      C2   C
ATOM   2022  CG  ASN A 255      -3.403 -16.017 -12.427  0.00  0.00      C2   C
ATOM   2023  OD1 ASN A 255      -3.706 -16.108 -11.258  0.00  0.00      C2   O
ATOM   2024  ND2 ASN A 255      -3.998 -16.799 -13.303  0.00  0.00      C2   N
ATOM   2025  H   ASN A 255      -3.847 -13.097 -14.057  0.00  0.00      C2   H
ATOM   2026  HA  ASN A 255      -2.658 -13.679 -11.380  0.00  0.00      C2   H
ATOM   2027  HB3 ASN A 255      -1.467 -15.346 -12.534  0.00  0.00      C2   H
ATOM   2028  HB2 ASN A 255      -2.450 -15.110 -14.046  0.00  0.00      C2   H
ATOM   2029 HD22 ASN A 255      -4.539 -17.631 -13.117  0.00  0.00      C2   H
ATOM   2030 HD21 ASN A 255      -3.841 -16.591 -14.279  0.00  0.00      C2   H
ATOM   2031  N   ASN A 256      -1.264 -11.576 -12.244  0.00  0.00      C2   N
ATOM   2032  CA  ASN A 256      -0.523 -10.442 -12.672  0.00  0.00      C2   C
ATOM   2033  C   ASN A 256       0.180  -9.878 -11.474  0.00  0.00      C2   C
ATOM   2034  O   ASN A 256      -0.497  -9.863 -10.452  0.00  0.00      C2   O
ATOM   2035  CB  ASN A 256      -1.579  -9.512 -13.260  0.00  0.00      C2   C
ATOM   2036  CG  ASN A 256      -1.002  -8.189 -13.746  0.00  0.00      C2   C
ATOM   2037  OD1 ASN A 256      -0.477  -7.356 -13.010  0.00  0.00      C2   O
ATOM   2038  ND2 ASN A 256      -1.090  -7.979 -15.098  0.00  0.00      C2   N
ATOM   2039  H   ASN A 256      -1.727 -11.359 -11.373  0.00  0.00      C2   H
ATOM   2040  HA  ASN A 256       0.194 -10.698 -13.452  0.00  0.00      C2   H
ATOM   2041  HB3 ASN A 256      -2.381  -9.242 -12.573  0.00  0.00      C2   H
ATOM   2042  HB2 ASN A 256      -2.135 -10.027 -14.044  0.00  0.00      C2   H
ATOM   2043 HD22 ASN A 256      -0.670  -7.230 -15.631  0.00  0.00      C2   H
ATOM   2044 HD21 ASN A 256      -1.144  -8.833 -15.635  0.00  0.00      C2   H
ATOM   2045  N   LYS A 257       1.392  -9.401 -11.650  0.00  0.00      C2   N
ATOM   2046  CA  LYS A 257       2.249  -9.004 -10.557  0.00  0.00      C2   C
ATOM   2047  C   LYS A 257       1.833  -7.823  -9.722  0.00  0.00      C2   C
ATOM   2048  O   LYS A 257       2.436  -7.608  -8.639  0.00  0.00      C2   O
ATOM   2049  CB  LYS A 257       3.744  -8.863 -10.968  0.00  0.00      C2   C
ATOM   2050  CG  LYS A 257       4.129  -7.680 -11.813  0.00  0.00      C2   C
ATOM   2051  CD  LYS A 257       5.726  -7.405 -11.710  0.00  0.00      C2   C
ATOM   2052  CE  LYS A 257       6.327  -6.723 -10.444  0.00  0.00      C2   C
ATOM   2053  NZ  LYS A 257       7.802  -6.811 -10.411  0.00  0.00      C2   N
ATOM   2054  H   LYS A 257       1.799  -9.192 -12.551  0.00  0.00      C2   H
ATOM   2055  HA  LYS A 257       2.173  -9.822  -9.841  0.00  0.00      C2   H
ATOM   2056  HB3 LYS A 257       4.228  -9.764 -11.346  0.00  0.00      C2   H
ATOM   2057  HB2 LYS A 257       4.208  -8.712  -9.993  0.00  0.00      C2   H
ATOM   2058  HG3 LYS A 257       3.630  -6.791 -11.429  0.00  0.00      C2   H
ATOM   2059  HG2 LYS A 257       3.839  -7.762 -12.861  0.00  0.00      C2   H
ATOM   2060  HD3 LYS A 257       6.086  -6.854 -12.579  0.00  0.00      C2   H
ATOM   2061  HD2 LYS A 257       6.131  -8.415 -11.768  0.00  0.00      C2   H
ATOM   2062  HE3 LYS A 257       5.886  -6.923  -9.467  0.00  0.00      C2   H
ATOM   2063  HE2 LYS A 257       6.101  -5.679 -10.658  0.00  0.00      C2   H
ATOM   2064  HZ1 LYS A 257       8.216  -6.081  -9.849  0.00  0.00      C2   H
ATOM   2065  HZ2 LYS A 257       8.114  -7.748 -10.200  0.00  0.00      C2   H
ATOM   2066  HZ3 LYS A 257       8.117  -6.679 -11.362  0.00  0.00      C2   H
ATOM   2067  N   TRP A 258       1.124  -6.914 -10.428  0.00  0.00      C2   N
ATOM   2068  CA  TRP A 258       0.542  -5.651 -10.021  0.00  0.00      C2   C
ATOM   2069  C   TRP A 258      -0.888  -5.845  -9.495  0.00  0.00      C2   C
ATOM   2070  O   TRP A 258      -1.122  -5.559  -8.376  0.00  0.00      C2   O
ATOM   2071  CB  TRP A 258       0.578  -4.590 -11.189  0.00  0.00      C2   C
ATOM   2072  CG  TRP A 258       1.677  -4.614 -12.189  0.00  0.00      C2   C
ATOM   2073  CD1 TRP A 258       1.559  -4.676 -13.563  0.00  0.00      C2   C
ATOM   2074  CD2 TRP A 258       3.013  -4.153 -11.905  0.00  0.00      C2   C
ATOM   2075  NE1 TRP A 258       2.850  -4.722 -14.075  0.00  0.00      C2   N
ATOM   2076  CE2 TRP A 258       3.754  -4.232 -13.122  0.00  0.00      C2   C
ATOM   2077  CE3 TRP A 258       3.681  -3.614 -10.770  0.00  0.00      C2   C
ATOM   2078  CZ2 TRP A 258       5.137  -3.995 -13.212  0.00  0.00      C2   C
ATOM   2079  CZ3 TRP A 258       4.979  -3.210 -10.867  0.00  0.00      C2   C
ATOM   2080  CH2 TRP A 258       5.719  -3.375 -12.082  0.00  0.00      C2   C
ATOM   2081  H   TRP A 258       0.928  -7.187 -11.381  0.00  0.00      C2   H
ATOM   2082  HA  TRP A 258       1.243  -5.299  -9.264  0.00  0.00      C2   H
ATOM   2083  HB3 TRP A 258       0.555  -3.550 -10.863  0.00  0.00      C2   H
ATOM   2084  HB2 TRP A 258      -0.330  -4.757 -11.768  0.00  0.00      C2   H
ATOM   2085  HD1 TRP A 258       0.647  -4.901 -14.095  0.00  0.00      C2   H
ATOM   2086  HE1 TRP A 258       3.017  -5.007 -15.029  0.00  0.00      C2   H
ATOM   2087  HE3 TRP A 258       3.193  -3.415  -9.827  0.00  0.00      C2   H
ATOM   2088  HZ2 TRP A 258       5.580  -4.186 -14.179  0.00  0.00      C2   H
ATOM   2089  HZ3 TRP A 258       5.493  -2.778 -10.022  0.00  0.00      C2   H
ATOM   2090  HH2 TRP A 258       6.762  -3.093 -12.082  0.00  0.00      C2   H
ATOM   2091  N   PHE A 259      -1.831  -6.364 -10.330  0.00  0.00      C2   N
ATOM   2092  CA  PHE A 259      -3.166  -6.778  -9.830  0.00  0.00      C2   C
ATOM   2093  C   PHE A 259      -3.158  -8.176  -9.089  0.00  0.00      C2   C
ATOM   2094  O   PHE A 259      -3.666  -9.131  -9.657  0.00  0.00      C2   O
ATOM   2095  CB  PHE A 259      -4.161  -6.827 -10.949  0.00  0.00      C2   C
ATOM   2096  CG  PHE A 259      -4.336  -5.484 -11.629  0.00  0.00      C2   C
ATOM   2097  CD1 PHE A 259      -3.362  -5.069 -12.515  0.00  0.00      C2   C
ATOM   2098  CD2 PHE A 259      -5.336  -4.648 -11.118  0.00  0.00      C2   C
ATOM   2099  CE1 PHE A 259      -3.584  -3.854 -13.152  0.00  0.00      C2   C
ATOM   2100  CE2 PHE A 259      -5.448  -3.392 -11.677  0.00  0.00      C2   C
ATOM   2101  CZ  PHE A 259      -4.576  -3.016 -12.696  0.00  0.00      C2   C
ATOM   2102  H   PHE A 259      -1.483  -6.849 -11.145  0.00  0.00      C2   H
ATOM   2103  HA  PHE A 259      -3.562  -6.017  -9.158  0.00  0.00      C2   H
ATOM   2104  HB3 PHE A 259      -5.076  -7.252 -10.537  0.00  0.00      C2   H
ATOM   2105  HB2 PHE A 259      -3.914  -7.542 -11.734  0.00  0.00      C2   H
ATOM   2106  HD1 PHE A 259      -2.570  -5.759 -12.764  0.00  0.00      C2   H
ATOM   2107  HD2 PHE A 259      -6.030  -5.006 -10.372  0.00  0.00      C2   H
ATOM   2108  HE1 PHE A 259      -2.799  -3.546 -13.826  0.00  0.00      C2   H
ATOM   2109  HE2 PHE A 259      -6.192  -2.710 -11.292  0.00  0.00      C2   H
ATOM   2110  HZ  PHE A 259      -4.646  -1.957 -12.897  0.00  0.00      C2   H
ATOM   2111  N   THR A 260      -2.544  -8.253  -7.925  0.00  0.00      C2   N
ATOM   2112  CA  THR A 260      -2.281  -9.345  -6.982  0.00  0.00      C2   C
ATOM   2113  C   THR A 260      -3.524  -9.791  -6.205  0.00  0.00      C2   C
ATOM   2114  O   THR A 260      -3.566 -10.918  -5.749  0.00  0.00      C2   O
ATOM   2115  CB  THR A 260      -1.252  -8.779  -5.991  0.00  0.00      C2   C
ATOM   2116  OG1 THR A 260      -1.558  -7.489  -5.670  0.00  0.00      C2   O
ATOM   2117  CG2 THR A 260       0.180  -8.670  -6.481  0.00  0.00      C2   C
ATOM   2118  H   THR A 260      -2.052  -7.465  -7.529  0.00  0.00      C2   H
ATOM   2119  HA  THR A 260      -1.805 -10.224  -7.416  0.00  0.00      C2   H
ATOM   2120  HB  THR A 260      -1.112  -9.586  -5.273  0.00  0.00      C2   H
ATOM   2121  HG1 THR A 260      -2.366  -7.390  -5.161  0.00  0.00      C2   H
ATOM   2122 HG21 THR A 260       0.387  -9.666  -6.871  0.00  0.00      C2   H
ATOM   2123 HG22 THR A 260       0.410  -7.907  -7.224  0.00  0.00      C2   H
ATOM   2124 HG23 THR A 260       0.982  -8.614  -5.745  0.00  0.00      C2   H
ATOM   2125  N   ASP A 261      -4.506  -8.891  -6.000  0.00  0.00      C2   N
ATOM   2126  CA  ASP A 261      -5.496  -9.058  -4.924  0.00  0.00      C2   C
ATOM   2127  C   ASP A 261      -6.609  -8.038  -5.305  0.00  0.00      C2   C
ATOM   2128  O   ASP A 261      -7.250  -7.494  -4.384  0.00  0.00      C2   O
ATOM   2129  CB  ASP A 261      -4.908  -8.740  -3.456  0.00  0.00      C2   C
ATOM   2130  CG  ASP A 261      -4.101  -7.463  -3.193  0.00  0.00      C2   C
ATOM   2131  OD1 ASP A 261      -3.730  -6.876  -4.213  0.00  0.00      C2   O
ATOM   2132  OD2 ASP A 261      -3.680  -7.059  -2.082  0.00  0.00      C2   O
ATOM   2133  H   ASP A 261      -4.461  -7.975  -6.424  0.00  0.00      C2   H
ATOM   2134  HA  ASP A 261      -5.934 -10.055  -4.962  0.00  0.00      C2   H
ATOM   2135  HB3 ASP A 261      -4.280  -9.577  -3.152  0.00  0.00      C2   H
ATOM   2136  HB2 ASP A 261      -5.817  -8.779  -2.854  0.00  0.00      C2   H
ATOM   2137  N   THR A 262      -6.922  -7.886  -6.567  0.00  0.00      C2   N
ATOM   2138  CA  THR A 262      -8.045  -7.173  -7.074  0.00  0.00      C2   C
ATOM   2139  C   THR A 262      -9.022  -8.198  -7.593  0.00  0.00      C2   C
ATOM   2140  O   THR A 262      -8.618  -9.129  -8.286  0.00  0.00      C2   O
ATOM   2141  CB  THR A 262      -7.656  -6.221  -8.222  0.00  0.00      C2   C
ATOM   2142  OG1 THR A 262      -6.628  -5.339  -7.717  0.00  0.00      C2   O
ATOM   2143  CG2 THR A 262      -8.734  -5.406  -8.964  0.00  0.00      C2   C
ATOM   2144  H   THR A 262      -6.410  -8.442  -7.236  0.00  0.00      C2   H
ATOM   2145  HA  THR A 262      -8.457  -6.749  -6.158  0.00  0.00      C2   H
ATOM   2146  HB  THR A 262      -7.086  -6.840  -8.916  0.00  0.00      C2   H
ATOM   2147  HG1 THR A 262      -5.983  -5.835  -7.206  0.00  0.00      C2   H
ATOM   2148 HG21 THR A 262      -8.202  -4.690  -9.590  0.00  0.00      C2   H
ATOM   2149 HG22 THR A 262      -9.426  -5.959  -9.599  0.00  0.00      C2   H
ATOM   2150 HG23 THR A 262      -9.459  -4.818  -8.401  0.00  0.00      C2   H
ATOM   2151  N   SER A 263     -10.256  -8.063  -7.174  0.00  0.00      C2   N
ATOM   2152  CA  SER A 263     -11.296  -8.925  -7.675  0.00  0.00      C2   C
ATOM   2153  C   SER A 263     -11.756  -8.572  -9.076  0.00  0.00      C2   C
ATOM   2154  O   SER A 263     -11.661  -7.414  -9.492  0.00  0.00      C2   O
ATOM   2155  CB  SER A 263     -12.462  -9.069  -6.638  0.00  0.00      C2   C
ATOM   2156  OG  SER A 263     -12.169 -10.003  -5.647  0.00  0.00      C2   O
ATOM   2157  H   SER A 263     -10.579  -7.280  -6.625  0.00  0.00      C2   H
ATOM   2158  HA  SER A 263     -10.869  -9.919  -7.806  0.00  0.00      C2   H
ATOM   2159  HB3 SER A 263     -13.438  -9.246  -7.091  0.00  0.00      C2   H
ATOM   2160  HB2 SER A 263     -12.572  -8.086  -6.180  0.00  0.00      C2   H
ATOM   2161  HG  SER A 263     -11.659  -9.492  -5.015  0.00  0.00      C2   H
ATOM   2162  N   ILE A 264     -12.296  -9.505  -9.810  0.00  0.00      C2   N
ATOM   2163  CA  ILE A 264     -12.738  -9.368 -11.154  0.00  0.00      C2   C
ATOM   2164  C   ILE A 264     -14.244  -9.768 -11.297  0.00  0.00      C2   C
ATOM   2165  O   ILE A 264     -14.592 -10.881 -10.986  0.00  0.00      C2   O
ATOM   2166  CB  ILE A 264     -12.049 -10.423 -12.166  0.00  0.00      C2   C
ATOM   2167  CG1 ILE A 264     -10.543 -10.080 -12.173  0.00  0.00      C2   C
ATOM   2168  CG2 ILE A 264     -12.553 -10.226 -13.611  0.00  0.00      C2   C
ATOM   2169  CD1 ILE A 264      -9.611 -10.950 -13.040  0.00  0.00      C2   C
ATOM   2170  H   ILE A 264     -12.503 -10.370  -9.333  0.00  0.00      C2   H
ATOM   2171  HA  ILE A 264     -12.699  -8.355 -11.553  0.00  0.00      C2   H
ATOM   2172  HB  ILE A 264     -12.188 -11.431 -11.777  0.00  0.00      C2   H
ATOM   2173 HG13 ILE A 264     -10.114 -10.151 -11.173  0.00  0.00      C2   H
ATOM   2174 HG12 ILE A 264     -10.402  -9.036 -12.454  0.00  0.00      C2   H
ATOM   2175 HG21 ILE A 264     -12.728  -9.162 -13.775  0.00  0.00      C2   H
ATOM   2176 HG22 ILE A 264     -11.870 -10.643 -14.350  0.00  0.00      C2   H
ATOM   2177 HG23 ILE A 264     -13.510 -10.727 -13.755  0.00  0.00      C2   H
ATOM   2178 HD11 ILE A 264      -9.743 -11.898 -12.519  0.00  0.00      C2   H
ATOM   2179 HD12 ILE A 264      -9.937 -10.966 -14.080  0.00  0.00      C2   H
ATOM   2180 HD13 ILE A 264      -8.610 -10.531 -12.937  0.00  0.00      C2   H
ATOM   2181  N   ILE A 265     -15.043  -8.798 -11.804  0.00  0.00      C2   N
ATOM   2182  CA  ILE A 265     -16.430  -9.061 -12.307  0.00  0.00      C2   C
ATOM   2183  C   ILE A 265     -16.246  -9.552 -13.745  0.00  0.00      C2   C
ATOM   2184  O   ILE A 265     -15.510  -8.938 -14.467  0.00  0.00      C2   O
ATOM   2185  CB  ILE A 265     -17.464  -7.962 -12.170  0.00  0.00      C2   C
ATOM   2186  CG1 ILE A 265     -17.301  -7.043 -10.899  0.00  0.00      C2   C
ATOM   2187  CG2 ILE A 265     -18.886  -8.489 -12.098  0.00  0.00      C2   C
ATOM   2188  CD1 ILE A 265     -18.151  -5.751 -10.936  0.00  0.00      C2   C
ATOM   2189  H   ILE A 265     -14.558  -8.043 -12.267  0.00  0.00      C2   H
ATOM   2190  HA  ILE A 265     -16.898  -9.800 -11.657  0.00  0.00      C2   H
ATOM   2191  HB  ILE A 265     -17.436  -7.411 -13.110  0.00  0.00      C2   H
ATOM   2192 HG13 ILE A 265     -16.283  -6.677 -10.762  0.00  0.00      C2   H
ATOM   2193 HG12 ILE A 265     -17.555  -7.689 -10.059  0.00  0.00      C2   H
ATOM   2194 HG21 ILE A 265     -19.567  -7.644 -12.203  0.00  0.00      C2   H
ATOM   2195 HG22 ILE A 265     -19.027  -9.190 -12.920  0.00  0.00      C2   H
ATOM   2196 HG23 ILE A 265     -19.230  -9.016 -11.208  0.00  0.00      C2   H
ATOM   2197 HD11 ILE A 265     -18.611  -5.619 -11.916  0.00  0.00      C2   H
ATOM   2198 HD12 ILE A 265     -18.932  -5.813 -10.179  0.00  0.00      C2   H
ATOM   2199 HD13 ILE A 265     -17.569  -4.863 -10.689  0.00  0.00      C2   H
ATOM   2200  N   LEU A 266     -16.849 -10.662 -14.073  0.00  0.00      C2   N
ATOM   2201  CA  LEU A 266     -16.712 -11.203 -15.417  0.00  0.00      C2   C
ATOM   2202  C   LEU A 266     -18.097 -11.355 -16.054  0.00  0.00      C2   C
ATOM   2203  O   LEU A 266     -18.957 -12.182 -15.651  0.00  0.00      C2   O
ATOM   2204  CB  LEU A 266     -15.951 -12.564 -15.352  0.00  0.00      C2   C
ATOM   2205  CG  LEU A 266     -15.989 -13.418 -16.658  0.00  0.00      C2   C
ATOM   2206  CD1 LEU A 266     -15.233 -12.674 -17.817  0.00  0.00      C2   C
ATOM   2207  CD2 LEU A 266     -15.316 -14.760 -16.323  0.00  0.00      C2   C
ATOM   2208  H   LEU A 266     -17.456 -11.141 -13.423  0.00  0.00      C2   H
ATOM   2209  HA  LEU A 266     -16.105 -10.594 -16.088  0.00  0.00      C2   H
ATOM   2210  HB3 LEU A 266     -16.376 -13.130 -14.522  0.00  0.00      C2   H
ATOM   2211  HB2 LEU A 266     -14.901 -12.334 -15.171  0.00  0.00      C2   H
ATOM   2212  HG  LEU A 266     -17.023 -13.584 -16.959  0.00  0.00      C2   H
ATOM   2213 HD11 LEU A 266     -14.624 -11.837 -17.476  0.00  0.00      C2   H
ATOM   2214 HD12 LEU A 266     -14.686 -13.352 -18.473  0.00  0.00      C2   H
ATOM   2215 HD13 LEU A 266     -15.804 -12.043 -18.497  0.00  0.00      C2   H
ATOM   2216 HD21 LEU A 266     -14.306 -14.735 -16.731  0.00  0.00      C2   H
ATOM   2217 HD22 LEU A 266     -15.324 -14.827 -15.235  0.00  0.00      C2   H
ATOM   2218 HD23 LEU A 266     -15.904 -15.555 -16.781  0.00  0.00      C2   H
ATOM   2219  N   PHE A 267     -18.363 -10.568 -17.060  0.00  0.00      C2   N
ATOM   2220  CA  PHE A 267     -19.551 -10.545 -17.875  0.00  0.00      C2   C
ATOM   2221  C   PHE A 267     -19.233 -11.503 -19.083  0.00  0.00      C2   C
ATOM   2222  O   PHE A 267     -18.331 -11.212 -19.920  0.00  0.00      C2   O
ATOM   2223  CB  PHE A 267     -19.864  -9.145 -18.264  0.00  0.00      C2   C
ATOM   2224  CG  PHE A 267     -20.617  -8.433 -17.181  0.00  0.00      C2   C
ATOM   2225  CD1 PHE A 267     -22.067  -8.404 -17.158  0.00  0.00      C2   C
ATOM   2226  CD2 PHE A 267     -19.929  -7.921 -16.072  0.00  0.00      C2   C
ATOM   2227  CE1 PHE A 267     -22.697  -7.755 -16.118  0.00  0.00      C2   C
ATOM   2228  CE2 PHE A 267     -20.582  -7.249 -15.040  0.00  0.00      C2   C
ATOM   2229  CZ  PHE A 267     -22.000  -7.197 -14.985  0.00  0.00      C2   C
ATOM   2230  H   PHE A 267     -17.620 -10.026 -17.478  0.00  0.00      C2   H
ATOM   2231  HA  PHE A 267     -20.442 -10.942 -17.388  0.00  0.00      C2   H
ATOM   2232  HB3 PHE A 267     -20.423  -9.123 -19.199  0.00  0.00      C2   H
ATOM   2233  HB2 PHE A 267     -18.951  -8.566 -18.396  0.00  0.00      C2   H
ATOM   2234  HD1 PHE A 267     -22.686  -8.867 -17.913  0.00  0.00      C2   H
ATOM   2235  HD2 PHE A 267     -18.857  -8.001 -15.968  0.00  0.00      C2   H
ATOM   2236  HE1 PHE A 267     -23.776  -7.765 -16.064  0.00  0.00      C2   H
ATOM   2237  HE2 PHE A 267     -19.981  -6.964 -14.189  0.00  0.00      C2   H
ATOM   2238  HZ  PHE A 267     -22.482  -6.824 -14.093  0.00  0.00      C2   H
ATOM   2239  N   LEU A 268     -19.890 -12.663 -19.062  0.00  0.00      C2   N
ATOM   2240  CA  LEU A 268     -20.012 -13.658 -20.122  0.00  0.00      C2   C
ATOM   2241  C   LEU A 268     -21.256 -13.320 -20.902  0.00  0.00      C2   C
ATOM   2242  O   LEU A 268     -22.383 -13.752 -20.615  0.00  0.00      C2   O
ATOM   2243  CB  LEU A 268     -20.184 -14.997 -19.546  0.00  0.00      C2   C
ATOM   2244  CG  LEU A 268     -18.938 -15.691 -19.013  0.00  0.00      C2   C
ATOM   2245  CD1 LEU A 268     -19.202 -16.985 -18.210  0.00  0.00      C2   C
ATOM   2246  CD2 LEU A 268     -17.927 -15.985 -20.201  0.00  0.00      C2   C
ATOM   2247  H   LEU A 268     -20.325 -12.887 -18.179  0.00  0.00      C2   H
ATOM   2248  HA  LEU A 268     -19.137 -13.698 -20.769  0.00  0.00      C2   H
ATOM   2249  HB3 LEU A 268     -20.622 -15.653 -20.299  0.00  0.00      C2   H
ATOM   2250  HB2 LEU A 268     -20.868 -14.862 -18.707  0.00  0.00      C2   H
ATOM   2251  HG  LEU A 268     -18.503 -14.942 -18.351  0.00  0.00      C2   H
ATOM   2252 HD11 LEU A 268     -19.488 -17.828 -18.839  0.00  0.00      C2   H
ATOM   2253 HD12 LEU A 268     -18.195 -17.305 -17.945  0.00  0.00      C2   H
ATOM   2254 HD13 LEU A 268     -19.806 -16.717 -17.343  0.00  0.00      C2   H
ATOM   2255 HD21 LEU A 268     -16.919 -16.128 -19.811  0.00  0.00      C2   H
ATOM   2256 HD22 LEU A 268     -18.141 -16.970 -20.614  0.00  0.00      C2   H
ATOM   2257 HD23 LEU A 268     -17.967 -15.358 -21.092  0.00  0.00      C2   H
ATOM   2258  N   ASN A 269     -21.083 -12.463 -21.881  0.00  0.00      C2   N
ATOM   2259  CA  ASN A 269     -22.001 -11.854 -22.856  0.00  0.00      C2   C
ATOM   2260  C   ASN A 269     -22.181 -12.761 -24.004  0.00  0.00      C2   C
ATOM   2261  O   ASN A 269     -21.472 -13.755 -24.175  0.00  0.00      C2   O
ATOM   2262  CB  ASN A 269     -21.263 -10.625 -23.408  0.00  0.00      C2   C
ATOM   2263  CG  ASN A 269     -21.070  -9.473 -22.378  0.00  0.00      C2   C
ATOM   2264  OD1 ASN A 269     -22.053  -9.050 -21.732  0.00  0.00      C2   O
ATOM   2265  ND2 ASN A 269     -19.867  -8.946 -22.209  0.00  0.00      C2   N
ATOM   2266  H   ASN A 269     -20.124 -12.250 -22.113  0.00  0.00      C2   H
ATOM   2267  HA  ASN A 269     -22.938 -11.476 -22.449  0.00  0.00      C2   H
ATOM   2268  HB3 ASN A 269     -21.811 -10.154 -24.224  0.00  0.00      C2   H
ATOM   2269  HB2 ASN A 269     -20.326 -10.933 -23.871  0.00  0.00      C2   H
ATOM   2270 HD22 ASN A 269     -19.588  -8.333 -21.456  0.00  0.00      C2   H
ATOM   2271 HD21 ASN A 269     -19.128  -9.267 -22.817  0.00  0.00      C2   H
ATOM   2272  N   LYS A 270     -23.179 -12.376 -24.886  0.00  0.00      C2   N
ATOM   2273  CA  LYS A 270     -23.516 -13.168 -26.116  0.00  0.00      C2   C
ATOM   2274  C   LYS A 270     -24.177 -14.548 -25.792  0.00  0.00      C2   C
ATOM   2275  O   LYS A 270     -23.913 -15.567 -26.460  0.00  0.00      C2   O
ATOM   2276  CB  LYS A 270     -22.379 -13.098 -27.169  0.00  0.00      C2   C
ATOM   2277  CG  LYS A 270     -21.738 -11.752 -27.515  0.00  0.00      C2   C
ATOM   2278  CD  LYS A 270     -22.758 -10.722 -27.988  0.00  0.00      C2   C
ATOM   2279  CE  LYS A 270     -22.105  -9.388 -28.177  0.00  0.00      C2   C
ATOM   2280  NZ  LYS A 270     -21.513  -9.083 -29.502  0.00  0.00      C2   N
ATOM   2281  H   LYS A 270     -23.737 -11.593 -24.576  0.00  0.00      C2   H
ATOM   2282  HA  LYS A 270     -24.368 -12.558 -26.416  0.00  0.00      C2   H
ATOM   2283  HB3 LYS A 270     -22.663 -13.663 -28.057  0.00  0.00      C2   H
ATOM   2284  HB2 LYS A 270     -21.518 -13.607 -26.737  0.00  0.00      C2   H
ATOM   2285  HG3 LYS A 270     -20.940 -11.968 -28.226  0.00  0.00      C2   H
ATOM   2286  HG2 LYS A 270     -21.121 -11.370 -26.701  0.00  0.00      C2   H
ATOM   2287  HD3 LYS A 270     -23.523 -10.570 -27.226  0.00  0.00      C2   H
ATOM   2288  HD2 LYS A 270     -23.239 -11.093 -28.894  0.00  0.00      C2   H
ATOM   2289  HE3 LYS A 270     -21.243  -9.264 -27.523  0.00  0.00      C2   H
ATOM   2290  HE2 LYS A 270     -22.684  -8.479 -28.016  0.00  0.00      C2   H
ATOM   2291  HZ1 LYS A 270     -20.763  -9.714 -29.749  0.00  0.00      C2   H
ATOM   2292  HZ2 LYS A 270     -22.234  -8.934 -30.193  0.00  0.00      C2   H
ATOM   2293  HZ3 LYS A 270     -20.906  -8.284 -29.386  0.00  0.00      C2   H
ATOM   2294  N   LYS A 271     -25.083 -14.470 -24.811  0.00  0.00      C2   N
ATOM   2295  CA  LYS A 271     -25.802 -15.600 -24.133  0.00  0.00      C2   C
ATOM   2296  C   LYS A 271     -26.932 -16.194 -24.964  0.00  0.00      C2   C
ATOM   2297  O   LYS A 271     -27.135 -17.423 -24.905  0.00  0.00      C2   O
ATOM   2298  CB  LYS A 271     -26.291 -15.108 -22.736  0.00  0.00      C2   C
ATOM   2299  CG  LYS A 271     -26.995 -16.153 -21.732  0.00  0.00      C2   C
ATOM   2300  CD  LYS A 271     -28.465 -16.575 -22.100  0.00  0.00      C2   C
ATOM   2301  CE  LYS A 271     -29.381 -16.746 -20.888  0.00  0.00      C2   C
ATOM   2302  NZ  LYS A 271     -30.773 -16.745 -21.360  0.00  0.00      C2   N
ATOM   2303  H   LYS A 271     -25.297 -13.586 -24.372  0.00  0.00      C2   H
ATOM   2304  HA  LYS A 271     -25.047 -16.384 -24.069  0.00  0.00      C2   H
ATOM   2305  HB3 LYS A 271     -27.076 -14.351 -22.762  0.00  0.00      C2   H
ATOM   2306  HB2 LYS A 271     -25.407 -14.752 -22.207  0.00  0.00      C2   H
ATOM   2307  HG3 LYS A 271     -26.995 -15.711 -20.736  0.00  0.00      C2   H
ATOM   2308  HG2 LYS A 271     -26.370 -17.020 -21.522  0.00  0.00      C2   H
ATOM   2309  HD3 LYS A 271     -28.224 -17.500 -22.623  0.00  0.00      C2   H
ATOM   2310  HD2 LYS A 271     -28.801 -15.806 -22.796  0.00  0.00      C2   H
ATOM   2311  HE3 LYS A 271     -29.328 -15.964 -20.131  0.00  0.00      C2   H
ATOM   2312  HE2 LYS A 271     -29.124 -17.640 -20.320  0.00  0.00      C2   H
ATOM   2313  HZ1 LYS A 271     -31.484 -16.598 -20.657  0.00  0.00      C2   H
ATOM   2314  HZ2 LYS A 271     -30.779 -15.903 -21.918  0.00  0.00      C2   H
ATOM   2315  HZ3 LYS A 271     -31.046 -17.397 -22.080  0.00  0.00      C2   H
ATOM   2316  N   ASP A 272     -27.717 -15.376 -25.758  0.00  0.00      C2   N
ATOM   2317  CA  ASP A 272     -28.820 -15.843 -26.595  0.00  0.00      C2   C
ATOM   2318  C   ASP A 272     -28.448 -16.737 -27.767  0.00  0.00      C2   C
ATOM   2319  O   ASP A 272     -29.060 -17.751 -28.087  0.00  0.00      C2   O
ATOM   2320  CB  ASP A 272     -29.564 -14.632 -27.113  0.00  0.00      C2   C
ATOM   2321  CG  ASP A 272     -30.105 -13.681 -26.059  0.00  0.00      C2   C
ATOM   2322  OD1 ASP A 272     -30.944 -13.992 -25.168  0.00  0.00      C2   O
ATOM   2323  OD2 ASP A 272     -29.849 -12.508 -26.330  0.00  0.00      C2   O
ATOM   2324  H   ASP A 272     -27.562 -14.379 -25.784  0.00  0.00      C2   H
ATOM   2325  HA  ASP A 272     -29.465 -16.433 -25.943  0.00  0.00      C2   H
ATOM   2326  HB3 ASP A 272     -30.420 -14.863 -27.747  0.00  0.00      C2   H
ATOM   2327  HB2 ASP A 272     -28.781 -14.178 -27.721  0.00  0.00      C2   H
ATOM   2328  N   LEU A 273     -27.392 -16.350 -28.477  0.00  0.00      C2   N
ATOM   2329  CA  LEU A 273     -26.781 -17.035 -29.635  0.00  0.00      C2   C
ATOM   2330  C   LEU A 273     -26.072 -18.357 -29.143  0.00  0.00      C2   C
ATOM   2331  O   LEU A 273     -26.031 -19.314 -29.852  0.00  0.00      C2   O
ATOM   2332  CB  LEU A 273     -25.860 -16.071 -30.426  0.00  0.00      C2   C
ATOM   2333  CG  LEU A 273     -24.988 -16.616 -31.560  0.00  0.00      C2   C
ATOM   2334  CD1 LEU A 273     -25.821 -17.306 -32.636  0.00  0.00      C2   C
ATOM   2335  CD2 LEU A 273     -24.063 -15.429 -32.158  0.00  0.00      C2   C
ATOM   2336  H   LEU A 273     -26.892 -15.490 -28.304  0.00  0.00      C2   H
ATOM   2337  HA  LEU A 273     -27.600 -17.202 -30.334  0.00  0.00      C2   H
ATOM   2338  HB3 LEU A 273     -25.164 -15.702 -29.672  0.00  0.00      C2   H
ATOM   2339  HB2 LEU A 273     -26.518 -15.248 -30.703  0.00  0.00      C2   H
ATOM   2340  HG  LEU A 273     -24.314 -17.416 -31.256  0.00  0.00      C2   H
ATOM   2341 HD11 LEU A 273     -25.358 -17.119 -33.605  0.00  0.00      C2   H
ATOM   2342 HD12 LEU A 273     -25.751 -18.381 -32.470  0.00  0.00      C2   H
ATOM   2343 HD13 LEU A 273     -26.891 -17.138 -32.514  0.00  0.00      C2   H
ATOM   2344 HD21 LEU A 273     -23.739 -14.750 -31.369  0.00  0.00      C2   H
ATOM   2345 HD22 LEU A 273     -23.171 -15.787 -32.671  0.00  0.00      C2   H
ATOM   2346 HD23 LEU A 273     -24.620 -14.782 -32.837  0.00  0.00      C2   H
ATOM   2347  N   PHE A 274     -25.657 -18.312 -27.930  0.00  0.00      C2   N
ATOM   2348  CA  PHE A 274     -24.924 -19.401 -27.153  0.00  0.00      C2   C
ATOM   2349  C   PHE A 274     -25.920 -20.560 -26.717  0.00  0.00      C2   C
ATOM   2350  O   PHE A 274     -25.700 -21.751 -26.989  0.00  0.00      C2   O
ATOM   2351  CB  PHE A 274     -24.055 -18.786 -26.086  0.00  0.00      C2   C
ATOM   2352  CG  PHE A 274     -23.454 -19.835 -25.144  0.00  0.00      C2   C
ATOM   2353  CD1 PHE A 274     -22.352 -20.630 -25.589  0.00  0.00      C2   C
ATOM   2354  CD2 PHE A 274     -24.186 -20.176 -23.933  0.00  0.00      C2   C
ATOM   2355  CE1 PHE A 274     -22.001 -21.735 -24.774  0.00  0.00      C2   C
ATOM   2356  CE2 PHE A 274     -23.806 -21.295 -23.163  0.00  0.00      C2   C
ATOM   2357  CZ  PHE A 274     -22.669 -21.986 -23.606  0.00  0.00      C2   C
ATOM   2358  H   PHE A 274     -25.753 -17.486 -27.358  0.00  0.00      C2   H
ATOM   2359  HA  PHE A 274     -24.205 -19.894 -27.807  0.00  0.00      C2   H
ATOM   2360  HB3 PHE A 274     -24.616 -18.111 -25.441  0.00  0.00      C2   H
ATOM   2361  HB2 PHE A 274     -23.309 -18.144 -26.555  0.00  0.00      C2   H
ATOM   2362  HD1 PHE A 274     -21.973 -20.375 -26.568  0.00  0.00      C2   H
ATOM   2363  HD2 PHE A 274     -25.009 -19.543 -23.639  0.00  0.00      C2   H
ATOM   2364  HE1 PHE A 274     -21.186 -22.354 -25.121  0.00  0.00      C2   H
ATOM   2365  HE2 PHE A 274     -24.297 -21.654 -22.270  0.00  0.00      C2   H
ATOM   2366  HZ  PHE A 274     -22.367 -22.848 -23.030  0.00  0.00      C2   H
ATOM   2367  N   GLU A 275     -27.152 -20.223 -26.281  0.00  0.00      C2   N
ATOM   2368  CA  GLU A 275     -28.335 -21.074 -26.315  0.00  0.00      C2   C
ATOM   2369  C   GLU A 275     -28.727 -21.647 -27.683  0.00  0.00      C2   C
ATOM   2370  O   GLU A 275     -28.833 -22.848 -27.881  0.00  0.00      C2   O
ATOM   2371  CB  GLU A 275     -29.474 -20.313 -25.719  0.00  0.00      C2   C
ATOM   2372  CG  GLU A 275     -29.280 -20.096 -24.248  0.00  0.00      C2   C
ATOM   2373  CD  GLU A 275     -30.582 -19.593 -23.583  0.00  0.00      C2   C
ATOM   2374  OE1 GLU A 275     -31.333 -20.525 -23.172  0.00  0.00      C2   O
ATOM   2375  OE2 GLU A 275     -30.854 -18.361 -23.454  0.00  0.00      C2   O
ATOM   2376  H   GLU A 275     -27.291 -19.241 -26.093  0.00  0.00      C2   H
ATOM   2377  HA  GLU A 275     -28.259 -21.962 -25.688  0.00  0.00      C2   H
ATOM   2378  HB3 GLU A 275     -30.431 -20.820 -25.843  0.00  0.00      C2   H
ATOM   2379  HB2 GLU A 275     -29.497 -19.343 -26.215  0.00  0.00      C2   H
ATOM   2380  HG3 GLU A 275     -28.409 -19.524 -23.929  0.00  0.00      C2   H
ATOM   2381  HG2 GLU A 275     -28.962 -21.024 -23.773  0.00  0.00      C2   H
ATOM   2382  N   GLU A 276     -28.820 -20.782 -28.769  0.00  0.00      C2   N
ATOM   2383  CA  GLU A 276     -28.993 -21.347 -30.148  0.00  0.00      C2   C
ATOM   2384  C   GLU A 276     -27.931 -22.363 -30.532  0.00  0.00      C2   C
ATOM   2385  O   GLU A 276     -28.114 -23.205 -31.341  0.00  0.00      C2   O
ATOM   2386  CB  GLU A 276     -28.977 -20.160 -31.156  0.00  0.00      C2   C
ATOM   2387  CG  GLU A 276     -30.215 -19.363 -31.296  0.00  0.00      C2   C
ATOM   2388  CD  GLU A 276     -31.395 -20.057 -31.960  0.00  0.00      C2   C
ATOM   2389  OE1 GLU A 276     -31.271 -21.229 -32.448  0.00  0.00      C2   O
ATOM   2390  OE2 GLU A 276     -32.471 -19.433 -32.006  0.00  0.00      C2   O
ATOM   2391  H   GLU A 276     -28.674 -19.785 -28.841  0.00  0.00      C2   H
ATOM   2392  HA  GLU A 276     -29.925 -21.908 -30.084  0.00  0.00      C2   H
ATOM   2393  HB3 GLU A 276     -28.587 -20.435 -32.137  0.00  0.00      C2   H
ATOM   2394  HB2 GLU A 276     -28.236 -19.422 -30.850  0.00  0.00      C2   H
ATOM   2395  HG3 GLU A 276     -30.044 -18.460 -31.883  0.00  0.00      C2   H
ATOM   2396  HG2 GLU A 276     -30.560 -18.994 -30.330  0.00  0.00      C2   H
ATOM   2397  N   LYS A 277     -26.670 -22.127 -30.079  0.00  0.00      C2   N
ATOM   2398  CA  LYS A 277     -25.582 -23.075 -30.313  0.00  0.00      C2   C
ATOM   2399  C   LYS A 277     -25.611 -24.419 -29.529  0.00  0.00      C2   C
ATOM   2400  O   LYS A 277     -25.602 -25.413 -30.150  0.00  0.00      C2   O
ATOM   2401  CB  LYS A 277     -24.168 -22.486 -30.098  0.00  0.00      C2   C
ATOM   2402  CG  LYS A 277     -23.824 -21.463 -31.083  0.00  0.00      C2   C
ATOM   2403  CD  LYS A 277     -22.266 -21.150 -31.241  0.00  0.00      C2   C
ATOM   2404  CE  LYS A 277     -22.088 -20.254 -32.469  0.00  0.00      C2   C
ATOM   2405  NZ  LYS A 277     -20.638 -19.981 -32.694  0.00  0.00      C2   N
ATOM   2406  H   LYS A 277     -26.457 -21.426 -29.384  0.00  0.00      C2   H
ATOM   2407  HA  LYS A 277     -25.554 -23.368 -31.362  0.00  0.00      C2   H
ATOM   2408  HB3 LYS A 277     -23.466 -23.268 -30.386  0.00  0.00      C2   H
ATOM   2409  HB2 LYS A 277     -23.947 -22.148 -29.086  0.00  0.00      C2   H
ATOM   2410  HG3 LYS A 277     -24.414 -20.559 -30.934  0.00  0.00      C2   H
ATOM   2411  HG2 LYS A 277     -24.209 -21.752 -32.061  0.00  0.00      C2   H
ATOM   2412  HD3 LYS A 277     -21.708 -22.078 -31.368  0.00  0.00      C2   H
ATOM   2413  HD2 LYS A 277     -21.918 -20.608 -30.362  0.00  0.00      C2   H
ATOM   2414  HE3 LYS A 277     -22.477 -19.244 -32.343  0.00  0.00      C2   H
ATOM   2415  HE2 LYS A 277     -22.487 -20.710 -33.375  0.00  0.00      C2   H
ATOM   2416  HZ1 LYS A 277     -20.580 -19.330 -31.924  0.00  0.00      C2   H
ATOM   2417  HZ2 LYS A 277     -19.957 -20.716 -32.566  0.00  0.00      C2   H
ATOM   2418  HZ3 LYS A 277     -20.403 -19.468 -33.531  0.00  0.00      C2   H
ATOM   2419  N   ILE A 278     -25.654 -24.374 -28.209  0.00  0.00      C2   N
ATOM   2420  CA  ILE A 278     -25.470 -25.528 -27.323  0.00  0.00      C2   C
ATOM   2421  C   ILE A 278     -26.483 -26.656 -27.468  0.00  0.00      C2   C
ATOM   2422  O   ILE A 278     -26.113 -27.812 -27.260  0.00  0.00      C2   O
ATOM   2423  CB  ILE A 278     -25.429 -25.063 -25.862  0.00  0.00      C2   C
ATOM   2424  CG1 ILE A 278     -24.799 -26.069 -24.905  0.00  0.00      C2   C
ATOM   2425  CG2 ILE A 278     -26.822 -24.630 -25.324  0.00  0.00      C2   C
ATOM   2426  CD1 ILE A 278     -23.316 -26.323 -25.049  0.00  0.00      C2   C
ATOM   2427  H   ILE A 278     -25.672 -23.455 -27.790  0.00  0.00      C2   H
ATOM   2428  HA  ILE A 278     -24.480 -25.945 -27.509  0.00  0.00      C2   H
ATOM   2429  HB  ILE A 278     -24.887 -24.123 -25.760  0.00  0.00      C2   H
ATOM   2430 HG13 ILE A 278     -25.360 -27.004 -24.885  0.00  0.00      C2   H
ATOM   2431 HG12 ILE A 278     -25.003 -25.777 -23.874  0.00  0.00      C2   H
ATOM   2432 HG21 ILE A 278     -27.330 -23.904 -25.960  0.00  0.00      C2   H
ATOM   2433 HG22 ILE A 278     -27.544 -25.419 -25.117  0.00  0.00      C2   H
ATOM   2434 HG23 ILE A 278     -26.674 -24.157 -24.354  0.00  0.00      C2   H
ATOM   2435 HD11 ILE A 278     -23.150 -26.559 -26.100  0.00  0.00      C2   H
ATOM   2436 HD12 ILE A 278     -22.844 -25.405 -24.698  0.00  0.00      C2   H
ATOM   2437 HD13 ILE A 278     -23.100 -27.197 -24.435  0.00  0.00      C2   H
ATOM   2438  N   LYS A 279     -27.623 -26.301 -27.981  0.00  0.00      C2   N
ATOM   2439  CA  LYS A 279     -28.820 -26.952 -28.488  0.00  0.00      C2   C
ATOM   2440  C   LYS A 279     -28.433 -27.998 -29.615  0.00  0.00      C2   C
ATOM   2441  O   LYS A 279     -29.168 -28.951 -29.832  0.00  0.00      C2   O
ATOM   2442  CB  LYS A 279     -29.994 -25.977 -28.854  0.00  0.00      C2   C
ATOM   2443  CG  LYS A 279     -30.686 -25.505 -27.546  0.00  0.00      C2   C
ATOM   2444  CD  LYS A 279     -31.799 -24.538 -27.892  0.00  0.00      C2   C
ATOM   2445  CE  LYS A 279     -32.414 -24.079 -26.553  0.00  0.00      C2   C
ATOM   2446  NZ  LYS A 279     -33.696 -23.328 -26.849  0.00  0.00      C2   N
ATOM   2447  H   LYS A 279     -27.758 -25.310 -28.121  0.00  0.00      C2   H
ATOM   2448  HA  LYS A 279     -29.163 -27.532 -27.632  0.00  0.00      C2   H
ATOM   2449  HB3 LYS A 279     -30.866 -26.450 -29.305  0.00  0.00      C2   H
ATOM   2450  HB2 LYS A 279     -29.606 -25.145 -29.440  0.00  0.00      C2   H
ATOM   2451  HG3 LYS A 279     -30.096 -24.920 -26.840  0.00  0.00      C2   H
ATOM   2452  HG2 LYS A 279     -31.121 -26.310 -26.953  0.00  0.00      C2   H
ATOM   2453  HD3 LYS A 279     -32.516 -25.068 -28.519  0.00  0.00      C2   H
ATOM   2454  HD2 LYS A 279     -31.248 -23.814 -28.491  0.00  0.00      C2   H
ATOM   2455  HE3 LYS A 279     -31.650 -23.450 -26.096  0.00  0.00      C2   H
ATOM   2456  HE2 LYS A 279     -32.518 -24.942 -25.895  0.00  0.00      C2   H
ATOM   2457  HZ1 LYS A 279     -33.510 -22.581 -27.503  0.00  0.00      C2   H
ATOM   2458  HZ2 LYS A 279     -34.377 -23.991 -27.191  0.00  0.00      C2   H
ATOM   2459  HZ3 LYS A 279     -34.094 -22.956 -25.999  0.00  0.00      C2   H
ATOM   2460  N   LYS A 280     -27.258 -27.799 -30.264  0.00  0.00      C2   N
ATOM   2461  CA  LYS A 280     -26.708 -28.663 -31.364  0.00  0.00      C2   C
ATOM   2462  C   LYS A 280     -25.222 -28.679 -31.505  0.00  0.00      C2   C
ATOM   2463  O   LYS A 280     -24.823 -29.674 -32.138  0.00  0.00      C2   O
ATOM   2464  CB  LYS A 280     -27.437 -28.268 -32.683  0.00  0.00      C2   C
ATOM   2465  CG  LYS A 280     -27.181 -26.886 -33.206  0.00  0.00      C2   C
ATOM   2466  CD  LYS A 280     -28.227 -26.396 -34.232  0.00  0.00      C2   C
ATOM   2467  CE  LYS A 280     -27.878 -25.049 -34.906  0.00  0.00      C2   C
ATOM   2468  NZ  LYS A 280     -28.019 -23.961 -33.972  0.00  0.00      C2   N
ATOM   2469  H   LYS A 280     -26.709 -26.981 -30.040  0.00  0.00      C2   H
ATOM   2470  HA  LYS A 280     -27.050 -29.676 -31.153  0.00  0.00      C2   H
ATOM   2471  HB3 LYS A 280     -28.505 -28.408 -32.514  0.00  0.00      C2   H
ATOM   2472  HB2 LYS A 280     -27.164 -29.064 -33.376  0.00  0.00      C2   H
ATOM   2473  HG3 LYS A 280     -26.185 -26.912 -33.648  0.00  0.00      C2   H
ATOM   2474  HG2 LYS A 280     -27.043 -26.205 -32.366  0.00  0.00      C2   H
ATOM   2475  HD3 LYS A 280     -29.241 -26.407 -33.834  0.00  0.00      C2   H
ATOM   2476  HD2 LYS A 280     -28.239 -27.170 -35.000  0.00  0.00      C2   H
ATOM   2477  HE3 LYS A 280     -28.627 -24.978 -35.695  0.00  0.00      C2   H
ATOM   2478  HE2 LYS A 280     -26.893 -25.108 -35.370  0.00  0.00      C2   H
ATOM   2479  HZ1 LYS A 280     -27.824 -23.056 -34.375  0.00  0.00      C2   H
ATOM   2480  HZ2 LYS A 280     -28.882 -23.858 -33.459  0.00  0.00      C2   H
ATOM   2481  HZ3 LYS A 280     -27.411 -23.970 -33.165  0.00  0.00      C2   H
ATOM   2482  N   SER A 281     -24.436 -27.749 -31.035  0.00  0.00      C2   N
ATOM   2483  CA  SER A 281     -22.965 -27.868 -31.063  0.00  0.00      C2   C
ATOM   2484  C   SER A 281     -22.539 -28.054 -29.636  0.00  0.00      C2   C
ATOM   2485  O   SER A 281     -22.658 -27.097 -28.888  0.00  0.00      C2   O
ATOM   2486  CB  SER A 281     -22.445 -26.458 -31.560  0.00  0.00      C2   C
ATOM   2487  OG  SER A 281     -23.030 -26.305 -32.840  0.00  0.00      C2   O
ATOM   2488  H   SER A 281     -24.778 -26.850 -30.729  0.00  0.00      C2   H
ATOM   2489  HA  SER A 281     -22.623 -28.692 -31.689  0.00  0.00      C2   H
ATOM   2490  HB3 SER A 281     -21.367 -26.574 -31.672  0.00  0.00      C2   H
ATOM   2491  HB2 SER A 281     -22.746 -25.587 -30.978  0.00  0.00      C2   H
ATOM   2492  HG  SER A 281     -22.977 -27.165 -33.264  0.00  0.00      C2   H
ATOM   2493  N   PRO A 282     -22.103 -29.292 -29.250  0.00  0.00      C2   N
ATOM   2494  CA  PRO A 282     -21.514 -29.646 -27.962  0.00  0.00      C2   C
ATOM   2495  C   PRO A 282     -20.341 -28.732 -27.618  0.00  0.00      C2   C
ATOM   2496  O   PRO A 282     -19.573 -28.365 -28.507  0.00  0.00      C2   O
ATOM   2497  CB  PRO A 282     -21.073 -31.086 -28.100  0.00  0.00      C2   C
ATOM   2498  CG  PRO A 282     -22.181 -31.611 -28.925  0.00  0.00      C2   C
ATOM   2499  CD  PRO A 282     -22.450 -30.530 -29.976  0.00  0.00      C2   C
ATOM   2500  HA  PRO A 282     -22.378 -29.562 -27.302  0.00  0.00      C2   H
ATOM   2501  HB3 PRO A 282     -20.977 -31.628 -27.159  0.00  0.00      C2   H
ATOM   2502  HB2 PRO A 282     -20.172 -31.263 -28.687  0.00  0.00      C2   H
ATOM   2503  HG3 PRO A 282     -22.991 -31.646 -28.196  0.00  0.00      C2   H
ATOM   2504  HG2 PRO A 282     -21.926 -32.637 -29.191  0.00  0.00      C2   H
ATOM   2505  HD2 PRO A 282     -21.819 -30.574 -30.864  0.00  0.00      C2   H
ATOM   2506  HD3 PRO A 282     -23.525 -30.488 -30.152  0.00  0.00      C2   H
ATOM   2507  N   LEU A 283     -20.182 -28.553 -26.302  0.00  0.00      C2   N
ATOM   2508  CA  LEU A 283     -19.088 -27.806 -25.652  0.00  0.00      C2   C
ATOM   2509  C   LEU A 283     -17.709 -28.506 -25.809  0.00  0.00      C2   C
ATOM   2510  O   LEU A 283     -16.658 -27.912 -25.665  0.00  0.00      C2   O
ATOM   2511  CB  LEU A 283     -19.381 -27.646 -24.121  0.00  0.00      C2   C
ATOM   2512  CG  LEU A 283     -18.457 -26.694 -23.367  0.00  0.00      C2   C
ATOM   2513  CD1 LEU A 283     -18.724 -25.155 -23.798  0.00  0.00      C2   C
ATOM   2514  CD2 LEU A 283     -18.526 -26.818 -21.828  0.00  0.00      C2   C
ATOM   2515  H   LEU A 283     -20.740 -29.147 -25.705  0.00  0.00      C2   H
ATOM   2516  HA  LEU A 283     -19.041 -26.840 -26.154  0.00  0.00      C2   H
ATOM   2517  HB3 LEU A 283     -19.220 -28.651 -23.731  0.00  0.00      C2   H
ATOM   2518  HB2 LEU A 283     -20.423 -27.359 -23.979  0.00  0.00      C2   H
ATOM   2519  HG  LEU A 283     -17.394 -26.864 -23.533  0.00  0.00      C2   H
ATOM   2520 HD11 LEU A 283     -17.904 -24.769 -24.404  0.00  0.00      C2   H
ATOM   2521 HD12 LEU A 283     -19.639 -25.228 -24.386  0.00  0.00      C2   H
ATOM   2522 HD13 LEU A 283     -18.811 -24.507 -22.926  0.00  0.00      C2   H
ATOM   2523 HD21 LEU A 283     -18.183 -25.853 -21.456  0.00  0.00      C2   H
ATOM   2524 HD22 LEU A 283     -19.579 -27.030 -21.642  0.00  0.00      C2   H
ATOM   2525 HD23 LEU A 283     -17.904 -27.587 -21.370  0.00  0.00      C2   H
ATOM   2526  N   THR A 284     -17.727 -29.846 -26.123  0.00  0.00      C2   N
ATOM   2527  CA  THR A 284     -16.531 -30.716 -26.318  0.00  0.00      C2   C
ATOM   2528  C   THR A 284     -15.610 -30.068 -27.369  0.00  0.00      C2   C
ATOM   2529  O   THR A 284     -14.375 -30.287 -27.271  0.00  0.00      C2   O
ATOM   2530  CB  THR A 284     -17.052 -32.108 -26.756  0.00  0.00      C2   C
ATOM   2531  OG1 THR A 284     -17.962 -32.477 -25.718  0.00  0.00      C2   O
ATOM   2532  CG2 THR A 284     -16.076 -33.210 -26.992  0.00  0.00      C2   C
ATOM   2533  H   THR A 284     -18.572 -30.299 -26.440  0.00  0.00      C2   H
ATOM   2534  HA  THR A 284     -15.976 -30.815 -25.385  0.00  0.00      C2   H
ATOM   2535  HB  THR A 284     -17.526 -32.023 -27.734  0.00  0.00      C2   H
ATOM   2536  HG1 THR A 284     -18.699 -32.895 -26.169  0.00  0.00      C2   H
ATOM   2537 HG21 THR A 284     -16.449 -34.108 -27.484  0.00  0.00      C2   H
ATOM   2538 HG22 THR A 284     -15.206 -32.757 -27.469  0.00  0.00      C2   H
ATOM   2539 HG23 THR A 284     -15.611 -33.506 -26.052  0.00  0.00      C2   H
ATOM   2540  N   ILE A 285     -16.114 -29.217 -28.290  0.00  0.00      C2   N
ATOM   2541  CA  ILE A 285     -15.341 -28.587 -29.379  0.00  0.00      C2   C
ATOM   2542  C   ILE A 285     -14.467 -27.466 -28.779  0.00  0.00      C2   C
ATOM   2543  O   ILE A 285     -13.502 -27.055 -29.401  0.00  0.00      C2   O
ATOM   2544  CB  ILE A 285     -16.373 -27.884 -30.460  0.00  0.00      C2   C
ATOM   2545  CG1 ILE A 285     -17.453 -28.869 -31.015  0.00  0.00      C2   C
ATOM   2546  CG2 ILE A 285     -15.783 -26.996 -31.606  0.00  0.00      C2   C
ATOM   2547  CD1 ILE A 285     -18.650 -28.088 -31.550  0.00  0.00      C2   C
ATOM   2548  H   ILE A 285     -17.122 -29.163 -28.310  0.00  0.00      C2   H
ATOM   2549  HA  ILE A 285     -14.702 -29.265 -29.944  0.00  0.00      C2   H
ATOM   2550  HB  ILE A 285     -16.954 -27.185 -29.859  0.00  0.00      C2   H
ATOM   2551 HG13 ILE A 285     -17.755 -29.547 -30.217  0.00  0.00      C2   H
ATOM   2552 HG12 ILE A 285     -16.953 -29.427 -31.806  0.00  0.00      C2   H
ATOM   2553 HG21 ILE A 285     -15.420 -27.643 -32.405  0.00  0.00      C2   H
ATOM   2554 HG22 ILE A 285     -16.530 -26.345 -32.059  0.00  0.00      C2   H
ATOM   2555 HG23 ILE A 285     -15.002 -26.371 -31.172  0.00  0.00      C2   H
ATOM   2556 HD11 ILE A 285     -18.990 -27.279 -30.904  0.00  0.00      C2   H
ATOM   2557 HD12 ILE A 285     -18.435 -27.610 -32.506  0.00  0.00      C2   H
ATOM   2558 HD13 ILE A 285     -19.502 -28.735 -31.762  0.00  0.00      C2   H
ATOM   2559  N   CYS A 286     -14.889 -26.971 -27.607  0.00  0.00      C2   N
ATOM   2560  CA  CYS A 286     -14.089 -25.990 -26.867  0.00  0.00      C2   C
ATOM   2561  C   CYS A 286     -13.200 -26.704 -25.850  0.00  0.00      C2   C
ATOM   2562  O   CYS A 286     -11.978 -26.508 -25.857  0.00  0.00      C2   O
ATOM   2563  CB  CYS A 286     -14.926 -24.852 -26.183  0.00  0.00      C2   C
ATOM   2564  SG  CYS A 286     -13.956 -23.380 -25.715  0.00  0.00      C2   S
ATOM   2565  H   CYS A 286     -15.641 -27.408 -27.095  0.00  0.00      C2   H
ATOM   2566  HA  CYS A 286     -13.485 -25.421 -27.573  0.00  0.00      C2   H
ATOM   2567  HB3 CYS A 286     -15.504 -25.231 -25.340  0.00  0.00      C2   H
ATOM   2568  HB2 CYS A 286     -15.746 -24.434 -26.766  0.00  0.00      C2   H
ATOM   2569  HG  CYS A 286     -14.578 -23.089 -24.568  0.00  0.00      C2   H
ATOM   2570  N   TYR A 287     -13.791 -27.555 -25.042  0.00  0.00      C2   N
ATOM   2571  CA  TYR A 287     -13.156 -28.220 -23.922  0.00  0.00      C2   C
ATOM   2572  C   TYR A 287     -13.425 -29.770 -24.001  0.00  0.00      C2   C
ATOM   2573  O   TYR A 287     -14.520 -30.185 -23.633  0.00  0.00      C2   O
ATOM   2574  CB  TYR A 287     -13.566 -27.633 -22.582  0.00  0.00      C2   C
ATOM   2575  CG  TYR A 287     -13.236 -26.174 -22.360  0.00  0.00      C2   C
ATOM   2576  CD1 TYR A 287     -11.874 -25.749 -22.378  0.00  0.00      C2   C
ATOM   2577  CD2 TYR A 287     -14.255 -25.228 -22.013  0.00  0.00      C2   C
ATOM   2578  CE1 TYR A 287     -11.582 -24.383 -22.223  0.00  0.00      C2   C
ATOM   2579  CE2 TYR A 287     -13.921 -23.867 -21.824  0.00  0.00      C2   C
ATOM   2580  CZ  TYR A 287     -12.611 -23.394 -21.979  0.00  0.00      C2   C
ATOM   2581  OH  TYR A 287     -12.422 -22.101 -21.756  0.00  0.00      C2   O
ATOM   2582  H   TYR A 287     -14.783 -27.711 -25.152  0.00  0.00      C2   H
ATOM   2583  HA  TYR A 287     -12.098 -27.982 -24.031  0.00  0.00      C2   H
ATOM   2584  HB3 TYR A 287     -13.134 -28.150 -21.725  0.00  0.00      C2   H
ATOM   2585  HB2 TYR A 287     -14.645 -27.748 -22.479  0.00  0.00      C2   H
ATOM   2586  HD1 TYR A 287     -11.156 -26.556 -22.400  0.00  0.00      C2   H
ATOM   2587  HD2 TYR A 287     -15.307 -25.473 -22.023  0.00  0.00      C2   H
ATOM   2588  HE1 TYR A 287     -10.539 -24.102 -22.184  0.00  0.00      C2   H
ATOM   2589  HE2 TYR A 287     -14.683 -23.142 -21.577  0.00  0.00      C2   H
ATOM   2590  HH  TYR A 287     -13.067 -21.714 -21.158  0.00  0.00      C2   H
ATOM   2591  N   PRO A 288     -12.517 -30.526 -24.634  0.00  0.00      C2   N
ATOM   2592  CA  PRO A 288     -12.619 -32.008 -24.700  0.00  0.00      C2   C
ATOM   2593  C   PRO A 288     -12.965 -32.797 -23.425  0.00  0.00      C2   C
ATOM   2594  O   PRO A 288     -13.909 -33.610 -23.465  0.00  0.00      C2   O
ATOM   2595  CB  PRO A 288     -11.190 -32.411 -25.187  0.00  0.00      C2   C
ATOM   2596  CG  PRO A 288     -10.842 -31.250 -26.147  0.00  0.00      C2   C
ATOM   2597  CD  PRO A 288     -11.363 -30.000 -25.481  0.00  0.00      C2   C
ATOM   2598  HA  PRO A 288     -13.275 -32.317 -25.514  0.00  0.00      C2   H
ATOM   2599  HB3 PRO A 288     -11.263 -33.407 -25.624  0.00  0.00      C2   H
ATOM   2600  HB2 PRO A 288     -10.471 -32.424 -24.368  0.00  0.00      C2   H
ATOM   2601  HG3 PRO A 288     -11.434 -31.362 -27.055  0.00  0.00      C2   H
ATOM   2602  HG2 PRO A 288      -9.800 -31.041 -26.388  0.00  0.00      C2   H
ATOM   2603  HD2 PRO A 288     -10.627 -29.636 -24.764  0.00  0.00      C2   H
ATOM   2604  HD3 PRO A 288     -11.554 -29.131 -26.112  0.00  0.00      C2   H
ATOM   2605  N   GLU A 289     -12.346 -32.523 -22.263  0.00  0.00      C2   N
ATOM   2606  CA  GLU A 289     -12.649 -32.984 -20.866  0.00  0.00      C2   C
ATOM   2607  C   GLU A 289     -13.910 -32.385 -20.227  0.00  0.00      C2   C
ATOM   2608  O   GLU A 289     -14.036 -32.502 -19.006  0.00  0.00      C2   O
ATOM   2609  CB  GLU A 289     -11.389 -32.798 -19.953  0.00  0.00      C2   C
ATOM   2610  CG  GLU A 289     -10.150 -33.477 -20.543  0.00  0.00      C2   C
ATOM   2611  CD  GLU A 289      -9.015 -33.443 -19.572  0.00  0.00      C2   C
ATOM   2612  OE1 GLU A 289      -8.560 -34.539 -19.203  0.00  0.00      C2   O
ATOM   2613  OE2 GLU A 289      -8.662 -32.360 -19.110  0.00  0.00      C2   O
ATOM   2614  H   GLU A 289     -11.743 -31.713 -22.266  0.00  0.00      C2   H
ATOM   2615  HA  GLU A 289     -12.801 -34.062 -20.811  0.00  0.00      C2   H
ATOM   2616  HB3 GLU A 289     -11.608 -33.206 -18.966  0.00  0.00      C2   H
ATOM   2617  HB2 GLU A 289     -11.160 -31.746 -19.781  0.00  0.00      C2   H
ATOM   2618  HG3 GLU A 289      -9.885 -33.042 -21.507  0.00  0.00      C2   H
ATOM   2619  HG2 GLU A 289     -10.372 -34.512 -20.804  0.00  0.00      C2   H
ATOM   2620  N   TYR A 290     -14.905 -32.057 -21.058  0.00  0.00      C2   N
ATOM   2621  CA  TYR A 290     -16.239 -31.773 -20.535  0.00  0.00      C2   C
ATOM   2622  C   TYR A 290     -17.045 -32.992 -20.156  0.00  0.00      C2   C
ATOM   2623  O   TYR A 290     -17.603 -33.606 -21.076  0.00  0.00      C2   O
ATOM   2624  CB  TYR A 290     -17.034 -30.896 -21.523  0.00  0.00      C2   C
ATOM   2625  CG  TYR A 290     -18.395 -30.567 -21.152  0.00  0.00      C2   C
ATOM   2626  CD1 TYR A 290     -18.583 -29.985 -19.885  0.00  0.00      C2   C
ATOM   2627  CD2 TYR A 290     -19.618 -30.706 -21.929  0.00  0.00      C2   C
ATOM   2628  CE1 TYR A 290     -19.784 -29.494 -19.410  0.00  0.00      C2   C
ATOM   2629  CE2 TYR A 290     -20.845 -30.324 -21.417  0.00  0.00      C2   C
ATOM   2630  CZ  TYR A 290     -20.940 -29.714 -20.155  0.00  0.00      C2   C
ATOM   2631  OH  TYR A 290     -22.119 -29.298 -19.576  0.00  0.00      C2   O
ATOM   2632  H   TYR A 290     -14.788 -32.196 -22.051  0.00  0.00      C2   H
ATOM   2633  HA  TYR A 290     -16.017 -31.200 -19.635  0.00  0.00      C2   H
ATOM   2634  HB3 TYR A 290     -17.215 -31.468 -22.433  0.00  0.00      C2   H
ATOM   2635  HB2 TYR A 290     -16.518 -29.973 -21.788  0.00  0.00      C2   H
ATOM   2636  HD1 TYR A 290     -17.689 -29.906 -19.283  0.00  0.00      C2   H
ATOM   2637  HD2 TYR A 290     -19.626 -31.176 -22.901  0.00  0.00      C2   H
ATOM   2638  HE1 TYR A 290     -20.053 -29.082 -18.449  0.00  0.00      C2   H
ATOM   2639  HE2 TYR A 290     -21.723 -30.338 -22.045  0.00  0.00      C2   H
ATOM   2640  HH  TYR A 290     -22.880 -29.480 -20.133  0.00  0.00      C2   H
ATOM   2641  N   ALA A 291     -17.033 -33.338 -18.866  0.00  0.00      C2   N
ATOM   2642  CA  ALA A 291     -17.849 -34.461 -18.377  0.00  0.00      C2   C
ATOM   2643  C   ALA A 291     -19.386 -34.172 -18.350  0.00  0.00      C2   C
ATOM   2644  O   ALA A 291     -20.062 -35.196 -18.237  0.00  0.00      C2   O
ATOM   2645  CB  ALA A 291     -17.420 -34.972 -17.052  0.00  0.00      C2   C
ATOM   2646  H   ALA A 291     -16.409 -32.884 -18.214  0.00  0.00      C2   H
ATOM   2647  HA  ALA A 291     -17.745 -35.264 -19.107  0.00  0.00      C2   H
ATOM   2648  HB1 ALA A 291     -18.099 -35.765 -16.741  0.00  0.00      C2   H
ATOM   2649  HB2 ALA A 291     -16.453 -35.476 -17.066  0.00  0.00      C2   H
ATOM   2650  HB3 ALA A 291     -17.284 -34.189 -16.305  0.00  0.00      C2   H
ATOM   2651  N   GLY A 292     -19.892 -32.976 -18.521  0.00  0.00      C2   N
ATOM   2652  CA  GLY A 292     -21.311 -32.713 -18.223  0.00  0.00      C2   C
ATOM   2653  C   GLY A 292     -22.309 -32.939 -19.403  0.00  0.00      C2   C
ATOM   2654  O   GLY A 292     -21.982 -33.492 -20.417  0.00  0.00      C2   O
ATOM   2655  H   GLY A 292     -19.292 -32.182 -18.698  0.00  0.00      C2   H
ATOM   2656  HA3 GLY A 292     -21.409 -31.655 -17.980  0.00  0.00      C2   H
ATOM   2657  HA2 GLY A 292     -21.655 -33.285 -17.361  0.00  0.00      C2   H
ATOM   2658  N   SER A 293     -23.525 -32.371 -19.281  0.00  0.00      C2   N
ATOM   2659  CA  SER A 293     -24.525 -32.363 -20.374  0.00  0.00      C2   C
ATOM   2660  C   SER A 293     -24.470 -31.102 -21.119  0.00  0.00      C2   C
ATOM   2661  O   SER A 293     -24.398 -30.059 -20.519  0.00  0.00      C2   O
ATOM   2662  CB  SER A 293     -25.909 -32.833 -19.885  0.00  0.00      C2   C
ATOM   2663  OG  SER A 293     -26.519 -31.832 -19.023  0.00  0.00      C2   O
ATOM   2664  H   SER A 293     -23.699 -31.787 -18.475  0.00  0.00      C2   H
ATOM   2665  HA  SER A 293     -24.358 -33.175 -21.082  0.00  0.00      C2   H
ATOM   2666  HB3 SER A 293     -25.728 -33.813 -19.442  0.00  0.00      C2   H
ATOM   2667  HB2 SER A 293     -26.550 -32.928 -20.761  0.00  0.00      C2   H
ATOM   2668  HG  SER A 293     -27.416 -32.142 -18.880  0.00  0.00      C2   H
ATOM   2669  N   ASN A 294     -24.453 -31.131 -22.475  0.00  0.00      C2   N
ATOM   2670  CA  ASN A 294     -24.467 -30.058 -23.471  0.00  0.00      C2   C
ATOM   2671  C   ASN A 294     -25.856 -29.370 -23.463  0.00  0.00      C2   C
ATOM   2672  O   ASN A 294     -26.547 -29.383 -24.479  0.00  0.00      C2   O
ATOM   2673  CB  ASN A 294     -24.046 -30.592 -24.878  0.00  0.00      C2   C
ATOM   2674  CG  ASN A 294     -22.624 -31.151 -24.965  0.00  0.00      C2   C
ATOM   2675  OD1 ASN A 294     -21.667 -30.381 -24.804  0.00  0.00      C2   O
ATOM   2676  ND2 ASN A 294     -22.475 -32.461 -25.283  0.00  0.00      C2   N
ATOM   2677  H   ASN A 294     -24.454 -32.068 -22.851  0.00  0.00      C2   H
ATOM   2678  HA  ASN A 294     -23.766 -29.249 -23.266  0.00  0.00      C2   H
ATOM   2679  HB3 ASN A 294     -24.080 -29.718 -25.528  0.00  0.00      C2   H
ATOM   2680  HB2 ASN A 294     -24.750 -31.351 -25.218  0.00  0.00      C2   H
ATOM   2681 HD22 ASN A 294     -21.577 -32.893 -25.447  0.00  0.00      C2   H
ATOM   2682 HD21 ASN A 294     -23.241 -33.071 -25.528  0.00  0.00      C2   H
ATOM   2683  N   THR A 295     -26.285 -28.748 -22.392  0.00  0.00      C2   N
ATOM   2684  CA  THR A 295     -27.497 -27.902 -22.309  0.00  0.00      C2   C
ATOM   2685  C   THR A 295     -27.024 -26.662 -21.486  0.00  0.00      C2   C
ATOM   2686  O   THR A 295     -26.224 -26.912 -20.610  0.00  0.00      C2   O
ATOM   2687  CB  THR A 295     -28.633 -28.587 -21.516  0.00  0.00      C2   C
ATOM   2688  OG1 THR A 295     -28.272 -28.930 -20.122  0.00  0.00      C2   O
ATOM   2689  CG2 THR A 295     -29.082 -29.957 -22.073  0.00  0.00      C2   C
ATOM   2690  H   THR A 295     -25.644 -28.770 -21.611  0.00  0.00      C2   H
ATOM   2691  HA  THR A 295     -27.811 -27.469 -23.259  0.00  0.00      C2   H
ATOM   2692  HB  THR A 295     -29.522 -27.956 -21.540  0.00  0.00      C2   H
ATOM   2693  HG1 THR A 295     -27.561 -29.573 -20.177  0.00  0.00      C2   H
ATOM   2694 HG21 THR A 295     -28.242 -30.649 -22.132  0.00  0.00      C2   H
ATOM   2695 HG22 THR A 295     -29.947 -30.432 -21.610  0.00  0.00      C2   H
ATOM   2696 HG23 THR A 295     -29.485 -29.736 -23.062  0.00  0.00      C2   H
ATOM   2697  N   TYR A 296     -27.599 -25.508 -21.858  0.00  0.00      C2   N
ATOM   2698  CA  TYR A 296     -27.196 -24.171 -21.421  0.00  0.00      C2   C
ATOM   2699  C   TYR A 296     -26.571 -24.067 -20.041  0.00  0.00      C2   C
ATOM   2700  O   TYR A 296     -25.362 -23.836 -19.929  0.00  0.00      C2   O
ATOM   2701  CB  TYR A 296     -28.372 -23.184 -21.630  0.00  0.00      C2   C
ATOM   2702  CG  TYR A 296     -28.129 -21.763 -21.101  0.00  0.00      C2   C
ATOM   2703  CD1 TYR A 296     -27.065 -20.950 -21.516  0.00  0.00      C2   C
ATOM   2704  CD2 TYR A 296     -28.804 -21.489 -19.908  0.00  0.00      C2   C
ATOM   2705  CE1 TYR A 296     -26.686 -19.882 -20.733  0.00  0.00      C2   C
ATOM   2706  CE2 TYR A 296     -28.473 -20.420 -19.145  0.00  0.00      C2   C
ATOM   2707  CZ  TYR A 296     -27.392 -19.588 -19.556  0.00  0.00      C2   C
ATOM   2708  OH  TYR A 296     -27.021 -18.501 -18.754  0.00  0.00      C2   O
ATOM   2709  H   TYR A 296     -28.425 -25.528 -22.439  0.00  0.00      C2   H
ATOM   2710  HA  TYR A 296     -26.464 -23.829 -22.153  0.00  0.00      C2   H
ATOM   2711  HB3 TYR A 296     -29.146 -23.771 -21.136  0.00  0.00      C2   H
ATOM   2712  HB2 TYR A 296     -28.529 -23.172 -22.708  0.00  0.00      C2   H
ATOM   2713  HD1 TYR A 296     -26.596 -21.132 -22.472  0.00  0.00      C2   H
ATOM   2714  HD2 TYR A 296     -29.671 -22.056 -19.604  0.00  0.00      C2   H
ATOM   2715  HE1 TYR A 296     -25.835 -19.268 -20.986  0.00  0.00      C2   H
ATOM   2716  HE2 TYR A 296     -29.031 -20.224 -18.241  0.00  0.00      C2   H
ATOM   2717  HH  TYR A 296     -27.633 -18.282 -18.047  0.00  0.00      C2   H
ATOM   2718  N   GLU A 297     -27.373 -24.284 -18.932  0.00  0.00      C2   N
ATOM   2719  CA  GLU A 297     -27.054 -24.073 -17.547  0.00  0.00      C2   C
ATOM   2720  C   GLU A 297     -25.867 -24.847 -17.086  0.00  0.00      C2   C
ATOM   2721  O   GLU A 297     -24.959 -24.261 -16.468  0.00  0.00      C2   O
ATOM   2722  CB  GLU A 297     -28.278 -24.136 -16.670  0.00  0.00      C2   C
ATOM   2723  CG  GLU A 297     -29.440 -23.199 -16.813  0.00  0.00      C2   C
ATOM   2724  CD  GLU A 297     -30.598 -23.451 -15.884  0.00  0.00      C2   C
ATOM   2725  OE1 GLU A 297     -30.386 -23.320 -14.632  0.00  0.00      C2   O
ATOM   2726  OE2 GLU A 297     -31.760 -23.736 -16.341  0.00  0.00      C2   O
ATOM   2727  H   GLU A 297     -28.287 -24.606 -19.215  0.00  0.00      C2   H
ATOM   2728  HA  GLU A 297     -26.596 -23.087 -17.465  0.00  0.00      C2   H
ATOM   2729  HB3 GLU A 297     -28.022 -24.108 -15.611  0.00  0.00      C2   H
ATOM   2730  HB2 GLU A 297     -28.666 -25.148 -16.788  0.00  0.00      C2   H
ATOM   2731  HG3 GLU A 297     -29.898 -23.279 -17.799  0.00  0.00      C2   H
ATOM   2732  HG2 GLU A 297     -29.145 -22.166 -16.625  0.00  0.00      C2   H
ATOM   2733  N   GLU A 298     -25.785 -26.107 -17.372  0.00  0.00      C2   N
ATOM   2734  CA  GLU A 298     -24.652 -26.981 -17.077  0.00  0.00      C2   C
ATOM   2735  C   GLU A 298     -23.340 -26.579 -17.847  0.00  0.00      C2   C
ATOM   2736  O   GLU A 298     -22.293 -26.720 -17.212  0.00  0.00      C2   O
ATOM   2737  CB  GLU A 298     -24.890 -28.473 -17.351  0.00  0.00      C2   C
ATOM   2738  CG  GLU A 298     -26.246 -28.913 -16.815  0.00  0.00      C2   C
ATOM   2739  CD  GLU A 298     -26.387 -28.795 -15.387  0.00  0.00      C2   C
ATOM   2740  OE1 GLU A 298     -27.380 -28.205 -14.871  0.00  0.00      C2   O
ATOM   2741  OE2 GLU A 298     -25.452 -29.181 -14.689  0.00  0.00      C2   O
ATOM   2742  H   GLU A 298     -26.494 -26.562 -17.929  0.00  0.00      C2   H
ATOM   2743  HA  GLU A 298     -24.472 -26.997 -16.002  0.00  0.00      C2   H
ATOM   2744  HB3 GLU A 298     -24.041 -29.093 -17.061  0.00  0.00      C2   H
ATOM   2745  HB2 GLU A 298     -24.994 -28.722 -18.407  0.00  0.00      C2   H
ATOM   2746  HG3 GLU A 298     -26.430 -29.963 -17.041  0.00  0.00      C2   H
ATOM   2747  HG2 GLU A 298     -27.064 -28.564 -17.444  0.00  0.00      C2   H
ATOM   2748  N   ALA A 299     -23.413 -26.189 -19.102  0.00  0.00      C2   N
ATOM   2749  CA  ALA A 299     -22.263 -25.967 -19.962  0.00  0.00      C2   C
ATOM   2750  C   ALA A 299     -21.639 -24.573 -19.733  0.00  0.00      C2   C
ATOM   2751  O   ALA A 299     -20.423 -24.400 -19.870  0.00  0.00      C2   O
ATOM   2752  CB  ALA A 299     -22.792 -26.043 -21.430  0.00  0.00      C2   C
ATOM   2753  H   ALA A 299     -24.270 -26.262 -19.631  0.00  0.00      C2   H
ATOM   2754  HA  ALA A 299     -21.539 -26.743 -19.718  0.00  0.00      C2   H
ATOM   2755  HB1 ALA A 299     -22.132 -25.565 -22.153  0.00  0.00      C2   H
ATOM   2756  HB2 ALA A 299     -22.875 -27.072 -21.778  0.00  0.00      C2   H
ATOM   2757  HB3 ALA A 299     -23.787 -25.601 -21.479  0.00  0.00      C2   H
ATOM   2758  N   ALA A 300     -22.509 -23.557 -19.493  0.00  0.00      C2   N
ATOM   2759  CA  ALA A 300     -22.236 -22.159 -19.160  0.00  0.00      C2   C
ATOM   2760  C   ALA A 300     -21.504 -22.224 -17.801  0.00  0.00      C2   C
ATOM   2761  O   ALA A 300     -20.526 -21.507 -17.624  0.00  0.00      C2   O
ATOM   2762  CB  ALA A 300     -23.537 -21.316 -19.250  0.00  0.00      C2   C
ATOM   2763  H   ALA A 300     -23.459 -23.886 -19.390  0.00  0.00      C2   H
ATOM   2764  HA  ALA A 300     -21.491 -21.760 -19.849  0.00  0.00      C2   H
ATOM   2765  HB1 ALA A 300     -24.375 -21.696 -18.665  0.00  0.00      C2   H
ATOM   2766  HB2 ALA A 300     -23.339 -20.357 -18.772  0.00  0.00      C2   H
ATOM   2767  HB3 ALA A 300     -24.034 -21.247 -20.218  0.00  0.00      C2   H
ATOM   2768  N   ALA A 301     -22.045 -23.103 -16.883  0.00  0.00      C2   N
ATOM   2769  CA  ALA A 301     -21.554 -23.391 -15.497  0.00  0.00      C2   C
ATOM   2770  C   ALA A 301     -20.204 -24.051 -15.602  0.00  0.00      C2   C
ATOM   2771  O   ALA A 301     -19.367 -23.684 -14.793  0.00  0.00      C2   O
ATOM   2772  CB  ALA A 301     -22.522 -24.254 -14.679  0.00  0.00      C2   C
ATOM   2773  H   ALA A 301     -22.857 -23.671 -17.074  0.00  0.00      C2   H
ATOM   2774  HA  ALA A 301     -21.447 -22.478 -14.910  0.00  0.00      C2   H
ATOM   2775  HB1 ALA A 301     -23.496 -23.790 -14.521  0.00  0.00      C2   H
ATOM   2776  HB2 ALA A 301     -22.699 -25.274 -15.020  0.00  0.00      C2   H
ATOM   2777  HB3 ALA A 301     -22.020 -24.358 -13.717  0.00  0.00      C2   H
ATOM   2778  N   TYR A 302     -19.891 -24.849 -16.659  0.00  0.00      C2   N
ATOM   2779  CA  TYR A 302     -18.581 -25.461 -16.814  0.00  0.00      C2   C
ATOM   2780  C   TYR A 302     -17.586 -24.327 -17.310  0.00  0.00      C2   C
ATOM   2781  O   TYR A 302     -16.460 -24.174 -16.765  0.00  0.00      C2   O
ATOM   2782  CB  TYR A 302     -18.697 -26.678 -17.713  0.00  0.00      C2   C
ATOM   2783  CG  TYR A 302     -17.353 -27.301 -17.973  0.00  0.00      C2   C
ATOM   2784  CD1 TYR A 302     -16.964 -28.382 -17.138  0.00  0.00      C2   C
ATOM   2785  CD2 TYR A 302     -16.463 -26.918 -19.036  0.00  0.00      C2   C
ATOM   2786  CE1 TYR A 302     -15.750 -28.986 -17.267  0.00  0.00      C2   C
ATOM   2787  CE2 TYR A 302     -15.314 -27.665 -19.275  0.00  0.00      C2   C
ATOM   2788  CZ  TYR A 302     -14.912 -28.704 -18.431  0.00  0.00      C2   C
ATOM   2789  OH  TYR A 302     -13.728 -29.375 -18.710  0.00  0.00      C2   O
ATOM   2790  H   TYR A 302     -20.658 -25.135 -17.250  0.00  0.00      C2   H
ATOM   2791  HA  TYR A 302     -18.260 -25.831 -15.840  0.00  0.00      C2   H
ATOM   2792  HB3 TYR A 302     -19.009 -26.308 -18.690  0.00  0.00      C2   H
ATOM   2793  HB2 TYR A 302     -19.549 -27.277 -17.390  0.00  0.00      C2   H
ATOM   2794  HD1 TYR A 302     -17.695 -28.682 -16.402  0.00  0.00      C2   H
ATOM   2795  HD2 TYR A 302     -16.731 -26.040 -19.606  0.00  0.00      C2   H
ATOM   2796  HE1 TYR A 302     -15.442 -29.821 -16.656  0.00  0.00      C2   H
ATOM   2797  HE2 TYR A 302     -14.653 -27.267 -20.031  0.00  0.00      C2   H
ATOM   2798  HH  TYR A 302     -13.463 -29.886 -17.942  0.00  0.00      C2   H
ATOM   2799  N   ILE A 303     -18.003 -23.439 -18.267  0.00  0.00      C2   N
ATOM   2800  CA  ILE A 303     -17.348 -22.210 -18.701  0.00  0.00      C2   C
ATOM   2801  C   ILE A 303     -16.976 -21.232 -17.633  0.00  0.00      C2   C
ATOM   2802  O   ILE A 303     -15.849 -20.744 -17.489  0.00  0.00      C2   O
ATOM   2803  CB  ILE A 303     -18.109 -21.540 -19.903  0.00  0.00      C2   C
ATOM   2804  CG1 ILE A 303     -18.032 -22.476 -21.207  0.00  0.00      C2   C
ATOM   2805  CG2 ILE A 303     -17.601 -20.072 -20.204  0.00  0.00      C2   C
ATOM   2806  CD1 ILE A 303     -18.990 -21.910 -22.337  0.00  0.00      C2   C
ATOM   2807  H   ILE A 303     -18.921 -23.684 -18.610  0.00  0.00      C2   H
ATOM   2808  HA  ILE A 303     -16.410 -22.588 -19.108  0.00  0.00      C2   H
ATOM   2809  HB  ILE A 303     -19.158 -21.468 -19.616  0.00  0.00      C2   H
ATOM   2810 HG13 ILE A 303     -18.221 -23.502 -20.893  0.00  0.00      C2   H
ATOM   2811 HG12 ILE A 303     -17.044 -22.575 -21.657  0.00  0.00      C2   H
ATOM   2812 HG21 ILE A 303     -17.645 -19.373 -19.368  0.00  0.00      C2   H
ATOM   2813 HG22 ILE A 303     -16.606 -20.081 -20.648  0.00  0.00      C2   H
ATOM   2814 HG23 ILE A 303     -18.240 -19.668 -20.989  0.00  0.00      C2   H
ATOM   2815 HD11 ILE A 303     -18.999 -22.350 -23.335  0.00  0.00      C2   H
ATOM   2816 HD12 ILE A 303     -20.020 -21.789 -22.003  0.00  0.00      C2   H
ATOM   2817 HD13 ILE A 303     -18.651 -20.940 -22.700  0.00  0.00      C2   H
ATOM   2818  N   GLN A 304     -17.891 -20.951 -16.691  0.00  0.00      C2   N
ATOM   2819  CA  GLN A 304     -17.632 -20.223 -15.460  0.00  0.00      C2   C
ATOM   2820  C   GLN A 304     -16.443 -20.723 -14.712  0.00  0.00      C2   C
ATOM   2821  O   GLN A 304     -15.484 -20.010 -14.423  0.00  0.00      C2   O
ATOM   2822  CB  GLN A 304     -18.845 -20.282 -14.552  0.00  0.00      C2   C
ATOM   2823  CG  GLN A 304     -18.620 -19.826 -13.067  0.00  0.00      C2   C
ATOM   2824  CD  GLN A 304     -19.891 -19.686 -12.216  0.00  0.00      C2   C
ATOM   2825  OE1 GLN A 304     -20.800 -20.463 -12.379  0.00  0.00      C2   O
ATOM   2826  NE2 GLN A 304     -19.877 -18.720 -11.286  0.00  0.00      C2   N
ATOM   2827  H   GLN A 304     -18.811 -21.343 -16.834  0.00  0.00      C2   H
ATOM   2828  HA  GLN A 304     -17.415 -19.208 -15.794  0.00  0.00      C2   H
ATOM   2829  HB3 GLN A 304     -19.314 -21.266 -14.552  0.00  0.00      C2   H
ATOM   2830  HB2 GLN A 304     -19.658 -19.678 -14.953  0.00  0.00      C2   H
ATOM   2831  HG3 GLN A 304     -18.088 -18.881 -13.171  0.00  0.00      C2   H
ATOM   2832  HG2 GLN A 304     -17.968 -20.503 -12.515  0.00  0.00      C2   H
ATOM   2833 HE22 GLN A 304     -20.598 -18.547 -10.600  0.00  0.00      C2   H
ATOM   2834 HE21 GLN A 304     -19.048 -18.154 -11.171  0.00  0.00      C2   H
ATOM   2835  N   CYS A 305     -16.400 -22.029 -14.485  0.00  0.00      C2   N
ATOM   2836  CA  CYS A 305     -15.407 -22.599 -13.606  0.00  0.00      C2   C
ATOM   2837  C   CYS A 305     -14.051 -22.627 -14.317  0.00  0.00      C2   C
ATOM   2838  O   CYS A 305     -13.053 -22.380 -13.650  0.00  0.00      C2   O
ATOM   2839  CB  CYS A 305     -15.699 -24.053 -13.155  0.00  0.00      C2   C
ATOM   2840  SG  CYS A 305     -17.223 -24.274 -12.291  0.00  0.00      C2   S
ATOM   2841  H   CYS A 305     -17.061 -22.657 -14.918  0.00  0.00      C2   H
ATOM   2842  HA  CYS A 305     -15.259 -21.968 -12.730  0.00  0.00      C2   H
ATOM   2843  HB3 CYS A 305     -14.843 -24.426 -12.593  0.00  0.00      C2   H
ATOM   2844  HB2 CYS A 305     -15.664 -24.607 -14.093  0.00  0.00      C2   H
ATOM   2845  HG  CYS A 305     -17.989 -23.876 -13.311  0.00  0.00      C2   H
ATOM   2846  N   GLN A 306     -13.958 -22.859 -15.651  0.00  0.00      C2   N
ATOM   2847  CA  GLN A 306     -12.782 -22.580 -16.455  0.00  0.00      C2   C
ATOM   2848  C   GLN A 306     -12.168 -21.165 -16.308  0.00  0.00      C2   C
ATOM   2849  O   GLN A 306     -10.989 -21.080 -16.614  0.00  0.00      C2   O
ATOM   2850  CB  GLN A 306     -13.006 -23.128 -17.864  0.00  0.00      C2   C
ATOM   2851  CG  GLN A 306     -13.313 -24.631 -18.040  0.00  0.00      C2   C
ATOM   2852  CD  GLN A 306     -12.089 -25.564 -17.947  0.00  0.00      C2   C
ATOM   2853  OE1 GLN A 306     -11.000 -25.112 -18.157  0.00  0.00      C2   O
ATOM   2854  NE2 GLN A 306     -12.186 -26.737 -17.552  0.00  0.00      C2   N
ATOM   2855  H   GLN A 306     -14.830 -22.955 -16.151  0.00  0.00      C2   H
ATOM   2856  HA  GLN A 306     -11.991 -23.222 -16.066  0.00  0.00      C2   H
ATOM   2857  HB3 GLN A 306     -12.145 -22.954 -18.510  0.00  0.00      C2   H
ATOM   2858  HB2 GLN A 306     -13.925 -22.620 -18.158  0.00  0.00      C2   H
ATOM   2859  HG3 GLN A 306     -13.627 -24.802 -19.070  0.00  0.00      C2   H
ATOM   2860  HG2 GLN A 306     -14.110 -25.046 -17.422  0.00  0.00      C2   H
ATOM   2861 HE22 GLN A 306     -11.348 -27.257 -17.332  0.00  0.00      C2   H
ATOM   2862 HE21 GLN A 306     -13.030 -27.223 -17.286  0.00  0.00      C2   H
ATOM   2863  N   PHE A 307     -12.973 -20.156 -15.931  0.00  0.00      C2   N
ATOM   2864  CA  PHE A 307     -12.519 -18.822 -15.546  0.00  0.00      C2   C
ATOM   2865  C   PHE A 307     -12.112 -18.633 -14.077  0.00  0.00      C2   C
ATOM   2866  O   PHE A 307     -11.115 -18.009 -13.767  0.00  0.00      C2   O
ATOM   2867  CB  PHE A 307     -13.494 -17.709 -15.974  0.00  0.00      C2   C
ATOM   2868  CG  PHE A 307     -13.636 -17.590 -17.525  0.00  0.00      C2   C
ATOM   2869  CD1 PHE A 307     -12.527 -17.398 -18.396  0.00  0.00      C2   C
ATOM   2870  CD2 PHE A 307     -14.927 -17.670 -18.101  0.00  0.00      C2   C
ATOM   2871  CE1 PHE A 307     -12.649 -17.488 -19.706  0.00  0.00      C2   C
ATOM   2872  CE2 PHE A 307     -15.028 -17.603 -19.472  0.00  0.00      C2   C
ATOM   2873  CZ  PHE A 307     -13.877 -17.589 -20.275  0.00  0.00      C2   C
ATOM   2874  H   PHE A 307     -13.968 -20.332 -15.942  0.00  0.00      C2   H
ATOM   2875  HA  PHE A 307     -11.591 -18.750 -16.112  0.00  0.00      C2   H
ATOM   2876  HB3 PHE A 307     -13.194 -16.717 -15.636  0.00  0.00      C2   H
ATOM   2877  HB2 PHE A 307     -14.504 -17.967 -15.656  0.00  0.00      C2   H
ATOM   2878  HD1 PHE A 307     -11.519 -17.261 -18.033  0.00  0.00      C2   H
ATOM   2879  HD2 PHE A 307     -15.849 -17.755 -17.546  0.00  0.00      C2   H
ATOM   2880  HE1 PHE A 307     -11.760 -17.229 -20.263  0.00  0.00      C2   H
ATOM   2881  HE2 PHE A 307     -15.991 -17.699 -19.951  0.00  0.00      C2   H
ATOM   2882  HZ  PHE A 307     -14.049 -17.677 -21.338  0.00  0.00      C2   H
ATOM   2883  N   GLU A 308     -12.926 -19.200 -13.202  0.00  0.00      C2   N
ATOM   2884  CA  GLU A 308     -12.749 -18.982 -11.779  0.00  0.00      C2   C
ATOM   2885  C   GLU A 308     -11.553 -19.865 -11.304  0.00  0.00      C2   C
ATOM   2886  O   GLU A 308     -10.960 -19.532 -10.247  0.00  0.00      C2   O
ATOM   2887  CB  GLU A 308     -14.088 -19.143 -10.976  0.00  0.00      C2   C
ATOM   2888  CG  GLU A 308     -15.284 -18.402 -11.520  0.00  0.00      C2   C
ATOM   2889  CD  GLU A 308     -16.360 -17.995 -10.510  0.00  0.00      C2   C
ATOM   2890  OE1 GLU A 308     -17.287 -17.319 -10.977  0.00  0.00      C2   O
ATOM   2891  OE2 GLU A 308     -16.289 -18.482  -9.372  0.00  0.00      C2   O
ATOM   2892  H   GLU A 308     -13.735 -19.730 -13.493  0.00  0.00      C2   H
ATOM   2893  HA  GLU A 308     -12.450 -17.941 -11.661  0.00  0.00      C2   H
ATOM   2894  HB3 GLU A 308     -13.889 -18.965  -9.919  0.00  0.00      C2   H
ATOM   2895  HB2 GLU A 308     -14.412 -20.184 -10.959  0.00  0.00      C2   H
ATOM   2896  HG3 GLU A 308     -15.807 -19.084 -12.191  0.00  0.00      C2   H
ATOM   2897  HG2 GLU A 308     -15.113 -17.503 -12.111  0.00  0.00      C2   H
ATOM   2898  N   ASP A 309     -11.211 -20.965 -12.018  0.00  0.00      C2   N
ATOM   2899  CA  ASP A 309     -10.063 -21.762 -11.622  0.00  0.00      C2   C
ATOM   2900  C   ASP A 309      -8.779 -21.327 -12.303  0.00  0.00      C2   C
ATOM   2901  O   ASP A 309      -7.697 -21.889 -11.976  0.00  0.00      C2   O
ATOM   2902  CB  ASP A 309     -10.269 -23.243 -11.992  0.00  0.00      C2   C
ATOM   2903  CG  ASP A 309     -11.373 -23.934 -11.108  0.00  0.00      C2   C
ATOM   2904  OD1 ASP A 309     -11.656 -25.139 -11.327  0.00  0.00      C2   O
ATOM   2905  OD2 ASP A 309     -11.768 -23.393 -10.042  0.00  0.00      C2   O
ATOM   2906  H   ASP A 309     -11.601 -21.197 -12.920  0.00  0.00      C2   H
ATOM   2907  HA  ASP A 309      -9.872 -21.725 -10.550  0.00  0.00      C2   H
ATOM   2908  HB3 ASP A 309      -9.314 -23.768 -12.011  0.00  0.00      C2   H
ATOM   2909  HB2 ASP A 309     -10.758 -23.382 -12.956  0.00  0.00      C2   H
ATOM   2910  N   LEU A 310      -8.842 -20.348 -13.160  0.00  0.00      C2   N
ATOM   2911  CA  LEU A 310      -7.605 -19.658 -13.589  0.00  0.00      C2   C
ATOM   2912  C   LEU A 310      -6.969 -18.864 -12.433  0.00  0.00      C2   C
ATOM   2913  O   LEU A 310      -5.797 -18.597 -12.385  0.00  0.00      C2   O
ATOM   2914  CB  LEU A 310      -7.959 -18.655 -14.716  0.00  0.00      C2   C
ATOM   2915  CG  LEU A 310      -8.440 -19.312 -15.937  0.00  0.00      C2   C
ATOM   2916  CD1 LEU A 310      -8.929 -18.237 -16.829  0.00  0.00      C2   C
ATOM   2917  CD2 LEU A 310      -7.253 -20.180 -16.609  0.00  0.00      C2   C
ATOM   2918  H   LEU A 310      -9.722 -20.086 -13.580  0.00  0.00      C2   H
ATOM   2919  HA  LEU A 310      -6.824 -20.317 -13.967  0.00  0.00      C2   H
ATOM   2920  HB3 LEU A 310      -7.107 -17.990 -14.859  0.00  0.00      C2   H
ATOM   2921  HB2 LEU A 310      -8.765 -18.053 -14.295  0.00  0.00      C2   H
ATOM   2922  HG  LEU A 310      -9.235 -19.954 -15.557  0.00  0.00      C2   H
ATOM   2923 HD11 LEU A 310      -9.584 -18.639 -17.601  0.00  0.00      C2   H
ATOM   2924 HD12 LEU A 310      -9.445 -17.435 -16.302  0.00  0.00      C2   H
ATOM   2925 HD13 LEU A 310      -8.122 -17.657 -17.276  0.00  0.00      C2   H
ATOM   2926 HD21 LEU A 310      -7.135 -19.960 -17.670  0.00  0.00      C2   H
ATOM   2927 HD22 LEU A 310      -6.292 -19.952 -16.148  0.00  0.00      C2   H
ATOM   2928 HD23 LEU A 310      -7.419 -21.241 -16.422  0.00  0.00      C2   H
ATOM   2929  N   ASN A 311      -7.790 -18.398 -11.493  0.00  0.00      C2   N
ATOM   2930  CA  ASN A 311      -7.331 -17.698 -10.288  0.00  0.00      C2   C
ATOM   2931  C   ASN A 311      -6.660 -18.596  -9.291  0.00  0.00      C2   C
ATOM   2932  O   ASN A 311      -7.348 -19.283  -8.553  0.00  0.00      C2   O
ATOM   2933  CB  ASN A 311      -8.636 -17.066  -9.680  0.00  0.00      C2   C
ATOM   2934  CG  ASN A 311      -8.444 -16.204  -8.514  0.00  0.00      C2   C
ATOM   2935  OD1 ASN A 311      -7.408 -15.650  -8.256  0.00  0.00      C2   O
ATOM   2936  ND2 ASN A 311      -9.521 -16.106  -7.744  0.00  0.00      C2   N
ATOM   2937  H   ASN A 311      -8.788 -18.552 -11.516  0.00  0.00      C2   H
ATOM   2938  HA  ASN A 311      -6.546 -17.003 -10.587  0.00  0.00      C2   H
ATOM   2939  HB3 ASN A 311      -9.400 -17.813  -9.467  0.00  0.00      C2   H
ATOM   2940  HB2 ASN A 311      -9.201 -16.471 -10.397  0.00  0.00      C2   H
ATOM   2941 HD22 ASN A 311      -9.401 -15.587  -6.886  0.00  0.00      C2   H
ATOM   2942 HD21 ASN A 311     -10.314 -16.721  -7.855  0.00  0.00      C2   H
ATOM   2943  N   LYS A 312      -5.333 -18.605  -9.381  0.00  0.00      C2   N
ATOM   2944  CA  LYS A 312      -4.425 -19.284  -8.415  0.00  0.00      C2   C
ATOM   2945  C   LYS A 312      -4.683 -18.951  -6.949  0.00  0.00      C2   C
ATOM   2946  O   LYS A 312      -5.005 -19.883  -6.193  0.00  0.00      C2   O
ATOM   2947  CB  LYS A 312      -2.999 -18.993  -8.784  0.00  0.00      C2   C
ATOM   2948  CG  LYS A 312      -2.621 -19.428 -10.250  0.00  0.00      C2   C
ATOM   2949  CD  LYS A 312      -1.324 -18.733 -10.671  0.00  0.00      C2   C
ATOM   2950  CE  LYS A 312      -0.616 -19.319 -11.910  0.00  0.00      C2   C
ATOM   2951  NZ  LYS A 312      -0.183 -20.676 -11.619  0.00  0.00      C2   N
ATOM   2952  H   LYS A 312      -4.904 -18.022 -10.085  0.00  0.00      C2   H
ATOM   2953  HA  LYS A 312      -4.805 -20.301  -8.512  0.00  0.00      C2   H
ATOM   2954  HB3 LYS A 312      -2.317 -19.302  -7.991  0.00  0.00      C2   H
ATOM   2955  HB2 LYS A 312      -2.818 -17.918  -8.763  0.00  0.00      C2   H
ATOM   2956  HG3 LYS A 312      -3.433 -19.313 -10.968  0.00  0.00      C2   H
ATOM   2957  HG2 LYS A 312      -2.393 -20.493 -10.203  0.00  0.00      C2   H
ATOM   2958  HD3 LYS A 312      -0.522 -18.721  -9.933  0.00  0.00      C2   H
ATOM   2959  HD2 LYS A 312      -1.594 -17.691 -10.841  0.00  0.00      C2   H
ATOM   2960  HE3 LYS A 312       0.356 -18.843 -12.041  0.00  0.00      C2   H
ATOM   2961  HE2 LYS A 312      -1.266 -19.222 -12.780  0.00  0.00      C2   H
ATOM   2962  HZ1 LYS A 312       0.395 -21.034 -12.365  0.00  0.00      C2   H
ATOM   2963  HZ2 LYS A 312       0.512 -20.644 -10.887  0.00  0.00      C2   H
ATOM   2964  HZ3 LYS A 312      -0.854 -21.346 -11.270  0.00  0.00      C2   H
ATOM   2965  N   ARG A 313      -4.603 -17.684  -6.633  0.00  0.00      C2   N
ATOM   2966  CA  ARG A 313      -4.848 -17.148  -5.301  0.00  0.00      C2   C
ATOM   2967  C   ARG A 313      -6.355 -16.916  -5.035  0.00  0.00      C2   C
ATOM   2968  O   ARG A 313      -6.706 -15.818  -4.644  0.00  0.00      C2   O
ATOM   2969  CB  ARG A 313      -3.869 -15.930  -5.020  0.00  0.00      C2   C
ATOM   2970  CG  ARG A 313      -2.377 -16.368  -4.924  0.00  0.00      C2   C
ATOM   2971  CD  ARG A 313      -1.895 -16.579  -3.478  0.00  0.00      C2   C
ATOM   2972  NE  ARG A 313      -2.569 -17.651  -2.787  0.00  0.00      C2   N
ATOM   2973  CZ  ARG A 313      -2.278 -18.969  -2.984  0.00  0.00      C2   C
ATOM   2974  NH1 ARG A 313      -1.236 -19.370  -3.746  0.00  0.00      C2   N
ATOM   2975  NH2 ARG A 313      -3.067 -19.864  -2.527  0.00  0.00      C2   N
ATOM   2976  H   ARG A 313      -4.601 -16.946  -7.322  0.00  0.00      C2   H
ATOM   2977  HA  ARG A 313      -4.451 -17.820  -4.541  0.00  0.00      C2   H
ATOM   2978  HB3 ARG A 313      -4.080 -15.333  -4.133  0.00  0.00      C2   H
ATOM   2979  HB2 ARG A 313      -4.120 -15.170  -5.760  0.00  0.00      C2   H
ATOM   2980  HG3 ARG A 313      -1.707 -15.623  -5.351  0.00  0.00      C2   H
ATOM   2981  HG2 ARG A 313      -2.224 -17.282  -5.498  0.00  0.00      C2   H
ATOM   2982  HD3 ARG A 313      -2.364 -15.731  -2.979  0.00  0.00      C2   H
ATOM   2983  HD2 ARG A 313      -0.837 -16.553  -3.218  0.00  0.00      C2   H
ATOM   2984  HE  ARG A 313      -3.419 -17.435  -2.285  0.00  0.00      C2   H
ATOM   2985 HH12 ARG A 313      -0.929 -20.329  -3.823  0.00  0.00      C2   H
ATOM   2986 HH11 ARG A 313      -0.778 -18.676  -4.319  0.00  0.00      C2   H
ATOM   2987 HH22 ARG A 313      -2.903 -20.829  -2.775  0.00  0.00      C2   H
ATOM   2988 HH21 ARG A 313      -3.742 -19.658  -1.805  0.00  0.00      C2   H
ATOM   2989  N   LYS A 314      -7.206 -17.894  -5.249  0.00  0.00      C2   N
ATOM   2990  CA  LYS A 314      -8.634 -17.910  -4.861  0.00  0.00      C2   C
ATOM   2991  C   LYS A 314      -8.754 -17.754  -3.348  0.00  0.00      C2   C
ATOM   2992  O   LYS A 314      -9.805 -17.327  -2.896  0.00  0.00      C2   O
ATOM   2993  CB  LYS A 314      -9.346 -19.104  -5.556  0.00  0.00      C2   C
ATOM   2994  CG  LYS A 314      -8.899 -20.541  -5.233  0.00  0.00      C2   C
ATOM   2995  CD  LYS A 314      -9.656 -21.767  -5.764  0.00  0.00      C2   C
ATOM   2996  CE  LYS A 314      -9.867 -21.632  -7.292  0.00  0.00      C2   C
ATOM   2997  NZ  LYS A 314     -10.182 -22.932  -7.870  0.00  0.00      C2   N
ATOM   2998  H   LYS A 314      -6.892 -18.638  -5.856  0.00  0.00      C2   H
ATOM   2999  HA  LYS A 314      -9.139 -16.996  -5.174  0.00  0.00      C2   H
ATOM   3000  HB3 LYS A 314      -9.402 -18.976  -6.637  0.00  0.00      C2   H
ATOM   3001  HB2 LYS A 314     -10.407 -19.069  -5.308  0.00  0.00      C2   H
ATOM   3002  HG3 LYS A 314      -8.839 -20.709  -4.157  0.00  0.00      C2   H
ATOM   3003  HG2 LYS A 314      -7.904 -20.623  -5.671  0.00  0.00      C2   H
ATOM   3004  HD3 LYS A 314     -10.609 -21.946  -5.267  0.00  0.00      C2   H
ATOM   3005  HD2 LYS A 314      -9.135 -22.711  -5.604  0.00  0.00      C2   H
ATOM   3006  HE3 LYS A 314      -9.037 -21.130  -7.789  0.00  0.00      C2   H
ATOM   3007  HE2 LYS A 314     -10.636 -20.867  -7.402  0.00  0.00      C2   H
ATOM   3008  HZ1 LYS A 314      -9.518 -23.692  -7.845  0.00  0.00      C2   H
ATOM   3009  HZ2 LYS A 314     -11.015 -23.157  -7.344  0.00  0.00      C2   H
ATOM   3010  HZ3 LYS A 314     -10.494 -23.038  -8.824  0.00  0.00      C2   H
ATOM   3011  N   ASP A 315      -7.761 -18.137  -2.532  0.00  0.00      C2   N
ATOM   3012  CA  ASP A 315      -7.739 -17.697  -1.161  0.00  0.00      C2   C
ATOM   3013  C   ASP A 315      -7.705 -16.189  -1.026  0.00  0.00      C2   C
ATOM   3014  O   ASP A 315      -8.463 -15.640  -0.118  0.00  0.00      C2   O
ATOM   3015  CB  ASP A 315      -6.708 -18.357  -0.256  0.00  0.00      C2   C
ATOM   3016  CG  ASP A 315      -5.287 -18.312  -0.753  0.00  0.00      C2   C
ATOM   3017  OD1 ASP A 315      -4.499 -19.157  -0.244  0.00  0.00      C2   O
ATOM   3018  OD2 ASP A 315      -4.858 -17.486  -1.525  0.00  0.00      C2   O
ATOM   3019  H   ASP A 315      -6.891 -18.476  -2.917  0.00  0.00      C2   H
ATOM   3020  HA  ASP A 315      -8.715 -17.912  -0.727  0.00  0.00      C2   H
ATOM   3021  HB3 ASP A 315      -6.995 -19.401  -0.128  0.00  0.00      C2   H
ATOM   3022  HB2 ASP A 315      -6.772 -17.810   0.684  0.00  0.00      C2   H
ATOM   3023  N   THR A 316      -6.899 -15.430  -1.774  0.00  0.00      C2   N
ATOM   3024  CA  THR A 316      -6.635 -13.988  -1.611  0.00  0.00      C2   C
ATOM   3025  C   THR A 316      -7.750 -13.051  -2.240  0.00  0.00      C2   C
ATOM   3026  O   THR A 316      -8.094 -12.079  -1.656  0.00  0.00      C2   O
ATOM   3027  CB  THR A 316      -5.187 -13.687  -2.120  0.00  0.00      C2   C
ATOM   3028  OG1 THR A 316      -4.270 -14.501  -1.417  0.00  0.00      C2   O
ATOM   3029  CG2 THR A 316      -4.721 -12.204  -2.016  0.00  0.00      C2   C
ATOM   3030  H   THR A 316      -6.498 -15.973  -2.526  0.00  0.00      C2   H
ATOM   3031  HA  THR A 316      -6.536 -13.751  -0.551  0.00  0.00      C2   H
ATOM   3032  HB  THR A 316      -5.262 -13.920  -3.183  0.00  0.00      C2   H
ATOM   3033  HG1 THR A 316      -4.587 -15.407  -1.455  0.00  0.00      C2   H
ATOM   3034 HG21 THR A 316      -5.258 -11.603  -2.750  0.00  0.00      C2   H
ATOM   3035 HG22 THR A 316      -4.907 -11.794  -1.023  0.00  0.00      C2   H
ATOM   3036 HG23 THR A 316      -3.657 -12.087  -2.220  0.00  0.00      C2   H
ATOM   3037  N   LYS A 317      -8.188 -13.407  -3.436  0.00  0.00      C2   N
ATOM   3038  CA  LYS A 317      -9.108 -12.573  -4.220  0.00  0.00      C2   C
ATOM   3039  C   LYS A 317      -9.869 -13.508  -5.103  0.00  0.00      C2   C
ATOM   3040  O   LYS A 317      -9.417 -14.649  -5.342  0.00  0.00      C2   O
ATOM   3041  CB  LYS A 317      -8.407 -11.396  -4.871  0.00  0.00      C2   C
ATOM   3042  CG  LYS A 317      -7.615 -11.633  -6.261  0.00  0.00      C2   C
ATOM   3043  CD  LYS A 317      -6.500 -12.703  -6.194  0.00  0.00      C2   C
ATOM   3044  CE  LYS A 317      -5.574 -12.782  -7.511  0.00  0.00      C2   C
ATOM   3045  NZ  LYS A 317      -6.350 -13.170  -8.699  0.00  0.00      C2   N
ATOM   3046  H   LYS A 317      -7.928 -14.298  -3.834  0.00  0.00      C2   H
ATOM   3047  HA  LYS A 317      -9.951 -12.110  -3.707  0.00  0.00      C2   H
ATOM   3048  HB3 LYS A 317      -7.780 -10.868  -4.153  0.00  0.00      C2   H
ATOM   3049  HB2 LYS A 317      -9.153 -10.615  -5.017  0.00  0.00      C2   H
ATOM   3050  HG3 LYS A 317      -7.093 -10.715  -6.531  0.00  0.00      C2   H
ATOM   3051  HG2 LYS A 317      -8.323 -11.860  -7.059  0.00  0.00      C2   H
ATOM   3052  HD3 LYS A 317      -6.959 -13.667  -5.978  0.00  0.00      C2   H
ATOM   3053  HD2 LYS A 317      -5.831 -12.380  -5.397  0.00  0.00      C2   H
ATOM   3054  HE3 LYS A 317      -4.734 -13.469  -7.401  0.00  0.00      C2   H
ATOM   3055  HE2 LYS A 317      -5.156 -11.821  -7.810  0.00  0.00      C2   H
ATOM   3056  HZ1 LYS A 317      -5.837 -13.042  -9.560  0.00  0.00      C2   H
ATOM   3057  HZ2 LYS A 317      -6.769 -14.084  -8.602  0.00  0.00      C2   H
ATOM   3058  HZ3 LYS A 317      -7.076 -12.543  -9.016  0.00  0.00      C2   H
ATOM   3059  N   GLU A 318     -11.042 -13.100  -5.626  0.00  0.00      C2   N
ATOM   3060  CA  GLU A 318     -12.024 -13.963  -6.263  0.00  0.00      C2   C
ATOM   3061  C   GLU A 318     -12.433 -13.318  -7.607  0.00  0.00      C2   C
ATOM   3062  O   GLU A 318     -12.153 -12.108  -7.867  0.00  0.00      C2   O
ATOM   3063  CB  GLU A 318     -13.201 -14.004  -5.353  0.00  0.00      C2   C
ATOM   3064  CG  GLU A 318     -13.074 -14.950  -4.154  0.00  0.00      C2   C
ATOM   3065  CD  GLU A 318     -14.255 -15.040  -3.193  0.00  0.00      C2   C
ATOM   3066  OE1 GLU A 318     -14.591 -13.963  -2.669  0.00  0.00      C2   O
ATOM   3067  OE2 GLU A 318     -14.761 -16.140  -2.924  0.00  0.00      C2   O
ATOM   3068  H   GLU A 318     -11.306 -12.127  -5.574  0.00  0.00      C2   H
ATOM   3069  HA  GLU A 318     -11.690 -14.977  -6.479  0.00  0.00      C2   H
ATOM   3070  HB3 GLU A 318     -14.097 -14.266  -5.915  0.00  0.00      C2   H
ATOM   3071  HB2 GLU A 318     -13.383 -13.040  -4.878  0.00  0.00      C2   H
ATOM   3072  HG3 GLU A 318     -12.170 -14.832  -3.557  0.00  0.00      C2   H
ATOM   3073  HG2 GLU A 318     -13.047 -15.988  -4.486  0.00  0.00      C2   H
ATOM   3074  N   ILE A 319     -13.163 -14.102  -8.312  0.00  0.00      C2   N
ATOM   3075  CA  ILE A 319     -13.728 -13.862  -9.618  0.00  0.00      C2   C
ATOM   3076  C   ILE A 319     -15.229 -14.030  -9.474  0.00  0.00      C2   C
ATOM   3077  O   ILE A 319     -15.686 -14.948  -8.829  0.00  0.00      C2   O
ATOM   3078  CB  ILE A 319     -13.287 -14.917 -10.672  0.00  0.00      C2   C
ATOM   3079  CG1 ILE A 319     -11.753 -15.196 -10.693  0.00  0.00      C2   C
ATOM   3080  CG2 ILE A 319     -13.807 -14.558 -12.139  0.00  0.00      C2   C
ATOM   3081  CD1 ILE A 319     -10.905 -13.959 -10.901  0.00  0.00      C2   C
ATOM   3082  H   ILE A 319     -13.360 -15.034  -7.977  0.00  0.00      C2   H
ATOM   3083  HA  ILE A 319     -13.454 -12.852  -9.923  0.00  0.00      C2   H
ATOM   3084  HB  ILE A 319     -13.662 -15.916 -10.452  0.00  0.00      C2   H
ATOM   3085 HG13 ILE A 319     -11.654 -16.062 -11.348  0.00  0.00      C2   H
ATOM   3086 HG12 ILE A 319     -11.372 -15.776  -9.853  0.00  0.00      C2   H
ATOM   3087 HG21 ILE A 319     -13.526 -15.178 -12.990  0.00  0.00      C2   H
ATOM   3088 HG22 ILE A 319     -14.896 -14.587 -12.112  0.00  0.00      C2   H
ATOM   3089 HG23 ILE A 319     -13.410 -13.545 -12.208  0.00  0.00      C2   H
ATOM   3090 HD11 ILE A 319     -11.072 -13.409 -11.827  0.00  0.00      C2   H
ATOM   3091 HD12 ILE A 319     -11.202 -13.184 -10.194  0.00  0.00      C2   H
ATOM   3092 HD13 ILE A 319      -9.834 -14.097 -10.752  0.00  0.00      C2   H
ATOM   3093  N   TYR A 320     -15.962 -13.158 -10.147  0.00  0.00      C2   N
ATOM   3094  CA  TYR A 320     -17.435 -12.983  -9.978  0.00  0.00      C2   C
ATOM   3095  C   TYR A 320     -18.050 -13.046 -11.337  0.00  0.00      C2   C
ATOM   3096  O   TYR A 320     -18.267 -12.033 -11.948  0.00  0.00      C2   O
ATOM   3097  CB  TYR A 320     -17.665 -11.621  -9.338  0.00  0.00      C2   C
ATOM   3098  CG  TYR A 320     -17.344 -11.608  -7.863  0.00  0.00      C2   C
ATOM   3099  CD1 TYR A 320     -16.006 -11.298  -7.490  0.00  0.00      C2   C
ATOM   3100  CD2 TYR A 320     -18.410 -11.560  -6.920  0.00  0.00      C2   C
ATOM   3101  CE1 TYR A 320     -15.621 -11.141  -6.102  0.00  0.00      C2   C
ATOM   3102  CE2 TYR A 320     -17.979 -11.403  -5.567  0.00  0.00      C2   C
ATOM   3103  CZ  TYR A 320     -16.636 -11.238  -5.165  0.00  0.00      C2   C
ATOM   3104  OH  TYR A 320     -16.287 -11.127  -3.811  0.00  0.00      C2   O
ATOM   3105  H   TYR A 320     -15.553 -12.324 -10.542  0.00  0.00      C2   H
ATOM   3106  HA  TYR A 320     -17.913 -13.640  -9.253  0.00  0.00      C2   H
ATOM   3107  HB3 TYR A 320     -18.732 -11.410  -9.402  0.00  0.00      C2   H
ATOM   3108  HB2 TYR A 320     -17.138 -10.791  -9.810  0.00  0.00      C2   H
ATOM   3109  HD1 TYR A 320     -15.289 -11.253  -8.296  0.00  0.00      C2   H
ATOM   3110  HD2 TYR A 320     -19.424 -11.727  -7.252  0.00  0.00      C2   H
ATOM   3111  HE1 TYR A 320     -14.569 -11.052  -5.872  0.00  0.00      C2   H
ATOM   3112  HE2 TYR A 320     -18.693 -11.647  -4.794  0.00  0.00      C2   H
ATOM   3113  HH  TYR A 320     -17.025 -11.145  -3.197  0.00  0.00      C2   H
ATOM   3114  N   THR A 321     -18.118 -14.266 -11.889  0.00  0.00      C2   N
ATOM   3115  CA  THR A 321     -18.771 -14.476 -13.139  0.00  0.00      C2   C
ATOM   3116  C   THR A 321     -20.274 -14.235 -13.115  0.00  0.00      C2   C
ATOM   3117  O   THR A 321     -20.927 -14.505 -12.118  0.00  0.00      C2   O
ATOM   3118  CB  THR A 321     -18.485 -15.898 -13.587  0.00  0.00      C2   C
ATOM   3119  OG1 THR A 321     -17.123 -16.269 -13.453  0.00  0.00      C2   O
ATOM   3120  CG2 THR A 321     -18.776 -16.174 -15.059  0.00  0.00      C2   C
ATOM   3121  H   THR A 321     -17.720 -15.060 -11.407  0.00  0.00      C2   H
ATOM   3122  HA  THR A 321     -18.478 -13.744 -13.892  0.00  0.00      C2   H
ATOM   3123  HB  THR A 321     -19.124 -16.524 -12.963  0.00  0.00      C2   H
ATOM   3124  HG1 THR A 321     -17.136 -16.784 -12.643  0.00  0.00      C2   H
ATOM   3125 HG21 THR A 321     -18.840 -17.258 -15.151  0.00  0.00      C2   H
ATOM   3126 HG22 THR A 321     -19.732 -15.778 -15.402  0.00  0.00      C2   H
ATOM   3127 HG23 THR A 321     -18.022 -15.831 -15.767  0.00  0.00      C2   H
ATOM   3128  N   HIE A 322     -20.793 -13.546 -14.092  0.00  0.00      C2   N
ATOM   3129  CA  HIE A 322     -22.258 -13.357 -14.386  0.00  0.00      C2   C
ATOM   3130  C   HIE A 322     -22.422 -13.974 -15.752  0.00  0.00      C2   C
ATOM   3131  O   HIE A 322     -21.403 -13.988 -16.493  0.00  0.00      C2   O
ATOM   3132  CB  HIE A 322     -22.540 -11.834 -14.374  0.00  0.00      C2   C
ATOM   3133  CG  HIE A 322     -23.948 -11.442 -14.104  0.00  0.00      C2   C
ATOM   3134  ND1 HIE A 322     -24.975 -12.403 -13.911  0.00  0.00      C2   N
ATOM   3135  CD2 HIE A 322     -24.514 -10.188 -14.154  0.00  0.00      C2   C
ATOM   3136  CE1 HIE A 322     -26.024 -11.609 -13.692  0.00  0.00      C2   C
ATOM   3137  NE2 HIE A 322     -25.837 -10.340 -13.969  0.00  0.00      C2   N
ATOM   3138  H   HIE A 322     -20.249 -13.249 -14.888  0.00  0.00      C2   H
ATOM   3139  HA  HIE A 322     -22.847 -13.873 -13.628  0.00  0.00      C2   H
ATOM   3140  HB3 HIE A 322     -22.172 -11.342 -15.274  0.00  0.00      C2   H
ATOM   3141  HB2 HIE A 322     -22.016 -11.441 -13.503  0.00  0.00      C2   H
ATOM   3142  HD2 HIE A 322     -24.097  -9.204 -14.305  0.00  0.00      C2   H
ATOM   3143  HE1 HIE A 322     -26.929 -12.065 -13.319  0.00  0.00      C2   H
ATOM   3144  HE2 HIE A 322     -26.543  -9.623 -13.885  0.00  0.00      C2   H
ATOM   3145  N   PHE A 323     -23.678 -14.261 -16.150  0.00  0.00      C2   N
ATOM   3146  CA  PHE A 323     -24.087 -14.730 -17.475  0.00  0.00      C2   C
ATOM   3147  C   PHE A 323     -25.152 -13.638 -17.753  0.00  0.00      C2   C
ATOM   3148  O   PHE A 323     -26.312 -13.702 -17.358  0.00  0.00      C2   O
ATOM   3149  CB  PHE A 323     -24.684 -16.141 -17.289  0.00  0.00      C2   C
ATOM   3150  CG  PHE A 323     -23.851 -17.080 -16.517  0.00  0.00      C2   C
ATOM   3151  CD1 PHE A 323     -23.866 -17.134 -15.136  0.00  0.00      C2   C
ATOM   3152  CD2 PHE A 323     -22.870 -17.928 -17.136  0.00  0.00      C2   C
ATOM   3153  CE1 PHE A 323     -23.061 -17.994 -14.389  0.00  0.00      C2   C
ATOM   3154  CE2 PHE A 323     -22.086 -18.804 -16.387  0.00  0.00      C2   C
ATOM   3155  CZ  PHE A 323     -22.240 -18.850 -15.042  0.00  0.00      C2   C
ATOM   3156  H   PHE A 323     -24.456 -14.001 -15.560  0.00  0.00      C2   H
ATOM   3157  HA  PHE A 323     -23.178 -14.651 -18.071  0.00  0.00      C2   H
ATOM   3158  HB3 PHE A 323     -24.923 -16.565 -18.265  0.00  0.00      C2   H
ATOM   3159  HB2 PHE A 323     -25.622 -15.924 -16.777  0.00  0.00      C2   H
ATOM   3160  HD1 PHE A 323     -24.508 -16.463 -14.584  0.00  0.00      C2   H
ATOM   3161  HD2 PHE A 323     -22.725 -17.852 -18.204  0.00  0.00      C2   H
ATOM   3162  HE1 PHE A 323     -23.178 -17.956 -13.316  0.00  0.00      C2   H
ATOM   3163  HE2 PHE A 323     -21.425 -19.505 -16.873  0.00  0.00      C2   H
ATOM   3164  HZ  PHE A 323     -21.676 -19.477 -14.368  0.00  0.00      C2   H
ATOM   3165  N   THR A 324     -24.668 -12.562 -18.435  0.00  0.00      C2   N
ATOM   3166  CA  THR A 324     -25.179 -11.234 -18.515  0.00  0.00      C2   C
ATOM   3167  C   THR A 324     -26.630 -11.037 -18.700  0.00  0.00      C2   C
ATOM   3168  O   THR A 324     -27.201 -11.761 -19.491  0.00  0.00      C2   O
ATOM   3169  CB  THR A 324     -24.444 -10.633 -19.796  0.00  0.00      C2   C
ATOM   3170  OG1 THR A 324     -22.985 -10.838 -19.610  0.00  0.00      C2   O
ATOM   3171  CG2 THR A 324     -24.713  -9.112 -20.050  0.00  0.00      C2   C
ATOM   3172  H   THR A 324     -23.725 -12.600 -18.794  0.00  0.00      C2   H
ATOM   3173  HA  THR A 324     -24.779 -10.643 -17.691  0.00  0.00      C2   H
ATOM   3174  HB  THR A 324     -24.846 -11.232 -20.613  0.00  0.00      C2   H
ATOM   3175  HG1 THR A 324     -22.556 -10.345 -20.314  0.00  0.00      C2   H
ATOM   3176 HG21 THR A 324     -24.260  -8.578 -19.214  0.00  0.00      C2   H
ATOM   3177 HG22 THR A 324     -24.295  -8.848 -21.022  0.00  0.00      C2   H
ATOM   3178 HG23 THR A 324     -25.784  -8.920 -20.103  0.00  0.00      C2   H
ATOM   3179  N   CYS A 325     -27.199 -10.073 -17.943  0.00  0.00      C2   N
ATOM   3180  CA  CYS A 325     -28.661  -9.664 -18.009  0.00  0.00      C2   C
ATOM   3181  C   CYS A 325     -29.006  -8.774 -19.319  0.00  0.00      C2   C
ATOM   3182  O   CYS A 325     -28.351  -7.719 -19.506  0.00  0.00      C2   O
ATOM   3183  CB  CYS A 325     -29.232  -8.938 -16.760  0.00  0.00      C2   C
ATOM   3184  SG  CYS A 325     -29.024 -10.170 -15.456  0.00  0.00      C2   S
ATOM   3185  H   CYS A 325     -26.605  -9.416 -17.458  0.00  0.00      C2   H
ATOM   3186  HA  CYS A 325     -29.235 -10.587 -18.086  0.00  0.00      C2   H
ATOM   3187  HB3 CYS A 325     -30.313  -8.795 -16.773  0.00  0.00      C2   H
ATOM   3188  HB2 CYS A 325     -28.839  -7.972 -16.443  0.00  0.00      C2   H
ATOM   3189  HG  CYS A 325     -29.225 -11.235 -16.237  0.00  0.00      C2   H
ATOM   3190  N   ALA A 326     -29.906  -9.239 -20.205  0.00  0.00      C2   N
ATOM   3191  CA  ALA A 326     -30.564  -8.249 -21.115  0.00  0.00      C2   C
ATOM   3192  C   ALA A 326     -31.554  -7.267 -20.432  0.00  0.00      C2   C
ATOM   3193  O   ALA A 326     -31.559  -6.122 -20.894  0.00  0.00      C2   O
ATOM   3194  CB  ALA A 326     -31.229  -8.970 -22.322  0.00  0.00      C2   C
ATOM   3195  H   ALA A 326     -30.307 -10.165 -20.162  0.00  0.00      C2   H
ATOM   3196  HA  ALA A 326     -29.779  -7.558 -21.420  0.00  0.00      C2   H
ATOM   3197  HB1 ALA A 326     -31.828  -8.300 -22.940  0.00  0.00      C2   H
ATOM   3198  HB2 ALA A 326     -30.412  -9.438 -22.870  0.00  0.00      C2   H
ATOM   3199  HB3 ALA A 326     -31.842  -9.818 -22.015  0.00  0.00      C2   H
ATOM   3200  N   THR A 327     -32.400  -7.725 -19.471  0.00  0.00      C2   N
ATOM   3201  CA  THR A 327     -33.382  -6.932 -18.833  0.00  0.00      C2   C
ATOM   3202  C   THR A 327     -32.648  -5.793 -18.094  0.00  0.00      C2   C
ATOM   3203  O   THR A 327     -31.638  -6.050 -17.411  0.00  0.00      C2   O
ATOM   3204  CB  THR A 327     -34.066  -7.832 -17.696  0.00  0.00      C2   C
ATOM   3205  OG1 THR A 327     -34.531  -9.011 -18.302  0.00  0.00      C2   O
ATOM   3206  CG2 THR A 327     -35.150  -7.208 -16.856  0.00  0.00      C2   C
ATOM   3207  H   THR A 327     -32.386  -8.671 -19.119  0.00  0.00      C2   H
ATOM   3208  HA  THR A 327     -34.025  -6.520 -19.611  0.00  0.00      C2   H
ATOM   3209  HB  THR A 327     -33.387  -8.123 -16.895  0.00  0.00      C2   H
ATOM   3210  HG1 THR A 327     -33.783  -9.594 -18.448  0.00  0.00      C2   H
ATOM   3211 HG21 THR A 327     -35.652  -7.828 -16.113  0.00  0.00      C2   H
ATOM   3212 HG22 THR A 327     -34.732  -6.306 -16.408  0.00  0.00      C2   H
ATOM   3213 HG23 THR A 327     -36.045  -6.821 -17.344  0.00  0.00      C2   H
ATOM   3214  N   ASP A 328     -33.257  -4.638 -18.108  0.00  0.00      C2   N
ATOM   3215  CA  ASP A 328     -32.800  -3.490 -17.396  0.00  0.00      C2   C
ATOM   3216  C   ASP A 328     -32.498  -3.731 -15.895  0.00  0.00      C2   C
ATOM   3217  O   ASP A 328     -33.292  -4.342 -15.250  0.00  0.00      C2   O
ATOM   3218  CB  ASP A 328     -33.660  -2.239 -17.512  0.00  0.00      C2   C
ATOM   3219  CG  ASP A 328     -34.061  -1.616 -18.827  0.00  0.00      C2   C
ATOM   3220  OD1 ASP A 328     -33.476  -1.886 -19.925  0.00  0.00      C2   O
ATOM   3221  OD2 ASP A 328     -35.109  -0.912 -18.772  0.00  0.00      C2   O
ATOM   3222  H   ASP A 328     -34.049  -4.565 -18.731  0.00  0.00      C2   H
ATOM   3223  HA  ASP A 328     -31.827  -3.208 -17.797  0.00  0.00      C2   H
ATOM   3224  HB3 ASP A 328     -33.185  -1.414 -16.981  0.00  0.00      C2   H
ATOM   3225  HB2 ASP A 328     -34.564  -2.529 -16.977  0.00  0.00      C2   H
ATOM   3226  N   THR A 329     -31.390  -3.113 -15.411  0.00  0.00      C2   N
ATOM   3227  CA  THR A 329     -30.890  -2.831 -14.016  0.00  0.00      C2   C
ATOM   3228  C   THR A 329     -30.415  -4.110 -13.334  0.00  0.00      C2   C
ATOM   3229  O   THR A 329     -29.644  -3.980 -12.389  0.00  0.00      C2   O
ATOM   3230  CB  THR A 329     -32.000  -2.115 -13.222  0.00  0.00      C2   C
ATOM   3231  OG1 THR A 329     -32.278  -0.843 -13.845  0.00  0.00      C2   O
ATOM   3232  CG2 THR A 329     -31.750  -1.897 -11.713  0.00  0.00      C2   C
ATOM   3233  H   THR A 329     -30.948  -2.542 -16.118  0.00  0.00      C2   H
ATOM   3234  HA  THR A 329     -30.071  -2.123 -14.137  0.00  0.00      C2   H
ATOM   3235  HB  THR A 329     -32.912  -2.710 -13.259  0.00  0.00      C2   H
ATOM   3236  HG1 THR A 329     -33.086  -0.929 -14.356  0.00  0.00      C2   H
ATOM   3237 HG21 THR A 329     -31.074  -1.066 -11.512  0.00  0.00      C2   H
ATOM   3238 HG22 THR A 329     -32.678  -1.645 -11.198  0.00  0.00      C2   H
ATOM   3239 HG23 THR A 329     -31.271  -2.682 -11.128  0.00  0.00      C2   H
ATOM   3240  N   LYS A 330     -30.673  -5.317 -13.814  0.00  0.00      C2   N
ATOM   3241  CA  LYS A 330     -30.130  -6.531 -13.285  0.00  0.00      C2   C
ATOM   3242  C   LYS A 330     -28.564  -6.611 -13.264  0.00  0.00      C2   C
ATOM   3243  O   LYS A 330     -28.026  -7.291 -12.387  0.00  0.00      C2   O
ATOM   3244  CB  LYS A 330     -30.845  -7.706 -13.858  0.00  0.00      C2   C
ATOM   3245  CG  LYS A 330     -32.341  -7.506 -13.695  0.00  0.00      C2   C
ATOM   3246  CD  LYS A 330     -33.102  -8.818 -13.819  0.00  0.00      C2   C
ATOM   3247  CE  LYS A 330     -33.285  -9.603 -12.498  0.00  0.00      C2   C
ATOM   3248  NZ  LYS A 330     -34.096  -8.920 -11.490  0.00  0.00      C2   N
ATOM   3249  H   LYS A 330     -31.225  -5.308 -14.659  0.00  0.00      C2   H
ATOM   3250  HA  LYS A 330     -30.342  -6.563 -12.216  0.00  0.00      C2   H
ATOM   3251  HB3 LYS A 330     -30.663  -8.685 -13.417  0.00  0.00      C2   H
ATOM   3252  HB2 LYS A 330     -30.577  -7.754 -14.913  0.00  0.00      C2   H
ATOM   3253  HG3 LYS A 330     -32.650  -6.981 -14.599  0.00  0.00      C2   H
ATOM   3254  HG2 LYS A 330     -32.617  -6.960 -12.794  0.00  0.00      C2   H
ATOM   3255  HD3 LYS A 330     -32.532  -9.304 -14.611  0.00  0.00      C2   H
ATOM   3256  HD2 LYS A 330     -34.082  -8.671 -14.274  0.00  0.00      C2   H
ATOM   3257  HE3 LYS A 330     -32.270  -9.807 -12.157  0.00  0.00      C2   H
ATOM   3258  HE2 LYS A 330     -33.717 -10.571 -12.755  0.00  0.00      C2   H
ATOM   3259  HZ1 LYS A 330     -34.338  -9.565 -10.750  0.00  0.00      C2   H
ATOM   3260  HZ2 LYS A 330     -33.564  -8.147 -11.116  0.00  0.00      C2   H
ATOM   3261  HZ3 LYS A 330     -34.945  -8.541 -11.883  0.00  0.00      C2   H
ATOM   3262  N   ASN A 331     -27.932  -5.934 -14.228  0.00  0.00      C2   N
ATOM   3263  CA  ASN A 331     -26.475  -5.981 -14.350  0.00  0.00      C2   C
ATOM   3264  C   ASN A 331     -25.924  -5.001 -13.289  0.00  0.00      C2   C
ATOM   3265  O   ASN A 331     -24.971  -5.521 -12.688  0.00  0.00      C2   O
ATOM   3266  CB  ASN A 331     -26.017  -5.403 -15.705  0.00  0.00      C2   C
ATOM   3267  CG  ASN A 331     -25.963  -6.468 -16.817  0.00  0.00      C2   C
ATOM   3268  OD1 ASN A 331     -26.123  -7.699 -16.641  0.00  0.00      C2   O
ATOM   3269  ND2 ASN A 331     -25.717  -6.086 -18.088  0.00  0.00      C2   N
ATOM   3270  H   ASN A 331     -28.447  -5.382 -14.899  0.00  0.00      C2   H
ATOM   3271  HA  ASN A 331     -26.073  -6.990 -14.258  0.00  0.00      C2   H
ATOM   3272  HB3 ASN A 331     -25.029  -5.002 -15.482  0.00  0.00      C2   H
ATOM   3273  HB2 ASN A 331     -26.518  -4.542 -16.147  0.00  0.00      C2   H
ATOM   3274 HD22 ASN A 331     -25.782  -6.658 -18.917  0.00  0.00      C2   H
ATOM   3275 HD21 ASN A 331     -25.635  -5.084 -18.190  0.00  0.00      C2   H
ATOM   3276  N   VAL A 332     -26.432  -3.812 -13.092  0.00  0.00      C2   N
ATOM   3277  CA  VAL A 332     -25.976  -2.953 -11.955  0.00  0.00      C2   C
ATOM   3278  C   VAL A 332     -26.309  -3.516 -10.580  0.00  0.00      C2   C
ATOM   3279  O   VAL A 332     -25.525  -3.380  -9.669  0.00  0.00      C2   O
ATOM   3280  CB  VAL A 332     -26.316  -1.420 -12.085  0.00  0.00      C2   C
ATOM   3281  CG1 VAL A 332     -25.834  -0.768 -13.450  0.00  0.00      C2   C
ATOM   3282  CG2 VAL A 332     -27.804  -1.123 -11.967  0.00  0.00      C2   C
ATOM   3283  H   VAL A 332     -27.319  -3.558 -13.504  0.00  0.00      C2   H
ATOM   3284  HA  VAL A 332     -24.888  -2.974 -12.018  0.00  0.00      C2   H
ATOM   3285  HB  VAL A 332     -25.770  -0.902 -11.296  0.00  0.00      C2   H
ATOM   3286 HG11 VAL A 332     -24.760  -0.955 -13.448  0.00  0.00      C2   H
ATOM   3287 HG12 VAL A 332     -26.267  -1.173 -14.365  0.00  0.00      C2   H
ATOM   3288 HG13 VAL A 332     -25.995   0.296 -13.277  0.00  0.00      C2   H
ATOM   3289 HG21 VAL A 332     -28.329  -1.592 -11.134  0.00  0.00      C2   H
ATOM   3290 HG22 VAL A 332     -28.039  -0.064 -12.078  0.00  0.00      C2   H
ATOM   3291 HG23 VAL A 332     -28.374  -1.462 -12.832  0.00  0.00      C2   H
ATOM   3292  N   GLN A 333     -27.395  -4.314 -10.479  0.00  0.00      C2   N
ATOM   3293  CA  GLN A 333     -27.639  -5.195  -9.314  0.00  0.00      C2   C
ATOM   3294  C   GLN A 333     -26.432  -6.162  -9.044  0.00  0.00      C2   C
ATOM   3295  O   GLN A 333     -26.027  -6.326  -7.938  0.00  0.00      C2   O
ATOM   3296  CB  GLN A 333     -29.018  -5.937  -9.399  0.00  0.00      C2   C
ATOM   3297  CG  GLN A 333     -30.226  -5.072  -8.947  0.00  0.00      C2   C
ATOM   3298  CD  GLN A 333     -31.474  -5.929  -9.083  0.00  0.00      C2   C
ATOM   3299  OE1 GLN A 333     -31.484  -6.968  -9.718  0.00  0.00      C2   O
ATOM   3300  NE2 GLN A 333     -32.527  -5.479  -8.426  0.00  0.00      C2   N
ATOM   3301  H   GLN A 333     -28.066  -4.287 -11.234  0.00  0.00      C2   H
ATOM   3302  HA  GLN A 333     -27.704  -4.579  -8.416  0.00  0.00      C2   H
ATOM   3303  HB3 GLN A 333     -29.005  -6.834  -8.780  0.00  0.00      C2   H
ATOM   3304  HB2 GLN A 333     -29.227  -6.181 -10.441  0.00  0.00      C2   H
ATOM   3305  HG3 GLN A 333     -30.418  -4.249  -9.635  0.00  0.00      C2   H
ATOM   3306  HG2 GLN A 333     -30.045  -4.628  -7.968  0.00  0.00      C2   H
ATOM   3307 HE22 GLN A 333     -33.502  -5.728  -8.504  0.00  0.00      C2   H
ATOM   3308 HE21 GLN A 333     -32.477  -4.557  -8.016  0.00  0.00      C2   H
ATOM   3309  N   PHE A 334     -25.806  -6.765 -10.065  0.00  0.00      C2   N
ATOM   3310  CA  PHE A 334     -24.635  -7.619  -9.934  0.00  0.00      C2   C
ATOM   3311  C   PHE A 334     -23.383  -6.879  -9.555  0.00  0.00      C2   C
ATOM   3312  O   PHE A 334     -22.641  -7.418  -8.699  0.00  0.00      C2   O
ATOM   3313  CB  PHE A 334     -24.458  -8.503 -11.198  0.00  0.00      C2   C
ATOM   3314  CG  PHE A 334     -23.579  -9.697 -11.016  0.00  0.00      C2   C
ATOM   3315  CD1 PHE A 334     -24.192 -10.952 -10.713  0.00  0.00      C2   C
ATOM   3316  CD2 PHE A 334     -22.171  -9.642 -11.020  0.00  0.00      C2   C
ATOM   3317  CE1 PHE A 334     -23.327 -12.034 -10.364  0.00  0.00      C2   C
ATOM   3318  CE2 PHE A 334     -21.367 -10.759 -10.715  0.00  0.00      C2   C
ATOM   3319  CZ  PHE A 334     -21.958 -11.941 -10.383  0.00  0.00      C2   C
ATOM   3320  H   PHE A 334     -25.988  -6.487 -11.019  0.00  0.00      C2   H
ATOM   3321  HA  PHE A 334     -24.853  -8.367  -9.171  0.00  0.00      C2   H
ATOM   3322  HB3 PHE A 334     -24.020  -7.824 -11.930  0.00  0.00      C2   H
ATOM   3323  HB2 PHE A 334     -25.466  -8.647 -11.589  0.00  0.00      C2   H
ATOM   3324  HD1 PHE A 334     -25.249 -11.155 -10.625  0.00  0.00      C2   H
ATOM   3325  HD2 PHE A 334     -21.697  -8.793 -11.489  0.00  0.00      C2   H
ATOM   3326  HE1 PHE A 334     -23.833 -12.939 -10.060  0.00  0.00      C2   H
ATOM   3327  HE2 PHE A 334     -20.291 -10.817 -10.794  0.00  0.00      C2   H
ATOM   3328  HZ  PHE A 334     -21.353 -12.810 -10.173  0.00  0.00      C2   H
ATOM   3329  N   VAL A 335     -23.163  -5.725 -10.234  0.00  0.00      C2   N
ATOM   3330  CA  VAL A 335     -21.993  -4.892  -9.959  0.00  0.00      C2   C
ATOM   3331  C   VAL A 335     -22.029  -4.197  -8.540  0.00  0.00      C2   C
ATOM   3332  O   VAL A 335     -20.988  -4.411  -7.838  0.00  0.00      C2   O
ATOM   3333  CB  VAL A 335     -21.759  -3.718 -10.939  0.00  0.00      C2   C
ATOM   3334  CG1 VAL A 335     -20.713  -2.693 -10.602  0.00  0.00      C2   C
ATOM   3335  CG2 VAL A 335     -21.547  -4.236 -12.370  0.00  0.00      C2   C
ATOM   3336  H   VAL A 335     -23.798  -5.494 -10.983  0.00  0.00      C2   H
ATOM   3337  HA  VAL A 335     -21.117  -5.541  -9.971  0.00  0.00      C2   H
ATOM   3338  HB  VAL A 335     -22.717  -3.204 -11.023  0.00  0.00      C2   H
ATOM   3339 HG11 VAL A 335     -20.081  -3.128  -9.829  0.00  0.00      C2   H
ATOM   3340 HG12 VAL A 335     -20.030  -2.301 -11.356  0.00  0.00      C2   H
ATOM   3341 HG13 VAL A 335     -21.150  -1.854 -10.062  0.00  0.00      C2   H
ATOM   3342 HG21 VAL A 335     -21.312  -3.441 -13.077  0.00  0.00      C2   H
ATOM   3343 HG22 VAL A 335     -20.652  -4.858 -12.413  0.00  0.00      C2   H
ATOM   3344 HG23 VAL A 335     -22.427  -4.829 -12.620  0.00  0.00      C2   H
ATOM   3345  N   PHE A 336     -23.100  -3.629  -8.050  0.00  0.00      C2   N
ATOM   3346  CA  PHE A 336     -23.297  -3.236  -6.695  0.00  0.00      C2   C
ATOM   3347  C   PHE A 336     -23.016  -4.364  -5.653  0.00  0.00      C2   C
ATOM   3348  O   PHE A 336     -22.230  -4.185  -4.736  0.00  0.00      C2   O
ATOM   3349  CB  PHE A 336     -24.783  -2.695  -6.472  0.00  0.00      C2   C
ATOM   3350  CG  PHE A 336     -25.102  -2.067  -5.180  0.00  0.00      C2   C
ATOM   3351  CD1 PHE A 336     -24.994  -0.703  -4.981  0.00  0.00      C2   C
ATOM   3352  CD2 PHE A 336     -25.408  -2.858  -4.026  0.00  0.00      C2   C
ATOM   3353  CE1 PHE A 336     -25.304  -0.101  -3.799  0.00  0.00      C2   C
ATOM   3354  CE2 PHE A 336     -25.568  -2.245  -2.791  0.00  0.00      C2   C
ATOM   3355  CZ  PHE A 336     -25.544  -0.908  -2.684  0.00  0.00      C2   C
ATOM   3356  H   PHE A 336     -23.891  -3.611  -8.678  0.00  0.00      C2   H
ATOM   3357  HA  PHE A 336     -22.570  -2.438  -6.544  0.00  0.00      C2   H
ATOM   3358  HB3 PHE A 336     -25.504  -3.506  -6.575  0.00  0.00      C2   H
ATOM   3359  HB2 PHE A 336     -25.034  -2.006  -7.279  0.00  0.00      C2   H
ATOM   3360  HD1 PHE A 336     -24.776  -0.083  -5.838  0.00  0.00      C2   H
ATOM   3361  HD2 PHE A 336     -25.511  -3.928  -4.131  0.00  0.00      C2   H
ATOM   3362  HE1 PHE A 336     -25.290   0.976  -3.713  0.00  0.00      C2   H
ATOM   3363  HE2 PHE A 336     -25.892  -2.756  -1.896  0.00  0.00      C2   H
ATOM   3364  HZ  PHE A 336     -25.859  -0.480  -1.744  0.00  0.00      C2   H
ATOM   3365  N   ASP A 337     -23.673  -5.553  -5.829  0.00  0.00      C2   N
ATOM   3366  CA  ASP A 337     -23.579  -6.678  -4.849  0.00  0.00      C2   C
ATOM   3367  C   ASP A 337     -22.157  -7.252  -4.767  0.00  0.00      C2   C
ATOM   3368  O   ASP A 337     -21.662  -7.279  -3.643  0.00  0.00      C2   O
ATOM   3369  CB  ASP A 337     -24.633  -7.846  -4.918  0.00  0.00      C2   C
ATOM   3370  CG  ASP A 337     -26.045  -7.471  -4.715  0.00  0.00      C2   C
ATOM   3371  OD1 ASP A 337     -26.297  -6.315  -4.344  0.00  0.00      C2   O
ATOM   3372  OD2 ASP A 337     -26.960  -8.217  -5.110  0.00  0.00      C2   O
ATOM   3373  H   ASP A 337     -24.301  -5.663  -6.612  0.00  0.00      C2   H
ATOM   3374  HA  ASP A 337     -23.804  -6.114  -3.943  0.00  0.00      C2   H
ATOM   3375  HB3 ASP A 337     -24.280  -8.645  -4.266  0.00  0.00      C2   H
ATOM   3376  HB2 ASP A 337     -24.614  -8.155  -5.963  0.00  0.00      C2   H
ATOM   3377  N   ALA A 338     -21.515  -7.621  -5.888  0.00  0.00      C2   N
ATOM   3378  CA  ALA A 338     -20.023  -7.765  -5.941  0.00  0.00      C2   C
ATOM   3379  C   ALA A 338     -19.152  -6.665  -5.221  0.00  0.00      C2   C
ATOM   3380  O   ALA A 338     -18.303  -7.026  -4.430  0.00  0.00      C2   O
ATOM   3381  CB  ALA A 338     -19.496  -7.951  -7.333  0.00  0.00      C2   C
ATOM   3382  H   ALA A 338     -22.072  -7.564  -6.728  0.00  0.00      C2   H
ATOM   3383  HA  ALA A 338     -19.962  -8.669  -5.335  0.00  0.00      C2   H
ATOM   3384  HB1 ALA A 338     -19.989  -7.327  -8.078  0.00  0.00      C2   H
ATOM   3385  HB2 ALA A 338     -18.437  -7.707  -7.419  0.00  0.00      C2   H
ATOM   3386  HB3 ALA A 338     -19.594  -8.997  -7.623  0.00  0.00      C2   H
ATOM   3387  N   VAL A 339     -19.436  -5.367  -5.559  0.00  0.00      C2   N
ATOM   3388  CA  VAL A 339     -18.672  -4.234  -4.983  0.00  0.00      C2   C
ATOM   3389  C   VAL A 339     -18.833  -4.183  -3.422  0.00  0.00      C2   C
ATOM   3390  O   VAL A 339     -17.826  -3.902  -2.762  0.00  0.00      C2   O
ATOM   3391  CB  VAL A 339     -19.093  -2.923  -5.715  0.00  0.00      C2   C
ATOM   3392  CG1 VAL A 339     -19.090  -1.601  -4.914  0.00  0.00      C2   C
ATOM   3393  CG2 VAL A 339     -18.409  -2.757  -7.120  0.00  0.00      C2   C
ATOM   3394  H   VAL A 339     -20.099  -5.205  -6.303  0.00  0.00      C2   H
ATOM   3395  HA  VAL A 339     -17.604  -4.411  -5.112  0.00  0.00      C2   H
ATOM   3396  HB  VAL A 339     -20.166  -3.077  -5.836  0.00  0.00      C2   H
ATOM   3397 HG11 VAL A 339     -18.082  -1.185  -4.899  0.00  0.00      C2   H
ATOM   3398 HG12 VAL A 339     -19.599  -0.937  -5.612  0.00  0.00      C2   H
ATOM   3399 HG13 VAL A 339     -19.480  -1.786  -3.913  0.00  0.00      C2   H
ATOM   3400 HG21 VAL A 339     -18.823  -1.925  -7.689  0.00  0.00      C2   H
ATOM   3401 HG22 VAL A 339     -17.354  -2.510  -6.998  0.00  0.00      C2   H
ATOM   3402 HG23 VAL A 339     -18.523  -3.614  -7.785  0.00  0.00      C2   H
ATOM   3403  N   THR A 340     -20.016  -4.482  -2.901  0.00  0.00      C2   N
ATOM   3404  CA  THR A 340     -20.267  -4.477  -1.462  0.00  0.00      C2   C
ATOM   3405  C   THR A 340     -19.737  -5.733  -0.720  0.00  0.00      C2   C
ATOM   3406  O   THR A 340     -19.391  -5.606   0.476  0.00  0.00      C2   O
ATOM   3407  CB  THR A 340     -21.769  -4.232  -1.129  0.00  0.00      C2   C
ATOM   3408  OG1 THR A 340     -22.245  -3.097  -1.885  0.00  0.00      C2   O
ATOM   3409  CG2 THR A 340     -22.149  -3.991   0.347  0.00  0.00      C2   C
ATOM   3410  H   THR A 340     -20.785  -4.603  -3.545  0.00  0.00      C2   H
ATOM   3411  HA  THR A 340     -19.727  -3.651  -1.000  0.00  0.00      C2   H
ATOM   3412  HB  THR A 340     -22.222  -5.182  -1.414  0.00  0.00      C2   H
ATOM   3413  HG1 THR A 340     -22.331  -3.352  -2.806  0.00  0.00      C2   H
ATOM   3414 HG21 THR A 340     -21.701  -4.769   0.965  0.00  0.00      C2   H
ATOM   3415 HG22 THR A 340     -21.822  -3.041   0.769  0.00  0.00      C2   H
ATOM   3416 HG23 THR A 340     -23.225  -3.968   0.520  0.00  0.00      C2   H
ATOM   3417  N   ASP A 341     -19.789  -6.863  -1.491  0.00  0.00      C2   N
ATOM   3418  CA  ASP A 341     -19.099  -8.116  -1.089  0.00  0.00      C2   C
ATOM   3419  C   ASP A 341     -17.535  -7.963  -0.922  0.00  0.00      C2   C
ATOM   3420  O   ASP A 341     -16.963  -8.231   0.157  0.00  0.00      C2   O
ATOM   3421  CB  ASP A 341     -19.401  -9.332  -1.980  0.00  0.00      C2   C
ATOM   3422  CG  ASP A 341     -18.902 -10.690  -1.533  0.00  0.00      C2   C
ATOM   3423  OD1 ASP A 341     -19.257 -11.119  -0.394  0.00  0.00      C2   O
ATOM   3424  OD2 ASP A 341     -18.302 -11.427  -2.302  0.00  0.00      C2   O
ATOM   3425  H   ASP A 341     -20.134  -6.881  -2.440  0.00  0.00      C2   H
ATOM   3426  HA  ASP A 341     -19.495  -8.323  -0.095  0.00  0.00      C2   H
ATOM   3427  HB3 ASP A 341     -18.869  -9.202  -2.922  0.00  0.00      C2   H
ATOM   3428  HB2 ASP A 341     -20.461  -9.412  -2.222  0.00  0.00      C2   H
ATOM   3429  N   VAL A 342     -16.862  -7.481  -1.949  0.00  0.00      C2   N
ATOM   3430  CA  VAL A 342     -15.365  -7.274  -1.929  0.00  0.00      C2   C
ATOM   3431  C   VAL A 342     -15.009  -6.157  -0.896  0.00  0.00      C2   C
ATOM   3432  O   VAL A 342     -13.940  -6.365  -0.283  0.00  0.00      C2   O
ATOM   3433  CB  VAL A 342     -14.657  -7.038  -3.338  0.00  0.00      C2   C
ATOM   3434  CG1 VAL A 342     -15.032  -8.144  -4.298  0.00  0.00      C2   C
ATOM   3435  CG2 VAL A 342     -14.901  -5.637  -3.955  0.00  0.00      C2   C
ATOM   3436  H   VAL A 342     -17.273  -7.109  -2.793  0.00  0.00      C2   H
ATOM   3437  HA  VAL A 342     -14.975  -8.173  -1.452  0.00  0.00      C2   H
ATOM   3438  HB  VAL A 342     -13.569  -7.042  -3.274  0.00  0.00      C2   H
ATOM   3439 HG11 VAL A 342     -14.619  -7.874  -5.271  0.00  0.00      C2   H
ATOM   3440 HG12 VAL A 342     -14.569  -9.105  -4.072  0.00  0.00      C2   H
ATOM   3441 HG13 VAL A 342     -16.097  -8.204  -4.518  0.00  0.00      C2   H
ATOM   3442 HG21 VAL A 342     -15.975  -5.469  -4.029  0.00  0.00      C2   H
ATOM   3443 HG22 VAL A 342     -14.594  -4.898  -3.215  0.00  0.00      C2   H
ATOM   3444 HG23 VAL A 342     -14.589  -5.367  -4.964  0.00  0.00      C2   H
ATOM   3445  N   ILE A 343     -15.825  -5.113  -0.659  0.00  0.00      C2   N
ATOM   3446  CA  ILE A 343     -15.332  -4.049   0.285  0.00  0.00      C2   C
ATOM   3447  C   ILE A 343     -15.585  -4.572   1.767  0.00  0.00      C2   C
ATOM   3448  O   ILE A 343     -14.778  -4.226   2.622  0.00  0.00      C2   O
ATOM   3449  CB  ILE A 343     -16.079  -2.699   0.146  0.00  0.00      C2   C
ATOM   3450  CG1 ILE A 343     -15.729  -2.051  -1.211  0.00  0.00      C2   C
ATOM   3451  CG2 ILE A 343     -15.739  -1.720   1.256  0.00  0.00      C2   C
ATOM   3452  CD1 ILE A 343     -16.601  -0.912  -1.593  0.00  0.00      C2   C
ATOM   3453  H   ILE A 343     -16.634  -4.833  -1.195  0.00  0.00      C2   H
ATOM   3454  HA  ILE A 343     -14.284  -3.815   0.101  0.00  0.00      C2   H
ATOM   3455  HB  ILE A 343     -17.143  -2.847  -0.040  0.00  0.00      C2   H
ATOM   3456 HG13 ILE A 343     -15.662  -2.797  -2.003  0.00  0.00      C2   H
ATOM   3457 HG12 ILE A 343     -14.683  -1.748  -1.160  0.00  0.00      C2   H
ATOM   3458 HG21 ILE A 343     -16.271  -1.994   2.167  0.00  0.00      C2   H
ATOM   3459 HG22 ILE A 343     -14.667  -1.552   1.358  0.00  0.00      C2   H
ATOM   3460 HG23 ILE A 343     -16.122  -0.714   1.082  0.00  0.00      C2   H
ATOM   3461 HD11 ILE A 343     -16.475   0.004  -1.017  0.00  0.00      C2   H
ATOM   3462 HD12 ILE A 343     -16.579  -0.674  -2.657  0.00  0.00      C2   H
ATOM   3463 HD13 ILE A 343     -17.636  -1.221  -1.445  0.00  0.00      C2   H
ATOM   3464  N   ILE A 344     -16.614  -5.364   2.015  0.00  0.00      C2   N
ATOM   3465  CA  ILE A 344     -16.819  -6.037   3.256  0.00  0.00      C2   C
ATOM   3466  C   ILE A 344     -15.735  -6.980   3.626  0.00  0.00      C2   C
ATOM   3467  O   ILE A 344     -15.221  -6.960   4.720  0.00  0.00      C2   O
ATOM   3468  CB  ILE A 344     -18.220  -6.778   3.550  0.00  0.00      C2   C
ATOM   3469  CG1 ILE A 344     -19.449  -5.791   3.584  0.00  0.00      C2   C
ATOM   3470  CG2 ILE A 344     -18.153  -7.516   4.879  0.00  0.00      C2   C
ATOM   3471  CD1 ILE A 344     -20.729  -6.661   3.442  0.00  0.00      C2   C
ATOM   3472  H   ILE A 344     -17.082  -5.725   1.195  0.00  0.00      C2   H
ATOM   3473  HA  ILE A 344     -16.821  -5.279   4.039  0.00  0.00      C2   H
ATOM   3474  HB  ILE A 344     -18.415  -7.418   2.690  0.00  0.00      C2   H
ATOM   3475 HG13 ILE A 344     -19.306  -5.045   2.803  0.00  0.00      C2   H
ATOM   3476 HG12 ILE A 344     -19.384  -5.240   4.522  0.00  0.00      C2   H
ATOM   3477 HG21 ILE A 344     -17.709  -8.508   4.798  0.00  0.00      C2   H
ATOM   3478 HG22 ILE A 344     -17.690  -6.964   5.697  0.00  0.00      C2   H
ATOM   3479 HG23 ILE A 344     -19.132  -7.869   5.204  0.00  0.00      C2   H
ATOM   3480 HD11 ILE A 344     -20.493  -7.717   3.572  0.00  0.00      C2   H
ATOM   3481 HD12 ILE A 344     -21.441  -6.404   4.226  0.00  0.00      C2   H
ATOM   3482 HD13 ILE A 344     -21.233  -6.568   2.479  0.00  0.00      C2   H
ATOM   3483  N   LYS A 345     -15.377  -7.883   2.691  0.00  0.00      C2   N
ATOM   3484  CA  LYS A 345     -14.330  -8.859   2.869  0.00  0.00      C2   C
ATOM   3485  C   LYS A 345     -12.944  -8.153   3.112  0.00  0.00      C2   C
ATOM   3486  O   LYS A 345     -12.128  -8.603   3.922  0.00  0.00      C2   O
ATOM   3487  CB  LYS A 345     -14.175  -9.770   1.652  0.00  0.00      C2   C
ATOM   3488  CG  LYS A 345     -15.339 -10.758   1.545  0.00  0.00      C2   C
ATOM   3489  CD  LYS A 345     -15.664 -11.316   0.156  0.00  0.00      C2   C
ATOM   3490  CE  LYS A 345     -16.275 -12.720   0.123  0.00  0.00      C2   C
ATOM   3491  NZ  LYS A 345     -16.586 -13.099  -1.261  0.00  0.00      C2   N
ATOM   3492  H   LYS A 345     -15.884  -7.990   1.824  0.00  0.00      C2   H
ATOM   3493  HA  LYS A 345     -14.701  -9.362   3.763  0.00  0.00      C2   H
ATOM   3494  HB3 LYS A 345     -13.242 -10.332   1.670  0.00  0.00      C2   H
ATOM   3495  HB2 LYS A 345     -14.220  -9.116   0.781  0.00  0.00      C2   H
ATOM   3496  HG3 LYS A 345     -16.245 -10.286   1.924  0.00  0.00      C2   H
ATOM   3497  HG2 LYS A 345     -15.073 -11.613   2.166  0.00  0.00      C2   H
ATOM   3498  HD3 LYS A 345     -14.739 -11.082  -0.371  0.00  0.00      C2   H
ATOM   3499  HD2 LYS A 345     -16.347 -10.659  -0.382  0.00  0.00      C2   H
ATOM   3500  HE3 LYS A 345     -17.124 -12.787   0.804  0.00  0.00      C2   H
ATOM   3501  HE2 LYS A 345     -15.557 -13.450   0.497  0.00  0.00      C2   H
ATOM   3502  HZ1 LYS A 345     -16.987 -14.014  -1.114  0.00  0.00      C2   H
ATOM   3503  HZ2 LYS A 345     -17.299 -12.450  -1.559  0.00  0.00      C2   H
ATOM   3504  HZ3 LYS A 345     -15.741 -13.150  -1.812  0.00  0.00      C2   H
ATOM   3505  N   ASN A 346     -12.691  -6.995   2.463  0.00  0.00      C2   N
ATOM   3506  CA  ASN A 346     -11.564  -6.136   2.787  0.00  0.00      C2   C
ATOM   3507  C   ASN A 346     -11.645  -5.523   4.118  0.00  0.00      C2   C
ATOM   3508  O   ASN A 346     -10.606  -5.511   4.818  0.00  0.00      C2   O
ATOM   3509  CB  ASN A 346     -11.315  -5.106   1.722  0.00  0.00      C2   C
ATOM   3510  CG  ASN A 346     -10.586  -5.570   0.422  0.00  0.00      C2   C
ATOM   3511  OD1 ASN A 346     -10.316  -6.763   0.276  0.00  0.00      C2   O
ATOM   3512  ND2 ASN A 346     -10.275  -4.630  -0.476  0.00  0.00      C2   N
ATOM   3513  H   ASN A 346     -13.254  -6.713   1.674  0.00  0.00      C2   H
ATOM   3514  HA  ASN A 346     -10.707  -6.804   2.870  0.00  0.00      C2   H
ATOM   3515  HB3 ASN A 346     -10.692  -4.303   2.117  0.00  0.00      C2   H
ATOM   3516  HB2 ASN A 346     -12.268  -4.748   1.335  0.00  0.00      C2   H
ATOM   3517 HD22 ASN A 346      -9.796  -4.839  -1.341  0.00  0.00      C2   H
ATOM   3518 HD21 ASN A 346     -10.419  -3.647  -0.294  0.00  0.00      C2   H
ATOM   3519  N   ASN A 347     -12.826  -5.094   4.605  0.00  0.00      C2   N
ATOM   3520  CA  ASN A 347     -13.138  -4.511   5.929  0.00  0.00      C2   C
ATOM   3521  C   ASN A 347     -12.826  -5.562   7.005  0.00  0.00      C2   C
ATOM   3522  O   ASN A 347     -12.189  -5.216   8.009  0.00  0.00      C2   O
ATOM   3523  CB  ASN A 347     -14.507  -3.967   6.025  0.00  0.00      C2   C
ATOM   3524  CG  ASN A 347     -14.717  -2.665   5.484  0.00  0.00      C2   C
ATOM   3525  OD1 ASN A 347     -13.850  -2.016   4.924  0.00  0.00      C2   O
ATOM   3526  ND2 ASN A 347     -15.917  -2.209   5.689  0.00  0.00      C2   N
ATOM   3527  H   ASN A 347     -13.587  -5.160   3.945  0.00  0.00      C2   H
ATOM   3528  HA  ASN A 347     -12.449  -3.673   6.032  0.00  0.00      C2   H
ATOM   3529  HB3 ASN A 347     -14.790  -4.106   7.068  0.00  0.00      C2   H
ATOM   3530  HB2 ASN A 347     -15.144  -4.639   5.451  0.00  0.00      C2   H
ATOM   3531 HD22 ASN A 347     -16.098  -1.268   5.371  0.00  0.00      C2   H
ATOM   3532 HD21 ASN A 347     -16.630  -2.649   6.254  0.00  0.00      C2   H
ATOM   3533  N   LEU A 348     -13.091  -6.834   6.701  0.00  0.00      C2   N
ATOM   3534  CA  LEU A 348     -12.787  -7.969   7.641  0.00  0.00      C2   C
ATOM   3535  C   LEU A 348     -11.292  -8.349   7.644  0.00  0.00      C2   C
ATOM   3536  O   LEU A 348     -10.838  -9.196   8.467  0.00  0.00      C2   O
ATOM   3537  CB  LEU A 348     -13.637  -9.259   7.212  0.00  0.00      C2   C
ATOM   3538  CG  LEU A 348     -15.223  -9.180   7.416  0.00  0.00      C2   C
ATOM   3539  CD1 LEU A 348     -15.880 -10.344   6.692  0.00  0.00      C2   C
ATOM   3540  CD2 LEU A 348     -15.656  -9.177   8.921  0.00  0.00      C2   C
ATOM   3541  H   LEU A 348     -13.556  -7.042   5.829  0.00  0.00      C2   H
ATOM   3542  HA  LEU A 348     -13.130  -7.691   8.637  0.00  0.00      C2   H
ATOM   3543  HB3 LEU A 348     -13.424 -10.187   7.743  0.00  0.00      C2   H
ATOM   3544  HB2 LEU A 348     -13.457  -9.357   6.141  0.00  0.00      C2   H
ATOM   3545  HG  LEU A 348     -15.541  -8.188   7.096  0.00  0.00      C2   H
ATOM   3546 HD11 LEU A 348     -15.992 -11.269   7.257  0.00  0.00      C2   H
ATOM   3547 HD12 LEU A 348     -16.833 -10.154   6.198  0.00  0.00      C2   H
ATOM   3548 HD13 LEU A 348     -15.314 -10.665   5.817  0.00  0.00      C2   H
ATOM   3549 HD21 LEU A 348     -16.337  -9.985   9.191  0.00  0.00      C2   H
ATOM   3550 HD22 LEU A 348     -14.740  -9.347   9.486  0.00  0.00      C2   H
ATOM   3551 HD23 LEU A 348     -16.076  -8.233   9.268  0.00  0.00      C2   H
ATOM   3552  N   LYS A 349     -10.487  -7.735   6.764  0.00  0.00      C2   N
ATOM   3553  CA  LYS A 349      -9.008  -7.954   6.769  0.00  0.00      C2   C
ATOM   3554  C   LYS A 349      -8.414  -6.683   7.486  0.00  0.00      C2   C
ATOM   3555  O   LYS A 349      -7.456  -6.795   8.224  0.00  0.00      C2   O
ATOM   3556  CB  LYS A 349      -8.372  -8.049   5.389  0.00  0.00      C2   C
ATOM   3557  CG  LYS A 349      -8.854  -9.188   4.500  0.00  0.00      C2   C
ATOM   3558  CD  LYS A 349      -8.454  -9.084   3.033  0.00  0.00      C2   C
ATOM   3559  CE  LYS A 349      -9.353  -9.977   2.131  0.00  0.00      C2   C
ATOM   3560  NZ  LYS A 349      -8.745 -10.266   0.823  0.00  0.00      C2   N
ATOM   3561  H   LYS A 349     -10.809  -7.012   6.137  0.00  0.00      C2   H
ATOM   3562  HA  LYS A 349      -8.678  -8.700   7.492  0.00  0.00      C2   H
ATOM   3563  HB3 LYS A 349      -7.282  -8.077   5.368  0.00  0.00      C2   H
ATOM   3564  HB2 LYS A 349      -8.634  -7.109   4.903  0.00  0.00      C2   H
ATOM   3565  HG3 LYS A 349      -9.929  -9.331   4.612  0.00  0.00      C2   H
ATOM   3566  HG2 LYS A 349      -8.487 -10.079   5.009  0.00  0.00      C2   H
ATOM   3567  HD3 LYS A 349      -7.396  -9.266   2.843  0.00  0.00      C2   H
ATOM   3568  HD2 LYS A 349      -8.599  -8.063   2.679  0.00  0.00      C2   H
ATOM   3569  HE3 LYS A 349     -10.378  -9.622   2.018  0.00  0.00      C2   H
ATOM   3570  HE2 LYS A 349      -9.577 -10.971   2.519  0.00  0.00      C2   H
ATOM   3571  HZ1 LYS A 349      -8.652  -9.395   0.321  0.00  0.00      C2   H
ATOM   3572  HZ2 LYS A 349      -7.827 -10.643   1.014  0.00  0.00      C2   H
ATOM   3573  HZ3 LYS A 349      -9.200 -10.934   0.217  0.00  0.00      C2   H
ATOM   3574  N   ASP A 350      -9.026  -5.527   7.178  0.00  0.00      C2   N
ATOM   3575  CA  ASP A 350      -8.669  -4.270   7.893  0.00  0.00      C2   C
ATOM   3576  C   ASP A 350      -9.004  -4.368   9.378  0.00  0.00      C2   C
ATOM   3577  O   ASP A 350      -8.276  -3.809  10.158  0.00  0.00      C2   O
ATOM   3578  CB  ASP A 350      -9.237  -2.960   7.105  0.00  0.00      C2   C
ATOM   3579  CG  ASP A 350      -8.740  -2.632   5.702  0.00  0.00      C2   C
ATOM   3580  OD1 ASP A 350      -7.489  -2.598   5.526  0.00  0.00      C2   O
ATOM   3581  OD2 ASP A 350      -9.568  -2.147   4.920  0.00  0.00      C2   O
ATOM   3582  H   ASP A 350      -9.633  -5.462   6.374  0.00  0.00      C2   H
ATOM   3583  HA  ASP A 350      -7.583  -4.193   7.851  0.00  0.00      C2   H
ATOM   3584  HB3 ASP A 350      -9.092  -2.121   7.785  0.00  0.00      C2   H
ATOM   3585  HB2 ASP A 350     -10.324  -3.020   7.068  0.00  0.00      C2   H
ATOM   3586  N   CYS A 351     -10.102  -5.138   9.705  0.00  0.00      C2   N
ATOM   3587  CA  CYS A 351     -10.515  -5.327  11.068  0.00  0.00      C2   C
ATOM   3588  C   CYS A 351      -9.945  -6.646  11.598  0.00  0.00      C2   C
ATOM   3589  O   CYS A 351      -9.861  -6.844  12.799  0.00  0.00      C2   O
ATOM   3590  CB  CYS A 351     -11.961  -5.119  11.376  0.00  0.00      C2   C
ATOM   3591  SG  CYS A 351     -13.071  -6.589  11.217  0.00  0.00      C2   S
ATOM   3592  H   CYS A 351     -10.826  -5.135   9.000  0.00  0.00      C2   H
ATOM   3593  HA  CYS A 351      -9.950  -4.582  11.627  0.00  0.00      C2   H
ATOM   3594  HB3 CYS A 351     -12.472  -4.466  10.668  0.00  0.00      C2   H
ATOM   3595  HB2 CYS A 351     -12.089  -4.638  12.346  0.00  0.00      C2   H
ATOM   3596  HG  CYS A 351     -13.997  -5.872  10.574  0.00  0.00      C2   H
ATOM   3597  N   GLY A 352      -9.283  -7.350  10.743  0.00  0.00      C2   N
ATOM   3598  CA  GLY A 352      -8.309  -8.361  11.155  0.00  0.00      C2   C
ATOM   3599  C   GLY A 352      -8.929  -9.629  11.732  0.00  0.00      C2   C
ATOM   3600  O   GLY A 352      -8.352 -10.300  12.614  0.00  0.00      C2   O
ATOM   3601  H   GLY A 352      -9.372  -7.146   9.758  0.00  0.00      C2   H
ATOM   3602  HA3 GLY A 352      -7.574  -7.958  11.851  0.00  0.00      C2   H
ATOM   3603  HA2 GLY A 352      -7.710  -8.568  10.268  0.00  0.00      C2   H
ATOM   3604  N   LEU A 353     -10.113 -10.031  11.200  0.00  0.00      C2   N
ATOM   3605  CA  LEU A 353     -10.833 -11.207  11.680  0.00  0.00      C2   C
ATOM   3606  C   LEU A 353     -10.646 -12.482  10.807  0.00  0.00      C2   C
ATOM   3607  O   LEU A 353     -10.539 -13.586  11.416  0.00  0.00      C2   O
ATOM   3608  CB  LEU A 353     -12.392 -10.880  11.804  0.00  0.00      C2   C
ATOM   3609  CG  LEU A 353     -12.792 -10.064  13.028  0.00  0.00      C2   C
ATOM   3610  CD1 LEU A 353     -14.327  -9.728  12.958  0.00  0.00      C2   C
ATOM   3611  CD2 LEU A 353     -12.257 -10.527  14.371  0.00  0.00      C2   C
ATOM   3612  H   LEU A 353     -10.294  -9.671  10.274  0.00  0.00      C2   H
ATOM   3613  HA  LEU A 353     -10.425 -11.509  12.645  0.00  0.00      C2   H
ATOM   3614  HB3 LEU A 353     -12.865 -11.861  11.840  0.00  0.00      C2   H
ATOM   3615  HB2 LEU A 353     -12.693 -10.368  10.890  0.00  0.00      C2   H
ATOM   3616  HG  LEU A 353     -12.352  -9.103  12.762  0.00  0.00      C2   H
ATOM   3617 HD11 LEU A 353     -14.529  -8.677  12.751  0.00  0.00      C2   H
ATOM   3618 HD12 LEU A 353     -14.908 -10.317  12.249  0.00  0.00      C2   H
ATOM   3619 HD13 LEU A 353     -14.704  -9.902  13.966  0.00  0.00      C2   H
ATOM   3620 HD21 LEU A 353     -11.873 -11.545  14.434  0.00  0.00      C2   H
ATOM   3621 HD22 LEU A 353     -11.425  -9.889  14.669  0.00  0.00      C2   H
ATOM   3622 HD23 LEU A 353     -12.925 -10.386  15.220  0.00  0.00      C2   H
ATOM   3623  N   PHE A 354     -10.435 -12.370   9.512  0.00  0.00      C2   N
ATOM   3624  CA  PHE A 354      -9.917 -13.475   8.712  0.00  0.00      C2   C
ATOM   3625  C   PHE A 354      -8.612 -14.134   9.110  0.00  0.00      C2   C
ATOM   3626  O   PHE A 354      -8.600 -15.352   9.062  0.00  0.00      C2   O
ATOM   3627  CB  PHE A 354      -9.805 -12.952   7.290  0.00  0.00      C2   C
ATOM   3628  CG  PHE A 354     -11.040 -12.712   6.527  0.00  0.00      C2   C
ATOM   3629  CD1 PHE A 354     -10.987 -12.165   5.193  0.00  0.00      C2   C
ATOM   3630  CD2 PHE A 354     -12.291 -13.063   7.016  0.00  0.00      C2   C
ATOM   3631  CE1 PHE A 354     -12.128 -11.969   4.456  0.00  0.00      C2   C
ATOM   3632  CE2 PHE A 354     -13.391 -12.970   6.258  0.00  0.00      C2   C
ATOM   3633  CZ  PHE A 354     -13.339 -12.330   5.016  0.00  0.00      C2   C
ATOM   3634  H   PHE A 354     -10.736 -11.550   9.006  0.00  0.00      C2   H
ATOM   3635  HA  PHE A 354     -10.651 -14.278   8.762  0.00  0.00      C2   H
ATOM   3636  HB3 PHE A 354      -9.243 -13.683   6.708  0.00  0.00      C2   H
ATOM   3637  HB2 PHE A 354      -9.144 -12.087   7.233  0.00  0.00      C2   H
ATOM   3638  HD1 PHE A 354     -10.056 -11.871   4.731  0.00  0.00      C2   H
ATOM   3639  HD2 PHE A 354     -12.368 -13.497   8.002  0.00  0.00      C2   H
ATOM   3640  HE1 PHE A 354     -12.052 -11.521   3.477  0.00  0.00      C2   H
ATOM   3641  HE2 PHE A 354     -14.342 -13.375   6.571  0.00  0.00      C2   H
ATOM   3642  HZ  PHE A 354     -14.283 -12.097   4.545  0.00  0.00      C2   H
ATOM   3643  N   NMA A 354      -7.614 -13.440   9.573  0.00  0.00      C2   N
ATOM   3644  CA  NMA A 354      -7.274 -12.045   9.509  0.00  0.00      C2   C
ATOM   3645  H   NMA A 354      -6.827 -13.970   9.919  0.00  0.00      C2   H
ATOM   3646  1HA NMA A 354      -6.236 -12.044   9.177  0.00  0.00      C2   H
ATOM   3647  2HA NMA A 354      -7.783 -11.441   8.758  0.00  0.00      C2   H
ATOM   3648  3HA NMA A 354      -7.334 -11.672  10.532  0.00  0.00      C2   H
ATOM   3649  CH3 ACE B   1      12.941  -6.539 -49.432  0.00  0.00      C2   C
ATOM   3650  C   ACE B   1      13.852  -5.786 -50.376  0.00  0.00      C2   C
ATOM   3651  O   ACE B   1      13.797  -4.562 -50.484  0.00  0.00      C2   O
ATOM   3652  1H  ACE B   1      12.784  -6.049 -48.471  0.00  0.00      C2   H
ATOM   3653  2H  ACE B   1      11.993  -6.810 -49.896  0.00  0.00      C2   H
ATOM   3654  3H  ACE B   1      13.410  -7.476 -49.133  0.00  0.00      C2   H
ATOM   3655  N   SER B   2      14.500  -6.486 -51.285  0.00  0.00      C2   N
ATOM   3656  CA  SER B   2      15.254  -6.073 -52.492  0.00  0.00      C2   C
ATOM   3657  C   SER B   2      16.248  -4.973 -52.065  0.00  0.00      C2   C
ATOM   3658  O   SER B   2      17.259  -5.408 -51.555  0.00  0.00      C2   O
ATOM   3659  CB  SER B   2      14.229  -5.651 -53.518  0.00  0.00      C2   C
ATOM   3660  OG  SER B   2      14.657  -5.245 -54.777  0.00  0.00      C2   O
ATOM   3661  H2  SER B   2      14.245  -7.463 -51.243  0.00  0.00      C2   H
ATOM   3662  HA  SER B   2      15.773  -6.976 -52.812  0.00  0.00      C2   H
ATOM   3663  HB3 SER B   2      13.474  -4.921 -53.229  0.00  0.00      C2   H
ATOM   3664  HB2 SER B   2      13.834  -6.639 -53.759  0.00  0.00      C2   H
ATOM   3665  HG  SER B   2      14.546  -4.295 -54.704  0.00  0.00      C2   H
ATOM   3666  N   GLU B   3      15.887  -3.727 -52.279  0.00  0.00      C2   N
ATOM   3667  CA  GLU B   3      16.649  -2.528 -51.929  0.00  0.00      C2   C
ATOM   3668  C   GLU B   3      17.051  -2.552 -50.478  0.00  0.00      C2   C
ATOM   3669  O   GLU B   3      18.127  -2.110 -50.136  0.00  0.00      C2   O
ATOM   3670  CB  GLU B   3      15.845  -1.293 -52.275  0.00  0.00      C2   C
ATOM   3671  CG  GLU B   3      15.564  -0.937 -53.771  0.00  0.00      C2   C
ATOM   3672  CD  GLU B   3      14.674  -1.892 -54.439  0.00  0.00      C2   C
ATOM   3673  OE1 GLU B   3      15.003  -2.407 -55.494  0.00  0.00      C2   O
ATOM   3674  OE2 GLU B   3      13.707  -2.412 -53.792  0.00  0.00      C2   O
ATOM   3675  H   GLU B   3      15.035  -3.558 -52.794  0.00  0.00      C2   H
ATOM   3676  HA  GLU B   3      17.428  -2.508 -52.691  0.00  0.00      C2   H
ATOM   3677  HB3 GLU B   3      16.183  -0.394 -51.759  0.00  0.00      C2   H
ATOM   3678  HB2 GLU B   3      14.845  -1.472 -51.880  0.00  0.00      C2   H
ATOM   3679  HG3 GLU B   3      16.516  -1.018 -54.296  0.00  0.00      C2   H
ATOM   3680  HG2 GLU B   3      15.402   0.132 -53.910  0.00  0.00      C2   H
ATOM   3681  N   LEU B   4      16.198  -3.052 -49.590  0.00  0.00      C2   N
ATOM   3682  CA  LEU B   4      16.353  -3.035 -48.174  0.00  0.00      C2   C
ATOM   3683  C   LEU B   4      17.556  -3.946 -47.671  0.00  0.00      C2   C
ATOM   3684  O   LEU B   4      18.170  -3.440 -46.716  0.00  0.00      C2   O
ATOM   3685  CB  LEU B   4      15.017  -3.460 -47.510  0.00  0.00      C2   C
ATOM   3686  CG  LEU B   4      13.872  -2.463 -47.818  0.00  0.00      C2   C
ATOM   3687  CD1 LEU B   4      12.528  -3.023 -47.389  0.00  0.00      C2   C
ATOM   3688  CD2 LEU B   4      14.092  -1.108 -47.123  0.00  0.00      C2   C
ATOM   3689  H   LEU B   4      15.374  -3.534 -49.919  0.00  0.00      C2   H
ATOM   3690  HA  LEU B   4      16.469  -2.000 -47.855  0.00  0.00      C2   H
ATOM   3691  HB3 LEU B   4      15.128  -3.558 -46.430  0.00  0.00      C2   H
ATOM   3692  HB2 LEU B   4      14.729  -4.422 -47.932  0.00  0.00      C2   H
ATOM   3693  HG  LEU B   4      13.787  -2.284 -48.890  0.00  0.00      C2   H
ATOM   3694 HD11 LEU B   4      11.808  -3.201 -48.187  0.00  0.00      C2   H
ATOM   3695 HD12 LEU B   4      12.664  -4.001 -46.925  0.00  0.00      C2   H
ATOM   3696 HD13 LEU B   4      11.909  -2.455 -46.696  0.00  0.00      C2   H
ATOM   3697 HD21 LEU B   4      13.814  -0.274 -47.767  0.00  0.00      C2   H
ATOM   3698 HD22 LEU B   4      13.400  -0.950 -46.296  0.00  0.00      C2   H
ATOM   3699 HD23 LEU B   4      15.126  -0.861 -46.882  0.00  0.00      C2   H
ATOM   3700  N   ASP B   5      17.826  -5.066 -48.366  0.00  0.00      C2   N
ATOM   3701  CA  ASP B   5      19.020  -5.837 -48.173  0.00  0.00      C2   C
ATOM   3702  C   ASP B   5      20.225  -5.180 -48.680  0.00  0.00      C2   C
ATOM   3703  O   ASP B   5      21.286  -5.375 -48.071  0.00  0.00      C2   O
ATOM   3704  CB  ASP B   5      18.894  -7.352 -48.549  0.00  0.00      C2   C
ATOM   3705  CG  ASP B   5      17.995  -8.233 -47.718  0.00  0.00      C2   C
ATOM   3706  OD1 ASP B   5      17.483  -7.767 -46.708  0.00  0.00      C2   O
ATOM   3707  OD2 ASP B   5      17.670  -9.384 -48.109  0.00  0.00      C2   O
ATOM   3708  H   ASP B   5      17.302  -5.224 -49.215  0.00  0.00      C2   H
ATOM   3709  HA  ASP B   5      19.221  -5.885 -47.103  0.00  0.00      C2   H
ATOM   3710  HB3 ASP B   5      19.909  -7.750 -48.574  0.00  0.00      C2   H
ATOM   3711  HB2 ASP B   5      18.491  -7.501 -49.551  0.00  0.00      C2   H
ATOM   3712  N   GLN B   6      20.104  -4.317 -49.688  0.00  0.00      C2   N
ATOM   3713  CA  GLN B   6      21.284  -3.544 -50.236  0.00  0.00      C2   C
ATOM   3714  C   GLN B   6      21.631  -2.388 -49.340  0.00  0.00      C2   C
ATOM   3715  O   GLN B   6      22.769  -2.246 -48.916  0.00  0.00      C2   O
ATOM   3716  CB  GLN B   6      20.956  -3.092 -51.713  0.00  0.00      C2   C
ATOM   3717  CG  GLN B   6      20.676  -4.239 -52.666  0.00  0.00      C2   C
ATOM   3718  CD  GLN B   6      21.845  -5.226 -52.925  0.00  0.00      C2   C
ATOM   3719  OE1 GLN B   6      23.008  -5.085 -52.493  0.00  0.00      C2   O
ATOM   3720  NE2 GLN B   6      21.654  -6.208 -53.760  0.00  0.00      C2   N
ATOM   3721  H   GLN B   6      19.228  -4.299 -50.191  0.00  0.00      C2   H
ATOM   3722  HA  GLN B   6      22.136  -4.222 -50.293  0.00  0.00      C2   H
ATOM   3723  HB3 GLN B   6      21.784  -2.512 -52.121  0.00  0.00      C2   H
ATOM   3724  HB2 GLN B   6      20.045  -2.492 -51.717  0.00  0.00      C2   H
ATOM   3725  HG3 GLN B   6      20.226  -3.941 -53.613  0.00  0.00      C2   H
ATOM   3726  HG2 GLN B   6      19.880  -4.872 -52.274  0.00  0.00      C2   H
ATOM   3727 HE22 GLN B   6      22.309  -6.940 -53.995  0.00  0.00      C2   H
ATOM   3728 HE21 GLN B   6      20.760  -6.419 -54.181  0.00  0.00      C2   H
ATOM   3729  N   LEU B   7      20.678  -1.625 -48.891  0.00  0.00      C2   N
ATOM   3730  CA  LEU B   7      20.912  -0.557 -47.902  0.00  0.00      C2   C
ATOM   3731  C   LEU B   7      21.500  -1.086 -46.553  0.00  0.00      C2   C
ATOM   3732  O   LEU B   7      22.259  -0.388 -45.942  0.00  0.00      C2   O
ATOM   3733  CB  LEU B   7      19.567   0.156 -47.513  0.00  0.00      C2   C
ATOM   3734  CG  LEU B   7      19.024   1.080 -48.642  0.00  0.00      C2   C
ATOM   3735  CD1 LEU B   7      17.502   0.997 -48.720  0.00  0.00      C2   C
ATOM   3736  CD2 LEU B   7      19.523   2.542 -48.500  0.00  0.00      C2   C
ATOM   3737  H   LEU B   7      19.738  -1.952 -49.067  0.00  0.00      C2   H
ATOM   3738  HA  LEU B   7      21.571   0.106 -48.462  0.00  0.00      C2   H
ATOM   3739  HB3 LEU B   7      19.638   0.778 -46.621  0.00  0.00      C2   H
ATOM   3740  HB2 LEU B   7      18.775  -0.536 -47.227  0.00  0.00      C2   H
ATOM   3741  HG  LEU B   7      19.328   0.606 -49.575  0.00  0.00      C2   H
ATOM   3742 HD11 LEU B   7      17.112   0.525 -47.819  0.00  0.00      C2   H
ATOM   3743 HD12 LEU B   7      17.007   1.965 -48.794  0.00  0.00      C2   H
ATOM   3744 HD13 LEU B   7      17.142   0.394 -49.553  0.00  0.00      C2   H
ATOM   3745 HD21 LEU B   7      18.850   3.051 -47.809  0.00  0.00      C2   H
ATOM   3746 HD22 LEU B   7      20.577   2.692 -48.267  0.00  0.00      C2   H
ATOM   3747 HD23 LEU B   7      19.248   3.089 -49.401  0.00  0.00      C2   H
ATOM   3748  N   ARG B   8      21.104  -2.217 -45.959  0.00  0.00      C2   N
ATOM   3749  CA  ARG B   8      21.604  -2.551 -44.616  0.00  0.00      C2   C
ATOM   3750  C   ARG B   8      23.111  -2.921 -44.631  0.00  0.00      C2   C
ATOM   3751  O   ARG B   8      23.785  -2.628 -43.614  0.00  0.00      C2   O
ATOM   3752  CB  ARG B   8      20.734  -3.723 -44.158  0.00  0.00      C2   C
ATOM   3753  CG  ARG B   8      20.859  -3.964 -42.655  0.00  0.00      C2   C
ATOM   3754  CD  ARG B   8      19.678  -4.766 -42.044  0.00  0.00      C2   C
ATOM   3755  NE  ARG B   8      19.473  -6.070 -42.714  0.00  0.00      C2   N
ATOM   3756  CZ  ARG B   8      18.636  -6.381 -43.717  0.00  0.00      C2   C
ATOM   3757  NH1 ARG B   8      17.694  -5.516 -44.179  0.00  0.00      C2   N
ATOM   3758  NH2 ARG B   8      18.752  -7.556 -44.269  0.00  0.00      C2   N
ATOM   3759  H   ARG B   8      20.521  -2.872 -46.460  0.00  0.00      C2   H
ATOM   3760  HA  ARG B   8      21.520  -1.711 -43.925  0.00  0.00      C2   H
ATOM   3761  HB3 ARG B   8      21.060  -4.627 -44.673  0.00  0.00      C2   H
ATOM   3762  HB2 ARG B   8      19.713  -3.515 -44.477  0.00  0.00      C2   H
ATOM   3763  HG3 ARG B   8      20.787  -2.923 -42.341  0.00  0.00      C2   H
ATOM   3764  HG2 ARG B   8      21.795  -4.349 -42.251  0.00  0.00      C2   H
ATOM   3765  HD3 ARG B   8      18.753  -4.195 -41.970  0.00  0.00      C2   H
ATOM   3766  HD2 ARG B   8      20.037  -5.097 -41.069  0.00  0.00      C2   H
ATOM   3767  HE  ARG B   8      20.069  -6.814 -42.380  0.00  0.00      C2   H
ATOM   3768 HH12 ARG B   8      16.871  -5.799 -44.694  0.00  0.00      C2   H
ATOM   3769 HH11 ARG B   8      17.603  -4.704 -43.585  0.00  0.00      C2   H
ATOM   3770 HH22 ARG B   8      18.196  -7.841 -45.063  0.00  0.00      C2   H
ATOM   3771 HH21 ARG B   8      19.184  -8.322 -43.772  0.00  0.00      C2   H
ATOM   3772  N   GLN B   9      23.562  -3.453 -45.744  0.00  0.00      C2   N
ATOM   3773  CA  GLN B   9      24.990  -3.688 -45.943  0.00  0.00      C2   C
ATOM   3774  C   GLN B   9      25.879  -2.404 -45.952  0.00  0.00      C2   C
ATOM   3775  O   GLN B   9      26.956  -2.410 -45.407  0.00  0.00      C2   O
ATOM   3776  CB  GLN B   9      25.258  -4.472 -47.301  0.00  0.00      C2   C
ATOM   3777  CG  GLN B   9      24.665  -5.855 -47.531  0.00  0.00      C2   C
ATOM   3778  CD  GLN B   9      24.899  -6.406 -48.943  0.00  0.00      C2   C
ATOM   3779  OE1 GLN B   9      25.599  -5.862 -49.793  0.00  0.00      C2   O
ATOM   3780  NE2 GLN B   9      24.284  -7.527 -49.148  0.00  0.00      C2   N
ATOM   3781  H   GLN B   9      22.924  -3.659 -46.499  0.00  0.00      C2   H
ATOM   3782  HA  GLN B   9      25.372  -4.295 -45.123  0.00  0.00      C2   H
ATOM   3783  HB3 GLN B   9      26.330  -4.369 -47.472  0.00  0.00      C2   H
ATOM   3784  HB2 GLN B   9      24.971  -3.809 -48.117  0.00  0.00      C2   H
ATOM   3785  HG3 GLN B   9      23.600  -5.853 -47.299  0.00  0.00      C2   H
ATOM   3786  HG2 GLN B   9      25.027  -6.680 -46.918  0.00  0.00      C2   H
ATOM   3787 HE22 GLN B   9      24.456  -7.983 -50.033  0.00  0.00      C2   H
ATOM   3788 HE21 GLN B   9      23.847  -8.009 -48.376  0.00  0.00      C2   H
ATOM   3789  N   GLU B  10      25.323  -1.280 -46.540  0.00  0.00      C2   N
ATOM   3790  CA  GLU B  10      25.890   0.089 -46.372  0.00  0.00      C2   C
ATOM   3791  C   GLU B  10      26.100   0.520 -44.932  0.00  0.00      C2   C
ATOM   3792  O   GLU B  10      27.203   1.032 -44.590  0.00  0.00      C2   O
ATOM   3793  CB  GLU B  10      25.069   1.114 -47.201  0.00  0.00      C2   C
ATOM   3794  CG  GLU B  10      25.121   0.912 -48.769  0.00  0.00      C2   C
ATOM   3795  CD  GLU B  10      24.392   1.992 -49.559  0.00  0.00      C2   C
ATOM   3796  OE1 GLU B  10      24.875   3.178 -49.553  0.00  0.00      C2   O
ATOM   3797  OE2 GLU B  10      23.479   1.655 -50.323  0.00  0.00      C2   O
ATOM   3798  H   GLU B  10      24.342  -1.317 -46.774  0.00  0.00      C2   H
ATOM   3799  HA  GLU B  10      26.842   0.196 -46.892  0.00  0.00      C2   H
ATOM   3800  HB3 GLU B  10      25.533   2.094 -47.090  0.00  0.00      C2   H
ATOM   3801  HB2 GLU B  10      24.017   1.168 -46.918  0.00  0.00      C2   H
ATOM   3802  HG3 GLU B  10      24.598  -0.020 -48.981  0.00  0.00      C2   H
ATOM   3803  HG2 GLU B  10      26.140   0.695 -49.091  0.00  0.00      C2   H
ATOM   3804  N   ALA B  11      25.073   0.312 -44.136  0.00  0.00      C2   N
ATOM   3805  CA  ALA B  11      25.013   0.655 -42.689  0.00  0.00      C2   C
ATOM   3806  C   ALA B  11      25.932  -0.249 -41.917  0.00  0.00      C2   C
ATOM   3807  O   ALA B  11      26.678   0.277 -41.054  0.00  0.00      C2   O
ATOM   3808  CB  ALA B  11      23.608   0.662 -42.180  0.00  0.00      C2   C
ATOM   3809  H   ALA B  11      24.217  -0.086 -44.497  0.00  0.00      C2   H
ATOM   3810  HA  ALA B  11      25.441   1.648 -42.555  0.00  0.00      C2   H
ATOM   3811  HB1 ALA B  11      22.935   1.310 -42.740  0.00  0.00      C2   H
ATOM   3812  HB2 ALA B  11      23.212  -0.349 -42.278  0.00  0.00      C2   H
ATOM   3813  HB3 ALA B  11      23.637   0.923 -41.122  0.00  0.00      C2   H
ATOM   3814  N   GLU B  12      25.970  -1.591 -42.279  0.00  0.00      C2   N
ATOM   3815  CA  GLU B  12      26.879  -2.666 -41.768  0.00  0.00      C2   C
ATOM   3816  C   GLU B  12      28.382  -2.231 -41.957  0.00  0.00      C2   C
ATOM   3817  O   GLU B  12      29.232  -2.324 -41.071  0.00  0.00      C2   O
ATOM   3818  CB  GLU B  12      26.602  -4.079 -42.348  0.00  0.00      C2   C
ATOM   3819  CG  GLU B  12      27.258  -5.347 -41.693  0.00  0.00      C2   C
ATOM   3820  CD  GLU B  12      26.844  -5.582 -40.271  0.00  0.00      C2   C
ATOM   3821  OE1 GLU B  12      25.659  -5.878 -40.087  0.00  0.00      C2   O
ATOM   3822  OE2 GLU B  12      27.743  -5.603 -39.388  0.00  0.00      C2   O
ATOM   3823  H   GLU B  12      25.244  -1.963 -42.874  0.00  0.00      C2   H
ATOM   3824  HA  GLU B  12      26.720  -2.673 -40.690  0.00  0.00      C2   H
ATOM   3825  HB3 GLU B  12      26.838  -4.065 -43.412  0.00  0.00      C2   H
ATOM   3826  HB2 GLU B  12      25.537  -4.294 -42.271  0.00  0.00      C2   H
ATOM   3827  HG3 GLU B  12      28.346  -5.389 -41.717  0.00  0.00      C2   H
ATOM   3828  HG2 GLU B  12      26.878  -6.245 -42.181  0.00  0.00      C2   H
ATOM   3829  N   GLN B  13      28.631  -1.581 -43.117  0.00  0.00      C2   N
ATOM   3830  CA  GLN B  13      29.978  -1.192 -43.483  0.00  0.00      C2   C
ATOM   3831  C   GLN B  13      30.407   0.050 -42.682  0.00  0.00      C2   C
ATOM   3832  O   GLN B  13      31.512   0.061 -42.153  0.00  0.00      C2   O
ATOM   3833  CB  GLN B  13      30.112  -0.977 -45.087  0.00  0.00      C2   C
ATOM   3834  CG  GLN B  13      31.523  -0.639 -45.665  0.00  0.00      C2   C
ATOM   3835  CD  GLN B  13      32.591  -1.700 -45.423  0.00  0.00      C2   C
ATOM   3836  OE1 GLN B  13      32.347  -2.879 -45.034  0.00  0.00      C2   O
ATOM   3837  NE2 GLN B  13      33.832  -1.366 -45.777  0.00  0.00      C2   N
ATOM   3838  H   GLN B  13      27.959  -1.291 -43.814  0.00  0.00      C2   H
ATOM   3839  HA  GLN B  13      30.762  -1.902 -43.219  0.00  0.00      C2   H
ATOM   3840  HB3 GLN B  13      29.349  -0.246 -45.355  0.00  0.00      C2   H
ATOM   3841  HB2 GLN B  13      29.770  -1.899 -45.555  0.00  0.00      C2   H
ATOM   3842  HG3 GLN B  13      31.896   0.170 -45.036  0.00  0.00      C2   H
ATOM   3843  HG2 GLN B  13      31.471  -0.196 -46.659  0.00  0.00      C2   H
ATOM   3844 HE22 GLN B  13      34.600  -1.998 -45.601  0.00  0.00      C2   H
ATOM   3845 HE21 GLN B  13      34.089  -0.430 -46.058  0.00  0.00      C2   H
ATOM   3846  N   LEU B  14      29.425   0.940 -42.398  0.00  0.00      C2   N
ATOM   3847  CA  LEU B  14      29.672   2.141 -41.543  0.00  0.00      C2   C
ATOM   3848  C   LEU B  14      29.952   1.807 -40.094  0.00  0.00      C2   C
ATOM   3849  O   LEU B  14      30.761   2.443 -39.485  0.00  0.00      C2   O
ATOM   3850  CB  LEU B  14      28.514   3.082 -41.833  0.00  0.00      C2   C
ATOM   3851  CG  LEU B  14      28.702   3.860 -43.160  0.00  0.00      C2   C
ATOM   3852  CD1 LEU B  14      27.375   4.473 -43.666  0.00  0.00      C2   C
ATOM   3853  CD2 LEU B  14      29.790   4.881 -43.070  0.00  0.00      C2   C
ATOM   3854  H   LEU B  14      28.499   0.965 -42.801  0.00  0.00      C2   H
ATOM   3855  HA  LEU B  14      30.538   2.644 -41.975  0.00  0.00      C2   H
ATOM   3856  HB3 LEU B  14      28.410   3.809 -41.028  0.00  0.00      C2   H
ATOM   3857  HB2 LEU B  14      27.546   2.586 -41.758  0.00  0.00      C2   H
ATOM   3858  HG  LEU B  14      28.957   3.225 -44.008  0.00  0.00      C2   H
ATOM   3859 HD11 LEU B  14      27.255   5.484 -43.276  0.00  0.00      C2   H
ATOM   3860 HD12 LEU B  14      27.455   4.585 -44.747  0.00  0.00      C2   H
ATOM   3861 HD13 LEU B  14      26.548   3.822 -43.382  0.00  0.00      C2   H
ATOM   3862 HD21 LEU B  14      29.511   5.709 -43.722  0.00  0.00      C2   H
ATOM   3863 HD22 LEU B  14      29.908   5.186 -42.030  0.00  0.00      C2   H
ATOM   3864 HD23 LEU B  14      30.764   4.568 -43.445  0.00  0.00      C2   H
ATOM   3865  N   LYS B  15      29.276   0.768 -39.572  0.00  0.00      C2   N
ATOM   3866  CA  LYS B  15      29.429   0.174 -38.284  0.00  0.00      C2   C
ATOM   3867  C   LYS B  15      30.852  -0.416 -38.017  0.00  0.00      C2   C
ATOM   3868  O   LYS B  15      31.216  -0.530 -36.841  0.00  0.00      C2   O
ATOM   3869  CB  LYS B  15      28.361  -0.924 -37.960  0.00  0.00      C2   C
ATOM   3870  CG  LYS B  15      26.932  -0.378 -37.595  0.00  0.00      C2   C
ATOM   3871  CD  LYS B  15      25.783  -1.378 -37.535  0.00  0.00      C2   C
ATOM   3872  CE  LYS B  15      25.597  -2.078 -36.224  0.00  0.00      C2   C
ATOM   3873  NZ  LYS B  15      24.595  -3.172 -36.336  0.00  0.00      C2   N
ATOM   3874  H   LYS B  15      28.541   0.348 -40.123  0.00  0.00      C2   H
ATOM   3875  HA  LYS B  15      29.360   0.969 -37.542  0.00  0.00      C2   H
ATOM   3876  HB3 LYS B  15      28.670  -1.490 -37.082  0.00  0.00      C2   H
ATOM   3877  HB2 LYS B  15      28.163  -1.608 -38.786  0.00  0.00      C2   H
ATOM   3878  HG3 LYS B  15      26.682   0.414 -38.301  0.00  0.00      C2   H
ATOM   3879  HG2 LYS B  15      27.036   0.192 -36.672  0.00  0.00      C2   H
ATOM   3880  HD3 LYS B  15      25.944  -2.146 -38.292  0.00  0.00      C2   H
ATOM   3881  HD2 LYS B  15      24.884  -0.826 -37.810  0.00  0.00      C2   H
ATOM   3882  HE3 LYS B  15      25.242  -1.304 -35.545  0.00  0.00      C2   H
ATOM   3883  HE2 LYS B  15      26.532  -2.393 -35.761  0.00  0.00      C2   H
ATOM   3884  HZ1 LYS B  15      24.205  -3.513 -35.469  0.00  0.00      C2   H
ATOM   3885  HZ2 LYS B  15      23.765  -2.885 -36.835  0.00  0.00      C2   H
ATOM   3886  HZ3 LYS B  15      25.052  -3.975 -36.745  0.00  0.00      C2   H
ATOM   3887  N   ASN B  16      31.642  -0.713 -39.128  0.00  0.00      C2   N
ATOM   3888  CA  ASN B  16      33.045  -1.095 -39.005  0.00  0.00      C2   C
ATOM   3889  C   ASN B  16      33.970   0.034 -38.555  0.00  0.00      C2   C
ATOM   3890  O   ASN B  16      34.810  -0.106 -37.668  0.00  0.00      C2   O
ATOM   3891  CB  ASN B  16      33.589  -1.689 -40.416  0.00  0.00      C2   C
ATOM   3892  CG  ASN B  16      32.870  -2.855 -41.018  0.00  0.00      C2   C
ATOM   3893  OD1 ASN B  16      32.083  -3.542 -40.299  0.00  0.00      C2   O
ATOM   3894  ND2 ASN B  16      33.199  -3.217 -42.226  0.00  0.00      C2   N
ATOM   3895  H   ASN B  16      31.381  -0.388 -40.048  0.00  0.00      C2   H
ATOM   3896  HA  ASN B  16      33.116  -1.833 -38.206  0.00  0.00      C2   H
ATOM   3897  HB3 ASN B  16      34.608  -2.002 -40.190  0.00  0.00      C2   H
ATOM   3898  HB2 ASN B  16      33.693  -0.853 -41.108  0.00  0.00      C2   H
ATOM   3899 HD22 ASN B  16      32.697  -3.946 -42.712  0.00  0.00      C2   H
ATOM   3900 HD21 ASN B  16      33.987  -2.796 -42.696  0.00  0.00      C2   H
ATOM   3901  N   GLN B  17      33.644   1.215 -39.153  0.00  0.00      C2   N
ATOM   3902  CA  GLN B  17      34.321   2.491 -39.039  0.00  0.00      C2   C
ATOM   3903  C   GLN B  17      34.129   2.990 -37.602  0.00  0.00      C2   C
ATOM   3904  O   GLN B  17      35.038   3.329 -36.954  0.00  0.00      C2   O
ATOM   3905  CB  GLN B  17      33.841   3.700 -39.973  0.00  0.00      C2   C
ATOM   3906  CG  GLN B  17      34.719   4.965 -39.989  0.00  0.00      C2   C
ATOM   3907  CD  GLN B  17      34.510   5.921 -41.129  0.00  0.00      C2   C
ATOM   3908  OE1 GLN B  17      33.775   5.666 -42.052  0.00  0.00      C2   O
ATOM   3909  NE2 GLN B  17      35.267   7.017 -41.134  0.00  0.00      C2   N
ATOM   3910  H   GLN B  17      32.855   1.094 -39.772  0.00  0.00      C2   H
ATOM   3911  HA  GLN B  17      35.353   2.311 -39.340  0.00  0.00      C2   H
ATOM   3912  HB3 GLN B  17      32.822   3.918 -39.655  0.00  0.00      C2   H
ATOM   3913  HB2 GLN B  17      33.999   3.300 -40.974  0.00  0.00      C2   H
ATOM   3914  HG3 GLN B  17      35.786   4.743 -39.957  0.00  0.00      C2   H
ATOM   3915  HG2 GLN B  17      34.549   5.496 -39.052  0.00  0.00      C2   H
ATOM   3916 HE22 GLN B  17      35.255   7.565 -41.982  0.00  0.00      C2   H
ATOM   3917 HE21 GLN B  17      35.677   7.377 -40.284  0.00  0.00      C2   H
ATOM   3918  N   ILE B  18      32.922   2.833 -37.079  0.00  0.00      C2   N
ATOM   3919  CA  ILE B  18      32.677   3.018 -35.652  0.00  0.00      C2   C
ATOM   3920  C   ILE B  18      33.544   2.266 -34.594  0.00  0.00      C2   C
ATOM   3921  O   ILE B  18      33.888   2.857 -33.598  0.00  0.00      C2   O
ATOM   3922  CB  ILE B  18      31.113   2.802 -35.448  0.00  0.00      C2   C
ATOM   3923  CG1 ILE B  18      30.410   4.144 -35.845  0.00  0.00      C2   C
ATOM   3924  CG2 ILE B  18      30.727   2.479 -33.928  0.00  0.00      C2   C
ATOM   3925  CD1 ILE B  18      28.941   3.838 -36.173  0.00  0.00      C2   C
ATOM   3926  H   ILE B  18      32.070   2.633 -37.583  0.00  0.00      C2   H
ATOM   3927  HA  ILE B  18      32.959   4.051 -35.445  0.00  0.00      C2   H
ATOM   3928  HB  ILE B  18      30.571   2.039 -36.006  0.00  0.00      C2   H
ATOM   3929 HG13 ILE B  18      30.997   4.569 -36.660  0.00  0.00      C2   H
ATOM   3930 HG12 ILE B  18      30.541   4.911 -35.083  0.00  0.00      C2   H
ATOM   3931 HG21 ILE B  18      29.640   2.458 -33.856  0.00  0.00      C2   H
ATOM   3932 HG22 ILE B  18      31.014   1.476 -33.613  0.00  0.00      C2   H
ATOM   3933 HG23 ILE B  18      31.157   3.215 -33.249  0.00  0.00      C2   H
ATOM   3934 HD11 ILE B  18      28.911   3.364 -37.154  0.00  0.00      C2   H
ATOM   3935 HD12 ILE B  18      28.418   3.220 -35.442  0.00  0.00      C2   H
ATOM   3936 HD13 ILE B  18      28.492   4.830 -36.187  0.00  0.00      C2   H
ATOM   3937  N   ARG B  19      33.778   0.986 -34.982  0.00  0.00      C2   N
ATOM   3938  CA  ARG B  19      34.712   0.108 -34.194  0.00  0.00      C2   C
ATOM   3939  C   ARG B  19      36.188   0.568 -34.370  0.00  0.00      C2   C
ATOM   3940  O   ARG B  19      36.898   0.494 -33.415  0.00  0.00      C2   O
ATOM   3941  CB  ARG B  19      34.515  -1.383 -34.544  0.00  0.00      C2   C
ATOM   3942  CG  ARG B  19      33.232  -2.009 -34.163  0.00  0.00      C2   C
ATOM   3943  CD  ARG B  19      33.216  -3.549 -34.228  0.00  0.00      C2   C
ATOM   3944  NE  ARG B  19      33.270  -4.077 -35.588  0.00  0.00      C2   N
ATOM   3945  CZ  ARG B  19      32.385  -4.088 -36.579  0.00  0.00      C2   C
ATOM   3946  NH1 ARG B  19      31.091  -3.840 -36.375  0.00  0.00      C2   N
ATOM   3947  NH2 ARG B  19      32.870  -4.405 -37.807  0.00  0.00      C2   N
ATOM   3948  H   ARG B  19      33.542   0.682 -35.915  0.00  0.00      C2   H
ATOM   3949  HA  ARG B  19      34.480   0.241 -33.137  0.00  0.00      C2   H
ATOM   3950  HB3 ARG B  19      35.286  -1.774 -33.882  0.00  0.00      C2   H
ATOM   3951  HB2 ARG B  19      34.789  -1.563 -35.584  0.00  0.00      C2   H
ATOM   3952  HG3 ARG B  19      32.346  -1.705 -34.721  0.00  0.00      C2   H
ATOM   3953  HG2 ARG B  19      33.159  -1.619 -33.148  0.00  0.00      C2   H
ATOM   3954  HD3 ARG B  19      32.342  -3.874 -33.663  0.00  0.00      C2   H
ATOM   3955  HD2 ARG B  19      33.999  -4.159 -33.778  0.00  0.00      C2   H
ATOM   3956  HE  ARG B  19      34.184  -4.473 -35.755  0.00  0.00      C2   H
ATOM   3957 HH12 ARG B  19      30.508  -3.934 -37.194  0.00  0.00      C2   H
ATOM   3958 HH11 ARG B  19      30.695  -3.524 -35.501  0.00  0.00      C2   H
ATOM   3959 HH22 ARG B  19      32.328  -4.374 -38.659  0.00  0.00      C2   H
ATOM   3960 HH21 ARG B  19      33.848  -4.657 -37.818  0.00  0.00      C2   H
ATOM   3961  N   ASP B  20      36.630   0.872 -35.589  0.00  0.00      C2   N
ATOM   3962  CA  ASP B  20      37.935   1.403 -35.982  0.00  0.00      C2   C
ATOM   3963  C   ASP B  20      38.337   2.730 -35.274  0.00  0.00      C2   C
ATOM   3964  O   ASP B  20      39.560   3.106 -35.051  0.00  0.00      C2   O
ATOM   3965  CB  ASP B  20      38.194   1.615 -37.418  0.00  0.00      C2   C
ATOM   3966  CG  ASP B  20      38.297   0.398 -38.242  0.00  0.00      C2   C
ATOM   3967  OD1 ASP B  20      38.821  -0.514 -37.608  0.00  0.00      C2   O
ATOM   3968  OD2 ASP B  20      38.340   0.545 -39.452  0.00  0.00      C2   O
ATOM   3969  H   ASP B  20      35.897   0.803 -36.280  0.00  0.00      C2   H
ATOM   3970  HA  ASP B  20      38.716   0.791 -35.531  0.00  0.00      C2   H
ATOM   3971  HB3 ASP B  20      39.089   2.223 -37.549  0.00  0.00      C2   H
ATOM   3972  HB2 ASP B  20      37.355   2.178 -37.825  0.00  0.00      C2   H
ATOM   3973  N   ALA B  21      37.220   3.526 -35.032  0.00  0.00      C2   N
ATOM   3974  CA  ALA B  21      37.186   4.740 -34.113  0.00  0.00      C2   C
ATOM   3975  C   ALA B  21      37.384   4.465 -32.627  0.00  0.00      C2   C
ATOM   3976  O   ALA B  21      38.248   5.102 -32.096  0.00  0.00      C2   O
ATOM   3977  CB  ALA B  21      35.911   5.572 -34.261  0.00  0.00      C2   C
ATOM   3978  H   ALA B  21      36.290   3.182 -35.223  0.00  0.00      C2   H
ATOM   3979  HA  ALA B  21      38.071   5.300 -34.413  0.00  0.00      C2   H
ATOM   3980  HB1 ALA B  21      35.741   5.749 -35.323  0.00  0.00      C2   H
ATOM   3981  HB2 ALA B  21      35.110   4.933 -33.888  0.00  0.00      C2   H
ATOM   3982  HB3 ALA B  21      36.042   6.510 -33.721  0.00  0.00      C2   H
ATOM   3983  N   ARG B  22      36.707   3.504 -32.008  0.00  0.00      C2   N
ATOM   3984  CA  ARG B  22      36.910   3.128 -30.641  0.00  0.00      C2   C
ATOM   3985  C   ARG B  22      38.338   2.537 -30.477  0.00  0.00      C2   C
ATOM   3986  O   ARG B  22      39.106   3.018 -29.572  0.00  0.00      C2   O
ATOM   3987  CB  ARG B  22      35.753   2.138 -30.187  0.00  0.00      C2   C
ATOM   3988  CG  ARG B  22      34.383   2.847 -30.228  0.00  0.00      C2   C
ATOM   3989  CD  ARG B  22      33.183   1.881 -30.213  0.00  0.00      C2   C
ATOM   3990  NE  ARG B  22      31.925   2.678 -30.214  0.00  0.00      C2   N
ATOM   3991  CZ  ARG B  22      30.697   2.233 -30.129  0.00  0.00      C2   C
ATOM   3992  NH1 ARG B  22      30.364   0.955 -29.965  0.00  0.00      C2   N
ATOM   3993  NH2 ARG B  22      29.672   3.099 -30.274  0.00  0.00      C2   N
ATOM   3994  H   ARG B  22      35.911   3.128 -32.503  0.00  0.00      C2   H
ATOM   3995  HA  ARG B  22      36.947   4.029 -30.029  0.00  0.00      C2   H
ATOM   3996  HB3 ARG B  22      35.919   1.950 -29.126  0.00  0.00      C2   H
ATOM   3997  HB2 ARG B  22      35.914   1.224 -30.758  0.00  0.00      C2   H
ATOM   3998  HG3 ARG B  22      34.246   3.426 -31.142  0.00  0.00      C2   H
ATOM   3999  HG2 ARG B  22      34.360   3.558 -29.402  0.00  0.00      C2   H
ATOM   4000  HD3 ARG B  22      33.229   1.212 -29.354  0.00  0.00      C2   H
ATOM   4001  HD2 ARG B  22      33.088   1.223 -31.077  0.00  0.00      C2   H
ATOM   4002  HE  ARG B  22      32.006   3.684 -30.179  0.00  0.00      C2   H
ATOM   4003 HH12 ARG B  22      29.376   0.764 -29.880  0.00  0.00      C2   H
ATOM   4004 HH11 ARG B  22      31.141   0.317 -29.866  0.00  0.00      C2   H
ATOM   4005 HH22 ARG B  22      28.690   2.868 -30.315  0.00  0.00      C2   H
ATOM   4006 HH21 ARG B  22      29.793   4.099 -30.347  0.00  0.00      C2   H
ATOM   4007  N   LYS B  23      38.701   1.669 -31.388  0.00  0.00      C2   N
ATOM   4008  CA  LYS B  23      40.012   1.059 -31.577  0.00  0.00      C2   C
ATOM   4009  C   LYS B  23      41.179   2.032 -31.748  0.00  0.00      C2   C
ATOM   4010  O   LYS B  23      42.208   1.800 -31.091  0.00  0.00      C2   O
ATOM   4011  CB  LYS B  23      40.019  -0.026 -32.666  0.00  0.00      C2   C
ATOM   4012  CG  LYS B  23      41.293  -0.787 -33.000  0.00  0.00      C2   C
ATOM   4013  CD  LYS B  23      41.856  -1.600 -31.822  0.00  0.00      C2   C
ATOM   4014  CE  LYS B  23      41.137  -2.900 -31.554  0.00  0.00      C2   C
ATOM   4015  NZ  LYS B  23      40.978  -3.753 -32.717  0.00  0.00      C2   N
ATOM   4016  H   LYS B  23      37.982   1.331 -32.012  0.00  0.00      C2   H
ATOM   4017  HA  LYS B  23      40.239   0.575 -30.627  0.00  0.00      C2   H
ATOM   4018  HB3 LYS B  23      39.748   0.477 -33.595  0.00  0.00      C2   H
ATOM   4019  HB2 LYS B  23      39.368  -0.853 -32.384  0.00  0.00      C2   H
ATOM   4020  HG3 LYS B  23      42.059  -0.097 -33.352  0.00  0.00      C2   H
ATOM   4021  HG2 LYS B  23      41.107  -1.321 -33.932  0.00  0.00      C2   H
ATOM   4022  HD3 LYS B  23      41.955  -0.946 -30.956  0.00  0.00      C2   H
ATOM   4023  HD2 LYS B  23      42.912  -1.836 -31.957  0.00  0.00      C2   H
ATOM   4024  HE3 LYS B  23      40.118  -2.668 -31.247  0.00  0.00      C2   H
ATOM   4025  HE2 LYS B  23      41.603  -3.378 -30.693  0.00  0.00      C2   H
ATOM   4026  HZ1 LYS B  23      41.778  -3.876 -33.321  0.00  0.00      C2   H
ATOM   4027  HZ2 LYS B  23      40.474  -4.602 -32.506  0.00  0.00      C2   H
ATOM   4028  HZ3 LYS B  23      40.362  -3.335 -33.400  0.00  0.00      C2   H
ATOM   4029  N   ALA B  24      40.999   3.195 -32.376  0.00  0.00      C2   N
ATOM   4030  CA  ALA B  24      42.022   4.261 -32.384  0.00  0.00      C2   C
ATOM   4031  C   ALA B  24      42.039   5.133 -31.092  0.00  0.00      C2   C
ATOM   4032  O   ALA B  24      43.088   5.652 -30.756  0.00  0.00      C2   O
ATOM   4033  CB  ALA B  24      41.755   5.215 -33.530  0.00  0.00      C2   C
ATOM   4034  H   ALA B  24      40.134   3.367 -32.868  0.00  0.00      C2   H
ATOM   4035  HA  ALA B  24      42.993   3.807 -32.578  0.00  0.00      C2   H
ATOM   4036  HB1 ALA B  24      41.871   4.655 -34.458  0.00  0.00      C2   H
ATOM   4037  HB2 ALA B  24      40.716   5.545 -33.523  0.00  0.00      C2   H
ATOM   4038  HB3 ALA B  24      42.430   6.070 -33.570  0.00  0.00      C2   H
ATOM   4039  N   CYS B  25      40.879   5.186 -30.420  0.00  0.00      C2   N
ATOM   4040  CA  CYS B  25      40.837   6.001 -29.122  0.00  0.00      C2   C
ATOM   4041  C   CYS B  25      41.176   5.276 -27.847  0.00  0.00      C2   C
ATOM   4042  O   CYS B  25      41.386   5.899 -26.802  0.00  0.00      C2   O
ATOM   4043  CB  CYS B  25      39.420   6.780 -29.075  0.00  0.00      C2   C
ATOM   4044  SG  CYS B  25      38.049   6.242 -27.957  0.00  0.00      C2   S
ATOM   4045  H   CYS B  25      40.121   4.555 -30.639  0.00  0.00      C2   H
ATOM   4046  HA  CYS B  25      41.536   6.826 -29.261  0.00  0.00      C2   H
ATOM   4047  HB3 CYS B  25      39.083   6.767 -30.112  0.00  0.00      C2   H
ATOM   4048  HB2 CYS B  25      39.515   7.847 -28.873  0.00  0.00      C2   H
ATOM   4049  HG  CYS B  25      38.336   7.337 -27.247  0.00  0.00      C2   H
ATOM   4050  N   ALA B  26      41.253   3.904 -27.962  0.00  0.00      C2   N
ATOM   4051  CA  ALA B  26      41.808   2.967 -26.953  0.00  0.00      C2   C
ATOM   4052  C   ALA B  26      43.299   3.233 -26.755  0.00  0.00      C2   C
ATOM   4053  O   ALA B  26      44.081   2.665 -27.445  0.00  0.00      C2   O
ATOM   4054  CB  ALA B  26      41.620   1.573 -27.561  0.00  0.00      C2   C
ATOM   4055  H   ALA B  26      40.910   3.558 -28.847  0.00  0.00      C2   H
ATOM   4056  HA  ALA B  26      41.283   3.014 -25.998  0.00  0.00      C2   H
ATOM   4057  HB1 ALA B  26      42.059   0.845 -26.880  0.00  0.00      C2   H
ATOM   4058  HB2 ALA B  26      40.600   1.328 -27.856  0.00  0.00      C2   H
ATOM   4059  HB3 ALA B  26      42.183   1.332 -28.463  0.00  0.00      C2   H
ATOM   4060  N   ASP B  27      43.650   4.069 -25.811  0.00  0.00      C2   N
ATOM   4061  CA  ASP B  27      45.029   4.433 -25.608  0.00  0.00      C2   C
ATOM   4062  C   ASP B  27      45.630   3.375 -24.617  0.00  0.00      C2   C
ATOM   4063  O   ASP B  27      46.718   2.829 -24.854  0.00  0.00      C2   O
ATOM   4064  CB  ASP B  27      45.295   5.877 -25.145  0.00  0.00      C2   C
ATOM   4065  CG  ASP B  27      44.710   6.294 -23.816  0.00  0.00      C2   C
ATOM   4066  OD1 ASP B  27      45.120   7.393 -23.330  0.00  0.00      C2   O
ATOM   4067  OD2 ASP B  27      43.636   5.764 -23.366  0.00  0.00      C2   O
ATOM   4068  H   ASP B  27      42.895   4.451 -25.259  0.00  0.00      C2   H
ATOM   4069  HA  ASP B  27      45.635   4.411 -26.513  0.00  0.00      C2   H
ATOM   4070  HB3 ASP B  27      44.930   6.594 -25.879  0.00  0.00      C2   H
ATOM   4071  HB2 ASP B  27      46.371   6.024 -25.042  0.00  0.00      C2   H
ATOM   4072  N   ALA B  28      45.103   3.160 -23.408  0.00  0.00      C2   N
ATOM   4073  CA  ALA B  28      45.323   1.980 -22.577  0.00  0.00      C2   C
ATOM   4074  C   ALA B  28      44.004   1.157 -22.462  0.00  0.00      C2   C
ATOM   4075  O   ALA B  28      42.988   1.475 -23.137  0.00  0.00      C2   O
ATOM   4076  CB  ALA B  28      45.816   2.417 -21.220  0.00  0.00      C2   C
ATOM   4077  H   ALA B  28      44.224   3.618 -23.216  0.00  0.00      C2   H
ATOM   4078  HA  ALA B  28      46.028   1.225 -22.924  0.00  0.00      C2   H
ATOM   4079  HB1 ALA B  28      46.852   2.753 -21.204  0.00  0.00      C2   H
ATOM   4080  HB2 ALA B  28      45.125   3.169 -20.837  0.00  0.00      C2   H
ATOM   4081  HB3 ALA B  28      45.844   1.576 -20.527  0.00  0.00      C2   H
ATOM   4082  N   THR B  29      44.063   0.111 -21.688  0.00  0.00      C2   N
ATOM   4083  CA  THR B  29      42.861  -0.591 -21.235  0.00  0.00      C2   C
ATOM   4084  C   THR B  29      42.424   0.231 -19.986  0.00  0.00      C2   C
ATOM   4085  O   THR B  29      43.247   0.443 -19.133  0.00  0.00      C2   O
ATOM   4086  CB  THR B  29      43.186  -2.143 -20.876  0.00  0.00      C2   C
ATOM   4087  OG1 THR B  29      43.773  -2.691 -21.989  0.00  0.00      C2   O
ATOM   4088  CG2 THR B  29      42.102  -3.081 -20.365  0.00  0.00      C2   C
ATOM   4089  H   THR B  29      44.912  -0.077 -21.174  0.00  0.00      C2   H
ATOM   4090  HA  THR B  29      42.044  -0.703 -21.948  0.00  0.00      C2   H
ATOM   4091  HB  THR B  29      43.994  -2.145 -20.144  0.00  0.00      C2   H
ATOM   4092  HG1 THR B  29      44.512  -2.099 -22.148  0.00  0.00      C2   H
ATOM   4093 HG21 THR B  29      41.550  -3.505 -21.204  0.00  0.00      C2   H
ATOM   4094 HG22 THR B  29      42.473  -3.962 -19.840  0.00  0.00      C2   H
ATOM   4095 HG23 THR B  29      41.362  -2.513 -19.803  0.00  0.00      C2   H
ATOM   4096  N   LEU B  30      41.134   0.523 -19.885  0.00  0.00      C2   N
ATOM   4097  CA  LEU B  30      40.470   1.351 -18.921  0.00  0.00      C2   C
ATOM   4098  C   LEU B  30      40.616   1.006 -17.462  0.00  0.00      C2   C
ATOM   4099  O   LEU B  30      40.924   1.899 -16.646  0.00  0.00      C2   O
ATOM   4100  CB  LEU B  30      39.043   1.502 -19.460  0.00  0.00      C2   C
ATOM   4101  CG  LEU B  30      38.016   2.369 -18.631  0.00  0.00      C2   C
ATOM   4102  CD1 LEU B  30      38.445   3.825 -18.429  0.00  0.00      C2   C
ATOM   4103  CD2 LEU B  30      36.595   2.215 -19.314  0.00  0.00      C2   C
ATOM   4104  H   LEU B  30      40.582   0.124 -20.632  0.00  0.00      C2   H
ATOM   4105  HA  LEU B  30      40.927   2.341 -18.928  0.00  0.00      C2   H
ATOM   4106  HB3 LEU B  30      38.676   0.476 -19.419  0.00  0.00      C2   H
ATOM   4107  HB2 LEU B  30      38.935   1.764 -20.512  0.00  0.00      C2   H
ATOM   4108  HG  LEU B  30      38.016   1.803 -17.700  0.00  0.00      C2   H
ATOM   4109 HD11 LEU B  30      37.841   4.546 -18.981  0.00  0.00      C2   H
ATOM   4110 HD12 LEU B  30      38.456   4.111 -17.377  0.00  0.00      C2   H
ATOM   4111 HD13 LEU B  30      39.415   3.962 -18.906  0.00  0.00      C2   H
ATOM   4112 HD21 LEU B  30      35.806   2.122 -18.568  0.00  0.00      C2   H
ATOM   4113 HD22 LEU B  30      36.391   2.995 -20.048  0.00  0.00      C2   H
ATOM   4114 HD23 LEU B  30      36.537   1.303 -19.909  0.00  0.00      C2   H
ATOM   4115  N   SER B  31      40.718  -0.314 -17.168  0.00  0.00      C2   N
ATOM   4116  CA  SER B  31      41.098  -0.797 -15.878  0.00  0.00      C2   C
ATOM   4117  C   SER B  31      42.425  -0.218 -15.290  0.00  0.00      C2   C
ATOM   4118  O   SER B  31      42.636  -0.316 -14.088  0.00  0.00      C2   O
ATOM   4119  CB  SER B  31      41.118  -2.303 -15.904  0.00  0.00      C2   C
ATOM   4120  OG  SER B  31      41.859  -2.918 -16.969  0.00  0.00      C2   O
ATOM   4121  H   SER B  31      40.622  -1.055 -17.848  0.00  0.00      C2   H
ATOM   4122  HA  SER B  31      40.335  -0.695 -15.107  0.00  0.00      C2   H
ATOM   4123  HB3 SER B  31      40.090  -2.666 -15.913  0.00  0.00      C2   H
ATOM   4124  HB2 SER B  31      41.486  -2.631 -14.931  0.00  0.00      C2   H
ATOM   4125  HG  SER B  31      42.771  -2.634 -16.870  0.00  0.00      C2   H
ATOM   4126  N   GLN B  32      43.307   0.397 -16.107  0.00  0.00      C2   N
ATOM   4127  CA  GLN B  32      44.557   1.167 -15.798  0.00  0.00      C2   C
ATOM   4128  C   GLN B  32      44.233   2.298 -14.714  0.00  0.00      C2   C
ATOM   4129  O   GLN B  32      45.080   2.381 -13.807  0.00  0.00      C2   O
ATOM   4130  CB  GLN B  32      45.199   1.781 -17.055  0.00  0.00      C2   C
ATOM   4131  CG  GLN B  32      46.371   2.784 -16.907  0.00  0.00      C2   C
ATOM   4132  CD  GLN B  32      47.550   2.144 -16.292  0.00  0.00      C2   C
ATOM   4133  OE1 GLN B  32      47.975   1.018 -16.587  0.00  0.00      C2   O
ATOM   4134  NE2 GLN B  32      48.236   2.925 -15.466  0.00  0.00      C2   N
ATOM   4135  H   GLN B  32      42.925   0.505 -17.036  0.00  0.00      C2   H
ATOM   4136  HA  GLN B  32      45.197   0.364 -15.431  0.00  0.00      C2   H
ATOM   4137  HB3 GLN B  32      44.443   2.339 -17.608  0.00  0.00      C2   H
ATOM   4138  HB2 GLN B  32      45.481   0.890 -17.616  0.00  0.00      C2   H
ATOM   4139  HG3 GLN B  32      45.998   3.658 -16.374  0.00  0.00      C2   H
ATOM   4140  HG2 GLN B  32      46.676   3.011 -17.929  0.00  0.00      C2   H
ATOM   4141 HE22 GLN B  32      49.152   2.603 -15.189  0.00  0.00      C2   H
ATOM   4142 HE21 GLN B  32      47.999   3.900 -15.352  0.00  0.00      C2   H
ATOM   4143  N   ILE B  33      43.140   3.029 -14.833  0.00  0.00      C2   N
ATOM   4144  CA  ILE B  33      42.798   4.210 -14.109  0.00  0.00      C2   C
ATOM   4145  C   ILE B  33      41.536   4.093 -13.308  0.00  0.00      C2   C
ATOM   4146  O   ILE B  33      41.384   4.818 -12.344  0.00  0.00      C2   O
ATOM   4147  CB  ILE B  33      42.708   5.412 -15.151  0.00  0.00      C2   C
ATOM   4148  CG1 ILE B  33      42.276   6.716 -14.581  0.00  0.00      C2   C
ATOM   4149  CG2 ILE B  33      41.720   5.182 -16.350  0.00  0.00      C2   C
ATOM   4150  CD1 ILE B  33      42.704   7.936 -15.405  0.00  0.00      C2   C
ATOM   4151  H   ILE B  33      42.474   2.649 -15.491  0.00  0.00      C2   H
ATOM   4152  HA  ILE B  33      43.480   4.300 -13.264  0.00  0.00      C2   H
ATOM   4153  HB  ILE B  33      43.746   5.561 -15.450  0.00  0.00      C2   H
ATOM   4154 HG13 ILE B  33      42.647   6.750 -13.557  0.00  0.00      C2   H
ATOM   4155 HG12 ILE B  33      41.192   6.754 -14.480  0.00  0.00      C2   H
ATOM   4156 HG21 ILE B  33      41.625   6.141 -16.860  0.00  0.00      C2   H
ATOM   4157 HG22 ILE B  33      42.096   4.425 -17.038  0.00  0.00      C2   H
ATOM   4158 HG23 ILE B  33      40.750   4.939 -15.915  0.00  0.00      C2   H
ATOM   4159 HD11 ILE B  33      43.483   7.747 -16.143  0.00  0.00      C2   H
ATOM   4160 HD12 ILE B  33      41.854   8.385 -15.919  0.00  0.00      C2   H
ATOM   4161 HD13 ILE B  33      42.915   8.717 -14.674  0.00  0.00      C2   H
ATOM   4162  N   THR B  34      40.590   3.154 -13.703  0.00  0.00      C2   N
ATOM   4163  CA  THR B  34      39.411   2.953 -12.890  0.00  0.00      C2   C
ATOM   4164  C   THR B  34      39.572   2.021 -11.633  0.00  0.00      C2   C
ATOM   4165  O   THR B  34      38.643   1.991 -10.787  0.00  0.00      C2   O
ATOM   4166  CB  THR B  34      38.247   2.320 -13.747  0.00  0.00      C2   C
ATOM   4167  OG1 THR B  34      38.757   1.208 -14.408  0.00  0.00      C2   O
ATOM   4168  CG2 THR B  34      37.663   3.347 -14.786  0.00  0.00      C2   C
ATOM   4169  H   THR B  34      40.663   2.572 -14.525  0.00  0.00      C2   H
ATOM   4170  HA  THR B  34      39.009   3.880 -12.482  0.00  0.00      C2   H
ATOM   4171  HB  THR B  34      37.513   1.906 -13.056  0.00  0.00      C2   H
ATOM   4172  HG1 THR B  34      38.104   0.811 -14.989  0.00  0.00      C2   H
ATOM   4173 HG21 THR B  34      36.987   2.856 -15.486  0.00  0.00      C2   H
ATOM   4174 HG22 THR B  34      37.187   4.276 -14.471  0.00  0.00      C2   H
ATOM   4175 HG23 THR B  34      38.528   3.572 -15.410  0.00  0.00      C2   H
ATOM   4176  N   ASN B  35      40.743   1.355 -11.549  0.00  0.00      C2   N
ATOM   4177  CA  ASN B  35      41.038   0.520 -10.389  0.00  0.00      C2   C
ATOM   4178  C   ASN B  35      41.849   1.446  -9.385  0.00  0.00      C2   C
ATOM   4179  O   ASN B  35      42.607   2.335  -9.794  0.00  0.00      C2   O
ATOM   4180  CB  ASN B  35      41.898  -0.718 -10.784  0.00  0.00      C2   C
ATOM   4181  CG  ASN B  35      40.960  -1.831 -11.308  0.00  0.00      C2   C
ATOM   4182  OD1 ASN B  35      39.821  -2.005 -10.897  0.00  0.00      C2   O
ATOM   4183  ND2 ASN B  35      41.477  -2.636 -12.191  0.00  0.00      C2   N
ATOM   4184  H   ASN B  35      41.451   1.425 -12.266  0.00  0.00      C2   H
ATOM   4185  HA  ASN B  35      40.058   0.268  -9.984  0.00  0.00      C2   H
ATOM   4186  HB3 ASN B  35      42.190  -0.980  -9.767  0.00  0.00      C2   H
ATOM   4187  HB2 ASN B  35      42.736  -0.525 -11.454  0.00  0.00      C2   H
ATOM   4188 HD22 ASN B  35      40.795  -3.381 -12.225  0.00  0.00      C2   H
ATOM   4189 HD21 ASN B  35      42.394  -2.591 -12.613  0.00  0.00      C2   H
ATOM   4190  N   ASN B  36      41.746   0.949  -8.097  0.00  0.00      C2   N
ATOM   4191  CA  ASN B  36      42.449   1.540  -6.928  0.00  0.00      C2   C
ATOM   4192  C   ASN B  36      41.867   2.908  -6.614  0.00  0.00      C2   C
ATOM   4193  O   ASN B  36      42.677   3.789  -6.383  0.00  0.00      C2   O
ATOM   4194  CB  ASN B  36      43.963   1.592  -6.945  0.00  0.00      C2   C
ATOM   4195  CG  ASN B  36      44.726   1.578  -5.634  0.00  0.00      C2   C
ATOM   4196  OD1 ASN B  36      44.412   0.789  -4.772  0.00  0.00      C2   O
ATOM   4197  ND2 ASN B  36      45.835   2.326  -5.493  0.00  0.00      C2   N
ATOM   4198  H   ASN B  36      41.102   0.201  -7.884  0.00  0.00      C2   H
ATOM   4199  HA  ASN B  36      42.053   1.167  -5.984  0.00  0.00      C2   H
ATOM   4200  HB3 ASN B  36      44.354   2.320  -7.655  0.00  0.00      C2   H
ATOM   4201  HB2 ASN B  36      44.361   0.633  -7.277  0.00  0.00      C2   H
ATOM   4202 HD22 ASN B  36      46.308   2.285  -4.601  0.00  0.00      C2   H
ATOM   4203 HD21 ASN B  36      46.166   3.068  -6.093  0.00  0.00      C2   H
ATOM   4204  N   ILE B  37      40.527   3.051  -6.458  0.00  0.00      C2   N
ATOM   4205  CA  ILE B  37      39.908   4.257  -6.075  0.00  0.00      C2   C
ATOM   4206  C   ILE B  37      39.746   4.178  -4.525  0.00  0.00      C2   C
ATOM   4207  O   ILE B  37      39.166   3.140  -4.063  0.00  0.00      C2   O
ATOM   4208  CB  ILE B  37      38.530   4.453  -6.760  0.00  0.00      C2   C
ATOM   4209  CG1 ILE B  37      38.544   4.119  -8.278  0.00  0.00      C2   C
ATOM   4210  CG2 ILE B  37      37.936   5.817  -6.544  0.00  0.00      C2   C
ATOM   4211  CD1 ILE B  37      39.440   4.995  -9.236  0.00  0.00      C2   C
ATOM   4212  H   ILE B  37      39.930   2.274  -6.701  0.00  0.00      C2   H
ATOM   4213  HA  ILE B  37      40.590   5.082  -6.281  0.00  0.00      C2   H
ATOM   4214  HB  ILE B  37      37.780   3.819  -6.286  0.00  0.00      C2   H
ATOM   4215 HG13 ILE B  37      37.526   4.164  -8.664  0.00  0.00      C2   H
ATOM   4216 HG12 ILE B  37      38.749   3.058  -8.415  0.00  0.00      C2   H
ATOM   4217 HG21 ILE B  37      37.743   5.975  -5.483  0.00  0.00      C2   H
ATOM   4218 HG22 ILE B  37      38.539   6.600  -7.005  0.00  0.00      C2   H
ATOM   4219 HG23 ILE B  37      36.955   5.845  -7.018  0.00  0.00      C2   H
ATOM   4220 HD11 ILE B  37      40.397   4.546  -9.499  0.00  0.00      C2   H
ATOM   4221 HD12 ILE B  37      38.916   5.247 -10.158  0.00  0.00      C2   H
ATOM   4222 HD13 ILE B  37      39.539   5.995  -8.814  0.00  0.00      C2   H
ATOM   4223  N   ASP B  38      40.222   5.218  -3.803  0.00  0.00      C2   N
ATOM   4224  CA  ASP B  38      39.970   5.327  -2.399  0.00  0.00      C2   C
ATOM   4225  C   ASP B  38      38.457   5.513  -2.138  0.00  0.00      C2   C
ATOM   4226  O   ASP B  38      37.843   6.239  -2.892  0.00  0.00      C2   O
ATOM   4227  CB  ASP B  38      40.783   6.415  -1.680  0.00  0.00      C2   C
ATOM   4228  CG  ASP B  38      42.258   6.196  -1.551  0.00  0.00      C2   C
ATOM   4229  OD1 ASP B  38      42.885   5.385  -2.216  0.00  0.00      C2   O
ATOM   4230  OD2 ASP B  38      42.856   6.831  -0.646  0.00  0.00      C2   O
ATOM   4231  H   ASP B  38      40.542   6.043  -4.290  0.00  0.00      C2   H
ATOM   4232  HA  ASP B  38      40.289   4.433  -1.863  0.00  0.00      C2   H
ATOM   4233  HB3 ASP B  38      40.342   6.545  -0.691  0.00  0.00      C2   H
ATOM   4234  HB2 ASP B  38      40.645   7.303  -2.296  0.00  0.00      C2   H
ATOM   4235  N   PRO B  39      37.911   4.602  -1.214  0.00  0.00      C2   N
ATOM   4236  CA  PRO B  39      36.478   4.492  -1.010  0.00  0.00      C2   C
ATOM   4237  C   PRO B  39      35.824   5.780  -0.331  0.00  0.00      C2   C
ATOM   4238  O   PRO B  39      36.465   6.626   0.257  0.00  0.00      C2   O
ATOM   4239  CB  PRO B  39      36.281   3.244  -0.121  0.00  0.00      C2   C
ATOM   4240  CG  PRO B  39      37.587   3.064   0.550  0.00  0.00      C2   C
ATOM   4241  CD  PRO B  39      38.647   3.653  -0.338  0.00  0.00      C2   C
ATOM   4242  HA  PRO B  39      36.099   4.315  -2.016  0.00  0.00      C2   H
ATOM   4243  HB3 PRO B  39      36.164   2.495  -0.905  0.00  0.00      C2   H
ATOM   4244  HB2 PRO B  39      35.484   3.279   0.621  0.00  0.00      C2   H
ATOM   4245  HG3 PRO B  39      37.676   2.037   0.904  0.00  0.00      C2   H
ATOM   4246  HG2 PRO B  39      37.687   3.656   1.460  0.00  0.00      C2   H
ATOM   4247  HD2 PRO B  39      39.443   3.997   0.322  0.00  0.00      C2   H
ATOM   4248  HD3 PRO B  39      39.103   2.889  -0.967  0.00  0.00      C2   H
ATOM   4249  N   VAL B  40      34.506   5.813  -0.465  0.00  0.00      C2   N
ATOM   4250  CA  VAL B  40      33.577   6.729   0.263  0.00  0.00      C2   C
ATOM   4251  C   VAL B  40      33.137   6.113   1.516  0.00  0.00      C2   C
ATOM   4252  O   VAL B  40      32.807   6.881   2.458  0.00  0.00      C2   O
ATOM   4253  CB  VAL B  40      32.385   6.910  -0.785  0.00  0.00      C2   C
ATOM   4254  CG1 VAL B  40      31.169   7.821  -0.279  0.00  0.00      C2   C
ATOM   4255  CG2 VAL B  40      32.863   7.562  -2.075  0.00  0.00      C2   C
ATOM   4256  H   VAL B  40      34.102   5.081  -1.032  0.00  0.00      C2   H
ATOM   4257  HA  VAL B  40      34.099   7.675   0.406  0.00  0.00      C2   H
ATOM   4258  HB  VAL B  40      31.918   5.948  -0.994  0.00  0.00      C2   H
ATOM   4259 HG11 VAL B  40      30.934   7.657   0.773  0.00  0.00      C2   H
ATOM   4260 HG12 VAL B  40      31.530   8.849  -0.280  0.00  0.00      C2   H
ATOM   4261 HG13 VAL B  40      30.239   7.696  -0.832  0.00  0.00      C2   H
ATOM   4262 HG21 VAL B  40      33.278   8.558  -1.917  0.00  0.00      C2   H
ATOM   4263 HG22 VAL B  40      33.603   6.985  -2.631  0.00  0.00      C2   H
ATOM   4264 HG23 VAL B  40      32.011   7.695  -2.741  0.00  0.00      C2   H
ATOM   4265  N   GLY B  41      33.143   4.785   1.570  0.00  0.00      C2   N
ATOM   4266  CA  GLY B  41      32.718   3.960   2.713  0.00  0.00      C2   C
ATOM   4267  C   GLY B  41      31.220   3.710   2.757  0.00  0.00      C2   C
ATOM   4268  O   GLY B  41      30.604   3.450   1.705  0.00  0.00      C2   O
ATOM   4269  H   GLY B  41      33.408   4.334   0.706  0.00  0.00      C2   H
ATOM   4270  HA3 GLY B  41      33.121   4.415   3.618  0.00  0.00      C2   H
ATOM   4271  HA2 GLY B  41      33.085   2.944   2.571  0.00  0.00      C2   H
ATOM   4272  N   ARG B  42      30.713   3.933   3.936  0.00  0.00      C2   N
ATOM   4273  CA  ARG B  42      29.276   3.959   4.171  0.00  0.00      C2   C
ATOM   4274  C   ARG B  42      28.729   5.385   4.476  0.00  0.00      C2   C
ATOM   4275  O   ARG B  42      29.233   6.077   5.362  0.00  0.00      C2   O
ATOM   4276  CB  ARG B  42      28.926   3.076   5.418  0.00  0.00      C2   C
ATOM   4277  CG  ARG B  42      29.245   1.594   5.321  0.00  0.00      C2   C
ATOM   4278  CD  ARG B  42      29.014   0.919   6.640  0.00  0.00      C2   C
ATOM   4279  NE  ARG B  42      29.989   1.377   7.667  0.00  0.00      C2   N
ATOM   4280  CZ  ARG B  42      31.309   1.128   7.844  0.00  0.00      C2   C
ATOM   4281  NH1 ARG B  42      31.957   0.246   7.097  0.00  0.00      C2   N
ATOM   4282  NH2 ARG B  42      31.981   1.793   8.817  0.00  0.00      C2   N
ATOM   4283  H   ARG B  42      31.301   4.166   4.723  0.00  0.00      C2   H
ATOM   4284  HA  ARG B  42      28.663   3.697   3.308  0.00  0.00      C2   H
ATOM   4285  HB3 ARG B  42      27.871   3.159   5.681  0.00  0.00      C2   H
ATOM   4286  HB2 ARG B  42      29.559   3.461   6.218  0.00  0.00      C2   H
ATOM   4287  HG3 ARG B  42      30.283   1.434   5.028  0.00  0.00      C2   H
ATOM   4288  HG2 ARG B  42      28.707   1.100   4.512  0.00  0.00      C2   H
ATOM   4289  HD3 ARG B  42      28.811  -0.151   6.613  0.00  0.00      C2   H
ATOM   4290  HD2 ARG B  42      28.136   1.369   7.103  0.00  0.00      C2   H
ATOM   4291  HE  ARG B  42      29.683   2.040   8.365  0.00  0.00      C2   H
ATOM   4292 HH12 ARG B  42      32.952   0.078   7.147  0.00  0.00      C2   H
ATOM   4293 HH11 ARG B  42      31.547  -0.104   6.243  0.00  0.00      C2   H
ATOM   4294 HH22 ARG B  42      32.983   1.743   8.936  0.00  0.00      C2   H
ATOM   4295 HH21 ARG B  42      31.454   2.497   9.313  0.00  0.00      C2   H
ATOM   4296  N   ILE B  43      27.665   5.816   3.785  0.00  0.00      C2   N
ATOM   4297  CA  ILE B  43      26.840   6.997   4.094  0.00  0.00      C2   C
ATOM   4298  C   ILE B  43      25.730   6.654   5.074  0.00  0.00      C2   C
ATOM   4299  O   ILE B  43      25.490   5.477   5.280  0.00  0.00      C2   O
ATOM   4300  CB  ILE B  43      26.279   7.612   2.842  0.00  0.00      C2   C
ATOM   4301  CG1 ILE B  43      27.453   7.896   1.937  0.00  0.00      C2   C
ATOM   4302  CG2 ILE B  43      25.382   8.870   2.917  0.00  0.00      C2   C
ATOM   4303  CD1 ILE B  43      28.239   9.159   2.415  0.00  0.00      C2   C
ATOM   4304  H   ILE B  43      27.364   5.245   3.009  0.00  0.00      C2   H
ATOM   4305  HA  ILE B  43      27.396   7.783   4.604  0.00  0.00      C2   H
ATOM   4306  HB  ILE B  43      25.610   6.872   2.403  0.00  0.00      C2   H
ATOM   4307 HG13 ILE B  43      27.114   8.087   0.919  0.00  0.00      C2   H
ATOM   4308 HG12 ILE B  43      28.204   7.119   1.787  0.00  0.00      C2   H
ATOM   4309 HG21 ILE B  43      25.277   9.356   1.948  0.00  0.00      C2   H
ATOM   4310 HG22 ILE B  43      24.399   8.777   3.380  0.00  0.00      C2   H
ATOM   4311 HG23 ILE B  43      25.822   9.644   3.546  0.00  0.00      C2   H
ATOM   4312 HD11 ILE B  43      27.996  10.031   1.808  0.00  0.00      C2   H
ATOM   4313 HD12 ILE B  43      28.220   9.403   3.477  0.00  0.00      C2   H
ATOM   4314 HD13 ILE B  43      29.295   9.077   2.156  0.00  0.00      C2   H
ATOM   4315  N   GLN B  44      25.217   7.605   5.836  0.00  0.00      C2   N
ATOM   4316  CA  GLN B  44      24.085   7.408   6.759  0.00  0.00      C2   C
ATOM   4317  C   GLN B  44      22.941   8.179   6.174  0.00  0.00      C2   C
ATOM   4318  O   GLN B  44      22.723   9.355   6.458  0.00  0.00      C2   O
ATOM   4319  CB  GLN B  44      24.550   8.056   8.094  0.00  0.00      C2   C
ATOM   4320  CG  GLN B  44      25.820   7.460   8.734  0.00  0.00      C2   C
ATOM   4321  CD  GLN B  44      26.283   8.133  10.046  0.00  0.00      C2   C
ATOM   4322  OE1 GLN B  44      25.698   9.183  10.355  0.00  0.00      C2   O
ATOM   4323  NE2 GLN B  44      27.178   7.500  10.813  0.00  0.00      C2   N
ATOM   4324  H   GLN B  44      25.618   8.520   5.683  0.00  0.00      C2   H
ATOM   4325  HA  GLN B  44      23.814   6.367   6.933  0.00  0.00      C2   H
ATOM   4326  HB3 GLN B  44      23.718   8.067   8.798  0.00  0.00      C2   H
ATOM   4327  HB2 GLN B  44      24.720   9.117   7.908  0.00  0.00      C2   H
ATOM   4328  HG3 GLN B  44      26.664   7.516   8.046  0.00  0.00      C2   H
ATOM   4329  HG2 GLN B  44      25.715   6.385   8.879  0.00  0.00      C2   H
ATOM   4330 HE22 GLN B  44      27.536   7.792  11.711  0.00  0.00      C2   H
ATOM   4331 HE21 GLN B  44      27.603   6.653  10.461  0.00  0.00      C2   H
ATOM   4332  N   MET B  45      22.248   7.570   5.169  0.00  0.00      C2   N
ATOM   4333  CA  MET B  45      21.114   8.180   4.526  0.00  0.00      C2   C
ATOM   4334  C   MET B  45      19.913   8.064   5.431  0.00  0.00      C2   C
ATOM   4335  O   MET B  45      19.241   7.034   5.400  0.00  0.00      C2   O
ATOM   4336  CB  MET B  45      20.947   7.475   3.158  0.00  0.00      C2   C
ATOM   4337  CG  MET B  45      21.946   7.891   2.102  0.00  0.00      C2   C
ATOM   4338  SD  MET B  45      21.980   9.671   1.748  0.00  0.00      C2   S
ATOM   4339  CE  MET B  45      20.615   9.944   0.519  0.00  0.00      C2   C
ATOM   4340  H   MET B  45      22.329   6.584   4.963  0.00  0.00      C2   H
ATOM   4341  HA  MET B  45      21.182   9.245   4.308  0.00  0.00      C2   H
ATOM   4342  HB3 MET B  45      19.951   7.619   2.740  0.00  0.00      C2   H
ATOM   4343  HB2 MET B  45      21.026   6.407   3.361  0.00  0.00      C2   H
ATOM   4344  HG3 MET B  45      21.674   7.389   1.174  0.00  0.00      C2   H
ATOM   4345  HG2 MET B  45      22.939   7.485   2.295  0.00  0.00      C2   H
ATOM   4346  HE1 MET B  45      20.856   9.358  -0.368  0.00  0.00      C2   H
ATOM   4347  HE2 MET B  45      19.772   9.296   0.760  0.00  0.00      C2   H
ATOM   4348  HE3 MET B  45      20.345  10.984   0.334  0.00  0.00      C2   H
ATOM   4349  N   ARG B  46      19.660   9.125   6.112  0.00  0.00      C2   N
ATOM   4350  CA  ARG B  46      18.428   9.270   6.873  0.00  0.00      C2   C
ATOM   4351  C   ARG B  46      17.519  10.408   6.394  0.00  0.00      C2   C
ATOM   4352  O   ARG B  46      18.021  11.407   5.863  0.00  0.00      C2   O
ATOM   4353  CB  ARG B  46      18.949   9.432   8.266  0.00  0.00      C2   C
ATOM   4354  CG  ARG B  46      17.955   9.931   9.280  0.00  0.00      C2   C
ATOM   4355  CD  ARG B  46      18.488   9.925  10.721  0.00  0.00      C2   C
ATOM   4356  NE  ARG B  46      19.576  10.835  10.992  0.00  0.00      C2   N
ATOM   4357  CZ  ARG B  46      19.548  12.085  11.481  0.00  0.00      C2   C
ATOM   4358  NH1 ARG B  46      18.375  12.707  11.668  0.00  0.00      C2   N
ATOM   4359  NH2 ARG B  46      20.615  12.625  11.871  0.00  0.00      C2   N
ATOM   4360  H   ARG B  46      20.261   9.936   6.129  0.00  0.00      C2   H
ATOM   4361  HA  ARG B  46      17.909   8.314   6.798  0.00  0.00      C2   H
ATOM   4362  HB3 ARG B  46      19.805  10.104   8.208  0.00  0.00      C2   H
ATOM   4363  HB2 ARG B  46      19.191   8.488   8.754  0.00  0.00      C2   H
ATOM   4364  HG3 ARG B  46      17.038   9.342   9.278  0.00  0.00      C2   H
ATOM   4365  HG2 ARG B  46      17.686  10.940   8.967  0.00  0.00      C2   H
ATOM   4366  HD3 ARG B  46      18.789   8.901  10.940  0.00  0.00      C2   H
ATOM   4367  HD2 ARG B  46      17.725  10.091  11.482  0.00  0.00      C2   H
ATOM   4368  HE  ARG B  46      20.357  10.210  11.132  0.00  0.00      C2   H
ATOM   4369 HH12 ARG B  46      18.417  13.669  11.972  0.00  0.00      C2   H
ATOM   4370 HH11 ARG B  46      17.498  12.312  11.359  0.00  0.00      C2   H
ATOM   4371 HH22 ARG B  46      20.765  13.619  11.971  0.00  0.00      C2   H
ATOM   4372 HH21 ARG B  46      21.451  12.060  11.826  0.00  0.00      C2   H
ATOM   4373  N   THR B  47      16.166  10.207   6.499  0.00  0.00      C2   N
ATOM   4374  CA  THR B  47      15.099  11.130   6.052  0.00  0.00      C2   C
ATOM   4375  C   THR B  47      15.082  12.275   7.062  0.00  0.00      C2   C
ATOM   4376  O   THR B  47      15.135  12.028   8.274  0.00  0.00      C2   O
ATOM   4377  CB  THR B  47      13.690  10.444   5.993  0.00  0.00      C2   C
ATOM   4378  OG1 THR B  47      13.139  10.058   7.257  0.00  0.00      C2   O
ATOM   4379  CG2 THR B  47      13.730   9.131   5.218  0.00  0.00      C2   C
ATOM   4380  H   THR B  47      15.845   9.342   6.911  0.00  0.00      C2   H
ATOM   4381  HA  THR B  47      15.361  11.493   5.059  0.00  0.00      C2   H
ATOM   4382  HB  THR B  47      12.966  11.135   5.561  0.00  0.00      C2   H
ATOM   4383  HG1 THR B  47      12.682  10.752   7.737  0.00  0.00      C2   H
ATOM   4384 HG21 THR B  47      14.526   8.468   5.556  0.00  0.00      C2   H
ATOM   4385 HG22 THR B  47      12.775   8.607   5.187  0.00  0.00      C2   H
ATOM   4386 HG23 THR B  47      13.992   9.261   4.168  0.00  0.00      C2   H
ATOM   4387  N   ARG B  48      14.956  13.505   6.551  0.00  0.00      C2   N
ATOM   4388  CA  ARG B  48      14.709  14.691   7.364  0.00  0.00      C2   C
ATOM   4389  C   ARG B  48      13.332  15.261   7.445  0.00  0.00      C2   C
ATOM   4390  O   ARG B  48      13.036  15.904   8.423  0.00  0.00      C2   O
ATOM   4391  CB  ARG B  48      15.675  15.750   6.880  0.00  0.00      C2   C
ATOM   4392  CG  ARG B  48      17.218  15.420   7.168  0.00  0.00      C2   C
ATOM   4393  CD  ARG B  48      17.663  14.935   8.575  0.00  0.00      C2   C
ATOM   4394  NE  ARG B  48      19.119  15.108   8.706  0.00  0.00      C2   N
ATOM   4395  CZ  ARG B  48      19.823  16.209   8.905  0.00  0.00      C2   C
ATOM   4396  NH1 ARG B  48      19.184  17.318   9.311  0.00  0.00      C2   N
ATOM   4397  NH2 ARG B  48      21.200  16.286   8.792  0.00  0.00      C2   N
ATOM   4398  H   ARG B  48      14.717  13.613   5.576  0.00  0.00      C2   H
ATOM   4399  HA  ARG B  48      14.991  14.455   8.390  0.00  0.00      C2   H
ATOM   4400  HB3 ARG B  48      15.504  16.676   7.428  0.00  0.00      C2   H
ATOM   4401  HB2 ARG B  48      15.529  15.932   5.816  0.00  0.00      C2   H
ATOM   4402  HG3 ARG B  48      17.838  16.217   6.759  0.00  0.00      C2   H
ATOM   4403  HG2 ARG B  48      17.499  14.616   6.488  0.00  0.00      C2   H
ATOM   4404  HD3 ARG B  48      17.513  13.857   8.510  0.00  0.00      C2   H
ATOM   4405  HD2 ARG B  48      17.133  15.221   9.484  0.00  0.00      C2   H
ATOM   4406  HE  ARG B  48      19.535  14.204   8.535  0.00  0.00      C2   H
ATOM   4407 HH12 ARG B  48      19.585  18.244   9.360  0.00  0.00      C2   H
ATOM   4408 HH11 ARG B  48      18.183  17.294   9.444  0.00  0.00      C2   H
ATOM   4409 HH22 ARG B  48      21.638  17.121   9.155  0.00  0.00      C2   H
ATOM   4410 HH21 ARG B  48      21.753  15.481   8.537  0.00  0.00      C2   H
ATOM   4411  N   ARG B  49      12.530  14.920   6.415  0.00  0.00      C2   N
ATOM   4412  CA  ARG B  49      11.149  15.032   6.553  0.00  0.00      C2   C
ATOM   4413  C   ARG B  49      10.566  13.800   5.959  0.00  0.00      C2   C
ATOM   4414  O   ARG B  49      11.159  13.290   5.021  0.00  0.00      C2   O
ATOM   4415  CB  ARG B  49      10.550  16.229   5.739  0.00  0.00      C2   C
ATOM   4416  CG  ARG B  49      11.044  17.644   6.174  0.00  0.00      C2   C
ATOM   4417  CD  ARG B  49      10.365  18.131   7.412  0.00  0.00      C2   C
ATOM   4418  NE  ARG B  49      10.866  19.408   7.947  0.00  0.00      C2   N
ATOM   4419  CZ  ARG B  49      10.264  20.152   8.923  0.00  0.00      C2   C
ATOM   4420  NH1 ARG B  49       9.163  19.597   9.494  0.00  0.00      C2   N
ATOM   4421  NH2 ARG B  49      10.709  21.331   9.355  0.00  0.00      C2   N
ATOM   4422  H   ARG B  49      12.826  14.459   5.566  0.00  0.00      C2   H
ATOM   4423  HA  ARG B  49      10.832  15.155   7.589  0.00  0.00      C2   H
ATOM   4424  HB3 ARG B  49       9.479  16.073   5.862  0.00  0.00      C2   H
ATOM   4425  HB2 ARG B  49      10.828  15.995   4.711  0.00  0.00      C2   H
ATOM   4426  HG3 ARG B  49      10.657  18.279   5.377  0.00  0.00      C2   H
ATOM   4427  HG2 ARG B  49      12.129  17.745   6.206  0.00  0.00      C2   H
ATOM   4428  HD3 ARG B  49      10.491  17.433   8.239  0.00  0.00      C2   H
ATOM   4429  HD2 ARG B  49       9.297  18.186   7.202  0.00  0.00      C2   H
ATOM   4430  HE  ARG B  49      11.693  19.757   7.483  0.00  0.00      C2   H
ATOM   4431 HH12 ARG B  49       8.918  19.924  10.417  0.00  0.00      C2   H
ATOM   4432 HH11 ARG B  49       8.750  18.713   9.233  0.00  0.00      C2   H
ATOM   4433 HH22 ARG B  49      10.103  22.037   9.749  0.00  0.00      C2   H
ATOM   4434 HH21 ARG B  49      11.602  21.648   9.006  0.00  0.00      C2   H
ATOM   4435  N   THR B  50       9.449  13.295   6.477  0.00  0.00      C2   N
ATOM   4436  CA  THR B  50       8.662  12.249   5.793  0.00  0.00      C2   C
ATOM   4437  C   THR B  50       7.304  12.936   5.710  0.00  0.00      C2   C
ATOM   4438  O   THR B  50       6.667  13.269   6.723  0.00  0.00      C2   O
ATOM   4439  CB  THR B  50       8.746  10.919   6.561  0.00  0.00      C2   C
ATOM   4440  OG1 THR B  50      10.073  10.606   6.684  0.00  0.00      C2   O
ATOM   4441  CG2 THR B  50       7.968   9.799   5.825  0.00  0.00      C2   C
ATOM   4442  H   THR B  50       8.974  13.807   7.207  0.00  0.00      C2   H
ATOM   4443  HA  THR B  50       9.025  12.037   4.788  0.00  0.00      C2   H
ATOM   4444  HB  THR B  50       8.210  10.977   7.508  0.00  0.00      C2   H
ATOM   4445  HG1 THR B  50      10.537  11.302   7.153  0.00  0.00      C2   H
ATOM   4446 HG21 THR B  50       8.093   9.933   4.751  0.00  0.00      C2   H
ATOM   4447 HG22 THR B  50       8.342   8.817   6.118  0.00  0.00      C2   H
ATOM   4448 HG23 THR B  50       6.907   9.877   6.062  0.00  0.00      C2   H
ATOM   4449  N   LEU B  51       6.896  13.278   4.497  0.00  0.00      C2   N
ATOM   4450  CA  LEU B  51       5.569  13.834   4.170  0.00  0.00      C2   C
ATOM   4451  C   LEU B  51       4.667  12.786   3.533  0.00  0.00      C2   C
ATOM   4452  O   LEU B  51       5.154  11.923   2.844  0.00  0.00      C2   O
ATOM   4453  CB  LEU B  51       5.736  15.078   3.309  0.00  0.00      C2   C
ATOM   4454  CG  LEU B  51       6.712  16.174   3.885  0.00  0.00      C2   C
ATOM   4455  CD1 LEU B  51       7.042  17.220   2.836  0.00  0.00      C2   C
ATOM   4456  CD2 LEU B  51       6.116  16.669   5.180  0.00  0.00      C2   C
ATOM   4457  H   LEU B  51       7.390  13.016   3.656  0.00  0.00      C2   H
ATOM   4458  HA  LEU B  51       5.031  14.079   5.086  0.00  0.00      C2   H
ATOM   4459  HB3 LEU B  51       4.779  15.540   3.067  0.00  0.00      C2   H
ATOM   4460  HB2 LEU B  51       6.172  14.749   2.365  0.00  0.00      C2   H
ATOM   4461  HG  LEU B  51       7.622  15.670   4.208  0.00  0.00      C2   H
ATOM   4462 HD11 LEU B  51       6.673  16.956   1.845  0.00  0.00      C2   H
ATOM   4463 HD12 LEU B  51       6.603  18.205   2.997  0.00  0.00      C2   H
ATOM   4464 HD13 LEU B  51       8.124  17.325   2.758  0.00  0.00      C2   H
ATOM   4465 HD21 LEU B  51       6.739  16.414   6.038  0.00  0.00      C2   H
ATOM   4466 HD22 LEU B  51       5.994  17.751   5.216  0.00  0.00      C2   H
ATOM   4467 HD23 LEU B  51       5.217  16.171   5.542  0.00  0.00      C2   H
ATOM   4468  N   ARG B  52       3.365  12.994   3.665  0.00  0.00      C2   N
ATOM   4469  CA  ARG B  52       2.323  12.243   2.953  0.00  0.00      C2   C
ATOM   4470  C   ARG B  52       1.154  13.177   2.815  0.00  0.00      C2   C
ATOM   4471  O   ARG B  52       0.627  13.638   3.782  0.00  0.00      C2   O
ATOM   4472  CB  ARG B  52       1.960  10.856   3.682  0.00  0.00      C2   C
ATOM   4473  CG  ARG B  52       0.907   9.976   2.973  0.00  0.00      C2   C
ATOM   4474  CD  ARG B  52       0.469   8.646   3.697  0.00  0.00      C2   C
ATOM   4475  NE  ARG B  52      -0.205   8.890   5.044  0.00  0.00      C2   N
ATOM   4476  CZ  ARG B  52      -0.629   7.971   5.934  0.00  0.00      C2   C
ATOM   4477  NH1 ARG B  52      -0.539   6.600   5.752  0.00  0.00      C2   N
ATOM   4478  NH2 ARG B  52      -1.197   8.258   7.101  0.00  0.00      C2   N
ATOM   4479  H   ARG B  52       3.011  13.741   4.244  0.00  0.00      C2   H
ATOM   4480  HA  ARG B  52       2.597  12.019   1.923  0.00  0.00      C2   H
ATOM   4481  HB3 ARG B  52       1.726  11.020   4.734  0.00  0.00      C2   H
ATOM   4482  HB2 ARG B  52       2.896  10.299   3.617  0.00  0.00      C2   H
ATOM   4483  HG3 ARG B  52       1.175   9.894   1.919  0.00  0.00      C2   H
ATOM   4484  HG2 ARG B  52      -0.057  10.485   3.001  0.00  0.00      C2   H
ATOM   4485  HD3 ARG B  52       1.432   8.256   4.025  0.00  0.00      C2   H
ATOM   4486  HD2 ARG B  52       0.001   7.879   3.079  0.00  0.00      C2   H
ATOM   4487  HE  ARG B  52      -0.602   9.808   5.182  0.00  0.00      C2   H
ATOM   4488 HH12 ARG B  52      -1.103   6.000   6.338  0.00  0.00      C2   H
ATOM   4489 HH11 ARG B  52      -0.091   6.177   4.952  0.00  0.00      C2   H
ATOM   4490 HH22 ARG B  52      -1.417   7.623   7.855  0.00  0.00      C2   H
ATOM   4491 HH21 ARG B  52      -1.239   9.219   7.410  0.00  0.00      C2   H
ATOM   4492  N   GLY B  53       0.857  13.472   1.532  0.00  0.00      C2   N
ATOM   4493  CA  GLY B  53      -0.206  14.448   1.208  0.00  0.00      C2   C
ATOM   4494  C   GLY B  53      -1.485  13.812   0.801  0.00  0.00      C2   C
ATOM   4495  O   GLY B  53      -2.497  14.456   0.690  0.00  0.00      C2   O
ATOM   4496  H   GLY B  53       1.448  13.297   0.732  0.00  0.00      C2   H
ATOM   4497  HA3 GLY B  53       0.184  15.115   0.439  0.00  0.00      C2   H
ATOM   4498  HA2 GLY B  53      -0.541  15.324   1.763  0.00  0.00      C2   H
ATOM   4499  N   HIS B  54      -1.484  12.539   0.482  0.00  0.00      C2   N
ATOM   4500  CA  HIS B  54      -2.497  11.734  -0.278  0.00  0.00      C2   C
ATOM   4501  C   HIS B  54      -2.061  10.239   0.002  0.00  0.00      C2   C
ATOM   4502  O   HIS B  54      -0.996  10.021   0.518  0.00  0.00      C2   O
ATOM   4503  CB  HIS B  54      -2.510  12.141  -1.782  0.00  0.00      C2   C
ATOM   4504  CG  HIS B  54      -1.206  12.806  -2.367  0.00  0.00      C2   C
ATOM   4505  ND1 HIS B  54      -1.169  13.972  -3.106  0.00  0.00      C2   N
ATOM   4506  CD2 HIS B  54       0.091  12.297  -2.402  0.00  0.00      C2   C
ATOM   4507  CE1 HIS B  54       0.076  14.169  -3.534  0.00  0.00      C2   C
ATOM   4508  NE2 HIS B  54       0.898  13.235  -3.070  0.00  0.00      C2   N
ATOM   4509  H   HIS B  54      -0.713  11.968   0.798  0.00  0.00      C2   H
ATOM   4510  HA  HIS B  54      -3.521  11.808   0.088  0.00  0.00      C2   H
ATOM   4511  HB3 HIS B  54      -3.395  12.667  -2.141  0.00  0.00      C2   H
ATOM   4512  HB2 HIS B  54      -2.713  11.227  -2.341  0.00  0.00      C2   H
ATOM   4513  HD1 HIS B  54      -2.015  14.418  -3.431  0.00  0.00      C2   H
ATOM   4514  HD2 HIS B  54       0.383  11.352  -1.970  0.00  0.00      C2   H
ATOM   4515  HE1 HIS B  54       0.426  14.957  -4.185  0.00  0.00      C2   H
ATOM   4516  N   LEU B  55      -3.077   9.393  -0.131  0.00  0.00      C2   N
ATOM   4517  CA  LEU B  55      -3.040   7.949   0.044  0.00  0.00      C2   C
ATOM   4518  C   LEU B  55      -3.088   7.321  -1.347  0.00  0.00      C2   C
ATOM   4519  O   LEU B  55      -2.791   6.116  -1.328  0.00  0.00      C2   O
ATOM   4520  CB  LEU B  55      -4.302   7.612   0.907  0.00  0.00      C2   C
ATOM   4521  CG  LEU B  55      -4.341   8.212   2.316  0.00  0.00      C2   C
ATOM   4522  CD1 LEU B  55      -5.758   8.112   2.943  0.00  0.00      C2   C
ATOM   4523  CD2 LEU B  55      -3.202   7.771   3.251  0.00  0.00      C2   C
ATOM   4524  H   LEU B  55      -3.923   9.733  -0.566  0.00  0.00      C2   H
ATOM   4525  HA  LEU B  55      -2.186   7.653   0.653  0.00  0.00      C2   H
ATOM   4526  HB3 LEU B  55      -4.304   6.533   1.064  0.00  0.00      C2   H
ATOM   4527  HB2 LEU B  55      -5.199   7.820   0.323  0.00  0.00      C2   H
ATOM   4528  HG  LEU B  55      -4.425   9.282   2.127  0.00  0.00      C2   H
ATOM   4529 HD11 LEU B  55      -6.035   7.117   3.291  0.00  0.00      C2   H
ATOM   4530 HD12 LEU B  55      -6.086   8.967   3.534  0.00  0.00      C2   H
ATOM   4531 HD13 LEU B  55      -6.476   8.149   2.123  0.00  0.00      C2   H
ATOM   4532 HD21 LEU B  55      -2.330   7.386   2.723  0.00  0.00      C2   H
ATOM   4533 HD22 LEU B  55      -3.109   8.635   3.909  0.00  0.00      C2   H
ATOM   4534 HD23 LEU B  55      -3.477   6.954   3.918  0.00  0.00      C2   H
ATOM   4535  N   ALA B  56      -3.264   8.133  -2.453  0.00  0.00      C2   N
ATOM   4536  CA  ALA B  56      -2.924   7.664  -3.833  0.00  0.00      C2   C
ATOM   4537  C   ALA B  56      -1.369   7.685  -4.007  0.00  0.00      C2   C
ATOM   4538  O   ALA B  56      -0.713   8.516  -3.433  0.00  0.00      C2   O
ATOM   4539  CB  ALA B  56      -3.666   8.552  -4.819  0.00  0.00      C2   C
ATOM   4540  H   ALA B  56      -3.350   9.139  -2.461  0.00  0.00      C2   H
ATOM   4541  HA  ALA B  56      -3.197   6.630  -4.043  0.00  0.00      C2   H
ATOM   4542  HB1 ALA B  56      -3.376   9.595  -4.694  0.00  0.00      C2   H
ATOM   4543  HB2 ALA B  56      -3.539   8.248  -5.858  0.00  0.00      C2   H
ATOM   4544  HB3 ALA B  56      -4.742   8.389  -4.759  0.00  0.00      C2   H
ATOM   4545  N   LYS B  57      -0.885   6.738  -4.834  0.00  0.00      C2   N
ATOM   4546  CA  LYS B  57       0.511   6.459  -5.176  0.00  0.00      C2   C
ATOM   4547  C   LYS B  57       1.198   7.610  -5.945  0.00  0.00      C2   C
ATOM   4548  O   LYS B  57       0.651   8.034  -6.970  0.00  0.00      C2   O
ATOM   4549  CB  LYS B  57       0.524   5.184  -6.117  0.00  0.00      C2   C
ATOM   4550  CG  LYS B  57      -0.060   3.940  -5.408  0.00  0.00      C2   C
ATOM   4551  CD  LYS B  57       0.280   2.665  -6.167  0.00  0.00      C2   C
ATOM   4552  CE  LYS B  57      -0.802   1.538  -6.133  0.00  0.00      C2   C
ATOM   4553  NZ  LYS B  57      -0.299   0.268  -6.707  0.00  0.00      C2   N
ATOM   4554  H   LYS B  57      -1.576   6.081  -5.168  0.00  0.00      C2   H
ATOM   4555  HA  LYS B  57       1.093   6.186  -4.295  0.00  0.00      C2   H
ATOM   4556  HB3 LYS B  57       1.570   5.144  -6.420  0.00  0.00      C2   H
ATOM   4557  HB2 LYS B  57       0.133   5.267  -7.131  0.00  0.00      C2   H
ATOM   4558  HG3 LYS B  57      -1.138   4.001  -5.260  0.00  0.00      C2   H
ATOM   4559  HG2 LYS B  57       0.260   3.801  -4.375  0.00  0.00      C2   H
ATOM   4560  HD3 LYS B  57       1.186   2.185  -5.798  0.00  0.00      C2   H
ATOM   4561  HD2 LYS B  57       0.562   2.797  -7.211  0.00  0.00      C2   H
ATOM   4562  HE3 LYS B  57      -1.747   1.880  -6.555  0.00  0.00      C2   H
ATOM   4563  HE2 LYS B  57      -1.019   1.274  -5.097  0.00  0.00      C2   H
ATOM   4564  HZ1 LYS B  57      -0.973  -0.474  -6.581  0.00  0.00      C2   H
ATOM   4565  HZ2 LYS B  57       0.004   0.492  -7.644  0.00  0.00      C2   H
ATOM   4566  HZ3 LYS B  57       0.465  -0.117  -6.169  0.00  0.00      C2   H
ATOM   4567  N   ILE B  58       2.372   8.048  -5.448  0.00  0.00      C2   N
ATOM   4568  CA  ILE B  58       3.298   8.925  -6.063  0.00  0.00      C2   C
ATOM   4569  C   ILE B  58       3.908   8.324  -7.364  0.00  0.00      C2   C
ATOM   4570  O   ILE B  58       4.558   7.270  -7.260  0.00  0.00      C2   O
ATOM   4571  CB  ILE B  58       4.486   9.354  -5.145  0.00  0.00      C2   C
ATOM   4572  CG1 ILE B  58       3.964  10.222  -3.938  0.00  0.00      C2   C
ATOM   4573  CG2 ILE B  58       5.635  10.100  -5.947  0.00  0.00      C2   C
ATOM   4574  CD1 ILE B  58       5.066  10.433  -2.842  0.00  0.00      C2   C
ATOM   4575  H   ILE B  58       2.691   7.546  -4.631  0.00  0.00      C2   H
ATOM   4576  HA  ILE B  58       2.810   9.866  -6.318  0.00  0.00      C2   H
ATOM   4577  HB  ILE B  58       4.794   8.400  -4.718  0.00  0.00      C2   H
ATOM   4578 HG13 ILE B  58       3.086   9.764  -3.483  0.00  0.00      C2   H
ATOM   4579 HG12 ILE B  58       3.524  11.206  -4.097  0.00  0.00      C2   H
ATOM   4580 HG21 ILE B  58       5.289  10.986  -6.479  0.00  0.00      C2   H
ATOM   4581 HG22 ILE B  58       6.415  10.572  -5.349  0.00  0.00      C2   H
ATOM   4582 HG23 ILE B  58       6.208   9.492  -6.647  0.00  0.00      C2   H
ATOM   4583 HD11 ILE B  58       5.887  11.108  -3.086  0.00  0.00      C2   H
ATOM   4584 HD12 ILE B  58       4.584  10.836  -1.952  0.00  0.00      C2   H
ATOM   4585 HD13 ILE B  58       5.411   9.451  -2.518  0.00  0.00      C2   H
ATOM   4586  N   TYR B  59       3.725   8.965  -8.548  0.00  0.00      C2   N
ATOM   4587  CA  TYR B  59       4.248   8.543  -9.785  0.00  0.00      C2   C
ATOM   4588  C   TYR B  59       5.284   9.509 -10.316  0.00  0.00      C2   C
ATOM   4589  O   TYR B  59       6.094   9.047 -11.143  0.00  0.00      C2   O
ATOM   4590  CB  TYR B  59       3.198   8.304 -10.911  0.00  0.00      C2   C
ATOM   4591  CG  TYR B  59       2.718   6.880 -10.963  0.00  0.00      C2   C
ATOM   4592  CD1 TYR B  59       2.093   6.344  -9.844  0.00  0.00      C2   C
ATOM   4593  CD2 TYR B  59       2.601   6.183 -12.198  0.00  0.00      C2   C
ATOM   4594  CE1 TYR B  59       1.641   4.962  -9.840  0.00  0.00      C2   C
ATOM   4595  CE2 TYR B  59       2.129   4.875 -12.237  0.00  0.00      C2   C
ATOM   4596  CZ  TYR B  59       1.689   4.256 -11.041  0.00  0.00      C2   C
ATOM   4597  OH  TYR B  59       1.173   2.969 -11.051  0.00  0.00      C2   O
ATOM   4598  H   TYR B  59       3.344   9.901  -8.566  0.00  0.00      C2   H
ATOM   4599  HA  TYR B  59       4.769   7.593  -9.666  0.00  0.00      C2   H
ATOM   4600  HB3 TYR B  59       3.616   8.435 -11.909  0.00  0.00      C2   H
ATOM   4601  HB2 TYR B  59       2.361   9.002 -10.931  0.00  0.00      C2   H
ATOM   4602  HD1 TYR B  59       2.107   6.838  -8.884  0.00  0.00      C2   H
ATOM   4603  HD2 TYR B  59       2.938   6.660 -13.107  0.00  0.00      C2   H
ATOM   4604  HE1 TYR B  59       1.233   4.466  -8.971  0.00  0.00      C2   H
ATOM   4605  HE2 TYR B  59       2.186   4.262 -13.124  0.00  0.00      C2   H
ATOM   4606  HH  TYR B  59       1.500   2.523 -11.836  0.00  0.00      C2   H
ATOM   4607  N   ALA B  60       5.310  10.828 -10.022  0.00  0.00      C2   N
ATOM   4608  CA  ALA B  60       6.257  11.843 -10.563  0.00  0.00      C2   C
ATOM   4609  C   ALA B  60       6.608  12.867  -9.473  0.00  0.00      C2   C
ATOM   4610  O   ALA B  60       5.729  13.126  -8.655  0.00  0.00      C2   O
ATOM   4611  CB  ALA B  60       5.811  12.583 -11.863  0.00  0.00      C2   C
ATOM   4612  H   ALA B  60       4.663  11.250  -9.373  0.00  0.00      C2   H
ATOM   4613  HA  ALA B  60       7.229  11.391 -10.766  0.00  0.00      C2   H
ATOM   4614  HB1 ALA B  60       4.859  13.091 -11.704  0.00  0.00      C2   H
ATOM   4615  HB2 ALA B  60       6.380  13.485 -12.085  0.00  0.00      C2   H
ATOM   4616  HB3 ALA B  60       5.666  11.963 -12.748  0.00  0.00      C2   H
ATOM   4617  N   MET B  61       7.877  13.351  -9.533  0.00  0.00      C2   N
ATOM   4618  CA  MET B  61       8.462  14.163  -8.539  0.00  0.00      C2   C
ATOM   4619  C   MET B  61       9.490  15.004  -9.266  0.00  0.00      C2   C
ATOM   4620  O   MET B  61      10.288  14.435 -10.048  0.00  0.00      C2   O
ATOM   4621  CB  MET B  61       8.982  13.289  -7.363  0.00  0.00      C2   C
ATOM   4622  CG  MET B  61       9.813  14.015  -6.281  0.00  0.00      C2   C
ATOM   4623  SD  MET B  61      10.466  12.689  -5.115  0.00  0.00      C2   S
ATOM   4624  CE  MET B  61      12.001  12.284  -6.062  0.00  0.00      C2   C
ATOM   4625  H   MET B  61       8.507  13.205 -10.309  0.00  0.00      C2   H
ATOM   4626  HA  MET B  61       7.721  14.891  -8.209  0.00  0.00      C2   H
ATOM   4627  HB3 MET B  61       9.576  12.440  -7.702  0.00  0.00      C2   H
ATOM   4628  HB2 MET B  61       8.077  12.906  -6.893  0.00  0.00      C2   H
ATOM   4629  HG3 MET B  61       9.341  14.794  -5.683  0.00  0.00      C2   H
ATOM   4630  HG2 MET B  61      10.628  14.603  -6.703  0.00  0.00      C2   H
ATOM   4631  HE1 MET B  61      12.739  13.081  -5.971  0.00  0.00      C2   H
ATOM   4632  HE2 MET B  61      12.575  11.365  -5.943  0.00  0.00      C2   H
ATOM   4633  HE3 MET B  61      11.927  12.152  -7.141  0.00  0.00      C2   H
ATOM   4634  N   HIE B  62       9.556  16.324  -9.019  0.00  0.00      C2   N
ATOM   4635  CA  HIE B  62      10.538  17.305  -9.482  0.00  0.00      C2   C
ATOM   4636  C   HIE B  62      10.673  18.352  -8.373  0.00  0.00      C2   C
ATOM   4637  O   HIE B  62       9.789  18.618  -7.631  0.00  0.00      C2   O
ATOM   4638  CB  HIE B  62      10.027  18.020 -10.793  0.00  0.00      C2   C
ATOM   4639  CG  HIE B  62      11.081  18.744 -11.562  0.00  0.00      C2   C
ATOM   4640  ND1 HIE B  62      11.083  20.162 -11.781  0.00  0.00      C2   N
ATOM   4641  CD2 HIE B  62      12.114  18.193 -12.354  0.00  0.00      C2   C
ATOM   4642  CE1 HIE B  62      12.063  20.383 -12.557  0.00  0.00      C2   C
ATOM   4643  NE2 HIE B  62      12.738  19.286 -12.921  0.00  0.00      C2   N
ATOM   4644  H   HIE B  62       8.871  16.796  -8.446  0.00  0.00      C2   H
ATOM   4645  HA  HIE B  62      11.467  16.749  -9.600  0.00  0.00      C2   H
ATOM   4646  HB3 HIE B  62       9.169  18.666 -10.610  0.00  0.00      C2   H
ATOM   4647  HB2 HIE B  62       9.724  17.288 -11.541  0.00  0.00      C2   H
ATOM   4648  HD2 HIE B  62      12.513  17.196 -12.474  0.00  0.00      C2   H
ATOM   4649  HE1 HIE B  62      12.270  21.360 -12.968  0.00  0.00      C2   H
ATOM   4650  HE2 HIE B  62      13.381  19.240 -13.698  0.00  0.00      C2   H
ATOM   4651  N   TRP B  63      11.893  18.802  -8.173  0.00  0.00      C2   N
ATOM   4652  CA  TRP B  63      12.357  19.809  -7.257  0.00  0.00      C2   C
ATOM   4653  C   TRP B  63      12.299  21.214  -8.053  0.00  0.00      C2   C
ATOM   4654  O   TRP B  63      12.508  21.243  -9.266  0.00  0.00      C2   O
ATOM   4655  CB  TRP B  63      13.771  19.548  -6.922  0.00  0.00      C2   C
ATOM   4656  CG  TRP B  63      14.091  18.373  -5.993  0.00  0.00      C2   C
ATOM   4657  CD1 TRP B  63      14.585  17.137  -6.312  0.00  0.00      C2   C
ATOM   4658  CD2 TRP B  63      13.932  18.407  -4.494  0.00  0.00      C2   C
ATOM   4659  NE1 TRP B  63      14.687  16.379  -5.126  0.00  0.00      C2   N
ATOM   4660  CE2 TRP B  63      14.395  17.147  -4.015  0.00  0.00      C2   C
ATOM   4661  CE3 TRP B  63      13.457  19.267  -3.483  0.00  0.00      C2   C
ATOM   4662  CZ2 TRP B  63      14.375  16.798  -2.661  0.00  0.00      C2   C
ATOM   4663  CZ3 TRP B  63      13.526  18.977  -2.111  0.00  0.00      C2   C
ATOM   4664  CH2 TRP B  63      13.964  17.712  -1.728  0.00  0.00      C2   C
ATOM   4665  H   TRP B  63      12.503  18.489  -8.915  0.00  0.00      C2   H
ATOM   4666  HA  TRP B  63      11.854  19.874  -6.292  0.00  0.00      C2   H
ATOM   4667  HB3 TRP B  63      14.150  20.440  -6.423  0.00  0.00      C2   H
ATOM   4668  HB2 TRP B  63      14.361  19.359  -7.819  0.00  0.00      C2   H
ATOM   4669  HD1 TRP B  63      14.822  16.763  -7.298  0.00  0.00      C2   H
ATOM   4670  HE1 TRP B  63      15.029  15.429  -5.091  0.00  0.00      C2   H
ATOM   4671  HE3 TRP B  63      13.182  20.283  -3.727  0.00  0.00      C2   H
ATOM   4672  HZ2 TRP B  63      14.776  15.839  -2.368  0.00  0.00      C2   H
ATOM   4673  HZ3 TRP B  63      13.385  19.737  -1.356  0.00  0.00      C2   H
ATOM   4674  HH2 TRP B  63      13.861  17.402  -0.698  0.00  0.00      C2   H
ATOM   4675  N   GLY B  64      12.240  22.271  -7.214  0.00  0.00      C2   N
ATOM   4676  CA  GLY B  64      12.368  23.616  -7.770  0.00  0.00      C2   C
ATOM   4677  C   GLY B  64      13.910  23.939  -7.782  0.00  0.00      C2   C
ATOM   4678  O   GLY B  64      14.782  23.284  -7.211  0.00  0.00      C2   O
ATOM   4679  H   GLY B  64      12.234  22.088  -6.221  0.00  0.00      C2   H
ATOM   4680  HA3 GLY B  64      11.926  24.345  -7.090  0.00  0.00      C2   H
ATOM   4681  HA2 GLY B  64      11.957  23.826  -8.757  0.00  0.00      C2   H
ATOM   4682  N   THR B  65      14.258  24.997  -8.479  0.00  0.00      C2   N
ATOM   4683  CA  THR B  65      15.656  25.408  -8.641  0.00  0.00      C2   C
ATOM   4684  C   THR B  65      16.253  26.109  -7.436  0.00  0.00      C2   C
ATOM   4685  O   THR B  65      17.476  26.041  -7.243  0.00  0.00      C2   O
ATOM   4686  CB  THR B  65      15.817  26.415  -9.810  0.00  0.00      C2   C
ATOM   4687  OG1 THR B  65      14.673  27.253  -9.958  0.00  0.00      C2   O
ATOM   4688  CG2 THR B  65      16.002  25.756 -11.193  0.00  0.00      C2   C
ATOM   4689  H   THR B  65      13.576  25.553  -8.975  0.00  0.00      C2   H
ATOM   4690  HA  THR B  65      16.263  24.539  -8.895  0.00  0.00      C2   H
ATOM   4691  HB  THR B  65      16.688  27.043  -9.620  0.00  0.00      C2   H
ATOM   4692  HG1 THR B  65      14.955  28.137  -9.710  0.00  0.00      C2   H
ATOM   4693 HG21 THR B  65      16.099  26.461 -12.019  0.00  0.00      C2   H
ATOM   4694 HG22 THR B  65      16.840  25.059 -11.183  0.00  0.00      C2   H
ATOM   4695 HG23 THR B  65      15.080  25.177 -11.240  0.00  0.00      C2   H
ATOM   4696  N   ASP B  66      15.373  26.738  -6.566  0.00  0.00      C2   N
ATOM   4697  CA  ASP B  66      15.778  27.471  -5.357  0.00  0.00      C2   C
ATOM   4698  C   ASP B  66      15.953  26.513  -4.110  0.00  0.00      C2   C
ATOM   4699  O   ASP B  66      16.296  26.975  -2.994  0.00  0.00      C2   O
ATOM   4700  CB  ASP B  66      14.834  28.646  -4.866  0.00  0.00      C2   C
ATOM   4701  CG  ASP B  66      14.381  29.651  -5.914  0.00  0.00      C2   C
ATOM   4702  OD1 ASP B  66      15.253  30.271  -6.615  0.00  0.00      C2   O
ATOM   4703  OD2 ASP B  66      13.158  29.715  -6.183  0.00  0.00      C2   O
ATOM   4704  H   ASP B  66      14.404  26.496  -6.719  0.00  0.00      C2   H
ATOM   4705  HA  ASP B  66      16.775  27.835  -5.603  0.00  0.00      C2   H
ATOM   4706  HB3 ASP B  66      15.452  29.244  -4.197  0.00  0.00      C2   H
ATOM   4707  HB2 ASP B  66      14.009  28.427  -4.187  0.00  0.00      C2   H
ATOM   4708  N   SER B  67      15.531  25.351  -4.303  0.00  0.00      C2   N
ATOM   4709  CA  SER B  67      15.547  24.069  -3.538  0.00  0.00      C2   C
ATOM   4710  C   SER B  67      14.582  23.866  -2.386  0.00  0.00      C2   C
ATOM   4711  O   SER B  67      14.632  22.882  -1.726  0.00  0.00      C2   O
ATOM   4712  CB  SER B  67      17.049  23.635  -3.186  0.00  0.00      C2   C
ATOM   4713  OG  SER B  67      17.825  23.566  -4.418  0.00  0.00      C2   O
ATOM   4714  H   SER B  67      15.427  25.260  -5.303  0.00  0.00      C2   H
ATOM   4715  HA  SER B  67      15.321  23.231  -4.198  0.00  0.00      C2   H
ATOM   4716  HB3 SER B  67      16.984  22.637  -2.752  0.00  0.00      C2   H
ATOM   4717  HB2 SER B  67      17.466  24.290  -2.421  0.00  0.00      C2   H
ATOM   4718  HG  SER B  67      18.738  23.754  -4.186  0.00  0.00      C2   H
ATOM   4719  N   ARG B  68      13.692  24.854  -2.261  0.00  0.00      C2   N
ATOM   4720  CA  ARG B  68      12.752  24.802  -1.187  0.00  0.00      C2   C
ATOM   4721  C   ARG B  68      11.405  24.178  -1.601  0.00  0.00      C2   C
ATOM   4722  O   ARG B  68      10.956  23.273  -0.960  0.00  0.00      C2   O
ATOM   4723  CB  ARG B  68      12.541  26.211  -0.635  0.00  0.00      C2   C
ATOM   4724  CG  ARG B  68      11.640  26.231   0.589  0.00  0.00      C2   C
ATOM   4725  CD  ARG B  68      11.456  27.650   1.232  0.00  0.00      C2   C
ATOM   4726  NE  ARG B  68      10.464  27.631   2.284  0.00  0.00      C2   N
ATOM   4727  CZ  ARG B  68      10.308  28.422   3.382  0.00  0.00      C2   C
ATOM   4728  NH1 ARG B  68      10.911  29.598   3.533  0.00  0.00      C2   N
ATOM   4729  NH2 ARG B  68       9.461  28.087   4.374  0.00  0.00      C2   N
ATOM   4730  H   ARG B  68      13.694  25.617  -2.923  0.00  0.00      C2   H
ATOM   4731  HA  ARG B  68      13.104  24.263  -0.308  0.00  0.00      C2   H
ATOM   4732  HB3 ARG B  68      12.138  26.883  -1.393  0.00  0.00      C2   H
ATOM   4733  HB2 ARG B  68      13.473  26.601  -0.225  0.00  0.00      C2   H
ATOM   4734  HG3 ARG B  68      12.122  25.595   1.331  0.00  0.00      C2   H
ATOM   4735  HG2 ARG B  68      10.622  25.846   0.534  0.00  0.00      C2   H
ATOM   4736  HD3 ARG B  68      11.124  28.507   0.646  0.00  0.00      C2   H
ATOM   4737  HD2 ARG B  68      12.464  28.025   1.407  0.00  0.00      C2   H
ATOM   4738  HE  ARG B  68      10.182  26.705   2.572  0.00  0.00      C2   H
ATOM   4739 HH12 ARG B  68      10.864  30.085   4.416  0.00  0.00      C2   H
ATOM   4740 HH11 ARG B  68      11.339  30.146   2.801  0.00  0.00      C2   H
ATOM   4741 HH22 ARG B  68       9.188  28.760   5.076  0.00  0.00      C2   H
ATOM   4742 HH21 ARG B  68       8.786  27.364   4.168  0.00  0.00      C2   H
ATOM   4743  N   LEU B  69      11.072  24.546  -2.861  0.00  0.00      C2   N
ATOM   4744  CA  LEU B  69       9.895  23.935  -3.542  0.00  0.00      C2   C
ATOM   4745  C   LEU B  69      10.214  22.505  -4.055  0.00  0.00      C2   C
ATOM   4746  O   LEU B  69      11.332  22.122  -4.366  0.00  0.00      C2   O
ATOM   4747  CB  LEU B  69       9.479  24.789  -4.771  0.00  0.00      C2   C
ATOM   4748  CG  LEU B  69       8.929  26.149  -4.327  0.00  0.00      C2   C
ATOM   4749  CD1 LEU B  69       8.978  27.143  -5.549  0.00  0.00      C2   C
ATOM   4750  CD2 LEU B  69       7.575  26.144  -3.587  0.00  0.00      C2   C
ATOM   4751  H   LEU B  69      11.665  25.249  -3.279  0.00  0.00      C2   H
ATOM   4752  HA  LEU B  69       9.053  24.013  -2.854  0.00  0.00      C2   H
ATOM   4753  HB3 LEU B  69       8.830  24.191  -5.410  0.00  0.00      C2   H
ATOM   4754  HB2 LEU B  69      10.392  25.092  -5.284  0.00  0.00      C2   H
ATOM   4755  HG  LEU B  69       9.616  26.459  -3.540  0.00  0.00      C2   H
ATOM   4756 HD11 LEU B  69       8.555  28.127  -5.346  0.00  0.00      C2   H
ATOM   4757 HD12 LEU B  69       9.986  27.265  -5.948  0.00  0.00      C2   H
ATOM   4758 HD13 LEU B  69       8.518  26.828  -6.486  0.00  0.00      C2   H
ATOM   4759 HD21 LEU B  69       6.820  25.732  -4.256  0.00  0.00      C2   H
ATOM   4760 HD22 LEU B  69       7.541  25.515  -2.698  0.00  0.00      C2   H
ATOM   4761 HD23 LEU B  69       7.256  27.152  -3.323  0.00  0.00      C2   H
ATOM   4762  N   LEU B  70       9.182  21.627  -4.025  0.00  0.00      C2   N
ATOM   4763  CA  LEU B  70       9.199  20.197  -4.517  0.00  0.00      C2   C
ATOM   4764  C   LEU B  70       7.771  19.707  -4.867  0.00  0.00      C2   C
ATOM   4765  O   LEU B  70       6.795  19.973  -4.160  0.00  0.00      C2   O
ATOM   4766  CB  LEU B  70       9.851  19.345  -3.374  0.00  0.00      C2   C
ATOM   4767  CG  LEU B  70       9.729  17.766  -3.469  0.00  0.00      C2   C
ATOM   4768  CD1 LEU B  70      10.585  17.165  -4.668  0.00  0.00      C2   C
ATOM   4769  CD2 LEU B  70      10.193  17.236  -2.067  0.00  0.00      C2   C
ATOM   4770  H   LEU B  70       8.259  21.969  -3.800  0.00  0.00      C2   H
ATOM   4771  HA  LEU B  70       9.861  20.320  -5.374  0.00  0.00      C2   H
ATOM   4772  HB3 LEU B  70       9.307  19.630  -2.473  0.00  0.00      C2   H
ATOM   4773  HB2 LEU B  70      10.873  19.693  -3.223  0.00  0.00      C2   H
ATOM   4774  HG  LEU B  70       8.691  17.452  -3.576  0.00  0.00      C2   H
ATOM   4775 HD11 LEU B  70      11.272  17.898  -5.090  0.00  0.00      C2   H
ATOM   4776 HD12 LEU B  70      11.126  16.271  -4.357  0.00  0.00      C2   H
ATOM   4777 HD13 LEU B  70       9.930  16.953  -5.512  0.00  0.00      C2   H
ATOM   4778 HD21 LEU B  70      10.609  16.240  -2.217  0.00  0.00      C2   H
ATOM   4779 HD22 LEU B  70      11.009  17.828  -1.652  0.00  0.00      C2   H
ATOM   4780 HD23 LEU B  70       9.294  17.117  -1.462  0.00  0.00      C2   H
ATOM   4781  N   VAL B  71       7.721  19.066  -6.000  0.00  0.00      C2   N
ATOM   4782  CA  VAL B  71       6.503  18.586  -6.647  0.00  0.00      C2   C
ATOM   4783  C   VAL B  71       6.312  17.153  -6.264  0.00  0.00      C2   C
ATOM   4784  O   VAL B  71       7.278  16.472  -6.146  0.00  0.00      C2   O
ATOM   4785  CB  VAL B  71       6.573  18.755  -8.160  0.00  0.00      C2   C
ATOM   4786  CG1 VAL B  71       5.228  18.376  -8.800  0.00  0.00      C2   C
ATOM   4787  CG2 VAL B  71       7.049  20.169  -8.607  0.00  0.00      C2   C
ATOM   4788  H   VAL B  71       8.550  18.865  -6.540  0.00  0.00      C2   H
ATOM   4789  HA  VAL B  71       5.652  19.220  -6.400  0.00  0.00      C2   H
ATOM   4790  HB  VAL B  71       7.259  17.972  -8.481  0.00  0.00      C2   H
ATOM   4791 HG11 VAL B  71       4.986  17.315  -8.847  0.00  0.00      C2   H
ATOM   4792 HG12 VAL B  71       4.460  18.695  -8.095  0.00  0.00      C2   H
ATOM   4793 HG13 VAL B  71       4.929  18.852  -9.735  0.00  0.00      C2   H
ATOM   4794 HG21 VAL B  71       6.409  20.880  -8.085  0.00  0.00      C2   H
ATOM   4795 HG22 VAL B  71       8.092  20.361  -8.359  0.00  0.00      C2   H
ATOM   4796 HG23 VAL B  71       6.780  20.345  -9.649  0.00  0.00      C2   H
ATOM   4797  N   SER B  72       5.073  16.703  -6.091  0.00  0.00      C2   N
ATOM   4798  CA  SER B  72       4.568  15.382  -5.833  0.00  0.00      C2   C
ATOM   4799  C   SER B  72       3.291  15.110  -6.619  0.00  0.00      C2   C
ATOM   4800  O   SER B  72       2.160  15.319  -6.135  0.00  0.00      C2   O
ATOM   4801  CB  SER B  72       4.508  15.087  -4.321  0.00  0.00      C2   C
ATOM   4802  OG  SER B  72       3.342  15.723  -3.651  0.00  0.00      C2   O
ATOM   4803  H   SER B  72       4.363  17.412  -5.975  0.00  0.00      C2   H
ATOM   4804  HA  SER B  72       5.189  14.624  -6.310  0.00  0.00      C2   H
ATOM   4805  HB3 SER B  72       5.368  15.503  -3.796  0.00  0.00      C2   H
ATOM   4806  HB2 SER B  72       4.694  14.044  -4.063  0.00  0.00      C2   H
ATOM   4807  HG  SER B  72       2.577  15.480  -4.178  0.00  0.00      C2   H
ATOM   4808  N   ALA B  73       3.383  14.515  -7.788  0.00  0.00      C2   N
ATOM   4809  CA  ALA B  73       2.274  14.093  -8.671  0.00  0.00      C2   C
ATOM   4810  C   ALA B  73       1.904  12.615  -8.382  0.00  0.00      C2   C
ATOM   4811  O   ALA B  73       2.793  11.734  -8.628  0.00  0.00      C2   O
ATOM   4812  CB  ALA B  73       2.774  14.307 -10.099  0.00  0.00      C2   C
ATOM   4813  H   ALA B  73       4.291  14.180  -8.078  0.00  0.00      C2   H
ATOM   4814  HA  ALA B  73       1.313  14.596  -8.568  0.00  0.00      C2   H
ATOM   4815  HB1 ALA B  73       1.966  14.205 -10.824  0.00  0.00      C2   H
ATOM   4816  HB2 ALA B  73       3.188  15.301 -10.266  0.00  0.00      C2   H
ATOM   4817  HB3 ALA B  73       3.545  13.589 -10.378  0.00  0.00      C2   H
ATOM   4818  N   SER B  74       0.677  12.382  -7.990  0.00  0.00      C2   N
ATOM   4819  CA  SER B  74       0.082  11.149  -7.489  0.00  0.00      C2   C
ATOM   4820  C   SER B  74      -1.000  10.599  -8.496  0.00  0.00      C2   C
ATOM   4821  O   SER B  74      -1.406  11.422  -9.335  0.00  0.00      C2   O
ATOM   4822  CB  SER B  74      -0.286  11.438  -6.088  0.00  0.00      C2   C
ATOM   4823  OG  SER B  74      -1.338  12.338  -5.836  0.00  0.00      C2   O
ATOM   4824  H   SER B  74      -0.005  13.076  -8.259  0.00  0.00      C2   H
ATOM   4825  HA  SER B  74       0.928  10.461  -7.486  0.00  0.00      C2   H
ATOM   4826  HB3 SER B  74       0.568  11.864  -5.561  0.00  0.00      C2   H
ATOM   4827  HB2 SER B  74      -0.617  10.479  -5.691  0.00  0.00      C2   H
ATOM   4828  HG  SER B  74      -1.435  12.619  -4.923  0.00  0.00      C2   H
ATOM   4829  N   GLN B  75      -1.414   9.322  -8.361  0.00  0.00      C2   N
ATOM   4830  CA  GLN B  75      -2.522   8.776  -9.098  0.00  0.00      C2   C
ATOM   4831  C   GLN B  75      -3.933   9.331  -8.601  0.00  0.00      C2   C
ATOM   4832  O   GLN B  75      -4.910   8.614  -8.377  0.00  0.00      C2   O
ATOM   4833  CB  GLN B  75      -2.381   7.238  -9.000  0.00  0.00      C2   C
ATOM   4834  CG  GLN B  75      -1.323   6.582 -10.029  0.00  0.00      C2   C
ATOM   4835  CD  GLN B  75      -1.726   6.750 -11.496  0.00  0.00      C2   C
ATOM   4836  OE1 GLN B  75      -2.929   6.867 -11.786  0.00  0.00      C2   O
ATOM   4837  NE2 GLN B  75      -0.750   6.691 -12.423  0.00  0.00      C2   N
ATOM   4838  H   GLN B  75      -0.975   8.603  -7.805  0.00  0.00      C2   H
ATOM   4839  HA  GLN B  75      -2.470   9.077 -10.144  0.00  0.00      C2   H
ATOM   4840  HB3 GLN B  75      -3.336   6.784  -9.267  0.00  0.00      C2   H
ATOM   4841  HB2 GLN B  75      -2.208   6.912  -7.974  0.00  0.00      C2   H
ATOM   4842  HG3 GLN B  75      -1.363   5.511  -9.826  0.00  0.00      C2   H
ATOM   4843  HG2 GLN B  75      -0.283   6.890 -10.135  0.00  0.00      C2   H
ATOM   4844 HE22 GLN B  75      -1.060   6.608 -13.380  0.00  0.00      C2   H
ATOM   4845 HE21 GLN B  75       0.238   6.530 -12.288  0.00  0.00      C2   H
ATOM   4846  N   ASP B  76      -3.969  10.682  -8.479  0.00  0.00      C2   N
ATOM   4847  CA  ASP B  76      -5.072  11.480  -7.929  0.00  0.00      C2   C
ATOM   4848  C   ASP B  76      -5.371  12.685  -8.833  0.00  0.00      C2   C
ATOM   4849  O   ASP B  76      -4.494  13.228  -9.458  0.00  0.00      C2   O
ATOM   4850  CB  ASP B  76      -4.801  12.008  -6.446  0.00  0.00      C2   C
ATOM   4851  CG  ASP B  76      -6.087  12.012  -5.581  0.00  0.00      C2   C
ATOM   4852  OD1 ASP B  76      -5.978  12.329  -4.339  0.00  0.00      C2   O
ATOM   4853  OD2 ASP B  76      -7.211  11.850  -6.111  0.00  0.00      C2   O
ATOM   4854  H   ASP B  76      -3.138  11.108  -8.863  0.00  0.00      C2   H
ATOM   4855  HA  ASP B  76      -5.908  10.781  -7.942  0.00  0.00      C2   H
ATOM   4856  HB3 ASP B  76      -4.318  12.978  -6.560  0.00  0.00      C2   H
ATOM   4857  HB2 ASP B  76      -4.063  11.342  -6.001  0.00  0.00      C2   H
ATOM   4858  N   GLY B  77      -6.593  13.153  -8.826  0.00  0.00      C2   N
ATOM   4859  CA  GLY B  77      -7.155  14.234  -9.655  0.00  0.00      C2   C
ATOM   4860  C   GLY B  77      -6.666  15.647  -9.237  0.00  0.00      C2   C
ATOM   4861  O   GLY B  77      -7.304  16.694  -9.493  0.00  0.00      C2   O
ATOM   4862  H   GLY B  77      -7.268  12.725  -8.210  0.00  0.00      C2   H
ATOM   4863  HA3 GLY B  77      -8.231  14.303  -9.492  0.00  0.00      C2   H
ATOM   4864  HA2 GLY B  77      -6.957  13.925 -10.681  0.00  0.00      C2   H
ATOM   4865  N   LYS B  78      -5.578  15.733  -8.425  0.00  0.00      C2   N
ATOM   4866  CA  LYS B  78      -4.971  16.917  -7.779  0.00  0.00      C2   C
ATOM   4867  C   LYS B  78      -3.467  16.693  -7.665  0.00  0.00      C2   C
ATOM   4868  O   LYS B  78      -3.095  15.649  -7.171  0.00  0.00      C2   O
ATOM   4869  CB  LYS B  78      -5.514  16.984  -6.327  0.00  0.00      C2   C
ATOM   4870  CG  LYS B  78      -5.144  18.295  -5.502  0.00  0.00      C2   C
ATOM   4871  CD  LYS B  78      -6.207  18.878  -4.683  0.00  0.00      C2   C
ATOM   4872  CE  LYS B  78      -7.064  19.870  -5.517  0.00  0.00      C2   C
ATOM   4873  NZ  LYS B  78      -8.265  20.241  -4.709  0.00  0.00      C2   N
ATOM   4874  H   LYS B  78      -5.056  14.879  -8.292  0.00  0.00      C2   H
ATOM   4875  HA  LYS B  78      -5.205  17.733  -8.463  0.00  0.00      C2   H
ATOM   4876  HB3 LYS B  78      -5.090  16.123  -5.810  0.00  0.00      C2   H
ATOM   4877  HB2 LYS B  78      -6.583  16.817  -6.451  0.00  0.00      C2   H
ATOM   4878  HG3 LYS B  78      -4.632  18.976  -6.181  0.00  0.00      C2   H
ATOM   4879  HG2 LYS B  78      -4.342  17.982  -4.833  0.00  0.00      C2   H
ATOM   4880  HD3 LYS B  78      -5.722  19.434  -3.880  0.00  0.00      C2   H
ATOM   4881  HD2 LYS B  78      -6.779  18.045  -4.274  0.00  0.00      C2   H
ATOM   4882  HE3 LYS B  78      -7.399  19.519  -6.493  0.00  0.00      C2   H
ATOM   4883  HE2 LYS B  78      -6.468  20.778  -5.608  0.00  0.00      C2   H
ATOM   4884  HZ1 LYS B  78      -9.043  19.642  -4.473  0.00  0.00      C2   H
ATOM   4885  HZ2 LYS B  78      -7.893  20.552  -3.823  0.00  0.00      C2   H
ATOM   4886  HZ3 LYS B  78      -8.706  21.002  -5.206  0.00  0.00      C2   H
ATOM   4887  N   LEU B  79      -2.663  17.681  -7.982  0.00  0.00      C2   N
ATOM   4888  CA  LEU B  79      -1.202  17.642  -7.914  0.00  0.00      C2   C
ATOM   4889  C   LEU B  79      -0.895  18.546  -6.756  0.00  0.00      C2   C
ATOM   4890  O   LEU B  79      -1.460  19.655  -6.690  0.00  0.00      C2   O
ATOM   4891  CB  LEU B  79      -0.729  18.069  -9.351  0.00  0.00      C2   C
ATOM   4892  CG  LEU B  79       0.583  18.804  -9.585  0.00  0.00      C2   C
ATOM   4893  CD1 LEU B  79       1.760  17.885  -9.201  0.00  0.00      C2   C
ATOM   4894  CD2 LEU B  79       0.624  19.363 -11.082  0.00  0.00      C2   C
ATOM   4895  H   LEU B  79      -3.068  18.555  -8.286  0.00  0.00      C2   H
ATOM   4896  HA  LEU B  79      -0.750  16.654  -7.826  0.00  0.00      C2   H
ATOM   4897  HB3 LEU B  79      -1.529  18.735  -9.676  0.00  0.00      C2   H
ATOM   4898  HB2 LEU B  79      -0.794  17.305 -10.125  0.00  0.00      C2   H
ATOM   4899  HG  LEU B  79       0.545  19.679  -8.937  0.00  0.00      C2   H
ATOM   4900 HD11 LEU B  79       2.654  18.056  -9.800  0.00  0.00      C2   H
ATOM   4901 HD12 LEU B  79       2.018  18.102  -8.165  0.00  0.00      C2   H
ATOM   4902 HD13 LEU B  79       1.439  16.848  -9.297  0.00  0.00      C2   H
ATOM   4903 HD21 LEU B  79       0.206  20.367 -11.160  0.00  0.00      C2   H
ATOM   4904 HD22 LEU B  79       1.671  19.433 -11.377  0.00  0.00      C2   H
ATOM   4905 HD23 LEU B  79       0.007  18.735 -11.725  0.00  0.00      C2   H
ATOM   4906  N   ILE B  80       0.104  18.182  -5.899  0.00  0.00      C2   N
ATOM   4907  CA  ILE B  80       0.494  19.119  -4.789  0.00  0.00      C2   C
ATOM   4908  C   ILE B  80       1.947  19.527  -4.956  0.00  0.00      C2   C
ATOM   4909  O   ILE B  80       2.713  18.791  -5.531  0.00  0.00      C2   O
ATOM   4910  CB  ILE B  80       0.418  18.198  -3.470  0.00  0.00      C2   C
ATOM   4911  CG1 ILE B  80      -0.942  17.433  -3.165  0.00  0.00      C2   C
ATOM   4912  CG2 ILE B  80       0.736  18.997  -2.149  0.00  0.00      C2   C
ATOM   4913  CD1 ILE B  80      -2.177  18.323  -2.716  0.00  0.00      C2   C
ATOM   4914  H   ILE B  80       0.727  17.401  -6.043  0.00  0.00      C2   H
ATOM   4915  HA  ILE B  80      -0.163  19.981  -4.674  0.00  0.00      C2   H
ATOM   4916  HB  ILE B  80       1.148  17.389  -3.449  0.00  0.00      C2   H
ATOM   4917 HG13 ILE B  80      -0.830  16.731  -2.339  0.00  0.00      C2   H
ATOM   4918 HG12 ILE B  80      -1.276  16.855  -4.027  0.00  0.00      C2   H
ATOM   4919 HG21 ILE B  80       0.181  19.933  -2.073  0.00  0.00      C2   H
ATOM   4920 HG22 ILE B  80       0.678  18.385  -1.249  0.00  0.00      C2   H
ATOM   4921 HG23 ILE B  80       1.710  19.476  -2.055  0.00  0.00      C2   H
ATOM   4922 HD11 ILE B  80      -3.059  17.719  -2.930  0.00  0.00      C2   H
ATOM   4923 HD12 ILE B  80      -2.232  18.774  -1.725  0.00  0.00      C2   H
ATOM   4924 HD13 ILE B  80      -2.226  19.117  -3.460  0.00  0.00      C2   H
ATOM   4925  N   ILE B  81       2.346  20.678  -4.463  0.00  0.00      C2   N
ATOM   4926  CA  ILE B  81       3.661  21.287  -4.613  0.00  0.00      C2   C
ATOM   4927  C   ILE B  81       3.894  21.923  -3.187  0.00  0.00      C2   C
ATOM   4928  O   ILE B  81       2.976  22.545  -2.691  0.00  0.00      C2   O
ATOM   4929  CB  ILE B  81       3.749  22.398  -5.654  0.00  0.00      C2   C
ATOM   4930  CG1 ILE B  81       3.346  21.905  -7.110  0.00  0.00      C2   C
ATOM   4931  CG2 ILE B  81       5.124  23.114  -5.668  0.00  0.00      C2   C
ATOM   4932  CD1 ILE B  81       3.258  22.978  -8.272  0.00  0.00      C2   C
ATOM   4933  H   ILE B  81       1.733  21.230  -3.879  0.00  0.00      C2   H
ATOM   4934  HA  ILE B  81       4.517  20.641  -4.805  0.00  0.00      C2   H
ATOM   4935  HB  ILE B  81       3.115  23.254  -5.422  0.00  0.00      C2   H
ATOM   4936 HG13 ILE B  81       2.474  21.254  -7.068  0.00  0.00      C2   H
ATOM   4937 HG12 ILE B  81       4.199  21.276  -7.364  0.00  0.00      C2   H
ATOM   4938 HG21 ILE B  81       5.885  22.389  -5.957  0.00  0.00      C2   H
ATOM   4939 HG22 ILE B  81       5.182  23.743  -6.557  0.00  0.00      C2   H
ATOM   4940 HG23 ILE B  81       5.395  23.645  -4.755  0.00  0.00      C2   H
ATOM   4941 HD11 ILE B  81       4.168  23.058  -8.866  0.00  0.00      C2   H
ATOM   4942 HD12 ILE B  81       2.564  22.794  -9.092  0.00  0.00      C2   H
ATOM   4943 HD13 ILE B  81       3.015  23.939  -7.817  0.00  0.00      C2   H
ATOM   4944  N   TRP B  82       5.032  21.547  -2.584  0.00  0.00      C2   N
ATOM   4945  CA  TRP B  82       5.339  21.599  -1.145  0.00  0.00      C2   C
ATOM   4946  C   TRP B  82       6.359  22.670  -0.806  0.00  0.00      C2   C
ATOM   4947  O   TRP B  82       7.009  23.276  -1.694  0.00  0.00      C2   O
ATOM   4948  CB  TRP B  82       5.984  20.301  -0.620  0.00  0.00      C2   C
ATOM   4949  CG  TRP B  82       5.122  19.135  -0.750  0.00  0.00      C2   C
ATOM   4950  CD1 TRP B  82       4.843  18.442  -1.889  0.00  0.00      C2   C
ATOM   4951  CD2 TRP B  82       4.312  18.492   0.270  0.00  0.00      C2   C
ATOM   4952  NE1 TRP B  82       4.110  17.374  -1.561  0.00  0.00      C2   N
ATOM   4953  CE2 TRP B  82       3.728  17.310  -0.267  0.00  0.00      C2   C
ATOM   4954  CE3 TRP B  82       4.045  18.766   1.599  0.00  0.00      C2   C
ATOM   4955  CZ2 TRP B  82       2.959  16.402   0.477  0.00  0.00      C2   C
ATOM   4956  CZ3 TRP B  82       3.250  17.886   2.336  0.00  0.00      C2   C
ATOM   4957  CH2 TRP B  82       2.738  16.675   1.838  0.00  0.00      C2   C
ATOM   4958  H   TRP B  82       5.655  21.116  -3.252  0.00  0.00      C2   H
ATOM   4959  HA  TRP B  82       4.431  21.755  -0.562  0.00  0.00      C2   H
ATOM   4960  HB3 TRP B  82       6.239  20.410   0.434  0.00  0.00      C2   H
ATOM   4961  HB2 TRP B  82       7.013  20.153  -0.948  0.00  0.00      C2   H
ATOM   4962  HD1 TRP B  82       5.181  18.755  -2.866  0.00  0.00      C2   H
ATOM   4963  HE1 TRP B  82       3.783  16.712  -2.250  0.00  0.00      C2   H
ATOM   4964  HE3 TRP B  82       4.466  19.704   1.930  0.00  0.00      C2   H
ATOM   4965  HZ2 TRP B  82       2.621  15.437   0.131  0.00  0.00      C2   H
ATOM   4966  HZ3 TRP B  82       2.981  18.243   3.319  0.00  0.00      C2   H
ATOM   4967  HH2 TRP B  82       2.177  15.961   2.421  0.00  0.00      C2   H
ATOM   4968  N   ASP B  83       6.493  22.946   0.495  0.00  0.00      C2   N
ATOM   4969  CA  ASP B  83       7.620  23.578   1.132  0.00  0.00      C2   C
ATOM   4970  C   ASP B  83       8.225  22.385   1.900  0.00  0.00      C2   C
ATOM   4971  O   ASP B  83       7.538  21.663   2.604  0.00  0.00      C2   O
ATOM   4972  CB  ASP B  83       7.202  24.850   1.904  0.00  0.00      C2   C
ATOM   4973  CG  ASP B  83       8.185  25.261   2.976  0.00  0.00      C2   C
ATOM   4974  OD1 ASP B  83       9.456  25.082   2.842  0.00  0.00      C2   O
ATOM   4975  OD2 ASP B  83       7.709  26.036   3.814  0.00  0.00      C2   O
ATOM   4976  H   ASP B  83       6.006  22.374   1.171  0.00  0.00      C2   H
ATOM   4977  HA  ASP B  83       8.319  23.796   0.324  0.00  0.00      C2   H
ATOM   4978  HB3 ASP B  83       6.234  24.622   2.350  0.00  0.00      C2   H
ATOM   4979  HB2 ASP B  83       7.083  25.690   1.219  0.00  0.00      C2   H
ATOM   4980  N   SER B  84       9.566  22.287   1.809  0.00  0.00      C2   N
ATOM   4981  CA  SER B  84      10.412  21.283   2.412  0.00  0.00      C2   C
ATOM   4982  C   SER B  84      11.391  21.873   3.495  0.00  0.00      C2   C
ATOM   4983  O   SER B  84      12.117  21.108   4.125  0.00  0.00      C2   O
ATOM   4984  CB  SER B  84      11.010  20.394   1.316  0.00  0.00      C2   C
ATOM   4985  OG  SER B  84      11.869  21.112   0.420  0.00  0.00      C2   O
ATOM   4986  H   SER B  84      10.133  23.031   1.428  0.00  0.00      C2   H
ATOM   4987  HA  SER B  84       9.650  20.707   2.938  0.00  0.00      C2   H
ATOM   4988  HB3 SER B  84      10.251  19.790   0.820  0.00  0.00      C2   H
ATOM   4989  HB2 SER B  84      11.694  19.713   1.822  0.00  0.00      C2   H
ATOM   4990  HG  SER B  84      11.403  21.389  -0.373  0.00  0.00      C2   H
ATOM   4991  N   TYR B  85      11.360  23.192   3.746  0.00  0.00      C2   N
ATOM   4992  CA  TYR B  85      12.020  23.768   4.965  0.00  0.00      C2   C
ATOM   4993  C   TYR B  85      11.000  23.804   6.091  0.00  0.00      C2   C
ATOM   4994  O   TYR B  85      11.407  23.872   7.276  0.00  0.00      C2   O
ATOM   4995  CB  TYR B  85      12.496  25.239   4.620  0.00  0.00      C2   C
ATOM   4996  CG  TYR B  85      13.637  25.426   3.603  0.00  0.00      C2   C
ATOM   4997  CD1 TYR B  85      14.176  24.421   2.829  0.00  0.00      C2   C
ATOM   4998  CD2 TYR B  85      14.112  26.746   3.463  0.00  0.00      C2   C
ATOM   4999  CE1 TYR B  85      15.064  24.665   1.732  0.00  0.00      C2   C
ATOM   5000  CE2 TYR B  85      15.033  27.034   2.426  0.00  0.00      C2   C
ATOM   5001  CZ  TYR B  85      15.546  26.019   1.524  0.00  0.00      C2   C
ATOM   5002  OH  TYR B  85      16.346  26.305   0.461  0.00  0.00      C2   O
ATOM   5003  H   TYR B  85      10.830  23.853   3.195  0.00  0.00      C2   H
ATOM   5004  HA  TYR B  85      12.738  23.054   5.369  0.00  0.00      C2   H
ATOM   5005  HB3 TYR B  85      12.895  25.723   5.511  0.00  0.00      C2   H
ATOM   5006  HB2 TYR B  85      11.613  25.838   4.399  0.00  0.00      C2   H
ATOM   5007  HD1 TYR B  85      13.858  23.395   2.946  0.00  0.00      C2   H
ATOM   5008  HD2 TYR B  85      13.784  27.574   4.074  0.00  0.00      C2   H
ATOM   5009  HE1 TYR B  85      15.459  23.897   1.084  0.00  0.00      C2   H
ATOM   5010  HE2 TYR B  85      15.365  28.041   2.222  0.00  0.00      C2   H
ATOM   5011  HH  TYR B  85      16.715  25.504   0.081  0.00  0.00      C2   H
ATOM   5012  N   THR B  86       9.704  23.531   5.831  0.00  0.00      C2   N
ATOM   5013  CA  THR B  86       8.628  23.353   6.747  0.00  0.00      C2   C
ATOM   5014  C   THR B  86       7.829  22.109   6.135  0.00  0.00      C2   C
ATOM   5015  O   THR B  86       8.492  21.281   5.526  0.00  0.00      C2   O
ATOM   5016  CB  THR B  86       7.650  24.566   7.015  0.00  0.00      C2   C
ATOM   5017  OG1 THR B  86       6.793  24.778   5.934  0.00  0.00      C2   O
ATOM   5018  CG2 THR B  86       8.304  25.896   7.428  0.00  0.00      C2   C
ATOM   5019  H   THR B  86       9.327  23.458   4.897  0.00  0.00      C2   H
ATOM   5020  HA  THR B  86       9.081  22.995   7.671  0.00  0.00      C2   H
ATOM   5021  HB  THR B  86       7.120  24.360   7.945  0.00  0.00      C2   H
ATOM   5022  HG1 THR B  86       7.324  25.156   5.229  0.00  0.00      C2   H
ATOM   5023 HG21 THR B  86       8.666  26.555   6.638  0.00  0.00      C2   H
ATOM   5024 HG22 THR B  86       7.659  26.441   8.117  0.00  0.00      C2   H
ATOM   5025 HG23 THR B  86       9.212  25.588   7.947  0.00  0.00      C2   H
ATOM   5026  N   THR B  87       6.544  21.951   6.433  0.00  0.00      C2   N
ATOM   5027  CA  THR B  87       5.832  20.799   5.923  0.00  0.00      C2   C
ATOM   5028  C   THR B  87       4.713  21.356   5.048  0.00  0.00      C2   C
ATOM   5029  O   THR B  87       3.880  20.573   4.669  0.00  0.00      C2   O
ATOM   5030  CB  THR B  87       5.240  19.908   7.079  0.00  0.00      C2   C
ATOM   5031  OG1 THR B  87       4.555  20.620   8.152  0.00  0.00      C2   O
ATOM   5032  CG2 THR B  87       6.359  19.283   7.840  0.00  0.00      C2   C
ATOM   5033  H   THR B  87       6.034  22.468   7.135  0.00  0.00      C2   H
ATOM   5034  HA  THR B  87       6.425  20.239   5.200  0.00  0.00      C2   H
ATOM   5035  HB  THR B  87       4.633  19.139   6.602  0.00  0.00      C2   H
ATOM   5036  HG1 THR B  87       3.747  21.021   7.824  0.00  0.00      C2   H
ATOM   5037 HG21 THR B  87       7.113  20.065   7.933  0.00  0.00      C2   H
ATOM   5038 HG22 THR B  87       6.059  18.983   8.844  0.00  0.00      C2   H
ATOM   5039 HG23 THR B  87       6.659  18.392   7.290  0.00  0.00      C2   H
ATOM   5040  N   ASN B  88       4.579  22.661   4.905  0.00  0.00      C2   N
ATOM   5041  CA  ASN B  88       3.536  23.399   4.278  0.00  0.00      C2   C
ATOM   5042  C   ASN B  88       3.268  22.951   2.780  0.00  0.00      C2   C
ATOM   5043  O   ASN B  88       4.169  22.505   2.092  0.00  0.00      C2   O
ATOM   5044  CB  ASN B  88       3.757  24.912   4.438  0.00  0.00      C2   C
ATOM   5045  CG  ASN B  88       3.379  25.520   5.779  0.00  0.00      C2   C
ATOM   5046  OD1 ASN B  88       2.620  24.930   6.561  0.00  0.00      C2   O
ATOM   5047  ND2 ASN B  88       4.012  26.607   6.150  0.00  0.00      C2   N
ATOM   5048  H   ASN B  88       5.459  23.126   5.078  0.00  0.00      C2   H
ATOM   5049  HA  ASN B  88       2.680  23.009   4.828  0.00  0.00      C2   H
ATOM   5050  HB3 ASN B  88       3.213  25.465   3.673  0.00  0.00      C2   H
ATOM   5051  HB2 ASN B  88       4.807  25.088   4.203  0.00  0.00      C2   H
ATOM   5052 HD22 ASN B  88       3.539  27.077   6.909  0.00  0.00      C2   H
ATOM   5053 HD21 ASN B  88       4.742  27.127   5.684  0.00  0.00      C2   H
ATOM   5054  N   LYS B  89       2.006  23.121   2.361  0.00  0.00      C2   N
ATOM   5055  CA  LYS B  89       1.613  22.897   0.977  0.00  0.00      C2   C
ATOM   5056  C   LYS B  89       1.566  24.281   0.326  0.00  0.00      C2   C
ATOM   5057  O   LYS B  89       0.945  25.195   0.805  0.00  0.00      C2   O
ATOM   5058  CB  LYS B  89       0.310  22.114   0.966  0.00  0.00      C2   C
ATOM   5059  CG  LYS B  89       0.487  20.666   1.498  0.00  0.00      C2   C
ATOM   5060  CD  LYS B  89      -0.805  19.847   1.446  0.00  0.00      C2   C
ATOM   5061  CE  LYS B  89      -0.702  18.564   2.243  0.00  0.00      C2   C
ATOM   5062  NZ  LYS B  89      -0.625  18.854   3.653  0.00  0.00      C2   N
[truncated: 791,427 more chars]
