# Supplementary material for: Structural basis of THC analog activity at the Cannabinoid 1 receptor
Source: Nat Commun. 2025 Jan 8;16:486. doi: 10.1038/s41467-024-55808-4 (PMC11711184; doi:10.1038/s41467-024-55808-4)
Supplement: Supplementary file 6 — Source Data [file 41467_2024_55808_MOESM6_ESM.zip › MD_sim_coordinates/11a_THCv_start.pdb]

CRYST1  101.790  112.736  139.287  90.00  90.00  90.00 P 1           1
ATOM      1  CH3 ACE A   2       7.001  36.813  16.657  0.00  0.00      C2   C
ATOM      2  C   ACE A   2       6.330  38.076  17.135  0.00  0.00      C2   C
ATOM      3  O   ACE A   2       5.142  37.999  17.499  0.00  0.00      C2   O
ATOM      4  1H  ACE A   2       8.030  37.108  16.454  0.00  0.00      C2   H
ATOM      5  2H  ACE A   2       7.051  36.122  17.498  0.00  0.00      C2   H
ATOM      6  3H  ACE A   2       6.498  36.349  15.808  0.00  0.00      C2   H
ATOM      7  N   CYS A   3       7.009  39.235  17.058  0.00  0.00      C2   N
ATOM      8  CA  CYS A   3       6.421  40.582  17.391  0.00  0.00      C2   C
ATOM      9  C   CYS A   3       5.511  41.137  16.307  0.00  0.00      C2   C
ATOM     10  O   CYS A   3       5.645  42.275  15.888  0.00  0.00      C2   O
ATOM     11  CB  CYS A   3       7.449  41.594  17.942  0.00  0.00      C2   C
ATOM     12  SG  CYS A   3       8.451  40.948  19.288  0.00  0.00      C2   S
ATOM     13  H2  CYS A   3       7.959  39.319  16.725  0.00  0.00      C2   H
ATOM     14  HA  CYS A   3       5.730  40.347  18.200  0.00  0.00      C2   H
ATOM     15  HB3 CYS A   3       6.929  42.469  18.331  0.00  0.00      C2   H
ATOM     16  HB2 CYS A   3       8.123  41.879  17.134  0.00  0.00      C2   H
ATOM     17  HG  CYS A   3       9.394  40.336  18.565  0.00  0.00      C2   H
ATOM     18  N   THR A   4       4.595  40.312  15.847  0.00  0.00      C2   N
ATOM     19  CA  THR A   4       3.587  40.717  14.853  0.00  0.00      C2   C
ATOM     20  C   THR A   4       2.390  39.715  15.015  0.00  0.00      C2   C
ATOM     21  O   THR A   4       2.721  38.588  15.281  0.00  0.00      C2   O
ATOM     22  CB  THR A   4       4.104  40.870  13.425  0.00  0.00      C2   C
ATOM     23  OG1 THR A   4       3.058  41.253  12.493  0.00  0.00      C2   O
ATOM     24  CG2 THR A   4       4.823  39.625  12.938  0.00  0.00      C2   C
ATOM     25  H   THR A   4       4.427  39.395  16.236  0.00  0.00      C2   H
ATOM     26  HA  THR A   4       3.267  41.700  15.200  0.00  0.00      C2   H
ATOM     27  HB  THR A   4       4.885  41.629  13.473  0.00  0.00      C2   H
ATOM     28  HG1 THR A   4       3.037  42.193  12.688  0.00  0.00      C2   H
ATOM     29 HG21 THR A   4       4.946  39.796  11.868  0.00  0.00      C2   H
ATOM     30 HG22 THR A   4       5.754  39.490  13.489  0.00  0.00      C2   H
ATOM     31 HG23 THR A   4       4.112  38.839  13.189  0.00  0.00      C2   H
ATOM     32  N   LEU A   5       1.208  40.169  14.759  0.00  0.00      C2   N
ATOM     33  CA  LEU A   5       0.141  39.193  14.539  0.00  0.00      C2   C
ATOM     34  C   LEU A   5       0.104  38.733  13.069  0.00  0.00      C2   C
ATOM     35  O   LEU A   5      -0.711  37.813  12.834  0.00  0.00      C2   O
ATOM     36  CB  LEU A   5      -1.274  39.741  14.932  0.00  0.00      C2   C
ATOM     37  CG  LEU A   5      -1.460  40.228  16.408  0.00  0.00      C2   C
ATOM     38  CD1 LEU A   5      -2.929  40.649  16.743  0.00  0.00      C2   C
ATOM     39  CD2 LEU A   5      -0.830  39.279  17.451  0.00  0.00      C2   C
ATOM     40  H   LEU A   5       1.060  41.166  14.690  0.00  0.00      C2   H
ATOM     41  HA  LEU A   5       0.353  38.291  15.113  0.00  0.00      C2   H
ATOM     42  HB3 LEU A   5      -2.048  38.984  14.801  0.00  0.00      C2   H
ATOM     43  HB2 LEU A   5      -1.547  40.548  14.252  0.00  0.00      C2   H
ATOM     44  HG  LEU A   5      -0.813  41.100  16.507  0.00  0.00      C2   H
ATOM     45 HD11 LEU A   5      -2.935  41.681  17.091  0.00  0.00      C2   H
ATOM     46 HD12 LEU A   5      -3.626  40.462  15.926  0.00  0.00      C2   H
ATOM     47 HD13 LEU A   5      -3.403  40.151  17.588  0.00  0.00      C2   H
ATOM     48 HD21 LEU A   5      -0.321  38.415  17.024  0.00  0.00      C2   H
ATOM     49 HD22 LEU A   5      -0.183  39.853  18.114  0.00  0.00      C2   H
ATOM     50 HD23 LEU A   5      -1.511  38.879  18.202  0.00  0.00      C2   H
ATOM     51  N   SER A   6       0.881  39.425  12.159  0.00  0.00      C2   N
ATOM     52  CA  SER A   6       1.195  39.162  10.738  0.00  0.00      C2   C
ATOM     53  C   SER A   6       0.005  38.877   9.814  0.00  0.00      C2   C
ATOM     54  O   SER A   6      -0.277  37.739   9.564  0.00  0.00      C2   O
ATOM     55  CB  SER A   6       2.420  38.277  10.511  0.00  0.00      C2   C
ATOM     56  OG  SER A   6       2.666  38.200   9.087  0.00  0.00      C2   O
ATOM     57  H   SER A   6       1.517  40.149  12.461  0.00  0.00      C2   H
ATOM     58  HA  SER A   6       1.518  40.108  10.302  0.00  0.00      C2   H
ATOM     59  HB3 SER A   6       2.240  37.247  10.819  0.00  0.00      C2   H
ATOM     60  HB2 SER A   6       3.345  38.503  11.041  0.00  0.00      C2   H
ATOM     61  HG  SER A   6       2.921  37.285   8.943  0.00  0.00      C2   H
ATOM     62  N   ALA A   7      -0.646  39.955   9.385  0.00  0.00      C2   N
ATOM     63  CA  ALA A   7      -1.827  39.949   8.504  0.00  0.00      C2   C
ATOM     64  C   ALA A   7      -1.564  39.069   7.285  0.00  0.00      C2   C
ATOM     65  O   ALA A   7      -2.488  38.471   6.737  0.00  0.00      C2   O
ATOM     66  CB  ALA A   7      -2.362  41.396   8.173  0.00  0.00      C2   C
ATOM     67  H   ALA A   7      -0.300  40.810   9.797  0.00  0.00      C2   H
ATOM     68  HA  ALA A   7      -2.518  39.366   9.113  0.00  0.00      C2   H
ATOM     69  HB1 ALA A   7      -1.543  42.036   7.842  0.00  0.00      C2   H
ATOM     70  HB2 ALA A   7      -3.135  41.363   7.405  0.00  0.00      C2   H
ATOM     71  HB3 ALA A   7      -2.759  41.876   9.067  0.00  0.00      C2   H
ATOM     72  N   GLU A   8      -0.319  38.952   6.842  0.00  0.00      C2   N
ATOM     73  CA  GLU A   8       0.029  38.019   5.680  0.00  0.00      C2   C
ATOM     74  C   GLU A   8       0.045  36.534   6.005  0.00  0.00      C2   C
ATOM     75  O   GLU A   8      -0.183  35.645   5.179  0.00  0.00      C2   O
ATOM     76  CB  GLU A   8       1.307  38.531   4.968  0.00  0.00      C2   C
ATOM     77  CG  GLU A   8       1.165  39.860   4.153  0.00  0.00      C2   C
ATOM     78  CD  GLU A   8       2.359  40.121   3.274  0.00  0.00      C2   C
ATOM     79  OE1 GLU A   8       3.402  39.392   3.302  0.00  0.00      C2   O
ATOM     80  OE2 GLU A   8       2.282  41.108   2.492  0.00  0.00      C2   O
ATOM     81  H   GLU A   8       0.323  39.511   7.386  0.00  0.00      C2   H
ATOM     82  HA  GLU A   8      -0.787  38.160   4.971  0.00  0.00      C2   H
ATOM     83  HB3 GLU A   8       1.768  37.733   4.387  0.00  0.00      C2   H
ATOM     84  HB2 GLU A   8       2.054  38.553   5.762  0.00  0.00      C2   H
ATOM     85  HG3 GLU A   8       1.010  40.660   4.877  0.00  0.00      C2   H
ATOM     86  HG2 GLU A   8       0.288  39.755   3.514  0.00  0.00      C2   H
ATOM     87  N   ASP A   9       0.378  36.269   7.252  0.00  0.00      C2   N
ATOM     88  CA  ASP A   9       0.304  34.983   7.907  0.00  0.00      C2   C
ATOM     89  C   ASP A   9      -1.099  34.587   8.231  0.00  0.00      C2   C
ATOM     90  O   ASP A   9      -1.589  33.550   7.824  0.00  0.00      C2   O
ATOM     91  CB  ASP A   9       1.308  34.701   9.063  0.00  0.00      C2   C
ATOM     92  CG  ASP A   9       2.785  34.903   8.677  0.00  0.00      C2   C
ATOM     93  OD1 ASP A   9       3.457  35.768   9.256  0.00  0.00      C2   O
ATOM     94  OD2 ASP A   9       3.418  34.119   7.983  0.00  0.00      C2   O
ATOM     95  H   ASP A   9       0.386  37.087   7.843  0.00  0.00      C2   H
ATOM     96  HA  ASP A   9       0.602  34.221   7.186  0.00  0.00      C2   H
ATOM     97  HB3 ASP A   9       1.244  33.709   9.509  0.00  0.00      C2   H
ATOM     98  HB2 ASP A   9       0.998  35.377   9.860  0.00  0.00      C2   H
ATOM     99  N   LYS A  10      -1.826  35.484   8.931  0.00  0.00      C2   N
ATOM    100  CA  LYS A  10      -3.341  35.435   8.951  0.00  0.00      C2   C
ATOM    101  C   LYS A  10      -4.018  35.165   7.586  0.00  0.00      C2   C
ATOM    102  O   LYS A  10      -4.946  34.360   7.547  0.00  0.00      C2   O
ATOM    103  CB  LYS A  10      -3.988  36.660   9.718  0.00  0.00      C2   C
ATOM    104  CG  LYS A  10      -3.760  36.878  11.239  0.00  0.00      C2   C
ATOM    105  CD  LYS A  10      -4.566  35.961  12.225  0.00  0.00      C2   C
ATOM    106  CE  LYS A  10      -4.015  36.012  13.677  0.00  0.00      C2   C
ATOM    107  NZ  LYS A  10      -4.820  35.334  14.658  0.00  0.00      C2   N
ATOM    108  H   LYS A  10      -1.360  36.255   9.389  0.00  0.00      C2   H
ATOM    109  HA  LYS A  10      -3.558  34.553   9.554  0.00  0.00      C2   H
ATOM    110  HB3 LYS A  10      -5.065  36.683   9.551  0.00  0.00      C2   H
ATOM    111  HB2 LYS A  10      -3.609  37.580   9.273  0.00  0.00      C2   H
ATOM    112  HG3 LYS A  10      -3.953  37.893  11.587  0.00  0.00      C2   H
ATOM    113  HG2 LYS A  10      -2.693  36.681  11.343  0.00  0.00      C2   H
ATOM    114  HD3 LYS A  10      -4.382  34.933  11.915  0.00  0.00      C2   H
ATOM    115  HD2 LYS A  10      -5.639  36.141  12.163  0.00  0.00      C2   H
ATOM    116  HE3 LYS A  10      -3.952  37.085  13.859  0.00  0.00      C2   H
ATOM    117  HE2 LYS A  10      -2.956  35.754  13.656  0.00  0.00      C2   H
ATOM    118  HZ1 LYS A  10      -4.446  35.459  15.588  0.00  0.00      C2   H
ATOM    119  HZ2 LYS A  10      -5.733  35.750  14.771  0.00  0.00      C2   H
ATOM    120  HZ3 LYS A  10      -4.980  34.351  14.493  0.00  0.00      C2   H
ATOM    121  N   ALA A  11      -3.530  35.714   6.457  0.00  0.00      C2   N
ATOM    122  CA  ALA A  11      -4.310  35.681   5.161  0.00  0.00      C2   C
ATOM    123  C   ALA A  11      -4.148  34.240   4.703  0.00  0.00      C2   C
ATOM    124  O   ALA A  11      -5.106  33.523   4.420  0.00  0.00      C2   O
ATOM    125  CB  ALA A  11      -3.873  36.788   4.107  0.00  0.00      C2   C
ATOM    126  H   ALA A  11      -2.721  36.319   6.450  0.00  0.00      C2   H
ATOM    127  HA  ALA A  11      -5.368  35.924   5.261  0.00  0.00      C2   H
ATOM    128  HB1 ALA A  11      -4.564  36.697   3.269  0.00  0.00      C2   H
ATOM    129  HB2 ALA A  11      -3.879  37.833   4.418  0.00  0.00      C2   H
ATOM    130  HB3 ALA A  11      -2.821  36.565   3.929  0.00  0.00      C2   H
ATOM    131  N   ALA A  12      -2.907  33.806   4.744  0.00  0.00      C2   N
ATOM    132  CA  ALA A  12      -2.381  32.515   4.303  0.00  0.00      C2   C
ATOM    133  C   ALA A  12      -2.878  31.331   5.118  0.00  0.00      C2   C
ATOM    134  O   ALA A  12      -3.204  30.280   4.564  0.00  0.00      C2   O
ATOM    135  CB  ALA A  12      -0.831  32.516   4.106  0.00  0.00      C2   C
ATOM    136  H   ALA A  12      -2.171  34.406   5.089  0.00  0.00      C2   H
ATOM    137  HA  ALA A  12      -2.723  32.319   3.287  0.00  0.00      C2   H
ATOM    138  HB1 ALA A  12      -0.565  31.545   3.690  0.00  0.00      C2   H
ATOM    139  HB2 ALA A  12      -0.450  33.216   3.362  0.00  0.00      C2   H
ATOM    140  HB3 ALA A  12      -0.451  32.523   5.128  0.00  0.00      C2   H
ATOM    141  N   VAL A  13      -3.088  31.495   6.422  0.00  0.00      C2   N
ATOM    142  CA  VAL A  13      -3.863  30.628   7.326  0.00  0.00      C2   C
ATOM    143  C   VAL A  13      -5.323  30.447   6.875  0.00  0.00      C2   C
ATOM    144  O   VAL A  13      -5.653  29.236   6.767  0.00  0.00      C2   O
ATOM    145  CB  VAL A  13      -3.695  31.157   8.802  0.00  0.00      C2   C
ATOM    146  CG1 VAL A  13      -4.936  31.297   9.705  0.00  0.00      C2   C
ATOM    147  CG2 VAL A  13      -2.645  30.277   9.387  0.00  0.00      C2   C
ATOM    148  H   VAL A  13      -2.947  32.395   6.860  0.00  0.00      C2   H
ATOM    149  HA  VAL A  13      -3.393  29.645   7.296  0.00  0.00      C2   H
ATOM    150  HB  VAL A  13      -3.250  32.148   8.710  0.00  0.00      C2   H
ATOM    151 HG11 VAL A  13      -5.569  30.411   9.763  0.00  0.00      C2   H
ATOM    152 HG12 VAL A  13      -4.718  31.770  10.662  0.00  0.00      C2   H
ATOM    153 HG13 VAL A  13      -5.465  32.179   9.346  0.00  0.00      C2   H
ATOM    154 HG21 VAL A  13      -2.575  30.456  10.460  0.00  0.00      C2   H
ATOM    155 HG22 VAL A  13      -2.905  29.225   9.271  0.00  0.00      C2   H
ATOM    156 HG23 VAL A  13      -1.617  30.323   9.028  0.00  0.00      C2   H
ATOM    157  N   GLU A  14      -6.059  31.498   6.439  0.00  0.00      C2   N
ATOM    158  CA  GLU A  14      -7.454  31.469   6.132  0.00  0.00      C2   C
ATOM    159  C   GLU A  14      -7.591  30.887   4.727  0.00  0.00      C2   C
ATOM    160  O   GLU A  14      -8.523  30.130   4.490  0.00  0.00      C2   O
ATOM    161  CB  GLU A  14      -8.175  32.895   6.255  0.00  0.00      C2   C
ATOM    162  CG  GLU A  14      -8.372  33.442   7.646  0.00  0.00      C2   C
ATOM    163  CD  GLU A  14      -9.354  32.690   8.528  0.00  0.00      C2   C
ATOM    164  OE1 GLU A  14     -10.266  32.024   8.018  0.00  0.00      C2   O
ATOM    165  OE2 GLU A  14      -9.171  32.653   9.784  0.00  0.00      C2   O
ATOM    166  H   GLU A  14      -5.669  32.425   6.352  0.00  0.00      C2   H
ATOM    167  HA  GLU A  14      -7.937  30.750   6.793  0.00  0.00      C2   H
ATOM    168  HB3 GLU A  14      -9.140  32.762   5.765  0.00  0.00      C2   H
ATOM    169  HB2 GLU A  14      -7.729  33.652   5.609  0.00  0.00      C2   H
ATOM    170  HG3 GLU A  14      -8.802  34.435   7.512  0.00  0.00      C2   H
ATOM    171  HG2 GLU A  14      -7.436  33.589   8.185  0.00  0.00      C2   H
ATOM    172  N   ARG A  15      -6.723  31.251   3.733  0.00  0.00      C2   N
ATOM    173  CA  ARG A  15      -6.485  30.527   2.464  0.00  0.00      C2   C
ATOM    174  C   ARG A  15      -6.365  28.989   2.553  0.00  0.00      C2   C
ATOM    175  O   ARG A  15      -7.067  28.317   1.883  0.00  0.00      C2   O
ATOM    176  CB  ARG A  15      -5.433  31.291   1.655  0.00  0.00      C2   C
ATOM    177  CG  ARG A  15      -5.112  30.568   0.342  0.00  0.00      C2   C
ATOM    178  CD  ARG A  15      -4.229  31.450  -0.552  0.00  0.00      C2   C
ATOM    179  NE  ARG A  15      -3.079  31.924   0.138  0.00  0.00      C2   N
ATOM    180  CZ  ARG A  15      -2.924  33.198   0.504  0.00  0.00      C2   C
ATOM    181  NH1 ARG A  15      -3.873  34.092   0.337  0.00  0.00      C2   N
ATOM    182  NH2 ARG A  15      -1.794  33.611   1.032  0.00  0.00      C2   N
ATOM    183  H   ARG A  15      -6.185  32.074   3.968  0.00  0.00      C2   H
ATOM    184  HA  ARG A  15      -7.447  30.621   1.961  0.00  0.00      C2   H
ATOM    185  HB3 ARG A  15      -4.575  31.463   2.304  0.00  0.00      C2   H
ATOM    186  HB2 ARG A  15      -5.862  32.252   1.370  0.00  0.00      C2   H
ATOM    187  HG3 ARG A  15      -5.989  30.356  -0.270  0.00  0.00      C2   H
ATOM    188  HG2 ARG A  15      -4.596  29.639   0.588  0.00  0.00      C2   H
ATOM    189  HD3 ARG A  15      -4.753  32.300  -0.989  0.00  0.00      C2   H
ATOM    190  HD2 ARG A  15      -3.830  30.827  -1.352  0.00  0.00      C2   H
ATOM    191  HE  ARG A  15      -2.547  31.192   0.586  0.00  0.00      C2   H
ATOM    192 HH12 ARG A  15      -3.797  35.061   0.612  0.00  0.00      C2   H
ATOM    193 HH11 ARG A  15      -4.723  33.820  -0.136  0.00  0.00      C2   H
ATOM    194 HH22 ARG A  15      -1.703  34.481   1.537  0.00  0.00      C2   H
ATOM    195 HH21 ARG A  15      -1.008  32.980   0.969  0.00  0.00      C2   H
ATOM    196  N   SER A  16      -5.500  28.561   3.568  0.00  0.00      C2   N
ATOM    197  CA  SER A  16      -5.189  27.146   3.988  0.00  0.00      C2   C
ATOM    198  C   SER A  16      -6.442  26.475   4.539  0.00  0.00      C2   C
ATOM    199  O   SER A  16      -6.790  25.370   4.157  0.00  0.00      C2   O
ATOM    200  CB  SER A  16      -3.905  26.897   4.651  0.00  0.00      C2   C
ATOM    201  OG  SER A  16      -3.658  25.542   4.609  0.00  0.00      C2   O
ATOM    202  H   SER A  16      -4.893  29.258   3.975  0.00  0.00      C2   H
ATOM    203  HA  SER A  16      -5.043  26.691   3.008  0.00  0.00      C2   H
ATOM    204  HB3 SER A  16      -3.904  27.236   5.687  0.00  0.00      C2   H
ATOM    205  HB2 SER A  16      -3.022  27.356   4.207  0.00  0.00      C2   H
ATOM    206  HG  SER A  16      -4.010  25.112   5.391  0.00  0.00      C2   H
ATOM    207  N   LYS A  17      -7.152  27.256   5.275  0.00  0.00      C2   N
ATOM    208  CA  LYS A  17      -8.351  26.853   5.943  0.00  0.00      C2   C
ATOM    209  C   LYS A  17      -9.540  26.855   5.032  0.00  0.00      C2   C
ATOM    210  O   LYS A  17     -10.442  26.071   5.317  0.00  0.00      C2   O
ATOM    211  CB  LYS A  17      -8.688  27.714   7.174  0.00  0.00      C2   C
ATOM    212  CG  LYS A  17      -7.696  27.650   8.355  0.00  0.00      C2   C
ATOM    213  CD  LYS A  17      -7.849  28.845   9.348  0.00  0.00      C2   C
ATOM    214  CE  LYS A  17      -9.262  29.038   9.930  0.00  0.00      C2   C
ATOM    215  NZ  LYS A  17      -9.233  30.174  10.899  0.00  0.00      C2   N
ATOM    216  H   LYS A  17      -6.714  28.157   5.402  0.00  0.00      C2   H
ATOM    217  HA  LYS A  17      -8.191  25.861   6.366  0.00  0.00      C2   H
ATOM    218  HB3 LYS A  17      -9.695  27.519   7.546  0.00  0.00      C2   H
ATOM    219  HB2 LYS A  17      -8.701  28.730   6.780  0.00  0.00      C2   H
ATOM    220  HG3 LYS A  17      -6.719  27.340   7.986  0.00  0.00      C2   H
ATOM    221  HG2 LYS A  17      -8.035  26.843   9.003  0.00  0.00      C2   H
ATOM    222  HD3 LYS A  17      -7.331  29.684   8.884  0.00  0.00      C2   H
ATOM    223  HD2 LYS A  17      -7.265  28.595  10.234  0.00  0.00      C2   H
ATOM    224  HE3 LYS A  17      -9.660  28.155  10.430  0.00  0.00      C2   H
ATOM    225  HE2 LYS A  17      -9.912  29.275   9.088  0.00  0.00      C2   H
ATOM    226  HZ1 LYS A  17     -10.036  30.052  11.498  0.00  0.00      C2   H
ATOM    227  HZ2 LYS A  17      -8.452  30.131  11.538  0.00  0.00      C2   H
ATOM    228  HZ3 LYS A  17      -9.269  31.051  10.397  0.00  0.00      C2   H
ATOM    229  N   MET A  18      -9.561  27.756   4.051  0.00  0.00      C2   N
ATOM    230  CA  MET A  18     -10.620  27.785   3.024  0.00  0.00      C2   C
ATOM    231  C   MET A  18     -10.561  26.492   2.225  0.00  0.00      C2   C
ATOM    232  O   MET A  18     -11.608  25.897   1.996  0.00  0.00      C2   O
ATOM    233  CB  MET A  18     -10.424  29.101   2.088  0.00  0.00      C2   C
ATOM    234  CG  MET A  18     -11.089  29.128   0.697  0.00  0.00      C2   C
ATOM    235  SD  MET A  18     -10.948  30.767  -0.139  0.00  0.00      C2   S
ATOM    236  CE  MET A  18     -12.504  31.666   0.168  0.00  0.00      C2   C
ATOM    237  H   MET A  18      -8.822  28.437   3.948  0.00  0.00      C2   H
ATOM    238  HA  MET A  18     -11.593  27.808   3.514  0.00  0.00      C2   H
ATOM    239  HB3 MET A  18      -9.381  29.250   1.808  0.00  0.00      C2   H
ATOM    240  HB2 MET A  18     -10.636  30.019   2.636  0.00  0.00      C2   H
ATOM    241  HG3 MET A  18     -12.125  28.822   0.546  0.00  0.00      C2   H
ATOM    242  HG2 MET A  18     -10.555  28.408   0.076  0.00  0.00      C2   H
ATOM    243  HE1 MET A  18     -13.326  31.391  -0.493  0.00  0.00      C2   H
ATOM    244  HE2 MET A  18     -12.722  31.353   1.189  0.00  0.00      C2   H
ATOM    245  HE3 MET A  18     -12.240  32.702  -0.045  0.00  0.00      C2   H
ATOM    246  N   ILE A  19      -9.331  26.148   1.763  0.00  0.00      C2   N
ATOM    247  CA  ILE A  19      -9.125  24.964   0.923  0.00  0.00      C2   C
ATOM    248  C   ILE A  19      -9.405  23.698   1.740  0.00  0.00      C2   C
ATOM    249  O   ILE A  19     -10.032  22.810   1.130  0.00  0.00      C2   O
ATOM    250  CB  ILE A  19      -7.653  25.002   0.410  0.00  0.00      C2   C
ATOM    251  CG1 ILE A  19      -7.462  26.146  -0.565  0.00  0.00      C2   C
ATOM    252  CG2 ILE A  19      -6.942  23.707  -0.067  0.00  0.00      C2   C
ATOM    253  CD1 ILE A  19      -6.084  26.604  -1.022  0.00  0.00      C2   C
ATOM    254  H   ILE A  19      -8.607  26.817   1.984  0.00  0.00      C2   H
ATOM    255  HA  ILE A  19      -9.760  24.950   0.037  0.00  0.00      C2   H
ATOM    256  HB  ILE A  19      -7.144  25.317   1.321  0.00  0.00      C2   H
ATOM    257 HG13 ILE A  19      -7.880  27.046  -0.115  0.00  0.00      C2   H
ATOM    258 HG12 ILE A  19      -8.113  26.072  -1.436  0.00  0.00      C2   H
ATOM    259 HG21 ILE A  19      -6.903  22.830   0.580  0.00  0.00      C2   H
ATOM    260 HG22 ILE A  19      -7.373  23.288  -0.977  0.00  0.00      C2   H
ATOM    261 HG23 ILE A  19      -5.914  23.924  -0.358  0.00  0.00      C2   H
ATOM    262 HD11 ILE A  19      -5.520  27.211  -0.314  0.00  0.00      C2   H
ATOM    263 HD12 ILE A  19      -5.433  25.761  -1.256  0.00  0.00      C2   H
ATOM    264 HD13 ILE A  19      -6.190  27.288  -1.864  0.00  0.00      C2   H
ATOM    265  N   ASP A  20      -8.941  23.638   3.032  0.00  0.00      C2   N
ATOM    266  CA  ASP A  20      -9.440  22.682   4.066  0.00  0.00      C2   C
ATOM    267  C   ASP A  20     -10.955  22.515   4.174  0.00  0.00      C2   C
ATOM    268  O   ASP A  20     -11.486  21.427   4.319  0.00  0.00      C2   O
ATOM    269  CB  ASP A  20      -8.835  22.777   5.490  0.00  0.00      C2   C
ATOM    270  CG  ASP A  20      -7.341  22.736   5.581  0.00  0.00      C2   C
ATOM    271  OD1 ASP A  20      -6.674  21.970   4.880  0.00  0.00      C2   O
ATOM    272  OD2 ASP A  20      -6.911  23.109   6.652  0.00  0.00      C2   O
ATOM    273  H   ASP A  20      -8.330  24.376   3.353  0.00  0.00      C2   H
ATOM    274  HA  ASP A  20      -8.909  21.794   3.724  0.00  0.00      C2   H
ATOM    275  HB3 ASP A  20      -9.337  21.968   6.020  0.00  0.00      C2   H
ATOM    276  HB2 ASP A  20      -9.129  23.741   5.904  0.00  0.00      C2   H
ATOM    277  N   ARG A  21     -11.783  23.600   4.074  0.00  0.00      C2   N
ATOM    278  CA  ARG A  21     -13.236  23.459   4.075  0.00  0.00      C2   C
ATOM    279  C   ARG A  21     -13.741  22.689   2.830  0.00  0.00      C2   C
ATOM    280  O   ARG A  21     -14.760  22.013   2.945  0.00  0.00      C2   O
ATOM    281  CB  ARG A  21     -14.017  24.751   4.299  0.00  0.00      C2   C
ATOM    282  CG  ARG A  21     -13.821  25.492   5.582  0.00  0.00      C2   C
ATOM    283  CD  ARG A  21     -14.742  26.681   5.683  0.00  0.00      C2   C
ATOM    284  NE  ARG A  21     -14.321  27.835   4.807  0.00  0.00      C2   N
ATOM    285  CZ  ARG A  21     -13.500  28.851   5.033  0.00  0.00      C2   C
ATOM    286  NH1 ARG A  21     -12.808  28.883   6.171  0.00  0.00      C2   N
ATOM    287  NH2 ARG A  21     -13.286  29.754   4.097  0.00  0.00      C2   N
ATOM    288  H   ARG A  21     -11.362  24.517   4.132  0.00  0.00      C2   H
ATOM    289  HA  ARG A  21     -13.586  22.828   4.892  0.00  0.00      C2   H
ATOM    290  HB3 ARG A  21     -15.059  24.435   4.268  0.00  0.00      C2   H
ATOM    291  HB2 ARG A  21     -13.844  25.416   3.453  0.00  0.00      C2   H
ATOM    292  HG3 ARG A  21     -12.801  25.877   5.594  0.00  0.00      C2   H
ATOM    293  HG2 ARG A  21     -13.764  24.778   6.404  0.00  0.00      C2   H
ATOM    294  HD3 ARG A  21     -15.019  26.859   6.721  0.00  0.00      C2   H
ATOM    295  HD2 ARG A  21     -15.719  26.538   5.222  0.00  0.00      C2   H
ATOM    296  HE  ARG A  21     -14.891  27.987   3.987  0.00  0.00      C2   H
ATOM    297 HH12 ARG A  21     -11.971  29.446   6.124  0.00  0.00      C2   H
ATOM    298 HH11 ARG A  21     -12.915  28.200   6.907  0.00  0.00      C2   H
ATOM    299 HH22 ARG A  21     -12.669  30.553   4.128  0.00  0.00      C2   H
ATOM    300 HH21 ARG A  21     -13.839  29.656   3.257  0.00  0.00      C2   H
ATOM    301  N   ASN A  22     -13.005  22.806   1.709  0.00  0.00      C2   N
ATOM    302  CA  ASN A  22     -13.183  22.151   0.376  0.00  0.00      C2   C
ATOM    303  C   ASN A  22     -12.612  20.710   0.222  0.00  0.00      C2   C
ATOM    304  O   ASN A  22     -13.328  19.900  -0.313  0.00  0.00      C2   O
ATOM    305  CB  ASN A  22     -12.761  23.073  -0.797  0.00  0.00      C2   C
ATOM    306  CG  ASN A  22     -13.580  24.373  -0.728  0.00  0.00      C2   C
ATOM    307  OD1 ASN A  22     -14.754  24.499  -0.530  0.00  0.00      C2   O
ATOM    308  ND2 ASN A  22     -12.823  25.415  -0.917  0.00  0.00      C2   N
ATOM    309  H   ASN A  22     -12.312  23.539   1.732  0.00  0.00      C2   H
ATOM    310  HA  ASN A  22     -14.267  22.040   0.396  0.00  0.00      C2   H
ATOM    311  HB3 ASN A  22     -13.164  22.561  -1.670  0.00  0.00      C2   H
ATOM    312  HB2 ASN A  22     -11.675  23.154  -0.745  0.00  0.00      C2   H
ATOM    313 HD22 ASN A  22     -13.233  26.338  -0.931  0.00  0.00      C2   H
ATOM    314 HD21 ASN A  22     -11.889  25.365  -1.298  0.00  0.00      C2   H
ATOM    315  N   LEU A  23     -11.450  20.387   0.827  0.00  0.00      C2   N
ATOM    316  CA  LEU A  23     -11.030  18.966   0.918  0.00  0.00      C2   C
ATOM    317  C   LEU A  23     -11.956  17.986   1.725  0.00  0.00      C2   C
ATOM    318  O   LEU A  23     -11.940  16.773   1.576  0.00  0.00      C2   O
ATOM    319  CB  LEU A  23      -9.631  19.041   1.603  0.00  0.00      C2   C
ATOM    320  CG  LEU A  23      -8.491  19.590   0.646  0.00  0.00      C2   C
ATOM    321  CD1 LEU A  23      -7.114  19.750   1.286  0.00  0.00      C2   C
ATOM    322  CD2 LEU A  23      -8.231  18.868  -0.783  0.00  0.00      C2   C
ATOM    323  H   LEU A  23     -10.767  21.079   1.100  0.00  0.00      C2   H
ATOM    324  HA  LEU A  23     -10.950  18.544  -0.084  0.00  0.00      C2   H
ATOM    325  HB3 LEU A  23      -9.338  18.055   1.963  0.00  0.00      C2   H
ATOM    326  HB2 LEU A  23      -9.762  19.590   2.535  0.00  0.00      C2   H
ATOM    327  HG  LEU A  23      -8.805  20.585   0.332  0.00  0.00      C2   H
ATOM    328 HD11 LEU A  23      -7.387  20.175   2.252  0.00  0.00      C2   H
ATOM    329 HD12 LEU A  23      -6.615  18.819   1.555  0.00  0.00      C2   H
ATOM    330 HD13 LEU A  23      -6.416  20.315   0.669  0.00  0.00      C2   H
ATOM    331 HD21 LEU A  23      -8.478  17.825  -0.583  0.00  0.00      C2   H
ATOM    332 HD22 LEU A  23      -8.865  19.287  -1.564  0.00  0.00      C2   H
ATOM    333 HD23 LEU A  23      -7.166  18.872  -1.012  0.00  0.00      C2   H
ATOM    334  N   ARG A  24     -12.810  18.622   2.541  0.00  0.00      C2   N
ATOM    335  CA  ARG A  24     -13.947  17.935   3.263  0.00  0.00      C2   C
ATOM    336  C   ARG A  24     -15.109  17.649   2.379  0.00  0.00      C2   C
ATOM    337  O   ARG A  24     -15.803  16.715   2.693  0.00  0.00      C2   O
ATOM    338  CB  ARG A  24     -14.297  18.712   4.606  0.00  0.00      C2   C
ATOM    339  CG  ARG A  24     -15.459  18.094   5.351  0.00  0.00      C2   C
ATOM    340  CD  ARG A  24     -15.471  18.844   6.710  0.00  0.00      C2   C
ATOM    341  NE  ARG A  24     -15.836  20.234   6.682  0.00  0.00      C2   N
ATOM    342  CZ  ARG A  24     -15.537  21.131   7.612  0.00  0.00      C2   C
ATOM    343  NH1 ARG A  24     -14.912  20.876   8.713  0.00  0.00      C2   N
ATOM    344  NH2 ARG A  24     -16.059  22.424   7.494  0.00  0.00      C2   N
ATOM    345  H   ARG A  24     -12.594  19.578   2.788  0.00  0.00      C2   H
ATOM    346  HA  ARG A  24     -13.583  16.945   3.535  0.00  0.00      C2   H
ATOM    347  HB3 ARG A  24     -14.284  19.792   4.467  0.00  0.00      C2   H
ATOM    348  HB2 ARG A  24     -13.442  18.419   5.216  0.00  0.00      C2   H
ATOM    349  HG3 ARG A  24     -15.250  17.033   5.486  0.00  0.00      C2   H
ATOM    350  HG2 ARG A  24     -16.467  18.201   4.953  0.00  0.00      C2   H
ATOM    351  HD3 ARG A  24     -14.472  18.609   7.078  0.00  0.00      C2   H
ATOM    352  HD2 ARG A  24     -15.988  18.229   7.446  0.00  0.00      C2   H
ATOM    353  HE  ARG A  24     -16.567  20.479   6.030  0.00  0.00      C2   H
ATOM    354 HH12 ARG A  24     -14.525  21.650   9.233  0.00  0.00      C2   H
ATOM    355 HH11 ARG A  24     -14.437  20.005   8.903  0.00  0.00      C2   H
ATOM    356 HH22 ARG A  24     -15.814  23.115   8.189  0.00  0.00      C2   H
ATOM    357 HH21 ARG A  24     -16.617  22.779   6.731  0.00  0.00      C2   H
ATOM    358  N   GLU A  25     -15.357  18.413   1.260  0.00  0.00      C2   N
ATOM    359  CA  GLU A  25     -16.327  18.090   0.292  0.00  0.00      C2   C
ATOM    360  C   GLU A  25     -15.774  17.106  -0.714  0.00  0.00      C2   C
ATOM    361  O   GLU A  25     -16.442  16.111  -0.934  0.00  0.00      C2   O
ATOM    362  CB  GLU A  25     -16.840  19.418  -0.336  0.00  0.00      C2   C
ATOM    363  CG  GLU A  25     -17.497  20.409   0.694  0.00  0.00      C2   C
ATOM    364  CD  GLU A  25     -17.943  21.722   0.117  0.00  0.00      C2   C
ATOM    365  OE1 GLU A  25     -18.424  22.577   0.897  0.00  0.00      C2   O
ATOM    366  OE2 GLU A  25     -17.879  21.886  -1.135  0.00  0.00      C2   O
ATOM    367  H   GLU A  25     -14.765  19.213   1.087  0.00  0.00      C2   H
ATOM    368  HA  GLU A  25     -17.117  17.603   0.862  0.00  0.00      C2   H
ATOM    369  HB3 GLU A  25     -17.627  19.120  -1.029  0.00  0.00      C2   H
ATOM    370  HB2 GLU A  25     -16.114  19.928  -0.968  0.00  0.00      C2   H
ATOM    371  HG3 GLU A  25     -16.800  20.626   1.503  0.00  0.00      C2   H
ATOM    372  HG2 GLU A  25     -18.420  19.963   1.066  0.00  0.00      C2   H
ATOM    373  N   ASP A  26     -14.539  17.286  -1.100  0.00  0.00      C2   N
ATOM    374  CA  ASP A  26     -13.737  16.220  -1.809  0.00  0.00      C2   C
ATOM    375  C   ASP A  26     -13.609  14.975  -0.942  0.00  0.00      C2   C
ATOM    376  O   ASP A  26     -12.990  14.038  -1.433  0.00  0.00      C2   O
ATOM    377  CB  ASP A  26     -12.363  16.616  -2.307  0.00  0.00      C2   C
ATOM    378  CG  ASP A  26     -12.161  17.999  -3.058  0.00  0.00      C2   C
ATOM    379  OD1 ASP A  26     -13.158  18.271  -3.851  0.00  0.00      C2   O
ATOM    380  OD2 ASP A  26     -11.028  18.537  -3.107  0.00  0.00      C2   O
ATOM    381  H   ASP A  26     -14.131  18.162  -0.808  0.00  0.00      C2   H
ATOM    382  HA  ASP A  26     -14.216  15.927  -2.743  0.00  0.00      C2   H
ATOM    383  HB3 ASP A  26     -11.978  15.947  -3.077  0.00  0.00      C2   H
ATOM    384  HB2 ASP A  26     -11.619  16.771  -1.526  0.00  0.00      C2   H
ATOM    385  N   GLY A  27     -13.974  15.006   0.338  0.00  0.00      C2   N
ATOM    386  CA  GLY A  27     -13.968  13.826   1.199  0.00  0.00      C2   C
ATOM    387  C   GLY A  27     -15.135  12.841   0.823  0.00  0.00      C2   C
ATOM    388  O   GLY A  27     -14.877  11.697   0.555  0.00  0.00      C2   O
ATOM    389  H   GLY A  27     -14.086  15.941   0.703  0.00  0.00      C2   H
ATOM    390  HA3 GLY A  27     -14.272  14.185   2.182  0.00  0.00      C2   H
ATOM    391  HA2 GLY A  27     -12.983  13.371   1.302  0.00  0.00      C2   H
ATOM    392  N   GLU A  28     -16.344  13.452   0.663  0.00  0.00      C2   N
ATOM    393  CA  GLU A  28     -17.557  12.702   0.322  0.00  0.00      C2   C
ATOM    394  C   GLU A  28     -17.603  12.477  -1.228  0.00  0.00      C2   C
ATOM    395  O   GLU A  28     -17.997  11.372  -1.675  0.00  0.00      C2   O
ATOM    396  CB  GLU A  28     -18.762  13.512   0.877  0.00  0.00      C2   C
ATOM    397  CG  GLU A  28     -18.705  14.030   2.289  0.00  0.00      C2   C
ATOM    398  CD  GLU A  28     -18.519  12.987   3.342  0.00  0.00      C2   C
ATOM    399  OE1 GLU A  28     -19.452  12.136   3.429  0.00  0.00      C2   O
ATOM    400  OE2 GLU A  28     -17.411  12.988   3.960  0.00  0.00      C2   O
ATOM    401  H   GLU A  28     -16.453  14.453   0.739  0.00  0.00      C2   H
ATOM    402  HA  GLU A  28     -17.678  11.707   0.752  0.00  0.00      C2   H
ATOM    403  HB3 GLU A  28     -19.621  12.852   0.755  0.00  0.00      C2   H
ATOM    404  HB2 GLU A  28     -18.876  14.346   0.184  0.00  0.00      C2   H
ATOM    405  HG3 GLU A  28     -19.684  14.398   2.594  0.00  0.00      C2   H
ATOM    406  HG2 GLU A  28     -17.958  14.812   2.424  0.00  0.00      C2   H
ATOM    407  N   LYS A  29     -17.270  13.520  -1.985  0.00  0.00      C2   N
ATOM    408  CA  LYS A  29     -17.221  13.325  -3.435  0.00  0.00      C2   C
ATOM    409  C   LYS A  29     -16.431  12.044  -4.019  0.00  0.00      C2   C
ATOM    410  O   LYS A  29     -16.993  11.216  -4.731  0.00  0.00      C2   O
ATOM    411  CB  LYS A  29     -16.656  14.621  -4.149  0.00  0.00      C2   C
ATOM    412  CG  LYS A  29     -16.916  14.743  -5.639  0.00  0.00      C2   C
ATOM    413  CD  LYS A  29     -18.367  14.365  -6.150  0.00  0.00      C2   C
ATOM    414  CE  LYS A  29     -18.527  14.609  -7.661  0.00  0.00      C2   C
ATOM    415  NZ  LYS A  29     -18.952  15.972  -7.898  0.00  0.00      C2   N
ATOM    416  H   LYS A  29     -16.909  14.410  -1.673  0.00  0.00      C2   H
ATOM    417  HA  LYS A  29     -18.293  13.192  -3.578  0.00  0.00      C2   H
ATOM    418  HB3 LYS A  29     -15.573  14.578  -4.032  0.00  0.00      C2   H
ATOM    419  HB2 LYS A  29     -16.993  15.534  -3.658  0.00  0.00      C2   H
ATOM    420  HG3 LYS A  29     -16.224  14.131  -6.217  0.00  0.00      C2   H
ATOM    421  HG2 LYS A  29     -16.658  15.765  -5.917  0.00  0.00      C2   H
ATOM    422  HD3 LYS A  29     -19.124  14.867  -5.548  0.00  0.00      C2   H
ATOM    423  HD2 LYS A  29     -18.565  13.305  -5.997  0.00  0.00      C2   H
ATOM    424  HE3 LYS A  29     -19.339  13.976  -8.020  0.00  0.00      C2   H
ATOM    425  HE2 LYS A  29     -17.580  14.462  -8.180  0.00  0.00      C2   H
ATOM    426  HZ1 LYS A  29     -18.319  16.618  -7.449  0.00  0.00      C2   H
ATOM    427  HZ2 LYS A  29     -19.000  16.253  -8.867  0.00  0.00      C2   H
ATOM    428  HZ3 LYS A  29     -19.907  16.093  -7.591  0.00  0.00      C2   H
ATOM    429  N   ALA A  30     -15.195  11.837  -3.546  0.00  0.00      C2   N
ATOM    430  CA  ALA A  30     -14.302  10.813  -3.976  0.00  0.00      C2   C
ATOM    431  C   ALA A  30     -14.918   9.453  -3.607  0.00  0.00      C2   C
ATOM    432  O   ALA A  30     -14.685   8.536  -4.365  0.00  0.00      C2   O
ATOM    433  CB  ALA A  30     -12.987  10.850  -3.234  0.00  0.00      C2   C
ATOM    434  H   ALA A  30     -14.753  12.431  -2.859  0.00  0.00      C2   H
ATOM    435  HA  ALA A  30     -14.111  10.755  -5.048  0.00  0.00      C2   H
ATOM    436  HB1 ALA A  30     -13.048  10.436  -2.228  0.00  0.00      C2   H
ATOM    437  HB2 ALA A  30     -12.307  10.281  -3.869  0.00  0.00      C2   H
ATOM    438  HB3 ALA A  30     -12.640  11.881  -3.166  0.00  0.00      C2   H
ATOM    439  N   ALA A  31     -15.693   9.310  -2.531  0.00  0.00      C2   N
ATOM    440  CA  ALA A  31     -16.276   8.094  -2.124  0.00  0.00      C2   C
ATOM    441  C   ALA A  31     -17.530   7.779  -2.959  0.00  0.00      C2   C
ATOM    442  O   ALA A  31     -18.039   6.644  -2.844  0.00  0.00      C2   O
ATOM    443  CB  ALA A  31     -16.659   8.058  -0.611  0.00  0.00      C2   C
ATOM    444  H   ALA A  31     -16.026  10.139  -2.059  0.00  0.00      C2   H
ATOM    445  HA  ALA A  31     -15.512   7.321  -2.206  0.00  0.00      C2   H
ATOM    446  HB1 ALA A  31     -15.970   8.651  -0.011  0.00  0.00      C2   H
ATOM    447  HB2 ALA A  31     -17.643   8.443  -0.344  0.00  0.00      C2   H
ATOM    448  HB3 ALA A  31     -16.519   7.086  -0.138  0.00  0.00      C2   H
ATOM    449  N   ARG A  32     -18.100   8.689  -3.793  0.00  0.00      C2   N
ATOM    450  CA  ARG A  32     -19.214   8.538  -4.723  0.00  0.00      C2   C
ATOM    451  C   ARG A  32     -18.789   8.064  -6.110  0.00  0.00      C2   C
ATOM    452  O   ARG A  32     -19.590   7.576  -6.857  0.00  0.00      C2   O
ATOM    453  CB  ARG A  32     -19.927   9.883  -4.745  0.00  0.00      C2   C
ATOM    454  CG  ARG A  32     -21.232  10.088  -5.524  0.00  0.00      C2   C
ATOM    455  CD  ARG A  32     -21.641  11.556  -5.440  0.00  0.00      C2   C
ATOM    456  NE  ARG A  32     -21.935  11.926  -4.030  0.00  0.00      C2   N
ATOM    457  CZ  ARG A  32     -21.680  13.067  -3.416  0.00  0.00      C2   C
ATOM    458  NH1 ARG A  32     -21.146  14.068  -4.092  0.00  0.00      C2   N
ATOM    459  NH2 ARG A  32     -21.814  13.050  -2.118  0.00  0.00      C2   N
ATOM    460  H   ARG A  32     -17.662   9.588  -3.929  0.00  0.00      C2   H
ATOM    461  HA  ARG A  32     -19.962   7.870  -4.296  0.00  0.00      C2   H
ATOM    462  HB3 ARG A  32     -19.218  10.639  -5.085  0.00  0.00      C2   H
ATOM    463  HB2 ARG A  32     -19.997  10.167  -3.695  0.00  0.00      C2   H
ATOM    464  HG3 ARG A  32     -21.984   9.367  -5.205  0.00  0.00      C2   H
ATOM    465  HG2 ARG A  32     -21.115   9.815  -6.573  0.00  0.00      C2   H
ATOM    466  HD3 ARG A  32     -22.545  11.540  -6.050  0.00  0.00      C2   H
ATOM    467  HD2 ARG A  32     -20.907  12.263  -5.826  0.00  0.00      C2   H
ATOM    468  HE  ARG A  32     -22.339  11.183  -3.478  0.00  0.00      C2   H
ATOM    469 HH12 ARG A  32     -20.713  14.911  -3.744  0.00  0.00      C2   H
ATOM    470 HH11 ARG A  32     -21.120  14.011  -5.101  0.00  0.00      C2   H
ATOM    471 HH22 ARG A  32     -21.529  13.908  -1.668  0.00  0.00      C2   H
ATOM    472 HH21 ARG A  32     -22.069  12.235  -1.578  0.00  0.00      C2   H
ATOM    473  N   GLU A  33     -17.505   8.300  -6.491  0.00  0.00      C2   N
ATOM    474  CA  GLU A  33     -16.744   7.767  -7.630  0.00  0.00      C2   C
ATOM    475  C   GLU A  33     -16.279   6.357  -7.199  0.00  0.00      C2   C
ATOM    476  O   GLU A  33     -15.400   6.332  -6.391  0.00  0.00      C2   O
ATOM    477  CB  GLU A  33     -15.508   8.682  -7.928  0.00  0.00      C2   C
ATOM    478  CG  GLU A  33     -16.045  10.056  -8.324  0.00  0.00      C2   C
ATOM    479  CD  GLU A  33     -14.968  11.078  -8.730  0.00  0.00      C2   C
ATOM    480  OE1 GLU A  33     -15.325  12.198  -9.202  0.00  0.00      C2   O
ATOM    481  OE2 GLU A  33     -13.753  10.887  -8.426  0.00  0.00      C2   O
ATOM    482  H   GLU A  33     -16.828   8.592  -5.802  0.00  0.00      C2   H
ATOM    483  HA  GLU A  33     -17.400   7.746  -8.501  0.00  0.00      C2   H
ATOM    484  HB3 GLU A  33     -15.155   8.115  -8.789  0.00  0.00      C2   H
ATOM    485  HB2 GLU A  33     -14.763   8.668  -7.132  0.00  0.00      C2   H
ATOM    486  HG3 GLU A  33     -16.551  10.594  -7.522  0.00  0.00      C2   H
ATOM    487  HG2 GLU A  33     -16.850   9.972  -9.055  0.00  0.00      C2   H
ATOM    488  N   VAL A  34     -16.747   5.315  -7.838  0.00  0.00      C2   N
ATOM    489  CA  VAL A  34     -16.172   4.009  -7.848  0.00  0.00      C2   C
ATOM    490  C   VAL A  34     -15.233   4.018  -9.147  0.00  0.00      C2   C
ATOM    491  O   VAL A  34     -15.763   4.524 -10.165  0.00  0.00      C2   O
ATOM    492  CB  VAL A  34     -17.348   2.961  -8.025  0.00  0.00      C2   C
ATOM    493  CG1 VAL A  34     -16.860   1.506  -8.375  0.00  0.00      C2   C
ATOM    494  CG2 VAL A  34     -18.249   2.867  -6.741  0.00  0.00      C2   C
ATOM    495  H   VAL A  34     -17.574   5.485  -8.392  0.00  0.00      C2   H
ATOM    496  HA  VAL A  34     -15.545   3.855  -6.969  0.00  0.00      C2   H
ATOM    497  HB  VAL A  34     -18.035   3.136  -8.853  0.00  0.00      C2   H
ATOM    498 HG11 VAL A  34     -16.200   1.510  -9.242  0.00  0.00      C2   H
ATOM    499 HG12 VAL A  34     -16.280   1.116  -7.538  0.00  0.00      C2   H
ATOM    500 HG13 VAL A  34     -17.732   0.890  -8.595  0.00  0.00      C2   H
ATOM    501 HG21 VAL A  34     -18.713   3.842  -6.595  0.00  0.00      C2   H
ATOM    502 HG22 VAL A  34     -19.101   2.187  -6.702  0.00  0.00      C2   H
ATOM    503 HG23 VAL A  34     -17.604   2.601  -5.904  0.00  0.00      C2   H
ATOM    504  N   LYS A  35     -13.942   3.526  -9.072  0.00  0.00      C2   N
ATOM    505  CA  LYS A  35     -13.004   3.552 -10.181  0.00  0.00      C2   C
ATOM    506  C   LYS A  35     -13.058   2.106 -10.670  0.00  0.00      C2   C
ATOM    507  O   LYS A  35     -12.777   1.256  -9.835  0.00  0.00      C2   O
ATOM    508  CB  LYS A  35     -11.693   4.021  -9.561  0.00  0.00      C2   C
ATOM    509  CG  LYS A  35     -11.433   5.554  -9.384  0.00  0.00      C2   C
ATOM    510  CD  LYS A  35     -12.246   6.392  -8.408  0.00  0.00      C2   C
ATOM    511  CE  LYS A  35     -11.964   6.014  -6.873  0.00  0.00      C2   C
ATOM    512  NZ  LYS A  35     -12.782   6.798  -5.940  0.00  0.00      C2   N
ATOM    513  H   LYS A  35     -13.575   3.176  -8.199  0.00  0.00      C2   H
ATOM    514  HA  LYS A  35     -13.258   4.143 -11.061  0.00  0.00      C2   H
ATOM    515  HB3 LYS A  35     -11.006   3.538 -10.255  0.00  0.00      C2   H
ATOM    516  HB2 LYS A  35     -11.444   3.606  -8.584  0.00  0.00      C2   H
ATOM    517  HG3 LYS A  35     -11.497   6.078 -10.338  0.00  0.00      C2   H
ATOM    518  HG2 LYS A  35     -10.374   5.645  -9.142  0.00  0.00      C2   H
ATOM    519  HD3 LYS A  35     -13.274   6.294  -8.759  0.00  0.00      C2   H
ATOM    520  HD2 LYS A  35     -11.980   7.431  -8.602  0.00  0.00      C2   H
ATOM    521  HE3 LYS A  35     -10.905   6.132  -6.644  0.00  0.00      C2   H
ATOM    522  HE2 LYS A  35     -12.135   4.945  -6.750  0.00  0.00      C2   H
ATOM    523  HZ1 LYS A  35     -13.778   6.797  -6.108  0.00  0.00      C2   H
ATOM    524  HZ2 LYS A  35     -12.538   6.593  -4.982  0.00  0.00      C2   H
ATOM    525  HZ3 LYS A  35     -12.539   7.767  -6.090  0.00  0.00      C2   H
ATOM    526  N   LEU A  36     -13.441   1.854 -11.942  0.00  0.00      C2   N
ATOM    527  CA  LEU A  36     -13.358   0.534 -12.616  0.00  0.00      C2   C
ATOM    528  C   LEU A  36     -12.378   0.665 -13.783  0.00  0.00      C2   C
ATOM    529  O   LEU A  36     -12.061   1.810 -14.085  0.00  0.00      C2   O
ATOM    530  CB  LEU A  36     -14.769   0.068 -13.108  0.00  0.00      C2   C
ATOM    531  CG  LEU A  36     -15.708  -0.297 -11.921  0.00  0.00      C2   C
ATOM    532  CD1 LEU A  36     -17.157  -0.298 -12.404  0.00  0.00      C2   C
ATOM    533  CD2 LEU A  36     -15.318  -1.568 -11.099  0.00  0.00      C2   C
ATOM    534  H   LEU A  36     -13.735   2.617 -12.534  0.00  0.00      C2   H
ATOM    535  HA  LEU A  36     -12.867  -0.127 -11.902  0.00  0.00      C2   H
ATOM    536  HB3 LEU A  36     -14.667  -0.687 -13.888  0.00  0.00      C2   H
ATOM    537  HB2 LEU A  36     -15.223   0.974 -13.509  0.00  0.00      C2   H
ATOM    538  HG  LEU A  36     -15.670   0.555 -11.242  0.00  0.00      C2   H
ATOM    539 HD11 LEU A  36     -17.386   0.556 -13.041  0.00  0.00      C2   H
ATOM    540 HD12 LEU A  36     -17.428  -1.135 -13.047  0.00  0.00      C2   H
ATOM    541 HD13 LEU A  36     -17.786  -0.298 -11.514  0.00  0.00      C2   H
ATOM    542 HD21 LEU A  36     -15.187  -1.310 -10.048  0.00  0.00      C2   H
ATOM    543 HD22 LEU A  36     -16.029  -2.382 -11.241  0.00  0.00      C2   H
ATOM    544 HD23 LEU A  36     -14.304  -1.874 -11.356  0.00  0.00      C2   H
ATOM    545  N   LEU A  37     -11.918  -0.458 -14.285  0.00  0.00      C2   N
ATOM    546  CA  LEU A  37     -11.055  -0.521 -15.406  0.00  0.00      C2   C
ATOM    547  C   LEU A  37     -11.606  -1.543 -16.493  0.00  0.00      C2   C
ATOM    548  O   LEU A  37     -11.905  -2.636 -16.092  0.00  0.00      C2   O
ATOM    549  CB  LEU A  37      -9.679  -1.001 -14.792  0.00  0.00      C2   C
ATOM    550  CG  LEU A  37      -8.584  -1.367 -15.798  0.00  0.00      C2   C
ATOM    551  CD1 LEU A  37      -8.406  -0.298 -16.912  0.00  0.00      C2   C
ATOM    552  CD2 LEU A  37      -7.237  -1.718 -15.115  0.00  0.00      C2   C
ATOM    553  H   LEU A  37     -12.177  -1.380 -13.965  0.00  0.00      C2   H
ATOM    554  HA  LEU A  37     -10.977   0.478 -15.836  0.00  0.00      C2   H
ATOM    555  HB3 LEU A  37      -9.865  -1.958 -14.305  0.00  0.00      C2   H
ATOM    556  HB2 LEU A  37      -9.440  -0.371 -13.935  0.00  0.00      C2   H
ATOM    557  HG  LEU A  37      -8.854  -2.267 -16.350  0.00  0.00      C2   H
ATOM    558 HD11 LEU A  37      -8.682   0.697 -16.565  0.00  0.00      C2   H
ATOM    559 HD12 LEU A  37      -7.407  -0.128 -17.313  0.00  0.00      C2   H
ATOM    560 HD13 LEU A  37      -9.073  -0.632 -17.708  0.00  0.00      C2   H
ATOM    561 HD21 LEU A  37      -6.402  -1.785 -15.813  0.00  0.00      C2   H
ATOM    562 HD22 LEU A  37      -6.965  -0.972 -14.368  0.00  0.00      C2   H
ATOM    563 HD23 LEU A  37      -7.376  -2.645 -14.560  0.00  0.00      C2   H
ATOM    564  N   LEU A  38     -11.754  -1.113 -17.753  0.00  0.00      C2   N
ATOM    565  CA  LEU A  38     -12.293  -1.725 -18.926  0.00  0.00      C2   C
ATOM    566  C   LEU A  38     -11.113  -2.168 -19.780  0.00  0.00      C2   C
ATOM    567  O   LEU A  38     -10.309  -1.348 -20.241  0.00  0.00      C2   O
ATOM    568  CB  LEU A  38     -13.261  -0.727 -19.630  0.00  0.00      C2   C
ATOM    569  CG  LEU A  38     -13.990  -1.348 -20.833  0.00  0.00      C2   C
ATOM    570  CD1 LEU A  38     -14.885  -2.511 -20.369  0.00  0.00      C2   C
ATOM    571  CD2 LEU A  38     -14.728  -0.249 -21.577  0.00  0.00      C2   C
ATOM    572  H   LEU A  38     -11.704  -0.107 -17.832  0.00  0.00      C2   H
ATOM    573  HA  LEU A  38     -12.888  -2.564 -18.567  0.00  0.00      C2   H
ATOM    574  HB3 LEU A  38     -12.685   0.138 -19.960  0.00  0.00      C2   H
ATOM    575  HB2 LEU A  38     -13.935  -0.328 -18.872  0.00  0.00      C2   H
ATOM    576  HG  LEU A  38     -13.292  -1.802 -21.536  0.00  0.00      C2   H
ATOM    577 HD11 LEU A  38     -15.889  -2.331 -20.755  0.00  0.00      C2   H
ATOM    578 HD12 LEU A  38     -14.624  -3.420 -20.910  0.00  0.00      C2   H
ATOM    579 HD13 LEU A  38     -14.877  -2.564 -19.280  0.00  0.00      C2   H
ATOM    580 HD21 LEU A  38     -14.465   0.770 -21.289  0.00  0.00      C2   H
ATOM    581 HD22 LEU A  38     -14.426  -0.336 -22.620  0.00  0.00      C2   H
ATOM    582 HD23 LEU A  38     -15.798  -0.454 -21.624  0.00  0.00      C2   H
ATOM    583  N   LEU A  39     -10.952  -3.498 -19.949  0.00  0.00      C2   N
ATOM    584  CA  LEU A  39      -9.870  -4.134 -20.680  0.00  0.00      C2   C
ATOM    585  C   LEU A  39     -10.563  -4.879 -21.809  0.00  0.00      C2   C
ATOM    586  O   LEU A  39     -11.625  -5.430 -21.581  0.00  0.00      C2   O
ATOM    587  CB  LEU A  39      -9.048  -4.996 -19.833  0.00  0.00      C2   C
ATOM    588  CG  LEU A  39      -7.855  -4.358 -19.091  0.00  0.00      C2   C
ATOM    589  CD1 LEU A  39      -7.139  -5.259 -18.107  0.00  0.00      C2   C
ATOM    590  CD2 LEU A  39      -6.767  -3.724 -20.058  0.00  0.00      C2   C
ATOM    591  H   LEU A  39     -11.668  -4.093 -19.557  0.00  0.00      C2   H
ATOM    592  HA  LEU A  39      -9.169  -3.521 -21.247  0.00  0.00      C2   H
ATOM    593  HB3 LEU A  39      -8.736  -5.826 -20.466  0.00  0.00      C2   H
ATOM    594  HB2 LEU A  39      -9.723  -5.479 -19.127  0.00  0.00      C2   H
ATOM    595  HG  LEU A  39      -8.234  -3.532 -18.489  0.00  0.00      C2   H
ATOM    596 HD11 LEU A  39      -7.121  -6.234 -18.593  0.00  0.00      C2   H
ATOM    597 HD12 LEU A  39      -6.119  -5.028 -17.800  0.00  0.00      C2   H
ATOM    598 HD13 LEU A  39      -7.621  -5.451 -17.148  0.00  0.00      C2   H
ATOM    599 HD21 LEU A  39      -6.167  -3.045 -19.452  0.00  0.00      C2   H
ATOM    600 HD22 LEU A  39      -6.061  -4.443 -20.474  0.00  0.00      C2   H
ATOM    601 HD23 LEU A  39      -7.125  -3.129 -20.898  0.00  0.00      C2   H
ATOM    602  N   GLY A  40     -10.059  -4.746 -23.048  0.00  0.00      C2   N
ATOM    603  CA  GLY A  40     -10.601  -5.570 -24.131  0.00  0.00      C2   C
ATOM    604  C   GLY A  40      -9.598  -5.422 -25.224  0.00  0.00      C2   C
ATOM    605  O   GLY A  40      -9.270  -4.262 -25.632  0.00  0.00      C2   O
ATOM    606  H   GLY A  40      -9.189  -4.294 -23.287  0.00  0.00      C2   H
ATOM    607  HA3 GLY A  40     -11.613  -5.268 -24.401  0.00  0.00      C2   H
ATOM    608  HA2 GLY A  40     -10.673  -6.623 -23.862  0.00  0.00      C2   H
ATOM    609  N   ALA A  41      -8.914  -6.543 -25.589  0.00  0.00      C2   N
ATOM    610  CA  ALA A  41      -7.978  -6.756 -26.682  0.00  0.00      C2   C
ATOM    611  C   ALA A  41      -8.704  -6.962 -27.994  0.00  0.00      C2   C
ATOM    612  O   ALA A  41      -9.731  -7.564 -27.991  0.00  0.00      C2   O
ATOM    613  CB  ALA A  41      -7.056  -7.944 -26.420  0.00  0.00      C2   C
ATOM    614  H   ALA A  41      -9.341  -7.406 -25.284  0.00  0.00      C2   H
ATOM    615  HA  ALA A  41      -7.449  -5.864 -27.017  0.00  0.00      C2   H
ATOM    616  HB1 ALA A  41      -6.185  -7.585 -25.872  0.00  0.00      C2   H
ATOM    617  HB2 ALA A  41      -7.492  -8.801 -25.907  0.00  0.00      C2   H
ATOM    618  HB3 ALA A  41      -6.741  -8.237 -27.421  0.00  0.00      C2   H
ATOM    619  N   GLY A  42      -8.062  -6.521 -29.117  0.00  0.00      C2   N
ATOM    620  CA  GLY A  42      -8.589  -6.728 -30.473  0.00  0.00      C2   C
ATOM    621  C   GLY A  42      -9.881  -5.956 -30.560  0.00  0.00      C2   C
ATOM    622  O   GLY A  42     -10.041  -4.850 -30.042  0.00  0.00      C2   O
ATOM    623  H   GLY A  42      -7.151  -6.091 -29.042  0.00  0.00      C2   H
ATOM    624  HA3 GLY A  42      -8.808  -7.774 -30.685  0.00  0.00      C2   H
ATOM    625  HA2 GLY A  42      -7.836  -6.323 -31.149  0.00  0.00      C2   H
ATOM    626  N   GLU A  43     -10.919  -6.556 -31.158  0.00  0.00      C2   N
ATOM    627  CA  GLU A  43     -12.318  -6.142 -31.089  0.00  0.00      C2   C
ATOM    628  C   GLU A  43     -12.908  -7.210 -30.187  0.00  0.00      C2   C
ATOM    629  O   GLU A  43     -13.225  -8.263 -30.731  0.00  0.00      C2   O
ATOM    630  CB  GLU A  43     -12.991  -6.020 -32.448  0.00  0.00      C2   C
ATOM    631  CG  GLU A  43     -12.178  -5.081 -33.361  0.00  0.00      C2   C
ATOM    632  CD  GLU A  43     -13.021  -4.531 -34.544  0.00  0.00      C2   C
ATOM    633  OE1 GLU A  43     -13.074  -3.312 -34.716  0.00  0.00      C2   O
ATOM    634  OE2 GLU A  43     -13.646  -5.336 -35.257  0.00  0.00      C2   O
ATOM    635  H   GLU A  43     -10.734  -7.535 -31.320  0.00  0.00      C2   H
ATOM    636  HA  GLU A  43     -12.398  -5.149 -30.645  0.00  0.00      C2   H
ATOM    637  HB3 GLU A  43     -13.971  -5.553 -32.353  0.00  0.00      C2   H
ATOM    638  HB2 GLU A  43     -13.169  -6.991 -32.911  0.00  0.00      C2   H
ATOM    639  HG3 GLU A  43     -11.315  -5.615 -33.759  0.00  0.00      C2   H
ATOM    640  HG2 GLU A  43     -11.674  -4.265 -32.843  0.00  0.00      C2   H
ATOM    641  N   SER A  44     -13.147  -6.905 -28.897  0.00  0.00      C2   N
ATOM    642  CA  SER A  44     -13.767  -7.756 -27.920  0.00  0.00      C2   C
ATOM    643  C   SER A  44     -15.254  -7.337 -27.699  0.00  0.00      C2   C
ATOM    644  O   SER A  44     -15.893  -8.151 -27.060  0.00  0.00      C2   O
ATOM    645  CB  SER A  44     -12.934  -7.689 -26.672  0.00  0.00      C2   C
ATOM    646  OG  SER A  44     -13.028  -6.355 -26.213  0.00  0.00      C2   O
ATOM    647  H   SER A  44     -12.987  -5.970 -28.549  0.00  0.00      C2   H
ATOM    648  HA  SER A  44     -13.759  -8.801 -28.229  0.00  0.00      C2   H
ATOM    649  HB3 SER A  44     -11.946  -8.132 -26.796  0.00  0.00      C2   H
ATOM    650  HB2 SER A  44     -13.435  -8.261 -25.891  0.00  0.00      C2   H
ATOM    651  HG  SER A  44     -12.351  -5.816 -26.629  0.00  0.00      C2   H
ATOM    652  N   GLY A  45     -15.649  -6.181 -28.235  0.00  0.00      C2   N
ATOM    653  CA  GLY A  45     -17.044  -5.684 -28.129  0.00  0.00      C2   C
ATOM    654  C   GLY A  45     -17.160  -4.613 -26.981  0.00  0.00      C2   C
ATOM    655  O   GLY A  45     -18.274  -4.148 -26.784  0.00  0.00      C2   O
ATOM    656  H   GLY A  45     -15.032  -5.502 -28.656  0.00  0.00      C2   H
ATOM    657  HA3 GLY A  45     -17.710  -6.499 -27.845  0.00  0.00      C2   H
ATOM    658  HA2 GLY A  45     -17.292  -5.300 -29.119  0.00  0.00      C2   H
ATOM    659  N   LYS A  46     -16.090  -4.195 -26.336  0.00  0.00      C2   N
ATOM    660  CA  LYS A  46     -16.092  -3.208 -25.275  0.00  0.00      C2   C
ATOM    661  C   LYS A  46     -16.703  -1.837 -25.719  0.00  0.00      C2   C
ATOM    662  O   LYS A  46     -17.375  -1.148 -24.949  0.00  0.00      C2   O
ATOM    663  CB  LYS A  46     -14.593  -3.081 -24.708  0.00  0.00      C2   C
ATOM    664  CG  LYS A  46     -13.638  -2.169 -25.471  0.00  0.00      C2   C
ATOM    665  CD  LYS A  46     -12.220  -2.115 -24.846  0.00  0.00      C2   C
ATOM    666  CE  LYS A  46     -11.145  -1.554 -25.790  0.00  0.00      C2   C
ATOM    667  NZ  LYS A  46     -11.431  -0.135 -26.034  0.00  0.00      C2   N
ATOM    668  H   LYS A  46     -15.179  -4.603 -26.486  0.00  0.00      C2   H
ATOM    669  HA  LYS A  46     -16.719  -3.624 -24.486  0.00  0.00      C2   H
ATOM    670  HB3 LYS A  46     -14.104  -4.004 -24.395  0.00  0.00      C2   H
ATOM    671  HB2 LYS A  46     -14.671  -2.631 -23.718  0.00  0.00      C2   H
ATOM    672  HG3 LYS A  46     -14.047  -1.164 -25.573  0.00  0.00      C2   H
ATOM    673  HG2 LYS A  46     -13.574  -2.525 -26.500  0.00  0.00      C2   H
ATOM    674  HD3 LYS A  46     -11.968  -3.105 -24.467  0.00  0.00      C2   H
ATOM    675  HD2 LYS A  46     -12.205  -1.409 -24.016  0.00  0.00      C2   H
ATOM    676  HE3 LYS A  46     -11.132  -2.133 -26.714  0.00  0.00      C2   H
ATOM    677  HE2 LYS A  46     -10.104  -1.641 -25.480  0.00  0.00      C2   H
ATOM    678  HZ1 LYS A  46     -10.739   0.192 -26.693  0.00  0.00      C2   H
ATOM    679  HZ2 LYS A  46     -12.371   0.002 -26.379  0.00  0.00      C2   H
ATOM    680  HZ3 LYS A  46     -11.349   0.374 -25.165  0.00  0.00      C2   H
ATOM    681  N   SER A  47     -16.513  -1.513 -26.989  0.00  0.00      C2   N
ATOM    682  CA  SER A  47     -17.106  -0.362 -27.682  0.00  0.00      C2   C
ATOM    683  C   SER A  47     -18.637  -0.303 -27.528  0.00  0.00      C2   C
ATOM    684  O   SER A  47     -19.251   0.721 -27.144  0.00  0.00      C2   O
ATOM    685  CB  SER A  47     -16.604  -0.344 -29.139  0.00  0.00      C2   C
ATOM    686  OG  SER A  47     -16.954  -1.485 -29.865  0.00  0.00      C2   O
ATOM    687  H   SER A  47     -15.900  -2.016 -27.614  0.00  0.00      C2   H
ATOM    688  HA  SER A  47     -16.517   0.485 -27.330  0.00  0.00      C2   H
ATOM    689  HB3 SER A  47     -15.514  -0.347 -29.123  0.00  0.00      C2   H
ATOM    690  HB2 SER A  47     -16.925   0.579 -29.621  0.00  0.00      C2   H
ATOM    691  HG  SER A  47     -16.186  -2.062 -29.854  0.00  0.00      C2   H
ATOM    692  N   THR A  48     -19.272  -1.447 -27.628  0.00  0.00      C2   N
ATOM    693  CA  THR A  48     -20.697  -1.667 -27.269  0.00  0.00      C2   C
ATOM    694  C   THR A  48     -21.072  -1.585 -25.744  0.00  0.00      C2   C
ATOM    695  O   THR A  48     -22.144  -1.080 -25.431  0.00  0.00      C2   O
ATOM    696  CB  THR A  48     -21.222  -3.035 -27.827  0.00  0.00      C2   C
ATOM    697  OG1 THR A  48     -20.959  -3.181 -29.207  0.00  0.00      C2   O
ATOM    698  CG2 THR A  48     -22.639  -3.624 -27.673  0.00  0.00      C2   C
ATOM    699  H   THR A  48     -18.744  -2.212 -28.021  0.00  0.00      C2   H
ATOM    700  HA  THR A  48     -21.264  -0.949 -27.862  0.00  0.00      C2   H
ATOM    701  HB  THR A  48     -20.540  -3.725 -27.330  0.00  0.00      C2   H
ATOM    702  HG1 THR A  48     -21.344  -2.495 -29.758  0.00  0.00      C2   H
ATOM    703 HG21 THR A  48     -23.089  -3.499 -26.688  0.00  0.00      C2   H
ATOM    704 HG22 THR A  48     -23.335  -2.994 -28.226  0.00  0.00      C2   H
ATOM    705 HG23 THR A  48     -22.636  -4.686 -27.921  0.00  0.00      C2   H
ATOM    706  N   ILE A  49     -20.198  -2.023 -24.873  0.00  0.00      C2   N
ATOM    707  CA  ILE A  49     -20.308  -1.917 -23.384  0.00  0.00      C2   C
ATOM    708  C   ILE A  49     -20.325  -0.424 -22.967  0.00  0.00      C2   C
ATOM    709  O   ILE A  49     -21.141  -0.084 -22.098  0.00  0.00      C2   O
ATOM    710  CB  ILE A  49     -19.149  -2.624 -22.622  0.00  0.00      C2   C
ATOM    711  CG1 ILE A  49     -18.934  -4.128 -22.946  0.00  0.00      C2   C
ATOM    712  CG2 ILE A  49     -19.068  -2.361 -21.090  0.00  0.00      C2   C
ATOM    713  CD1 ILE A  49     -19.965  -5.028 -22.278  0.00  0.00      C2   C
ATOM    714  H   ILE A  49     -19.359  -2.415 -25.275  0.00  0.00      C2   H
ATOM    715  HA  ILE A  49     -21.259  -2.300 -23.014  0.00  0.00      C2   H
ATOM    716  HB  ILE A  49     -18.266  -2.080 -22.955  0.00  0.00      C2   H
ATOM    717 HG13 ILE A  49     -17.883  -4.310 -22.718  0.00  0.00      C2   H
ATOM    718 HG12 ILE A  49     -18.998  -4.230 -24.029  0.00  0.00      C2   H
ATOM    719 HG21 ILE A  49     -18.218  -2.951 -20.746  0.00  0.00      C2   H
ATOM    720 HG22 ILE A  49     -18.808  -1.330 -20.853  0.00  0.00      C2   H
ATOM    721 HG23 ILE A  49     -19.911  -2.786 -20.545  0.00  0.00      C2   H
ATOM    722 HD11 ILE A  49     -19.988  -5.932 -22.887  0.00  0.00      C2   H
ATOM    723 HD12 ILE A  49     -19.811  -5.261 -21.225  0.00  0.00      C2   H
ATOM    724 HD13 ILE A  49     -20.953  -4.601 -22.453  0.00  0.00      C2   H
ATOM    725  N   VAL A  50     -19.465   0.429 -23.606  0.00  0.00      C2   N
ATOM    726  CA  VAL A  50     -19.459   1.921 -23.370  0.00  0.00      C2   C
ATOM    727  C   VAL A  50     -20.819   2.560 -23.629  0.00  0.00      C2   C
ATOM    728  O   VAL A  50     -21.359   3.171 -22.733  0.00  0.00      C2   O
ATOM    729  CB  VAL A  50     -18.274   2.581 -24.080  0.00  0.00      C2   C
ATOM    730  CG1 VAL A  50     -18.340   4.122 -24.291  0.00  0.00      C2   C
ATOM    731  CG2 VAL A  50     -16.960   2.258 -23.413  0.00  0.00      C2   C
ATOM    732  H   VAL A  50     -18.885  -0.075 -24.262  0.00  0.00      C2   H
ATOM    733  HA  VAL A  50     -19.294   2.131 -22.314  0.00  0.00      C2   H
ATOM    734  HB  VAL A  50     -18.160   2.228 -25.105  0.00  0.00      C2   H
ATOM    735 HG11 VAL A  50     -17.380   4.479 -24.664  0.00  0.00      C2   H
ATOM    736 HG12 VAL A  50     -19.081   4.575 -24.950  0.00  0.00      C2   H
ATOM    737 HG13 VAL A  50     -18.481   4.528 -23.289  0.00  0.00      C2   H
ATOM    738 HG21 VAL A  50     -16.982   2.524 -22.356  0.00  0.00      C2   H
ATOM    739 HG22 VAL A  50     -16.632   1.218 -23.409  0.00  0.00      C2   H
ATOM    740 HG23 VAL A  50     -16.071   2.743 -23.818  0.00  0.00      C2   H
ATOM    741  N   LYS A  51     -21.315   2.399 -24.851  0.00  0.00      C2   N
ATOM    742  CA  LYS A  51     -22.691   2.841 -25.191  0.00  0.00      C2   C
ATOM    743  C   LYS A  51     -23.794   2.242 -24.276  0.00  0.00      C2   C
ATOM    744  O   LYS A  51     -24.730   2.944 -23.934  0.00  0.00      C2   O
ATOM    745  CB  LYS A  51     -22.977   2.532 -26.713  0.00  0.00      C2   C
ATOM    746  CG  LYS A  51     -22.207   3.429 -27.736  0.00  0.00      C2   C
ATOM    747  CD  LYS A  51     -22.658   2.965 -29.194  0.00  0.00      C2   C
ATOM    748  CE  LYS A  51     -22.225   3.866 -30.390  0.00  0.00      C2   C
ATOM    749  NZ  LYS A  51     -22.878   5.158 -30.397  0.00  0.00      C2   N
ATOM    750  H   LYS A  51     -20.924   1.747 -25.515  0.00  0.00      C2   H
ATOM    751  HA  LYS A  51     -22.731   3.915 -25.011  0.00  0.00      C2   H
ATOM    752  HB3 LYS A  51     -24.066   2.499 -26.753  0.00  0.00      C2   H
ATOM    753  HB2 LYS A  51     -22.723   1.476 -26.801  0.00  0.00      C2   H
ATOM    754  HG3 LYS A  51     -21.144   3.324 -27.521  0.00  0.00      C2   H
ATOM    755  HG2 LYS A  51     -22.523   4.467 -27.631  0.00  0.00      C2   H
ATOM    756  HD3 LYS A  51     -23.742   3.020 -29.093  0.00  0.00      C2   H
ATOM    757  HD2 LYS A  51     -22.264   1.968 -29.395  0.00  0.00      C2   H
ATOM    758  HE3 LYS A  51     -22.418   3.254 -31.271  0.00  0.00      C2   H
ATOM    759  HE2 LYS A  51     -21.139   3.951 -30.353  0.00  0.00      C2   H
ATOM    760  HZ1 LYS A  51     -22.981   5.451 -31.358  0.00  0.00      C2   H
ATOM    761  HZ2 LYS A  51     -23.865   5.107 -30.191  0.00  0.00      C2   H
ATOM    762  HZ3 LYS A  51     -22.471   5.827 -29.759  0.00  0.00      C2   H
ATOM    763  N   GLN A  52     -23.776   0.897 -24.050  0.00  0.00      C2   N
ATOM    764  CA  GLN A  52     -24.781   0.116 -23.337  0.00  0.00      C2   C
ATOM    765  C   GLN A  52     -24.976   0.468 -21.869  0.00  0.00      C2   C
ATOM    766  O   GLN A  52     -26.051   0.685 -21.406  0.00  0.00      C2   O
ATOM    767  CB  GLN A  52     -24.322  -1.390 -23.367  0.00  0.00      C2   C
ATOM    768  CG  GLN A  52     -25.131  -2.474 -22.676  0.00  0.00      C2   C
ATOM    769  CD  GLN A  52     -24.672  -3.858 -22.951  0.00  0.00      C2   C
ATOM    770  OE1 GLN A  52     -23.799  -4.451 -22.313  0.00  0.00      C2   O
ATOM    771  NE2 GLN A  52     -25.228  -4.457 -24.014  0.00  0.00      C2   N
ATOM    772  H   GLN A  52     -23.137   0.257 -24.498  0.00  0.00      C2   H
ATOM    773  HA  GLN A  52     -25.739   0.281 -23.829  0.00  0.00      C2   H
ATOM    774  HB3 GLN A  52     -23.324  -1.501 -22.943  0.00  0.00      C2   H
ATOM    775  HB2 GLN A  52     -24.284  -1.689 -24.414  0.00  0.00      C2   H
ATOM    776  HG3 GLN A  52     -26.182  -2.342 -22.931  0.00  0.00      C2   H
ATOM    777  HG2 GLN A  52     -25.101  -2.227 -21.615  0.00  0.00      C2   H
ATOM    778 HE22 GLN A  52     -24.870  -5.357 -24.300  0.00  0.00      C2   H
ATOM    779 HE21 GLN A  52     -25.915  -3.962 -24.564  0.00  0.00      C2   H
ATOM    780  N   MET A  53     -23.908   0.704 -21.118  0.00  0.00      C2   N
ATOM    781  CA  MET A  53     -23.942   1.136 -19.657  0.00  0.00      C2   C
ATOM    782  C   MET A  53     -24.497   2.588 -19.478  0.00  0.00      C2   C
ATOM    783  O   MET A  53     -25.138   2.828 -18.436  0.00  0.00      C2   O
ATOM    784  CB  MET A  53     -22.500   1.088 -19.036  0.00  0.00      C2   C
ATOM    785  CG  MET A  53     -21.941  -0.361 -18.988  0.00  0.00      C2   C
ATOM    786  SD  MET A  53     -22.889  -1.561 -18.073  0.00  0.00      C2   S
ATOM    787  CE  MET A  53     -21.956  -3.089 -18.472  0.00  0.00      C2   C
ATOM    788  H   MET A  53     -23.008   0.544 -21.548  0.00  0.00      C2   H
ATOM    789  HA  MET A  53     -24.598   0.460 -19.109  0.00  0.00      C2   H
ATOM    790  HB3 MET A  53     -22.342   1.624 -18.100  0.00  0.00      C2   H
ATOM    791  HB2 MET A  53     -21.900   1.727 -19.684  0.00  0.00      C2   H
ATOM    792  HG3 MET A  53     -20.986  -0.205 -18.485  0.00  0.00      C2   H
ATOM    793  HG2 MET A  53     -21.774  -0.720 -20.004  0.00  0.00      C2   H
ATOM    794  HE1 MET A  53     -20.902  -3.000 -18.210  0.00  0.00      C2   H
ATOM    795  HE2 MET A  53     -22.316  -3.924 -17.872  0.00  0.00      C2   H
ATOM    796  HE3 MET A  53     -21.908  -3.377 -19.523  0.00  0.00      C2   H
ATOM    797  N   LYS A  54     -24.250   3.485 -20.402  0.00  0.00      C2   N
ATOM    798  CA  LYS A  54     -24.808   4.852 -20.369  0.00  0.00      C2   C
ATOM    799  C   LYS A  54     -26.360   4.924 -20.608  0.00  0.00      C2   C
ATOM    800  O   LYS A  54     -26.984   6.010 -20.332  0.00  0.00      C2   O
ATOM    801  CB  LYS A  54     -24.072   5.639 -21.456  0.00  0.00      C2   C
ATOM    802  CG  LYS A  54     -22.569   6.045 -21.082  0.00  0.00      C2   C
ATOM    803  CD  LYS A  54     -21.806   6.957 -22.040  0.00  0.00      C2   C
ATOM    804  CE  LYS A  54     -21.695   6.504 -23.519  0.00  0.00      C2   C
ATOM    805  NZ  LYS A  54     -21.055   7.516 -24.390  0.00  0.00      C2   N
ATOM    806  H   LYS A  54     -23.878   3.111 -21.263  0.00  0.00      C2   H
ATOM    807  HA  LYS A  54     -24.541   5.302 -19.413  0.00  0.00      C2   H
ATOM    808  HB3 LYS A  54     -24.727   6.472 -21.713  0.00  0.00      C2   H
ATOM    809  HB2 LYS A  54     -24.111   5.047 -22.370  0.00  0.00      C2   H
ATOM    810  HG3 LYS A  54     -22.034   5.096 -21.040  0.00  0.00      C2   H
ATOM    811  HG2 LYS A  54     -22.405   6.526 -20.118  0.00  0.00      C2   H
ATOM    812  HD3 LYS A  54     -20.791   7.089 -21.666  0.00  0.00      C2   H
ATOM    813  HD2 LYS A  54     -22.325   7.901 -21.880  0.00  0.00      C2   H
ATOM    814  HE3 LYS A  54     -22.719   6.392 -23.875  0.00  0.00      C2   H
ATOM    815  HE2 LYS A  54     -21.165   5.552 -23.540  0.00  0.00      C2   H
ATOM    816  HZ1 LYS A  54     -20.957   7.122 -25.315  0.00  0.00      C2   H
ATOM    817  HZ2 LYS A  54     -21.619   8.348 -24.487  0.00  0.00      C2   H
ATOM    818  HZ3 LYS A  54     -20.103   7.650 -24.079  0.00  0.00      C2   H
ATOM    819  N   NMA A  54     -26.957   3.743 -20.899  0.00  0.00      C2   N
ATOM    820  CA  NMA A  54     -28.386   3.674 -20.961  0.00  0.00      C2   C
ATOM    821  H   NMA A  54     -26.345   2.964 -21.096  0.00  0.00      C2   H
ATOM    822  1HA NMA A  54     -28.873   4.629 -21.160  0.00  0.00      C2   H
ATOM    823  2HA NMA A  54     -28.879   3.017 -21.678  0.00  0.00      C2   H
ATOM    824  3HA NMA A  54     -28.662   3.308 -19.973  0.00  0.00      C2   H
ATOM    825  CH3 ACE A 180      -4.381  10.799 -32.568  0.00  0.00      C2   C
ATOM    826  C   ACE A 180      -3.499  10.501 -31.318  0.00  0.00      C2   C
ATOM    827  O   ACE A 180      -2.534   9.715 -31.435  0.00  0.00      C2   O
ATOM    828  1H  ACE A 180      -5.362  10.979 -32.127  0.00  0.00      C2   H
ATOM    829  2H  ACE A 180      -4.025  11.678 -33.106  0.00  0.00      C2   H
ATOM    830  3H  ACE A 180      -4.141   9.979 -33.245  0.00  0.00      C2   H
ATOM    831  N   THR A 181      -3.701  11.232 -30.155  0.00  0.00      C2   N
ATOM    832  CA  THR A 181      -2.909  10.980 -28.994  0.00  0.00      C2   C
ATOM    833  C   THR A 181      -3.272   9.595 -28.404  0.00  0.00      C2   C
ATOM    834  O   THR A 181      -2.381   8.893 -27.962  0.00  0.00      C2   O
ATOM    835  CB  THR A 181      -2.973  12.168 -27.999  0.00  0.00      C2   C
ATOM    836  OG1 THR A 181      -4.240  12.489 -27.536  0.00  0.00      C2   O
ATOM    837  CG2 THR A 181      -2.393  13.484 -28.632  0.00  0.00      C2   C
ATOM    838  H1  THR A 181      -4.401  11.959 -30.201  0.00  0.00      C2   H
ATOM    839  HA  THR A 181      -1.900  10.948 -29.406  0.00  0.00      C2   H
ATOM    840  HB  THR A 181      -2.400  11.992 -27.089  0.00  0.00      C2   H
ATOM    841  HG1 THR A 181      -4.588  13.004 -28.269  0.00  0.00      C2   H
ATOM    842 HG21 THR A 181      -2.937  13.840 -29.507  0.00  0.00      C2   H
ATOM    843 HG22 THR A 181      -2.321  14.279 -27.891  0.00  0.00      C2   H
ATOM    844 HG23 THR A 181      -1.400  13.339 -29.059  0.00  0.00      C2   H
ATOM    845  N   THR A 182      -4.516   9.187 -28.400  0.00  0.00      C2   N
ATOM    846  CA  THR A 182      -5.092   7.872 -28.053  0.00  0.00      C2   C
ATOM    847  C   THR A 182      -4.764   7.345 -26.637  0.00  0.00      C2   C
ATOM    848  O   THR A 182      -4.296   6.245 -26.431  0.00  0.00      C2   O
ATOM    849  CB  THR A 182      -4.594   6.908 -29.142  0.00  0.00      C2   C
ATOM    850  OG1 THR A 182      -4.632   7.371 -30.531  0.00  0.00      C2   O
ATOM    851  CG2 THR A 182      -5.311   5.516 -29.178  0.00  0.00      C2   C
ATOM    852  H   THR A 182      -5.230   9.872 -28.607  0.00  0.00      C2   H
ATOM    853  HA  THR A 182      -6.181   7.902 -28.024  0.00  0.00      C2   H
ATOM    854  HB  THR A 182      -3.510   6.798 -29.102  0.00  0.00      C2   H
ATOM    855  HG1 THR A 182      -4.139   8.190 -30.442  0.00  0.00      C2   H
ATOM    856 HG21 THR A 182      -5.277   5.115 -30.191  0.00  0.00      C2   H
ATOM    857 HG22 THR A 182      -4.916   4.744 -28.518  0.00  0.00      C2   H
ATOM    858 HG23 THR A 182      -6.380   5.545 -28.965  0.00  0.00      C2   H
ATOM    859  N   GLY A 183      -4.785   8.152 -25.568  0.00  0.00      C2   N
ATOM    860  CA  GLY A 183      -4.426   7.785 -24.261  0.00  0.00      C2   C
ATOM    861  C   GLY A 183      -5.631   7.145 -23.528  0.00  0.00      C2   C
ATOM    862  O   GLY A 183      -6.550   6.649 -24.170  0.00  0.00      C2   O
ATOM    863  H   GLY A 183      -5.010   9.120 -25.750  0.00  0.00      C2   H
ATOM    864  HA3 GLY A 183      -4.058   8.582 -23.615  0.00  0.00      C2   H
ATOM    865  HA2 GLY A 183      -3.587   7.089 -24.234  0.00  0.00      C2   H
ATOM    866  N   ILE A 184      -5.692   7.027 -22.205  0.00  0.00      C2   N
ATOM    867  CA  ILE A 184      -6.890   6.603 -21.437  0.00  0.00      C2   C
ATOM    868  C   ILE A 184      -8.105   7.547 -21.674  0.00  0.00      C2   C
ATOM    869  O   ILE A 184      -7.985   8.803 -21.697  0.00  0.00      C2   O
ATOM    870  CB  ILE A 184      -6.512   6.764 -19.880  0.00  0.00      C2   C
ATOM    871  CG1 ILE A 184      -5.529   5.588 -19.517  0.00  0.00      C2   C
ATOM    872  CG2 ILE A 184      -7.595   6.931 -18.855  0.00  0.00      C2   C
ATOM    873  CD1 ILE A 184      -6.161   4.183 -19.435  0.00  0.00      C2   C
ATOM    874  H   ILE A 184      -4.871   7.148 -21.629  0.00  0.00      C2   H
ATOM    875  HA  ILE A 184      -7.298   5.634 -21.723  0.00  0.00      C2   H
ATOM    876  HB  ILE A 184      -5.858   7.610 -19.670  0.00  0.00      C2   H
ATOM    877 HG13 ILE A 184      -5.213   5.830 -18.503  0.00  0.00      C2   H
ATOM    878 HG12 ILE A 184      -4.680   5.706 -20.191  0.00  0.00      C2   H
ATOM    879 HG21 ILE A 184      -8.129   6.002 -18.657  0.00  0.00      C2   H
ATOM    880 HG22 ILE A 184      -7.119   7.286 -17.941  0.00  0.00      C2   H
ATOM    881 HG23 ILE A 184      -8.377   7.652 -19.092  0.00  0.00      C2   H
ATOM    882 HD11 ILE A 184      -6.417   3.846 -18.430  0.00  0.00      C2   H
ATOM    883 HD12 ILE A 184      -7.082   4.265 -20.012  0.00  0.00      C2   H
ATOM    884 HD13 ILE A 184      -5.531   3.424 -19.900  0.00  0.00      C2   H
ATOM    885  N   VAL A 185      -9.260   6.897 -21.691  0.00  0.00      C2   N
ATOM    886  CA  VAL A 185     -10.557   7.431 -21.863  0.00  0.00      C2   C
ATOM    887  C   VAL A 185     -11.497   7.147 -20.742  0.00  0.00      C2   C
ATOM    888  O   VAL A 185     -11.865   5.993 -20.396  0.00  0.00      C2   O
ATOM    889  CB  VAL A 185     -11.081   6.879 -23.209  0.00  0.00      C2   C
ATOM    890  CG1 VAL A 185     -12.577   7.003 -23.502  0.00  0.00      C2   C
ATOM    891  CG2 VAL A 185     -10.374   7.510 -24.409  0.00  0.00      C2   C
ATOM    892  H   VAL A 185      -9.206   5.905 -21.507  0.00  0.00      C2   H
ATOM    893  HA  VAL A 185     -10.383   8.495 -22.021  0.00  0.00      C2   H
ATOM    894  HB  VAL A 185     -10.873   5.815 -23.101  0.00  0.00      C2   H
ATOM    895 HG11 VAL A 185     -12.790   6.925 -24.568  0.00  0.00      C2   H
ATOM    896 HG12 VAL A 185     -13.171   6.205 -23.058  0.00  0.00      C2   H
ATOM    897 HG13 VAL A 185     -13.086   7.912 -23.181  0.00  0.00      C2   H
ATOM    898 HG21 VAL A 185      -9.301   7.544 -24.216  0.00  0.00      C2   H
ATOM    899 HG22 VAL A 185     -10.631   6.981 -25.326  0.00  0.00      C2   H
ATOM    900 HG23 VAL A 185     -10.692   8.552 -24.448  0.00  0.00      C2   H
ATOM    901  N   GLU A 186     -11.914   8.197 -20.015  0.00  0.00      C2   N
ATOM    902  CA  GLU A 186     -13.016   8.054 -19.037  0.00  0.00      C2   C
ATOM    903  C   GLU A 186     -14.320   7.680 -19.749  0.00  0.00      C2   C
ATOM    904  O   GLU A 186     -14.604   8.177 -20.867  0.00  0.00      C2   O
ATOM    905  CB  GLU A 186     -13.297   9.423 -18.390  0.00  0.00      C2   C
ATOM    906  CG  GLU A 186     -14.321   9.370 -17.247  0.00  0.00      C2   C
ATOM    907  CD  GLU A 186     -14.255  10.664 -16.359  0.00  0.00      C2   C
ATOM    908  OE1 GLU A 186     -13.194  11.303 -16.173  0.00  0.00      C2   O
ATOM    909  OE2 GLU A 186     -15.340  11.115 -15.922  0.00  0.00      C2   O
ATOM    910  H   GLU A 186     -11.722   9.151 -20.286  0.00  0.00      C2   H
ATOM    911  HA  GLU A 186     -12.787   7.355 -18.233  0.00  0.00      C2   H
ATOM    912  HB3 GLU A 186     -13.684  10.234 -19.008  0.00  0.00      C2   H
ATOM    913  HB2 GLU A 186     -12.394   9.852 -17.955  0.00  0.00      C2   H
ATOM    914  HG3 GLU A 186     -13.948   8.547 -16.637  0.00  0.00      C2   H
ATOM    915  HG2 GLU A 186     -15.362   9.209 -17.526  0.00  0.00      C2   H
ATOM    916  N   THR A 187     -15.162   6.790 -19.166  0.00  0.00      C2   N
ATOM    917  CA  THR A 187     -16.564   6.598 -19.352  0.00  0.00      C2   C
ATOM    918  C   THR A 187     -17.248   6.720 -17.972  0.00  0.00      C2   C
ATOM    919  O   THR A 187     -17.190   5.904 -17.041  0.00  0.00      C2   O
ATOM    920  CB  THR A 187     -16.845   5.202 -19.938  0.00  0.00      C2   C
ATOM    921  OG1 THR A 187     -15.968   5.025 -21.062  0.00  0.00      C2   O
ATOM    922  CG2 THR A 187     -18.284   5.049 -20.411  0.00  0.00      C2   C
ATOM    923  H   THR A 187     -14.950   6.348 -18.284  0.00  0.00      C2   H
ATOM    924  HA  THR A 187     -16.990   7.346 -20.020  0.00  0.00      C2   H
ATOM    925  HB  THR A 187     -16.611   4.397 -19.242  0.00  0.00      C2   H
ATOM    926  HG1 THR A 187     -15.102   5.036 -20.648  0.00  0.00      C2   H
ATOM    927 HG21 THR A 187     -18.424   4.039 -20.795  0.00  0.00      C2   H
ATOM    928 HG22 THR A 187     -19.003   5.204 -19.606  0.00  0.00      C2   H
ATOM    929 HG23 THR A 187     -18.625   5.818 -21.104  0.00  0.00      C2   H
ATOM    930  N   HIE A 188     -17.934   7.837 -17.792  0.00  0.00      C2   N
ATOM    931  CA  HIE A 188     -18.741   8.069 -16.647  0.00  0.00      C2   C
ATOM    932  C   HIE A 188     -20.115   7.313 -16.942  0.00  0.00      C2   C
ATOM    933  O   HIE A 188     -20.621   7.542 -18.056  0.00  0.00      C2   O
ATOM    934  CB  HIE A 188     -19.014   9.596 -16.531  0.00  0.00      C2   C
ATOM    935  CG  HIE A 188     -20.022  10.076 -15.503  0.00  0.00      C2   C
ATOM    936  ND1 HIE A 188     -19.627  10.449 -14.222  0.00  0.00      C2   N
ATOM    937  CD2 HIE A 188     -21.389  10.344 -15.639  0.00  0.00      C2   C
ATOM    938  CE1 HIE A 188     -20.734  11.009 -13.711  0.00  0.00      C2   C
ATOM    939  NE2 HIE A 188     -21.815  10.945 -14.458  0.00  0.00      C2   N
ATOM    940  H   HIE A 188     -17.961   8.530 -18.526  0.00  0.00      C2   H
ATOM    941  HA  HIE A 188     -18.217   7.786 -15.734  0.00  0.00      C2   H
ATOM    942  HB3 HIE A 188     -19.065  10.184 -17.447  0.00  0.00      C2   H
ATOM    943  HB2 HIE A 188     -18.033  10.021 -16.315  0.00  0.00      C2   H
ATOM    944  HD2 HIE A 188     -22.113  10.358 -16.440  0.00  0.00      C2   H
ATOM    945  HE1 HIE A 188     -20.776  11.530 -12.766  0.00  0.00      C2   H
ATOM    946  HE2 HIE A 188     -22.737  11.343 -14.354  0.00  0.00      C2   H
ATOM    947  N   PHE A 189     -20.690   6.545 -16.077  0.00  0.00      C2   N
ATOM    948  CA  PHE A 189     -22.122   6.231 -15.995  0.00  0.00      C2   C
ATOM    949  C   PHE A 189     -22.498   6.220 -14.508  0.00  0.00      C2   C
ATOM    950  O   PHE A 189     -21.585   6.316 -13.688  0.00  0.00      C2   O
ATOM    951  CB  PHE A 189     -22.440   4.907 -16.759  0.00  0.00      C2   C
ATOM    952  CG  PHE A 189     -21.882   3.528 -16.244  0.00  0.00      C2   C
ATOM    953  CD1 PHE A 189     -20.588   3.036 -16.479  0.00  0.00      C2   C
ATOM    954  CD2 PHE A 189     -22.750   2.729 -15.509  0.00  0.00      C2   C
ATOM    955  CE1 PHE A 189     -20.215   1.745 -16.085  0.00  0.00      C2   C
ATOM    956  CE2 PHE A 189     -22.326   1.413 -15.180  0.00  0.00      C2   C
ATOM    957  CZ  PHE A 189     -21.089   0.918 -15.485  0.00  0.00      C2   C
ATOM    958  H   PHE A 189     -20.167   6.430 -15.221  0.00  0.00      C2   H
ATOM    959  HA  PHE A 189     -22.710   7.026 -16.455  0.00  0.00      C2   H
ATOM    960  HB3 PHE A 189     -21.912   4.966 -17.710  0.00  0.00      C2   H
ATOM    961  HB2 PHE A 189     -23.517   4.896 -16.923  0.00  0.00      C2   H
ATOM    962  HD1 PHE A 189     -19.864   3.584 -17.062  0.00  0.00      C2   H
ATOM    963  HD2 PHE A 189     -23.783   2.923 -15.261  0.00  0.00      C2   H
ATOM    964  HE1 PHE A 189     -19.220   1.421 -16.352  0.00  0.00      C2   H
ATOM    965  HE2 PHE A 189     -22.974   0.815 -14.557  0.00  0.00      C2   H
ATOM    966  HZ  PHE A 189     -20.814  -0.060 -15.119  0.00  0.00      C2   H
ATOM    967  N   THR A 190     -23.797   6.234 -14.127  0.00  0.00      C2   N
ATOM    968  CA  THR A 190     -24.313   6.312 -12.738  0.00  0.00      C2   C
ATOM    969  C   THR A 190     -25.360   5.254 -12.499  0.00  0.00      C2   C
ATOM    970  O   THR A 190     -25.977   4.762 -13.426  0.00  0.00      C2   O
ATOM    971  CB  THR A 190     -24.894   7.713 -12.436  0.00  0.00      C2   C
ATOM    972  OG1 THR A 190     -25.785   8.176 -13.447  0.00  0.00      C2   O
ATOM    973  CG2 THR A 190     -23.805   8.785 -12.398  0.00  0.00      C2   C
ATOM    974  H   THR A 190     -24.518   6.073 -14.816  0.00  0.00      C2   H
ATOM    975  HA  THR A 190     -23.464   6.046 -12.109  0.00  0.00      C2   H
ATOM    976  HB  THR A 190     -25.336   7.736 -11.440  0.00  0.00      C2   H
ATOM    977  HG1 THR A 190     -26.598   8.379 -12.978  0.00  0.00      C2   H
ATOM    978 HG21 THR A 190     -23.299   9.031 -13.332  0.00  0.00      C2   H
ATOM    979 HG22 THR A 190     -24.322   9.727 -12.218  0.00  0.00      C2   H
ATOM    980 HG23 THR A 190     -23.068   8.770 -11.594  0.00  0.00      C2   H
ATOM    981  N   PHE A 191     -25.629   4.948 -11.211  0.00  0.00      C2   N
ATOM    982  CA  PHE A 191     -26.696   4.078 -10.706  0.00  0.00      C2   C
ATOM    983  C   PHE A 191     -26.749   4.250  -9.155  0.00  0.00      C2   C
ATOM    984  O   PHE A 191     -25.718   4.044  -8.524  0.00  0.00      C2   O
ATOM    985  CB  PHE A 191     -26.496   2.614 -11.189  0.00  0.00      C2   C
ATOM    986  CG  PHE A 191     -27.671   1.695 -11.268  0.00  0.00      C2   C
ATOM    987  CD1 PHE A 191     -27.603   0.372 -10.775  0.00  0.00      C2   C
ATOM    988  CD2 PHE A 191     -28.843   2.160 -11.920  0.00  0.00      C2   C
ATOM    989  CE1 PHE A 191     -28.635  -0.561 -11.010  0.00  0.00      C2   C
ATOM    990  CE2 PHE A 191     -29.883   1.242 -12.028  0.00  0.00      C2   C
ATOM    991  CZ  PHE A 191     -29.786  -0.092 -11.688  0.00  0.00      C2   C
ATOM    992  H   PHE A 191     -25.178   5.506 -10.501  0.00  0.00      C2   H
ATOM    993  HA  PHE A 191     -27.658   4.506 -10.987  0.00  0.00      C2   H
ATOM    994  HB3 PHE A 191     -25.846   2.006 -10.560  0.00  0.00      C2   H
ATOM    995  HB2 PHE A 191     -25.919   2.621 -12.114  0.00  0.00      C2   H
ATOM    996  HD1 PHE A 191     -26.731   0.076 -10.211  0.00  0.00      C2   H
ATOM    997  HD2 PHE A 191     -28.928   3.167 -12.301  0.00  0.00      C2   H
ATOM    998  HE1 PHE A 191     -28.606  -1.571 -10.628  0.00  0.00      C2   H
ATOM    999  HE2 PHE A 191     -30.794   1.549 -12.520  0.00  0.00      C2   H
ATOM   1000  HZ  PHE A 191     -30.635  -0.697 -11.969  0.00  0.00      C2   H
ATOM   1001  N   LYS A 192     -27.952   4.564  -8.529  0.00  0.00      C2   N
ATOM   1002  CA  LYS A 192     -28.304   4.484  -7.113  0.00  0.00      C2   C
ATOM   1003  C   LYS A 192     -27.467   5.344  -6.184  0.00  0.00      C2   C
ATOM   1004  O   LYS A 192     -26.867   4.849  -5.200  0.00  0.00      C2   O
ATOM   1005  CB  LYS A 192     -28.400   2.942  -6.738  0.00  0.00      C2   C
ATOM   1006  CG  LYS A 192     -29.446   2.214  -7.496  0.00  0.00      C2   C
ATOM   1007  CD  LYS A 192     -30.870   2.709  -7.288  0.00  0.00      C2   C
ATOM   1008  CE  LYS A 192     -31.845   1.798  -8.087  0.00  0.00      C2   C
ATOM   1009  NZ  LYS A 192     -33.194   2.297  -7.820  0.00  0.00      C2   N
ATOM   1010  H   LYS A 192     -28.702   4.855  -9.139  0.00  0.00      C2   H
ATOM   1011  HA  LYS A 192     -29.302   4.911  -7.009  0.00  0.00      C2   H
ATOM   1012  HB3 LYS A 192     -28.657   2.876  -5.681  0.00  0.00      C2   H
ATOM   1013  HB2 LYS A 192     -27.466   2.390  -6.838  0.00  0.00      C2   H
ATOM   1014  HG3 LYS A 192     -29.382   1.159  -7.229  0.00  0.00      C2   H
ATOM   1015  HG2 LYS A 192     -29.194   2.215  -8.556  0.00  0.00      C2   H
ATOM   1016  HD3 LYS A 192     -30.978   3.711  -7.705  0.00  0.00      C2   H
ATOM   1017  HD2 LYS A 192     -31.138   2.629  -6.234  0.00  0.00      C2   H
ATOM   1018  HE3 LYS A 192     -31.833   0.766  -7.735  0.00  0.00      C2   H
ATOM   1019  HE2 LYS A 192     -31.694   1.653  -9.157  0.00  0.00      C2   H
ATOM   1020  HZ1 LYS A 192     -33.575   2.181  -6.891  0.00  0.00      C2   H
ATOM   1021  HZ2 LYS A 192     -33.251   3.301  -7.912  0.00  0.00      C2   H
ATOM   1022  HZ3 LYS A 192     -33.713   1.783  -8.518  0.00  0.00      C2   H
ATOM   1023  N   ASP A 193     -27.382   6.635  -6.470  0.00  0.00      C2   N
ATOM   1024  CA  ASP A 193     -26.549   7.732  -5.850  0.00  0.00      C2   C
ATOM   1025  C   ASP A 193     -25.057   7.604  -6.204  0.00  0.00      C2   C
ATOM   1026  O   ASP A 193     -24.367   8.630  -6.162  0.00  0.00      C2   O
ATOM   1027  CB  ASP A 193     -26.791   7.830  -4.334  0.00  0.00      C2   C
ATOM   1028  CG  ASP A 193     -28.142   7.648  -3.815  0.00  0.00      C2   C
ATOM   1029  OD1 ASP A 193     -29.043   8.227  -4.418  0.00  0.00      C2   O
ATOM   1030  OD2 ASP A 193     -28.238   7.070  -2.714  0.00  0.00      C2   O
ATOM   1031  H   ASP A 193     -27.975   6.883  -7.249  0.00  0.00      C2   H
ATOM   1032  HA  ASP A 193     -26.933   8.636  -6.323  0.00  0.00      C2   H
ATOM   1033  HB3 ASP A 193     -26.368   8.765  -3.965  0.00  0.00      C2   H
ATOM   1034  HB2 ASP A 193     -26.119   7.120  -3.853  0.00  0.00      C2   H
ATOM   1035  N   LEU A 194     -24.627   6.462  -6.642  0.00  0.00      C2   N
ATOM   1036  CA  LEU A 194     -23.229   6.234  -6.998  0.00  0.00      C2   C
ATOM   1037  C   LEU A 194     -22.944   6.391  -8.486  0.00  0.00      C2   C
ATOM   1038  O   LEU A 194     -23.708   6.161  -9.370  0.00  0.00      C2   O
ATOM   1039  CB  LEU A 194     -22.799   4.792  -6.747  0.00  0.00      C2   C
ATOM   1040  CG  LEU A 194     -22.631   4.392  -5.266  0.00  0.00      C2   C
ATOM   1041  CD1 LEU A 194     -22.787   2.905  -4.872  0.00  0.00      C2   C
ATOM   1042  CD2 LEU A 194     -21.337   5.076  -4.709  0.00  0.00      C2   C
ATOM   1043  H   LEU A 194     -25.175   5.615  -6.692  0.00  0.00      C2   H
ATOM   1044  HA  LEU A 194     -22.680   6.951  -6.388  0.00  0.00      C2   H
ATOM   1045  HB3 LEU A 194     -21.815   4.523  -7.130  0.00  0.00      C2   H
ATOM   1046  HB2 LEU A 194     -23.426   4.174  -7.389  0.00  0.00      C2   H
ATOM   1047  HG  LEU A 194     -23.449   4.739  -4.634  0.00  0.00      C2   H
ATOM   1048 HD11 LEU A 194     -23.727   2.564  -4.437  0.00  0.00      C2   H
ATOM   1049 HD12 LEU A 194     -22.651   2.299  -5.767  0.00  0.00      C2   H
ATOM   1050 HD13 LEU A 194     -21.987   2.722  -4.154  0.00  0.00      C2   H
ATOM   1051 HD21 LEU A 194     -21.821   5.809  -4.063  0.00  0.00      C2   H
ATOM   1052 HD22 LEU A 194     -20.795   4.360  -4.091  0.00  0.00      C2   H
ATOM   1053 HD23 LEU A 194     -20.751   5.407  -5.566  0.00  0.00      C2   H
ATOM   1054  N   HIS A 195     -21.763   6.939  -8.640  0.00  0.00      C2   N
ATOM   1055  CA  HIS A 195     -21.173   7.260  -9.912  0.00  0.00      C2   C
ATOM   1056  C   HIS A 195     -19.939   6.288 -10.244  0.00  0.00      C2   C
ATOM   1057  O   HIS A 195     -19.180   5.966  -9.384  0.00  0.00      C2   O
ATOM   1058  CB  HIS A 195     -20.545   8.704  -9.970  0.00  0.00      C2   C
ATOM   1059  CG  HIS A 195     -21.342   9.889  -9.418  0.00  0.00      C2   C
ATOM   1060  ND1 HIS A 195     -20.637  11.049  -9.142  0.00  0.00      C2   N
ATOM   1061  CD2 HIS A 195     -22.641  10.125  -8.986  0.00  0.00      C2   C
ATOM   1062  CE1 HIS A 195     -21.576  11.997  -8.970  0.00  0.00      C2   C
ATOM   1063  NE2 HIS A 195     -22.797  11.527  -8.778  0.00  0.00      C2   N
ATOM   1064  H   HIS A 195     -21.144   7.140  -7.868  0.00  0.00      C2   H
ATOM   1065  HA  HIS A 195     -21.880   7.197 -10.739  0.00  0.00      C2   H
ATOM   1066  HB3 HIS A 195     -20.314   8.915 -11.014  0.00  0.00      C2   H
ATOM   1067  HB2 HIS A 195     -19.565   8.874  -9.524  0.00  0.00      C2   H
ATOM   1068  HD2 HIS A 195     -23.509   9.490  -8.891  0.00  0.00      C2   H
ATOM   1069  HE1 HIS A 195     -21.280  13.035  -8.969  0.00  0.00      C2   H
ATOM   1070  HD1 HIS A 195     -19.698  11.379  -9.317  0.00  0.00      C2   H
ATOM   1071  N   PHE A 196     -19.927   5.757 -11.467  0.00  0.00      C2   N
ATOM   1072  CA  PHE A 196     -19.014   4.743 -11.934  0.00  0.00      C2   C
ATOM   1073  C   PHE A 196     -18.130   5.408 -12.994  0.00  0.00      C2   C
ATOM   1074  O   PHE A 196     -18.601   5.819 -14.056  0.00  0.00      C2   O
ATOM   1075  CB  PHE A 196     -19.682   3.495 -12.372  0.00  0.00      C2   C
ATOM   1076  CG  PHE A 196     -20.640   2.982 -11.260  0.00  0.00      C2   C
ATOM   1077  CD1 PHE A 196     -21.962   3.443 -11.092  0.00  0.00      C2   C
ATOM   1078  CD2 PHE A 196     -20.197   2.081 -10.319  0.00  0.00      C2   C
ATOM   1079  CE1 PHE A 196     -22.835   2.939 -10.187  0.00  0.00      C2   C
ATOM   1080  CE2 PHE A 196     -21.045   1.496  -9.379  0.00  0.00      C2   C
ATOM   1081  CZ  PHE A 196     -22.349   1.929  -9.300  0.00  0.00      C2   C
ATOM   1082  H   PHE A 196     -20.645   6.015 -12.129  0.00  0.00      C2   H
ATOM   1083  HA  PHE A 196     -18.302   4.581 -11.125  0.00  0.00      C2   H
ATOM   1084  HB3 PHE A 196     -18.973   2.668 -12.399  0.00  0.00      C2   H
ATOM   1085  HB2 PHE A 196     -20.209   3.414 -13.323  0.00  0.00      C2   H
ATOM   1086  HD1 PHE A 196     -22.395   4.093 -11.838  0.00  0.00      C2   H
ATOM   1087  HD2 PHE A 196     -19.219   1.626 -10.280  0.00  0.00      C2   H
ATOM   1088  HE1 PHE A 196     -23.837   3.308 -10.022  0.00  0.00      C2   H
ATOM   1089  HE2 PHE A 196     -20.752   0.651  -8.774  0.00  0.00      C2   H
ATOM   1090  HZ  PHE A 196     -22.941   1.594  -8.461  0.00  0.00      C2   H
ATOM   1091  N   LYS A 197     -16.819   5.521 -12.737  0.00  0.00      C2   N
ATOM   1092  CA  LYS A 197     -15.830   6.045 -13.669  0.00  0.00      C2   C
ATOM   1093  C   LYS A 197     -15.093   4.795 -14.193  0.00  0.00      C2   C
ATOM   1094  O   LYS A 197     -14.027   4.370 -13.670  0.00  0.00      C2   O
ATOM   1095  CB  LYS A 197     -14.963   7.014 -12.930  0.00  0.00      C2   C
ATOM   1096  CG  LYS A 197     -15.661   8.300 -12.338  0.00  0.00      C2   C
ATOM   1097  CD  LYS A 197     -16.150   9.261 -13.427  0.00  0.00      C2   C
ATOM   1098  CE  LYS A 197     -16.386  10.602 -12.854  0.00  0.00      C2   C
ATOM   1099  NZ  LYS A 197     -16.941  11.561 -13.732  0.00  0.00      C2   N
ATOM   1100  H   LYS A 197     -16.297   5.097 -11.984  0.00  0.00      C2   H
ATOM   1101  HA  LYS A 197     -16.374   6.552 -14.466  0.00  0.00      C2   H
ATOM   1102  HB3 LYS A 197     -14.081   7.231 -13.533  0.00  0.00      C2   H
ATOM   1103  HB2 LYS A 197     -14.590   6.433 -12.087  0.00  0.00      C2   H
ATOM   1104  HG3 LYS A 197     -15.027   8.791 -11.599  0.00  0.00      C2   H
ATOM   1105  HG2 LYS A 197     -16.503   8.021 -11.705  0.00  0.00      C2   H
ATOM   1106  HD3 LYS A 197     -17.043   8.896 -13.934  0.00  0.00      C2   H
ATOM   1107  HD2 LYS A 197     -15.372   9.216 -14.189  0.00  0.00      C2   H
ATOM   1108  HE3 LYS A 197     -15.456  10.992 -12.439  0.00  0.00      C2   H
ATOM   1109  HE2 LYS A 197     -17.019  10.225 -12.050  0.00  0.00      C2   H
ATOM   1110  HZ1 LYS A 197     -16.437  11.600 -14.607  0.00  0.00      C2   H
ATOM   1111  HZ2 LYS A 197     -17.886  11.233 -13.872  0.00  0.00      C2   H
ATOM   1112  HZ3 LYS A 197     -16.984  12.492 -13.343  0.00  0.00      C2   H
ATOM   1113  N   MET A 198     -15.735   4.187 -15.249  0.00  0.00      C2   N
ATOM   1114  CA  MET A 198     -15.179   2.962 -15.904  0.00  0.00      C2   C
ATOM   1115  C   MET A 198     -14.239   3.424 -17.018  0.00  0.00      C2   C
ATOM   1116  O   MET A 198     -14.692   3.923 -18.068  0.00  0.00      C2   O
ATOM   1117  CB  MET A 198     -16.391   2.159 -16.387  0.00  0.00      C2   C
ATOM   1118  CG  MET A 198     -15.932   0.854 -16.890  0.00  0.00      C2   C
ATOM   1119  SD  MET A 198     -17.360  -0.161 -17.331  0.00  0.00      C2   S
ATOM   1120  CE  MET A 198     -17.575   0.594 -19.003  0.00  0.00      C2   C
ATOM   1121  H   MET A 198     -16.429   4.717 -15.756  0.00  0.00      C2   H
ATOM   1122  HA  MET A 198     -14.600   2.339 -15.223  0.00  0.00      C2   H
ATOM   1123  HB3 MET A 198     -16.861   2.668 -17.228  0.00  0.00      C2   H
ATOM   1124  HB2 MET A 198     -17.122   1.991 -15.597  0.00  0.00      C2   H
ATOM   1125  HG3 MET A 198     -15.313   0.272 -16.207  0.00  0.00      C2   H
ATOM   1126  HG2 MET A 198     -15.366   0.906 -17.820  0.00  0.00      C2   H
ATOM   1127  HE1 MET A 198     -17.127   0.186 -19.909  0.00  0.00      C2   H
ATOM   1128  HE2 MET A 198     -18.600   0.354 -19.288  0.00  0.00      C2   H
ATOM   1129  HE3 MET A 198     -17.496   1.681 -18.985  0.00  0.00      C2   H
ATOM   1130  N   PHE A 199     -12.949   3.398 -16.654  0.00  0.00      C2   N
ATOM   1131  CA  PHE A 199     -11.919   3.880 -17.559  0.00  0.00      C2   C
ATOM   1132  C   PHE A 199     -11.592   2.820 -18.551  0.00  0.00      C2   C
ATOM   1133  O   PHE A 199     -11.596   1.650 -18.184  0.00  0.00      C2   O
ATOM   1134  CB  PHE A 199     -10.659   4.225 -16.688  0.00  0.00      C2   C
ATOM   1135  CG  PHE A 199     -10.740   5.475 -15.842  0.00  0.00      C2   C
ATOM   1136  CD1 PHE A 199     -10.817   6.833 -16.358  0.00  0.00      C2   C
ATOM   1137  CD2 PHE A 199     -11.167   5.337 -14.528  0.00  0.00      C2   C
ATOM   1138  CE1 PHE A 199     -10.938   7.895 -15.474  0.00  0.00      C2   C
ATOM   1139  CE2 PHE A 199     -11.271   6.440 -13.647  0.00  0.00      C2   C
ATOM   1140  CZ  PHE A 199     -11.043   7.681 -14.093  0.00  0.00      C2   C
ATOM   1141  H   PHE A 199     -12.649   2.982 -15.784  0.00  0.00      C2   H
ATOM   1142  HA  PHE A 199     -12.279   4.744 -18.117  0.00  0.00      C2   H
ATOM   1143  HB3 PHE A 199      -9.764   4.295 -17.305  0.00  0.00      C2   H
ATOM   1144  HB2 PHE A 199     -10.287   3.497 -15.967  0.00  0.00      C2   H
ATOM   1145  HD1 PHE A 199     -10.764   7.050 -17.415  0.00  0.00      C2   H
ATOM   1146  HD2 PHE A 199     -11.359   4.371 -14.086  0.00  0.00      C2   H
ATOM   1147  HE1 PHE A 199     -10.995   8.878 -15.918  0.00  0.00      C2   H
ATOM   1148  HE2 PHE A 199     -11.451   6.333 -12.588  0.00  0.00      C2   H
ATOM   1149  HZ  PHE A 199     -11.337   8.475 -13.422  0.00  0.00      C2   H
ATOM   1150  N   ASP A 200     -11.381   3.263 -19.767  0.00  0.00      C2   N
ATOM   1151  CA  ASP A 200     -11.102   2.503 -21.046  0.00  0.00      C2   C
ATOM   1152  C   ASP A 200      -9.643   2.760 -21.543  0.00  0.00      C2   C
ATOM   1153  O   ASP A 200      -9.330   4.001 -21.747  0.00  0.00      C2   O
ATOM   1154  CB  ASP A 200     -12.242   2.661 -22.154  0.00  0.00      C2   C
ATOM   1155  CG  ASP A 200     -12.040   1.952 -23.476  0.00  0.00      C2   C
ATOM   1156  OD1 ASP A 200     -12.889   2.180 -24.425  0.00  0.00      C2   O
ATOM   1157  OD2 ASP A 200     -11.144   1.109 -23.564  0.00  0.00      C2   O
ATOM   1158  H   ASP A 200     -11.403   4.257 -19.947  0.00  0.00      C2   H
ATOM   1159  HA  ASP A 200     -11.172   1.480 -20.675  0.00  0.00      C2   H
ATOM   1160  HB3 ASP A 200     -12.238   3.721 -22.409  0.00  0.00      C2   H
ATOM   1161  HB2 ASP A 200     -13.156   2.293 -21.687  0.00  0.00      C2   H
ATOM   1162  N   VAL A 201      -8.793   1.771 -21.627  0.00  0.00      C2   N
ATOM   1163  CA  VAL A 201      -7.444   1.884 -21.936  0.00  0.00      C2   C
ATOM   1164  C   VAL A 201      -7.277   2.160 -23.437  0.00  0.00      C2   C
ATOM   1165  O   VAL A 201      -7.996   1.596 -24.269  0.00  0.00      C2   O
ATOM   1166  CB  VAL A 201      -6.735   0.545 -21.472  0.00  0.00      C2   C
ATOM   1167  CG1 VAL A 201      -5.223   0.499 -21.805  0.00  0.00      C2   C
ATOM   1168  CG2 VAL A 201      -7.012   0.215 -20.018  0.00  0.00      C2   C
ATOM   1169  H   VAL A 201      -9.122   0.843 -21.403  0.00  0.00      C2   H
ATOM   1170  HA  VAL A 201      -7.094   2.799 -21.459  0.00  0.00      C2   H
ATOM   1171  HB  VAL A 201      -7.217  -0.229 -22.070  0.00  0.00      C2   H
ATOM   1172 HG11 VAL A 201      -4.660   1.182 -21.169  0.00  0.00      C2   H
ATOM   1173 HG12 VAL A 201      -4.987  -0.559 -21.685  0.00  0.00      C2   H
ATOM   1174 HG13 VAL A 201      -4.994   0.924 -22.782  0.00  0.00      C2   H
ATOM   1175 HG21 VAL A 201      -6.636   0.995 -19.356  0.00  0.00      C2   H
ATOM   1176 HG22 VAL A 201      -8.031  -0.121 -19.827  0.00  0.00      C2   H
ATOM   1177 HG23 VAL A 201      -6.455  -0.700 -19.821  0.00  0.00      C2   H
ATOM   1178  N   GLY A 202      -6.347   3.040 -23.757  0.00  0.00      C2   N
ATOM   1179  CA  GLY A 202      -5.992   3.378 -25.129  0.00  0.00      C2   C
ATOM   1180  C   GLY A 202      -4.661   2.801 -25.425  0.00  0.00      C2   C
ATOM   1181  O   GLY A 202      -4.423   1.579 -25.272  0.00  0.00      C2   O
ATOM   1182  H   GLY A 202      -5.666   3.356 -23.082  0.00  0.00      C2   H
ATOM   1183  HA3 GLY A 202      -6.095   4.462 -25.187  0.00  0.00      C2   H
ATOM   1184  HA2 GLY A 202      -6.684   2.996 -25.880  0.00  0.00      C2   H
ATOM   1185  N   GLY A 203      -3.813   3.542 -26.142  0.00  0.00      C2   N
ATOM   1186  CA  GLY A 203      -2.459   3.152 -26.569  0.00  0.00      C2   C
ATOM   1187  C   GLY A 203      -1.521   3.957 -25.739  0.00  0.00      C2   C
ATOM   1188  O   GLY A 203      -1.693   5.152 -25.587  0.00  0.00      C2   O
ATOM   1189  H   GLY A 203      -3.949   4.542 -26.185  0.00  0.00      C2   H
ATOM   1190  HA  GLY A 203      -2.311   2.082 -26.425  0.00  0.00      C2   H
ATOM   1191  HA3 GLY A 203      -2.393   3.389 -27.631  0.00  0.00      C2   H
ATOM   1192  N   GLN A 204      -0.580   3.241 -25.141  0.00  0.00      C2   N
ATOM   1193  CA  GLN A 204       0.416   3.722 -24.158  0.00  0.00      C2   C
ATOM   1194  C   GLN A 204       1.908   3.657 -24.533  0.00  0.00      C2   C
ATOM   1195  O   GLN A 204       2.702   4.476 -24.131  0.00  0.00      C2   O
ATOM   1196  CB  GLN A 204       0.235   3.144 -22.692  0.00  0.00      C2   C
ATOM   1197  CG  GLN A 204      -0.704   3.825 -21.708  0.00  0.00      C2   C
ATOM   1198  CD  GLN A 204      -2.109   3.907 -22.205  0.00  0.00      C2   C
ATOM   1199  OE1 GLN A 204      -2.718   2.881 -22.478  0.00  0.00      C2   O
ATOM   1200  NE2 GLN A 204      -2.694   5.066 -22.422  0.00  0.00      C2   N
ATOM   1201  H   GLN A 204      -0.495   2.249 -25.314  0.00  0.00      C2   H
ATOM   1202  HA  GLN A 204       0.310   4.805 -24.104  0.00  0.00      C2   H
ATOM   1203  HB3 GLN A 204       1.163   3.173 -22.120  0.00  0.00      C2   H
ATOM   1204  HB2 GLN A 204      -0.097   2.127 -22.900  0.00  0.00      C2   H
ATOM   1205  HG3 GLN A 204      -0.303   4.798 -21.424  0.00  0.00      C2   H
ATOM   1206  HG2 GLN A 204      -0.749   3.259 -20.777  0.00  0.00      C2   H
ATOM   1207 HE22 GLN A 204      -3.602   5.215 -22.838  0.00  0.00      C2   H
ATOM   1208 HE21 GLN A 204      -2.034   5.829 -22.398  0.00  0.00      C2   H
ATOM   1209  N   ARG A 205       2.214   2.668 -25.367  0.00  0.00      C2   N
ATOM   1210  CA  ARG A 205       3.466   2.626 -26.140  0.00  0.00      C2   C
ATOM   1211  C   ARG A 205       4.742   2.221 -25.312  0.00  0.00      C2   C
ATOM   1212  O   ARG A 205       5.832   2.558 -25.666  0.00  0.00      C2   O
ATOM   1213  CB  ARG A 205       3.673   3.814 -27.023  0.00  0.00      C2   C
ATOM   1214  CG  ARG A 205       2.672   3.932 -28.243  0.00  0.00      C2   C
ATOM   1215  CD  ARG A 205       3.088   4.716 -29.423  0.00  0.00      C2   C
ATOM   1216  NE  ARG A 205       4.287   4.171 -30.168  0.00  0.00      C2   N
ATOM   1217  CZ  ARG A 205       4.698   4.600 -31.337  0.00  0.00      C2   C
ATOM   1218  NH1 ARG A 205       4.060   5.584 -31.934  0.00  0.00      C2   N
ATOM   1219  NH2 ARG A 205       5.818   4.187 -31.980  0.00  0.00      C2   N
ATOM   1220  H   ARG A 205       1.586   1.901 -25.563  0.00  0.00      C2   H
ATOM   1221  HA  ARG A 205       3.149   1.837 -26.823  0.00  0.00      C2   H
ATOM   1222  HB3 ARG A 205       4.666   3.735 -27.466  0.00  0.00      C2   H
ATOM   1223  HB2 ARG A 205       3.624   4.765 -26.493  0.00  0.00      C2   H
ATOM   1224  HG3 ARG A 205       1.627   4.089 -27.975  0.00  0.00      C2   H
ATOM   1225  HG2 ARG A 205       2.664   2.889 -28.561  0.00  0.00      C2   H
ATOM   1226  HD3 ARG A 205       3.611   5.586 -29.026  0.00  0.00      C2   H
ATOM   1227  HD2 ARG A 205       2.195   5.009 -29.975  0.00  0.00      C2   H
ATOM   1228  HE  ARG A 205       4.880   3.458 -29.766  0.00  0.00      C2   H
ATOM   1229 HH12 ARG A 205       4.311   5.964 -32.835  0.00  0.00      C2   H
ATOM   1230 HH11 ARG A 205       3.414   6.187 -31.445  0.00  0.00      C2   H
ATOM   1231 HH22 ARG A 205       6.082   4.538 -32.890  0.00  0.00      C2   H
ATOM   1232 HH21 ARG A 205       6.386   3.384 -31.752  0.00  0.00      C2   H
ATOM   1233  N   SER A 206       4.533   1.616 -24.133  0.00  0.00      C2   N
ATOM   1234  CA  SER A 206       5.559   1.322 -23.106  0.00  0.00      C2   C
ATOM   1235  C   SER A 206       5.125   0.052 -22.356  0.00  0.00      C2   C
ATOM   1236  O   SER A 206       3.955  -0.311 -22.347  0.00  0.00      C2   O
ATOM   1237  CB  SER A 206       5.730   2.666 -22.414  0.00  0.00      C2   C
ATOM   1238  OG  SER A 206       6.531   2.659 -21.183  0.00  0.00      C2   O
ATOM   1239  H   SER A 206       3.587   1.379 -23.870  0.00  0.00      C2   H
ATOM   1240  HA  SER A 206       6.554   1.144 -23.512  0.00  0.00      C2   H
ATOM   1241  HB3 SER A 206       4.773   2.958 -21.981  0.00  0.00      C2   H
ATOM   1242  HB2 SER A 206       6.172   3.481 -22.986  0.00  0.00      C2   H
ATOM   1243  HG  SER A 206       7.014   1.834 -21.094  0.00  0.00      C2   H
ATOM   1244  N   GLU A 207       5.994  -0.709 -21.710  0.00  0.00      C2   N
ATOM   1245  CA  GLU A 207       5.786  -1.973 -21.050  0.00  0.00      C2   C
ATOM   1246  C   GLU A 207       4.841  -1.830 -19.852  0.00  0.00      C2   C
ATOM   1247  O   GLU A 207       5.027  -0.963 -19.007  0.00  0.00      C2   O
ATOM   1248  CB  GLU A 207       7.057  -2.629 -20.534  0.00  0.00      C2   C
ATOM   1249  CG  GLU A 207       8.070  -2.983 -21.636  0.00  0.00      C2   C
ATOM   1250  CD  GLU A 207       9.283  -3.763 -21.053  0.00  0.00      C2   C
ATOM   1251  OE1 GLU A 207      10.363  -3.165 -20.883  0.00  0.00      C2   O
ATOM   1252  OE2 GLU A 207       9.063  -4.898 -20.586  0.00  0.00      C2   O
ATOM   1253  H   GLU A 207       6.965  -0.436 -21.760  0.00  0.00      C2   H
ATOM   1254  HA  GLU A 207       5.336  -2.636 -21.789  0.00  0.00      C2   H
ATOM   1255  HB3 GLU A 207       6.932  -3.571 -20.002  0.00  0.00      C2   H
ATOM   1256  HB2 GLU A 207       7.633  -2.034 -19.826  0.00  0.00      C2   H
ATOM   1257  HG3 GLU A 207       8.480  -2.037 -21.989  0.00  0.00      C2   H
ATOM   1258  HG2 GLU A 207       7.649  -3.562 -22.458  0.00  0.00      C2   H
ATOM   1259  N   ARG A 208       3.877  -2.724 -19.754  0.00  0.00      C2   N
ATOM   1260  CA  ARG A 208       2.649  -2.605 -18.932  0.00  0.00      C2   C
ATOM   1261  C   ARG A 208       2.942  -2.457 -17.445  0.00  0.00      C2   C
ATOM   1262  O   ARG A 208       2.356  -1.555 -16.790  0.00  0.00      C2   O
ATOM   1263  CB  ARG A 208       1.818  -3.919 -19.262  0.00  0.00      C2   C
ATOM   1264  CG  ARG A 208       0.382  -3.817 -18.685  0.00  0.00      C2   C
ATOM   1265  CD  ARG A 208      -0.582  -4.889 -19.253  0.00  0.00      C2   C
ATOM   1266  NE  ARG A 208      -0.482  -5.071 -20.733  0.00  0.00      C2   N
ATOM   1267  CZ  ARG A 208       0.378  -5.875 -21.390  0.00  0.00      C2   C
ATOM   1268  NH1 ARG A 208       1.096  -6.762 -20.728  0.00  0.00      C2   N
ATOM   1269  NH2 ARG A 208       0.553  -5.788 -22.678  0.00  0.00      C2   N
ATOM   1270  H   ARG A 208       3.833  -3.575 -20.295  0.00  0.00      C2   H
ATOM   1271  HA  ARG A 208       2.135  -1.721 -19.310  0.00  0.00      C2   H
ATOM   1272  HB3 ARG A 208       2.297  -4.840 -18.930  0.00  0.00      C2   H
ATOM   1273  HB2 ARG A 208       1.898  -4.017 -20.344  0.00  0.00      C2   H
ATOM   1274  HG3 ARG A 208      -0.147  -2.887 -18.896  0.00  0.00      C2   H
ATOM   1275  HG2 ARG A 208       0.467  -3.860 -17.599  0.00  0.00      C2   H
ATOM   1276  HD3 ARG A 208      -1.615  -4.603 -19.053  0.00  0.00      C2   H
ATOM   1277  HD2 ARG A 208      -0.576  -5.785 -18.633  0.00  0.00      C2   H
ATOM   1278  HE  ARG A 208      -1.168  -4.543 -21.254  0.00  0.00      C2   H
ATOM   1279 HH12 ARG A 208       1.820  -7.266 -21.219  0.00  0.00      C2   H
ATOM   1280 HH11 ARG A 208       0.878  -6.933 -19.757  0.00  0.00      C2   H
ATOM   1281 HH22 ARG A 208       1.144  -6.448 -23.164  0.00  0.00      C2   H
ATOM   1282 HH21 ARG A 208       0.256  -4.968 -23.188  0.00  0.00      C2   H
ATOM   1283  N   LYS A 209       3.944  -3.200 -16.931  0.00  0.00      C2   N
ATOM   1284  CA  LYS A 209       4.367  -3.096 -15.551  0.00  0.00      C2   C
ATOM   1285  C   LYS A 209       4.786  -1.683 -15.117  0.00  0.00      C2   C
ATOM   1286  O   LYS A 209       4.669  -1.374 -13.918  0.00  0.00      C2   O
ATOM   1287  CB  LYS A 209       5.526  -4.154 -15.372  0.00  0.00      C2   C
ATOM   1288  CG  LYS A 209       6.907  -3.838 -15.966  0.00  0.00      C2   C
ATOM   1289  CD  LYS A 209       7.407  -4.947 -16.952  0.00  0.00      C2   C
ATOM   1290  CE  LYS A 209       8.958  -4.780 -17.154  0.00  0.00      C2   C
ATOM   1291  NZ  LYS A 209       9.598  -5.696 -18.116  0.00  0.00      C2   N
ATOM   1292  H   LYS A 209       4.157  -3.972 -17.546  0.00  0.00      C2   H
ATOM   1293  HA  LYS A 209       3.506  -3.353 -14.934  0.00  0.00      C2   H
ATOM   1294  HB3 LYS A 209       5.193  -5.135 -15.710  0.00  0.00      C2   H
ATOM   1295  HB2 LYS A 209       5.666  -4.142 -14.292  0.00  0.00      C2   H
ATOM   1296  HG3 LYS A 209       7.677  -3.716 -15.204  0.00  0.00      C2   H
ATOM   1297  HG2 LYS A 209       6.948  -2.957 -16.606  0.00  0.00      C2   H
ATOM   1298  HD3 LYS A 209       6.830  -4.820 -17.868  0.00  0.00      C2   H
ATOM   1299  HD2 LYS A 209       7.225  -5.899 -16.454  0.00  0.00      C2   H
ATOM   1300  HE3 LYS A 209       9.479  -4.875 -16.202  0.00  0.00      C2   H
ATOM   1301  HE2 LYS A 209       9.245  -3.779 -17.474  0.00  0.00      C2   H
ATOM   1302  HZ1 LYS A 209       9.242  -5.460 -19.031  0.00  0.00      C2   H
ATOM   1303  HZ2 LYS A 209      10.596  -5.582 -18.013  0.00  0.00      C2   H
ATOM   1304  HZ3 LYS A 209       9.483  -6.697 -18.041  0.00  0.00      C2   H
ATOM   1305  N   LYS A 210       5.064  -0.750 -16.037  0.00  0.00      C2   N
ATOM   1306  CA  LYS A 210       5.401   0.596 -15.847  0.00  0.00      C2   C
ATOM   1307  C   LYS A 210       4.235   1.522 -15.830  0.00  0.00      C2   C
ATOM   1308  O   LYS A 210       4.483   2.716 -15.638  0.00  0.00      C2   O
ATOM   1309  CB  LYS A 210       6.494   1.047 -16.915  0.00  0.00      C2   C
ATOM   1310  CG  LYS A 210       7.760   0.159 -17.242  0.00  0.00      C2   C
ATOM   1311  CD  LYS A 210       8.515  -0.239 -15.954  0.00  0.00      C2   C
ATOM   1312  CE  LYS A 210       9.824  -1.021 -16.081  0.00  0.00      C2   C
ATOM   1313  NZ  LYS A 210      10.791  -0.337 -16.891  0.00  0.00      C2   N
ATOM   1314  H   LYS A 210       5.137  -0.963 -17.022  0.00  0.00      C2   H
ATOM   1315  HA  LYS A 210       5.930   0.734 -14.905  0.00  0.00      C2   H
ATOM   1316  HB3 LYS A 210       7.003   1.923 -16.514  0.00  0.00      C2   H
ATOM   1317  HB2 LYS A 210       6.052   1.323 -17.872  0.00  0.00      C2   H
ATOM   1318  HG3 LYS A 210       8.462   0.627 -17.933  0.00  0.00      C2   H
ATOM   1319  HG2 LYS A 210       7.303  -0.730 -17.677  0.00  0.00      C2   H
ATOM   1320  HD3 LYS A 210       7.860  -0.879 -15.362  0.00  0.00      C2   H
ATOM   1321  HD2 LYS A 210       8.736   0.616 -15.315  0.00  0.00      C2   H
ATOM   1322  HE3 LYS A 210       9.699  -1.950 -16.637  0.00  0.00      C2   H
ATOM   1323  HE2 LYS A 210      10.277  -1.265 -15.120  0.00  0.00      C2   H
ATOM   1324  HZ1 LYS A 210      10.956   0.518 -16.379  0.00  0.00      C2   H
ATOM   1325  HZ2 LYS A 210      11.566  -0.981 -16.957  0.00  0.00      C2   H
ATOM   1326  HZ3 LYS A 210      10.527  -0.210 -17.857  0.00  0.00      C2   H
ATOM   1327  N   TRP A 211       3.003   0.996 -15.940  0.00  0.00      C2   N
ATOM   1328  CA  TRP A 211       1.831   1.825 -16.035  0.00  0.00      C2   C
ATOM   1329  C   TRP A 211       0.583   1.165 -15.494  0.00  0.00      C2   C
ATOM   1330  O   TRP A 211      -0.378   1.854 -15.213  0.00  0.00      C2   O
ATOM   1331  CB  TRP A 211       1.688   2.502 -17.465  0.00  0.00      C2   C
ATOM   1332  CG  TRP A 211       1.468   1.628 -18.672  0.00  0.00      C2   C
ATOM   1333  CD1 TRP A 211       2.494   1.195 -19.403  0.00  0.00      C2   C
ATOM   1334  CD2 TRP A 211       0.287   0.970 -19.257  0.00  0.00      C2   C
ATOM   1335  NE1 TRP A 211       2.023   0.446 -20.453  0.00  0.00      C2   N
ATOM   1336  CE2 TRP A 211       0.650   0.224 -20.373  0.00  0.00      C2   C
ATOM   1337  CE3 TRP A 211      -1.090   0.992 -18.949  0.00  0.00      C2   C
ATOM   1338  CZ2 TRP A 211      -0.237  -0.582 -21.099  0.00  0.00      C2   C
ATOM   1339  CZ3 TRP A 211      -2.019   0.278 -19.691  0.00  0.00      C2   C
ATOM   1340  CH2 TRP A 211      -1.575  -0.511 -20.817  0.00  0.00      C2   C
ATOM   1341  H   TRP A 211       2.891   0.005 -16.102  0.00  0.00      C2   H
ATOM   1342  HA  TRP A 211       1.950   2.696 -15.391  0.00  0.00      C2   H
ATOM   1343  HB3 TRP A 211       2.472   3.221 -17.700  0.00  0.00      C2   H
ATOM   1344  HB2 TRP A 211       0.797   3.127 -17.395  0.00  0.00      C2   H
ATOM   1345  HD1 TRP A 211       3.510   1.542 -19.282  0.00  0.00      C2   H
ATOM   1346  HE1 TRP A 211       2.702   0.097 -21.114  0.00  0.00      C2   H
ATOM   1347  HE3 TRP A 211      -1.309   1.671 -18.138  0.00  0.00      C2   H
ATOM   1348  HZ2 TRP A 211       0.031  -1.073 -22.023  0.00  0.00      C2   H
ATOM   1349  HZ3 TRP A 211      -3.068   0.317 -19.438  0.00  0.00      C2   H
ATOM   1350  HH2 TRP A 211      -2.330  -0.917 -21.475  0.00  0.00      C2   H
ATOM   1351  N   ILE A 212       0.498  -0.147 -15.397  0.00  0.00      C2   N
ATOM   1352  CA  ILE A 212      -0.695  -0.814 -14.842  0.00  0.00      C2   C
ATOM   1353  C   ILE A 212      -0.774  -0.826 -13.327  0.00  0.00      C2   C
ATOM   1354  O   ILE A 212      -1.856  -0.910 -12.721  0.00  0.00      C2   O
ATOM   1355  CB  ILE A 212      -0.837  -2.334 -15.402  0.00  0.00      C2   C
ATOM   1356  CG1 ILE A 212      -2.258  -2.947 -15.259  0.00  0.00      C2   C
ATOM   1357  CG2 ILE A 212       0.220  -3.269 -14.762  0.00  0.00      C2   C
ATOM   1358  CD1 ILE A 212      -3.312  -2.227 -16.224  0.00  0.00      C2   C
ATOM   1359  H   ILE A 212       1.218  -0.688 -15.855  0.00  0.00      C2   H
ATOM   1360  HA  ILE A 212      -1.539  -0.245 -15.233  0.00  0.00      C2   H
ATOM   1361  HB  ILE A 212      -0.652  -2.325 -16.477  0.00  0.00      C2   H
ATOM   1362 HG13 ILE A 212      -2.554  -3.092 -14.220  0.00  0.00      C2   H
ATOM   1363 HG12 ILE A 212      -2.077  -3.964 -15.608  0.00  0.00      C2   H
ATOM   1364 HG21 ILE A 212       1.205  -2.865 -14.528  0.00  0.00      C2   H
ATOM   1365 HG22 ILE A 212      -0.204  -3.638 -13.827  0.00  0.00      C2   H
ATOM   1366 HG23 ILE A 212       0.402  -4.110 -15.431  0.00  0.00      C2   H
ATOM   1367 HD11 ILE A 212      -4.209  -2.834 -16.345  0.00  0.00      C2   H
ATOM   1368 HD12 ILE A 212      -3.442  -1.149 -16.129  0.00  0.00      C2   H
ATOM   1369 HD13 ILE A 212      -2.888  -2.189 -17.227  0.00  0.00      C2   H
ATOM   1370  N   HIE A 213       0.375  -0.714 -12.700  0.00  0.00      C2   N
ATOM   1371  CA  HIE A 213       0.645  -0.516 -11.303  0.00  0.00      C2   C
ATOM   1372  C   HIE A 213      -0.012   0.696 -10.717  0.00  0.00      C2   C
ATOM   1373  O   HIE A 213      -0.276   0.752  -9.539  0.00  0.00      C2   O
ATOM   1374  CB  HIE A 213       2.153  -0.610 -10.844  0.00  0.00      C2   C
ATOM   1375  CG  HIE A 213       2.942   0.604 -11.167  0.00  0.00      C2   C
ATOM   1376  ND1 HIE A 213       2.928   1.114 -12.488  0.00  0.00      C2   N
ATOM   1377  CD2 HIE A 213       3.467   1.544 -10.339  0.00  0.00      C2   C
ATOM   1378  CE1 HIE A 213       3.448   2.359 -12.404  0.00  0.00      C2   C
ATOM   1379  NE2 HIE A 213       3.900   2.593 -11.166  0.00  0.00      C2   N
ATOM   1380  H   HIE A 213       1.114  -0.392 -13.307  0.00  0.00      C2   H
ATOM   1381  HA  HIE A 213       0.210  -1.340 -10.738  0.00  0.00      C2   H
ATOM   1382  HB3 HIE A 213       2.467  -1.517 -11.361  0.00  0.00      C2   H
ATOM   1383  HB2 HIE A 213       2.221  -0.801  -9.773  0.00  0.00      C2   H
ATOM   1384  HD2 HIE A 213       3.582   1.511  -9.266  0.00  0.00      C2   H
ATOM   1385  HE1 HIE A 213       3.600   3.102 -13.174  0.00  0.00      C2   H
ATOM   1386  HE2 HIE A 213       4.444   3.400 -10.896  0.00  0.00      C2   H
ATOM   1387  N   CYS A 214      -0.352   1.684 -11.546  0.00  0.00      C2   N
ATOM   1388  CA  CYS A 214      -1.140   2.832 -11.161  0.00  0.00      C2   C
ATOM   1389  C   CYS A 214      -2.560   2.406 -10.674  0.00  0.00      C2   C
ATOM   1390  O   CYS A 214      -3.072   2.762  -9.605  0.00  0.00      C2   O
ATOM   1391  CB  CYS A 214      -1.410   3.765 -12.423  0.00  0.00      C2   C
ATOM   1392  SG  CYS A 214       0.188   4.354 -13.134  0.00  0.00      C2   S
ATOM   1393  H   CYS A 214       0.049   1.737 -12.472  0.00  0.00      C2   H
ATOM   1394  HA  CYS A 214      -0.599   3.355 -10.372  0.00  0.00      C2   H
ATOM   1395  HB3 CYS A 214      -2.000   4.635 -12.135  0.00  0.00      C2   H
ATOM   1396  HB2 CYS A 214      -1.946   3.265 -13.229  0.00  0.00      C2   H
ATOM   1397  HG  CYS A 214       0.797   3.186 -13.358  0.00  0.00      C2   H
ATOM   1398  N   PHE A 215      -3.166   1.504 -11.467  0.00  0.00      C2   N
ATOM   1399  CA  PHE A 215      -4.515   0.909 -11.257  0.00  0.00      C2   C
ATOM   1400  C   PHE A 215      -4.743  -0.042 -10.122  0.00  0.00      C2   C
ATOM   1401  O   PHE A 215      -5.839  -0.571  -9.893  0.00  0.00      C2   O
ATOM   1402  CB  PHE A 215      -4.975   0.268 -12.586  0.00  0.00      C2   C
ATOM   1403  CG  PHE A 215      -5.113   1.276 -13.731  0.00  0.00      C2   C
ATOM   1404  CD1 PHE A 215      -6.283   2.057 -13.880  0.00  0.00      C2   C
ATOM   1405  CD2 PHE A 215      -4.084   1.379 -14.723  0.00  0.00      C2   C
ATOM   1406  CE1 PHE A 215      -6.371   3.073 -14.916  0.00  0.00      C2   C
ATOM   1407  CE2 PHE A 215      -4.236   2.307 -15.718  0.00  0.00      C2   C
ATOM   1408  CZ  PHE A 215      -5.297   3.194 -15.768  0.00  0.00      C2   C
ATOM   1409  H   PHE A 215      -2.669   1.097 -12.246  0.00  0.00      C2   H
ATOM   1410  HA  PHE A 215      -5.268   1.665 -11.033  0.00  0.00      C2   H
ATOM   1411  HB3 PHE A 215      -5.955  -0.189 -12.452  0.00  0.00      C2   H
ATOM   1412  HB2 PHE A 215      -4.375  -0.553 -12.977  0.00  0.00      C2   H
ATOM   1413  HD1 PHE A 215      -7.156   1.944 -13.254  0.00  0.00      C2   H
ATOM   1414  HD2 PHE A 215      -3.226   0.730 -14.634  0.00  0.00      C2   H
ATOM   1415  HE1 PHE A 215      -7.286   3.644 -14.975  0.00  0.00      C2   H
ATOM   1416  HE2 PHE A 215      -3.454   2.352 -16.462  0.00  0.00      C2   H
ATOM   1417  HZ  PHE A 215      -5.210   4.007 -16.474  0.00  0.00      C2   H
ATOM   1418  N   GLU A 216      -3.664  -0.324  -9.367  0.00  0.00      C2   N
ATOM   1419  CA  GLU A 216      -3.753  -0.951  -8.033  0.00  0.00      C2   C
ATOM   1420  C   GLU A 216      -4.693  -0.062  -7.118  0.00  0.00      C2   C
ATOM   1421  O   GLU A 216      -4.338   1.077  -6.892  0.00  0.00      C2   O
ATOM   1422  CB  GLU A 216      -2.286  -1.135  -7.422  0.00  0.00      C2   C
ATOM   1423  CG  GLU A 216      -2.038  -1.859  -6.097  0.00  0.00      C2   C
ATOM   1424  CD  GLU A 216      -2.176  -1.147  -4.841  0.00  0.00      C2   C
ATOM   1425  OE1 GLU A 216      -2.140   0.095  -4.836  0.00  0.00      C2   O
ATOM   1426  OE2 GLU A 216      -2.104  -1.783  -3.837  0.00  0.00      C2   O
ATOM   1427  H   GLU A 216      -2.887   0.306  -9.506  0.00  0.00      C2   H
ATOM   1428  HA  GLU A 216      -4.138  -1.969  -8.090  0.00  0.00      C2   H
ATOM   1429  HB3 GLU A 216      -1.688  -0.231  -7.306  0.00  0.00      C2   H
ATOM   1430  HB2 GLU A 216      -1.948  -1.800  -8.216  0.00  0.00      C2   H
ATOM   1431  HG3 GLU A 216      -0.984  -2.134  -6.106  0.00  0.00      C2   H
ATOM   1432  HG2 GLU A 216      -2.634  -2.769  -6.032  0.00  0.00      C2   H
ATOM   1433  N   GLY A 217      -5.776  -0.580  -6.742  0.00  0.00      C2   N
ATOM   1434  CA  GLY A 217      -6.760   0.069  -5.901  0.00  0.00      C2   C
ATOM   1435  C   GLY A 217      -8.088   0.245  -6.622  0.00  0.00      C2   C
ATOM   1436  O   GLY A 217      -8.971   0.689  -5.931  0.00  0.00      C2   O
ATOM   1437  H   GLY A 217      -6.071  -1.451  -7.158  0.00  0.00      C2   H
ATOM   1438  HA3 GLY A 217      -6.392   0.997  -5.464  0.00  0.00      C2   H
ATOM   1439  HA2 GLY A 217      -6.962  -0.535  -5.016  0.00  0.00      C2   H
ATOM   1440  N   VAL A 218      -8.221  -0.091  -7.911  0.00  0.00      C2   N
ATOM   1441  CA  VAL A 218      -9.566  -0.120  -8.607  0.00  0.00      C2   C
ATOM   1442  C   VAL A 218     -10.366  -1.247  -8.008  0.00  0.00      C2   C
ATOM   1443  O   VAL A 218      -9.898  -2.348  -7.800  0.00  0.00      C2   O
ATOM   1444  CB  VAL A 218      -9.468  -0.343 -10.169  0.00  0.00      C2   C
ATOM   1445  CG1 VAL A 218      -8.638   0.723 -10.950  0.00  0.00      C2   C
ATOM   1446  CG2 VAL A 218      -9.099  -1.708 -10.782  0.00  0.00      C2   C
ATOM   1447  H   VAL A 218      -7.444  -0.316  -8.515  0.00  0.00      C2   H
ATOM   1448  HA  VAL A 218     -10.193   0.750  -8.414  0.00  0.00      C2   H
ATOM   1449  HB  VAL A 218     -10.507  -0.175 -10.452  0.00  0.00      C2   H
ATOM   1450 HG11 VAL A 218      -8.893   0.869 -11.999  0.00  0.00      C2   H
ATOM   1451 HG12 VAL A 218      -8.776   1.734 -10.565  0.00  0.00      C2   H
ATOM   1452 HG13 VAL A 218      -7.601   0.433 -11.117  0.00  0.00      C2   H
ATOM   1453 HG21 VAL A 218      -9.350  -1.762 -11.841  0.00  0.00      C2   H
ATOM   1454 HG22 VAL A 218      -8.076  -2.063 -10.660  0.00  0.00      C2   H
ATOM   1455 HG23 VAL A 218      -9.667  -2.577 -10.451  0.00  0.00      C2   H
ATOM   1456  N   THR A 219     -11.655  -1.014  -7.837  0.00  0.00      C2   N
ATOM   1457  CA  THR A 219     -12.576  -1.952  -7.212  0.00  0.00      C2   C
ATOM   1458  C   THR A 219     -12.660  -3.395  -7.806  0.00  0.00      C2   C
ATOM   1459  O   THR A 219     -12.484  -4.369  -7.092  0.00  0.00      C2   O
ATOM   1460  CB  THR A 219     -13.929  -1.288  -6.937  0.00  0.00      C2   C
ATOM   1461  OG1 THR A 219     -13.752  -0.007  -6.432  0.00  0.00      C2   O
ATOM   1462  CG2 THR A 219     -14.935  -2.074  -6.113  0.00  0.00      C2   C
ATOM   1463  H   THR A 219     -11.953  -0.138  -8.241  0.00  0.00      C2   H
ATOM   1464  HA  THR A 219     -12.130  -2.030  -6.220  0.00  0.00      C2   H
ATOM   1465  HB  THR A 219     -14.464  -1.173  -7.880  0.00  0.00      C2   H
ATOM   1466  HG1 THR A 219     -13.377  -0.230  -5.577  0.00  0.00      C2   H
ATOM   1467 HG21 THR A 219     -14.468  -2.577  -5.266  0.00  0.00      C2   H
ATOM   1468 HG22 THR A 219     -15.737  -1.449  -5.722  0.00  0.00      C2   H
ATOM   1469 HG23 THR A 219     -15.247  -2.946  -6.688  0.00  0.00      C2   H
ATOM   1470  N   ALA A 220     -12.875  -3.491  -9.154  0.00  0.00      C2   N
ATOM   1471  CA  ALA A 220     -12.938  -4.777  -9.841  0.00  0.00      C2   C
ATOM   1472  C   ALA A 220     -12.304  -4.423 -11.183  0.00  0.00      C2   C
ATOM   1473  O   ALA A 220     -12.331  -3.325 -11.622  0.00  0.00      C2   O
ATOM   1474  CB  ALA A 220     -14.318  -5.386  -9.965  0.00  0.00      C2   C
ATOM   1475  H   ALA A 220     -12.733  -2.686  -9.747  0.00  0.00      C2   H
ATOM   1476  HA  ALA A 220     -12.192  -5.455  -9.427  0.00  0.00      C2   H
ATOM   1477  HB1 ALA A 220     -14.891  -5.274  -9.045  0.00  0.00      C2   H
ATOM   1478  HB2 ALA A 220     -14.880  -4.790 -10.685  0.00  0.00      C2   H
ATOM   1479  HB3 ALA A 220     -14.312  -6.442 -10.236  0.00  0.00      C2   H
ATOM   1480  N   ILE A 221     -11.754  -5.389 -11.886  0.00  0.00      C2   N
ATOM   1481  CA  ILE A 221     -11.328  -5.173 -13.295  0.00  0.00      C2   C
ATOM   1482  C   ILE A 221     -12.531  -5.729 -14.114  0.00  0.00      C2   C
ATOM   1483  O   ILE A 221     -12.952  -6.830 -13.825  0.00  0.00      C2   O
ATOM   1484  CB  ILE A 221      -9.958  -5.975 -13.668  0.00  0.00      C2   C
ATOM   1485  CG1 ILE A 221      -8.881  -5.235 -12.856  0.00  0.00      C2   C
ATOM   1486  CG2 ILE A 221      -9.690  -6.071 -15.178  0.00  0.00      C2   C
ATOM   1487  CD1 ILE A 221      -7.556  -6.013 -12.731  0.00  0.00      C2   C
ATOM   1488  H   ILE A 221     -11.645  -6.337 -11.554  0.00  0.00      C2   H
ATOM   1489  HA  ILE A 221     -11.120  -4.134 -13.553  0.00  0.00      C2   H
ATOM   1490  HB  ILE A 221     -10.025  -6.974 -13.237  0.00  0.00      C2   H
ATOM   1491 HG13 ILE A 221      -9.217  -4.949 -11.859  0.00  0.00      C2   H
ATOM   1492 HG12 ILE A 221      -8.649  -4.213 -13.155  0.00  0.00      C2   H
ATOM   1493 HG21 ILE A 221     -10.028  -5.215 -15.762  0.00  0.00      C2   H
ATOM   1494 HG22 ILE A 221      -8.660  -6.378 -15.358  0.00  0.00      C2   H
ATOM   1495 HG23 ILE A 221     -10.285  -6.885 -15.591  0.00  0.00      C2   H
ATOM   1496 HD11 ILE A 221      -6.747  -5.304 -12.912  0.00  0.00      C2   H
ATOM   1497 HD12 ILE A 221      -7.285  -6.303 -11.716  0.00  0.00      C2   H
ATOM   1498 HD13 ILE A 221      -7.511  -6.847 -13.431  0.00  0.00      C2   H
ATOM   1499  N   ILE A 222     -12.880  -5.025 -15.170  0.00  0.00      C2   N
ATOM   1500  CA  ILE A 222     -13.847  -5.445 -16.153  0.00  0.00      C2   C
ATOM   1501  C   ILE A 222     -13.023  -5.920 -17.387  0.00  0.00      C2   C
ATOM   1502  O   ILE A 222     -12.362  -5.079 -17.975  0.00  0.00      C2   O
ATOM   1503  CB  ILE A 222     -14.842  -4.357 -16.528  0.00  0.00      C2   C
ATOM   1504  CG1 ILE A 222     -15.995  -4.168 -15.388  0.00  0.00      C2   C
ATOM   1505  CG2 ILE A 222     -15.612  -4.590 -17.776  0.00  0.00      C2   C
ATOM   1506  CD1 ILE A 222     -16.749  -2.843 -15.436  0.00  0.00      C2   C
ATOM   1507  H   ILE A 222     -12.486  -4.107 -15.322  0.00  0.00      C2   H
ATOM   1508  HA  ILE A 222     -14.367  -6.353 -15.848  0.00  0.00      C2   H
ATOM   1509  HB  ILE A 222     -14.313  -3.411 -16.648  0.00  0.00      C2   H
ATOM   1510 HG13 ILE A 222     -15.567  -4.161 -14.386  0.00  0.00      C2   H
ATOM   1511 HG12 ILE A 222     -16.630  -5.054 -15.361  0.00  0.00      C2   H
ATOM   1512 HG21 ILE A 222     -16.137  -3.711 -18.149  0.00  0.00      C2   H
ATOM   1513 HG22 ILE A 222     -15.015  -4.857 -18.648  0.00  0.00      C2   H
ATOM   1514 HG23 ILE A 222     -16.375  -5.363 -17.689  0.00  0.00      C2   H
ATOM   1515 HD11 ILE A 222     -16.073  -2.082 -15.045  0.00  0.00      C2   H
ATOM   1516 HD12 ILE A 222     -16.994  -2.676 -16.485  0.00  0.00      C2   H
ATOM   1517 HD13 ILE A 222     -17.610  -2.947 -14.776  0.00  0.00      C2   H
ATOM   1518  N   PHE A 223     -13.137  -7.186 -17.741  0.00  0.00      C2   N
ATOM   1519  CA  PHE A 223     -12.463  -7.725 -18.949  0.00  0.00      C2   C
ATOM   1520  C   PHE A 223     -13.582  -7.944 -19.972  0.00  0.00      C2   C
ATOM   1521  O   PHE A 223     -14.674  -8.293 -19.575  0.00  0.00      C2   O
ATOM   1522  CB  PHE A 223     -11.519  -8.892 -18.496  0.00  0.00      C2   C
ATOM   1523  CG  PHE A 223     -10.507  -9.285 -19.618  0.00  0.00      C2   C
ATOM   1524  CD1 PHE A 223     -10.926 -10.189 -20.617  0.00  0.00      C2   C
ATOM   1525  CD2 PHE A 223      -9.237  -8.673 -19.709  0.00  0.00      C2   C
ATOM   1526  CE1 PHE A 223     -10.092 -10.539 -21.682  0.00  0.00      C2   C
ATOM   1527  CE2 PHE A 223      -8.399  -9.024 -20.776  0.00  0.00      C2   C
ATOM   1528  CZ  PHE A 223      -8.776 -10.017 -21.668  0.00  0.00      C2   C
ATOM   1529  H   PHE A 223     -13.780  -7.810 -17.275  0.00  0.00      C2   H
ATOM   1530  HA  PHE A 223     -11.854  -6.954 -19.420  0.00  0.00      C2   H
ATOM   1531  HB3 PHE A 223     -12.208  -9.725 -18.364  0.00  0.00      C2   H
ATOM   1532  HB2 PHE A 223     -10.905  -8.779 -17.602  0.00  0.00      C2   H
ATOM   1533  HD1 PHE A 223     -11.862 -10.726 -20.576  0.00  0.00      C2   H
ATOM   1534  HD2 PHE A 223      -8.898  -7.922 -19.011  0.00  0.00      C2   H
ATOM   1535  HE1 PHE A 223     -10.520 -11.256 -22.366  0.00  0.00      C2   H
ATOM   1536  HE2 PHE A 223      -7.450  -8.510 -20.820  0.00  0.00      C2   H
ATOM   1537  HZ  PHE A 223      -8.222 -10.238 -22.568  0.00  0.00      C2   H
ATOM   1538  N   CYS A 224     -13.308  -7.707 -21.239  0.00  0.00      C2   N
ATOM   1539  CA  CYS A 224     -14.210  -8.069 -22.288  0.00  0.00      C2   C
ATOM   1540  C   CYS A 224     -13.465  -9.053 -23.272  0.00  0.00      C2   C
ATOM   1541  O   CYS A 224     -12.281  -8.877 -23.593  0.00  0.00      C2   O
ATOM   1542  CB  CYS A 224     -14.758  -6.774 -23.020  0.00  0.00      C2   C
ATOM   1543  SG  CYS A 224     -15.758  -5.815 -21.886  0.00  0.00      C2   S
ATOM   1544  H   CYS A 224     -12.434  -7.415 -21.653  0.00  0.00      C2   H
ATOM   1545  HA  CYS A 224     -15.102  -8.608 -21.969  0.00  0.00      C2   H
ATOM   1546  HB3 CYS A 224     -15.381  -7.204 -23.804  0.00  0.00      C2   H
ATOM   1547  HB2 CYS A 224     -13.947  -6.206 -23.475  0.00  0.00      C2   H
ATOM   1548  HG  CYS A 224     -14.952  -5.582 -20.846  0.00  0.00      C2   H
ATOM   1549  N   VAL A 225     -14.251 -10.003 -23.846  0.00  0.00      C2   N
ATOM   1550  CA  VAL A 225     -13.743 -10.931 -24.849  0.00  0.00      C2   C
ATOM   1551  C   VAL A 225     -14.812 -11.304 -25.894  0.00  0.00      C2   C
ATOM   1552  O   VAL A 225     -15.932 -11.595 -25.497  0.00  0.00      C2   O
ATOM   1553  CB  VAL A 225     -13.006 -12.142 -24.299  0.00  0.00      C2   C
ATOM   1554  CG1 VAL A 225     -13.840 -13.321 -23.825  0.00  0.00      C2   C
ATOM   1555  CG2 VAL A 225     -11.989 -12.673 -25.299  0.00  0.00      C2   C
ATOM   1556  H   VAL A 225     -15.204 -10.129 -23.534  0.00  0.00      C2   H
ATOM   1557  HA  VAL A 225     -12.976 -10.442 -25.450  0.00  0.00      C2   H
ATOM   1558  HB  VAL A 225     -12.547 -11.735 -23.398  0.00  0.00      C2   H
ATOM   1559 HG11 VAL A 225     -14.487 -12.957 -23.027  0.00  0.00      C2   H
ATOM   1560 HG12 VAL A 225     -14.549 -13.732 -24.544  0.00  0.00      C2   H
ATOM   1561 HG13 VAL A 225     -13.357 -14.166 -23.335  0.00  0.00      C2   H
ATOM   1562 HG21 VAL A 225     -11.486 -13.598 -25.018  0.00  0.00      C2   H
ATOM   1563 HG22 VAL A 225     -12.464 -12.994 -26.226  0.00  0.00      C2   H
ATOM   1564 HG23 VAL A 225     -11.266 -11.875 -25.469  0.00  0.00      C2   H
ATOM   1565  N   ALA A 226     -14.451 -11.360 -27.174  0.00  0.00      C2   N
ATOM   1566  CA  ALA A 226     -15.360 -11.716 -28.226  0.00  0.00      C2   C
ATOM   1567  C   ALA A 226     -15.335 -13.230 -28.386  0.00  0.00      C2   C
ATOM   1568  O   ALA A 226     -14.320 -13.827 -28.766  0.00  0.00      C2   O
ATOM   1569  CB  ALA A 226     -14.999 -11.011 -29.575  0.00  0.00      C2   C
ATOM   1570  H   ALA A 226     -13.472 -11.164 -27.329  0.00  0.00      C2   H
ATOM   1571  HA  ALA A 226     -16.332 -11.321 -27.933  0.00  0.00      C2   H
ATOM   1572  HB1 ALA A 226     -13.990 -10.776 -29.915  0.00  0.00      C2   H
ATOM   1573  HB2 ALA A 226     -15.589 -11.401 -30.405  0.00  0.00      C2   H
ATOM   1574  HB3 ALA A 226     -15.390 -10.028 -29.311  0.00  0.00      C2   H
ATOM   1575  N   LEU A 227     -16.490 -13.759 -28.105  0.00  0.00      C2   N
ATOM   1576  CA  LEU A 227     -16.713 -15.176 -28.248  0.00  0.00      C2   C
ATOM   1577  C   LEU A 227     -16.461 -15.774 -29.647  0.00  0.00      C2   C
ATOM   1578  O   LEU A 227     -15.868 -16.806 -29.825  0.00  0.00      C2   O
ATOM   1579  CB  LEU A 227     -18.103 -15.551 -27.654  0.00  0.00      C2   C
ATOM   1580  CG  LEU A 227     -18.355 -15.452 -26.127  0.00  0.00      C2   C
ATOM   1581  CD1 LEU A 227     -19.854 -15.256 -25.855  0.00  0.00      C2   C
ATOM   1582  CD2 LEU A 227     -17.775 -16.661 -25.458  0.00  0.00      C2   C
ATOM   1583  H   LEU A 227     -17.209 -13.197 -27.672  0.00  0.00      C2   H
ATOM   1584  HA  LEU A 227     -15.918 -15.650 -27.672  0.00  0.00      C2   H
ATOM   1585  HB3 LEU A 227     -18.404 -16.481 -28.135  0.00  0.00      C2   H
ATOM   1586  HB2 LEU A 227     -18.716 -14.798 -28.149  0.00  0.00      C2   H
ATOM   1587  HG  LEU A 227     -17.835 -14.596 -25.697  0.00  0.00      C2   H
ATOM   1588 HD11 LEU A 227     -20.341 -14.332 -26.167  0.00  0.00      C2   H
ATOM   1589 HD12 LEU A 227     -20.567 -16.022 -26.162  0.00  0.00      C2   H
ATOM   1590 HD13 LEU A 227     -20.063 -15.378 -24.792  0.00  0.00      C2   H
ATOM   1591 HD21 LEU A 227     -18.009 -16.768 -24.399  0.00  0.00      C2   H
ATOM   1592 HD22 LEU A 227     -18.077 -17.535 -26.035  0.00  0.00      C2   H
ATOM   1593 HD23 LEU A 227     -16.693 -16.701 -25.578  0.00  0.00      C2   H
ATOM   1594  N   SER A 228     -16.940 -15.036 -30.661  0.00  0.00      C2   N
ATOM   1595  CA  SER A 228     -17.020 -15.350 -32.121  0.00  0.00      C2   C
ATOM   1596  C   SER A 228     -15.683 -15.415 -32.877  0.00  0.00      C2   C
ATOM   1597  O   SER A 228     -15.630 -15.913 -34.037  0.00  0.00      C2   O
ATOM   1598  CB  SER A 228     -17.942 -14.326 -32.688  0.00  0.00      C2   C
ATOM   1599  OG  SER A 228     -17.652 -13.035 -32.144  0.00  0.00      C2   O
ATOM   1600  H   SER A 228     -17.387 -14.150 -30.470  0.00  0.00      C2   H
ATOM   1601  HA  SER A 228     -17.429 -16.357 -32.204  0.00  0.00      C2   H
ATOM   1602  HB3 SER A 228     -18.977 -14.640 -32.546  0.00  0.00      C2   H
ATOM   1603  HB2 SER A 228     -17.955 -14.413 -33.774  0.00  0.00      C2   H
ATOM   1604  HG  SER A 228     -16.802 -12.732 -32.474  0.00  0.00      C2   H
ATOM   1605  N   ASP A 229     -14.655 -14.918 -32.199  0.00  0.00      C2   N
ATOM   1606  CA  ASP A 229     -13.337 -14.716 -32.746  0.00  0.00      C2   C
ATOM   1607  C   ASP A 229     -12.376 -15.789 -32.116  0.00  0.00      C2   C
ATOM   1608  O   ASP A 229     -11.159 -15.568 -31.940  0.00  0.00      C2   O
ATOM   1609  CB  ASP A 229     -12.751 -13.282 -32.690  0.00  0.00      C2   C
ATOM   1610  CG  ASP A 229     -13.630 -12.209 -33.296  0.00  0.00      C2   C
ATOM   1611  OD1 ASP A 229     -14.829 -12.426 -33.541  0.00  0.00      C2   O
ATOM   1612  OD2 ASP A 229     -13.072 -11.116 -33.513  0.00  0.00      C2   O
ATOM   1613  H   ASP A 229     -14.847 -14.595 -31.261  0.00  0.00      C2   H
ATOM   1614  HA  ASP A 229     -13.310 -15.011 -33.795  0.00  0.00      C2   H
ATOM   1615  HB3 ASP A 229     -11.842 -13.398 -33.280  0.00  0.00      C2   H
ATOM   1616  HB2 ASP A 229     -12.471 -13.142 -31.646  0.00  0.00      C2   H
ATOM   1617  N   TYR A 230     -12.995 -16.974 -31.884  0.00  0.00      C2   N
ATOM   1618  CA  TYR A 230     -12.396 -18.350 -31.671  0.00  0.00      C2   C
ATOM   1619  C   TYR A 230     -11.742 -18.965 -32.968  0.00  0.00      C2   C
ATOM   1620  O   TYR A 230     -10.649 -19.517 -32.786  0.00  0.00      C2   O
ATOM   1621  CB  TYR A 230     -13.502 -19.230 -31.066  0.00  0.00      C2   C
ATOM   1622  CG  TYR A 230     -14.377 -19.818 -32.159  0.00  0.00      C2   C
ATOM   1623  CD1 TYR A 230     -15.617 -19.190 -32.522  0.00  0.00      C2   C
ATOM   1624  CD2 TYR A 230     -14.055 -21.005 -32.847  0.00  0.00      C2   C
ATOM   1625  CE1 TYR A 230     -16.472 -19.725 -33.472  0.00  0.00      C2   C
ATOM   1626  CE2 TYR A 230     -14.955 -21.597 -33.815  0.00  0.00      C2   C
ATOM   1627  CZ  TYR A 230     -16.156 -20.907 -34.142  0.00  0.00      C2   C
ATOM   1628  OH  TYR A 230     -17.054 -21.340 -35.084  0.00  0.00      C2   O
ATOM   1629  H   TYR A 230     -13.994 -16.943 -32.026  0.00  0.00      C2   H
ATOM   1630  HA  TYR A 230     -11.543 -18.410 -30.995  0.00  0.00      C2   H
ATOM   1631  HB3 TYR A 230     -14.202 -18.592 -30.526  0.00  0.00      C2   H
ATOM   1632  HB2 TYR A 230     -13.229 -20.001 -30.346  0.00  0.00      C2   H
ATOM   1633  HD1 TYR A 230     -15.932 -18.305 -31.988  0.00  0.00      C2   H
ATOM   1634  HD2 TYR A 230     -13.185 -21.584 -32.573  0.00  0.00      C2   H
ATOM   1635  HE1 TYR A 230     -17.389 -19.162 -33.566  0.00  0.00      C2   H
ATOM   1636  HE2 TYR A 230     -14.733 -22.478 -34.399  0.00  0.00      C2   H
ATOM   1637  HH  TYR A 230     -17.032 -22.295 -35.182  0.00  0.00      C2   H
ATOM   1638  N   ASP A 231     -12.142 -18.711 -34.223  0.00  0.00      C2   N
ATOM   1639  CA  ASP A 231     -11.499 -19.241 -35.467  0.00  0.00      C2   C
ATOM   1640  C   ASP A 231     -10.513 -18.233 -36.062  0.00  0.00      C2   C
ATOM   1641  O   ASP A 231      -9.831 -18.575 -37.089  0.00  0.00      C2   O
ATOM   1642  CB  ASP A 231     -12.510 -19.636 -36.556  0.00  0.00      C2   C
ATOM   1643  CG  ASP A 231     -13.350 -18.511 -37.206  0.00  0.00      C2   C
ATOM   1644  OD1 ASP A 231     -13.551 -17.333 -36.723  0.00  0.00      C2   O
ATOM   1645  OD2 ASP A 231     -13.908 -18.842 -38.262  0.00  0.00      C2   O
ATOM   1646  H   ASP A 231     -12.948 -18.151 -34.462  0.00  0.00      C2   H
ATOM   1647  HA  ASP A 231     -11.032 -20.189 -35.199  0.00  0.00      C2   H
ATOM   1648  HB3 ASP A 231     -13.072 -20.487 -36.173  0.00  0.00      C2   H
ATOM   1649  HB2 ASP A 231     -11.893 -20.081 -37.337  0.00  0.00      C2   H
ATOM   1650  N   LEU A 232     -10.536 -16.983 -35.504  0.00  0.00      C2   N
ATOM   1651  CA  LEU A 232      -9.763 -15.853 -36.003  0.00  0.00      C2   C
ATOM   1652  C   LEU A 232      -8.299 -16.028 -35.651  0.00  0.00      C2   C
ATOM   1653  O   LEU A 232      -7.865 -15.636 -34.542  0.00  0.00      C2   O
ATOM   1654  CB  LEU A 232     -10.312 -14.481 -35.538  0.00  0.00      C2   C
ATOM   1655  CG  LEU A 232      -9.576 -13.211 -35.986  0.00  0.00      C2   C
ATOM   1656  CD1 LEU A 232      -9.325 -13.077 -37.539  0.00  0.00      C2   C
ATOM   1657  CD2 LEU A 232     -10.209 -11.933 -35.481  0.00  0.00      C2   C
ATOM   1658  H   LEU A 232     -11.056 -16.874 -34.645  0.00  0.00      C2   H
ATOM   1659  HA  LEU A 232      -9.789 -15.866 -37.092  0.00  0.00      C2   H
ATOM   1660  HB3 LEU A 232     -10.354 -14.413 -34.450  0.00  0.00      C2   H
ATOM   1661  HB2 LEU A 232     -11.333 -14.495 -35.918  0.00  0.00      C2   H
ATOM   1662  HG  LEU A 232      -8.559 -13.298 -35.604  0.00  0.00      C2   H
ATOM   1663 HD11 LEU A 232      -9.748 -13.838 -38.195  0.00  0.00      C2   H
ATOM   1664 HD12 LEU A 232      -9.590 -12.098 -37.939  0.00  0.00      C2   H
ATOM   1665 HD13 LEU A 232      -8.254 -13.189 -37.711  0.00  0.00      C2   H
ATOM   1666 HD21 LEU A 232      -9.534 -11.551 -34.714  0.00  0.00      C2   H
ATOM   1667 HD22 LEU A 232     -10.327 -11.158 -36.239  0.00  0.00      C2   H
ATOM   1668 HD23 LEU A 232     -11.162 -12.079 -34.972  0.00  0.00      C2   H
ATOM   1669  N   VAL A 233      -7.447 -16.402 -36.626  0.00  0.00      C2   N
ATOM   1670  CA  VAL A 233      -6.026 -16.325 -36.619  0.00  0.00      C2   C
ATOM   1671  C   VAL A 233      -5.700 -14.961 -37.358  0.00  0.00      C2   C
ATOM   1672  O   VAL A 233      -5.958 -14.870 -38.539  0.00  0.00      C2   O
ATOM   1673  CB  VAL A 233      -5.269 -17.497 -37.379  0.00  0.00      C2   C
ATOM   1674  CG1 VAL A 233      -5.518 -17.845 -38.896  0.00  0.00      C2   C
ATOM   1675  CG2 VAL A 233      -3.700 -17.500 -37.052  0.00  0.00      C2   C
ATOM   1676  H   VAL A 233      -7.820 -16.578 -37.548  0.00  0.00      C2   H
ATOM   1677  HA  VAL A 233      -5.680 -16.319 -35.585  0.00  0.00      C2   H
ATOM   1678  HB  VAL A 233      -5.515 -18.344 -36.739  0.00  0.00      C2   H
ATOM   1679 HG11 VAL A 233      -6.568 -18.067 -39.091  0.00  0.00      C2   H
ATOM   1680 HG12 VAL A 233      -5.241 -16.956 -39.462  0.00  0.00      C2   H
ATOM   1681 HG13 VAL A 233      -4.950 -18.744 -39.136  0.00  0.00      C2   H
ATOM   1682 HG21 VAL A 233      -3.563 -17.697 -35.989  0.00  0.00      C2   H
ATOM   1683 HG22 VAL A 233      -3.182 -18.283 -37.606  0.00  0.00      C2   H
ATOM   1684 HG23 VAL A 233      -3.164 -16.608 -37.375  0.00  0.00      C2   H
ATOM   1685  N   LEU A 234      -5.097 -14.009 -36.627  0.00  0.00      C2   N
ATOM   1686  CA  LEU A 234      -4.726 -12.693 -36.978  0.00  0.00      C2   C
ATOM   1687  C   LEU A 234      -3.477 -12.611 -37.892  0.00  0.00      C2   C
ATOM   1688  O   LEU A 234      -3.311 -11.708 -38.732  0.00  0.00      C2   O
ATOM   1689  CB  LEU A 234      -4.473 -11.890 -35.664  0.00  0.00      C2   C
ATOM   1690  CG  LEU A 234      -5.678 -11.821 -34.698  0.00  0.00      C2   C
ATOM   1691  CD1 LEU A 234      -5.155 -11.663 -33.305  0.00  0.00      C2   C
ATOM   1692  CD2 LEU A 234      -6.583 -10.659 -34.999  0.00  0.00      C2   C
ATOM   1693  H   LEU A 234      -5.077 -14.076 -35.619  0.00  0.00      C2   H
ATOM   1694  HA  LEU A 234      -5.650 -12.315 -37.415  0.00  0.00      C2   H
ATOM   1695  HB3 LEU A 234      -4.175 -10.934 -36.094  0.00  0.00      C2   H
ATOM   1696  HB2 LEU A 234      -3.527 -12.140 -35.183  0.00  0.00      C2   H
ATOM   1697  HG  LEU A 234      -6.341 -12.684 -34.763  0.00  0.00      C2   H
ATOM   1698 HD11 LEU A 234      -5.790 -11.185 -32.559  0.00  0.00      C2   H
ATOM   1699 HD12 LEU A 234      -4.898 -12.698 -33.079  0.00  0.00      C2   H
ATOM   1700 HD13 LEU A 234      -4.307 -10.979 -33.265  0.00  0.00      C2   H
ATOM   1701 HD21 LEU A 234      -6.997 -10.588 -36.005  0.00  0.00      C2   H
ATOM   1702 HD22 LEU A 234      -7.329 -10.611 -34.206  0.00  0.00      C2   H
ATOM   1703 HD23 LEU A 234      -6.144  -9.663 -34.928  0.00  0.00      C2   H
ATOM   1704  N   ALA A 235      -2.525 -13.596 -37.681  0.00  0.00      C2   N
ATOM   1705  CA  ALA A 235      -1.347 -13.799 -38.469  0.00  0.00      C2   C
ATOM   1706  C   ALA A 235      -0.989 -15.265 -38.537  0.00  0.00      C2   C
ATOM   1707  O   ALA A 235      -0.745 -15.885 -37.452  0.00  0.00      C2   O
ATOM   1708  CB  ALA A 235      -0.197 -13.026 -37.795  0.00  0.00      C2   C
ATOM   1709  H   ALA A 235      -2.654 -14.148 -36.845  0.00  0.00      C2   H
ATOM   1710  HA  ALA A 235      -1.401 -13.465 -39.505  0.00  0.00      C2   H
ATOM   1711  HB1 ALA A 235      -0.045 -13.304 -36.752  0.00  0.00      C2   H
ATOM   1712  HB2 ALA A 235       0.751 -13.153 -38.317  0.00  0.00      C2   H
ATOM   1713  HB3 ALA A 235      -0.538 -11.990 -37.806  0.00  0.00      C2   H
ATOM   1714  N   GLU A 236      -1.019 -15.825 -39.758  0.00  0.00      C2   N
ATOM   1715  CA  GLU A 236      -0.849 -17.276 -39.927  0.00  0.00      C2   C
ATOM   1716  C   GLU A 236       0.536 -17.924 -39.644  0.00  0.00      C2   C
ATOM   1717  O   GLU A 236       0.595 -18.988 -38.995  0.00  0.00      C2   O
ATOM   1718  CB  GLU A 236      -1.357 -17.618 -41.382  0.00  0.00      C2   C
ATOM   1719  CG  GLU A 236      -2.837 -17.450 -41.691  0.00  0.00      C2   C
ATOM   1720  CD  GLU A 236      -3.282 -17.711 -43.138  0.00  0.00      C2   C
ATOM   1721  OE1 GLU A 236      -2.397 -18.033 -43.986  0.00  0.00      C2   O
ATOM   1722  OE2 GLU A 236      -4.499 -17.649 -43.503  0.00  0.00      C2   O
ATOM   1723  H   GLU A 236      -1.116 -15.229 -40.568  0.00  0.00      C2   H
ATOM   1724  HA  GLU A 236      -1.551 -17.851 -39.323  0.00  0.00      C2   H
ATOM   1725  HB3 GLU A 236      -1.306 -18.689 -41.576  0.00  0.00      C2   H
ATOM   1726  HB2 GLU A 236      -0.802 -17.184 -42.214  0.00  0.00      C2   H
ATOM   1727  HG3 GLU A 236      -2.989 -16.394 -41.469  0.00  0.00      C2   H
ATOM   1728  HG2 GLU A 236      -3.493 -18.041 -41.052  0.00  0.00      C2   H
ATOM   1729  N   ASP A 237       1.608 -17.199 -39.996  0.00  0.00      C2   N
ATOM   1730  CA  ASP A 237       2.982 -17.494 -39.611  0.00  0.00      C2   C
ATOM   1731  C   ASP A 237       3.103 -17.579 -38.121  0.00  0.00      C2   C
ATOM   1732  O   ASP A 237       3.599 -18.579 -37.682  0.00  0.00      C2   O
ATOM   1733  CB  ASP A 237       4.021 -16.514 -40.162  0.00  0.00      C2   C
ATOM   1734  CG  ASP A 237       4.062 -16.298 -41.631  0.00  0.00      C2   C
ATOM   1735  OD1 ASP A 237       3.029 -16.414 -42.354  0.00  0.00      C2   O
ATOM   1736  OD2 ASP A 237       5.122 -15.910 -42.162  0.00  0.00      C2   O
ATOM   1737  H   ASP A 237       1.409 -16.346 -40.500  0.00  0.00      C2   H
ATOM   1738  HA  ASP A 237       3.035 -18.477 -40.080  0.00  0.00      C2   H
ATOM   1739  HB3 ASP A 237       5.038 -16.711 -39.822  0.00  0.00      C2   H
ATOM   1740  HB2 ASP A 237       3.851 -15.529 -39.728  0.00  0.00      C2   H
ATOM   1741  N   GLU A 238       2.739 -16.497 -37.445  0.00  0.00      C2   N
ATOM   1742  CA  GLU A 238       2.891 -16.391 -35.978  0.00  0.00      C2   C
ATOM   1743  C   GLU A 238       1.954 -17.268 -35.155  0.00  0.00      C2   C
ATOM   1744  O   GLU A 238       2.145 -17.451 -33.952  0.00  0.00      C2   O
ATOM   1745  CB  GLU A 238       2.750 -14.891 -35.593  0.00  0.00      C2   C
ATOM   1746  CG  GLU A 238       3.673 -13.996 -36.419  0.00  0.00      C2   C
ATOM   1747  CD  GLU A 238       3.415 -12.584 -36.080  0.00  0.00      C2   C
ATOM   1748  OE1 GLU A 238       3.729 -12.265 -34.915  0.00  0.00      C2   O
ATOM   1749  OE2 GLU A 238       2.953 -11.798 -36.946  0.00  0.00      C2   O
ATOM   1750  H   GLU A 238       2.205 -15.775 -37.908  0.00  0.00      C2   H
ATOM   1751  HA  GLU A 238       3.893 -16.688 -35.669  0.00  0.00      C2   H
ATOM   1752  HB3 GLU A 238       3.021 -14.669 -34.561  0.00  0.00      C2   H
ATOM   1753  HB2 GLU A 238       1.713 -14.592 -35.743  0.00  0.00      C2   H
ATOM   1754  HG3 GLU A 238       3.700 -14.229 -37.483  0.00  0.00      C2   H
ATOM   1755  HG2 GLU A 238       4.665 -14.342 -36.127  0.00  0.00      C2   H
ATOM   1756  N   GLU A 239       0.930 -17.885 -35.807  0.00  0.00      C2   N
ATOM   1757  CA  GLU A 239      -0.074 -18.832 -35.276  0.00  0.00      C2   C
ATOM   1758  C   GLU A 239      -0.858 -17.996 -34.240  0.00  0.00      C2   C
ATOM   1759  O   GLU A 239      -1.133 -18.378 -33.124  0.00  0.00      C2   O
ATOM   1760  CB  GLU A 239       0.591 -19.965 -34.589  0.00  0.00      C2   C
ATOM   1761  CG  GLU A 239       1.366 -20.854 -35.551  0.00  0.00      C2   C
ATOM   1762  CD  GLU A 239       2.150 -21.920 -34.857  0.00  0.00      C2   C
ATOM   1763  OE1 GLU A 239       2.059 -23.086 -35.263  0.00  0.00      C2   O
ATOM   1764  OE2 GLU A 239       2.924 -21.712 -33.922  0.00  0.00      C2   O
ATOM   1765  H   GLU A 239       1.010 -17.734 -36.802  0.00  0.00      C2   H
ATOM   1766  HA  GLU A 239      -0.685 -19.101 -36.137  0.00  0.00      C2   H
ATOM   1767  HB3 GLU A 239      -0.190 -20.485 -34.034  0.00  0.00      C2   H
ATOM   1768  HB2 GLU A 239       1.260 -19.695 -33.772  0.00  0.00      C2   H
ATOM   1769  HG3 GLU A 239       2.089 -20.339 -36.184  0.00  0.00      C2   H
ATOM   1770  HG2 GLU A 239       0.594 -21.352 -36.137  0.00  0.00      C2   H
ATOM   1771  N   MET A 240      -1.071 -16.721 -34.426  0.00  0.00      C2   N
ATOM   1772  CA  MET A 240      -1.684 -15.728 -33.551  0.00  0.00      C2   C
ATOM   1773  C   MET A 240      -3.212 -15.825 -33.652  0.00  0.00      C2   C
ATOM   1774  O   MET A 240      -3.726 -14.990 -34.404  0.00  0.00      C2   O
ATOM   1775  CB  MET A 240      -1.152 -14.336 -33.984  0.00  0.00      C2   C
ATOM   1776  CG  MET A 240      -1.421 -13.202 -32.971  0.00  0.00      C2   C
ATOM   1777  SD  MET A 240      -1.037 -11.581 -33.525  0.00  0.00      C2   S
ATOM   1778  CE  MET A 240       0.643 -11.640 -34.095  0.00  0.00      C2   C
ATOM   1779  H   MET A 240      -0.965 -16.334 -35.353  0.00  0.00      C2   H
ATOM   1780  HA  MET A 240      -1.258 -15.904 -32.564  0.00  0.00      C2   H
ATOM   1781  HB3 MET A 240      -1.563 -14.040 -34.949  0.00  0.00      C2   H
ATOM   1782  HB2 MET A 240      -0.068 -14.419 -34.063  0.00  0.00      C2   H
ATOM   1783  HG3 MET A 240      -0.812 -13.374 -32.083  0.00  0.00      C2   H
ATOM   1784  HG2 MET A 240      -2.389 -13.282 -32.476  0.00  0.00      C2   H
ATOM   1785  HE1 MET A 240       0.870 -10.599 -34.324  0.00  0.00      C2   H
ATOM   1786  HE2 MET A 240       1.400 -12.184 -33.530  0.00  0.00      C2   H
ATOM   1787  HE3 MET A 240       0.557 -12.109 -35.075  0.00  0.00      C2   H
ATOM   1788  N   ASN A 241      -3.851 -16.709 -32.873  0.00  0.00      C2   N
ATOM   1789  CA  ASN A 241      -5.304 -16.714 -32.630  0.00  0.00      C2   C
ATOM   1790  C   ASN A 241      -5.665 -15.511 -31.698  0.00  0.00      C2   C
ATOM   1791  O   ASN A 241      -5.080 -15.427 -30.629  0.00  0.00      C2   O
ATOM   1792  CB  ASN A 241      -5.820 -18.111 -32.106  0.00  0.00      C2   C
ATOM   1793  CG  ASN A 241      -7.316 -18.363 -32.142  0.00  0.00      C2   C
ATOM   1794  OD1 ASN A 241      -8.077 -17.830 -31.298  0.00  0.00      C2   O
ATOM   1795  ND2 ASN A 241      -7.899 -19.257 -32.933  0.00  0.00      C2   N
ATOM   1796  H   ASN A 241      -3.234 -17.343 -32.385  0.00  0.00      C2   H
ATOM   1797  HA  ASN A 241      -5.833 -16.612 -33.578  0.00  0.00      C2   H
ATOM   1798  HB3 ASN A 241      -5.527 -18.211 -31.061  0.00  0.00      C2   H
ATOM   1799  HB2 ASN A 241      -5.426 -19.005 -32.588  0.00  0.00      C2   H
ATOM   1800 HD22 ASN A 241      -8.909 -19.233 -32.956  0.00  0.00      C2   H
ATOM   1801 HD21 ASN A 241      -7.408 -19.873 -33.564  0.00  0.00      C2   H
ATOM   1802  N   ARG A 242      -6.623 -14.727 -32.095  0.00  0.00      C2   N
ATOM   1803  CA  ARG A 242      -7.147 -13.618 -31.261  0.00  0.00      C2   C
ATOM   1804  C   ARG A 242      -7.679 -14.064 -29.923  0.00  0.00      C2   C
ATOM   1805  O   ARG A 242      -7.369 -13.546 -28.877  0.00  0.00      C2   O
ATOM   1806  CB  ARG A 242      -8.255 -12.820 -32.017  0.00  0.00      C2   C
ATOM   1807  CG  ARG A 242      -8.963 -11.700 -31.230  0.00  0.00      C2   C
ATOM   1808  CD  ARG A 242      -9.979 -10.753 -31.916  0.00  0.00      C2   C
ATOM   1809  NE  ARG A 242      -9.334  -9.739 -32.728  0.00  0.00      C2   N
ATOM   1810  CZ  ARG A 242     -10.031  -9.042 -33.685  0.00  0.00      C2   C
ATOM   1811  NH1 ARG A 242     -11.324  -9.289 -34.032  0.00  0.00      C2   N
ATOM   1812  NH2 ARG A 242      -9.485  -8.001 -34.212  0.00  0.00      C2   N
ATOM   1813  H   ARG A 242      -7.170 -14.880 -32.930  0.00  0.00      C2   H
ATOM   1814  HA  ARG A 242      -6.405 -12.856 -31.023  0.00  0.00      C2   H
ATOM   1815  HB3 ARG A 242      -8.964 -13.531 -32.441  0.00  0.00      C2   H
ATOM   1816  HB2 ARG A 242      -7.785 -12.326 -32.867  0.00  0.00      C2   H
ATOM   1817  HG3 ARG A 242      -8.141 -11.165 -30.754  0.00  0.00      C2   H
ATOM   1818  HG2 ARG A 242      -9.452 -12.191 -30.388  0.00  0.00      C2   H
ATOM   1819  HD3 ARG A 242     -10.657 -10.241 -31.233  0.00  0.00      C2   H
ATOM   1820  HD2 ARG A 242     -10.584 -11.407 -32.544  0.00  0.00      C2   H
ATOM   1821  HE  ARG A 242      -8.413  -9.401 -32.490  0.00  0.00      C2   H
ATOM   1822 HH12 ARG A 242     -11.752  -8.722 -34.750  0.00  0.00      C2   H
ATOM   1823 HH11 ARG A 242     -11.923  -9.972 -33.590  0.00  0.00      C2   H
ATOM   1824 HH22 ARG A 242      -9.918  -7.586 -35.024  0.00  0.00      C2   H
ATOM   1825 HH21 ARG A 242      -8.618  -7.555 -33.946  0.00  0.00      C2   H
ATOM   1826  N   MET A 243      -8.441 -15.149 -29.883  0.00  0.00      C2   N
ATOM   1827  CA  MET A 243      -8.856 -15.686 -28.580  0.00  0.00      C2   C
ATOM   1828  C   MET A 243      -7.648 -16.192 -27.677  0.00  0.00      C2   C
ATOM   1829  O   MET A 243      -7.635 -15.849 -26.487  0.00  0.00      C2   O
ATOM   1830  CB  MET A 243      -9.909 -16.737 -28.776  0.00  0.00      C2   C
ATOM   1831  CG  MET A 243     -10.239 -17.498 -27.483  0.00  0.00      C2   C
ATOM   1832  SD  MET A 243     -11.785 -18.454 -27.719  0.00  0.00      C2   S
ATOM   1833  CE  MET A 243     -13.093 -17.333 -27.152  0.00  0.00      C2   C
ATOM   1834  H   MET A 243      -8.664 -15.635 -30.739  0.00  0.00      C2   H
ATOM   1835  HA  MET A 243      -9.263 -14.805 -28.084  0.00  0.00      C2   H
ATOM   1836  HB3 MET A 243      -9.565 -17.396 -29.573  0.00  0.00      C2   H
ATOM   1837  HB2 MET A 243     -10.809 -16.327 -29.236  0.00  0.00      C2   H
ATOM   1838  HG3 MET A 243     -10.434 -16.838 -26.638  0.00  0.00      C2   H
ATOM   1839  HG2 MET A 243      -9.441 -18.177 -27.183  0.00  0.00      C2   H
ATOM   1840  HE1 MET A 243     -12.745 -16.328 -27.390  0.00  0.00      C2   H
ATOM   1841  HE2 MET A 243     -14.062 -17.396 -27.647  0.00  0.00      C2   H
ATOM   1842  HE3 MET A 243     -13.399 -17.479 -26.116  0.00  0.00      C2   H
ATOM   1843  N   HIE A 244      -6.634 -16.872 -28.209  0.00  0.00      C2   N
ATOM   1844  CA  HIE A 244      -5.474 -17.256 -27.292  0.00  0.00      C2   C
ATOM   1845  C   HIE A 244      -4.580 -16.078 -26.955  0.00  0.00      C2   C
ATOM   1846  O   HIE A 244      -4.094 -16.042 -25.809  0.00  0.00      C2   O
ATOM   1847  CB  HIE A 244      -4.717 -18.354 -27.972  0.00  0.00      C2   C
ATOM   1848  CG  HIE A 244      -5.376 -19.734 -28.066  0.00  0.00      C2   C
ATOM   1849  ND1 HIE A 244      -5.057 -20.730 -27.164  0.00  0.00      C2   N
ATOM   1850  CD2 HIE A 244      -6.163 -20.223 -29.048  0.00  0.00      C2   C
ATOM   1851  CE1 HIE A 244      -5.663 -21.831 -27.606  0.00  0.00      C2   C
ATOM   1852  NE2 HIE A 244      -6.335 -21.545 -28.759  0.00  0.00      C2   N
ATOM   1853  H   HIE A 244      -6.706 -17.135 -29.181  0.00  0.00      C2   H
ATOM   1854  HA  HIE A 244      -5.878 -17.648 -26.358  0.00  0.00      C2   H
ATOM   1855  HB3 HIE A 244      -3.709 -18.439 -27.566  0.00  0.00      C2   H
ATOM   1856  HB2 HIE A 244      -4.605 -18.037 -29.009  0.00  0.00      C2   H
ATOM   1857  HD2 HIE A 244      -6.416 -19.886 -30.042  0.00  0.00      C2   H
ATOM   1858  HE1 HIE A 244      -5.646 -22.782 -27.095  0.00  0.00      C2   H
ATOM   1859  HE2 HIE A 244      -6.819 -22.165 -29.392  0.00  0.00      C2   H
ATOM   1860  N   GLU A 245      -4.599 -15.071 -27.819  0.00  0.00      C2   N
ATOM   1861  CA  GLU A 245      -4.048 -13.757 -27.455  0.00  0.00      C2   C
ATOM   1862  C   GLU A 245      -4.760 -13.052 -26.250  0.00  0.00      C2   C
ATOM   1863  O   GLU A 245      -4.028 -12.610 -25.378  0.00  0.00      C2   O
ATOM   1864  CB  GLU A 245      -3.868 -12.913 -28.744  0.00  0.00      C2   C
ATOM   1865  CG  GLU A 245      -2.768 -13.557 -29.650  0.00  0.00      C2   C
ATOM   1866  CD  GLU A 245      -1.347 -13.232 -29.170  0.00  0.00      C2   C
ATOM   1867  OE1 GLU A 245      -0.357 -13.905 -29.619  0.00  0.00      C2   O
ATOM   1868  OE2 GLU A 245      -1.196 -12.341 -28.310  0.00  0.00      C2   O
ATOM   1869  H   GLU A 245      -4.920 -15.291 -28.751  0.00  0.00      C2   H
ATOM   1870  HA  GLU A 245      -3.046 -13.957 -27.075  0.00  0.00      C2   H
ATOM   1871  HB3 GLU A 245      -3.641 -11.874 -28.504  0.00  0.00      C2   H
ATOM   1872  HB2 GLU A 245      -4.804 -12.825 -29.296  0.00  0.00      C2   H
ATOM   1873  HG3 GLU A 245      -2.841 -12.979 -30.572  0.00  0.00      C2   H
ATOM   1874  HG2 GLU A 245      -2.830 -14.642 -29.738  0.00  0.00      C2   H
ATOM   1875  N   SER A 246      -6.089 -13.043 -26.241  0.00  0.00      C2   N
ATOM   1876  CA  SER A 246      -6.970 -12.670 -25.154  0.00  0.00      C2   C
ATOM   1877  C   SER A 246      -6.814 -13.448 -23.834  0.00  0.00      C2   C
ATOM   1878  O   SER A 246      -7.195 -12.837 -22.787  0.00  0.00      C2   O
ATOM   1879  CB  SER A 246      -8.459 -12.718 -25.659  0.00  0.00      C2   C
ATOM   1880  OG  SER A 246      -8.885 -11.610 -26.398  0.00  0.00      C2   O
ATOM   1881  H   SER A 246      -6.545 -13.307 -27.103  0.00  0.00      C2   H
ATOM   1882  HA  SER A 246      -6.772 -11.640 -24.859  0.00  0.00      C2   H
ATOM   1883  HB3 SER A 246      -9.055 -12.833 -24.753  0.00  0.00      C2   H
ATOM   1884  HB2 SER A 246      -8.799 -13.621 -26.165  0.00  0.00      C2   H
ATOM   1885  HG  SER A 246      -8.165 -11.255 -26.925  0.00  0.00      C2   H
ATOM   1886  N   MET A 247      -6.226 -14.643 -23.901  0.00  0.00      C2   N
ATOM   1887  CA  MET A 247      -5.959 -15.469 -22.822  0.00  0.00      C2   C
ATOM   1888  C   MET A 247      -4.552 -15.196 -22.184  0.00  0.00      C2   C
ATOM   1889  O   MET A 247      -4.469 -15.039 -20.955  0.00  0.00      C2   O
ATOM   1890  CB  MET A 247      -5.964 -16.971 -23.172  0.00  0.00      C2   C
ATOM   1891  CG  MET A 247      -7.370 -17.754 -23.411  0.00  0.00      C2   C
ATOM   1892  SD  MET A 247      -7.277 -19.452 -23.898  0.00  0.00      C2   S
ATOM   1893  CE  MET A 247      -6.190 -20.196 -22.637  0.00  0.00      C2   C
ATOM   1894  H   MET A 247      -6.110 -15.123 -24.782  0.00  0.00      C2   H
ATOM   1895  HA  MET A 247      -6.674 -15.334 -22.011  0.00  0.00      C2   H
ATOM   1896  HB3 MET A 247      -5.602 -17.471 -22.273  0.00  0.00      C2   H
ATOM   1897  HB2 MET A 247      -5.268 -17.217 -23.975  0.00  0.00      C2   H
ATOM   1898  HG3 MET A 247      -8.135 -17.262 -24.012  0.00  0.00      C2   H
ATOM   1899  HG2 MET A 247      -7.801 -18.003 -22.442  0.00  0.00      C2   H
ATOM   1900  HE1 MET A 247      -6.252 -21.281 -22.725  0.00  0.00      C2   H
ATOM   1901  HE2 MET A 247      -5.153 -19.890 -22.770  0.00  0.00      C2   H
ATOM   1902  HE3 MET A 247      -6.419 -19.887 -21.617  0.00  0.00      C2   H
ATOM   1903  N   LYS A 248      -3.523 -14.926 -22.965  0.00  0.00      C2   N
ATOM   1904  CA  LYS A 248      -2.158 -14.512 -22.574  0.00  0.00      C2   C
ATOM   1905  C   LYS A 248      -2.220 -13.124 -21.903  0.00  0.00      C2   C
ATOM   1906  O   LYS A 248      -1.504 -12.854 -20.940  0.00  0.00      C2   O
ATOM   1907  CB  LYS A 248      -1.220 -14.458 -23.832  0.00  0.00      C2   C
ATOM   1908  CG  LYS A 248      -0.700 -15.800 -24.324  0.00  0.00      C2   C
ATOM   1909  CD  LYS A 248       0.491 -15.911 -25.354  0.00  0.00      C2   C
ATOM   1910  CE  LYS A 248       0.057 -15.365 -26.731  0.00  0.00      C2   C
ATOM   1911  NZ  LYS A 248       1.219 -15.153 -27.626  0.00  0.00      C2   N
ATOM   1912  H   LYS A 248      -3.552 -15.204 -23.935  0.00  0.00      C2   H
ATOM   1913  HA  LYS A 248      -1.722 -15.222 -21.871  0.00  0.00      C2   H
ATOM   1914  HB3 LYS A 248      -0.314 -13.937 -23.525  0.00  0.00      C2   H
ATOM   1915  HB2 LYS A 248      -1.653 -13.810 -24.594  0.00  0.00      C2   H
ATOM   1916  HG3 LYS A 248      -1.508 -16.443 -24.672  0.00  0.00      C2   H
ATOM   1917  HG2 LYS A 248      -0.485 -16.387 -23.431  0.00  0.00      C2   H
ATOM   1918  HD3 LYS A 248       0.773 -16.962 -25.421  0.00  0.00      C2   H
ATOM   1919  HD2 LYS A 248       1.382 -15.469 -24.909  0.00  0.00      C2   H
ATOM   1920  HE3 LYS A 248      -0.354 -14.364 -26.601  0.00  0.00      C2   H
ATOM   1921  HE2 LYS A 248      -0.674 -15.962 -27.276  0.00  0.00      C2   H
ATOM   1922  HZ1 LYS A 248       1.600 -15.978 -28.066  0.00  0.00      C2   H
ATOM   1923  HZ2 LYS A 248       0.994 -14.660 -28.478  0.00  0.00      C2   H
ATOM   1924  HZ3 LYS A 248       1.970 -14.612 -27.220  0.00  0.00      C2   H
ATOM   1925  N   LEU A 249      -3.082 -12.261 -22.356  0.00  0.00      C2   N
ATOM   1926  CA  LEU A 249      -3.355 -10.990 -21.748  0.00  0.00      C2   C
ATOM   1927  C   LEU A 249      -3.987 -11.123 -20.318  0.00  0.00      C2   C
ATOM   1928  O   LEU A 249      -3.321 -10.732 -19.363  0.00  0.00      C2   O
ATOM   1929  CB  LEU A 249      -4.119 -10.135 -22.778  0.00  0.00      C2   C
ATOM   1930  CG  LEU A 249      -4.556  -8.786 -22.251  0.00  0.00      C2   C
ATOM   1931  CD1 LEU A 249      -3.248  -7.928 -21.898  0.00  0.00      C2   C
ATOM   1932  CD2 LEU A 249      -5.570  -8.015 -23.126  0.00  0.00      C2   C
ATOM   1933  H   LEU A 249      -3.583 -12.548 -23.185  0.00  0.00      C2   H
ATOM   1934  HA  LEU A 249      -2.435 -10.438 -21.556  0.00  0.00      C2   H
ATOM   1935  HB3 LEU A 249      -4.964 -10.690 -23.185  0.00  0.00      C2   H
ATOM   1936  HB2 LEU A 249      -3.580  -9.974 -23.711  0.00  0.00      C2   H
ATOM   1937  HG  LEU A 249      -5.204  -8.842 -21.377  0.00  0.00      C2   H
ATOM   1938 HD11 LEU A 249      -3.444  -6.878 -22.113  0.00  0.00      C2   H
ATOM   1939 HD12 LEU A 249      -2.950  -8.091 -20.862  0.00  0.00      C2   H
ATOM   1940 HD13 LEU A 249      -2.347  -8.144 -22.473  0.00  0.00      C2   H
ATOM   1941 HD21 LEU A 249      -6.188  -7.282 -22.607  0.00  0.00      C2   H
ATOM   1942 HD22 LEU A 249      -5.137  -7.329 -23.853  0.00  0.00      C2   H
ATOM   1943 HD23 LEU A 249      -6.123  -8.634 -23.834  0.00  0.00      C2   H
ATOM   1944  N   PHE A 250      -5.227 -11.677 -20.214  0.00  0.00      C2   N
ATOM   1945  CA  PHE A 250      -6.019 -12.064 -18.990  0.00  0.00      C2   C
ATOM   1946  C   PHE A 250      -5.062 -12.650 -17.927  0.00  0.00      C2   C
ATOM   1947  O   PHE A 250      -5.169 -12.319 -16.802  0.00  0.00      C2   O
ATOM   1948  CB  PHE A 250      -7.053 -13.055 -19.388  0.00  0.00      C2   C
ATOM   1949  CG  PHE A 250      -8.101 -13.409 -18.303  0.00  0.00      C2   C
ATOM   1950  CD1 PHE A 250      -9.235 -12.526 -18.350  0.00  0.00      C2   C
ATOM   1951  CD2 PHE A 250      -7.950 -14.335 -17.262  0.00  0.00      C2   C
ATOM   1952  CE1 PHE A 250     -10.163 -12.594 -17.320  0.00  0.00      C2   C
ATOM   1953  CE2 PHE A 250      -8.907 -14.335 -16.184  0.00  0.00      C2   C
ATOM   1954  CZ  PHE A 250      -9.990 -13.500 -16.312  0.00  0.00      C2   C
ATOM   1955  H   PHE A 250      -5.660 -11.958 -21.082  0.00  0.00      C2   H
ATOM   1956  HA  PHE A 250      -6.298 -11.072 -18.636  0.00  0.00      C2   H
ATOM   1957  HB3 PHE A 250      -6.518 -13.950 -19.706  0.00  0.00      C2   H
ATOM   1958  HB2 PHE A 250      -7.504 -12.708 -20.317  0.00  0.00      C2   H
ATOM   1959  HD1 PHE A 250      -9.373 -11.777 -19.116  0.00  0.00      C2   H
ATOM   1960  HD2 PHE A 250      -7.134 -15.038 -17.336  0.00  0.00      C2   H
ATOM   1961  HE1 PHE A 250     -10.907 -11.826 -17.163  0.00  0.00      C2   H
ATOM   1962  HE2 PHE A 250      -8.697 -14.848 -15.257  0.00  0.00      C2   H
ATOM   1963  HZ  PHE A 250     -10.690 -13.373 -15.500  0.00  0.00      C2   H
ATOM   1964  N   ASP A 251      -4.175 -13.547 -18.339  0.00  0.00      C2   N
ATOM   1965  CA  ASP A 251      -3.215 -14.369 -17.547  0.00  0.00      C2   C
ATOM   1966  C   ASP A 251      -2.218 -13.411 -16.878  0.00  0.00      C2   C
ATOM   1967  O   ASP A 251      -1.993 -13.581 -15.675  0.00  0.00      C2   O
ATOM   1968  CB  ASP A 251      -2.458 -15.514 -18.411  0.00  0.00      C2   C
ATOM   1969  CG  ASP A 251      -1.122 -16.005 -17.830  0.00  0.00      C2   C
ATOM   1970  OD1 ASP A 251      -1.132 -16.355 -16.630  0.00  0.00      C2   O
ATOM   1971  OD2 ASP A 251      -0.097 -16.019 -18.528  0.00  0.00      C2   O
ATOM   1972  H   ASP A 251      -4.267 -13.917 -19.274  0.00  0.00      C2   H
ATOM   1973  HA  ASP A 251      -3.867 -14.867 -16.829  0.00  0.00      C2   H
ATOM   1974  HB3 ASP A 251      -2.346 -15.211 -19.452  0.00  0.00      C2   H
ATOM   1975  HB2 ASP A 251      -3.202 -16.309 -18.368  0.00  0.00      C2   H
ATOM   1976  N   SER A 252      -1.722 -12.493 -17.697  0.00  0.00      C2   N
ATOM   1977  CA  SER A 252      -0.810 -11.531 -17.156  0.00  0.00      C2   C
ATOM   1978  C   SER A 252      -1.429 -10.535 -16.145  0.00  0.00      C2   C
ATOM   1979  O   SER A 252      -0.884 -10.173 -15.125  0.00  0.00      C2   O
ATOM   1980  CB  SER A 252      -0.231 -10.630 -18.293  0.00  0.00      C2   C
ATOM   1981  OG  SER A 252       1.135 -10.252 -17.939  0.00  0.00      C2   O
ATOM   1982  H   SER A 252      -2.115 -12.379 -18.620  0.00  0.00      C2   H
ATOM   1983  HA  SER A 252       0.025 -12.150 -16.829  0.00  0.00      C2   H
ATOM   1984  HB3 SER A 252      -0.831  -9.757 -18.551  0.00  0.00      C2   H
ATOM   1985  HB2 SER A 252      -0.246 -11.262 -19.181  0.00  0.00      C2   H
ATOM   1986  HG  SER A 252       1.604 -11.088 -17.888  0.00  0.00      C2   H
ATOM   1987  N   ILE A 253      -2.657 -10.094 -16.461  0.00  0.00      C2   N
ATOM   1988  CA  ILE A 253      -3.407  -9.188 -15.726  0.00  0.00      C2   C
ATOM   1989  C   ILE A 253      -3.860  -9.850 -14.430  0.00  0.00      C2   C
ATOM   1990  O   ILE A 253      -3.593  -9.251 -13.366  0.00  0.00      C2   O
ATOM   1991  CB  ILE A 253      -4.661  -8.668 -16.495  0.00  0.00      C2   C
ATOM   1992  CG1 ILE A 253      -4.373  -7.728 -17.654  0.00  0.00      C2   C
ATOM   1993  CG2 ILE A 253      -5.704  -7.974 -15.629  0.00  0.00      C2   C
ATOM   1994  CD1 ILE A 253      -3.410  -6.687 -17.441  0.00  0.00      C2   C
ATOM   1995  H   ILE A 253      -3.034 -10.350 -17.363  0.00  0.00      C2   H
ATOM   1996  HA  ILE A 253      -2.722  -8.385 -15.457  0.00  0.00      C2   H
ATOM   1997  HB  ILE A 253      -5.105  -9.500 -17.043  0.00  0.00      C2   H
ATOM   1998 HG13 ILE A 253      -5.311  -7.288 -17.993  0.00  0.00      C2   H
ATOM   1999 HG12 ILE A 253      -4.090  -8.391 -18.471  0.00  0.00      C2   H
ATOM   2000 HG21 ILE A 253      -5.410  -7.081 -15.078  0.00  0.00      C2   H
ATOM   2001 HG22 ILE A 253      -6.584  -7.755 -16.235  0.00  0.00      C2   H
ATOM   2002 HG23 ILE A 253      -6.185  -8.731 -15.011  0.00  0.00      C2   H
ATOM   2003 HD11 ILE A 253      -2.502  -7.191 -17.772  0.00  0.00      C2   H
ATOM   2004 HD12 ILE A 253      -3.541  -5.847 -18.123  0.00  0.00      C2   H
ATOM   2005 HD13 ILE A 253      -3.325  -6.250 -16.447  0.00  0.00      C2   H
ATOM   2006  N   CYS A 254      -4.519 -10.989 -14.564  0.00  0.00      C2   N
ATOM   2007  CA  CYS A 254      -5.022 -11.818 -13.479  0.00  0.00      C2   C
ATOM   2008  C   CYS A 254      -4.018 -12.363 -12.506  0.00  0.00      C2   C
ATOM   2009  O   CYS A 254      -4.068 -12.030 -11.315  0.00  0.00      C2   O
ATOM   2010  CB  CYS A 254      -5.899 -12.968 -14.056  0.00  0.00      C2   C
ATOM   2011  SG  CYS A 254      -6.719 -13.859 -12.754  0.00  0.00      C2   S
ATOM   2012  H   CYS A 254      -4.754 -11.411 -15.451  0.00  0.00      C2   H
ATOM   2013  HA  CYS A 254      -5.779 -11.140 -13.085  0.00  0.00      C2   H
ATOM   2014  HB3 CYS A 254      -5.341 -13.674 -14.671  0.00  0.00      C2   H
ATOM   2015  HB2 CYS A 254      -6.700 -12.490 -14.620  0.00  0.00      C2   H
ATOM   2016  HG  CYS A 254      -7.874 -13.192 -12.667  0.00  0.00      C2   H
ATOM   2017  N   ASN A 255      -2.889 -12.920 -13.016  0.00  0.00      C2   N
ATOM   2018  CA  ASN A 255      -1.827 -13.371 -12.158  0.00  0.00      C2   C
ATOM   2019  C   ASN A 255      -0.819 -12.242 -11.871  0.00  0.00      C2   C
ATOM   2020  O   ASN A 255       0.387 -12.424 -11.805  0.00  0.00      C2   O
ATOM   2021  CB  ASN A 255      -1.189 -14.677 -12.622  0.00  0.00      C2   C
ATOM   2022  CG  ASN A 255      -2.223 -15.742 -12.772  0.00  0.00      C2   C
ATOM   2023  OD1 ASN A 255      -2.941 -16.137 -11.838  0.00  0.00      C2   O
ATOM   2024  ND2 ASN A 255      -2.388 -16.328 -13.966  0.00  0.00      C2   N
ATOM   2025  H   ASN A 255      -2.755 -13.077 -14.005  0.00  0.00      C2   H
ATOM   2026  HA  ASN A 255      -2.095 -13.592 -11.125  0.00  0.00      C2   H
ATOM   2027  HB3 ASN A 255      -0.555 -15.023 -11.805  0.00  0.00      C2   H
ATOM   2028  HB2 ASN A 255      -0.641 -14.491 -13.545  0.00  0.00      C2   H
ATOM   2029 HD22 ASN A 255      -3.144 -16.975 -14.141  0.00  0.00      C2   H
ATOM   2030 HD21 ASN A 255      -1.808 -16.102 -14.761  0.00  0.00      C2   H
ATOM   2031  N   ASN A 256      -1.256 -11.000 -11.785  0.00  0.00      C2   N
ATOM   2032  CA  ASN A 256      -0.489  -9.755 -11.535  0.00  0.00      C2   C
ATOM   2033  C   ASN A 256      -0.404  -9.557  -9.992  0.00  0.00      C2   C
ATOM   2034  O   ASN A 256      -1.420  -9.440  -9.253  0.00  0.00      C2   O
ATOM   2035  CB  ASN A 256      -1.141  -8.579 -12.276  0.00  0.00      C2   C
ATOM   2036  CG  ASN A 256      -0.358  -7.301 -12.100  0.00  0.00      C2   C
ATOM   2037  OD1 ASN A 256      -0.033  -6.844 -10.997  0.00  0.00      C2   O
ATOM   2038  ND2 ASN A 256      -0.064  -6.617 -13.165  0.00  0.00      C2   N
ATOM   2039  H   ASN A 256      -2.264 -10.949 -11.736  0.00  0.00      C2   H
ATOM   2040  HA  ASN A 256       0.499  -9.982 -11.936  0.00  0.00      C2   H
ATOM   2041  HB3 ASN A 256      -2.076  -8.496 -11.721  0.00  0.00      C2   H
ATOM   2042  HB2 ASN A 256      -1.395  -8.822 -13.308  0.00  0.00      C2   H
ATOM   2043 HD22 ASN A 256       0.447  -5.747 -13.135  0.00  0.00      C2   H
ATOM   2044 HD21 ASN A 256      -0.256  -6.911 -14.112  0.00  0.00      C2   H
ATOM   2045  N   LYS A 257       0.817  -9.343  -9.501  0.00  0.00      C2   N
ATOM   2046  CA  LYS A 257       1.142  -9.186  -8.114  0.00  0.00      C2   C
ATOM   2047  C   LYS A 257       0.440  -8.032  -7.384  0.00  0.00      C2   C
ATOM   2048  O   LYS A 257       0.527  -7.872  -6.146  0.00  0.00      C2   O
ATOM   2049  CB  LYS A 257       2.716  -9.212  -7.954  0.00  0.00      C2   C
ATOM   2050  CG  LYS A 257       3.210  -7.858  -8.487  0.00  0.00      C2   C
ATOM   2051  CD  LYS A 257       4.701  -7.767  -8.712  0.00  0.00      C2   C
ATOM   2052  CE  LYS A 257       5.296  -6.305  -8.824  0.00  0.00      C2   C
ATOM   2053  NZ  LYS A 257       6.718  -6.329  -9.106  0.00  0.00      C2   N
ATOM   2054  H   LYS A 257       1.585  -9.470 -10.145  0.00  0.00      C2   H
ATOM   2055  HA  LYS A 257       0.841 -10.135  -7.670  0.00  0.00      C2   H
ATOM   2056  HB3 LYS A 257       3.193 -10.044  -8.473  0.00  0.00      C2   H
ATOM   2057  HB2 LYS A 257       2.953  -9.293  -6.893  0.00  0.00      C2   H
ATOM   2058  HG3 LYS A 257       3.037  -7.143  -7.683  0.00  0.00      C2   H
ATOM   2059  HG2 LYS A 257       2.701  -7.610  -9.418  0.00  0.00      C2   H
ATOM   2060  HD3 LYS A 257       4.869  -8.351  -9.617  0.00  0.00      C2   H
ATOM   2061  HD2 LYS A 257       5.146  -8.317  -7.883  0.00  0.00      C2   H
ATOM   2062  HE3 LYS A 257       5.088  -5.778  -7.893  0.00  0.00      C2   H
ATOM   2063  HE2 LYS A 257       4.701  -5.877  -9.631  0.00  0.00      C2   H
ATOM   2064  HZ1 LYS A 257       6.871  -6.866  -9.948  0.00  0.00      C2   H
ATOM   2065  HZ2 LYS A 257       6.964  -5.370  -9.307  0.00  0.00      C2   H
ATOM   2066  HZ3 LYS A 257       7.313  -6.733  -8.397  0.00  0.00      C2   H
ATOM   2067  N   TRP A 258      -0.191  -7.158  -8.230  0.00  0.00      C2   N
ATOM   2068  CA  TRP A 258      -0.899  -5.968  -7.764  0.00  0.00      C2   C
ATOM   2069  C   TRP A 258      -2.435  -6.278  -7.645  0.00  0.00      C2   C
ATOM   2070  O   TRP A 258      -3.116  -5.407  -7.126  0.00  0.00      C2   O
ATOM   2071  CB  TRP A 258      -0.609  -4.712  -8.647  0.00  0.00      C2   C
ATOM   2072  CG  TRP A 258       0.848  -4.289  -8.786  0.00  0.00      C2   C
ATOM   2073  CD1 TRP A 258       1.499  -4.207 -10.038  0.00  0.00      C2   C
ATOM   2074  CD2 TRP A 258       1.887  -3.898  -7.836  0.00  0.00      C2   C
ATOM   2075  NE1 TRP A 258       2.867  -3.870  -9.849  0.00  0.00      C2   N
ATOM   2076  CE2 TRP A 258       3.114  -3.674  -8.489  0.00  0.00      C2   C
ATOM   2077  CE3 TRP A 258       1.911  -3.956  -6.401  0.00  0.00      C2   C
ATOM   2078  CZ2 TRP A 258       4.247  -3.201  -7.782  0.00  0.00      C2   C
ATOM   2079  CZ3 TRP A 258       3.087  -3.588  -5.710  0.00  0.00      C2   C
ATOM   2080  CH2 TRP A 258       4.273  -3.139  -6.373  0.00  0.00      C2   C
ATOM   2081  H   TRP A 258      -0.126  -7.285  -9.230  0.00  0.00      C2   H
ATOM   2082  HA  TRP A 258      -0.652  -5.786  -6.718  0.00  0.00      C2   H
ATOM   2083  HB3 TRP A 258      -1.189  -3.892  -8.224  0.00  0.00      C2   H
ATOM   2084  HB2 TRP A 258      -1.092  -4.853  -9.614  0.00  0.00      C2   H
ATOM   2085  HD1 TRP A 258       1.055  -4.584 -10.948  0.00  0.00      C2   H
ATOM   2086  HE1 TRP A 258       3.521  -3.570 -10.558  0.00  0.00      C2   H
ATOM   2087  HE3 TRP A 258       1.046  -4.405  -5.936  0.00  0.00      C2   H
ATOM   2088  HZ2 TRP A 258       5.088  -2.822  -8.344  0.00  0.00      C2   H
ATOM   2089  HZ3 TRP A 258       3.061  -3.705  -4.636  0.00  0.00      C2   H
ATOM   2090  HH2 TRP A 258       5.159  -2.887  -5.810  0.00  0.00      C2   H
ATOM   2091  N   PHE A 259      -2.860  -7.465  -8.100  0.00  0.00      C2   N
ATOM   2092  CA  PHE A 259      -4.285  -7.638  -8.296  0.00  0.00      C2   C
ATOM   2093  C   PHE A 259      -4.785  -8.944  -7.699  0.00  0.00      C2   C
ATOM   2094  O   PHE A 259      -5.469  -9.792  -8.327  0.00  0.00      C2   O
ATOM   2095  CB  PHE A 259      -4.687  -7.531  -9.829  0.00  0.00      C2   C
ATOM   2096  CG  PHE A 259      -4.472  -6.183 -10.591  0.00  0.00      C2   C
ATOM   2097  CD1 PHE A 259      -4.950  -4.946 -10.080  0.00  0.00      C2   C
ATOM   2098  CD2 PHE A 259      -3.967  -6.193 -11.893  0.00  0.00      C2   C
ATOM   2099  CE1 PHE A 259      -4.750  -3.771 -10.735  0.00  0.00      C2   C
ATOM   2100  CE2 PHE A 259      -3.728  -5.017 -12.526  0.00  0.00      C2   C
ATOM   2101  CZ  PHE A 259      -4.063  -3.775 -11.970  0.00  0.00      C2   C
ATOM   2102  H   PHE A 259      -2.264  -8.266  -8.251  0.00  0.00      C2   H
ATOM   2103  HA  PHE A 259      -4.867  -6.961  -7.671  0.00  0.00      C2   H
ATOM   2104  HB3 PHE A 259      -5.654  -7.931 -10.132  0.00  0.00      C2   H
ATOM   2105  HB2 PHE A 259      -3.977  -8.211 -10.298  0.00  0.00      C2   H
ATOM   2106  HD1 PHE A 259      -5.364  -4.937  -9.083  0.00  0.00      C2   H
ATOM   2107  HD2 PHE A 259      -3.729  -7.182 -12.255  0.00  0.00      C2   H
ATOM   2108  HE1 PHE A 259      -5.165  -2.890 -10.269  0.00  0.00      C2   H
ATOM   2109  HE2 PHE A 259      -3.193  -5.028 -13.464  0.00  0.00      C2   H
ATOM   2110  HZ  PHE A 259      -3.914  -2.856 -12.517  0.00  0.00      C2   H
ATOM   2111  N   THR A 260      -4.310  -9.226  -6.509  0.00  0.00      C2   N
ATOM   2112  CA  THR A 260      -4.317 -10.562  -5.831  0.00  0.00      C2   C
ATOM   2113  C   THR A 260      -5.741 -10.834  -5.248  0.00  0.00      C2   C
ATOM   2114  O   THR A 260      -6.275 -11.887  -5.542  0.00  0.00      C2   O
ATOM   2115  CB  THR A 260      -3.273 -10.671  -4.639  0.00  0.00      C2   C
ATOM   2116  OG1 THR A 260      -2.104 -10.083  -5.018  0.00  0.00      C2   O
ATOM   2117  CG2 THR A 260      -2.934 -12.163  -4.383  0.00  0.00      C2   C
ATOM   2118  H   THR A 260      -3.866  -8.459  -6.024  0.00  0.00      C2   H
ATOM   2119  HA  THR A 260      -4.151 -11.447  -6.444  0.00  0.00      C2   H
ATOM   2120  HB  THR A 260      -3.714 -10.076  -3.839  0.00  0.00      C2   H
ATOM   2121  HG1 THR A 260      -2.280  -9.141  -5.067  0.00  0.00      C2   H
ATOM   2122 HG21 THR A 260      -3.792 -12.755  -4.066  0.00  0.00      C2   H
ATOM   2123 HG22 THR A 260      -2.531 -12.596  -5.298  0.00  0.00      C2   H
ATOM   2124 HG23 THR A 260      -2.066 -12.338  -3.748  0.00  0.00      C2   H
ATOM   2125  N   ASP A 261      -6.332  -9.817  -4.582  0.00  0.00      C2   N
ATOM   2126  CA  ASP A 261      -7.692  -9.936  -4.122  0.00  0.00      C2   C
ATOM   2127  C   ASP A 261      -8.565  -9.331  -5.212  0.00  0.00      C2   C
ATOM   2128  O   ASP A 261      -9.807  -9.528  -5.154  0.00  0.00      C2   O
ATOM   2129  CB  ASP A 261      -8.053  -9.418  -2.726  0.00  0.00      C2   C
ATOM   2130  CG  ASP A 261      -7.504  -8.011  -2.207  0.00  0.00      C2   C
ATOM   2131  OD1 ASP A 261      -7.345  -7.756  -1.026  0.00  0.00      C2   O
ATOM   2132  OD2 ASP A 261      -7.389  -7.128  -3.091  0.00  0.00      C2   O
ATOM   2133  H   ASP A 261      -5.845  -8.940  -4.466  0.00  0.00      C2   H
ATOM   2134  HA  ASP A 261      -7.891 -11.007  -4.137  0.00  0.00      C2   H
ATOM   2135  HB3 ASP A 261      -7.639 -10.142  -2.024  0.00  0.00      C2   H
ATOM   2136  HB2 ASP A 261      -9.136  -9.416  -2.602  0.00  0.00      C2   H
ATOM   2137  N   THR A 262      -8.037  -8.569  -6.204  0.00  0.00      C2   N
ATOM   2138  CA  THR A 262      -8.875  -7.888  -7.228  0.00  0.00      C2   C
ATOM   2139  C   THR A 262      -9.345  -8.856  -8.296  0.00  0.00      C2   C
ATOM   2140  O   THR A 262      -8.696  -9.189  -9.314  0.00  0.00      C2   O
ATOM   2141  CB  THR A 262      -8.128  -6.685  -7.789  0.00  0.00      C2   C
ATOM   2142  OG1 THR A 262      -7.723  -5.813  -6.754  0.00  0.00      C2   O
ATOM   2143  CG2 THR A 262      -8.997  -5.882  -8.777  0.00  0.00      C2   C
ATOM   2144  H   THR A 262      -7.048  -8.407  -6.076  0.00  0.00      C2   H
ATOM   2145  HA  THR A 262      -9.769  -7.562  -6.696  0.00  0.00      C2   H
ATOM   2146  HB  THR A 262      -7.312  -6.996  -8.442  0.00  0.00      C2   H
ATOM   2147  HG1 THR A 262      -7.128  -6.281  -6.162  0.00  0.00      C2   H
ATOM   2148 HG21 THR A 262      -9.228  -6.497  -9.647  0.00  0.00      C2   H
ATOM   2149 HG22 THR A 262      -9.925  -5.628  -8.265  0.00  0.00      C2   H
ATOM   2150 HG23 THR A 262      -8.641  -4.946  -9.208  0.00  0.00      C2   H
ATOM   2151  N   SER A 263     -10.576  -9.406  -8.014  0.00  0.00      C2   N
ATOM   2152  CA  SER A 263     -11.391 -10.212  -8.981  0.00  0.00      C2   C
ATOM   2153  C   SER A 263     -11.520  -9.497 -10.342  0.00  0.00      C2   C
ATOM   2154  O   SER A 263     -11.476  -8.304 -10.451  0.00  0.00      C2   O
ATOM   2155  CB  SER A 263     -12.765 -10.622  -8.334  0.00  0.00      C2   C
ATOM   2156  OG  SER A 263     -12.487 -11.471  -7.251  0.00  0.00      C2   O
ATOM   2157  H   SER A 263     -10.985  -9.198  -7.114  0.00  0.00      C2   H
ATOM   2158  HA  SER A 263     -10.917 -11.184  -9.117  0.00  0.00      C2   H
ATOM   2159  HB3 SER A 263     -13.412 -11.197  -8.996  0.00  0.00      C2   H
ATOM   2160  HB2 SER A 263     -13.258  -9.720  -7.971  0.00  0.00      C2   H
ATOM   2161  HG  SER A 263     -13.302 -11.686  -6.792  0.00  0.00      C2   H
ATOM   2162  N   ILE A 264     -11.894 -10.358 -11.288  0.00  0.00      C2   N
ATOM   2163  CA  ILE A 264     -12.032  -9.920 -12.726  0.00  0.00      C2   C
ATOM   2164  C   ILE A 264     -13.478 -10.297 -13.051  0.00  0.00      C2   C
ATOM   2165  O   ILE A 264     -13.969 -11.387 -12.719  0.00  0.00      C2   O
ATOM   2166  CB  ILE A 264     -11.071 -10.588 -13.719  0.00  0.00      C2   C
ATOM   2167  CG1 ILE A 264      -9.654 -10.995 -13.198  0.00  0.00      C2   C
ATOM   2168  CG2 ILE A 264     -10.955  -9.764 -15.002  0.00  0.00      C2   C
ATOM   2169  CD1 ILE A 264      -8.698  -9.785 -12.877  0.00  0.00      C2   C
ATOM   2170  H   ILE A 264     -11.962 -11.346 -11.091  0.00  0.00      C2   H
ATOM   2171  HA  ILE A 264     -11.907  -8.840 -12.806  0.00  0.00      C2   H
ATOM   2172  HB  ILE A 264     -11.422 -11.591 -13.962  0.00  0.00      C2   H
ATOM   2173 HG13 ILE A 264      -9.126 -11.473 -14.022  0.00  0.00      C2   H
ATOM   2174 HG12 ILE A 264      -9.675 -11.687 -12.356  0.00  0.00      C2   H
ATOM   2175 HG21 ILE A 264     -10.332  -8.879 -14.873  0.00  0.00      C2   H
ATOM   2176 HG22 ILE A 264     -10.419 -10.210 -15.840  0.00  0.00      C2   H
ATOM   2177 HG23 ILE A 264     -11.922  -9.439 -15.386  0.00  0.00      C2   H
ATOM   2178 HD11 ILE A 264      -8.102  -9.753 -11.965  0.00  0.00      C2   H
ATOM   2179 HD12 ILE A 264      -7.927  -9.609 -13.626  0.00  0.00      C2   H
ATOM   2180 HD13 ILE A 264      -9.321  -8.895 -12.787  0.00  0.00      C2   H
ATOM   2181  N   ILE A 265     -14.194  -9.364 -13.686  0.00  0.00      C2   N
ATOM   2182  CA  ILE A 265     -15.417  -9.667 -14.371  0.00  0.00      C2   C
ATOM   2183  C   ILE A 265     -15.089  -9.802 -15.841  0.00  0.00      C2   C
ATOM   2184  O   ILE A 265     -14.280  -9.029 -16.369  0.00  0.00      C2   O
ATOM   2185  CB  ILE A 265     -16.348  -8.444 -14.253  0.00  0.00      C2   C
ATOM   2186  CG1 ILE A 265     -16.656  -8.176 -12.722  0.00  0.00      C2   C
ATOM   2187  CG2 ILE A 265     -17.729  -8.711 -14.887  0.00  0.00      C2   C
ATOM   2188  CD1 ILE A 265     -17.035  -6.713 -12.415  0.00  0.00      C2   C
ATOM   2189  H   ILE A 265     -13.775  -8.487 -13.962  0.00  0.00      C2   H
ATOM   2190  HA  ILE A 265     -15.918 -10.549 -13.971  0.00  0.00      C2   H
ATOM   2191  HB  ILE A 265     -15.841  -7.606 -14.732  0.00  0.00      C2   H
ATOM   2192 HG13 ILE A 265     -15.894  -8.447 -11.991  0.00  0.00      C2   H
ATOM   2193 HG12 ILE A 265     -17.519  -8.815 -12.538  0.00  0.00      C2   H
ATOM   2194 HG21 ILE A 265     -17.710  -8.786 -15.974  0.00  0.00      C2   H
ATOM   2195 HG22 ILE A 265     -18.192  -9.580 -14.419  0.00  0.00      C2   H
ATOM   2196 HG23 ILE A 265     -18.406  -7.862 -14.792  0.00  0.00      C2   H
ATOM   2197 HD11 ILE A 265     -16.751  -6.419 -11.405  0.00  0.00      C2   H
ATOM   2198 HD12 ILE A 265     -16.520  -6.091 -13.147  0.00  0.00      C2   H
ATOM   2199 HD13 ILE A 265     -18.091  -6.536 -12.618  0.00  0.00      C2   H
ATOM   2200  N   LEU A 266     -15.625 -10.857 -16.436  0.00  0.00      C2   N
ATOM   2201  CA  LEU A 266     -15.406 -11.378 -17.734  0.00  0.00      C2   C
ATOM   2202  C   LEU A 266     -16.716 -11.216 -18.536  0.00  0.00      C2   C
ATOM   2203  O   LEU A 266     -17.543 -12.100 -18.506  0.00  0.00      C2   O
ATOM   2204  CB  LEU A 266     -14.874 -12.885 -17.549  0.00  0.00      C2   C
ATOM   2205  CG  LEU A 266     -14.751 -13.711 -18.843  0.00  0.00      C2   C
ATOM   2206  CD1 LEU A 266     -13.955 -12.898 -19.911  0.00  0.00      C2   C
ATOM   2207  CD2 LEU A 266     -14.274 -15.146 -18.671  0.00  0.00      C2   C
ATOM   2208  H   LEU A 266     -16.174 -11.431 -15.812  0.00  0.00      C2   H
ATOM   2209  HA  LEU A 266     -14.633 -10.884 -18.321  0.00  0.00      C2   H
ATOM   2210  HB3 LEU A 266     -15.494 -13.417 -16.828  0.00  0.00      C2   H
ATOM   2211  HB2 LEU A 266     -13.878 -12.884 -17.106  0.00  0.00      C2   H
ATOM   2212  HG  LEU A 266     -15.808 -13.827 -19.079  0.00  0.00      C2   H
ATOM   2213 HD11 LEU A 266     -13.359 -13.554 -20.544  0.00  0.00      C2   H
ATOM   2214 HD12 LEU A 266     -14.655 -12.423 -20.599  0.00  0.00      C2   H
ATOM   2215 HD13 LEU A 266     -13.286 -12.198 -19.411  0.00  0.00      C2   H
ATOM   2216 HD21 LEU A 266     -14.009 -15.337 -17.631  0.00  0.00      C2   H
ATOM   2217 HD22 LEU A 266     -14.962 -15.935 -18.976  0.00  0.00      C2   H
ATOM   2218 HD23 LEU A 266     -13.322 -15.297 -19.180  0.00  0.00      C2   H
ATOM   2219  N   PHE A 267     -16.795 -10.157 -19.382  0.00  0.00      C2   N
ATOM   2220  CA  PHE A 267     -17.918  -9.875 -20.355  0.00  0.00      C2   C
ATOM   2221  C   PHE A 267     -17.632 -10.658 -21.612  0.00  0.00      C2   C
ATOM   2222  O   PHE A 267     -16.770 -10.265 -22.383  0.00  0.00      C2   O
ATOM   2223  CB  PHE A 267     -18.014  -8.411 -20.587  0.00  0.00      C2   C
ATOM   2224  CG  PHE A 267     -18.660  -7.610 -19.480  0.00  0.00      C2   C
ATOM   2225  CD1 PHE A 267     -20.024  -7.237 -19.652  0.00  0.00      C2   C
ATOM   2226  CD2 PHE A 267     -17.992  -7.301 -18.248  0.00  0.00      C2   C
ATOM   2227  CE1 PHE A 267     -20.701  -6.523 -18.682  0.00  0.00      C2   C
ATOM   2228  CE2 PHE A 267     -18.751  -6.664 -17.297  0.00  0.00      C2   C
ATOM   2229  CZ  PHE A 267     -20.068  -6.199 -17.505  0.00  0.00      C2   C
ATOM   2230  H   PHE A 267     -15.986  -9.557 -19.307  0.00  0.00      C2   H
ATOM   2231  HA  PHE A 267     -18.928 -10.157 -20.056  0.00  0.00      C2   H
ATOM   2232  HB3 PHE A 267     -18.553  -8.113 -21.487  0.00  0.00      C2   H
ATOM   2233  HB2 PHE A 267     -17.012  -8.007 -20.734  0.00  0.00      C2   H
ATOM   2234  HD1 PHE A 267     -20.550  -7.635 -20.507  0.00  0.00      C2   H
ATOM   2235  HD2 PHE A 267     -16.956  -7.535 -18.053  0.00  0.00      C2   H
ATOM   2236  HE1 PHE A 267     -21.742  -6.322 -18.889  0.00  0.00      C2   H
ATOM   2237  HE2 PHE A 267     -18.246  -6.605 -16.344  0.00  0.00      C2   H
ATOM   2238  HZ  PHE A 267     -20.557  -5.686 -16.690  0.00  0.00      C2   H
ATOM   2239  N   LEU A 268     -18.262 -11.856 -21.682  0.00  0.00      C2   N
ATOM   2240  CA  LEU A 268     -18.306 -12.776 -22.787  0.00  0.00      C2   C
ATOM   2241  C   LEU A 268     -19.261 -12.228 -23.800  0.00  0.00      C2   C
ATOM   2242  O   LEU A 268     -20.498 -12.335 -23.561  0.00  0.00      C2   O
ATOM   2243  CB  LEU A 268     -18.759 -14.128 -22.228  0.00  0.00      C2   C
ATOM   2244  CG  LEU A 268     -17.593 -14.777 -21.386  0.00  0.00      C2   C
ATOM   2245  CD1 LEU A 268     -18.207 -15.886 -20.466  0.00  0.00      C2   C
ATOM   2246  CD2 LEU A 268     -16.391 -15.173 -22.214  0.00  0.00      C2   C
ATOM   2247  H   LEU A 268     -18.988 -12.029 -21.002  0.00  0.00      C2   H
ATOM   2248  HA  LEU A 268     -17.302 -12.753 -23.210  0.00  0.00      C2   H
ATOM   2249  HB3 LEU A 268     -18.917 -14.744 -23.113  0.00  0.00      C2   H
ATOM   2250  HB2 LEU A 268     -19.753 -14.022 -21.794  0.00  0.00      C2   H
ATOM   2251  HG  LEU A 268     -17.236 -14.024 -20.683  0.00  0.00      C2   H
ATOM   2252 HD11 LEU A 268     -19.199 -16.115 -20.857  0.00  0.00      C2   H
ATOM   2253 HD12 LEU A 268     -17.773 -16.884 -20.540  0.00  0.00      C2   H
ATOM   2254 HD13 LEU A 268     -18.406 -15.622 -19.427  0.00  0.00      C2   H
ATOM   2255 HD21 LEU A 268     -16.141 -16.223 -22.069  0.00  0.00      C2   H
ATOM   2256 HD22 LEU A 268     -16.446 -14.946 -23.279  0.00  0.00      C2   H
ATOM   2257 HD23 LEU A 268     -15.517 -14.584 -21.935  0.00  0.00      C2   H
ATOM   2258  N   ASN A 269     -18.743 -11.491 -24.806  0.00  0.00      C2   N
ATOM   2259  CA  ASN A 269     -19.552 -10.734 -25.821  0.00  0.00      C2   C
ATOM   2260  C   ASN A 269     -19.610 -11.418 -27.183  0.00  0.00      C2   C
ATOM   2261  O   ASN A 269     -18.698 -12.214 -27.540  0.00  0.00      C2   O
ATOM   2262  CB  ASN A 269     -18.837  -9.333 -25.895  0.00  0.00      C2   C
ATOM   2263  CG  ASN A 269     -18.893  -8.354 -24.763  0.00  0.00      C2   C
ATOM   2264  OD1 ASN A 269     -19.866  -8.252 -24.011  0.00  0.00      C2   O
ATOM   2265  ND2 ASN A 269     -17.855  -7.543 -24.584  0.00  0.00      C2   N
ATOM   2266  H   ASN A 269     -17.756 -11.300 -24.703  0.00  0.00      C2   H
ATOM   2267  HA  ASN A 269     -20.529 -10.553 -25.374  0.00  0.00      C2   H
ATOM   2268  HB3 ASN A 269     -19.194  -8.843 -26.801  0.00  0.00      C2   H
ATOM   2269  HB2 ASN A 269     -17.779  -9.531 -26.066  0.00  0.00      C2   H
ATOM   2270 HD22 ASN A 269     -17.938  -6.885 -23.822  0.00  0.00      C2   H
ATOM   2271 HD21 ASN A 269     -17.134  -7.497 -25.290  0.00  0.00      C2   H
ATOM   2272  N   LYS A 270     -20.612 -11.065 -28.046  0.00  0.00      C2   N
ATOM   2273  CA  LYS A 270     -20.839 -11.733 -29.342  0.00  0.00      C2   C
ATOM   2274  C   LYS A 270     -21.305 -13.181 -29.355  0.00  0.00      C2   C
ATOM   2275  O   LYS A 270     -20.957 -14.015 -30.186  0.00  0.00      C2   O
ATOM   2276  CB  LYS A 270     -19.687 -11.539 -30.336  0.00  0.00      C2   C
ATOM   2277  CG  LYS A 270     -19.572 -10.110 -30.806  0.00  0.00      C2   C
ATOM   2278  CD  LYS A 270     -18.416  -9.970 -31.844  0.00  0.00      C2   C
ATOM   2279  CE  LYS A 270     -18.092  -8.509 -32.273  0.00  0.00      C2   C
ATOM   2280  NZ  LYS A 270     -17.345  -8.394 -33.529  0.00  0.00      C2   N
ATOM   2281  H   LYS A 270     -21.199 -10.270 -27.838  0.00  0.00      C2   H
ATOM   2282  HA  LYS A 270     -21.643 -11.120 -29.748  0.00  0.00      C2   H
ATOM   2283  HB3 LYS A 270     -19.866 -12.027 -31.294  0.00  0.00      C2   H
ATOM   2284  HB2 LYS A 270     -18.744 -11.929 -29.953  0.00  0.00      C2   H
ATOM   2285  HG3 LYS A 270     -19.462  -9.439 -29.955  0.00  0.00      C2   H
ATOM   2286  HG2 LYS A 270     -20.536  -9.851 -31.245  0.00  0.00      C2   H
ATOM   2287  HD3 LYS A 270     -18.601 -10.600 -32.713  0.00  0.00      C2   H
ATOM   2288  HD2 LYS A 270     -17.495 -10.400 -31.449  0.00  0.00      C2   H
ATOM   2289  HE3 LYS A 270     -17.546  -8.016 -31.468  0.00  0.00      C2   H
ATOM   2290  HE2 LYS A 270     -18.965  -7.870 -32.403  0.00  0.00      C2   H
ATOM   2291  HZ1 LYS A 270     -17.076  -7.433 -33.686  0.00  0.00      C2   H
ATOM   2292  HZ2 LYS A 270     -16.535  -8.996 -33.488  0.00  0.00      C2   H
ATOM   2293  HZ3 LYS A 270     -17.877  -8.822 -34.273  0.00  0.00      C2   H
ATOM   2294  N   LYS A 271     -22.126 -13.466 -28.377  0.00  0.00      C2   N
ATOM   2295  CA  LYS A 271     -22.906 -14.769 -28.239  0.00  0.00      C2   C
ATOM   2296  C   LYS A 271     -23.796 -15.110 -29.459  0.00  0.00      C2   C
ATOM   2297  O   LYS A 271     -23.838 -16.331 -29.782  0.00  0.00      C2   O
ATOM   2298  CB  LYS A 271     -23.754 -14.814 -26.893  0.00  0.00      C2   C
ATOM   2299  CG  LYS A 271     -24.666 -13.607 -26.603  0.00  0.00      C2   C
ATOM   2300  CD  LYS A 271     -25.602 -13.793 -25.358  0.00  0.00      C2   C
ATOM   2301  CE  LYS A 271     -26.709 -14.863 -25.494  0.00  0.00      C2   C
ATOM   2302  NZ  LYS A 271     -27.657 -14.607 -26.607  0.00  0.00      C2   N
ATOM   2303  H   LYS A 271     -22.361 -12.721 -27.737  0.00  0.00      C2   H
ATOM   2304  HA  LYS A 271     -22.117 -15.520 -28.265  0.00  0.00      C2   H
ATOM   2305  HB3 LYS A 271     -23.142 -14.817 -25.991  0.00  0.00      C2   H
ATOM   2306  HB2 LYS A 271     -24.342 -15.720 -26.747  0.00  0.00      C2   H
ATOM   2307  HG3 LYS A 271     -25.330 -13.407 -27.444  0.00  0.00      C2   H
ATOM   2308  HG2 LYS A 271     -23.992 -12.755 -26.518  0.00  0.00      C2   H
ATOM   2309  HD3 LYS A 271     -26.041 -12.825 -25.119  0.00  0.00      C2   H
ATOM   2310  HD2 LYS A 271     -24.915 -14.189 -24.611  0.00  0.00      C2   H
ATOM   2311  HE3 LYS A 271     -27.370 -14.955 -24.632  0.00  0.00      C2   H
ATOM   2312  HE2 LYS A 271     -26.244 -15.825 -25.706  0.00  0.00      C2   H
ATOM   2313  HZ1 LYS A 271     -28.462 -15.198 -26.758  0.00  0.00      C2   H
ATOM   2314  HZ2 LYS A 271     -28.062 -13.682 -26.572  0.00  0.00      C2   H
ATOM   2315  HZ3 LYS A 271     -27.247 -14.720 -27.523  0.00  0.00      C2   H
ATOM   2316  N   ASP A 272     -24.507 -14.145 -30.004  0.00  0.00      C2   N
ATOM   2317  CA  ASP A 272     -25.399 -14.427 -31.193  0.00  0.00      C2   C
ATOM   2318  C   ASP A 272     -24.657 -14.669 -32.473  0.00  0.00      C2   C
ATOM   2319  O   ASP A 272     -25.136 -15.484 -33.260  0.00  0.00      C2   O
ATOM   2320  CB  ASP A 272     -26.434 -13.382 -31.555  0.00  0.00      C2   C
ATOM   2321  CG  ASP A 272     -27.327 -13.046 -30.358  0.00  0.00      C2   C
ATOM   2322  OD1 ASP A 272     -27.739 -11.877 -30.249  0.00  0.00      C2   O
ATOM   2323  OD2 ASP A 272     -27.787 -13.942 -29.605  0.00  0.00      C2   O
ATOM   2324  H   ASP A 272     -24.368 -13.167 -29.791  0.00  0.00      C2   H
ATOM   2325  HA  ASP A 272     -25.935 -15.364 -31.041  0.00  0.00      C2   H
ATOM   2326  HB3 ASP A 272     -27.049 -13.601 -32.429  0.00  0.00      C2   H
ATOM   2327  HB2 ASP A 272     -25.957 -12.418 -31.733  0.00  0.00      C2   H
ATOM   2328  N   LEU A 273     -23.461 -14.033 -32.655  0.00  0.00      C2   N
ATOM   2329  CA  LEU A 273     -22.599 -14.258 -33.829  0.00  0.00      C2   C
ATOM   2330  C   LEU A 273     -21.942 -15.574 -33.676  0.00  0.00      C2   C
ATOM   2331  O   LEU A 273     -21.970 -16.312 -34.677  0.00  0.00      C2   O
ATOM   2332  CB  LEU A 273     -21.562 -13.038 -33.876  0.00  0.00      C2   C
ATOM   2333  CG  LEU A 273     -22.212 -11.704 -34.158  0.00  0.00      C2   C
ATOM   2334  CD1 LEU A 273     -22.964 -11.035 -32.976  0.00  0.00      C2   C
ATOM   2335  CD2 LEU A 273     -21.145 -10.743 -34.693  0.00  0.00      C2   C
ATOM   2336  H   LEU A 273     -23.120 -13.302 -32.047  0.00  0.00      C2   H
ATOM   2337  HA  LEU A 273     -23.321 -14.265 -34.646  0.00  0.00      C2   H
ATOM   2338  HB3 LEU A 273     -20.990 -13.325 -34.758  0.00  0.00      C2   H
ATOM   2339  HB2 LEU A 273     -20.919 -13.005 -32.996  0.00  0.00      C2   H
ATOM   2340  HG  LEU A 273     -22.909 -11.921 -34.968  0.00  0.00      C2   H
ATOM   2341 HD11 LEU A 273     -22.373 -11.179 -32.071  0.00  0.00      C2   H
ATOM   2342 HD12 LEU A 273     -23.003  -9.954 -33.110  0.00  0.00      C2   H
ATOM   2343 HD13 LEU A 273     -23.988 -11.377 -32.825  0.00  0.00      C2   H
ATOM   2344 HD21 LEU A 273     -20.121 -11.104 -34.787  0.00  0.00      C2   H
ATOM   2345 HD22 LEU A 273     -21.497 -10.651 -35.720  0.00  0.00      C2   H
ATOM   2346 HD23 LEU A 273     -21.045  -9.764 -34.225  0.00  0.00      C2   H
ATOM   2347  N   PHE A 274     -21.394 -15.838 -32.492  0.00  0.00      C2   N
ATOM   2348  CA  PHE A 274     -20.751 -17.120 -32.156  0.00  0.00      C2   C
ATOM   2349  C   PHE A 274     -21.599 -18.363 -32.402  0.00  0.00      C2   C
ATOM   2350  O   PHE A 274     -21.054 -19.302 -32.957  0.00  0.00      C2   O
ATOM   2351  CB  PHE A 274     -20.425 -17.126 -30.624  0.00  0.00      C2   C
ATOM   2352  CG  PHE A 274     -19.724 -18.327 -29.997  0.00  0.00      C2   C
ATOM   2353  CD1 PHE A 274     -18.738 -19.056 -30.712  0.00  0.00      C2   C
ATOM   2354  CD2 PHE A 274     -19.949 -18.553 -28.648  0.00  0.00      C2   C
ATOM   2355  CE1 PHE A 274     -18.021 -20.040 -30.020  0.00  0.00      C2   C
ATOM   2356  CE2 PHE A 274     -19.252 -19.558 -28.068  0.00  0.00      C2   C
ATOM   2357  CZ  PHE A 274     -18.308 -20.324 -28.733  0.00  0.00      C2   C
ATOM   2358  H   PHE A 274     -21.324 -15.144 -31.761  0.00  0.00      C2   H
ATOM   2359  HA  PHE A 274     -19.821 -17.265 -32.705  0.00  0.00      C2   H
ATOM   2360  HB3 PHE A 274     -21.348 -16.914 -30.084  0.00  0.00      C2   H
ATOM   2361  HB2 PHE A 274     -19.817 -16.283 -30.297  0.00  0.00      C2   H
ATOM   2362  HD1 PHE A 274     -18.579 -18.979 -31.777  0.00  0.00      C2   H
ATOM   2363  HD2 PHE A 274     -20.628 -17.908 -28.109  0.00  0.00      C2   H
ATOM   2364  HE1 PHE A 274     -17.200 -20.632 -30.396  0.00  0.00      C2   H
ATOM   2365  HE2 PHE A 274     -19.411 -19.633 -27.002  0.00  0.00      C2   H
ATOM   2366  HZ  PHE A 274     -17.832 -21.184 -28.284  0.00  0.00      C2   H
ATOM   2367  N   GLU A 275     -22.877 -18.260 -31.888  0.00  0.00      C2   N
ATOM   2368  CA  GLU A 275     -23.959 -19.270 -32.031  0.00  0.00      C2   C
ATOM   2369  C   GLU A 275     -24.119 -19.675 -33.541  0.00  0.00      C2   C
ATOM   2370  O   GLU A 275     -24.092 -20.868 -33.732  0.00  0.00      C2   O
ATOM   2371  CB  GLU A 275     -25.261 -18.810 -31.326  0.00  0.00      C2   C
ATOM   2372  CG  GLU A 275     -26.319 -19.876 -31.131  0.00  0.00      C2   C
ATOM   2373  CD  GLU A 275     -27.595 -19.325 -30.450  0.00  0.00      C2   C
ATOM   2374  OE1 GLU A 275     -28.535 -20.063 -30.127  0.00  0.00      C2   O
ATOM   2375  OE2 GLU A 275     -27.701 -18.101 -30.371  0.00  0.00      C2   O
ATOM   2376  H   GLU A 275     -23.197 -17.355 -31.574  0.00  0.00      C2   H
ATOM   2377  HA  GLU A 275     -23.599 -20.129 -31.465  0.00  0.00      C2   H
ATOM   2378  HB3 GLU A 275     -25.625 -17.880 -31.762  0.00  0.00      C2   H
ATOM   2379  HB2 GLU A 275     -24.860 -18.605 -30.333  0.00  0.00      C2   H
ATOM   2380  HG3 GLU A 275     -25.973 -20.684 -30.487  0.00  0.00      C2   H
ATOM   2381  HG2 GLU A 275     -26.596 -20.402 -32.045  0.00  0.00      C2   H
ATOM   2382  N   GLU A 276     -24.217 -18.774 -34.513  0.00  0.00      C2   N
ATOM   2383  CA  GLU A 276     -24.329 -19.103 -35.882  0.00  0.00      C2   C
ATOM   2384  C   GLU A 276     -23.065 -19.767 -36.455  0.00  0.00      C2   C
ATOM   2385  O   GLU A 276     -23.183 -20.656 -37.342  0.00  0.00      C2   O
ATOM   2386  CB  GLU A 276     -24.778 -17.782 -36.647  0.00  0.00      C2   C
ATOM   2387  CG  GLU A 276     -26.114 -17.267 -36.058  0.00  0.00      C2   C
ATOM   2388  CD  GLU A 276     -27.279 -17.905 -36.672  0.00  0.00      C2   C
ATOM   2389  OE1 GLU A 276     -27.754 -18.950 -36.170  0.00  0.00      C2   O
ATOM   2390  OE2 GLU A 276     -27.664 -17.570 -37.804  0.00  0.00      C2   O
ATOM   2391  H   GLU A 276     -24.178 -17.795 -34.267  0.00  0.00      C2   H
ATOM   2392  HA  GLU A 276     -25.185 -19.775 -35.954  0.00  0.00      C2   H
ATOM   2393  HB3 GLU A 276     -24.840 -17.971 -37.719  0.00  0.00      C2   H
ATOM   2394  HB2 GLU A 276     -23.904 -17.160 -36.452  0.00  0.00      C2   H
ATOM   2395  HG3 GLU A 276     -26.303 -16.246 -36.390  0.00  0.00      C2   H
ATOM   2396  HG2 GLU A 276     -26.094 -17.205 -34.970  0.00  0.00      C2   H
ATOM   2397  N   LYS A 277     -21.919 -19.422 -35.915  0.00  0.00      C2   N
ATOM   2398  CA  LYS A 277     -20.613 -19.943 -36.356  0.00  0.00      C2   C
ATOM   2399  C   LYS A 277     -20.385 -21.333 -35.807  0.00  0.00      C2   C
ATOM   2400  O   LYS A 277     -19.921 -22.129 -36.591  0.00  0.00      C2   O
ATOM   2401  CB  LYS A 277     -19.534 -18.962 -35.933  0.00  0.00      C2   C
ATOM   2402  CG  LYS A 277     -19.527 -17.497 -36.644  0.00  0.00      C2   C
ATOM   2403  CD  LYS A 277     -18.371 -16.534 -36.285  0.00  0.00      C2   C
ATOM   2404  CE  LYS A 277     -16.943 -16.929 -36.943  0.00  0.00      C2   C
ATOM   2405  NZ  LYS A 277     -15.899 -15.939 -36.817  0.00  0.00      C2   N
ATOM   2406  H   LYS A 277     -21.947 -18.752 -35.160  0.00  0.00      C2   H
ATOM   2407  HA  LYS A 277     -20.626 -20.065 -37.439  0.00  0.00      C2   H
ATOM   2408  HB3 LYS A 277     -18.556 -19.418 -36.082  0.00  0.00      C2   H
ATOM   2409  HB2 LYS A 277     -19.584 -18.830 -34.852  0.00  0.00      C2   H
ATOM   2410  HG3 LYS A 277     -20.485 -17.124 -36.282  0.00  0.00      C2   H
ATOM   2411  HG2 LYS A 277     -19.531 -17.525 -37.733  0.00  0.00      C2   H
ATOM   2412  HD3 LYS A 277     -18.445 -16.637 -35.202  0.00  0.00      C2   H
ATOM   2413  HD2 LYS A 277     -18.570 -15.590 -36.791  0.00  0.00      C2   H
ATOM   2414  HE3 LYS A 277     -17.108 -17.027 -38.016  0.00  0.00      C2   H
ATOM   2415  HE2 LYS A 277     -16.589 -17.787 -36.371  0.00  0.00      C2   H
ATOM   2416  HZ1 LYS A 277     -16.108 -15.163 -37.429  0.00  0.00      C2   H
ATOM   2417  HZ2 LYS A 277     -15.768 -15.776 -35.829  0.00  0.00      C2   H
ATOM   2418  HZ3 LYS A 277     -15.072 -16.395 -37.174  0.00  0.00      C2   H
ATOM   2419  N   ILE A 278     -20.542 -21.519 -34.518  0.00  0.00      C2   N
ATOM   2420  CA  ILE A 278     -20.066 -22.693 -33.807  0.00  0.00      C2   C
ATOM   2421  C   ILE A 278     -20.906 -24.004 -34.214  0.00  0.00      C2   C
ATOM   2422  O   ILE A 278     -20.379 -25.152 -34.218  0.00  0.00      C2   O
ATOM   2423  CB  ILE A 278     -20.050 -22.602 -32.247  0.00  0.00      C2   C
ATOM   2424  CG1 ILE A 278     -19.611 -23.835 -31.436  0.00  0.00      C2   C
ATOM   2425  CG2 ILE A 278     -21.456 -22.340 -31.729  0.00  0.00      C2   C
ATOM   2426  CD1 ILE A 278     -18.232 -24.422 -31.561  0.00  0.00      C2   C
ATOM   2427  H   ILE A 278     -20.675 -20.719 -33.915  0.00  0.00      C2   H
ATOM   2428  HA  ILE A 278     -19.045 -22.756 -34.183  0.00  0.00      C2   H
ATOM   2429  HB  ILE A 278     -19.256 -21.893 -32.016  0.00  0.00      C2   H
ATOM   2430 HG13 ILE A 278     -20.318 -24.655 -31.557  0.00  0.00      C2   H
ATOM   2431 HG12 ILE A 278     -19.784 -23.683 -30.371  0.00  0.00      C2   H
ATOM   2432 HG21 ILE A 278     -22.142 -23.176 -31.867  0.00  0.00      C2   H
ATOM   2433 HG22 ILE A 278     -21.351 -22.098 -30.671  0.00  0.00      C2   H
ATOM   2434 HG23 ILE A 278     -22.073 -21.638 -32.290  0.00  0.00      C2   H
ATOM   2435 HD11 ILE A 278     -17.417 -23.710 -31.689  0.00  0.00      C2   H
ATOM   2436 HD12 ILE A 278     -18.100 -25.172 -30.781  0.00  0.00      C2   H
ATOM   2437 HD13 ILE A 278     -18.128 -24.843 -32.561  0.00  0.00      C2   H
ATOM   2438  N   LYS A 279     -22.116 -23.760 -34.651  0.00  0.00      C2   N
ATOM   2439  CA  LYS A 279     -23.058 -24.749 -35.244  0.00  0.00      C2   C
ATOM   2440  C   LYS A 279     -22.454 -25.353 -36.535  0.00  0.00      C2   C
ATOM   2441  O   LYS A 279     -22.890 -26.463 -36.882  0.00  0.00      C2   O
ATOM   2442  CB  LYS A 279     -24.443 -24.126 -35.444  0.00  0.00      C2   C
ATOM   2443  CG  LYS A 279     -25.298 -24.097 -34.142  0.00  0.00      C2   C
ATOM   2444  CD  LYS A 279     -26.761 -23.538 -34.415  0.00  0.00      C2   C
ATOM   2445  CE  LYS A 279     -26.809 -22.095 -35.009  0.00  0.00      C2   C
ATOM   2446  NZ  LYS A 279     -28.164 -21.896 -35.638  0.00  0.00      C2   N
ATOM   2447  H   LYS A 279     -22.409 -22.804 -34.508  0.00  0.00      C2   H
ATOM   2448  HA  LYS A 279     -23.089 -25.610 -34.577  0.00  0.00      C2   H
ATOM   2449  HB3 LYS A 279     -24.954 -24.839 -36.091  0.00  0.00      C2   H
ATOM   2450  HB2 LYS A 279     -24.353 -23.103 -35.807  0.00  0.00      C2   H
ATOM   2451  HG3 LYS A 279     -24.673 -23.430 -33.548  0.00  0.00      C2   H
ATOM   2452  HG2 LYS A 279     -25.265 -25.099 -33.715  0.00  0.00      C2   H
ATOM   2453  HD3 LYS A 279     -27.370 -23.544 -33.511  0.00  0.00      C2   H
ATOM   2454  HD2 LYS A 279     -27.300 -24.137 -35.150  0.00  0.00      C2   H
ATOM   2455  HE3 LYS A 279     -26.071 -21.963 -35.800  0.00  0.00      C2   H
ATOM   2456  HE2 LYS A 279     -26.507 -21.403 -34.222  0.00  0.00      C2   H
ATOM   2457  HZ1 LYS A 279     -28.224 -22.608 -36.353  0.00  0.00      C2   H
ATOM   2458  HZ2 LYS A 279     -28.976 -21.955 -35.040  0.00  0.00      C2   H
ATOM   2459  HZ3 LYS A 279     -28.083 -21.050 -36.183  0.00  0.00      C2   H
ATOM   2460  N   LYS A 280     -21.521 -24.683 -37.164  0.00  0.00      C2   N
ATOM   2461  CA  LYS A 280     -20.977 -25.037 -38.534  0.00  0.00      C2   C
ATOM   2462  C   LYS A 280     -19.485 -25.126 -38.484  0.00  0.00      C2   C
ATOM   2463  O   LYS A 280     -18.982 -26.217 -38.715  0.00  0.00      C2   O
ATOM   2464  CB  LYS A 280     -21.306 -23.798 -39.520  0.00  0.00      C2   C
ATOM   2465  CG  LYS A 280     -22.738 -23.444 -39.620  0.00  0.00      C2   C
ATOM   2466  CD  LYS A 280     -22.909 -22.097 -40.311  0.00  0.00      C2   C
ATOM   2467  CE  LYS A 280     -24.387 -21.719 -40.636  0.00  0.00      C2   C
ATOM   2468  NZ  LYS A 280     -24.548 -20.487 -41.387  0.00  0.00      C2   N
ATOM   2469  H   LYS A 280     -21.200 -23.813 -36.766  0.00  0.00      C2   H
ATOM   2470  HA  LYS A 280     -21.506 -25.920 -38.892  0.00  0.00      C2   H
ATOM   2471  HB3 LYS A 280     -20.926 -23.922 -40.534  0.00  0.00      C2   H
ATOM   2472  HB2 LYS A 280     -20.749 -22.915 -39.207  0.00  0.00      C2   H
ATOM   2473  HG3 LYS A 280     -23.108 -23.398 -38.596  0.00  0.00      C2   H
ATOM   2474  HG2 LYS A 280     -23.286 -24.250 -40.109  0.00  0.00      C2   H
ATOM   2475  HD3 LYS A 280     -22.421 -22.219 -41.278  0.00  0.00      C2   H
ATOM   2476  HD2 LYS A 280     -22.459 -21.256 -39.785  0.00  0.00      C2   H
ATOM   2477  HE3 LYS A 280     -24.957 -21.611 -39.713  0.00  0.00      C2   H
ATOM   2478  HE2 LYS A 280     -24.736 -22.629 -41.126  0.00  0.00      C2   H
ATOM   2479  HZ1 LYS A 280     -24.279 -20.683 -42.340  0.00  0.00      C2   H
ATOM   2480  HZ2 LYS A 280     -25.544 -20.326 -41.420  0.00  0.00      C2   H
ATOM   2481  HZ3 LYS A 280     -24.092 -19.619 -41.142  0.00  0.00      C2   H
ATOM   2482  N   SER A 281     -18.659 -24.107 -38.085  0.00  0.00      C2   N
ATOM   2483  CA  SER A 281     -17.219 -24.090 -37.937  0.00  0.00      C2   C
ATOM   2484  C   SER A 281     -16.928 -24.656 -36.582  0.00  0.00      C2   C
ATOM   2485  O   SER A 281     -17.300 -23.977 -35.613  0.00  0.00      C2   O
ATOM   2486  CB  SER A 281     -16.754 -22.723 -38.139  0.00  0.00      C2   C
ATOM   2487  OG  SER A 281     -17.108 -22.234 -39.392  0.00  0.00      C2   O
ATOM   2488  H   SER A 281     -19.217 -23.313 -37.804  0.00  0.00      C2   H
ATOM   2489  HA  SER A 281     -16.791 -24.629 -38.782  0.00  0.00      C2   H
ATOM   2490  HB3 SER A 281     -15.688 -22.513 -38.054  0.00  0.00      C2   H
ATOM   2491  HB2 SER A 281     -17.185 -21.971 -37.477  0.00  0.00      C2   H
ATOM   2492  HG  SER A 281     -16.893 -21.298 -39.379  0.00  0.00      C2   H
ATOM   2493  N   PRO A 282     -16.225 -25.801 -36.503  0.00  0.00      C2   N
ATOM   2494  CA  PRO A 282     -15.922 -26.475 -35.235  0.00  0.00      C2   C
ATOM   2495  C   PRO A 282     -14.958 -25.732 -34.295  0.00  0.00      C2   C
ATOM   2496  O   PRO A 282     -14.082 -25.096 -34.898  0.00  0.00      C2   O
ATOM   2497  CB  PRO A 282     -15.407 -27.869 -35.717  0.00  0.00      C2   C
ATOM   2498  CG  PRO A 282     -14.854 -27.615 -37.076  0.00  0.00      C2   C
ATOM   2499  CD  PRO A 282     -15.761 -26.565 -37.688  0.00  0.00      C2   C
ATOM   2500  HA  PRO A 282     -16.843 -26.613 -34.669  0.00  0.00      C2   H
ATOM   2501  HB3 PRO A 282     -16.298 -28.495 -35.738  0.00  0.00      C2   H
ATOM   2502  HB2 PRO A 282     -14.649 -28.423 -35.163  0.00  0.00      C2   H
ATOM   2503  HG3 PRO A 282     -14.640 -28.440 -37.755  0.00  0.00      C2   H
ATOM   2504  HG2 PRO A 282     -13.880 -27.198 -36.820  0.00  0.00      C2   H
ATOM   2505  HD2 PRO A 282     -15.270 -26.018 -38.493  0.00  0.00      C2   H
ATOM   2506  HD3 PRO A 282     -16.614 -27.088 -38.122  0.00  0.00      C2   H
ATOM   2507  N   LEU A 283     -15.198 -25.773 -32.983  0.00  0.00      C2   N
ATOM   2508  CA  LEU A 283     -14.378 -25.150 -31.966  0.00  0.00      C2   C
ATOM   2509  C   LEU A 283     -12.936 -25.505 -31.965  0.00  0.00      C2   C
ATOM   2510  O   LEU A 283     -12.078 -24.720 -31.585  0.00  0.00      C2   O
ATOM   2511  CB  LEU A 283     -14.883 -25.349 -30.492  0.00  0.00      C2   C
ATOM   2512  CG  LEU A 283     -14.377 -24.297 -29.402  0.00  0.00      C2   C
ATOM   2513  CD1 LEU A 283     -14.727 -22.817 -29.731  0.00  0.00      C2   C
ATOM   2514  CD2 LEU A 283     -14.747 -24.562 -27.961  0.00  0.00      C2   C
ATOM   2515  H   LEU A 283     -15.800 -26.506 -32.636  0.00  0.00      C2   H
ATOM   2516  HA  LEU A 283     -14.316 -24.080 -32.163  0.00  0.00      C2   H
ATOM   2517  HB3 LEU A 283     -14.640 -26.380 -30.236  0.00  0.00      C2   H
ATOM   2518  HB2 LEU A 283     -15.971 -25.296 -30.445  0.00  0.00      C2   H
ATOM   2519  HG  LEU A 283     -13.297 -24.438 -29.421  0.00  0.00      C2   H
ATOM   2520 HD11 LEU A 283     -13.812 -22.457 -30.201  0.00  0.00      C2   H
ATOM   2521 HD12 LEU A 283     -15.454 -22.677 -30.530  0.00  0.00      C2   H
ATOM   2522 HD13 LEU A 283     -15.062 -22.224 -28.880  0.00  0.00      C2   H
ATOM   2523 HD21 LEU A 283     -13.898 -24.562 -27.278  0.00  0.00      C2   H
ATOM   2524 HD22 LEU A 283     -15.319 -23.746 -27.520  0.00  0.00      C2   H
ATOM   2525 HD23 LEU A 283     -15.376 -25.421 -27.725  0.00  0.00      C2   H
ATOM   2526  N   THR A 284     -12.656 -26.742 -32.516  0.00  0.00      C2   N
ATOM   2527  CA  THR A 284     -11.346 -27.308 -32.626  0.00  0.00      C2   C
ATOM   2528  C   THR A 284     -10.351 -26.445 -33.499  0.00  0.00      C2   C
ATOM   2529  O   THR A 284      -9.147 -26.717 -33.428  0.00  0.00      C2   O
ATOM   2530  CB  THR A 284     -11.562 -28.797 -33.172  0.00  0.00      C2   C
ATOM   2531  OG1 THR A 284     -12.303 -28.826 -34.350  0.00  0.00      C2   O
ATOM   2532  CG2 THR A 284     -12.225 -29.701 -32.227  0.00  0.00      C2   C
ATOM   2533  H   THR A 284     -13.453 -27.239 -32.887  0.00  0.00      C2   H
ATOM   2534  HA  THR A 284     -10.850 -27.392 -31.659  0.00  0.00      C2   H
ATOM   2535  HB  THR A 284     -10.627 -29.346 -33.289  0.00  0.00      C2   H
ATOM   2536  HG1 THR A 284     -11.701 -28.520 -35.032  0.00  0.00      C2   H
ATOM   2537 HG21 THR A 284     -13.291 -29.531 -32.074  0.00  0.00      C2   H
ATOM   2538 HG22 THR A 284     -12.182 -30.760 -32.481  0.00  0.00      C2   H
ATOM   2539 HG23 THR A 284     -11.727 -29.465 -31.286  0.00  0.00      C2   H
ATOM   2540  N   ILE A 285     -10.799 -25.545 -34.304  0.00  0.00      C2   N
ATOM   2541  CA  ILE A 285      -9.982 -24.526 -35.049  0.00  0.00      C2   C
ATOM   2542  C   ILE A 285      -9.275 -23.655 -34.004  0.00  0.00      C2   C
ATOM   2543  O   ILE A 285      -8.088 -23.276 -34.103  0.00  0.00      C2   O
ATOM   2544  CB  ILE A 285     -10.881 -23.659 -35.963  0.00  0.00      C2   C
ATOM   2545  CG1 ILE A 285     -11.709 -24.444 -36.961  0.00  0.00      C2   C
ATOM   2546  CG2 ILE A 285     -10.049 -22.632 -36.730  0.00  0.00      C2   C
ATOM   2547  CD1 ILE A 285     -12.663 -23.633 -37.796  0.00  0.00      C2   C
ATOM   2548  H   ILE A 285     -11.789 -25.561 -34.504  0.00  0.00      C2   H
ATOM   2549  HA  ILE A 285      -9.294 -25.114 -35.658  0.00  0.00      C2   H
ATOM   2550  HB  ILE A 285     -11.626 -23.086 -35.410  0.00  0.00      C2   H
ATOM   2551 HG13 ILE A 285     -12.246 -25.270 -36.495  0.00  0.00      C2   H
ATOM   2552 HG12 ILE A 285     -11.007 -24.977 -37.602  0.00  0.00      C2   H
ATOM   2553 HG21 ILE A 285      -9.455 -21.950 -36.121  0.00  0.00      C2   H
ATOM   2554 HG22 ILE A 285      -9.353 -23.160 -37.382  0.00  0.00      C2   H
ATOM   2555 HG23 ILE A 285     -10.672 -22.030 -37.392  0.00  0.00      C2   H
ATOM   2556 HD11 ILE A 285     -12.209 -22.862 -38.418  0.00  0.00      C2   H
ATOM   2557 HD12 ILE A 285     -13.339 -24.360 -38.247  0.00  0.00      C2   H
ATOM   2558 HD13 ILE A 285     -13.401 -23.030 -37.268  0.00  0.00      C2   H
ATOM   2559  N   CYS A 286      -9.923 -23.372 -32.822  0.00  0.00      C2   N
ATOM   2560  CA  CYS A 286      -9.411 -22.576 -31.711  0.00  0.00      C2   C
ATOM   2561  C   CYS A 286      -8.627 -23.520 -30.793  0.00  0.00      C2   C
ATOM   2562  O   CYS A 286      -7.470 -23.276 -30.475  0.00  0.00      C2   O
ATOM   2563  CB  CYS A 286     -10.555 -22.013 -30.989  0.00  0.00      C2   C
ATOM   2564  SG  CYS A 286      -9.969 -20.599 -29.993  0.00  0.00      C2   S
ATOM   2565  H   CYS A 286     -10.762 -23.932 -32.777  0.00  0.00      C2   H
ATOM   2566  HA  CYS A 286      -8.759 -21.782 -32.076  0.00  0.00      C2   H
ATOM   2567  HB3 CYS A 286     -10.985 -22.739 -30.299  0.00  0.00      C2   H
ATOM   2568  HB2 CYS A 286     -11.312 -21.566 -31.632  0.00  0.00      C2   H
ATOM   2569  HG  CYS A 286      -9.548 -19.784 -30.964  0.00  0.00      C2   H
ATOM   2570  N   TYR A 287      -9.245 -24.580 -30.293  0.00  0.00      C2   N
ATOM   2571  CA  TYR A 287      -8.708 -25.463 -29.205  0.00  0.00      C2   C
ATOM   2572  C   TYR A 287      -8.624 -26.910 -29.694  0.00  0.00      C2   C
ATOM   2573  O   TYR A 287      -9.536 -27.723 -29.418  0.00  0.00      C2   O
ATOM   2574  CB  TYR A 287      -9.700 -25.338 -28.009  0.00  0.00      C2   C
ATOM   2575  CG  TYR A 287      -9.883 -23.854 -27.518  0.00  0.00      C2   C
ATOM   2576  CD1 TYR A 287      -8.763 -23.227 -26.935  0.00  0.00      C2   C
ATOM   2577  CD2 TYR A 287     -11.106 -23.179 -27.386  0.00  0.00      C2   C
ATOM   2578  CE1 TYR A 287      -8.872 -21.973 -26.271  0.00  0.00      C2   C
ATOM   2579  CE2 TYR A 287     -11.250 -21.933 -26.721  0.00  0.00      C2   C
ATOM   2580  CZ  TYR A 287     -10.099 -21.317 -26.157  0.00  0.00      C2   C
ATOM   2581  OH  TYR A 287     -10.232 -20.326 -25.270  0.00  0.00      C2   O
ATOM   2582  H   TYR A 287     -10.207 -24.802 -30.504  0.00  0.00      C2   H
ATOM   2583  HA  TYR A 287      -7.749 -25.235 -28.739  0.00  0.00      C2   H
ATOM   2584  HB3 TYR A 287      -9.199 -25.844 -27.184  0.00  0.00      C2   H
ATOM   2585  HB2 TYR A 287     -10.651 -25.849 -28.154  0.00  0.00      C2   H
ATOM   2586  HD1 TYR A 287      -7.860 -23.819 -26.895  0.00  0.00      C2   H
ATOM   2587  HD2 TYR A 287     -11.921 -23.734 -27.827  0.00  0.00      C2   H
ATOM   2588  HE1 TYR A 287      -8.022 -21.458 -25.848  0.00  0.00      C2   H
ATOM   2589  HE2 TYR A 287     -12.188 -21.467 -26.456  0.00  0.00      C2   H
ATOM   2590  HH  TYR A 287      -9.358 -20.088 -24.953  0.00  0.00      C2   H
ATOM   2591  N   PRO A 288      -7.548 -27.303 -30.468  0.00  0.00      C2   N
ATOM   2592  CA  PRO A 288      -7.483 -28.621 -31.027  0.00  0.00      C2   C
ATOM   2593  C   PRO A 288      -7.382 -29.788 -30.045  0.00  0.00      C2   C
ATOM   2594  O   PRO A 288      -7.775 -30.929 -30.384  0.00  0.00      C2   O
ATOM   2595  CB  PRO A 288      -6.180 -28.574 -31.932  0.00  0.00      C2   C
ATOM   2596  CG  PRO A 288      -5.387 -27.436 -31.341  0.00  0.00      C2   C
ATOM   2597  CD  PRO A 288      -6.472 -26.447 -30.925  0.00  0.00      C2   C
ATOM   2598  HA  PRO A 288      -8.438 -28.719 -31.544  0.00  0.00      C2   H
ATOM   2599  HB3 PRO A 288      -6.439 -28.337 -32.964  0.00  0.00      C2   H
ATOM   2600  HB2 PRO A 288      -5.640 -29.521 -31.954  0.00  0.00      C2   H
ATOM   2601  HG3 PRO A 288      -4.541 -27.097 -31.939  0.00  0.00      C2   H
ATOM   2602  HG2 PRO A 288      -4.995 -27.772 -30.381  0.00  0.00      C2   H
ATOM   2603  HD2 PRO A 288      -6.005 -25.793 -30.188  0.00  0.00      C2   H
ATOM   2604  HD3 PRO A 288      -6.732 -25.773 -31.742  0.00  0.00      C2   H
ATOM   2605  N   GLU A 289      -7.001 -29.571 -28.798  0.00  0.00      C2   N
ATOM   2606  CA  GLU A 289      -7.082 -30.502 -27.699  0.00  0.00      C2   C
ATOM   2607  C   GLU A 289      -8.528 -30.700 -27.098  0.00  0.00      C2   C
ATOM   2608  O   GLU A 289      -8.761 -31.389 -26.082  0.00  0.00      C2   O
ATOM   2609  CB  GLU A 289      -5.992 -30.192 -26.656  0.00  0.00      C2   C
ATOM   2610  CG  GLU A 289      -4.542 -30.334 -27.276  0.00  0.00      C2   C
ATOM   2611  CD  GLU A 289      -4.122 -31.652 -27.757  0.00  0.00      C2   C
ATOM   2612  OE1 GLU A 289      -4.683 -32.679 -27.382  0.00  0.00      C2   O
ATOM   2613  OE2 GLU A 289      -3.116 -31.646 -28.542  0.00  0.00      C2   O
ATOM   2614  H   GLU A 289      -6.663 -28.651 -28.554  0.00  0.00      C2   H
ATOM   2615  HA  GLU A 289      -6.941 -31.474 -28.171  0.00  0.00      C2   H
ATOM   2616  HB3 GLU A 289      -5.998 -30.968 -25.890  0.00  0.00      C2   H
ATOM   2617  HB2 GLU A 289      -6.139 -29.252 -26.123  0.00  0.00      C2   H
ATOM   2618  HG3 GLU A 289      -3.827 -30.145 -26.475  0.00  0.00      C2   H
ATOM   2619  HG2 GLU A 289      -4.269 -29.469 -27.880  0.00  0.00      C2   H
ATOM   2620  N   TYR A 290      -9.514 -30.074 -27.752  0.00  0.00      C2   N
ATOM   2621  CA  TYR A 290     -10.990 -30.278 -27.506  0.00  0.00      C2   C
ATOM   2622  C   TYR A 290     -11.516 -31.522 -28.180  0.00  0.00      C2   C
ATOM   2623  O   TYR A 290     -10.976 -31.821 -29.250  0.00  0.00      C2   O
ATOM   2624  CB  TYR A 290     -11.839 -29.074 -27.902  0.00  0.00      C2   C
ATOM   2625  CG  TYR A 290     -13.320 -29.010 -27.650  0.00  0.00      C2   C
ATOM   2626  CD1 TYR A 290     -13.833 -29.147 -26.338  0.00  0.00      C2   C
ATOM   2627  CD2 TYR A 290     -14.232 -28.689 -28.687  0.00  0.00      C2   C
ATOM   2628  CE1 TYR A 290     -15.177 -28.886 -26.086  0.00  0.00      C2   C
ATOM   2629  CE2 TYR A 290     -15.614 -28.464 -28.462  0.00  0.00      C2   C
ATOM   2630  CZ  TYR A 290     -16.061 -28.503 -27.079  0.00  0.00      C2   C
ATOM   2631  OH  TYR A 290     -17.387 -28.383 -26.697  0.00  0.00      C2   O
ATOM   2632  H   TYR A 290      -9.231 -29.528 -28.554  0.00  0.00      C2   H
ATOM   2633  HA  TYR A 290     -11.056 -30.426 -26.428  0.00  0.00      C2   H
ATOM   2634  HB3 TYR A 290     -11.748 -28.923 -28.977  0.00  0.00      C2   H
ATOM   2635  HB2 TYR A 290     -11.298 -28.211 -27.514  0.00  0.00      C2   H
ATOM   2636  HD1 TYR A 290     -13.175 -29.387 -25.515  0.00  0.00      C2   H
ATOM   2637  HD2 TYR A 290     -13.850 -28.560 -29.689  0.00  0.00      C2   H
ATOM   2638  HE1 TYR A 290     -15.538 -28.999 -25.074  0.00  0.00      C2   H
ATOM   2639  HE2 TYR A 290     -16.270 -28.362 -29.315  0.00  0.00      C2   H
ATOM   2640  HH  TYR A 290     -17.907 -28.364 -27.504  0.00  0.00      C2   H
ATOM   2641  N   ALA A 291     -12.468 -32.146 -27.467  0.00  0.00      C2   N
ATOM   2642  CA  ALA A 291     -12.979 -33.461 -27.793  0.00  0.00      C2   C
ATOM   2643  C   ALA A 291     -14.504 -33.460 -27.505  0.00  0.00      C2   C
ATOM   2644  O   ALA A 291     -15.109 -34.512 -27.597  0.00  0.00      C2   O
ATOM   2645  CB  ALA A 291     -12.324 -34.641 -27.065  0.00  0.00      C2   C
ATOM   2646  H   ALA A 291     -12.734 -31.792 -26.559  0.00  0.00      C2   H
ATOM   2647  HA  ALA A 291     -12.742 -33.640 -28.842  0.00  0.00      C2   H
ATOM   2648  HB1 ALA A 291     -12.781 -34.962 -26.130  0.00  0.00      C2   H
ATOM   2649  HB2 ALA A 291     -12.189 -35.491 -27.734  0.00  0.00      C2   H
ATOM   2650  HB3 ALA A 291     -11.328 -34.328 -26.752  0.00  0.00      C2   H
ATOM   2651  N   GLY A 292     -15.135 -32.367 -27.058  0.00  0.00      C2   N
ATOM   2652  CA  GLY A 292     -16.547 -32.238 -26.757  0.00  0.00      C2   C
ATOM   2653  C   GLY A 292     -17.295 -31.842 -27.987  0.00  0.00      C2   C
ATOM   2654  O   GLY A 292     -16.772 -31.742 -29.079  0.00  0.00      C2   O
ATOM   2655  H   GLY A 292     -14.636 -31.494 -26.960  0.00  0.00      C2   H
ATOM   2656  HA3 GLY A 292     -16.707 -31.509 -25.962  0.00  0.00      C2   H
ATOM   2657  HA2 GLY A 292     -17.029 -33.127 -26.350  0.00  0.00      C2   H
ATOM   2658  N   SER A 293     -18.610 -31.539 -27.775  0.00  0.00      C2   N
ATOM   2659  CA  SER A 293     -19.604 -31.189 -28.848  0.00  0.00      C2   C
ATOM   2660  C   SER A 293     -19.269 -29.781 -29.320  0.00  0.00      C2   C
ATOM   2661  O   SER A 293     -19.121 -28.848 -28.474  0.00  0.00      C2   O
ATOM   2662  CB  SER A 293     -20.938 -31.248 -28.145  0.00  0.00      C2   C
ATOM   2663  OG  SER A 293     -21.955 -31.227 -29.135  0.00  0.00      C2   O
ATOM   2664  H   SER A 293     -19.030 -31.743 -26.879  0.00  0.00      C2   H
ATOM   2665  HA  SER A 293     -19.433 -31.958 -29.601  0.00  0.00      C2   H
ATOM   2666  HB3 SER A 293     -20.922 -30.327 -27.562  0.00  0.00      C2   H
ATOM   2667  HB2 SER A 293     -21.026 -32.061 -27.425  0.00  0.00      C2   H
ATOM   2668  HG  SER A 293     -22.501 -30.447 -29.008  0.00  0.00      C2   H
ATOM   2669  N   ASN A 294     -19.268 -29.624 -30.649  0.00  0.00      C2   N
ATOM   2670  CA  ASN A 294     -19.154 -28.354 -31.345  0.00  0.00      C2   C
ATOM   2671  C   ASN A 294     -20.544 -27.741 -31.480  0.00  0.00      C2   C
ATOM   2672  O   ASN A 294     -21.088 -27.632 -32.580  0.00  0.00      C2   O
ATOM   2673  CB  ASN A 294     -18.456 -28.428 -32.740  0.00  0.00      C2   C
ATOM   2674  CG  ASN A 294     -16.989 -28.824 -32.605  0.00  0.00      C2   C
ATOM   2675  OD1 ASN A 294     -16.250 -28.316 -31.782  0.00  0.00      C2   O
ATOM   2676  ND2 ASN A 294     -16.524 -29.764 -33.389  0.00  0.00      C2   N
ATOM   2677  H   ASN A 294     -19.265 -30.445 -31.238  0.00  0.00      C2   H
ATOM   2678  HA  ASN A 294     -18.486 -27.703 -30.781  0.00  0.00      C2   H
ATOM   2679  HB3 ASN A 294     -18.466 -27.389 -33.072  0.00  0.00      C2   H
ATOM   2680  HB2 ASN A 294     -18.961 -29.020 -33.503  0.00  0.00      C2   H
ATOM   2681 HD22 ASN A 294     -15.599 -30.166 -33.328  0.00  0.00      C2   H
ATOM   2682 HD21 ASN A 294     -17.192 -30.183 -34.020  0.00  0.00      C2   H
ATOM   2683  N   THR A 295     -21.095 -27.328 -30.339  0.00  0.00      C2   N
ATOM   2684  CA  THR A 295     -22.347 -26.660 -30.240  0.00  0.00      C2   C
ATOM   2685  C   THR A 295     -22.240 -25.653 -29.042  0.00  0.00      C2   C
ATOM   2686  O   THR A 295     -21.459 -25.889 -28.110  0.00  0.00      C2   O
ATOM   2687  CB  THR A 295     -23.492 -27.714 -29.865  0.00  0.00      C2   C
ATOM   2688  OG1 THR A 295     -23.072 -28.480 -28.705  0.00  0.00      C2   O
ATOM   2689  CG2 THR A 295     -23.673 -28.679 -31.049  0.00  0.00      C2   C
ATOM   2690  H   THR A 295     -20.672 -27.510 -29.439  0.00  0.00      C2   H
ATOM   2691  HA  THR A 295     -22.647 -26.236 -31.199  0.00  0.00      C2   H
ATOM   2692  HB  THR A 295     -24.438 -27.214 -29.658  0.00  0.00      C2   H
ATOM   2693  HG1 THR A 295     -23.331 -28.066 -27.878  0.00  0.00      C2   H
ATOM   2694 HG21 THR A 295     -22.770 -29.257 -31.248  0.00  0.00      C2   H
ATOM   2695 HG22 THR A 295     -24.495 -29.359 -30.821  0.00  0.00      C2   H
ATOM   2696 HG23 THR A 295     -24.026 -28.225 -31.975  0.00  0.00      C2   H
ATOM   2697  N   TYR A 296     -23.105 -24.641 -29.111  0.00  0.00      C2   N
ATOM   2698  CA  TYR A 296     -22.985 -23.341 -28.413  0.00  0.00      C2   C
ATOM   2699  C   TYR A 296     -22.798 -23.357 -26.910  0.00  0.00      C2   C
ATOM   2700  O   TYR A 296     -21.801 -22.728 -26.429  0.00  0.00      C2   O
ATOM   2701  CB  TYR A 296     -24.119 -22.361 -28.939  0.00  0.00      C2   C
ATOM   2702  CG  TYR A 296     -24.349 -21.181 -28.042  0.00  0.00      C2   C
ATOM   2703  CD1 TYR A 296     -23.444 -20.065 -28.087  0.00  0.00      C2   C
ATOM   2704  CD2 TYR A 296     -25.380 -21.217 -27.151  0.00  0.00      C2   C
ATOM   2705  CE1 TYR A 296     -23.708 -18.943 -27.199  0.00  0.00      C2   C
ATOM   2706  CE2 TYR A 296     -25.596 -20.147 -26.231  0.00  0.00      C2   C
ATOM   2707  CZ  TYR A 296     -24.786 -19.015 -26.293  0.00  0.00      C2   C
ATOM   2708  OH  TYR A 296     -24.970 -18.081 -25.306  0.00  0.00      C2   O
ATOM   2709  H   TYR A 296     -23.771 -24.712 -29.867  0.00  0.00      C2   H
ATOM   2710  HA  TYR A 296     -22.092 -22.937 -28.890  0.00  0.00      C2   H
ATOM   2711  HB3 TYR A 296     -25.045 -22.900 -29.140  0.00  0.00      C2   H
ATOM   2712  HB2 TYR A 296     -23.826 -21.987 -29.919  0.00  0.00      C2   H
ATOM   2713  HD1 TYR A 296     -22.611 -19.950 -28.766  0.00  0.00      C2   H
ATOM   2714  HD2 TYR A 296     -26.010 -22.091 -27.226  0.00  0.00      C2   H
ATOM   2715  HE1 TYR A 296     -22.985 -18.141 -27.200  0.00  0.00      C2   H
ATOM   2716  HE2 TYR A 296     -26.432 -20.297 -25.564  0.00  0.00      C2   H
ATOM   2717  HH  TYR A 296     -25.692 -18.343 -24.730  0.00  0.00      C2   H
ATOM   2718  N   GLU A 297     -23.695 -24.124 -26.209  0.00  0.00      C2   N
ATOM   2719  CA  GLU A 297     -23.697 -24.273 -24.757  0.00  0.00      C2   C
ATOM   2720  C   GLU A 297     -22.460 -25.014 -24.277  0.00  0.00      C2   C
ATOM   2721  O   GLU A 297     -21.811 -24.576 -23.364  0.00  0.00      C2   O
ATOM   2722  CB  GLU A 297     -24.965 -24.747 -24.188  0.00  0.00      C2   C
ATOM   2723  CG  GLU A 297     -26.278 -24.026 -24.603  0.00  0.00      C2   C
ATOM   2724  CD  GLU A 297     -27.413 -24.614 -23.824  0.00  0.00      C2   C
ATOM   2725  OE1 GLU A 297     -27.926 -25.670 -24.259  0.00  0.00      C2   O
ATOM   2726  OE2 GLU A 297     -27.837 -24.070 -22.748  0.00  0.00      C2   O
ATOM   2727  H   GLU A 297     -24.324 -24.684 -26.766  0.00  0.00      C2   H
ATOM   2728  HA  GLU A 297     -23.504 -23.266 -24.386  0.00  0.00      C2   H
ATOM   2729  HB3 GLU A 297     -24.982 -24.740 -23.099  0.00  0.00      C2   H
ATOM   2730  HB2 GLU A 297     -25.172 -25.789 -24.432  0.00  0.00      C2   H
ATOM   2731  HG3 GLU A 297     -26.476 -24.164 -25.665  0.00  0.00      C2   H
ATOM   2732  HG2 GLU A 297     -26.251 -22.939 -24.522  0.00  0.00      C2   H
ATOM   2733  N   GLU A 298     -22.142 -26.177 -24.913  0.00  0.00      C2   N
ATOM   2734  CA  GLU A 298     -20.906 -26.979 -24.731  0.00  0.00      C2   C
ATOM   2735  C   GLU A 298     -19.627 -26.244 -25.167  0.00  0.00      C2   C
ATOM   2736  O   GLU A 298     -18.612 -26.335 -24.457  0.00  0.00      C2   O
ATOM   2737  CB  GLU A 298     -21.153 -28.362 -25.489  0.00  0.00      C2   C
ATOM   2738  CG  GLU A 298     -22.312 -29.297 -25.048  0.00  0.00      C2   C
ATOM   2739  CD  GLU A 298     -23.709 -28.901 -25.568  0.00  0.00      C2   C
ATOM   2740  OE1 GLU A 298     -23.919 -28.006 -26.425  0.00  0.00      C2   O
ATOM   2741  OE2 GLU A 298     -24.664 -29.547 -25.106  0.00  0.00      C2   O
ATOM   2742  H   GLU A 298     -22.879 -26.579 -25.475  0.00  0.00      C2   H
ATOM   2743  HA  GLU A 298     -20.928 -27.213 -23.666  0.00  0.00      C2   H
ATOM   2744  HB3 GLU A 298     -20.191 -28.820 -25.718  0.00  0.00      C2   H
ATOM   2745  HB2 GLU A 298     -21.387 -28.055 -26.508  0.00  0.00      C2   H
ATOM   2746  HG3 GLU A 298     -22.306 -29.385 -23.962  0.00  0.00      C2   H
ATOM   2747  HG2 GLU A 298     -22.277 -30.353 -25.314  0.00  0.00      C2   H
ATOM   2748  N   ALA A 299     -19.695 -25.338 -26.161  0.00  0.00      C2   N
ATOM   2749  CA  ALA A 299     -18.548 -24.479 -26.512  0.00  0.00      C2   C
ATOM   2750  C   ALA A 299     -18.393 -23.296 -25.559  0.00  0.00      C2   C
ATOM   2751  O   ALA A 299     -17.302 -22.981 -25.128  0.00  0.00      C2   O
ATOM   2752  CB  ALA A 299     -18.825 -24.024 -27.985  0.00  0.00      C2   C
ATOM   2753  H   ALA A 299     -20.385 -25.364 -26.898  0.00  0.00      C2   H
ATOM   2754  HA  ALA A 299     -17.659 -25.100 -26.405  0.00  0.00      C2   H
ATOM   2755  HB1 ALA A 299     -19.252 -24.828 -28.584  0.00  0.00      C2   H
ATOM   2756  HB2 ALA A 299     -19.581 -23.239 -28.039  0.00  0.00      C2   H
ATOM   2757  HB3 ALA A 299     -17.838 -23.732 -28.344  0.00  0.00      C2   H
ATOM   2758  N   ALA A 300     -19.501 -22.766 -25.098  0.00  0.00      C2   N
ATOM   2759  CA  ALA A 300     -19.515 -21.702 -24.121  0.00  0.00      C2   C
ATOM   2760  C   ALA A 300     -19.036 -22.172 -22.754  0.00  0.00      C2   C
ATOM   2761  O   ALA A 300     -18.369 -21.361 -22.075  0.00  0.00      C2   O
ATOM   2762  CB  ALA A 300     -20.866 -21.008 -24.034  0.00  0.00      C2   C
ATOM   2763  H   ALA A 300     -20.406 -23.138 -25.347  0.00  0.00      C2   H
ATOM   2764  HA  ALA A 300     -18.748 -20.991 -24.428  0.00  0.00      C2   H
ATOM   2765  HB1 ALA A 300     -21.103 -20.645 -25.034  0.00  0.00      C2   H
ATOM   2766  HB2 ALA A 300     -21.593 -21.699 -23.607  0.00  0.00      C2   H
ATOM   2767  HB3 ALA A 300     -20.757 -20.194 -23.317  0.00  0.00      C2   H
ATOM   2768  N   ALA A 301     -19.404 -23.450 -22.466  0.00  0.00      C2   N
ATOM   2769  CA  ALA A 301     -19.053 -24.059 -21.169  0.00  0.00      C2   C
ATOM   2770  C   ALA A 301     -17.590 -24.316 -21.104  0.00  0.00      C2   C
ATOM   2771  O   ALA A 301     -17.055 -24.395 -20.029  0.00  0.00      C2   O
ATOM   2772  CB  ALA A 301     -19.839 -25.407 -21.080  0.00  0.00      C2   C
ATOM   2773  H   ALA A 301     -19.961 -24.035 -23.073  0.00  0.00      C2   H
ATOM   2774  HA  ALA A 301     -19.308 -23.482 -20.280  0.00  0.00      C2   H
ATOM   2775  HB1 ALA A 301     -19.767 -26.069 -21.943  0.00  0.00      C2   H
ATOM   2776  HB2 ALA A 301     -19.355 -26.048 -20.343  0.00  0.00      C2   H
ATOM   2777  HB3 ALA A 301     -20.870 -25.294 -20.746  0.00  0.00      C2   H
ATOM   2778  N   TYR A 302     -16.976 -24.545 -22.274  0.00  0.00      C2   N
ATOM   2779  CA  TYR A 302     -15.524 -24.817 -22.336  0.00  0.00      C2   C
ATOM   2780  C   TYR A 302     -14.787 -23.521 -21.949  0.00  0.00      C2   C
ATOM   2781  O   TYR A 302     -14.229 -23.445 -20.888  0.00  0.00      C2   O
ATOM   2782  CB  TYR A 302     -15.187 -25.313 -23.723  0.00  0.00      C2   C
ATOM   2783  CG  TYR A 302     -13.763 -25.834 -23.843  0.00  0.00      C2   C
ATOM   2784  CD1 TYR A 302     -13.462 -27.139 -23.455  0.00  0.00      C2   C
ATOM   2785  CD2 TYR A 302     -12.759 -25.048 -24.394  0.00  0.00      C2   C
ATOM   2786  CE1 TYR A 302     -12.123 -27.637 -23.512  0.00  0.00      C2   C
ATOM   2787  CE2 TYR A 302     -11.502 -25.608 -24.573  0.00  0.00      C2   C
ATOM   2788  CZ  TYR A 302     -11.091 -26.853 -24.088  0.00  0.00      C2   C
ATOM   2789  OH  TYR A 302      -9.760 -27.216 -24.078  0.00  0.00      C2   O
ATOM   2790  H   TYR A 302     -17.512 -24.675 -23.120  0.00  0.00      C2   H
ATOM   2791  HA  TYR A 302     -15.253 -25.619 -21.650  0.00  0.00      C2   H
ATOM   2792  HB3 TYR A 302     -15.375 -24.515 -24.441  0.00  0.00      C2   H
ATOM   2793  HB2 TYR A 302     -15.899 -26.106 -23.952  0.00  0.00      C2   H
ATOM   2794  HD1 TYR A 302     -14.261 -27.754 -23.070  0.00  0.00      C2   H
ATOM   2795  HD2 TYR A 302     -13.017 -24.063 -24.754  0.00  0.00      C2   H
ATOM   2796  HE1 TYR A 302     -11.992 -28.667 -23.213  0.00  0.00      C2   H
ATOM   2797  HE2 TYR A 302     -10.690 -25.092 -25.063  0.00  0.00      C2   H
ATOM   2798  HH  TYR A 302      -9.721 -28.166 -23.951  0.00  0.00      C2   H
ATOM   2799  N   ILE A 303     -15.000 -22.433 -22.841  0.00  0.00      C2   N
ATOM   2800  CA  ILE A 303     -14.563 -21.038 -22.604  0.00  0.00      C2   C
ATOM   2801  C   ILE A 303     -14.501 -20.551 -21.136  0.00  0.00      C2   C
ATOM   2802  O   ILE A 303     -13.385 -20.276 -20.619  0.00  0.00      C2   O
ATOM   2803  CB  ILE A 303     -15.186 -20.047 -23.650  0.00  0.00      C2   C
ATOM   2804  CG1 ILE A 303     -14.869 -20.448 -25.126  0.00  0.00      C2   C
ATOM   2805  CG2 ILE A 303     -14.759 -18.606 -23.395  0.00  0.00      C2   C
ATOM   2806  CD1 ILE A 303     -15.845 -19.845 -26.091  0.00  0.00      C2   C
ATOM   2807  H   ILE A 303     -15.486 -22.450 -23.727  0.00  0.00      C2   H
ATOM   2808  HA  ILE A 303     -13.500 -21.133 -22.828  0.00  0.00      C2   H
ATOM   2809  HB  ILE A 303     -16.265 -20.009 -23.502  0.00  0.00      C2   H
ATOM   2810 HG13 ILE A 303     -14.843 -21.520 -25.319  0.00  0.00      C2   H
ATOM   2811 HG12 ILE A 303     -13.853 -20.110 -25.332  0.00  0.00      C2   H
ATOM   2812 HG21 ILE A 303     -13.776 -18.431 -23.833  0.00  0.00      C2   H
ATOM   2813 HG22 ILE A 303     -15.260 -17.929 -24.088  0.00  0.00      C2   H
ATOM   2814 HG23 ILE A 303     -14.850 -18.233 -22.375  0.00  0.00      C2   H
ATOM   2815 HD11 ILE A 303     -16.850 -20.267 -26.088  0.00  0.00      C2   H
ATOM   2816 HD12 ILE A 303     -15.955 -18.770 -25.944  0.00  0.00      C2   H
ATOM   2817 HD13 ILE A 303     -15.475 -19.858 -27.116  0.00  0.00      C2   H
ATOM   2818  N   GLN A 304     -15.711 -20.521 -20.473  0.00  0.00      C2   N
ATOM   2819  CA  GLN A 304     -16.066 -20.350 -19.017  0.00  0.00      C2   C
ATOM   2820  C   GLN A 304     -15.103 -21.025 -18.045  0.00  0.00      C2   C
ATOM   2821  O   GLN A 304     -14.767 -20.406 -17.005  0.00  0.00      C2   O
ATOM   2822  CB  GLN A 304     -17.489 -20.743 -18.708  0.00  0.00      C2   C
ATOM   2823  CG  GLN A 304     -17.858 -20.889 -17.224  0.00  0.00      C2   C
ATOM   2824  CD  GLN A 304     -19.356 -20.915 -16.915  0.00  0.00      C2   C
ATOM   2825  OE1 GLN A 304     -20.117 -20.086 -17.477  0.00  0.00      C2   O
ATOM   2826  NE2 GLN A 304     -19.738 -21.756 -16.009  0.00  0.00      C2   N
ATOM   2827  H   GLN A 304     -16.488 -20.971 -20.934  0.00  0.00      C2   H
ATOM   2828  HA  GLN A 304     -15.913 -19.305 -18.749  0.00  0.00      C2   H
ATOM   2829  HB3 GLN A 304     -17.718 -21.683 -19.208  0.00  0.00      C2   H
ATOM   2830  HB2 GLN A 304     -18.102 -19.947 -19.131  0.00  0.00      C2   H
ATOM   2831  HG3 GLN A 304     -17.544 -20.164 -16.473  0.00  0.00      C2   H
ATOM   2832  HG2 GLN A 304     -17.484 -21.847 -16.861  0.00  0.00      C2   H
ATOM   2833 HE22 GLN A 304     -20.707 -21.718 -15.728  0.00  0.00      C2   H
ATOM   2834 HE21 GLN A 304     -19.081 -22.374 -15.555  0.00  0.00      C2   H
ATOM   2835  N   CYS A 305     -14.693 -22.258 -18.342  0.00  0.00      C2   N
ATOM   2836  CA  CYS A 305     -13.613 -22.997 -17.565  0.00  0.00      C2   C
ATOM   2837  C   CYS A 305     -12.158 -22.613 -17.884  0.00  0.00      C2   C
ATOM   2838  O   CYS A 305     -11.295 -22.432 -16.995  0.00  0.00      C2   O
ATOM   2839  CB  CYS A 305     -13.767 -24.485 -17.841  0.00  0.00      C2   C
ATOM   2840  SG  CYS A 305     -15.387 -25.109 -17.520  0.00  0.00      C2   S
ATOM   2841  H   CYS A 305     -14.991 -22.807 -19.135  0.00  0.00      C2   H
ATOM   2842  HA  CYS A 305     -13.788 -22.865 -16.497  0.00  0.00      C2   H
ATOM   2843  HB3 CYS A 305     -13.063 -25.042 -17.223  0.00  0.00      C2   H
ATOM   2844  HB2 CYS A 305     -13.554 -24.737 -18.880  0.00  0.00      C2   H
ATOM   2845  HG  CYS A 305     -15.961 -24.864 -18.701  0.00  0.00      C2   H
ATOM   2846  N   GLN A 306     -11.917 -22.388 -19.201  0.00  0.00      C2   N
ATOM   2847  CA  GLN A 306     -10.673 -22.241 -19.885  0.00  0.00      C2   C
ATOM   2848  C   GLN A 306      -9.944 -21.000 -19.351  0.00  0.00      C2   C
ATOM   2849  O   GLN A 306      -8.864 -21.011 -18.782  0.00  0.00      C2   O
ATOM   2850  CB  GLN A 306     -10.866 -22.266 -21.405  0.00  0.00      C2   C
ATOM   2851  CG  GLN A 306      -9.562 -22.565 -22.202  0.00  0.00      C2   C
ATOM   2852  CD  GLN A 306      -8.874 -23.888 -21.815  0.00  0.00      C2   C
ATOM   2853  OE1 GLN A 306      -9.401 -24.667 -21.075  0.00  0.00      C2   O
ATOM   2854  NE2 GLN A 306      -7.605 -24.068 -22.222  0.00  0.00      C2   N
ATOM   2855  H   GLN A 306     -12.750 -22.189 -19.736  0.00  0.00      C2   H
ATOM   2856  HA  GLN A 306     -10.122 -23.139 -19.603  0.00  0.00      C2   H
ATOM   2857  HB3 GLN A 306     -11.110 -21.276 -21.791  0.00  0.00      C2   H
ATOM   2858  HB2 GLN A 306     -11.623 -22.967 -21.758  0.00  0.00      C2   H
ATOM   2859  HG3 GLN A 306      -8.855 -21.747 -22.055  0.00  0.00      C2   H
ATOM   2860  HG2 GLN A 306      -9.767 -22.683 -23.266  0.00  0.00      C2   H
ATOM   2861 HE22 GLN A 306      -7.021 -24.830 -21.909  0.00  0.00      C2   H
ATOM   2862 HE21 GLN A 306      -7.170 -23.507 -22.940  0.00  0.00      C2   H
ATOM   2863  N   PHE A 307     -10.673 -19.901 -19.450  0.00  0.00      C2   N
ATOM   2864  CA  PHE A 307     -10.358 -18.526 -18.907  0.00  0.00      C2   C
ATOM   2865  C   PHE A 307     -10.149 -18.504 -17.362  0.00  0.00      C2   C
ATOM   2866  O   PHE A 307      -9.460 -17.687 -16.827  0.00  0.00      C2   O
ATOM   2867  CB  PHE A 307     -11.411 -17.489 -19.222  0.00  0.00      C2   C
ATOM   2868  CG  PHE A 307     -11.094 -16.660 -20.449  0.00  0.00      C2   C
ATOM   2869  CD1 PHE A 307     -11.379 -17.229 -21.720  0.00  0.00      C2   C
ATOM   2870  CD2 PHE A 307     -10.454 -15.444 -20.390  0.00  0.00      C2   C
ATOM   2871  CE1 PHE A 307     -11.168 -16.513 -22.856  0.00  0.00      C2   C
ATOM   2872  CE2 PHE A 307     -10.272 -14.699 -21.516  0.00  0.00      C2   C
ATOM   2873  CZ  PHE A 307     -10.615 -15.196 -22.761  0.00  0.00      C2   C
ATOM   2874  H   PHE A 307     -11.593 -20.046 -19.839  0.00  0.00      C2   H
ATOM   2875  HA  PHE A 307      -9.384 -18.241 -19.304  0.00  0.00      C2   H
ATOM   2876  HB3 PHE A 307     -11.439 -16.854 -18.336  0.00  0.00      C2   H
ATOM   2877  HB2 PHE A 307     -12.369 -18.009 -19.245  0.00  0.00      C2   H
ATOM   2878  HD1 PHE A 307     -11.851 -18.200 -21.685  0.00  0.00      C2   H
ATOM   2879  HD2 PHE A 307     -10.134 -15.019 -19.450  0.00  0.00      C2   H
ATOM   2880  HE1 PHE A 307     -11.385 -16.964 -23.813  0.00  0.00      C2   H
ATOM   2881  HE2 PHE A 307      -9.814 -13.735 -21.352  0.00  0.00      C2   H
ATOM   2882  HZ  PHE A 307     -10.399 -14.552 -23.601  0.00  0.00      C2   H
ATOM   2883  N   GLU A 308     -10.780 -19.451 -16.733  0.00  0.00      C2   N
ATOM   2884  CA  GLU A 308     -11.024 -19.406 -15.303  0.00  0.00      C2   C
ATOM   2885  C   GLU A 308      -9.804 -20.129 -14.612  0.00  0.00      C2   C
ATOM   2886  O   GLU A 308      -9.181 -19.692 -13.703  0.00  0.00      C2   O
ATOM   2887  CB  GLU A 308     -12.448 -19.777 -14.919  0.00  0.00      C2   C
ATOM   2888  CG  GLU A 308     -12.804 -19.503 -13.399  0.00  0.00      C2   C
ATOM   2889  CD  GLU A 308     -12.223 -20.557 -12.397  0.00  0.00      C2   C
ATOM   2890  OE1 GLU A 308     -12.278 -20.288 -11.195  0.00  0.00      C2   O
ATOM   2891  OE2 GLU A 308     -11.893 -21.704 -12.884  0.00  0.00      C2   O
ATOM   2892  H   GLU A 308     -11.189 -20.186 -17.293  0.00  0.00      C2   H
ATOM   2893  HA  GLU A 308     -10.879 -18.396 -14.921  0.00  0.00      C2   H
ATOM   2894  HB3 GLU A 308     -12.614 -20.836 -15.114  0.00  0.00      C2   H
ATOM   2895  HB2 GLU A 308     -13.155 -19.435 -15.675  0.00  0.00      C2   H
ATOM   2896  HG3 GLU A 308     -13.886 -19.475 -13.275  0.00  0.00      C2   H
ATOM   2897  HG2 GLU A 308     -12.363 -18.545 -13.120  0.00  0.00      C2   H
ATOM   2898  N   ASP A 309      -9.400 -21.257 -15.240  0.00  0.00      C2   N
ATOM   2899  CA  ASP A 309      -8.109 -22.018 -15.000  0.00  0.00      C2   C
ATOM   2900  C   ASP A 309      -6.757 -21.240 -15.274  0.00  0.00      C2   C
ATOM   2901  O   ASP A 309      -5.702 -21.682 -14.800  0.00  0.00      C2   O
ATOM   2902  CB  ASP A 309      -8.009 -23.398 -15.756  0.00  0.00      C2   C
ATOM   2903  CG  ASP A 309      -8.868 -24.407 -15.060  0.00  0.00      C2   C
ATOM   2904  OD1 ASP A 309      -9.066 -24.290 -13.829  0.00  0.00      C2   O
ATOM   2905  OD2 ASP A 309      -9.272 -25.365 -15.752  0.00  0.00      C2   O
ATOM   2906  H   ASP A 309      -9.842 -21.534 -16.105  0.00  0.00      C2   H
ATOM   2907  HA  ASP A 309      -8.024 -22.135 -13.920  0.00  0.00      C2   H
ATOM   2908  HB3 ASP A 309      -7.046 -23.905 -15.687  0.00  0.00      C2   H
ATOM   2909  HB2 ASP A 309      -8.284 -23.393 -16.811  0.00  0.00      C2   H
ATOM   2910  N   LEU A 310      -6.859 -20.081 -16.003  0.00  0.00      C2   N
ATOM   2911  CA  LEU A 310      -5.761 -19.054 -16.189  0.00  0.00      C2   C
ATOM   2912  C   LEU A 310      -5.353 -18.462 -14.847  0.00  0.00      C2   C
ATOM   2913  O   LEU A 310      -4.183 -18.302 -14.645  0.00  0.00      C2   O
ATOM   2914  CB  LEU A 310      -6.059 -17.972 -17.213  0.00  0.00      C2   C
ATOM   2915  CG  LEU A 310      -6.229 -18.561 -18.620  0.00  0.00      C2   C
ATOM   2916  CD1 LEU A 310      -6.839 -17.556 -19.544  0.00  0.00      C2   C
ATOM   2917  CD2 LEU A 310      -4.887 -19.114 -19.145  0.00  0.00      C2   C
ATOM   2918  H   LEU A 310      -7.664 -19.778 -16.532  0.00  0.00      C2   H
ATOM   2919  HA  LEU A 310      -4.882 -19.608 -16.519  0.00  0.00      C2   H
ATOM   2920  HB3 LEU A 310      -5.260 -17.232 -17.171  0.00  0.00      C2   H
ATOM   2921  HB2 LEU A 310      -6.971 -17.458 -16.910  0.00  0.00      C2   H
ATOM   2922  HG  LEU A 310      -6.950 -19.379 -18.617  0.00  0.00      C2   H
ATOM   2923 HD11 LEU A 310      -7.479 -16.764 -19.153  0.00  0.00      C2   H
ATOM   2924 HD12 LEU A 310      -6.175 -16.944 -20.154  0.00  0.00      C2   H
ATOM   2925 HD13 LEU A 310      -7.400 -18.023 -20.353  0.00  0.00      C2   H
ATOM   2926 HD21 LEU A 310      -4.815 -20.200 -19.079  0.00  0.00      C2   H
ATOM   2927 HD22 LEU A 310      -4.708 -18.676 -20.127  0.00  0.00      C2   H
ATOM   2928 HD23 LEU A 310      -3.996 -18.769 -18.621  0.00  0.00      C2   H
ATOM   2929  N   ASN A 311      -6.371 -18.322 -13.995  0.00  0.00      C2   N
ATOM   2930  CA  ASN A 311      -6.213 -17.847 -12.591  0.00  0.00      C2   C
ATOM   2931  C   ASN A 311      -5.647 -18.921 -11.626  0.00  0.00      C2   C
ATOM   2932  O   ASN A 311      -6.275 -19.993 -11.458  0.00  0.00      C2   O
ATOM   2933  CB  ASN A 311      -7.532 -17.334 -12.055  0.00  0.00      C2   C
ATOM   2934  CG  ASN A 311      -7.260 -16.722 -10.658  0.00  0.00      C2   C
ATOM   2935  OD1 ASN A 311      -6.236 -16.114 -10.373  0.00  0.00      C2   O
ATOM   2936  ND2 ASN A 311      -8.107 -17.016  -9.636  0.00  0.00      C2   N
ATOM   2937  H   ASN A 311      -7.271 -18.706 -14.244  0.00  0.00      C2   H
ATOM   2938  HA  ASN A 311      -5.557 -16.976 -12.606  0.00  0.00      C2   H
ATOM   2939  HB3 ASN A 311      -8.258 -18.146 -12.022  0.00  0.00      C2   H
ATOM   2940  HB2 ASN A 311      -8.028 -16.660 -12.753  0.00  0.00      C2   H
ATOM   2941 HD22 ASN A 311      -8.005 -16.853  -8.644  0.00  0.00      C2   H
ATOM   2942 HD21 ASN A 311      -8.827 -17.680  -9.882  0.00  0.00      C2   H
ATOM   2943  N   LYS A 312      -4.525 -18.437 -10.990  0.00  0.00      C2   N
ATOM   2944  CA  LYS A 312      -3.770 -19.280  -9.974  0.00  0.00      C2   C
ATOM   2945  C   LYS A 312      -4.090 -19.098  -8.511  0.00  0.00      C2   C
ATOM   2946  O   LYS A 312      -3.821 -19.948  -7.666  0.00  0.00      C2   O
ATOM   2947  CB  LYS A 312      -2.276 -19.272 -10.266  0.00  0.00      C2   C
ATOM   2948  CG  LYS A 312      -1.833 -19.670 -11.723  0.00  0.00      C2   C
ATOM   2949  CD  LYS A 312      -0.313 -19.895 -11.946  0.00  0.00      C2   C
ATOM   2950  CE  LYS A 312       0.464 -18.627 -12.364  0.00  0.00      C2   C
ATOM   2951  NZ  LYS A 312       1.899 -18.683 -12.266  0.00  0.00      C2   N
ATOM   2952  H   LYS A 312      -4.076 -17.580 -11.281  0.00  0.00      C2   H
ATOM   2953  HA  LYS A 312      -4.076 -20.292 -10.239  0.00  0.00      C2   H
ATOM   2954  HB3 LYS A 312      -1.780 -19.929  -9.552  0.00  0.00      C2   H
ATOM   2955  HB2 LYS A 312      -1.896 -18.303  -9.943  0.00  0.00      C2   H
ATOM   2956  HG3 LYS A 312      -2.141 -18.972 -12.502  0.00  0.00      C2   H
ATOM   2957  HG2 LYS A 312      -2.394 -20.538 -12.069  0.00  0.00      C2   H
ATOM   2958  HD3 LYS A 312      -0.197 -20.536 -12.820  0.00  0.00      C2   H
ATOM   2959  HD2 LYS A 312       0.135 -20.352 -11.063  0.00  0.00      C2   H
ATOM   2960  HE3 LYS A 312       0.031 -17.815 -11.780  0.00  0.00      C2   H
ATOM   2961  HE2 LYS A 312       0.289 -18.337 -13.400  0.00  0.00      C2   H
ATOM   2962  HZ1 LYS A 312       2.349 -17.910 -12.736  0.00  0.00      C2   H
ATOM   2963  HZ2 LYS A 312       2.159 -18.522 -11.304  0.00  0.00      C2   H
ATOM   2964  HZ3 LYS A 312       2.217 -19.542 -12.692  0.00  0.00      C2   H
ATOM   2965  N   ARG A 313      -4.847 -18.003  -8.145  0.00  0.00      C2   N
ATOM   2966  CA  ARG A 313      -5.310 -17.793  -6.754  0.00  0.00      C2   C
ATOM   2967  C   ARG A 313      -6.851 -17.768  -6.734  0.00  0.00      C2   C
ATOM   2968  O   ARG A 313      -7.511 -16.767  -6.520  0.00  0.00      C2   O
ATOM   2969  CB  ARG A 313      -4.758 -16.465  -6.183  0.00  0.00      C2   C
ATOM   2970  CG  ARG A 313      -3.284 -16.562  -5.678  0.00  0.00      C2   C
ATOM   2971  CD  ARG A 313      -3.125 -16.898  -4.172  0.00  0.00      C2   C
ATOM   2972  NE  ARG A 313      -3.731 -18.212  -3.787  0.00  0.00      C2   N
ATOM   2973  CZ  ARG A 313      -3.356 -19.457  -4.169  0.00  0.00      C2   C
ATOM   2974  NH1 ARG A 313      -2.334 -19.675  -5.012  0.00  0.00      C2   N
ATOM   2975  NH2 ARG A 313      -3.989 -20.509  -3.752  0.00  0.00      C2   N
ATOM   2976  H   ARG A 313      -5.402 -17.609  -8.892  0.00  0.00      C2   H
ATOM   2977  HA  ARG A 313      -5.071 -18.592  -6.052  0.00  0.00      C2   H
ATOM   2978  HB3 ARG A 313      -5.395 -16.151  -5.357  0.00  0.00      C2   H
ATOM   2979  HB2 ARG A 313      -4.708 -15.788  -7.036  0.00  0.00      C2   H
ATOM   2980  HG3 ARG A 313      -2.867 -15.558  -5.757  0.00  0.00      C2   H
ATOM   2981  HG2 ARG A 313      -2.648 -17.203  -6.288  0.00  0.00      C2   H
ATOM   2982  HD3 ARG A 313      -3.357 -16.037  -3.544  0.00  0.00      C2   H
ATOM   2983  HD2 ARG A 313      -2.078 -17.058  -3.914  0.00  0.00      C2   H
ATOM   2984  HE  ARG A 313      -4.688 -18.167  -3.468  0.00  0.00      C2   H
ATOM   2985 HH12 ARG A 313      -2.192 -20.580  -5.436  0.00  0.00      C2   H
ATOM   2986 HH11 ARG A 313      -1.732 -19.004  -5.469  0.00  0.00      C2   H
ATOM   2987 HH22 ARG A 313      -3.857 -21.436  -4.130  0.00  0.00      C2   H
ATOM   2988 HH21 ARG A 313      -4.778 -20.366  -3.138  0.00  0.00      C2   H
ATOM   2989  N   LYS A 314      -7.481 -18.964  -7.039  0.00  0.00      C2   N
ATOM   2990  CA  LYS A 314      -8.952 -19.167  -7.049  0.00  0.00      C2   C
ATOM   2991  C   LYS A 314      -9.593 -18.957  -5.671  0.00  0.00      C2   C
ATOM   2992  O   LYS A 314     -10.806 -18.727  -5.544  0.00  0.00      C2   O
ATOM   2993  CB  LYS A 314      -9.334 -20.508  -7.654  0.00  0.00      C2   C
ATOM   2994  CG  LYS A 314      -8.765 -20.806  -9.070  0.00  0.00      C2   C
ATOM   2995  CD  LYS A 314      -9.549 -22.071  -9.727  0.00  0.00      C2   C
ATOM   2996  CE  LYS A 314      -9.147 -22.522 -11.065  0.00  0.00      C2   C
ATOM   2997  NZ  LYS A 314     -10.200 -23.348 -11.766  0.00  0.00      C2   N
ATOM   2998  H   LYS A 314      -6.915 -19.779  -7.230  0.00  0.00      C2   H
ATOM   2999  HA  LYS A 314      -9.366 -18.442  -7.750  0.00  0.00      C2   H
ATOM   3000  HB3 LYS A 314     -10.415 -20.564  -7.775  0.00  0.00      C2   H
ATOM   3001  HB2 LYS A 314      -9.039 -21.274  -6.937  0.00  0.00      C2   H
ATOM   3002  HG3 LYS A 314      -7.721 -21.102  -8.971  0.00  0.00      C2   H
ATOM   3003  HG2 LYS A 314      -8.705 -19.915  -9.695  0.00  0.00      C2   H
ATOM   3004  HD3 LYS A 314     -10.630 -21.969  -9.635  0.00  0.00      C2   H
ATOM   3005  HD2 LYS A 314      -9.346 -22.932  -9.089  0.00  0.00      C2   H
ATOM   3006  HE3 LYS A 314      -8.180 -23.003 -10.921  0.00  0.00      C2   H
ATOM   3007  HE2 LYS A 314      -8.922 -21.707 -11.752  0.00  0.00      C2   H
ATOM   3008  HZ1 LYS A 314     -10.831 -22.658 -12.148  0.00  0.00      C2   H
ATOM   3009  HZ2 LYS A 314      -9.778 -23.638 -12.636  0.00  0.00      C2   H
ATOM   3010  HZ3 LYS A 314     -10.582 -23.971 -11.069  0.00  0.00      C2   H
ATOM   3011  N   ASP A 315      -8.735 -19.024  -4.616  0.00  0.00      C2   N
ATOM   3012  CA  ASP A 315      -9.114 -18.960  -3.213  0.00  0.00      C2   C
ATOM   3013  C   ASP A 315      -9.295 -17.466  -2.795  0.00  0.00      C2   C
ATOM   3014  O   ASP A 315      -9.980 -17.106  -1.889  0.00  0.00      C2   O
ATOM   3015  CB  ASP A 315      -8.179 -19.706  -2.278  0.00  0.00      C2   C
ATOM   3016  CG  ASP A 315      -6.670 -19.494  -2.530  0.00  0.00      C2   C
ATOM   3017  OD1 ASP A 315      -5.810 -20.119  -1.844  0.00  0.00      C2   O
ATOM   3018  OD2 ASP A 315      -6.278 -18.463  -3.112  0.00  0.00      C2   O
ATOM   3019  H   ASP A 315      -7.772 -19.196  -4.869  0.00  0.00      C2   H
ATOM   3020  HA  ASP A 315     -10.093 -19.384  -2.993  0.00  0.00      C2   H
ATOM   3021  HB3 ASP A 315      -8.426 -20.764  -2.367  0.00  0.00      C2   H
ATOM   3022  HB2 ASP A 315      -8.320 -19.407  -1.239  0.00  0.00      C2   H
ATOM   3023  N   THR A 316      -8.664 -16.555  -3.552  0.00  0.00      C2   N
ATOM   3024  CA  THR A 316      -8.514 -15.202  -3.123  0.00  0.00      C2   C
ATOM   3025  C   THR A 316      -9.314 -14.218  -4.008  0.00  0.00      C2   C
ATOM   3026  O   THR A 316      -9.685 -13.153  -3.536  0.00  0.00      C2   O
ATOM   3027  CB  THR A 316      -6.982 -14.742  -3.307  0.00  0.00      C2   C
ATOM   3028  OG1 THR A 316      -6.224 -15.860  -2.730  0.00  0.00      C2   O
ATOM   3029  CG2 THR A 316      -6.599 -13.515  -2.435  0.00  0.00      C2   C
ATOM   3030  H   THR A 316      -8.264 -16.895  -4.415  0.00  0.00      C2   H
ATOM   3031  HA  THR A 316      -8.698 -14.931  -2.083  0.00  0.00      C2   H
ATOM   3032  HB  THR A 316      -6.629 -14.476  -4.303  0.00  0.00      C2   H
ATOM   3033  HG1 THR A 316      -6.625 -16.687  -3.008  0.00  0.00      C2   H
ATOM   3034 HG21 THR A 316      -7.405 -12.787  -2.528  0.00  0.00      C2   H
ATOM   3035 HG22 THR A 316      -6.611 -13.785  -1.379  0.00  0.00      C2   H
ATOM   3036 HG23 THR A 316      -5.636 -13.126  -2.766  0.00  0.00      C2   H
ATOM   3037  N   LYS A 317      -9.513 -14.507  -5.280  0.00  0.00      C2   N
ATOM   3038  CA  LYS A 317     -10.353 -13.809  -6.192  0.00  0.00      C2   C
ATOM   3039  C   LYS A 317     -11.305 -14.792  -6.940  0.00  0.00      C2   C
ATOM   3040  O   LYS A 317     -11.175 -15.976  -6.796  0.00  0.00      C2   O
ATOM   3041  CB  LYS A 317      -9.357 -13.033  -6.994  0.00  0.00      C2   C
ATOM   3042  CG  LYS A 317      -8.694 -13.679  -8.262  0.00  0.00      C2   C
ATOM   3043  CD  LYS A 317      -7.515 -12.940  -8.928  0.00  0.00      C2   C
ATOM   3044  CE  LYS A 317      -6.183 -13.434  -8.416  0.00  0.00      C2   C
ATOM   3045  NZ  LYS A 317      -5.119 -12.539  -8.889  0.00  0.00      C2   N
ATOM   3046  H   LYS A 317      -9.185 -15.368  -5.695  0.00  0.00      C2   H
ATOM   3047  HA  LYS A 317     -10.988 -13.094  -5.668  0.00  0.00      C2   H
ATOM   3048  HB3 LYS A 317      -8.834 -12.303  -6.376  0.00  0.00      C2   H
ATOM   3049  HB2 LYS A 317      -9.939 -12.231  -7.446  0.00  0.00      C2   H
ATOM   3050  HG3 LYS A 317      -9.495 -13.822  -8.988  0.00  0.00      C2   H
ATOM   3051  HG2 LYS A 317      -8.369 -14.701  -8.068  0.00  0.00      C2   H
ATOM   3052  HD3 LYS A 317      -7.529 -11.868  -8.731  0.00  0.00      C2   H
ATOM   3053  HD2 LYS A 317      -7.554 -13.018 -10.014  0.00  0.00      C2   H
ATOM   3054  HE3 LYS A 317      -5.958 -14.466  -8.684  0.00  0.00      C2   H
ATOM   3055  HE2 LYS A 317      -6.064 -13.442  -7.333  0.00  0.00      C2   H
ATOM   3056  HZ1 LYS A 317      -5.176 -12.361  -9.881  0.00  0.00      C2   H
ATOM   3057  HZ2 LYS A 317      -5.066 -11.647  -8.418  0.00  0.00      C2   H
ATOM   3058  HZ3 LYS A 317      -4.232 -12.951  -8.636  0.00  0.00      C2   H
ATOM   3059  N   GLU A 318     -12.236 -14.306  -7.807  0.00  0.00      C2   N
ATOM   3060  CA  GLU A 318     -13.056 -15.089  -8.736  0.00  0.00      C2   C
ATOM   3061  C   GLU A 318     -12.895 -14.427 -10.090  0.00  0.00      C2   C
ATOM   3062  O   GLU A 318     -12.508 -13.304 -10.222  0.00  0.00      C2   O
ATOM   3063  CB  GLU A 318     -14.539 -15.072  -8.353  0.00  0.00      C2   C
ATOM   3064  CG  GLU A 318     -14.781 -15.470  -6.924  0.00  0.00      C2   C
ATOM   3065  CD  GLU A 318     -16.219 -15.196  -6.400  0.00  0.00      C2   C
ATOM   3066  OE1 GLU A 318     -17.172 -15.802  -6.915  0.00  0.00      C2   O
ATOM   3067  OE2 GLU A 318     -16.393 -14.335  -5.508  0.00  0.00      C2   O
ATOM   3068  H   GLU A 318     -12.263 -13.298  -7.851  0.00  0.00      C2   H
ATOM   3069  HA  GLU A 318     -12.686 -16.113  -8.785  0.00  0.00      C2   H
ATOM   3070  HB3 GLU A 318     -15.146 -15.662  -9.039  0.00  0.00      C2   H
ATOM   3071  HB2 GLU A 318     -15.063 -14.119  -8.430  0.00  0.00      C2   H
ATOM   3072  HG3 GLU A 318     -14.189 -14.847  -6.252  0.00  0.00      C2   H
ATOM   3073  HG2 GLU A 318     -14.652 -16.545  -6.800  0.00  0.00      C2   H
ATOM   3074  N   ILE A 319     -13.261 -15.197 -11.146  0.00  0.00      C2   N
ATOM   3075  CA  ILE A 319     -13.563 -14.669 -12.457  0.00  0.00      C2   C
ATOM   3076  C   ILE A 319     -15.043 -14.753 -12.610  0.00  0.00      C2   C
ATOM   3077  O   ILE A 319     -15.432 -15.927 -12.770  0.00  0.00      C2   O
ATOM   3078  CB  ILE A 319     -12.760 -15.403 -13.557  0.00  0.00      C2   C
ATOM   3079  CG1 ILE A 319     -11.252 -15.480 -13.338  0.00  0.00      C2   C
ATOM   3080  CG2 ILE A 319     -12.970 -14.752 -14.971  0.00  0.00      C2   C
ATOM   3081  CD1 ILE A 319     -10.437 -14.327 -12.659  0.00  0.00      C2   C
ATOM   3082  H   ILE A 319     -13.554 -16.162 -11.096  0.00  0.00      C2   H
ATOM   3083  HA  ILE A 319     -13.340 -13.602 -12.462  0.00  0.00      C2   H
ATOM   3084  HB  ILE A 319     -13.113 -16.433 -13.586  0.00  0.00      C2   H
ATOM   3085 HG13 ILE A 319     -10.814 -15.785 -14.288  0.00  0.00      C2   H
ATOM   3086 HG12 ILE A 319     -11.054 -16.335 -12.692  0.00  0.00      C2   H
ATOM   3087 HG21 ILE A 319     -14.039 -14.916 -15.108  0.00  0.00      C2   H
ATOM   3088 HG22 ILE A 319     -12.576 -13.742 -15.087  0.00  0.00      C2   H
ATOM   3089 HG23 ILE A 319     -12.380 -15.357 -15.659  0.00  0.00      C2   H
ATOM   3090 HD11 ILE A 319     -10.036 -14.534 -11.667  0.00  0.00      C2   H
ATOM   3091 HD12 ILE A 319      -9.544 -14.229 -13.277  0.00  0.00      C2   H
ATOM   3092 HD13 ILE A 319     -11.100 -13.470 -12.539  0.00  0.00      C2   H
ATOM   3093  N   TYR A 320     -15.836 -13.649 -12.666  0.00  0.00      C2   N
ATOM   3094  CA  TYR A 320     -17.316 -13.578 -12.947  0.00  0.00      C2   C
ATOM   3095  C   TYR A 320     -17.578 -13.640 -14.413  0.00  0.00      C2   C
ATOM   3096  O   TYR A 320     -17.558 -12.608 -15.113  0.00  0.00      C2   O
ATOM   3097  CB  TYR A 320     -17.964 -12.335 -12.357  0.00  0.00      C2   C
ATOM   3098  CG  TYR A 320     -17.876 -12.181 -10.844  0.00  0.00      C2   C
ATOM   3099  CD1 TYR A 320     -16.760 -11.555 -10.350  0.00  0.00      C2   C
ATOM   3100  CD2 TYR A 320     -18.889 -12.676 -10.006  0.00  0.00      C2   C
ATOM   3101  CE1 TYR A 320     -16.601 -11.421  -8.954  0.00  0.00      C2   C
ATOM   3102  CE2 TYR A 320     -18.786 -12.337  -8.573  0.00  0.00      C2   C
ATOM   3103  CZ  TYR A 320     -17.643 -11.695  -8.063  0.00  0.00      C2   C
ATOM   3104  OH  TYR A 320     -17.412 -11.471  -6.725  0.00  0.00      C2   O
ATOM   3105  H   TYR A 320     -15.365 -12.755 -12.677  0.00  0.00      C2   H
ATOM   3106  HA  TYR A 320     -17.810 -14.508 -12.664  0.00  0.00      C2   H
ATOM   3107  HB3 TYR A 320     -19.016 -12.337 -12.643  0.00  0.00      C2   H
ATOM   3108  HB2 TYR A 320     -17.523 -11.415 -12.741  0.00  0.00      C2   H
ATOM   3109  HD1 TYR A 320     -15.901 -11.245 -10.926  0.00  0.00      C2   H
ATOM   3110  HD2 TYR A 320     -19.730 -13.198 -10.438  0.00  0.00      C2   H
ATOM   3111  HE1 TYR A 320     -15.682 -11.001  -8.572  0.00  0.00      C2   H
ATOM   3112  HE2 TYR A 320     -19.659 -12.579  -7.986  0.00  0.00      C2   H
ATOM   3113  HH  TYR A 320     -18.271 -11.323  -6.321  0.00  0.00      C2   H
ATOM   3114  N   THR A 321     -17.715 -14.841 -14.945  0.00  0.00      C2   N
ATOM   3115  CA  THR A 321     -18.058 -15.121 -16.344  0.00  0.00      C2   C
ATOM   3116  C   THR A 321     -19.464 -14.670 -16.625  0.00  0.00      C2   C
ATOM   3117  O   THR A 321     -20.427 -15.255 -16.139  0.00  0.00      C2   O
ATOM   3118  CB  THR A 321     -17.764 -16.638 -16.525  0.00  0.00      C2   C
ATOM   3119  OG1 THR A 321     -18.636 -17.558 -15.888  0.00  0.00      C2   O
ATOM   3120  CG2 THR A 321     -16.291 -17.072 -16.140  0.00  0.00      C2   C
ATOM   3121  H   THR A 321     -17.385 -15.610 -14.380  0.00  0.00      C2   H
ATOM   3122  HA  THR A 321     -17.468 -14.553 -17.064  0.00  0.00      C2   H
ATOM   3123  HB  THR A 321     -17.979 -16.719 -17.591  0.00  0.00      C2   H
ATOM   3124  HG1 THR A 321     -19.536 -17.241 -15.997  0.00  0.00      C2   H
ATOM   3125 HG21 THR A 321     -15.686 -17.062 -17.047  0.00  0.00      C2   H
ATOM   3126 HG22 THR A 321     -15.846 -16.347 -15.458  0.00  0.00      C2   H
ATOM   3127 HG23 THR A 321     -16.186 -18.063 -15.699  0.00  0.00      C2   H
ATOM   3128  N   HIE A 322     -19.636 -13.492 -17.222  0.00  0.00      C2   N
ATOM   3129  CA  HIE A 322     -20.880 -12.937 -17.534  0.00  0.00      C2   C
ATOM   3130  C   HIE A 322     -21.102 -12.952 -19.013  0.00  0.00      C2   C
ATOM   3131  O   HIE A 322     -20.443 -12.203 -19.672  0.00  0.00      C2   O
ATOM   3132  CB  HIE A 322     -20.822 -11.463 -17.070  0.00  0.00      C2   C
ATOM   3133  CG  HIE A 322     -22.221 -10.862 -17.202  0.00  0.00      C2   C
ATOM   3134  ND1 HIE A 322     -23.417 -11.207 -16.465  0.00  0.00      C2   N
ATOM   3135  CD2 HIE A 322     -22.543  -9.843 -18.086  0.00  0.00      C2   C
ATOM   3136  CE1 HIE A 322     -24.297 -10.351 -16.978  0.00  0.00      C2   C
ATOM   3137  NE2 HIE A 322     -23.831  -9.585 -17.921  0.00  0.00      C2   N
ATOM   3138  H   HIE A 322     -18.871 -13.058 -17.719  0.00  0.00      C2   H
ATOM   3139  HA  HIE A 322     -21.675 -13.414 -16.960  0.00  0.00      C2   H
ATOM   3140  HB3 HIE A 322     -20.132 -10.841 -17.641  0.00  0.00      C2   H
ATOM   3141  HB2 HIE A 322     -20.473 -11.445 -16.038  0.00  0.00      C2   H
ATOM   3142  HD2 HIE A 322     -21.874  -9.309 -18.746  0.00  0.00      C2   H
ATOM   3143  HE1 HIE A 322     -25.287 -10.262 -16.555  0.00  0.00      C2   H
ATOM   3144  HE2 HIE A 322     -24.332  -8.815 -18.341  0.00  0.00      C2   H
ATOM   3145  N   PHE A 323     -22.115 -13.677 -19.395  0.00  0.00      C2   N
ATOM   3146  CA  PHE A 323     -22.695 -13.841 -20.753  0.00  0.00      C2   C
ATOM   3147  C   PHE A 323     -23.576 -12.649 -20.931  0.00  0.00      C2   C
ATOM   3148  O   PHE A 323     -24.757 -12.689 -20.549  0.00  0.00      C2   O
ATOM   3149  CB  PHE A 323     -23.411 -15.138 -21.036  0.00  0.00      C2   C
ATOM   3150  CG  PHE A 323     -22.523 -16.355 -21.159  0.00  0.00      C2   C
ATOM   3151  CD1 PHE A 323     -21.857 -16.528 -22.380  0.00  0.00      C2   C
ATOM   3152  CD2 PHE A 323     -22.047 -16.938 -19.973  0.00  0.00      C2   C
ATOM   3153  CE1 PHE A 323     -20.825 -17.428 -22.432  0.00  0.00      C2   C
ATOM   3154  CE2 PHE A 323     -21.086 -17.876 -20.116  0.00  0.00      C2   C
ATOM   3155  CZ  PHE A 323     -20.485 -18.198 -21.322  0.00  0.00      C2   C
ATOM   3156  H   PHE A 323     -22.673 -14.149 -18.696  0.00  0.00      C2   H
ATOM   3157  HA  PHE A 323     -21.805 -13.829 -21.383  0.00  0.00      C2   H
ATOM   3158  HB3 PHE A 323     -23.921 -14.978 -21.986  0.00  0.00      C2   H
ATOM   3159  HB2 PHE A 323     -24.191 -15.292 -20.290  0.00  0.00      C2   H
ATOM   3160  HD1 PHE A 323     -22.183 -16.027 -23.279  0.00  0.00      C2   H
ATOM   3161  HD2 PHE A 323     -22.375 -16.679 -18.977  0.00  0.00      C2   H
ATOM   3162  HE1 PHE A 323     -20.303 -17.586 -23.364  0.00  0.00      C2   H
ATOM   3163  HE2 PHE A 323     -20.681 -18.323 -19.220  0.00  0.00      C2   H
ATOM   3164  HZ  PHE A 323     -19.738 -18.977 -21.307  0.00  0.00      C2   H
ATOM   3165  N   THR A 324     -22.984 -11.567 -21.402  0.00  0.00      C2   N
ATOM   3166  CA  THR A 324     -23.555 -10.272 -21.640  0.00  0.00      C2   C
ATOM   3167  C   THR A 324     -24.952 -10.209 -22.257  0.00  0.00      C2   C
ATOM   3168  O   THR A 324     -25.108 -10.736 -23.372  0.00  0.00      C2   O
ATOM   3169  CB  THR A 324     -22.579  -9.373 -22.486  0.00  0.00      C2   C
ATOM   3170  OG1 THR A 324     -21.204  -9.697 -22.060  0.00  0.00      C2   O
ATOM   3171  CG2 THR A 324     -22.803  -7.843 -22.293  0.00  0.00      C2   C
ATOM   3172  H   THR A 324     -21.997 -11.535 -21.615  0.00  0.00      C2   H
ATOM   3173  HA  THR A 324     -23.593  -9.797 -20.660  0.00  0.00      C2   H
ATOM   3174  HB  THR A 324     -22.651  -9.540 -23.560  0.00  0.00      C2   H
ATOM   3175  HG1 THR A 324     -20.665  -9.304 -22.750  0.00  0.00      C2   H
ATOM   3176 HG21 THR A 324     -21.980  -7.256 -22.698  0.00  0.00      C2   H
ATOM   3177 HG22 THR A 324     -23.698  -7.480 -22.799  0.00  0.00      C2   H
ATOM   3178 HG23 THR A 324     -22.898  -7.541 -21.250  0.00  0.00      C2   H
ATOM   3179  N   CYS A 325     -25.953  -9.631 -21.527  0.00  0.00      C2   N
ATOM   3180  CA  CYS A 325     -27.271  -9.379 -22.053  0.00  0.00      C2   C
ATOM   3181  C   CYS A 325     -27.275  -8.189 -23.088  0.00  0.00      C2   C
ATOM   3182  O   CYS A 325     -26.723  -7.118 -22.794  0.00  0.00      C2   O
ATOM   3183  CB  CYS A 325     -28.298  -8.913 -20.965  0.00  0.00      C2   C
ATOM   3184  SG  CYS A 325     -28.144  -9.974 -19.512  0.00  0.00      C2   S
ATOM   3185  H   CYS A 325     -25.740  -9.335 -20.585  0.00  0.00      C2   H
ATOM   3186  HA  CYS A 325     -27.500 -10.313 -22.565  0.00  0.00      C2   H
ATOM   3187  HB3 CYS A 325     -29.345  -9.062 -21.227  0.00  0.00      C2   H
ATOM   3188  HB2 CYS A 325     -28.118  -7.895 -20.620  0.00  0.00      C2   H
ATOM   3189  HG  CYS A 325     -28.306 -11.099 -20.213  0.00  0.00      C2   H
ATOM   3190  N   ALA A 326     -27.979  -8.369 -24.191  0.00  0.00      C2   N
ATOM   3191  CA  ALA A 326     -28.244  -7.259 -25.080  0.00  0.00      C2   C
ATOM   3192  C   ALA A 326     -29.534  -6.549 -24.709  0.00  0.00      C2   C
ATOM   3193  O   ALA A 326     -29.634  -5.378 -25.065  0.00  0.00      C2   O
ATOM   3194  CB  ALA A 326     -28.281  -7.777 -26.592  0.00  0.00      C2   C
ATOM   3195  H   ALA A 326     -28.566  -9.184 -24.299  0.00  0.00      C2   H
ATOM   3196  HA  ALA A 326     -27.503  -6.462 -25.009  0.00  0.00      C2   H
ATOM   3197  HB1 ALA A 326     -28.688  -7.128 -27.366  0.00  0.00      C2   H
ATOM   3198  HB2 ALA A 326     -27.269  -7.932 -26.965  0.00  0.00      C2   H
ATOM   3199  HB3 ALA A 326     -28.922  -8.655 -26.680  0.00  0.00      C2   H
ATOM   3200  N   THR A 327     -30.512  -7.236 -24.109  0.00  0.00      C2   N
ATOM   3201  CA  THR A 327     -31.649  -6.655 -23.385  0.00  0.00      C2   C
ATOM   3202  C   THR A 327     -31.109  -5.729 -22.268  0.00  0.00      C2   C
ATOM   3203  O   THR A 327     -30.102  -5.944 -21.677  0.00  0.00      C2   O
ATOM   3204  CB  THR A 327     -32.284  -7.781 -22.566  0.00  0.00      C2   C
ATOM   3205  OG1 THR A 327     -32.685  -8.890 -23.410  0.00  0.00      C2   O
ATOM   3206  CG2 THR A 327     -33.509  -7.319 -21.720  0.00  0.00      C2   C
ATOM   3207  H   THR A 327     -30.332  -8.222 -23.987  0.00  0.00      C2   H
ATOM   3208  HA  THR A 327     -32.284  -6.238 -24.167  0.00  0.00      C2   H
ATOM   3209  HB  THR A 327     -31.689  -8.195 -21.752  0.00  0.00      C2   H
ATOM   3210  HG1 THR A 327     -31.962  -9.414 -23.763  0.00  0.00      C2   H
ATOM   3211 HG21 THR A 327     -34.297  -7.009 -22.407  0.00  0.00      C2   H
ATOM   3212 HG22 THR A 327     -33.799  -8.268 -21.268  0.00  0.00      C2   H
ATOM   3213 HG23 THR A 327     -33.292  -6.614 -20.918  0.00  0.00      C2   H
ATOM   3214  N   ASP A 328     -31.781  -4.570 -22.098  0.00  0.00      C2   N
ATOM   3215  CA  ASP A 328     -31.283  -3.408 -21.328  0.00  0.00      C2   C
ATOM   3216  C   ASP A 328     -31.121  -3.683 -19.864  0.00  0.00      C2   C
ATOM   3217  O   ASP A 328     -31.882  -4.443 -19.198  0.00  0.00      C2   O
ATOM   3218  CB  ASP A 328     -32.193  -2.223 -21.555  0.00  0.00      C2   C
ATOM   3219  CG  ASP A 328     -32.216  -1.572 -22.938  0.00  0.00      C2   C
ATOM   3220  OD1 ASP A 328     -31.324  -1.823 -23.744  0.00  0.00      C2   O
ATOM   3221  OD2 ASP A 328     -33.058  -0.709 -23.162  0.00  0.00      C2   O
ATOM   3222  H   ASP A 328     -32.623  -4.494 -22.650  0.00  0.00      C2   H
ATOM   3223  HA  ASP A 328     -30.272  -3.177 -21.663  0.00  0.00      C2   H
ATOM   3224  HB3 ASP A 328     -31.925  -1.478 -20.806  0.00  0.00      C2   H
ATOM   3225  HB2 ASP A 328     -33.238  -2.431 -21.323  0.00  0.00      C2   H
ATOM   3226  N   THR A 329     -30.162  -2.971 -19.254  0.00  0.00      C2   N
ATOM   3227  CA  THR A 329     -30.135  -2.516 -17.809  0.00  0.00      C2   C
ATOM   3228  C   THR A 329     -29.479  -3.571 -16.886  0.00  0.00      C2   C
ATOM   3229  O   THR A 329     -28.803  -3.234 -15.917  0.00  0.00      C2   O
ATOM   3230  CB  THR A 329     -31.504  -2.022 -17.164  0.00  0.00      C2   C
ATOM   3231  OG1 THR A 329     -32.174  -1.083 -18.010  0.00  0.00      C2   O
ATOM   3232  CG2 THR A 329     -31.258  -1.162 -15.901  0.00  0.00      C2   C
ATOM   3233  H   THR A 329     -29.445  -2.608 -19.867  0.00  0.00      C2   H
ATOM   3234  HA  THR A 329     -29.384  -1.726 -17.807  0.00  0.00      C2   H
ATOM   3235  HB  THR A 329     -32.228  -2.789 -16.889  0.00  0.00      C2   H
ATOM   3236  HG1 THR A 329     -33.121  -1.001 -17.876  0.00  0.00      C2   H
ATOM   3237 HG21 THR A 329     -30.477  -0.407 -15.992  0.00  0.00      C2   H
ATOM   3238 HG22 THR A 329     -32.243  -0.740 -15.703  0.00  0.00      C2   H
ATOM   3239 HG23 THR A 329     -31.019  -1.779 -15.036  0.00  0.00      C2   H
ATOM   3240  N   LYS A 330     -29.641  -4.851 -17.307  0.00  0.00      C2   N
ATOM   3241  CA  LYS A 330     -29.129  -6.024 -16.658  0.00  0.00      C2   C
ATOM   3242  C   LYS A 330     -27.628  -6.107 -16.364  0.00  0.00      C2   C
ATOM   3243  O   LYS A 330     -27.208  -6.583 -15.302  0.00  0.00      C2   O
ATOM   3244  CB  LYS A 330     -29.598  -7.186 -17.510  0.00  0.00      C2   C
ATOM   3245  CG  LYS A 330     -31.122  -7.348 -17.388  0.00  0.00      C2   C
ATOM   3246  CD  LYS A 330     -31.823  -8.225 -18.478  0.00  0.00      C2   C
ATOM   3247  CE  LYS A 330     -33.239  -8.713 -18.074  0.00  0.00      C2   C
ATOM   3248  NZ  LYS A 330     -33.643 -10.032 -18.515  0.00  0.00      C2   N
ATOM   3249  H   LYS A 330     -30.366  -5.016 -17.991  0.00  0.00      C2   H
ATOM   3250  HA  LYS A 330     -29.552  -6.050 -15.654  0.00  0.00      C2   H
ATOM   3251  HB3 LYS A 330     -29.057  -8.019 -17.061  0.00  0.00      C2   H
ATOM   3252  HB2 LYS A 330     -29.265  -6.998 -18.531  0.00  0.00      C2   H
ATOM   3253  HG3 LYS A 330     -31.490  -6.326 -17.478  0.00  0.00      C2   H
ATOM   3254  HG2 LYS A 330     -31.279  -7.637 -16.349  0.00  0.00      C2   H
ATOM   3255  HD3 LYS A 330     -31.214  -9.121 -18.600  0.00  0.00      C2   H
ATOM   3256  HD2 LYS A 330     -31.989  -7.677 -19.406  0.00  0.00      C2   H
ATOM   3257  HE3 LYS A 330     -33.921  -7.962 -18.469  0.00  0.00      C2   H
ATOM   3258  HE2 LYS A 330     -33.399  -8.698 -16.995  0.00  0.00      C2   H
ATOM   3259  HZ1 LYS A 330     -34.632 -10.166 -18.671  0.00  0.00      C2   H
ATOM   3260  HZ2 LYS A 330     -33.353 -10.239 -19.460  0.00  0.00      C2   H
ATOM   3261  HZ3 LYS A 330     -33.358 -10.770 -17.886  0.00  0.00      C2   H
ATOM   3262  N   ASN A 331     -26.873  -5.502 -17.289  0.00  0.00      C2   N
ATOM   3263  CA  ASN A 331     -25.408  -5.286 -17.173  0.00  0.00      C2   C
ATOM   3264  C   ASN A 331     -25.065  -4.198 -16.214  0.00  0.00      C2   C
ATOM   3265  O   ASN A 331     -23.995  -4.341 -15.605  0.00  0.00      C2   O
ATOM   3266  CB  ASN A 331     -24.790  -5.203 -18.586  0.00  0.00      C2   C
ATOM   3267  CG  ASN A 331     -25.171  -6.501 -19.450  0.00  0.00      C2   C
ATOM   3268  OD1 ASN A 331     -25.418  -7.609 -18.979  0.00  0.00      C2   O
ATOM   3269  ND2 ASN A 331     -25.297  -6.274 -20.710  0.00  0.00      C2   N
ATOM   3270  H   ASN A 331     -27.272  -5.085 -18.118  0.00  0.00      C2   H
ATOM   3271  HA  ASN A 331     -24.963  -6.170 -16.717  0.00  0.00      C2   H
ATOM   3272  HB3 ASN A 331     -23.737  -5.479 -18.545  0.00  0.00      C2   H
ATOM   3273  HB2 ASN A 331     -24.823  -4.213 -19.040  0.00  0.00      C2   H
ATOM   3274 HD22 ASN A 331     -25.762  -6.937 -21.314  0.00  0.00      C2   H
ATOM   3275 HD21 ASN A 331     -25.049  -5.420 -21.188  0.00  0.00      C2   H
ATOM   3276  N   VAL A 332     -25.859  -3.172 -15.979  0.00  0.00      C2   N
ATOM   3277  CA  VAL A 332     -25.670  -2.102 -15.055  0.00  0.00      C2   C
ATOM   3278  C   VAL A 332     -25.932  -2.587 -13.635  0.00  0.00      C2   C
ATOM   3279  O   VAL A 332     -25.160  -2.275 -12.741  0.00  0.00      C2   O
ATOM   3280  CB  VAL A 332     -26.503  -0.812 -15.317  0.00  0.00      C2   C
ATOM   3281  CG1 VAL A 332     -26.097   0.259 -14.298  0.00  0.00      C2   C
ATOM   3282  CG2 VAL A 332     -26.405  -0.385 -16.750  0.00  0.00      C2   C
ATOM   3283  H   VAL A 332     -26.790  -3.212 -16.369  0.00  0.00      C2   H
ATOM   3284  HA  VAL A 332     -24.618  -1.826 -15.133  0.00  0.00      C2   H
ATOM   3285  HB  VAL A 332     -27.539  -1.047 -15.071  0.00  0.00      C2   H
ATOM   3286 HG11 VAL A 332     -25.935  -0.048 -13.265  0.00  0.00      C2   H
ATOM   3287 HG12 VAL A 332     -25.205   0.770 -14.661  0.00  0.00      C2   H
ATOM   3288 HG13 VAL A 332     -26.923   0.956 -14.158  0.00  0.00      C2   H
ATOM   3289 HG21 VAL A 332     -25.365  -0.541 -17.036  0.00  0.00      C2   H
ATOM   3290 HG22 VAL A 332     -27.054  -0.979 -17.393  0.00  0.00      C2   H
ATOM   3291 HG23 VAL A 332     -26.738   0.636 -16.936  0.00  0.00      C2   H
ATOM   3292  N   GLN A 333     -27.122  -3.263 -13.448  0.00  0.00      C2   N
ATOM   3293  CA  GLN A 333     -27.522  -3.941 -12.228  0.00  0.00      C2   C
ATOM   3294  C   GLN A 333     -26.417  -4.937 -11.704  0.00  0.00      C2   C
ATOM   3295  O   GLN A 333     -25.853  -4.690 -10.581  0.00  0.00      C2   O
ATOM   3296  CB  GLN A 333     -28.953  -4.583 -12.363  0.00  0.00      C2   C
ATOM   3297  CG  GLN A 333     -30.118  -3.582 -12.367  0.00  0.00      C2   C
ATOM   3298  CD  GLN A 333     -31.412  -4.207 -12.688  0.00  0.00      C2   C
ATOM   3299  OE1 GLN A 333     -31.460  -4.979 -13.620  0.00  0.00      C2   O
ATOM   3300  NE2 GLN A 333     -32.428  -3.763 -12.035  0.00  0.00      C2   N
ATOM   3301  H   GLN A 333     -27.793  -3.231 -14.202  0.00  0.00      C2   H
ATOM   3302  HA  GLN A 333     -27.425  -3.109 -11.531  0.00  0.00      C2   H
ATOM   3303  HB3 GLN A 333     -28.982  -5.184 -11.454  0.00  0.00      C2   H
ATOM   3304  HB2 GLN A 333     -28.909  -5.205 -13.257  0.00  0.00      C2   H
ATOM   3305  HG3 GLN A 333     -29.846  -2.868 -13.144  0.00  0.00      C2   H
ATOM   3306  HG2 GLN A 333     -30.242  -3.019 -11.443  0.00  0.00      C2   H
ATOM   3307 HE22 GLN A 333     -33.302  -4.235 -12.217  0.00  0.00      C2   H
ATOM   3308 HE21 GLN A 333     -32.375  -3.121 -11.257  0.00  0.00      C2   H
ATOM   3309  N   PHE A 334     -26.021  -5.947 -12.551  0.00  0.00      C2   N
ATOM   3310  CA  PHE A 334     -24.845  -6.790 -12.402  0.00  0.00      C2   C
ATOM   3311  C   PHE A 334     -23.556  -6.092 -12.037  0.00  0.00      C2   C
ATOM   3312  O   PHE A 334     -22.939  -6.536 -11.068  0.00  0.00      C2   O
ATOM   3313  CB  PHE A 334     -24.726  -7.763 -13.617  0.00  0.00      C2   C
ATOM   3314  CG  PHE A 334     -23.389  -8.566 -13.707  0.00  0.00      C2   C
ATOM   3315  CD1 PHE A 334     -23.145  -9.543 -12.734  0.00  0.00      C2   C
ATOM   3316  CD2 PHE A 334     -22.355  -8.123 -14.547  0.00  0.00      C2   C
ATOM   3317  CE1 PHE A 334     -21.884 -10.119 -12.605  0.00  0.00      C2   C
ATOM   3318  CE2 PHE A 334     -21.151  -8.843 -14.523  0.00  0.00      C2   C
ATOM   3319  CZ  PHE A 334     -20.919  -9.764 -13.531  0.00  0.00      C2   C
ATOM   3320  H   PHE A 334     -26.363  -5.933 -13.501  0.00  0.00      C2   H
ATOM   3321  HA  PHE A 334     -25.028  -7.484 -11.582  0.00  0.00      C2   H
ATOM   3322  HB3 PHE A 334     -24.860  -7.174 -14.525  0.00  0.00      C2   H
ATOM   3323  HB2 PHE A 334     -25.586  -8.408 -13.443  0.00  0.00      C2   H
ATOM   3324  HD1 PHE A 334     -23.907  -9.885 -12.050  0.00  0.00      C2   H
ATOM   3325  HD2 PHE A 334     -22.378  -7.388 -15.338  0.00  0.00      C2   H
ATOM   3326  HE1 PHE A 334     -21.637 -10.814 -11.816  0.00  0.00      C2   H
ATOM   3327  HE2 PHE A 334     -20.389  -8.488 -15.202  0.00  0.00      C2   H
ATOM   3328  HZ  PHE A 334     -19.931 -10.163 -13.356  0.00  0.00      C2   H
ATOM   3329  N   VAL A 335     -23.198  -4.944 -12.625  0.00  0.00      C2   N
ATOM   3330  CA  VAL A 335     -22.013  -4.278 -12.177  0.00  0.00      C2   C
ATOM   3331  C   VAL A 335     -22.106  -3.654 -10.777  0.00  0.00      C2   C
ATOM   3332  O   VAL A 335     -21.170  -3.830 -10.012  0.00  0.00      C2   O
ATOM   3333  CB  VAL A 335     -21.511  -3.318 -13.246  0.00  0.00      C2   C
ATOM   3334  CG1 VAL A 335     -20.394  -2.272 -12.932  0.00  0.00      C2   C
ATOM   3335  CG2 VAL A 335     -20.940  -4.056 -14.463  0.00  0.00      C2   C
ATOM   3336  H   VAL A 335     -23.680  -4.475 -13.379  0.00  0.00      C2   H
ATOM   3337  HA  VAL A 335     -21.212  -5.013 -12.101  0.00  0.00      C2   H
ATOM   3338  HB  VAL A 335     -22.450  -2.895 -13.603  0.00  0.00      C2   H
ATOM   3339 HG11 VAL A 335     -20.784  -1.505 -12.262  0.00  0.00      C2   H
ATOM   3340 HG12 VAL A 335     -19.567  -2.715 -12.377  0.00  0.00      C2   H
ATOM   3341 HG13 VAL A 335     -20.089  -1.890 -13.906  0.00  0.00      C2   H
ATOM   3342 HG21 VAL A 335     -20.005  -4.527 -14.162  0.00  0.00      C2   H
ATOM   3343 HG22 VAL A 335     -21.552  -4.879 -14.832  0.00  0.00      C2   H
ATOM   3344 HG23 VAL A 335     -20.747  -3.329 -15.252  0.00  0.00      C2   H
ATOM   3345  N   PHE A 336     -23.173  -2.907 -10.426  0.00  0.00      C2   N
ATOM   3346  CA  PHE A 336     -23.306  -2.425  -9.043  0.00  0.00      C2   C
ATOM   3347  C   PHE A 336     -23.395  -3.531  -7.996  0.00  0.00      C2   C
ATOM   3348  O   PHE A 336     -22.653  -3.421  -6.969  0.00  0.00      C2   O
ATOM   3349  CB  PHE A 336     -24.264  -1.231  -8.973  0.00  0.00      C2   C
ATOM   3350  CG  PHE A 336     -24.868  -0.861  -7.702  0.00  0.00      C2   C
ATOM   3351  CD1 PHE A 336     -26.201  -1.003  -7.532  0.00  0.00      C2   C
ATOM   3352  CD2 PHE A 336     -24.059  -0.495  -6.587  0.00  0.00      C2   C
ATOM   3353  CE1 PHE A 336     -26.771  -0.729  -6.290  0.00  0.00      C2   C
ATOM   3354  CE2 PHE A 336     -24.661  -0.195  -5.403  0.00  0.00      C2   C
ATOM   3355  CZ  PHE A 336     -26.013  -0.308  -5.205  0.00  0.00      C2   C
ATOM   3356  H   PHE A 336     -23.897  -2.886 -11.130  0.00  0.00      C2   H
ATOM   3357  HA  PHE A 336     -22.339  -1.953  -8.868  0.00  0.00      C2   H
ATOM   3358  HB3 PHE A 336     -25.061  -1.520  -9.658  0.00  0.00      C2   H
ATOM   3359  HB2 PHE A 336     -23.828  -0.379  -9.496  0.00  0.00      C2   H
ATOM   3360  HD1 PHE A 336     -26.777  -1.359  -8.373  0.00  0.00      C2   H
ATOM   3361  HD2 PHE A 336     -22.980  -0.460  -6.588  0.00  0.00      C2   H
ATOM   3362  HE1 PHE A 336     -27.833  -0.801  -6.108  0.00  0.00      C2   H
ATOM   3363  HE2 PHE A 336     -24.117   0.101  -4.518  0.00  0.00      C2   H
ATOM   3364  HZ  PHE A 336     -26.502  -0.168  -4.252  0.00  0.00      C2   H
ATOM   3365  N   ASP A 337     -24.013  -4.657  -8.324  0.00  0.00      C2   N
ATOM   3366  CA  ASP A 337     -24.077  -5.900  -7.499  0.00  0.00      C2   C
ATOM   3367  C   ASP A 337     -22.669  -6.523  -7.302  0.00  0.00      C2   C
ATOM   3368  O   ASP A 337     -22.332  -6.918  -6.186  0.00  0.00      C2   O
ATOM   3369  CB  ASP A 337     -24.917  -7.010  -8.156  0.00  0.00      C2   C
ATOM   3370  CG  ASP A 337     -26.421  -6.810  -8.259  0.00  0.00      C2   C
ATOM   3371  OD1 ASP A 337     -27.045  -7.623  -8.957  0.00  0.00      C2   O
ATOM   3372  OD2 ASP A 337     -27.035  -6.004  -7.503  0.00  0.00      C2   O
ATOM   3373  H   ASP A 337     -24.562  -4.697  -9.171  0.00  0.00      C2   H
ATOM   3374  HA  ASP A 337     -24.503  -5.564  -6.554  0.00  0.00      C2   H
ATOM   3375  HB3 ASP A 337     -24.769  -7.885  -7.524  0.00  0.00      C2   H
ATOM   3376  HB2 ASP A 337     -24.452  -7.186  -9.126  0.00  0.00      C2   H
ATOM   3377  N   ALA A 338     -21.889  -6.607  -8.405  0.00  0.00      C2   N
ATOM   3378  CA  ALA A 338     -20.494  -7.028  -8.283  0.00  0.00      C2   C
ATOM   3379  C   ALA A 338     -19.530  -6.166  -7.475  0.00  0.00      C2   C
ATOM   3380  O   ALA A 338     -18.792  -6.645  -6.656  0.00  0.00      C2   O
ATOM   3381  CB  ALA A 338     -20.071  -7.193  -9.712  0.00  0.00      C2   C
ATOM   3382  H   ALA A 338     -22.320  -6.248  -9.245  0.00  0.00      C2   H
ATOM   3383  HA  ALA A 338     -20.450  -8.050  -7.909  0.00  0.00      C2   H
ATOM   3384  HB1 ALA A 338     -20.617  -7.954 -10.268  0.00  0.00      C2   H
ATOM   3385  HB2 ALA A 338     -20.112  -6.302 -10.339  0.00  0.00      C2   H
ATOM   3386  HB3 ALA A 338     -19.051  -7.577  -9.704  0.00  0.00      C2   H
ATOM   3387  N   VAL A 339     -19.710  -4.868  -7.559  0.00  0.00      C2   N
ATOM   3388  CA  VAL A 339     -19.018  -3.808  -6.759  0.00  0.00      C2   C
ATOM   3389  C   VAL A 339     -19.344  -3.906  -5.264  0.00  0.00      C2   C
ATOM   3390  O   VAL A 339     -18.421  -3.939  -4.458  0.00  0.00      C2   O
ATOM   3391  CB  VAL A 339     -19.358  -2.367  -7.349  0.00  0.00      C2   C
ATOM   3392  CG1 VAL A 339     -19.214  -1.177  -6.369  0.00  0.00      C2   C
ATOM   3393  CG2 VAL A 339     -18.543  -2.168  -8.585  0.00  0.00      C2   C
ATOM   3394  H   VAL A 339     -20.351  -4.560  -8.276  0.00  0.00      C2   H
ATOM   3395  HA  VAL A 339     -17.936  -3.849  -6.880  0.00  0.00      C2   H
ATOM   3396  HB  VAL A 339     -20.412  -2.267  -7.608  0.00  0.00      C2   H
ATOM   3397 HG11 VAL A 339     -18.158  -0.965  -6.202  0.00  0.00      C2   H
ATOM   3398 HG12 VAL A 339     -19.602  -0.210  -6.687  0.00  0.00      C2   H
ATOM   3399 HG13 VAL A 339     -19.610  -1.387  -5.376  0.00  0.00      C2   H
ATOM   3400 HG21 VAL A 339     -17.505  -1.999  -8.300  0.00  0.00      C2   H
ATOM   3401 HG22 VAL A 339     -18.578  -3.116  -9.123  0.00  0.00      C2   H
ATOM   3402 HG23 VAL A 339     -18.954  -1.421  -9.264  0.00  0.00      C2   H
ATOM   3403  N   THR A 340     -20.607  -4.010  -4.894  0.00  0.00      C2   N
ATOM   3404  CA  THR A 340     -21.076  -4.227  -3.549  0.00  0.00      C2   C
ATOM   3405  C   THR A 340     -20.593  -5.593  -2.972  0.00  0.00      C2   C
ATOM   3406  O   THR A 340     -20.058  -5.565  -1.867  0.00  0.00      C2   O
ATOM   3407  CB  THR A 340     -22.610  -4.125  -3.463  0.00  0.00      C2   C
ATOM   3408  OG1 THR A 340     -23.000  -2.828  -3.849  0.00  0.00      C2   O
ATOM   3409  CG2 THR A 340     -23.198  -4.390  -1.997  0.00  0.00      C2   C
ATOM   3410  H   THR A 340     -21.358  -3.937  -5.566  0.00  0.00      C2   H
ATOM   3411  HA  THR A 340     -20.491  -3.581  -2.894  0.00  0.00      C2   H
ATOM   3412  HB  THR A 340     -23.176  -4.858  -4.037  0.00  0.00      C2   H
ATOM   3413  HG1 THR A 340     -22.890  -2.743  -4.799  0.00  0.00      C2   H
ATOM   3414 HG21 THR A 340     -23.165  -5.422  -1.649  0.00  0.00      C2   H
ATOM   3415 HG22 THR A 340     -22.652  -3.807  -1.256  0.00  0.00      C2   H
ATOM   3416 HG23 THR A 340     -24.233  -4.067  -1.885  0.00  0.00      C2   H
ATOM   3417  N   ASP A 341     -20.712  -6.719  -3.703  0.00  0.00      C2   N
ATOM   3418  CA  ASP A 341     -20.251  -8.080  -3.362  0.00  0.00      C2   C
ATOM   3419  C   ASP A 341     -18.704  -8.067  -3.047  0.00  0.00      C2   C
ATOM   3420  O   ASP A 341     -18.330  -8.699  -2.009  0.00  0.00      C2   O
ATOM   3421  CB  ASP A 341     -20.634  -9.108  -4.413  0.00  0.00      C2   C
ATOM   3422  CG  ASP A 341     -20.094 -10.562  -4.205  0.00  0.00      C2   C
ATOM   3423  OD1 ASP A 341     -20.242 -11.151  -3.120  0.00  0.00      C2   O
ATOM   3424  OD2 ASP A 341     -19.563 -11.252  -5.171  0.00  0.00      C2   O
ATOM   3425  H   ASP A 341     -21.056  -6.536  -4.635  0.00  0.00      C2   H
ATOM   3426  HA  ASP A 341     -20.853  -8.295  -2.479  0.00  0.00      C2   H
ATOM   3427  HB3 ASP A 341     -20.303  -8.702  -5.368  0.00  0.00      C2   H
ATOM   3428  HB2 ASP A 341     -21.723  -9.063  -4.368  0.00  0.00      C2   H
ATOM   3429  N   VAL A 342     -17.909  -7.482  -4.006  0.00  0.00      C2   N
ATOM   3430  CA  VAL A 342     -16.436  -7.623  -3.879  0.00  0.00      C2   C
ATOM   3431  C   VAL A 342     -15.869  -6.821  -2.756  0.00  0.00      C2   C
ATOM   3432  O   VAL A 342     -14.962  -7.317  -2.127  0.00  0.00      C2   O
ATOM   3433  CB  VAL A 342     -15.583  -7.289  -5.153  0.00  0.00      C2   C
ATOM   3434  CG1 VAL A 342     -16.013  -8.336  -6.252  0.00  0.00      C2   C
ATOM   3435  CG2 VAL A 342     -15.729  -5.800  -5.601  0.00  0.00      C2   C
ATOM   3436  H   VAL A 342     -18.286  -6.916  -4.752  0.00  0.00      C2   H
ATOM   3437  HA  VAL A 342     -16.236  -8.644  -3.555  0.00  0.00      C2   H
ATOM   3438  HB  VAL A 342     -14.539  -7.470  -4.896  0.00  0.00      C2   H
ATOM   3439 HG11 VAL A 342     -16.986  -8.199  -6.722  0.00  0.00      C2   H
ATOM   3440 HG12 VAL A 342     -15.320  -8.255  -7.090  0.00  0.00      C2   H
ATOM   3441 HG13 VAL A 342     -16.095  -9.372  -5.923  0.00  0.00      C2   H
ATOM   3442 HG21 VAL A 342     -15.334  -5.148  -4.822  0.00  0.00      C2   H
ATOM   3443 HG22 VAL A 342     -15.214  -5.589  -6.538  0.00  0.00      C2   H
ATOM   3444 HG23 VAL A 342     -16.762  -5.473  -5.722  0.00  0.00      C2   H
ATOM   3445  N   ILE A 343     -16.487  -5.671  -2.532  0.00  0.00      C2   N
ATOM   3446  CA  ILE A 343     -16.147  -4.830  -1.378  0.00  0.00      C2   C
ATOM   3447  C   ILE A 343     -16.455  -5.482  -0.003  0.00  0.00      C2   C
ATOM   3448  O   ILE A 343     -15.607  -5.476   0.863  0.00  0.00      C2   O
ATOM   3449  CB  ILE A 343     -16.612  -3.383  -1.427  0.00  0.00      C2   C
ATOM   3450  CG1 ILE A 343     -16.118  -2.706  -2.748  0.00  0.00      C2   C
ATOM   3451  CG2 ILE A 343     -16.262  -2.422  -0.216  0.00  0.00      C2   C
ATOM   3452  CD1 ILE A 343     -16.860  -1.322  -3.030  0.00  0.00      C2   C
ATOM   3453  H   ILE A 343     -17.254  -5.478  -3.160  0.00  0.00      C2   H
ATOM   3454  HA  ILE A 343     -15.061  -4.839  -1.289  0.00  0.00      C2   H
ATOM   3455  HB  ILE A 343     -17.683  -3.519  -1.580  0.00  0.00      C2   H
ATOM   3456 HG13 ILE A 343     -16.302  -3.453  -3.520  0.00  0.00      C2   H
ATOM   3457 HG12 ILE A 343     -15.036  -2.698  -2.879  0.00  0.00      C2   H
ATOM   3458 HG21 ILE A 343     -15.378  -1.787  -0.273  0.00  0.00      C2   H
ATOM   3459 HG22 ILE A 343     -17.154  -1.857   0.052  0.00  0.00      C2   H
ATOM   3460 HG23 ILE A 343     -16.098  -2.986   0.703  0.00  0.00      C2   H
ATOM   3461 HD11 ILE A 343     -16.649  -0.942  -4.030  0.00  0.00      C2   H
ATOM   3462 HD12 ILE A 343     -17.919  -1.422  -2.794  0.00  0.00      C2   H
ATOM   3463 HD13 ILE A 343     -16.427  -0.571  -2.370  0.00  0.00      C2   H
ATOM   3464  N   ILE A 344     -17.628  -6.096   0.107  0.00  0.00      C2   N
ATOM   3465  CA  ILE A 344     -17.999  -6.927   1.252  0.00  0.00      C2   C
ATOM   3466  C   ILE A 344     -17.087  -8.120   1.547  0.00  0.00      C2   C
ATOM   3467  O   ILE A 344     -16.595  -8.278   2.692  0.00  0.00      C2   O
ATOM   3468  CB  ILE A 344     -19.474  -7.386   1.341  0.00  0.00      C2   C
ATOM   3469  CG1 ILE A 344     -20.477  -6.161   1.525  0.00  0.00      C2   C
ATOM   3470  CG2 ILE A 344     -19.817  -8.484   2.305  0.00  0.00      C2   C
ATOM   3471  CD1 ILE A 344     -21.864  -6.509   1.145  0.00  0.00      C2   C
ATOM   3472  H   ILE A 344     -18.393  -5.992  -0.544  0.00  0.00      C2   H
ATOM   3473  HA  ILE A 344     -17.865  -6.269   2.111  0.00  0.00      C2   H
ATOM   3474  HB  ILE A 344     -19.667  -7.698   0.314  0.00  0.00      C2   H
ATOM   3475 HG13 ILE A 344     -20.112  -5.329   0.924  0.00  0.00      C2   H
ATOM   3476 HG12 ILE A 344     -20.443  -5.845   2.568  0.00  0.00      C2   H
ATOM   3477 HG21 ILE A 344     -20.886  -8.644   2.446  0.00  0.00      C2   H
ATOM   3478 HG22 ILE A 344     -19.326  -9.409   2.001  0.00  0.00      C2   H
ATOM   3479 HG23 ILE A 344     -19.512  -8.190   3.309  0.00  0.00      C2   H
ATOM   3480 HD11 ILE A 344     -22.496  -5.690   0.802  0.00  0.00      C2   H
ATOM   3481 HD12 ILE A 344     -21.837  -7.256   0.352  0.00  0.00      C2   H
ATOM   3482 HD13 ILE A 344     -22.352  -7.028   1.970  0.00  0.00      C2   H
ATOM   3483  N   LYS A 345     -16.735  -8.949   0.523  0.00  0.00      C2   N
ATOM   3484  CA  LYS A 345     -15.743 -10.103   0.591  0.00  0.00      C2   C
ATOM   3485  C   LYS A 345     -14.381  -9.677   1.020  0.00  0.00      C2   C
ATOM   3486  O   LYS A 345     -13.656 -10.422   1.680  0.00  0.00      C2   O
ATOM   3487  CB  LYS A 345     -15.673 -10.779  -0.793  0.00  0.00      C2   C
ATOM   3488  CG  LYS A 345     -16.830 -11.751  -1.107  0.00  0.00      C2   C
ATOM   3489  CD  LYS A 345     -16.927 -12.274  -2.596  0.00  0.00      C2   C
ATOM   3490  CE  LYS A 345     -17.942 -13.377  -2.725  0.00  0.00      C2   C
ATOM   3491  NZ  LYS A 345     -18.516 -13.432  -4.073  0.00  0.00      C2   N
ATOM   3492  H   LYS A 345     -17.109  -8.775  -0.399  0.00  0.00      C2   H
ATOM   3493  HA  LYS A 345     -16.162 -10.837   1.279  0.00  0.00      C2   H
ATOM   3494  HB3 LYS A 345     -14.722 -11.306  -0.869  0.00  0.00      C2   H
ATOM   3495  HB2 LYS A 345     -15.567  -9.971  -1.517  0.00  0.00      C2   H
ATOM   3496  HG3 LYS A 345     -17.755 -11.309  -0.736  0.00  0.00      C2   H
ATOM   3497  HG2 LYS A 345     -16.651 -12.681  -0.569  0.00  0.00      C2   H
ATOM   3498  HD3 LYS A 345     -15.902 -12.549  -2.847  0.00  0.00      C2   H
ATOM   3499  HD2 LYS A 345     -17.120 -11.495  -3.333  0.00  0.00      C2   H
ATOM   3500  HE3 LYS A 345     -18.847 -13.284  -2.124  0.00  0.00      C2   H
ATOM   3501  HE2 LYS A 345     -17.559 -14.367  -2.476  0.00  0.00      C2   H
ATOM   3502  HZ1 LYS A 345     -19.250 -14.126  -4.097  0.00  0.00      C2   H
ATOM   3503  HZ2 LYS A 345     -18.976 -12.598  -4.409  0.00  0.00      C2   H
ATOM   3504  HZ3 LYS A 345     -17.827 -13.803  -4.710  0.00  0.00      C2   H
ATOM   3505  N   ASN A 346     -13.930  -8.532   0.595  0.00  0.00      C2   N
ATOM   3506  CA  ASN A 346     -12.679  -7.871   1.000  0.00  0.00      C2   C
ATOM   3507  C   ASN A 346     -12.772  -7.246   2.386  0.00  0.00      C2   C
ATOM   3508  O   ASN A 346     -11.868  -7.399   3.225  0.00  0.00      C2   O
ATOM   3509  CB  ASN A 346     -12.211  -6.882  -0.093  0.00  0.00      C2   C
ATOM   3510  CG  ASN A 346     -10.675  -6.944  -0.208  0.00  0.00      C2   C
ATOM   3511  OD1 ASN A 346      -9.944  -7.401   0.663  0.00  0.00      C2   O
ATOM   3512  ND2 ASN A 346     -10.185  -6.733  -1.448  0.00  0.00      C2   N
ATOM   3513  H   ASN A 346     -14.534  -7.891   0.100  0.00  0.00      C2   H
ATOM   3514  HA  ASN A 346     -11.891  -8.594   1.210  0.00  0.00      C2   H
ATOM   3515  HB3 ASN A 346     -12.653  -5.970   0.308  0.00  0.00      C2   H
ATOM   3516  HB2 ASN A 346     -12.713  -7.140  -1.026  0.00  0.00      C2   H
ATOM   3517 HD22 ASN A 346      -9.215  -6.906  -1.670  0.00  0.00      C2   H
ATOM   3518 HD21 ASN A 346     -10.832  -6.483  -2.182  0.00  0.00      C2   H
ATOM   3519  N   ASN A 347     -13.971  -6.700   2.714  0.00  0.00      C2   N
ATOM   3520  CA  ASN A 347     -14.185  -6.113   4.085  0.00  0.00      C2   C
ATOM   3521  C   ASN A 347     -14.041  -7.133   5.153  0.00  0.00      C2   C
ATOM   3522  O   ASN A 347     -13.381  -6.821   6.151  0.00  0.00      C2   O
ATOM   3523  CB  ASN A 347     -15.539  -5.242   4.049  0.00  0.00      C2   C
ATOM   3524  CG  ASN A 347     -15.374  -3.746   3.639  0.00  0.00      C2   C
ATOM   3525  OD1 ASN A 347     -14.445  -3.406   2.946  0.00  0.00      C2   O
ATOM   3526  ND2 ASN A 347     -16.350  -2.908   3.977  0.00  0.00      C2   N
ATOM   3527  H   ASN A 347     -14.753  -6.750   2.076  0.00  0.00      C2   H
ATOM   3528  HA  ASN A 347     -13.388  -5.376   4.190  0.00  0.00      C2   H
ATOM   3529  HB3 ASN A 347     -15.820  -5.327   5.098  0.00  0.00      C2   H
ATOM   3530  HB2 ASN A 347     -16.417  -5.677   3.572  0.00  0.00      C2   H
ATOM   3531 HD22 ASN A 347     -16.277  -1.904   3.895  0.00  0.00      C2   H
ATOM   3532 HD21 ASN A 347     -17.087  -3.435   4.425  0.00  0.00      C2   H
ATOM   3533  N   LEU A 348     -14.554  -8.328   4.903  0.00  0.00      C2   N
ATOM   3534  CA  LEU A 348     -14.460  -9.354   5.933  0.00  0.00      C2   C
ATOM   3535  C   LEU A 348     -13.021  -9.938   6.038  0.00  0.00      C2   C
ATOM   3536  O   LEU A 348     -12.639 -10.422   7.107  0.00  0.00      C2   O
ATOM   3537  CB  LEU A 348     -15.554 -10.495   5.556  0.00  0.00      C2   C
ATOM   3538  CG  LEU A 348     -17.043 -10.060   5.714  0.00  0.00      C2   C
ATOM   3539  CD1 LEU A 348     -18.082 -11.031   5.101  0.00  0.00      C2   C
ATOM   3540  CD2 LEU A 348     -17.333  -9.722   7.204  0.00  0.00      C2   C
ATOM   3541  H   LEU A 348     -15.133  -8.355   4.075  0.00  0.00      C2   H
ATOM   3542  HA  LEU A 348     -14.662  -8.970   6.933  0.00  0.00      C2   H
ATOM   3543  HB3 LEU A 348     -15.360 -11.468   6.008  0.00  0.00      C2   H
ATOM   3544  HB2 LEU A 348     -15.432 -10.812   4.520  0.00  0.00      C2   H
ATOM   3545  HG  LEU A 348     -17.168  -9.167   5.100  0.00  0.00      C2   H
ATOM   3546 HD11 LEU A 348     -18.767 -11.504   5.805  0.00  0.00      C2   H
ATOM   3547 HD12 LEU A 348     -18.630 -10.624   4.251  0.00  0.00      C2   H
ATOM   3548 HD13 LEU A 348     -17.537 -11.940   4.849  0.00  0.00      C2   H
ATOM   3549 HD21 LEU A 348     -17.267  -8.634   7.203  0.00  0.00      C2   H
ATOM   3550 HD22 LEU A 348     -18.334 -10.078   7.446  0.00  0.00      C2   H
ATOM   3551 HD23 LEU A 348     -16.564 -10.098   7.878  0.00  0.00      C2   H
ATOM   3552  N   LYS A 349     -12.168  -9.813   4.973  0.00  0.00      C2   N
ATOM   3553  CA  LYS A 349     -10.795 -10.221   4.987  0.00  0.00      C2   C
ATOM   3554  C   LYS A 349      -9.913  -9.213   5.774  0.00  0.00      C2   C
ATOM   3555  O   LYS A 349      -8.993  -9.645   6.533  0.00  0.00      C2   O
ATOM   3556  CB  LYS A 349     -10.157 -10.511   3.598  0.00  0.00      C2   C
ATOM   3557  CG  LYS A 349      -8.628 -10.631   3.518  0.00  0.00      C2   C
ATOM   3558  CD  LYS A 349      -8.039 -11.208   2.206  0.00  0.00      C2   C
ATOM   3559  CE  LYS A 349      -8.223 -10.241   0.990  0.00  0.00      C2   C
ATOM   3560  NZ  LYS A 349      -6.954  -9.500   0.937  0.00  0.00      C2   N
ATOM   3561  H   LYS A 349     -12.643  -9.451   4.159  0.00  0.00      C2   H
ATOM   3562  HA  LYS A 349     -10.917 -11.101   5.619  0.00  0.00      C2   H
ATOM   3563  HB3 LYS A 349     -10.603  -9.838   2.866  0.00  0.00      C2   H
ATOM   3564  HB2 LYS A 349     -10.629 -11.383   3.145  0.00  0.00      C2   H
ATOM   3565  HG3 LYS A 349      -8.263 -11.212   4.365  0.00  0.00      C2   H
ATOM   3566  HG2 LYS A 349      -8.260  -9.624   3.711  0.00  0.00      C2   H
ATOM   3567  HD3 LYS A 349      -8.698 -12.061   2.045  0.00  0.00      C2   H
ATOM   3568  HD2 LYS A 349      -7.011 -11.532   2.371  0.00  0.00      C2   H
ATOM   3569  HE3 LYS A 349      -9.186  -9.736   1.059  0.00  0.00      C2   H
ATOM   3570  HE2 LYS A 349      -8.227 -10.763   0.033  0.00  0.00      C2   H
ATOM   3571  HZ1 LYS A 349      -6.999  -8.832   0.181  0.00  0.00      C2   H
ATOM   3572  HZ2 LYS A 349      -6.643  -8.963   1.735  0.00  0.00      C2   H
ATOM   3573  HZ3 LYS A 349      -6.130 -10.075   0.834  0.00  0.00      C2   H
ATOM   3574  N   ASP A 350     -10.323  -7.889   5.630  0.00  0.00      C2   N
ATOM   3575  CA  ASP A 350      -9.697  -6.795   6.416  0.00  0.00      C2   C
ATOM   3576  C   ASP A 350      -9.829  -6.967   7.878  0.00  0.00      C2   C
ATOM   3577  O   ASP A 350      -8.804  -6.847   8.557  0.00  0.00      C2   O
ATOM   3578  CB  ASP A 350     -10.008  -5.313   5.996  0.00  0.00      C2   C
ATOM   3579  CG  ASP A 350      -9.214  -4.809   4.778  0.00  0.00      C2   C
ATOM   3580  OD1 ASP A 350      -9.745  -3.806   4.187  0.00  0.00      C2   O
ATOM   3581  OD2 ASP A 350      -7.995  -5.164   4.578  0.00  0.00      C2   O
ATOM   3582  H   ASP A 350     -11.105  -7.629   5.047  0.00  0.00      C2   H
ATOM   3583  HA  ASP A 350      -8.648  -6.910   6.144  0.00  0.00      C2   H
ATOM   3584  HB3 ASP A 350      -9.849  -4.639   6.838  0.00  0.00      C2   H
ATOM   3585  HB2 ASP A 350     -11.082  -5.391   5.829  0.00  0.00      C2   H
ATOM   3586  N   CYS A 351     -11.077  -7.212   8.342  0.00  0.00      C2   N
ATOM   3587  CA  CYS A 351     -11.456  -7.356   9.747  0.00  0.00      C2   C
ATOM   3588  C   CYS A 351     -11.187  -8.824  10.258  0.00  0.00      C2   C
ATOM   3589  O   CYS A 351     -11.564  -9.230  11.380  0.00  0.00      C2   O
ATOM   3590  CB  CYS A 351     -12.856  -6.861  10.081  0.00  0.00      C2   C
ATOM   3591  SG  CYS A 351     -14.127  -7.962   9.341  0.00  0.00      C2   S
ATOM   3592  H   CYS A 351     -11.822  -7.164   7.661  0.00  0.00      C2   H
ATOM   3593  HA  CYS A 351     -10.828  -6.706  10.355  0.00  0.00      C2   H
ATOM   3594  HB3 CYS A 351     -13.008  -5.850   9.700  0.00  0.00      C2   H
ATOM   3595  HB2 CYS A 351     -12.988  -6.938  11.160  0.00  0.00      C2   H
ATOM   3596  HG  CYS A 351     -14.014  -7.376   8.146  0.00  0.00      C2   H
ATOM   3597  N   GLY A 352     -10.518  -9.652   9.414  0.00  0.00      C2   N
ATOM   3598  CA  GLY A 352      -9.819 -10.829   9.805  0.00  0.00      C2   C
ATOM   3599  C   GLY A 352     -10.681 -12.078   9.675  0.00  0.00      C2   C
ATOM   3600  O   GLY A 352     -10.234 -13.198   9.952  0.00  0.00      C2   O
ATOM   3601  H   GLY A 352     -10.328  -9.258   8.503  0.00  0.00      C2   H
ATOM   3602  HA3 GLY A 352      -9.410 -10.727  10.811  0.00  0.00      C2   H
ATOM   3603  HA2 GLY A 352      -9.088 -10.997   9.014  0.00  0.00      C2   H
ATOM   3604  N   LEU A 353     -11.934 -11.982   9.235  0.00  0.00      C2   N
ATOM   3605  CA  LEU A 353     -12.947 -13.091   9.169  0.00  0.00      C2   C
ATOM   3606  C   LEU A 353     -12.740 -14.162   8.101  0.00  0.00      C2   C
ATOM   3607  O   LEU A 353     -13.238 -15.298   8.146  0.00  0.00      C2   O
ATOM   3608  CB  LEU A 353     -14.392 -12.437   9.218  0.00  0.00      C2   C
ATOM   3609  CG  LEU A 353     -14.720 -11.571  10.450  0.00  0.00      C2   C
ATOM   3610  CD1 LEU A 353     -16.182 -11.134  10.483  0.00  0.00      C2   C
ATOM   3611  CD2 LEU A 353     -14.274 -12.163  11.807  0.00  0.00      C2   C
ATOM   3612  H   LEU A 353     -12.253 -11.086   8.896  0.00  0.00      C2   H
ATOM   3613  HA  LEU A 353     -12.834 -13.721  10.051  0.00  0.00      C2   H
ATOM   3614  HB3 LEU A 353     -15.211 -13.156   9.175  0.00  0.00      C2   H
ATOM   3615  HB2 LEU A 353     -14.456 -11.862   8.294  0.00  0.00      C2   H
ATOM   3616  HG  LEU A 353     -14.139 -10.650  10.399  0.00  0.00      C2   H
ATOM   3617 HD11 LEU A 353     -16.805 -11.691   9.783  0.00  0.00      C2   H
ATOM   3618 HD12 LEU A 353     -16.756 -11.220  11.406  0.00  0.00      C2   H
ATOM   3619 HD13 LEU A 353     -16.277 -10.078  10.233  0.00  0.00      C2   H
ATOM   3620 HD21 LEU A 353     -13.631 -13.039  11.724  0.00  0.00      C2   H
ATOM   3621 HD22 LEU A 353     -13.599 -11.457  12.289  0.00  0.00      C2   H
ATOM   3622 HD23 LEU A 353     -15.079 -12.320  12.525  0.00  0.00      C2   H
ATOM   3623  N   PHE A 354     -12.003 -13.730   7.078  0.00  0.00      C2   N
ATOM   3624  CA  PHE A 354     -11.390 -14.546   6.111  0.00  0.00      C2   C
ATOM   3625  C   PHE A 354      -9.933 -14.048   5.925  0.00  0.00      C2   C
ATOM   3626  O   PHE A 354      -9.542 -13.020   6.548  0.00  0.00      C2   O
ATOM   3627  CB  PHE A 354     -11.969 -14.288   4.706  0.00  0.00      C2   C
ATOM   3628  CG  PHE A 354     -13.323 -14.908   4.498  0.00  0.00      C2   C
ATOM   3629  CD1 PHE A 354     -13.496 -16.344   4.601  0.00  0.00      C2   C
ATOM   3630  CD2 PHE A 354     -14.451 -14.121   4.098  0.00  0.00      C2   C
ATOM   3631  CE1 PHE A 354     -14.831 -16.837   4.491  0.00  0.00      C2   C
ATOM   3632  CE2 PHE A 354     -15.723 -14.715   3.809  0.00  0.00      C2   C
ATOM   3633  CZ  PHE A 354     -15.942 -16.039   4.186  0.00  0.00      C2   C
ATOM   3634  H   PHE A 354     -11.831 -12.741   7.184  0.00  0.00      C2   H
ATOM   3635  HA  PHE A 354     -11.361 -15.585   6.441  0.00  0.00      C2   H
ATOM   3636  HB3 PHE A 354     -11.316 -14.755   3.969  0.00  0.00      C2   H
ATOM   3637  HB2 PHE A 354     -11.932 -13.237   4.419  0.00  0.00      C2   H
ATOM   3638  HD1 PHE A 354     -12.715 -17.072   4.762  0.00  0.00      C2   H
ATOM   3639  HD2 PHE A 354     -14.260 -13.068   3.952  0.00  0.00      C2   H
ATOM   3640  HE1 PHE A 354     -14.971 -17.892   4.676  0.00  0.00      C2   H
ATOM   3641  HE2 PHE A 354     -16.603 -14.182   3.481  0.00  0.00      C2   H
ATOM   3642  HZ  PHE A 354     -16.952 -16.419   4.139  0.00  0.00      C2   H
ATOM   3643  N   NMA A 354      -9.069 -14.828   5.264  0.00  0.00      C2   N
ATOM   3644  CA  NMA A 354      -9.226 -16.158   4.762  0.00  0.00      C2   C
ATOM   3645  H   NMA A 354      -8.144 -14.429   5.199  0.00  0.00      C2   H
ATOM   3646  1HA NMA A 354      -8.670 -16.638   5.568  0.00  0.00      C2   H
ATOM   3647  2HA NMA A 354     -10.186 -16.619   4.528  0.00  0.00      C2   H
ATOM   3648  3HA NMA A 354      -8.631 -16.259   3.855  0.00  0.00      C2   H
ATOM   3649  CH3 ACE B   1      28.834  -7.360 -50.403  0.00  0.00      C2   C
ATOM   3650  C   ACE B   1      30.278  -7.424 -49.891  0.00  0.00      C2   C
ATOM   3651  O   ACE B   1      30.390  -7.523 -48.697  0.00  0.00      C2   O
ATOM   3652  1H  ACE B   1      28.670  -7.871 -51.352  0.00  0.00      C2   H
ATOM   3653  2H  ACE B   1      28.136  -7.848 -49.722  0.00  0.00      C2   H
ATOM   3654  3H  ACE B   1      28.369  -6.378 -50.478  0.00  0.00      C2   H
ATOM   3655  N   SER B   2      31.315  -7.450 -50.676  0.00  0.00      C2   N
ATOM   3656  CA  SER B   2      32.686  -7.589 -50.191  0.00  0.00      C2   C
ATOM   3657  C   SER B   2      33.147  -6.526 -49.184  0.00  0.00      C2   C
ATOM   3658  O   SER B   2      33.811  -6.838 -48.241  0.00  0.00      C2   O
ATOM   3659  CB  SER B   2      33.552  -7.664 -51.442  0.00  0.00      C2   C
ATOM   3660  OG  SER B   2      33.564  -6.506 -52.291  0.00  0.00      C2   O
ATOM   3661  H2  SER B   2      31.306  -7.378 -51.683  0.00  0.00      C2   H
ATOM   3662  HA  SER B   2      32.700  -8.549 -49.673  0.00  0.00      C2   H
ATOM   3663  HB3 SER B   2      33.234  -8.575 -51.949  0.00  0.00      C2   H
ATOM   3664  HB2 SER B   2      34.594  -7.848 -51.179  0.00  0.00      C2   H
ATOM   3665  HG  SER B   2      32.909  -6.524 -52.992  0.00  0.00      C2   H
ATOM   3666  N   GLU B   3      32.777  -5.277 -49.409  0.00  0.00      C2   N
ATOM   3667  CA  GLU B   3      33.234  -4.192 -48.547  0.00  0.00      C2   C
ATOM   3668  C   GLU B   3      32.528  -4.305 -47.126  0.00  0.00      C2   C
ATOM   3669  O   GLU B   3      33.128  -3.887 -46.168  0.00  0.00      C2   O
ATOM   3670  CB  GLU B   3      32.925  -2.827 -49.189  0.00  0.00      C2   C
ATOM   3671  CG  GLU B   3      33.179  -1.596 -48.323  0.00  0.00      C2   C
ATOM   3672  CD  GLU B   3      33.147  -0.245 -49.047  0.00  0.00      C2   C
ATOM   3673  OE1 GLU B   3      32.951  -0.189 -50.251  0.00  0.00      C2   O
ATOM   3674  OE2 GLU B   3      33.332   0.782 -48.335  0.00  0.00      C2   O
ATOM   3675  H   GLU B   3      32.049  -5.160 -50.100  0.00  0.00      C2   H
ATOM   3676  HA  GLU B   3      34.304  -4.165 -48.344  0.00  0.00      C2   H
ATOM   3677  HB3 GLU B   3      31.918  -2.796 -49.606  0.00  0.00      C2   H
ATOM   3678  HB2 GLU B   3      33.535  -2.796 -50.092  0.00  0.00      C2   H
ATOM   3679  HG3 GLU B   3      34.171  -1.766 -47.905  0.00  0.00      C2   H
ATOM   3680  HG2 GLU B   3      32.497  -1.421 -47.491  0.00  0.00      C2   H
ATOM   3681  N   LEU B   4      31.333  -4.975 -47.052  0.00  0.00      C2   N
ATOM   3682  CA  LEU B   4      30.603  -5.130 -45.792  0.00  0.00      C2   C
ATOM   3683  C   LEU B   4      31.377  -5.984 -44.770  0.00  0.00      C2   C
ATOM   3684  O   LEU B   4      31.090  -5.919 -43.576  0.00  0.00      C2   O
ATOM   3685  CB  LEU B   4      29.232  -5.641 -46.043  0.00  0.00      C2   C
ATOM   3686  CG  LEU B   4      28.210  -4.703 -46.800  0.00  0.00      C2   C
ATOM   3687  CD1 LEU B   4      26.970  -5.470 -47.489  0.00  0.00      C2   C
ATOM   3688  CD2 LEU B   4      27.827  -3.414 -46.090  0.00  0.00      C2   C
ATOM   3689  H   LEU B   4      31.024  -5.574 -47.804  0.00  0.00      C2   H
ATOM   3690  HA  LEU B   4      30.378  -4.150 -45.371  0.00  0.00      C2   H
ATOM   3691  HB3 LEU B   4      28.799  -5.925 -45.084  0.00  0.00      C2   H
ATOM   3692  HB2 LEU B   4      29.255  -6.510 -46.701  0.00  0.00      C2   H
ATOM   3693  HG  LEU B   4      28.874  -4.341 -47.585  0.00  0.00      C2   H
ATOM   3694 HD11 LEU B   4      27.004  -5.212 -48.547  0.00  0.00      C2   H
ATOM   3695 HD12 LEU B   4      27.053  -6.549 -47.355  0.00  0.00      C2   H
ATOM   3696 HD13 LEU B   4      25.992  -5.191 -47.096  0.00  0.00      C2   H
ATOM   3697 HD21 LEU B   4      26.742  -3.451 -45.991  0.00  0.00      C2   H
ATOM   3698 HD22 LEU B   4      28.213  -3.234 -45.087  0.00  0.00      C2   H
ATOM   3699 HD23 LEU B   4      28.138  -2.535 -46.655  0.00  0.00      C2   H
ATOM   3700  N   ASP B   5      32.317  -6.788 -45.302  0.00  0.00      C2   N
ATOM   3701  CA  ASP B   5      33.343  -7.627 -44.572  0.00  0.00      C2   C
ATOM   3702  C   ASP B   5      34.411  -6.869 -43.755  0.00  0.00      C2   C
ATOM   3703  O   ASP B   5      34.547  -7.099 -42.591  0.00  0.00      C2   O
ATOM   3704  CB  ASP B   5      34.054  -8.764 -45.463  0.00  0.00      C2   C
ATOM   3705  CG  ASP B   5      33.072  -9.813 -45.979  0.00  0.00      C2   C
ATOM   3706  OD1 ASP B   5      31.879  -9.876 -45.563  0.00  0.00      C2   O
ATOM   3707  OD2 ASP B   5      33.530 -10.687 -46.728  0.00  0.00      C2   O
ATOM   3708  H   ASP B   5      32.393  -6.689 -46.305  0.00  0.00      C2   H
ATOM   3709  HA  ASP B   5      32.874  -8.215 -43.784  0.00  0.00      C2   H
ATOM   3710  HB3 ASP B   5      34.872  -9.233 -44.917  0.00  0.00      C2   H
ATOM   3711  HB2 ASP B   5      34.584  -8.301 -46.295  0.00  0.00      C2   H
ATOM   3712  N   GLN B   6      34.958  -5.828 -44.418  0.00  0.00      C2   N
ATOM   3713  CA  GLN B   6      35.944  -4.924 -43.847  0.00  0.00      C2   C
ATOM   3714  C   GLN B   6      35.314  -4.036 -42.693  0.00  0.00      C2   C
ATOM   3715  O   GLN B   6      35.805  -3.932 -41.595  0.00  0.00      C2   O
ATOM   3716  CB  GLN B   6      36.539  -4.080 -44.922  0.00  0.00      C2   C
ATOM   3717  CG  GLN B   6      37.197  -4.814 -46.116  0.00  0.00      C2   C
ATOM   3718  CD  GLN B   6      38.489  -5.620 -45.833  0.00  0.00      C2   C
ATOM   3719  OE1 GLN B   6      38.890  -6.535 -46.624  0.00  0.00      C2   O
ATOM   3720  NE2 GLN B   6      39.132  -5.418 -44.677  0.00  0.00      C2   N
ATOM   3721  H   GLN B   6      34.540  -5.633 -45.316  0.00  0.00      C2   H
ATOM   3722  HA  GLN B   6      36.798  -5.442 -43.411  0.00  0.00      C2   H
ATOM   3723  HB3 GLN B   6      37.276  -3.474 -44.395  0.00  0.00      C2   H
ATOM   3724  HB2 GLN B   6      35.718  -3.452 -45.267  0.00  0.00      C2   H
ATOM   3725  HG3 GLN B   6      37.432  -4.034 -46.839  0.00  0.00      C2   H
ATOM   3726  HG2 GLN B   6      36.591  -5.492 -46.717  0.00  0.00      C2   H
ATOM   3727 HE22 GLN B   6      40.027  -5.870 -44.564  0.00  0.00      C2   H
ATOM   3728 HE21 GLN B   6      38.735  -4.604 -44.228  0.00  0.00      C2   H
ATOM   3729  N   LEU B   7      34.106  -3.602 -43.022  0.00  0.00      C2   N
ATOM   3730  CA  LEU B   7      33.215  -2.721 -42.260  0.00  0.00      C2   C
ATOM   3731  C   LEU B   7      32.776  -3.445 -40.927  0.00  0.00      C2   C
ATOM   3732  O   LEU B   7      32.948  -2.863 -39.884  0.00  0.00      C2   O
ATOM   3733  CB  LEU B   7      31.986  -2.443 -43.209  0.00  0.00      C2   C
ATOM   3734  CG  LEU B   7      32.138  -1.433 -44.420  0.00  0.00      C2   C
ATOM   3735  CD1 LEU B   7      30.892  -1.503 -45.308  0.00  0.00      C2   C
ATOM   3736  CD2 LEU B   7      32.512   0.082 -44.097  0.00  0.00      C2   C
ATOM   3737  H   LEU B   7      33.693  -3.861 -43.906  0.00  0.00      C2   H
ATOM   3738  HA  LEU B   7      33.703  -1.776 -42.021  0.00  0.00      C2   H
ATOM   3739  HB3 LEU B   7      31.232  -2.017 -42.546  0.00  0.00      C2   H
ATOM   3740  HB2 LEU B   7      31.513  -3.367 -43.543  0.00  0.00      C2   H
ATOM   3741  HG  LEU B   7      32.958  -1.849 -45.005  0.00  0.00      C2   H
ATOM   3742 HD11 LEU B   7      31.024  -2.154 -46.173  0.00  0.00      C2   H
ATOM   3743 HD12 LEU B   7      30.013  -1.910 -44.807  0.00  0.00      C2   H
ATOM   3744 HD13 LEU B   7      30.457  -0.565 -45.651  0.00  0.00      C2   H
ATOM   3745 HD21 LEU B   7      33.319   0.091 -43.365  0.00  0.00      C2   H
ATOM   3746 HD22 LEU B   7      32.928   0.712 -44.883  0.00  0.00      C2   H
ATOM   3747 HD23 LEU B   7      31.700   0.645 -43.637  0.00  0.00      C2   H
ATOM   3748  N   ARG B   8      32.409  -4.751 -40.958  0.00  0.00      C2   N
ATOM   3749  CA  ARG B   8      32.083  -5.639 -39.848  0.00  0.00      C2   C
ATOM   3750  C   ARG B   8      33.374  -5.990 -39.053  0.00  0.00      C2   C
ATOM   3751  O   ARG B   8      33.280  -6.001 -37.814  0.00  0.00      C2   O
ATOM   3752  CB  ARG B   8      31.460  -6.870 -40.423  0.00  0.00      C2   C
ATOM   3753  CG  ARG B   8      30.939  -7.966 -39.399  0.00  0.00      C2   C
ATOM   3754  CD  ARG B   8      30.840  -9.332 -40.022  0.00  0.00      C2   C
ATOM   3755  NE  ARG B   8      29.880  -9.267 -41.147  0.00  0.00      C2   N
ATOM   3756  CZ  ARG B   8      30.128  -9.383 -42.426  0.00  0.00      C2   C
ATOM   3757  NH1 ARG B   8      31.302  -9.826 -42.864  0.00  0.00      C2   N
ATOM   3758  NH2 ARG B   8      29.169  -8.878 -43.234  0.00  0.00      C2   N
ATOM   3759  H   ARG B   8      32.492  -5.279 -41.815  0.00  0.00      C2   H
ATOM   3760  HA  ARG B   8      31.444  -5.033 -39.205  0.00  0.00      C2   H
ATOM   3761  HB3 ARG B   8      32.196  -7.209 -41.152  0.00  0.00      C2   H
ATOM   3762  HB2 ARG B   8      30.596  -6.732 -41.073  0.00  0.00      C2   H
ATOM   3763  HG3 ARG B   8      30.095  -7.689 -38.767  0.00  0.00      C2   H
ATOM   3764  HG2 ARG B   8      31.725  -8.060 -38.650  0.00  0.00      C2   H
ATOM   3765  HD3 ARG B   8      30.363  -9.987 -39.292  0.00  0.00      C2   H
ATOM   3766  HD2 ARG B   8      31.831  -9.742 -40.214  0.00  0.00      C2   H
ATOM   3767  HE  ARG B   8      28.994  -8.909 -40.820  0.00  0.00      C2   H
ATOM   3768 HH12 ARG B   8      31.500  -9.983 -43.842  0.00  0.00      C2   H
ATOM   3769 HH11 ARG B   8      32.111 -10.050 -42.303  0.00  0.00      C2   H
ATOM   3770 HH22 ARG B   8      29.387  -8.677 -44.200  0.00  0.00      C2   H
ATOM   3771 HH21 ARG B   8      28.334  -8.379 -42.962  0.00  0.00      C2   H
ATOM   3772  N   GLN B   9      34.561  -6.202 -39.663  0.00  0.00      C2   N
ATOM   3773  CA  GLN B   9      35.912  -6.299 -38.998  0.00  0.00      C2   C
ATOM   3774  C   GLN B   9      36.450  -5.061 -38.201  0.00  0.00      C2   C
ATOM   3775  O   GLN B   9      37.005  -5.236 -37.090  0.00  0.00      C2   O
ATOM   3776  CB  GLN B   9      36.905  -6.851 -40.058  0.00  0.00      C2   C
ATOM   3777  CG  GLN B   9      38.416  -6.948 -39.698  0.00  0.00      C2   C
ATOM   3778  CD  GLN B   9      39.296  -7.124 -40.955  0.00  0.00      C2   C
ATOM   3779  OE1 GLN B   9      39.655  -6.204 -41.647  0.00  0.00      C2   O
ATOM   3780  NE2 GLN B   9      39.786  -8.321 -41.185  0.00  0.00      C2   N
ATOM   3781  H   GLN B   9      34.635  -6.340 -40.661  0.00  0.00      C2   H
ATOM   3782  HA  GLN B   9      35.989  -7.035 -38.198  0.00  0.00      C2   H
ATOM   3783  HB3 GLN B   9      36.830  -6.209 -40.935  0.00  0.00      C2   H
ATOM   3784  HB2 GLN B   9      36.629  -7.868 -40.338  0.00  0.00      C2   H
ATOM   3785  HG3 GLN B   9      38.555  -7.774 -39.000  0.00  0.00      C2   H
ATOM   3786  HG2 GLN B   9      38.809  -6.082 -39.165  0.00  0.00      C2   H
ATOM   3787 HE22 GLN B   9      40.539  -8.515 -41.830  0.00  0.00      C2   H
ATOM   3788 HE21 GLN B   9      39.690  -8.999 -40.443  0.00  0.00      C2   H
ATOM   3789  N   GLU B  10      36.309  -3.861 -38.875  0.00  0.00      C2   N
ATOM   3790  CA  GLU B  10      36.807  -2.594 -38.453  0.00  0.00      C2   C
ATOM   3791  C   GLU B  10      35.910  -1.998 -37.335  0.00  0.00      C2   C
ATOM   3792  O   GLU B  10      36.480  -1.540 -36.316  0.00  0.00      C2   O
ATOM   3793  CB  GLU B  10      36.975  -1.698 -39.712  0.00  0.00      C2   C
ATOM   3794  CG  GLU B  10      37.576  -0.276 -39.398  0.00  0.00      C2   C
ATOM   3795  CD  GLU B  10      38.103   0.475 -40.670  0.00  0.00      C2   C
ATOM   3796  OE1 GLU B  10      37.784   1.704 -40.819  0.00  0.00      C2   O
ATOM   3797  OE2 GLU B  10      39.106   0.022 -41.260  0.00  0.00      C2   O
ATOM   3798  H   GLU B  10      36.107  -3.985 -39.857  0.00  0.00      C2   H
ATOM   3799  HA  GLU B  10      37.809  -2.706 -38.039  0.00  0.00      C2   H
ATOM   3800  HB3 GLU B  10      36.002  -1.612 -40.198  0.00  0.00      C2   H
ATOM   3801  HB2 GLU B  10      37.626  -2.126 -40.474  0.00  0.00      C2   H
ATOM   3802  HG3 GLU B  10      38.392  -0.538 -38.725  0.00  0.00      C2   H
ATOM   3803  HG2 GLU B  10      36.802   0.264 -38.852  0.00  0.00      C2   H
ATOM   3804  N   ALA B  11      34.579  -2.177 -37.442  0.00  0.00      C2   N
ATOM   3805  CA  ALA B  11      33.533  -2.023 -36.347  0.00  0.00      C2   C
ATOM   3806  C   ALA B  11      33.802  -2.896 -35.123  0.00  0.00      C2   C
ATOM   3807  O   ALA B  11      33.640  -2.421 -33.994  0.00  0.00      C2   O
ATOM   3808  CB  ALA B  11      32.191  -2.439 -37.028  0.00  0.00      C2   C
ATOM   3809  H   ALA B  11      34.219  -2.584 -38.293  0.00  0.00      C2   H
ATOM   3810  HA  ALA B  11      33.421  -0.995 -36.000  0.00  0.00      C2   H
ATOM   3811  HB1 ALA B  11      31.510  -2.636 -36.200  0.00  0.00      C2   H
ATOM   3812  HB2 ALA B  11      31.653  -1.590 -37.451  0.00  0.00      C2   H
ATOM   3813  HB3 ALA B  11      32.180  -3.412 -37.519  0.00  0.00      C2   H
ATOM   3814  N   GLU B  12      34.149  -4.162 -35.387  0.00  0.00      C2   N
ATOM   3815  CA  GLU B  12      34.499  -5.160 -34.283  0.00  0.00      C2   C
ATOM   3816  C   GLU B  12      35.713  -4.668 -33.510  0.00  0.00      C2   C
ATOM   3817  O   GLU B  12      35.538  -4.441 -32.298  0.00  0.00      C2   O
ATOM   3818  CB  GLU B  12      34.571  -6.626 -34.951  0.00  0.00      C2   C
ATOM   3819  CG  GLU B  12      35.437  -7.638 -34.082  0.00  0.00      C2   C
ATOM   3820  CD  GLU B  12      34.683  -8.126 -32.858  0.00  0.00      C2   C
ATOM   3821  OE1 GLU B  12      35.229  -9.027 -32.209  0.00  0.00      C2   O
ATOM   3822  OE2 GLU B  12      33.578  -7.608 -32.564  0.00  0.00      C2   O
ATOM   3823  H   GLU B  12      34.267  -4.551 -36.311  0.00  0.00      C2   H
ATOM   3824  HA  GLU B  12      33.618  -5.208 -33.644  0.00  0.00      C2   H
ATOM   3825  HB3 GLU B  12      35.035  -6.642 -35.937  0.00  0.00      C2   H
ATOM   3826  HB2 GLU B  12      33.642  -7.190 -35.039  0.00  0.00      C2   H
ATOM   3827  HG3 GLU B  12      36.449  -7.290 -33.873  0.00  0.00      C2   H
ATOM   3828  HG2 GLU B  12      35.804  -8.566 -34.521  0.00  0.00      C2   H
ATOM   3829  N   GLN B  13      36.879  -4.615 -34.114  0.00  0.00      C2   N
ATOM   3830  CA  GLN B  13      38.155  -4.062 -33.606  0.00  0.00      C2   C
ATOM   3831  C   GLN B  13      38.049  -2.734 -32.844  0.00  0.00      C2   C
ATOM   3832  O   GLN B  13      38.786  -2.562 -31.843  0.00  0.00      C2   O
ATOM   3833  CB  GLN B  13      39.140  -3.944 -34.740  0.00  0.00      C2   C
ATOM   3834  CG  GLN B  13      39.676  -5.274 -35.314  0.00  0.00      C2   C
ATOM   3835  CD  GLN B  13      40.606  -5.085 -36.535  0.00  0.00      C2   C
ATOM   3836  OE1 GLN B  13      41.099  -3.986 -36.822  0.00  0.00      C2   O
ATOM   3837  NE2 GLN B  13      41.025  -6.181 -37.157  0.00  0.00      C2   N
ATOM   3838  H   GLN B  13      36.899  -4.913 -35.079  0.00  0.00      C2   H
ATOM   3839  HA  GLN B  13      38.430  -4.801 -32.854  0.00  0.00      C2   H
ATOM   3840  HB3 GLN B  13      40.003  -3.343 -34.451  0.00  0.00      C2   H
ATOM   3841  HB2 GLN B  13      38.589  -3.514 -35.576  0.00  0.00      C2   H
ATOM   3842  HG3 GLN B  13      38.847  -5.893 -35.658  0.00  0.00      C2   H
ATOM   3843  HG2 GLN B  13      40.211  -5.864 -34.570  0.00  0.00      C2   H
ATOM   3844 HE22 GLN B  13      41.622  -6.115 -37.969  0.00  0.00      C2   H
ATOM   3845 HE21 GLN B  13      40.640  -7.073 -36.878  0.00  0.00      C2   H
ATOM   3846  N   LEU B  14      37.248  -1.769 -33.321  0.00  0.00      C2   N
ATOM   3847  CA  LEU B  14      36.950  -0.532 -32.674  0.00  0.00      C2   C
ATOM   3848  C   LEU B  14      36.187  -0.634 -31.390  0.00  0.00      C2   C
ATOM   3849  O   LEU B  14      36.662  -0.113 -30.327  0.00  0.00      C2   O
ATOM   3850  CB  LEU B  14      36.059   0.424 -33.607  0.00  0.00      C2   C
ATOM   3851  CG  LEU B  14      36.819   1.119 -34.753  0.00  0.00      C2   C
ATOM   3852  CD1 LEU B  14      35.860   1.736 -35.796  0.00  0.00      C2   C
ATOM   3853  CD2 LEU B  14      37.674   2.234 -34.185  0.00  0.00      C2   C
ATOM   3854  H   LEU B  14      36.727  -2.037 -34.144  0.00  0.00      C2   H
ATOM   3855  HA  LEU B  14      37.931  -0.120 -32.436  0.00  0.00      C2   H
ATOM   3856  HB3 LEU B  14      35.546   1.183 -33.017  0.00  0.00      C2   H
ATOM   3857  HB2 LEU B  14      35.147  -0.095 -33.900  0.00  0.00      C2   H
ATOM   3858  HG  LEU B  14      37.336   0.307 -35.264  0.00  0.00      C2   H
ATOM   3859 HD11 LEU B  14      35.447   2.736 -35.659  0.00  0.00      C2   H
ATOM   3860 HD12 LEU B  14      36.425   1.680 -36.726  0.00  0.00      C2   H
ATOM   3861 HD13 LEU B  14      35.046   1.014 -35.860  0.00  0.00      C2   H
ATOM   3862 HD21 LEU B  14      36.964   3.053 -34.066  0.00  0.00      C2   H
ATOM   3863 HD22 LEU B  14      37.996   1.963 -33.179  0.00  0.00      C2   H
ATOM   3864 HD23 LEU B  14      38.589   2.607 -34.645  0.00  0.00      C2   H
ATOM   3865  N   LYS B  15      35.066  -1.436 -31.370  0.00  0.00      C2   N
ATOM   3866  CA  LYS B  15      34.416  -1.719 -30.111  0.00  0.00      C2   C
ATOM   3867  C   LYS B  15      35.410  -2.421 -29.063  0.00  0.00      C2   C
ATOM   3868  O   LYS B  15      35.509  -2.034 -27.900  0.00  0.00      C2   O
ATOM   3869  CB  LYS B  15      33.157  -2.573 -30.374  0.00  0.00      C2   C
ATOM   3870  CG  LYS B  15      31.997  -1.831 -31.119  0.00  0.00      C2   C
ATOM   3871  CD  LYS B  15      30.940  -2.835 -31.590  0.00  0.00      C2   C
ATOM   3872  CE  LYS B  15      30.394  -3.922 -30.654  0.00  0.00      C2   C
ATOM   3873  NZ  LYS B  15      29.535  -4.881 -31.361  0.00  0.00      C2   N
ATOM   3874  H   LYS B  15      34.829  -1.926 -32.221  0.00  0.00      C2   H
ATOM   3875  HA  LYS B  15      33.960  -0.877 -29.590  0.00  0.00      C2   H
ATOM   3876  HB3 LYS B  15      32.861  -2.954 -29.396  0.00  0.00      C2   H
ATOM   3877  HB2 LYS B  15      33.354  -3.508 -30.898  0.00  0.00      C2   H
ATOM   3878  HG3 LYS B  15      32.333  -1.107 -31.862  0.00  0.00      C2   H
ATOM   3879  HG2 LYS B  15      31.459  -1.295 -30.338  0.00  0.00      C2   H
ATOM   3880  HD3 LYS B  15      31.267  -3.277 -32.531  0.00  0.00      C2   H
ATOM   3881  HD2 LYS B  15      29.988  -2.360 -31.822  0.00  0.00      C2   H
ATOM   3882  HE3 LYS B  15      29.770  -3.501 -29.867  0.00  0.00      C2   H
ATOM   3883  HE2 LYS B  15      31.108  -4.513 -30.080  0.00  0.00      C2   H
ATOM   3884  HZ1 LYS B  15      29.998  -5.388 -32.101  0.00  0.00      C2   H
ATOM   3885  HZ2 LYS B  15      29.181  -5.509 -30.653  0.00  0.00      C2   H
ATOM   3886  HZ3 LYS B  15      28.727  -4.456 -31.792  0.00  0.00      C2   H
ATOM   3887  N   ASN B  16      36.247  -3.364 -29.579  0.00  0.00      C2   N
ATOM   3888  CA  ASN B  16      37.417  -4.014 -28.813  0.00  0.00      C2   C
ATOM   3889  C   ASN B  16      38.341  -3.007 -28.171  0.00  0.00      C2   C
ATOM   3890  O   ASN B  16      38.849  -3.222 -27.113  0.00  0.00      C2   O
ATOM   3891  CB  ASN B  16      38.288  -4.967 -29.677  0.00  0.00      C2   C
ATOM   3892  CG  ASN B  16      37.631  -6.348 -29.948  0.00  0.00      C2   C
ATOM   3893  OD1 ASN B  16      36.599  -6.694 -29.243  0.00  0.00      C2   O
ATOM   3894  ND2 ASN B  16      38.112  -7.037 -30.969  0.00  0.00      C2   N
ATOM   3895  H   ASN B  16      36.072  -3.821 -30.463  0.00  0.00      C2   H
ATOM   3896  HA  ASN B  16      36.863  -4.411 -27.962  0.00  0.00      C2   H
ATOM   3897  HB3 ASN B  16      39.091  -5.255 -28.998  0.00  0.00      C2   H
ATOM   3898  HB2 ASN B  16      38.728  -4.508 -30.562  0.00  0.00      C2   H
ATOM   3899 HD22 ASN B  16      37.676  -7.920 -31.193  0.00  0.00      C2   H
ATOM   3900 HD21 ASN B  16      38.963  -6.734 -31.422  0.00  0.00      C2   H
ATOM   3901  N   GLN B  17      38.622  -1.917 -28.897  0.00  0.00      C2   N
ATOM   3902  CA  GLN B  17      39.577  -0.836 -28.546  0.00  0.00      C2   C
ATOM   3903  C   GLN B  17      38.920   0.157 -27.535  0.00  0.00      C2   C
ATOM   3904  O   GLN B  17      39.610   0.434 -26.577  0.00  0.00      C2   O
ATOM   3905  CB  GLN B  17      40.072  -0.166 -29.813  0.00  0.00      C2   C
ATOM   3906  CG  GLN B  17      41.094   0.899 -29.641  0.00  0.00      C2   C
ATOM   3907  CD  GLN B  17      41.381   1.890 -30.784  0.00  0.00      C2   C
ATOM   3908  OE1 GLN B  17      41.300   1.371 -31.898  0.00  0.00      C2   O
ATOM   3909  NE2 GLN B  17      41.719   3.111 -30.526  0.00  0.00      C2   N
ATOM   3910  H   GLN B  17      38.027  -1.732 -29.692  0.00  0.00      C2   H
ATOM   3911  HA  GLN B  17      40.382  -1.426 -28.107  0.00  0.00      C2   H
ATOM   3912  HB3 GLN B  17      39.281   0.281 -30.414  0.00  0.00      C2   H
ATOM   3913  HB2 GLN B  17      40.498  -0.869 -30.528  0.00  0.00      C2   H
ATOM   3914  HG3 GLN B  17      42.103   0.523 -29.472  0.00  0.00      C2   H
ATOM   3915  HG2 GLN B  17      40.867   1.541 -28.790  0.00  0.00      C2   H
ATOM   3916 HE22 GLN B  17      41.873   3.673 -31.351  0.00  0.00      C2   H
ATOM   3917 HE21 GLN B  17      41.849   3.325 -29.548  0.00  0.00      C2   H
ATOM   3918  N   ILE B  18      37.679   0.602 -27.799  0.00  0.00      C2   N
ATOM   3919  CA  ILE B  18      36.802   1.387 -26.919  0.00  0.00      C2   C
ATOM   3920  C   ILE B  18      36.588   0.708 -25.522  0.00  0.00      C2   C
ATOM   3921  O   ILE B  18      36.767   1.482 -24.553  0.00  0.00      C2   O
ATOM   3922  CB  ILE B  18      35.529   1.680 -27.700  0.00  0.00      C2   C
ATOM   3923  CG1 ILE B  18      35.869   2.705 -28.785  0.00  0.00      C2   C
ATOM   3924  CG2 ILE B  18      34.396   2.117 -26.735  0.00  0.00      C2   C
ATOM   3925  CD1 ILE B  18      34.916   2.949 -29.943  0.00  0.00      C2   C
ATOM   3926  H   ILE B  18      37.346   0.447 -28.739  0.00  0.00      C2   H
ATOM   3927  HA  ILE B  18      37.274   2.348 -26.715  0.00  0.00      C2   H
ATOM   3928  HB  ILE B  18      35.219   0.783 -28.236  0.00  0.00      C2   H
ATOM   3929 HG13 ILE B  18      36.701   2.290 -29.354  0.00  0.00      C2   H
ATOM   3930 HG12 ILE B  18      36.154   3.685 -28.402  0.00  0.00      C2   H
ATOM   3931 HG21 ILE B  18      33.745   1.295 -26.437  0.00  0.00      C2   H
ATOM   3932 HG22 ILE B  18      34.759   2.560 -25.808  0.00  0.00      C2   H
ATOM   3933 HG23 ILE B  18      33.798   2.798 -27.341  0.00  0.00      C2   H
ATOM   3934 HD11 ILE B  18      34.206   3.772 -29.856  0.00  0.00      C2   H
ATOM   3935 HD12 ILE B  18      35.294   3.069 -30.958  0.00  0.00      C2   H
ATOM   3936 HD13 ILE B  18      34.208   2.121 -29.914  0.00  0.00      C2   H
ATOM   3937  N   ARG B  19      36.409  -0.601 -25.441  0.00  0.00      C2   N
ATOM   3938  CA  ARG B  19      36.331  -1.414 -24.307  0.00  0.00      C2   C
ATOM   3939  C   ARG B  19      37.514  -1.168 -23.374  0.00  0.00      C2   C
ATOM   3940  O   ARG B  19      37.363  -0.800 -22.249  0.00  0.00      C2   O
ATOM   3941  CB  ARG B  19      36.153  -2.897 -24.764  0.00  0.00      C2   C
ATOM   3942  CG  ARG B  19      36.342  -4.008 -23.675  0.00  0.00      C2   C
ATOM   3943  CD  ARG B  19      36.651  -5.338 -24.387  0.00  0.00      C2   C
ATOM   3944  NE  ARG B  19      37.964  -5.432 -24.978  0.00  0.00      C2   N
ATOM   3945  CZ  ARG B  19      38.376  -6.350 -25.953  0.00  0.00      C2   C
ATOM   3946  NH1 ARG B  19      37.534  -7.318 -26.420  0.00  0.00      C2   N
ATOM   3947  NH2 ARG B  19      39.616  -6.179 -26.351  0.00  0.00      C2   N
ATOM   3948  H   ARG B  19      36.277  -1.057 -26.333  0.00  0.00      C2   H
ATOM   3949  HA  ARG B  19      35.532  -1.154 -23.612  0.00  0.00      C2   H
ATOM   3950  HB3 ARG B  19      36.920  -3.066 -25.520  0.00  0.00      C2   H
ATOM   3951  HB2 ARG B  19      35.173  -3.033 -25.222  0.00  0.00      C2   H
ATOM   3952  HG3 ARG B  19      35.523  -4.140 -22.967  0.00  0.00      C2   H
ATOM   3953  HG2 ARG B  19      37.262  -3.820 -23.121  0.00  0.00      C2   H
ATOM   3954  HD3 ARG B  19      36.018  -5.466 -25.266  0.00  0.00      C2   H
ATOM   3955  HD2 ARG B  19      36.213  -6.111 -23.756  0.00  0.00      C2   H
ATOM   3956  HE  ARG B  19      38.696  -4.845 -24.606  0.00  0.00      C2   H
ATOM   3957 HH12 ARG B  19      37.741  -8.090 -27.036  0.00  0.00      C2   H
ATOM   3958 HH11 ARG B  19      36.559  -7.277 -26.159  0.00  0.00      C2   H
ATOM   3959 HH22 ARG B  19      40.095  -6.853 -26.931  0.00  0.00      C2   H
ATOM   3960 HH21 ARG B  19      40.125  -5.405 -25.948  0.00  0.00      C2   H
ATOM   3961  N   ASP B  20      38.657  -1.513 -23.982  0.00  0.00      C2   N
ATOM   3962  CA  ASP B  20      40.029  -1.365 -23.296  0.00  0.00      C2   C
ATOM   3963  C   ASP B  20      40.435   0.081 -22.987  0.00  0.00      C2   C
ATOM   3964  O   ASP B  20      40.980   0.301 -21.891  0.00  0.00      C2   O
ATOM   3965  CB  ASP B  20      41.232  -2.168 -23.923  0.00  0.00      C2   C
ATOM   3966  CG  ASP B  20      40.979  -3.635 -24.285  0.00  0.00      C2   C
ATOM   3967  OD1 ASP B  20      39.923  -4.165 -23.832  0.00  0.00      C2   O
ATOM   3968  OD2 ASP B  20      41.721  -4.273 -24.990  0.00  0.00      C2   O
ATOM   3969  H   ASP B  20      38.706  -2.035 -24.845  0.00  0.00      C2   H
ATOM   3970  HA  ASP B  20      39.966  -1.842 -22.318  0.00  0.00      C2   H
ATOM   3971  HB3 ASP B  20      42.110  -2.136 -23.278  0.00  0.00      C2   H
ATOM   3972  HB2 ASP B  20      41.518  -1.673 -24.851  0.00  0.00      C2   H
ATOM   3973  N   ALA B  21      40.065   1.042 -23.846  0.00  0.00      C2   N
ATOM   3974  CA  ALA B  21      40.080   2.498 -23.602  0.00  0.00      C2   C
ATOM   3975  C   ALA B  21      39.363   2.867 -22.327  0.00  0.00      C2   C
ATOM   3976  O   ALA B  21      39.904   3.569 -21.475  0.00  0.00      C2   O
ATOM   3977  CB  ALA B  21      39.516   3.226 -24.814  0.00  0.00      C2   C
ATOM   3978  H   ALA B  21      39.660   0.764 -24.728  0.00  0.00      C2   H
ATOM   3979  HA  ALA B  21      41.088   2.911 -23.587  0.00  0.00      C2   H
ATOM   3980  HB1 ALA B  21      39.248   4.267 -24.635  0.00  0.00      C2   H
ATOM   3981  HB2 ALA B  21      40.358   3.129 -25.500  0.00  0.00      C2   H
ATOM   3982  HB3 ALA B  21      38.771   2.621 -25.330  0.00  0.00      C2   H
ATOM   3983  N   ARG B  22      38.084   2.485 -22.197  0.00  0.00      C2   N
ATOM   3984  CA  ARG B  22      37.285   2.877 -20.965  0.00  0.00      C2   C
ATOM   3985  C   ARG B  22      37.659   1.991 -19.766  0.00  0.00      C2   C
ATOM   3986  O   ARG B  22      37.411   2.419 -18.649  0.00  0.00      C2   O
ATOM   3987  CB  ARG B  22      35.840   2.447 -21.353  0.00  0.00      C2   C
ATOM   3988  CG  ARG B  22      35.268   3.431 -22.339  0.00  0.00      C2   C
ATOM   3989  CD  ARG B  22      33.878   3.075 -22.855  0.00  0.00      C2   C
ATOM   3990  NE  ARG B  22      33.364   4.182 -23.675  0.00  0.00      C2   N
ATOM   3991  CZ  ARG B  22      32.542   4.017 -24.711  0.00  0.00      C2   C
ATOM   3992  NH1 ARG B  22      31.912   2.866 -24.911  0.00  0.00      C2   N
ATOM   3993  NH2 ARG B  22      32.239   5.112 -25.374  0.00  0.00      C2   N
ATOM   3994  H   ARG B  22      37.481   2.098 -22.909  0.00  0.00      C2   H
ATOM   3995  HA  ARG B  22      37.339   3.910 -20.622  0.00  0.00      C2   H
ATOM   3996  HB3 ARG B  22      35.289   2.490 -20.413  0.00  0.00      C2   H
ATOM   3997  HB2 ARG B  22      35.565   1.478 -21.769  0.00  0.00      C2   H
ATOM   3998  HG3 ARG B  22      35.861   3.630 -23.232  0.00  0.00      C2   H
ATOM   3999  HG2 ARG B  22      35.276   4.423 -21.888  0.00  0.00      C2   H
ATOM   4000  HD3 ARG B  22      33.202   2.813 -22.041  0.00  0.00      C2   H
ATOM   4001  HD2 ARG B  22      33.997   2.176 -23.461  0.00  0.00      C2   H
ATOM   4002  HE  ARG B  22      33.771   5.091 -23.504  0.00  0.00      C2   H
ATOM   4003 HH12 ARG B  22      31.185   2.823 -25.610  0.00  0.00      C2   H
ATOM   4004 HH11 ARG B  22      32.244   1.972 -24.577  0.00  0.00      C2   H
ATOM   4005 HH22 ARG B  22      31.630   5.167 -26.178  0.00  0.00      C2   H
ATOM   4006 HH21 ARG B  22      32.670   6.020 -25.269  0.00  0.00      C2   H
ATOM   4007  N   LYS B  23      38.132   0.723 -20.003  0.00  0.00      C2   N
ATOM   4008  CA  LYS B  23      38.491  -0.212 -18.980  0.00  0.00      C2   C
ATOM   4009  C   LYS B  23      39.720   0.184 -18.134  0.00  0.00      C2   C
ATOM   4010  O   LYS B  23      39.601   0.259 -16.910  0.00  0.00      C2   O
ATOM   4011  CB  LYS B  23      38.711  -1.686 -19.481  0.00  0.00      C2   C
ATOM   4012  CG  LYS B  23      38.921  -2.838 -18.368  0.00  0.00      C2   C
ATOM   4013  CD  LYS B  23      37.720  -2.921 -17.416  0.00  0.00      C2   C
ATOM   4014  CE  LYS B  23      37.738  -4.168 -16.475  0.00  0.00      C2   C
ATOM   4015  NZ  LYS B  23      38.994  -4.285 -15.832  0.00  0.00      C2   N
ATOM   4016  H   LYS B  23      37.962   0.302 -20.905  0.00  0.00      C2   H
ATOM   4017  HA  LYS B  23      37.563  -0.246 -18.409  0.00  0.00      C2   H
ATOM   4018  HB3 LYS B  23      39.586  -1.794 -20.122  0.00  0.00      C2   H
ATOM   4019  HB2 LYS B  23      37.869  -2.011 -20.093  0.00  0.00      C2   H
ATOM   4020  HG3 LYS B  23      39.822  -2.621 -17.795  0.00  0.00      C2   H
ATOM   4021  HG2 LYS B  23      39.151  -3.773 -18.879  0.00  0.00      C2   H
ATOM   4022  HD3 LYS B  23      36.862  -2.956 -18.087  0.00  0.00      C2   H
ATOM   4023  HD2 LYS B  23      37.762  -2.010 -16.819  0.00  0.00      C2   H
ATOM   4024  HE3 LYS B  23      37.514  -5.050 -17.075  0.00  0.00      C2   H
ATOM   4025  HE2 LYS B  23      36.908  -4.134 -15.770  0.00  0.00      C2   H
ATOM   4026  HZ1 LYS B  23      39.751  -4.690 -16.364  0.00  0.00      C2   H
ATOM   4027  HZ2 LYS B  23      39.339  -3.473 -15.340  0.00  0.00      C2   H
ATOM   4028  HZ3 LYS B  23      38.899  -5.027 -15.154  0.00  0.00      C2   H
ATOM   4029  N   ALA B  24      40.781   0.594 -18.822  0.00  0.00      C2   N
ATOM   4030  CA  ALA B  24      41.978   1.220 -18.166  0.00  0.00      C2   C
ATOM   4031  C   ALA B  24      41.694   2.533 -17.501  0.00  0.00      C2   C
ATOM   4032  O   ALA B  24      42.337   2.859 -16.542  0.00  0.00      C2   O
ATOM   4033  CB  ALA B  24      43.024   1.348 -19.246  0.00  0.00      C2   C
ATOM   4034  H   ALA B  24      40.758   0.555 -19.831  0.00  0.00      C2   H
ATOM   4035  HA  ALA B  24      42.418   0.531 -17.445  0.00  0.00      C2   H
ATOM   4036  HB1 ALA B  24      42.490   1.716 -20.122  0.00  0.00      C2   H
ATOM   4037  HB2 ALA B  24      43.806   1.993 -18.846  0.00  0.00      C2   H
ATOM   4038  HB3 ALA B  24      43.508   0.376 -19.347  0.00  0.00      C2   H
ATOM   4039  N   CYS B  25      40.651   3.271 -17.978  0.00  0.00      C2   N
ATOM   4040  CA  CYS B  25      40.089   4.499 -17.340  0.00  0.00      C2   C
ATOM   4041  C   CYS B  25      39.292   4.194 -16.096  0.00  0.00      C2   C
ATOM   4042  O   CYS B  25      39.292   4.952 -15.083  0.00  0.00      C2   O
ATOM   4043  CB  CYS B  25      39.297   5.401 -18.307  0.00  0.00      C2   C
ATOM   4044  SG  CYS B  25      40.407   6.204 -19.476  0.00  0.00      C2   S
ATOM   4045  H   CYS B  25      40.175   2.964 -18.814  0.00  0.00      C2   H
ATOM   4046  HA  CYS B  25      40.955   5.066 -16.996  0.00  0.00      C2   H
ATOM   4047  HB3 CYS B  25      38.726   6.135 -17.737  0.00  0.00      C2   H
ATOM   4048  HB2 CYS B  25      38.622   4.754 -18.868  0.00  0.00      C2   H
ATOM   4049  HG  CYS B  25      40.362   5.213 -20.370  0.00  0.00      C2   H
ATOM   4050  N   ALA B  26      38.614   3.039 -16.072  0.00  0.00      C2   N
ATOM   4051  CA  ALA B  26      37.665   2.648 -15.052  0.00  0.00      C2   C
ATOM   4052  C   ALA B  26      38.453   1.948 -13.886  0.00  0.00      C2   C
ATOM   4053  O   ALA B  26      38.076   2.065 -12.696  0.00  0.00      C2   O
ATOM   4054  CB  ALA B  26      36.687   1.713 -15.695  0.00  0.00      C2   C
ATOM   4055  H   ALA B  26      38.590   2.560 -16.961  0.00  0.00      C2   H
ATOM   4056  HA  ALA B  26      37.167   3.524 -14.635  0.00  0.00      C2   H
ATOM   4057  HB1 ALA B  26      36.068   1.460 -14.834  0.00  0.00      C2   H
ATOM   4058  HB2 ALA B  26      36.058   1.975 -16.547  0.00  0.00      C2   H
ATOM   4059  HB3 ALA B  26      37.199   0.855 -16.131  0.00  0.00      C2   H
ATOM   4060  N   ASP B  27      39.398   1.129 -14.232  0.00  0.00      C2   N
ATOM   4061  CA  ASP B  27      40.312   0.383 -13.275  0.00  0.00      C2   C
ATOM   4062  C   ASP B  27      41.220   1.529 -12.608  0.00  0.00      C2   C
ATOM   4063  O   ASP B  27      42.448   1.623 -12.829  0.00  0.00      C2   O
ATOM   4064  CB  ASP B  27      41.219  -0.677 -13.924  0.00  0.00      C2   C
ATOM   4065  CG  ASP B  27      40.596  -1.972 -14.410  0.00  0.00      C2   C
ATOM   4066  OD1 ASP B  27      41.279  -2.715 -15.148  0.00  0.00      C2   O
ATOM   4067  OD2 ASP B  27      39.512  -2.326 -13.951  0.00  0.00      C2   O
ATOM   4068  H   ASP B  27      39.640   1.045 -15.209  0.00  0.00      C2   H
ATOM   4069  HA  ASP B  27      39.605  -0.020 -12.550  0.00  0.00      C2   H
ATOM   4070  HB3 ASP B  27      41.941  -0.985 -13.168  0.00  0.00      C2   H
ATOM   4071  HB2 ASP B  27      41.868  -0.201 -14.659  0.00  0.00      C2   H
ATOM   4072  N   ALA B  28      40.646   2.271 -11.629  0.00  0.00      C2   N
ATOM   4073  CA  ALA B  28      41.316   3.311 -10.765  0.00  0.00      C2   C
ATOM   4074  C   ALA B  28      40.386   3.624  -9.584  0.00  0.00      C2   C
ATOM   4075  O   ALA B  28      39.151   3.335  -9.696  0.00  0.00      C2   O
ATOM   4076  CB  ALA B  28      41.789   4.433 -11.649  0.00  0.00      C2   C
ATOM   4077  H   ALA B  28      39.646   2.235 -11.494  0.00  0.00      C2   H
ATOM   4078  HA  ALA B  28      42.203   2.844 -10.337  0.00  0.00      C2   H
ATOM   4079  HB1 ALA B  28      42.321   5.161 -11.036  0.00  0.00      C2   H
ATOM   4080  HB2 ALA B  28      42.366   4.166 -12.534  0.00  0.00      C2   H
ATOM   4081  HB3 ALA B  28      40.924   5.026 -11.947  0.00  0.00      C2   H
ATOM   4082  N   THR B  29      40.921   4.156  -8.489  0.00  0.00      C2   N
ATOM   4083  CA  THR B  29      40.147   4.550  -7.335  0.00  0.00      C2   C
ATOM   4084  C   THR B  29      40.765   5.784  -6.689  0.00  0.00      C2   C
ATOM   4085  O   THR B  29      42.010   5.919  -6.710  0.00  0.00      C2   O
ATOM   4086  CB  THR B  29      40.052   3.399  -6.293  0.00  0.00      C2   C
ATOM   4087  OG1 THR B  29      41.300   3.135  -5.648  0.00  0.00      C2   O
ATOM   4088  CG2 THR B  29      39.320   2.179  -6.828  0.00  0.00      C2   C
ATOM   4089  H   THR B  29      41.910   4.359  -8.536  0.00  0.00      C2   H
ATOM   4090  HA  THR B  29      39.153   4.898  -7.618  0.00  0.00      C2   H
ATOM   4091  HB  THR B  29      39.380   3.796  -5.532  0.00  0.00      C2   H
ATOM   4092  HG1 THR B  29      41.335   3.416  -4.731  0.00  0.00      C2   H
ATOM   4093 HG21 THR B  29      38.475   2.536  -7.417  0.00  0.00      C2   H
ATOM   4094 HG22 THR B  29      39.924   1.613  -7.537  0.00  0.00      C2   H
ATOM   4095 HG23 THR B  29      39.014   1.486  -6.045  0.00  0.00      C2   H
ATOM   4096  N   LEU B  30      39.966   6.628  -6.071  0.00  0.00      C2   N
ATOM   4097  CA  LEU B  30      40.316   7.911  -5.399  0.00  0.00      C2   C
ATOM   4098  C   LEU B  30      41.390   7.833  -4.299  0.00  0.00      C2   C
ATOM   4099  O   LEU B  30      42.185   8.757  -4.204  0.00  0.00      C2   O
ATOM   4100  CB  LEU B  30      39.038   8.646  -4.903  0.00  0.00      C2   C
ATOM   4101  CG  LEU B  30      39.189  10.129  -4.466  0.00  0.00      C2   C
ATOM   4102  CD1 LEU B  30      39.637  10.979  -5.648  0.00  0.00      C2   C
ATOM   4103  CD2 LEU B  30      37.882  10.771  -3.879  0.00  0.00      C2   C
ATOM   4104  H   LEU B  30      39.010   6.371  -6.273  0.00  0.00      C2   H
ATOM   4105  HA  LEU B  30      40.817   8.463  -6.195  0.00  0.00      C2   H
ATOM   4106  HB3 LEU B  30      38.614   8.074  -4.077  0.00  0.00      C2   H
ATOM   4107  HB2 LEU B  30      38.221   8.652  -5.625  0.00  0.00      C2   H
ATOM   4108  HG  LEU B  30      39.967  10.338  -3.731  0.00  0.00      C2   H
ATOM   4109 HD11 LEU B  30      39.987  10.417  -6.514  0.00  0.00      C2   H
ATOM   4110 HD12 LEU B  30      38.972  11.809  -5.884  0.00  0.00      C2   H
ATOM   4111 HD13 LEU B  30      40.493  11.531  -5.259  0.00  0.00      C2   H
ATOM   4112 HD21 LEU B  30      37.955  11.780  -3.473  0.00  0.00      C2   H
ATOM   4113 HD22 LEU B  30      37.197  10.732  -4.727  0.00  0.00      C2   H
ATOM   4114 HD23 LEU B  30      37.492  10.022  -3.189  0.00  0.00      C2   H
ATOM   4115  N   SER B  31      41.261   6.720  -3.569  0.00  0.00      C2   N
ATOM   4116  CA  SER B  31      42.149   6.240  -2.557  0.00  0.00      C2   C
ATOM   4117  C   SER B  31      43.685   6.180  -2.987  0.00  0.00      C2   C
ATOM   4118  O   SER B  31      44.611   6.463  -2.194  0.00  0.00      C2   O
ATOM   4119  CB  SER B  31      41.740   4.782  -1.965  0.00  0.00      C2   C
ATOM   4120  OG  SER B  31      41.510   3.805  -2.939  0.00  0.00      C2   O
ATOM   4121  H   SER B  31      40.423   6.156  -3.610  0.00  0.00      C2   H
ATOM   4122  HA  SER B  31      42.178   6.872  -1.669  0.00  0.00      C2   H
ATOM   4123  HB3 SER B  31      40.797   4.842  -1.423  0.00  0.00      C2   H
ATOM   4124  HB2 SER B  31      42.415   4.364  -1.219  0.00  0.00      C2   H
ATOM   4125  HG  SER B  31      41.941   3.021  -2.591  0.00  0.00      C2   H
ATOM   4126  N   GLN B  32      43.922   5.992  -4.294  0.00  0.00      C2   N
ATOM   4127  CA  GLN B  32      45.257   6.141  -4.924  0.00  0.00      C2   C
ATOM   4128  C   GLN B  32      45.859   7.546  -4.712  0.00  0.00      C2   C
ATOM   4129  O   GLN B  32      47.083   7.597  -4.398  0.00  0.00      C2   O
ATOM   4130  CB  GLN B  32      45.248   5.794  -6.440  0.00  0.00      C2   C
ATOM   4131  CG  GLN B  32      44.954   4.262  -6.633  0.00  0.00      C2   C
ATOM   4132  CD  GLN B  32      44.695   3.999  -8.113  0.00  0.00      C2   C
ATOM   4133  OE1 GLN B  32      43.875   4.709  -8.701  0.00  0.00      C2   O
ATOM   4134  NE2 GLN B  32      45.156   2.936  -8.716  0.00  0.00      C2   N
ATOM   4135  H   GLN B  32      43.090   5.857  -4.850  0.00  0.00      C2   H
ATOM   4136  HA  GLN B  32      45.840   5.420  -4.351  0.00  0.00      C2   H
ATOM   4137  HB3 GLN B  32      46.237   6.118  -6.766  0.00  0.00      C2   H
ATOM   4138  HB2 GLN B  32      44.465   6.358  -6.946  0.00  0.00      C2   H
ATOM   4139  HG3 GLN B  32      44.073   4.049  -6.028  0.00  0.00      C2   H
ATOM   4140  HG2 GLN B  32      45.770   3.668  -6.221  0.00  0.00      C2   H
ATOM   4141 HE22 GLN B  32      44.910   2.652  -9.653  0.00  0.00      C2   H
ATOM   4142 HE21 GLN B  32      45.739   2.261  -8.242  0.00  0.00      C2   H
ATOM   4143  N   ILE B  33      45.129   8.625  -4.956  0.00  0.00      C2   N
ATOM   4144  CA  ILE B  33      45.495  10.003  -4.955  0.00  0.00      C2   C
ATOM   4145  C   ILE B  33      45.293  10.624  -3.576  0.00  0.00      C2   C
ATOM   4146  O   ILE B  33      46.281  11.130  -2.984  0.00  0.00      C2   O
ATOM   4147  CB  ILE B  33      44.990  10.885  -6.147  0.00  0.00      C2   C
ATOM   4148  CG1 ILE B  33      45.177  12.462  -5.995  0.00  0.00      C2   C
ATOM   4149  CG2 ILE B  33      43.572  10.655  -6.534  0.00  0.00      C2   C
ATOM   4150  CD1 ILE B  33      45.151  13.414  -7.166  0.00  0.00      C2   C
ATOM   4151  H   ILE B  33      44.224   8.481  -5.379  0.00  0.00      C2   H
ATOM   4152  HA  ILE B  33      46.580  10.079  -5.029  0.00  0.00      C2   H
ATOM   4153  HB  ILE B  33      45.446  10.614  -7.099  0.00  0.00      C2   H
ATOM   4154 HG13 ILE B  33      46.110  12.575  -5.443  0.00  0.00      C2   H
ATOM   4155 HG12 ILE B  33      44.411  12.822  -5.308  0.00  0.00      C2   H
ATOM   4156 HG21 ILE B  33      43.438   9.679  -6.999  0.00  0.00      C2   H
ATOM   4157 HG22 ILE B  33      42.849  10.915  -5.761  0.00  0.00      C2   H
ATOM   4158 HG23 ILE B  33      43.392  11.362  -7.344  0.00  0.00      C2   H
ATOM   4159 HD11 ILE B  33      45.958  14.145  -7.211  0.00  0.00      C2   H
ATOM   4160 HD12 ILE B  33      45.099  12.815  -8.076  0.00  0.00      C2   H
ATOM   4161 HD13 ILE B  33      44.297  14.091  -7.184  0.00  0.00      C2   H
ATOM   4162  N   THR B  34      44.100  10.621  -3.009  0.00  0.00      C2   N
ATOM   4163  CA  THR B  34      43.777  11.438  -1.834  0.00  0.00      C2   C
ATOM   4164  C   THR B  34      44.222  10.624  -0.530  0.00  0.00      C2   C
ATOM   4165  O   THR B  34      44.340  11.240   0.527  0.00  0.00      C2   O
ATOM   4166  CB  THR B  34      42.258  11.659  -1.874  0.00  0.00      C2   C
ATOM   4167  OG1 THR B  34      41.893  12.366  -3.013  0.00  0.00      C2   O
ATOM   4168  CG2 THR B  34      41.835  12.567  -0.685  0.00  0.00      C2   C
ATOM   4169  H   THR B  34      43.306  10.104  -3.358  0.00  0.00      C2   H
ATOM   4170  HA  THR B  34      44.460  12.286  -1.777  0.00  0.00      C2   H
ATOM   4171  HB  THR B  34      41.537  10.843  -1.932  0.00  0.00      C2   H
ATOM   4172  HG1 THR B  34      42.417  13.167  -3.091  0.00  0.00      C2   H
ATOM   4173 HG21 THR B  34      42.406  13.495  -0.636  0.00  0.00      C2   H
ATOM   4174 HG22 THR B  34      40.803  12.864  -0.871  0.00  0.00      C2   H
ATOM   4175 HG23 THR B  34      41.880  12.021   0.257  0.00  0.00      C2   H
ATOM   4176  N   ASN B  35      44.485   9.340  -0.632  0.00  0.00      C2   N
ATOM   4177  CA  ASN B  35      45.113   8.473   0.441  0.00  0.00      C2   C
ATOM   4178  C   ASN B  35      43.982   8.299   1.438  0.00  0.00      C2   C
ATOM   4179  O   ASN B  35      43.011   7.607   1.133  0.00  0.00      C2   O
ATOM   4180  CB  ASN B  35      46.449   9.092   1.116  0.00  0.00      C2   C
ATOM   4181  CG  ASN B  35      47.588   9.184   0.063  0.00  0.00      C2   C
ATOM   4182  OD1 ASN B  35      47.604   8.623  -1.045  0.00  0.00      C2   O
ATOM   4183  ND2 ASN B  35      48.606   9.952   0.336  0.00  0.00      C2   N
ATOM   4184  H   ASN B  35      44.452   8.906  -1.543  0.00  0.00      C2   H
ATOM   4185  HA  ASN B  35      45.478   7.527   0.040  0.00  0.00      C2   H
ATOM   4186  HB3 ASN B  35      46.714   8.491   1.986  0.00  0.00      C2   H
ATOM   4187  HB2 ASN B  35      46.395  10.094   1.540  0.00  0.00      C2   H
ATOM   4188 HD22 ASN B  35      49.368  10.134  -0.302  0.00  0.00      C2   H
ATOM   4189 HD21 ASN B  35      48.554  10.385   1.247  0.00  0.00      C2   H
ATOM   4190  N   ASN B  36      44.055   9.043   2.589  0.00  0.00      C2   N
ATOM   4191  CA  ASN B  36      42.944   9.006   3.499  0.00  0.00      C2   C
ATOM   4192  C   ASN B  36      41.900  10.018   2.995  0.00  0.00      C2   C
ATOM   4193  O   ASN B  36      42.198  11.224   2.984  0.00  0.00      C2   O
ATOM   4194  CB  ASN B  36      43.372   9.290   4.924  0.00  0.00      C2   C
ATOM   4195  CG  ASN B  36      44.439   8.392   5.376  0.00  0.00      C2   C
ATOM   4196  OD1 ASN B  36      44.248   7.247   5.796  0.00  0.00      C2   O
ATOM   4197  ND2 ASN B  36      45.613   8.941   5.364  0.00  0.00      C2   N
ATOM   4198  H   ASN B  36      44.735   9.789   2.612  0.00  0.00      C2   H
ATOM   4199  HA  ASN B  36      42.464   8.031   3.588  0.00  0.00      C2   H
ATOM   4200  HB3 ASN B  36      42.545   9.133   5.616  0.00  0.00      C2   H
ATOM   4201  HB2 ASN B  36      43.634  10.348   4.955  0.00  0.00      C2   H
ATOM   4202 HD22 ASN B  36      46.359   8.263   5.418  0.00  0.00      C2   H
ATOM   4203 HD21 ASN B  36      45.819   9.872   5.030  0.00  0.00      C2   H
ATOM   4204  N   ILE B  37      40.725   9.506   2.609  0.00  0.00      C2   N
ATOM   4205  CA  ILE B  37      39.700  10.420   2.020  0.00  0.00      C2   C
ATOM   4206  C   ILE B  37      38.805  10.728   3.189  0.00  0.00      C2   C
ATOM   4207  O   ILE B  37      38.272   9.845   3.873  0.00  0.00      C2   O
ATOM   4208  CB  ILE B  37      38.904   9.640   0.952  0.00  0.00      C2   C
ATOM   4209  CG1 ILE B  37      39.818   9.210  -0.145  0.00  0.00      C2   C
ATOM   4210  CG2 ILE B  37      37.768  10.494   0.395  0.00  0.00      C2   C
ATOM   4211  CD1 ILE B  37      39.164   8.228  -1.110  0.00  0.00      C2   C
ATOM   4212  H   ILE B  37      40.446   8.538   2.671  0.00  0.00      C2   H
ATOM   4213  HA  ILE B  37      40.174  11.303   1.590  0.00  0.00      C2   H
ATOM   4214  HB  ILE B  37      38.574   8.753   1.494  0.00  0.00      C2   H
ATOM   4215 HG13 ILE B  37      40.615   8.568   0.230  0.00  0.00      C2   H
ATOM   4216 HG12 ILE B  37      40.298  10.108  -0.534  0.00  0.00      C2   H
ATOM   4217 HG21 ILE B  37      37.244   9.925  -0.374  0.00  0.00      C2   H
ATOM   4218 HG22 ILE B  37      37.005  11.014   0.974  0.00  0.00      C2   H
ATOM   4219 HG23 ILE B  37      38.168  11.272  -0.255  0.00  0.00      C2   H
ATOM   4220 HD11 ILE B  37      38.604   8.654  -1.942  0.00  0.00      C2   H
ATOM   4221 HD12 ILE B  37      39.790   7.385  -1.405  0.00  0.00      C2   H
ATOM   4222 HD13 ILE B  37      38.439   7.666  -0.522  0.00  0.00      C2   H
ATOM   4223  N   ASP B  38      38.657  12.008   3.525  0.00  0.00      C2   N
ATOM   4224  CA  ASP B  38      37.962  12.442   4.800  0.00  0.00      C2   C
ATOM   4225  C   ASP B  38      36.548  12.008   4.703  0.00  0.00      C2   C
ATOM   4226  O   ASP B  38      35.933  12.286   3.678  0.00  0.00      C2   O
ATOM   4227  CB  ASP B  38      37.963  13.976   4.892  0.00  0.00      C2   C
ATOM   4228  CG  ASP B  38      39.297  14.553   5.369  0.00  0.00      C2   C
ATOM   4229  OD1 ASP B  38      40.019  13.962   6.216  0.00  0.00      C2   O
ATOM   4230  OD2 ASP B  38      39.430  15.748   5.041  0.00  0.00      C2   O
ATOM   4231  H   ASP B  38      38.961  12.719   2.875  0.00  0.00      C2   H
ATOM   4232  HA  ASP B  38      38.579  11.983   5.573  0.00  0.00      C2   H
ATOM   4233  HB3 ASP B  38      37.218  14.399   5.567  0.00  0.00      C2   H
ATOM   4234  HB2 ASP B  38      37.717  14.405   3.921  0.00  0.00      C2   H
ATOM   4235  N   PRO B  39      36.054  11.430   5.845  0.00  0.00      C2   N
ATOM   4236  CA  PRO B  39      34.606  10.939   5.895  0.00  0.00      C2   C
ATOM   4237  C   PRO B  39      33.691  12.188   6.069  0.00  0.00      C2   C
ATOM   4238  O   PRO B  39      34.282  13.264   6.295  0.00  0.00      C2   O
ATOM   4239  CB  PRO B  39      34.519  10.069   7.144  0.00  0.00      C2   C
ATOM   4240  CG  PRO B  39      35.807  10.304   7.940  0.00  0.00      C2   C
ATOM   4241  CD  PRO B  39      36.835  11.009   7.007  0.00  0.00      C2   C
ATOM   4242  HA  PRO B  39      34.410  10.278   5.051  0.00  0.00      C2   H
ATOM   4243  HB3 PRO B  39      34.329   9.034   6.861  0.00  0.00      C2   H
ATOM   4244  HB2 PRO B  39      33.654  10.222   7.790  0.00  0.00      C2   H
ATOM   4245  HG3 PRO B  39      36.074   9.392   8.473  0.00  0.00      C2   H
ATOM   4246  HG2 PRO B  39      35.732  10.977   8.794  0.00  0.00      C2   H
ATOM   4247  HD2 PRO B  39      37.334  11.801   7.564  0.00  0.00      C2   H
ATOM   4248  HD3 PRO B  39      37.469  10.157   6.760  0.00  0.00      C2   H
ATOM   4249  N   VAL B  40      32.332  12.022   5.847  0.00  0.00      C2   N
ATOM   4250  CA  VAL B  40      31.278  13.041   5.975  0.00  0.00      C2   C
ATOM   4251  C   VAL B  40      30.772  13.053   7.419  0.00  0.00      C2   C
ATOM   4252  O   VAL B  40      30.337  14.092   7.894  0.00  0.00      C2   O
ATOM   4253  CB  VAL B  40      30.097  12.824   4.986  0.00  0.00      C2   C
ATOM   4254  CG1 VAL B  40      30.515  13.284   3.553  0.00  0.00      C2   C
ATOM   4255  CG2 VAL B  40      29.579  11.419   4.853  0.00  0.00      C2   C
ATOM   4256  H   VAL B  40      32.101  11.199   5.309  0.00  0.00      C2   H
ATOM   4257  HA  VAL B  40      31.574  14.076   5.806  0.00  0.00      C2   H
ATOM   4258  HB  VAL B  40      29.219  13.407   5.264  0.00  0.00      C2   H
ATOM   4259 HG11 VAL B  40      31.597  13.184   3.467  0.00  0.00      C2   H
ATOM   4260 HG12 VAL B  40      30.122  12.673   2.741  0.00  0.00      C2   H
ATOM   4261 HG13 VAL B  40      30.221  14.286   3.238  0.00  0.00      C2   H
ATOM   4262 HG21 VAL B  40      29.283  11.093   5.851  0.00  0.00      C2   H
ATOM   4263 HG22 VAL B  40      28.725  11.437   4.175  0.00  0.00      C2   H
ATOM   4264 HG23 VAL B  40      30.379  10.808   4.435  0.00  0.00      C2   H
ATOM   4265  N   GLY B  41      30.814  11.885   8.081  0.00  0.00      C2   N
ATOM   4266  CA  GLY B  41      30.304  11.836   9.492  0.00  0.00      C2   C
ATOM   4267  C   GLY B  41      28.729  11.853   9.692  0.00  0.00      C2   C
ATOM   4268  O   GLY B  41      28.032  11.592   8.699  0.00  0.00      C2   O
ATOM   4269  H   GLY B  41      30.930  11.031   7.555  0.00  0.00      C2   H
ATOM   4270  HA3 GLY B  41      30.876  12.541  10.095  0.00  0.00      C2   H
ATOM   4271  HA2 GLY B  41      30.625  10.876   9.896  0.00  0.00      C2   H
ATOM   4272  N   ARG B  42      28.258  12.158  10.944  0.00  0.00      C2   N
ATOM   4273  CA  ARG B  42      26.868  12.132  11.244  0.00  0.00      C2   C
ATOM   4274  C   ARG B  42      26.082  13.270  10.615  0.00  0.00      C2   C
ATOM   4275  O   ARG B  42      26.565  14.405  10.772  0.00  0.00      C2   O
ATOM   4276  CB  ARG B  42      26.659  12.236  12.708  0.00  0.00      C2   C
ATOM   4277  CG  ARG B  42      25.269  11.732  13.141  0.00  0.00      C2   C
ATOM   4278  CD  ARG B  42      24.923  11.948  14.639  0.00  0.00      C2   C
ATOM   4279  NE  ARG B  42      24.627  13.353  14.981  0.00  0.00      C2   N
ATOM   4280  CZ  ARG B  42      23.539  13.993  14.658  0.00  0.00      C2   C
ATOM   4281  NH1 ARG B  42      22.637  13.437  13.848  0.00  0.00      C2   N
ATOM   4282  NH2 ARG B  42      23.258  15.201  15.128  0.00  0.00      C2   N
ATOM   4283  H   ARG B  42      28.954  12.305  11.660  0.00  0.00      C2   H
ATOM   4284  HA  ARG B  42      26.442  11.162  10.987  0.00  0.00      C2   H
ATOM   4285  HB3 ARG B  42      26.815  13.242  13.098  0.00  0.00      C2   H
ATOM   4286  HB2 ARG B  42      27.365  11.558  13.187  0.00  0.00      C2   H
ATOM   4287  HG3 ARG B  42      25.173  10.686  12.851  0.00  0.00      C2   H
ATOM   4288  HG2 ARG B  42      24.520  12.260  12.550  0.00  0.00      C2   H
ATOM   4289  HD3 ARG B  42      25.763  11.737  15.301  0.00  0.00      C2   H
ATOM   4290  HD2 ARG B  42      24.087  11.265  14.789  0.00  0.00      C2   H
ATOM   4291  HE  ARG B  42      25.223  13.732  15.703  0.00  0.00      C2   H
ATOM   4292 HH12 ARG B  42      21.687  13.767  13.754  0.00  0.00      C2   H
ATOM   4293 HH11 ARG B  42      22.767  12.486  13.535  0.00  0.00      C2   H
ATOM   4294 HH22 ARG B  42      22.375  15.686  15.055  0.00  0.00      C2   H
ATOM   4295 HH21 ARG B  42      23.963  15.716  15.636  0.00  0.00      C2   H
ATOM   4296  N   ILE B  43      25.033  12.910   9.964  0.00  0.00      C2   N
ATOM   4297  CA  ILE B  43      24.154  13.803   9.237  0.00  0.00      C2   C
ATOM   4298  C   ILE B  43      23.030  14.377  10.164  0.00  0.00      C2   C
ATOM   4299  O   ILE B  43      22.381  13.663  10.907  0.00  0.00      C2   O
ATOM   4300  CB  ILE B  43      23.437  13.010   8.052  0.00  0.00      C2   C
ATOM   4301  CG1 ILE B  43      24.385  12.753   6.870  0.00  0.00      C2   C
ATOM   4302  CG2 ILE B  43      22.125  13.687   7.485  0.00  0.00      C2   C
ATOM   4303  CD1 ILE B  43      24.891  13.957   6.022  0.00  0.00      C2   C
ATOM   4304  H   ILE B  43      24.851  11.932   9.791  0.00  0.00      C2   H
ATOM   4305  HA  ILE B  43      24.724  14.666   8.893  0.00  0.00      C2   H
ATOM   4306  HB  ILE B  43      23.155  12.040   8.460  0.00  0.00      C2   H
ATOM   4307 HG13 ILE B  43      23.930  12.061   6.162  0.00  0.00      C2   H
ATOM   4308 HG12 ILE B  43      25.325  12.282   7.158  0.00  0.00      C2   H
ATOM   4309 HG21 ILE B  43      22.239  14.717   7.147  0.00  0.00      C2   H
ATOM   4310 HG22 ILE B  43      21.715  13.191   6.605  0.00  0.00      C2   H
ATOM   4311 HG23 ILE B  43      21.278  13.600   8.166  0.00  0.00      C2   H
ATOM   4312 HD11 ILE B  43      25.793  13.678   5.478  0.00  0.00      C2   H
ATOM   4313 HD12 ILE B  43      24.118  14.386   5.384  0.00  0.00      C2   H
ATOM   4314 HD13 ILE B  43      25.178  14.813   6.633  0.00  0.00      C2   H
ATOM   4315  N   GLN B  44      22.868  15.695  10.178  0.00  0.00      C2   N
ATOM   4316  CA  GLN B  44      21.980  16.383  11.086  0.00  0.00      C2   C
ATOM   4317  C   GLN B  44      20.534  16.442  10.547  0.00  0.00      C2   C
ATOM   4318  O   GLN B  44      19.667  17.061  11.141  0.00  0.00      C2   O
ATOM   4319  CB  GLN B  44      22.543  17.773  11.422  0.00  0.00      C2   C
ATOM   4320  CG  GLN B  44      24.003  17.787  12.027  0.00  0.00      C2   C
ATOM   4321  CD  GLN B  44      24.289  19.133  12.697  0.00  0.00      C2   C
ATOM   4322  OE1 GLN B  44      23.567  20.133  12.509  0.00  0.00      C2   O
ATOM   4323  NE2 GLN B  44      25.474  19.109  13.301  0.00  0.00      C2   N
ATOM   4324  H   GLN B  44      23.454  16.223   9.548  0.00  0.00      C2   H
ATOM   4325  HA  GLN B  44      21.827  15.861  12.030  0.00  0.00      C2   H
ATOM   4326  HB3 GLN B  44      21.969  18.311  12.176  0.00  0.00      C2   H
ATOM   4327  HB2 GLN B  44      22.631  18.345  10.499  0.00  0.00      C2   H
ATOM   4328  HG3 GLN B  44      24.767  17.629  11.266  0.00  0.00      C2   H
ATOM   4329  HG2 GLN B  44      23.856  17.019  12.786  0.00  0.00      C2   H
ATOM   4330 HE22 GLN B  44      25.822  19.972  13.694  0.00  0.00      C2   H
ATOM   4331 HE21 GLN B  44      25.968  18.234  13.410  0.00  0.00      C2   H
ATOM   4332  N   MET B  45      20.261  15.806   9.393  0.00  0.00      C2   N
ATOM   4333  CA  MET B  45      18.974  15.804   8.718  0.00  0.00      C2   C
ATOM   4334  C   MET B  45      17.907  15.076   9.599  0.00  0.00      C2   C
ATOM   4335  O   MET B  45      18.106  13.914   9.926  0.00  0.00      C2   O
ATOM   4336  CB  MET B  45      18.939  15.070   7.356  0.00  0.00      C2   C
ATOM   4337  CG  MET B  45      19.620  16.007   6.340  0.00  0.00      C2   C
ATOM   4338  SD  MET B  45      20.097  15.277   4.722  0.00  0.00      C2   S
ATOM   4339  CE  MET B  45      18.650  14.197   4.581  0.00  0.00      C2   C
ATOM   4340  H   MET B  45      21.017  15.274   8.987  0.00  0.00      C2   H
ATOM   4341  HA  MET B  45      18.652  16.828   8.528  0.00  0.00      C2   H
ATOM   4342  HB3 MET B  45      17.887  15.018   7.079  0.00  0.00      C2   H
ATOM   4343  HB2 MET B  45      19.259  14.036   7.480  0.00  0.00      C2   H
ATOM   4344  HG3 MET B  45      20.480  16.428   6.861  0.00  0.00      C2   H
ATOM   4345  HG2 MET B  45      18.975  16.860   6.131  0.00  0.00      C2   H
ATOM   4346  HE1 MET B  45      17.680  14.675   4.718  0.00  0.00      C2   H
ATOM   4347  HE2 MET B  45      18.597  13.702   3.611  0.00  0.00      C2   H
ATOM   4348  HE3 MET B  45      18.701  13.333   5.243  0.00  0.00      C2   H
ATOM   4349  N   ARG B  46      16.787  15.744   9.855  0.00  0.00      C2   N
ATOM   4350  CA  ARG B  46      15.608  15.249  10.549  0.00  0.00      C2   C
ATOM   4351  C   ARG B  46      14.340  15.907   9.959  0.00  0.00      C2   C
ATOM   4352  O   ARG B  46      14.331  17.051   9.470  0.00  0.00      C2   O
ATOM   4353  CB  ARG B  46      15.684  15.431  12.055  0.00  0.00      C2   C
ATOM   4354  CG  ARG B  46      16.263  16.723  12.658  0.00  0.00      C2   C
ATOM   4355  CD  ARG B  46      16.632  16.669  14.133  0.00  0.00      C2   C
ATOM   4356  NE  ARG B  46      16.730  18.032  14.742  0.00  0.00      C2   N
ATOM   4357  CZ  ARG B  46      15.739  18.863  15.028  0.00  0.00      C2   C
ATOM   4358  NH1 ARG B  46      14.468  18.536  14.778  0.00  0.00      C2   N
ATOM   4359  NH2 ARG B  46      16.000  20.094  15.493  0.00  0.00      C2   N
ATOM   4360  H   ARG B  46      16.599  16.647   9.443  0.00  0.00      C2   H
ATOM   4361  HA  ARG B  46      15.549  14.179  10.349  0.00  0.00      C2   H
ATOM   4362  HB3 ARG B  46      16.254  14.575  12.418  0.00  0.00      C2   H
ATOM   4363  HB2 ARG B  46      14.650  15.366  12.393  0.00  0.00      C2   H
ATOM   4364  HG3 ARG B  46      15.752  17.644  12.374  0.00  0.00      C2   H
ATOM   4365  HG2 ARG B  46      17.215  16.722  12.126  0.00  0.00      C2   H
ATOM   4366  HD3 ARG B  46      17.659  16.310  14.195  0.00  0.00      C2   H
ATOM   4367  HD2 ARG B  46      16.060  15.944  14.712  0.00  0.00      C2   H
ATOM   4368  HE  ARG B  46      17.660  18.417  14.822  0.00  0.00      C2   H
ATOM   4369 HH12 ARG B  46      13.739  19.195  15.011  0.00  0.00      C2   H
ATOM   4370 HH11 ARG B  46      14.139  17.754  14.230  0.00  0.00      C2   H
ATOM   4371 HH22 ARG B  46      15.185  20.690  15.519  0.00  0.00      C2   H
ATOM   4372 HH21 ARG B  46      16.927  20.305  15.831  0.00  0.00      C2   H
ATOM   4373  N   THR B  47      13.263  15.053   9.883  0.00  0.00      C2   N
ATOM   4374  CA  THR B  47      11.915  15.422   9.476  0.00  0.00      C2   C
ATOM   4375  C   THR B  47      11.347  16.665  10.192  0.00  0.00      C2   C
ATOM   4376  O   THR B  47      10.868  16.601  11.339  0.00  0.00      C2   O
ATOM   4377  CB  THR B  47      10.951  14.219   9.867  0.00  0.00      C2   C
ATOM   4378  OG1 THR B  47      11.365  12.996   9.200  0.00  0.00      C2   O
ATOM   4379  CG2 THR B  47       9.536  14.454   9.353  0.00  0.00      C2   C
ATOM   4380  H   THR B  47      13.231  14.096  10.206  0.00  0.00      C2   H
ATOM   4381  HA  THR B  47      11.900  15.578   8.397  0.00  0.00      C2   H
ATOM   4382  HB  THR B  47      11.023  14.037  10.939  0.00  0.00      C2   H
ATOM   4383  HG1 THR B  47      12.233  12.667   9.443  0.00  0.00      C2   H
ATOM   4384 HG21 THR B  47       8.994  15.129  10.014  0.00  0.00      C2   H
ATOM   4385 HG22 THR B  47       9.485  15.039   8.435  0.00  0.00      C2   H
ATOM   4386 HG23 THR B  47       8.975  13.535   9.181  0.00  0.00      C2   H
ATOM   4387  N   ARG B  48      11.604  17.846   9.559  0.00  0.00      C2   N
ATOM   4388  CA  ARG B  48      11.201  19.129  10.186  0.00  0.00      C2   C
ATOM   4389  C   ARG B  48       9.679  19.388  10.197  0.00  0.00      C2   C
ATOM   4390  O   ARG B  48       9.279  20.029  11.205  0.00  0.00      C2   O
ATOM   4391  CB  ARG B  48      12.009  20.320   9.679  0.00  0.00      C2   C
ATOM   4392  CG  ARG B  48      13.501  20.201   9.668  0.00  0.00      C2   C
ATOM   4393  CD  ARG B  48      14.110  19.740  11.034  0.00  0.00      C2   C
ATOM   4394  NE  ARG B  48      15.553  20.088  11.106  0.00  0.00      C2   N
ATOM   4395  CZ  ARG B  48      15.861  21.235  11.570  0.00  0.00      C2   C
ATOM   4396  NH1 ARG B  48      15.017  22.131  12.104  0.00  0.00      C2   N
ATOM   4397  NH2 ARG B  48      17.145  21.632  11.560  0.00  0.00      C2   N
ATOM   4398  H   ARG B  48      11.945  17.854   8.609  0.00  0.00      C2   H
ATOM   4399  HA  ARG B  48      11.449  19.064  11.245  0.00  0.00      C2   H
ATOM   4400  HB3 ARG B  48      11.568  21.208  10.131  0.00  0.00      C2   H
ATOM   4401  HB2 ARG B  48      11.671  20.233   8.646  0.00  0.00      C2   H
ATOM   4402  HG3 ARG B  48      13.871  21.123   9.219  0.00  0.00      C2   H
ATOM   4403  HG2 ARG B  48      13.744  19.406   8.963  0.00  0.00      C2   H
ATOM   4404  HD3 ARG B  48      14.154  18.651  11.041  0.00  0.00      C2   H
ATOM   4405  HD2 ARG B  48      13.564  20.019  11.935  0.00  0.00      C2   H
ATOM   4406  HE  ARG B  48      16.199  19.477  10.627  0.00  0.00      C2   H
ATOM   4407 HH12 ARG B  48      15.476  22.957  12.462  0.00  0.00      C2   H
ATOM   4408 HH11 ARG B  48      14.023  22.041  12.254  0.00  0.00      C2   H
ATOM   4409 HH22 ARG B  48      17.298  22.479  12.088  0.00  0.00      C2   H
ATOM   4410 HH21 ARG B  48      17.798  20.871  11.440  0.00  0.00      C2   H
ATOM   4411  N   ARG B  49       9.002  18.993   9.128  0.00  0.00      C2   N
ATOM   4412  CA  ARG B  49       7.637  19.175   8.945  0.00  0.00      C2   C
ATOM   4413  C   ARG B  49       7.182  17.921   8.205  0.00  0.00      C2   C
ATOM   4414  O   ARG B  49       7.971  17.297   7.487  0.00  0.00      C2   O
ATOM   4415  CB  ARG B  49       7.393  20.490   8.106  0.00  0.00      C2   C
ATOM   4416  CG  ARG B  49       7.459  21.762   8.898  0.00  0.00      C2   C
ATOM   4417  CD  ARG B  49       6.316  21.875   9.967  0.00  0.00      C2   C
ATOM   4418  NE  ARG B  49       6.263  23.256  10.480  0.00  0.00      C2   N
ATOM   4419  CZ  ARG B  49       5.325  23.697  11.371  0.00  0.00      C2   C
ATOM   4420  NH1 ARG B  49       4.278  22.888  11.622  0.00  0.00      C2   N
ATOM   4421  NH2 ARG B  49       5.376  24.912  11.977  0.00  0.00      C2   N
ATOM   4422  H   ARG B  49       9.385  18.443   8.372  0.00  0.00      C2   H
ATOM   4423  HA  ARG B  49       7.169  19.258   9.926  0.00  0.00      C2   H
ATOM   4424  HB3 ARG B  49       6.340  20.311   7.891  0.00  0.00      C2   H
ATOM   4425  HB2 ARG B  49       8.030  20.418   7.225  0.00  0.00      C2   H
ATOM   4426  HG3 ARG B  49       7.496  22.616   8.221  0.00  0.00      C2   H
ATOM   4427  HG2 ARG B  49       8.440  21.842   9.367  0.00  0.00      C2   H
ATOM   4428  HD3 ARG B  49       6.528  21.211  10.805  0.00  0.00      C2   H
ATOM   4429  HD2 ARG B  49       5.395  21.500   9.520  0.00  0.00      C2   H
ATOM   4430  HE  ARG B  49       7.194  23.647  10.500  0.00  0.00      C2   H
ATOM   4431 HH12 ARG B  49       3.625  22.817  12.390  0.00  0.00      C2   H
ATOM   4432 HH11 ARG B  49       3.977  22.174  10.974  0.00  0.00      C2   H
ATOM   4433 HH22 ARG B  49       4.751  25.120  12.743  0.00  0.00      C2   H
ATOM   4434 HH21 ARG B  49       5.941  25.702  11.699  0.00  0.00      C2   H
ATOM   4435  N   THR B  50       5.861  17.701   8.255  0.00  0.00      C2   N
ATOM   4436  CA  THR B  50       5.113  16.701   7.412  0.00  0.00      C2   C
ATOM   4437  C   THR B  50       3.894  17.413   6.779  0.00  0.00      C2   C
ATOM   4438  O   THR B  50       3.241  18.249   7.392  0.00  0.00      C2   O
ATOM   4439  CB  THR B  50       4.442  15.563   8.314  0.00  0.00      C2   C
ATOM   4440  OG1 THR B  50       5.491  15.131   9.230  0.00  0.00      C2   O
ATOM   4441  CG2 THR B  50       3.938  14.259   7.645  0.00  0.00      C2   C
ATOM   4442  H   THR B  50       5.213  18.316   8.726  0.00  0.00      C2   H
ATOM   4443  HA  THR B  50       5.818  16.207   6.744  0.00  0.00      C2   H
ATOM   4444  HB  THR B  50       3.556  15.965   8.807  0.00  0.00      C2   H
ATOM   4445  HG1 THR B  50       5.663  15.804   9.893  0.00  0.00      C2   H
ATOM   4446 HG21 THR B  50       3.183  14.543   6.911  0.00  0.00      C2   H
ATOM   4447 HG22 THR B  50       4.752  13.666   7.228  0.00  0.00      C2   H
ATOM   4448 HG23 THR B  50       3.433  13.560   8.312  0.00  0.00      C2   H
ATOM   4449  N   LEU B  51       3.503  16.933   5.588  0.00  0.00      C2   N
ATOM   4450  CA  LEU B  51       2.270  17.213   4.793  0.00  0.00      C2   C
ATOM   4451  C   LEU B  51       1.301  16.043   4.867  0.00  0.00      C2   C
ATOM   4452  O   LEU B  51       1.690  14.921   4.465  0.00  0.00      C2   O
ATOM   4453  CB  LEU B  51       2.740  17.474   3.335  0.00  0.00      C2   C
ATOM   4454  CG  LEU B  51       3.911  18.418   3.096  0.00  0.00      C2   C
ATOM   4455  CD1 LEU B  51       4.201  18.697   1.650  0.00  0.00      C2   C
ATOM   4456  CD2 LEU B  51       3.783  19.836   3.827  0.00  0.00      C2   C
ATOM   4457  H   LEU B  51       4.184  16.463   5.009  0.00  0.00      C2   H
ATOM   4458  HA  LEU B  51       1.896  18.164   5.170  0.00  0.00      C2   H
ATOM   4459  HB3 LEU B  51       1.862  17.801   2.778  0.00  0.00      C2   H
ATOM   4460  HB2 LEU B  51       3.062  16.515   2.928  0.00  0.00      C2   H
ATOM   4461  HG  LEU B  51       4.807  17.874   3.396  0.00  0.00      C2   H
ATOM   4462 HD11 LEU B  51       5.122  18.244   1.282  0.00  0.00      C2   H
ATOM   4463 HD12 LEU B  51       3.421  18.246   1.038  0.00  0.00      C2   H
ATOM   4464 HD13 LEU B  51       4.418  19.723   1.351  0.00  0.00      C2   H
ATOM   4465 HD21 LEU B  51       4.376  20.646   3.402  0.00  0.00      C2   H
ATOM   4466 HD22 LEU B  51       2.764  20.221   3.842  0.00  0.00      C2   H
ATOM   4467 HD23 LEU B  51       4.176  19.616   4.820  0.00  0.00      C2   H
ATOM   4468  N   ARG B  52       0.118  16.250   5.463  0.00  0.00      C2   N
ATOM   4469  CA  ARG B  52      -0.891  15.176   5.689  0.00  0.00      C2   C
ATOM   4470  C   ARG B  52      -2.230  15.450   4.938  0.00  0.00      C2   C
ATOM   4471  O   ARG B  52      -3.334  15.441   5.510  0.00  0.00      C2   O
ATOM   4472  CB  ARG B  52      -1.151  15.074   7.215  0.00  0.00      C2   C
ATOM   4473  CG  ARG B  52       0.068  15.093   8.149  0.00  0.00      C2   C
ATOM   4474  CD  ARG B  52      -0.372  15.023   9.558  0.00  0.00      C2   C
ATOM   4475  NE  ARG B  52       0.784  14.886  10.403  0.00  0.00      C2   N
ATOM   4476  CZ  ARG B  52       1.576  13.778  10.544  0.00  0.00      C2   C
ATOM   4477  NH1 ARG B  52       1.196  12.626  10.055  0.00  0.00      C2   N
ATOM   4478  NH2 ARG B  52       2.739  13.860  11.281  0.00  0.00      C2   N
ATOM   4479  H   ARG B  52      -0.188  17.127   5.859  0.00  0.00      C2   H
ATOM   4480  HA  ARG B  52      -0.502  14.211   5.365  0.00  0.00      C2   H
ATOM   4481  HB3 ARG B  52      -1.783  14.198   7.363  0.00  0.00      C2   H
ATOM   4482  HB2 ARG B  52      -1.732  15.933   7.548  0.00  0.00      C2   H
ATOM   4483  HG3 ARG B  52       0.628  16.007   7.952  0.00  0.00      C2   H
ATOM   4484  HG2 ARG B  52       0.703  14.265   7.836  0.00  0.00      C2   H
ATOM   4485  HD3 ARG B  52      -1.119  14.268   9.801  0.00  0.00      C2   H
ATOM   4486  HD2 ARG B  52      -0.915  15.947   9.759  0.00  0.00      C2   H
ATOM   4487  HE  ARG B  52       1.033  15.741  10.878  0.00  0.00      C2   H
ATOM   4488 HH12 ARG B  52       1.694  11.749  10.114  0.00  0.00      C2   H
ATOM   4489 HH11 ARG B  52       0.208  12.438   9.966  0.00  0.00      C2   H
ATOM   4490 HH22 ARG B  52       3.217  13.015  11.562  0.00  0.00      C2   H
ATOM   4491 HH21 ARG B  52       3.186  14.721  11.561  0.00  0.00      C2   H
ATOM   4492  N   GLY B  53      -2.106  15.721   3.638  0.00  0.00      C2   N
ATOM   4493  CA  GLY B  53      -3.227  16.211   2.773  0.00  0.00      C2   C
ATOM   4494  C   GLY B  53      -3.510  15.254   1.536  0.00  0.00      C2   C
ATOM   4495  O   GLY B  53      -4.490  15.485   0.792  0.00  0.00      C2   O
ATOM   4496  H   GLY B  53      -1.182  15.765   3.231  0.00  0.00      C2   H
ATOM   4497  HA3 GLY B  53      -3.000  17.248   2.524  0.00  0.00      C2   H
ATOM   4498  HA2 GLY B  53      -4.137  16.189   3.373  0.00  0.00      C2   H
ATOM   4499  N   HIS B  54      -2.758  14.134   1.379  0.00  0.00      C2   N
ATOM   4500  CA  HIS B  54      -2.898  13.206   0.285  0.00  0.00      C2   C
ATOM   4501  C   HIS B  54      -3.210  11.754   0.852  0.00  0.00      C2   C
ATOM   4502  O   HIS B  54      -2.521  11.324   1.821  0.00  0.00      C2   O
ATOM   4503  CB  HIS B  54      -1.692  13.147  -0.680  0.00  0.00      C2   C
ATOM   4504  CG  HIS B  54      -1.260  14.504  -1.161  0.00  0.00      C2   C
ATOM   4505  ND1 HIS B  54      -1.576  15.008  -2.354  0.00  0.00      C2   N
ATOM   4506  CD2 HIS B  54      -0.304  15.361  -0.572  0.00  0.00      C2   C
ATOM   4507  CE1 HIS B  54      -0.895  16.145  -2.436  0.00  0.00      C2   C
ATOM   4508  NE2 HIS B  54      -0.098  16.444  -1.404  0.00  0.00      C2   N
ATOM   4509  H   HIS B  54      -2.068  13.815   2.045  0.00  0.00      C2   H
ATOM   4510  HA  HIS B  54      -3.739  13.564  -0.310  0.00  0.00      C2   H
ATOM   4511  HB3 HIS B  54      -1.947  12.517  -1.532  0.00  0.00      C2   H
ATOM   4512  HB2 HIS B  54      -0.875  12.734  -0.088  0.00  0.00      C2   H
ATOM   4513  HD1 HIS B  54      -2.137  14.584  -3.079  0.00  0.00      C2   H
ATOM   4514  HD2 HIS B  54       0.151  15.409   0.406  0.00  0.00      C2   H
ATOM   4515  HE1 HIS B  54      -1.016  16.747  -3.324  0.00  0.00      C2   H
ATOM   4516  N   LEU B  55      -4.188  11.098   0.241  0.00  0.00      C2   N
ATOM   4517  CA  LEU B  55      -4.537   9.737   0.434  0.00  0.00      C2   C
ATOM   4518  C   LEU B  55      -4.104   8.883  -0.800  0.00  0.00      C2   C
ATOM   4519  O   LEU B  55      -3.855   7.683  -0.572  0.00  0.00      C2   O
ATOM   4520  CB  LEU B  55      -6.026   9.577   0.740  0.00  0.00      C2   C
ATOM   4521  CG  LEU B  55      -6.455  10.073   2.130  0.00  0.00      C2   C
ATOM   4522  CD1 LEU B  55      -8.002  10.351   2.096  0.00  0.00      C2   C
ATOM   4523  CD2 LEU B  55      -5.895   9.159   3.238  0.00  0.00      C2   C
ATOM   4524  H   LEU B  55      -4.657  11.562  -0.524  0.00  0.00      C2   H
ATOM   4525  HA  LEU B  55      -3.934   9.224   1.183  0.00  0.00      C2   H
ATOM   4526  HB3 LEU B  55      -6.283   8.521   0.670  0.00  0.00      C2   H
ATOM   4527  HB2 LEU B  55      -6.545  10.102  -0.062  0.00  0.00      C2   H
ATOM   4528  HG  LEU B  55      -6.018  11.057   2.296  0.00  0.00      C2   H
ATOM   4529 HD11 LEU B  55      -8.349  10.424   3.127  0.00  0.00      C2   H
ATOM   4530 HD12 LEU B  55      -8.181  11.334   1.660  0.00  0.00      C2   H
ATOM   4531 HD13 LEU B  55      -8.677   9.655   1.599  0.00  0.00      C2   H
ATOM   4532 HD21 LEU B  55      -5.664   8.161   2.865  0.00  0.00      C2   H
ATOM   4533 HD22 LEU B  55      -4.972   9.617   3.593  0.00  0.00      C2   H
ATOM   4534 HD23 LEU B  55      -6.556   9.104   4.103  0.00  0.00      C2   H
ATOM   4535  N   ALA B  56      -3.952   9.434  -2.011  0.00  0.00      C2   N
ATOM   4536  CA  ALA B  56      -3.399   8.764  -3.233  0.00  0.00      C2   C
ATOM   4537  C   ALA B  56      -1.911   8.949  -3.339  0.00  0.00      C2   C
ATOM   4538  O   ALA B  56      -1.481   9.999  -2.783  0.00  0.00      C2   O
ATOM   4539  CB  ALA B  56      -4.120   9.379  -4.505  0.00  0.00      C2   C
ATOM   4540  H   ALA B  56      -4.369  10.345  -2.141  0.00  0.00      C2   H
ATOM   4541  HA  ALA B  56      -3.620   7.698  -3.181  0.00  0.00      C2   H
ATOM   4542  HB1 ALA B  56      -3.862   8.909  -5.454  0.00  0.00      C2   H
ATOM   4543  HB2 ALA B  56      -5.152   9.059  -4.357  0.00  0.00      C2   H
ATOM   4544  HB3 ALA B  56      -4.141  10.468  -4.551  0.00  0.00      C2   H
ATOM   4545  N   LYS B  57      -1.201   8.035  -3.973  0.00  0.00      C2   N
ATOM   4546  CA  LYS B  57       0.244   8.007  -4.139  0.00  0.00      C2   C
ATOM   4547  C   LYS B  57       0.870   9.209  -4.863  0.00  0.00      C2   C
ATOM   4548  O   LYS B  57       0.316   9.757  -5.801  0.00  0.00      C2   O
ATOM   4549  CB  LYS B  57       0.613   6.728  -4.945  0.00  0.00      C2   C
ATOM   4550  CG  LYS B  57       0.185   5.497  -4.111  0.00  0.00      C2   C
ATOM   4551  CD  LYS B  57       0.549   4.150  -4.773  0.00  0.00      C2   C
ATOM   4552  CE  LYS B  57       0.003   2.826  -4.168  0.00  0.00      C2   C
ATOM   4553  NZ  LYS B  57      -1.445   2.588  -4.285  0.00  0.00      C2   N
ATOM   4554  H   LYS B  57      -1.640   7.166  -4.245  0.00  0.00      C2   H
ATOM   4555  HA  LYS B  57       0.773   7.955  -3.187  0.00  0.00      C2   H
ATOM   4556  HB3 LYS B  57       1.654   6.813  -5.257  0.00  0.00      C2   H
ATOM   4557  HB2 LYS B  57      -0.007   6.754  -5.841  0.00  0.00      C2   H
ATOM   4558  HG3 LYS B  57      -0.887   5.485  -3.915  0.00  0.00      C2   H
ATOM   4559  HG2 LYS B  57       0.709   5.579  -3.159  0.00  0.00      C2   H
ATOM   4560  HD3 LYS B  57       1.615   3.962  -4.646  0.00  0.00      C2   H
ATOM   4561  HD2 LYS B  57       0.538   4.131  -5.863  0.00  0.00      C2   H
ATOM   4562  HE3 LYS B  57       0.379   2.808  -3.145  0.00  0.00      C2   H
ATOM   4563  HE2 LYS B  57       0.444   1.929  -4.603  0.00  0.00      C2   H
ATOM   4564  HZ1 LYS B  57      -2.077   3.034  -3.637  0.00  0.00      C2   H
ATOM   4565  HZ2 LYS B  57      -1.836   2.580  -5.217  0.00  0.00      C2   H
ATOM   4566  HZ3 LYS B  57      -1.556   1.589  -4.184  0.00  0.00      C2   H
ATOM   4567  N   ILE B  58       2.030   9.713  -4.430  0.00  0.00      C2   N
ATOM   4568  CA  ILE B  58       2.648  10.933  -4.924  0.00  0.00      C2   C
ATOM   4569  C   ILE B  58       3.575  10.549  -6.066  0.00  0.00      C2   C
ATOM   4570  O   ILE B  58       4.673  10.033  -5.864  0.00  0.00      C2   O
ATOM   4571  CB  ILE B  58       3.455  11.692  -3.834  0.00  0.00      C2   C
ATOM   4572  CG1 ILE B  58       2.591  11.892  -2.519  0.00  0.00      C2   C
ATOM   4573  CG2 ILE B  58       4.124  13.063  -4.395  0.00  0.00      C2   C
ATOM   4574  CD1 ILE B  58       1.437  12.854  -2.632  0.00  0.00      C2   C
ATOM   4575  H   ILE B  58       2.611   9.174  -3.804  0.00  0.00      C2   H
ATOM   4576  HA  ILE B  58       1.933  11.619  -5.378  0.00  0.00      C2   H
ATOM   4577  HB  ILE B  58       4.246  11.003  -3.537  0.00  0.00      C2   H
ATOM   4578 HG13 ILE B  58       3.293  12.221  -1.752  0.00  0.00      C2   H
ATOM   4579 HG12 ILE B  58       2.220  10.917  -2.205  0.00  0.00      C2   H
ATOM   4580 HG21 ILE B  58       4.576  13.551  -3.531  0.00  0.00      C2   H
ATOM   4581 HG22 ILE B  58       4.911  12.894  -5.130  0.00  0.00      C2   H
ATOM   4582 HG23 ILE B  58       3.505  13.913  -4.682  0.00  0.00      C2   H
ATOM   4583 HD11 ILE B  58       1.657  13.676  -1.951  0.00  0.00      C2   H
ATOM   4584 HD12 ILE B  58       1.276  13.288  -3.619  0.00  0.00      C2   H
ATOM   4585 HD13 ILE B  58       0.563  12.363  -2.204  0.00  0.00      C2   H
ATOM   4586  N   TYR B  59       2.988  10.674  -7.257  0.00  0.00      C2   N
ATOM   4587  CA  TYR B  59       3.679  10.285  -8.459  0.00  0.00      C2   C
ATOM   4588  C   TYR B  59       4.641  11.329  -9.059  0.00  0.00      C2   C
ATOM   4589  O   TYR B  59       5.487  10.963  -9.926  0.00  0.00      C2   O
ATOM   4590  CB  TYR B  59       2.617   9.766  -9.434  0.00  0.00      C2   C
ATOM   4591  CG  TYR B  59       2.476   8.209  -9.258  0.00  0.00      C2   C
ATOM   4592  CD1 TYR B  59       2.193   7.592  -8.019  0.00  0.00      C2   C
ATOM   4593  CD2 TYR B  59       2.745   7.434 -10.399  0.00  0.00      C2   C
ATOM   4594  CE1 TYR B  59       2.109   6.171  -7.932  0.00  0.00      C2   C
ATOM   4595  CE2 TYR B  59       2.544   6.032 -10.347  0.00  0.00      C2   C
ATOM   4596  CZ  TYR B  59       2.152   5.410  -9.119  0.00  0.00      C2   C
ATOM   4597  OH  TYR B  59       1.705   4.128  -9.116  0.00  0.00      C2   O
ATOM   4598  H   TYR B  59       1.992  10.832  -7.309  0.00  0.00      C2   H
ATOM   4599  HA  TYR B  59       4.381   9.492  -8.203  0.00  0.00      C2   H
ATOM   4600  HB3 TYR B  59       2.874  10.061 -10.451  0.00  0.00      C2   H
ATOM   4601  HB2 TYR B  59       1.649  10.266  -9.459  0.00  0.00      C2   H
ATOM   4602  HD1 TYR B  59       2.038   8.231  -7.162  0.00  0.00      C2   H
ATOM   4603  HD2 TYR B  59       2.976   7.895 -11.348  0.00  0.00      C2   H
ATOM   4604  HE1 TYR B  59       1.694   5.712  -7.047  0.00  0.00      C2   H
ATOM   4605  HE2 TYR B  59       2.484   5.535 -11.305  0.00  0.00      C2   H
ATOM   4606  HH  TYR B  59       1.577   3.745  -8.245  0.00  0.00      C2   H
ATOM   4607  N   ALA B  60       4.522  12.612  -8.615  0.00  0.00      C2   N
ATOM   4608  CA  ALA B  60       5.360  13.728  -9.154  0.00  0.00      C2   C
ATOM   4609  C   ALA B  60       5.400  14.843  -8.075  0.00  0.00      C2   C
ATOM   4610  O   ALA B  60       4.343  15.130  -7.499  0.00  0.00      C2   O
ATOM   4611  CB  ALA B  60       4.968  14.193 -10.568  0.00  0.00      C2   C
ATOM   4612  H   ALA B  60       3.968  12.728  -7.779  0.00  0.00      C2   H
ATOM   4613  HA  ALA B  60       6.348  13.266  -9.147  0.00  0.00      C2   H
ATOM   4614  HB1 ALA B  60       5.800  14.680 -11.075  0.00  0.00      C2   H
ATOM   4615  HB2 ALA B  60       4.756  13.290 -11.141  0.00  0.00      C2   H
ATOM   4616  HB3 ALA B  60       4.167  14.933 -10.588  0.00  0.00      C2   H
ATOM   4617  N   MET B  61       6.584  15.482  -7.912  0.00  0.00      C2   N
ATOM   4618  CA  MET B  61       6.791  16.707  -7.076  0.00  0.00      C2   C
ATOM   4619  C   MET B  61       7.913  17.561  -7.608  0.00  0.00      C2   C
ATOM   4620  O   MET B  61       8.714  17.088  -8.388  0.00  0.00      C2   O
ATOM   4621  CB  MET B  61       6.947  16.341  -5.626  0.00  0.00      C2   C
ATOM   4622  CG  MET B  61       8.293  15.828  -5.326  0.00  0.00      C2   C
ATOM   4623  SD  MET B  61       8.205  14.925  -3.788  0.00  0.00      C2   S
ATOM   4624  CE  MET B  61       8.267  16.344  -2.619  0.00  0.00      C2   C
ATOM   4625  H   MET B  61       7.422  15.302  -8.445  0.00  0.00      C2   H
ATOM   4626  HA  MET B  61       5.890  17.301  -7.231  0.00  0.00      C2   H
ATOM   4627  HB3 MET B  61       6.258  15.528  -5.398  0.00  0.00      C2   H
ATOM   4628  HB2 MET B  61       6.594  17.129  -4.960  0.00  0.00      C2   H
ATOM   4629  HG3 MET B  61       9.035  16.618  -5.211  0.00  0.00      C2   H
ATOM   4630  HG2 MET B  61       8.627  15.151  -6.112  0.00  0.00      C2   H
ATOM   4631  HE1 MET B  61       8.399  15.990  -1.597  0.00  0.00      C2   H
ATOM   4632  HE2 MET B  61       9.151  16.963  -2.772  0.00  0.00      C2   H
ATOM   4633  HE3 MET B  61       7.303  16.853  -2.601  0.00  0.00      C2   H
ATOM   4634  N   HIE B  62       7.977  18.840  -7.175  0.00  0.00      C2   N
ATOM   4635  CA  HIE B  62       9.004  19.815  -7.530  0.00  0.00      C2   C
ATOM   4636  C   HIE B  62       9.085  21.006  -6.490  0.00  0.00      C2   C
ATOM   4637  O   HIE B  62       8.091  21.531  -6.141  0.00  0.00      C2   O
ATOM   4638  CB  HIE B  62       8.748  20.348  -8.945  0.00  0.00      C2   C
ATOM   4639  CG  HIE B  62       9.720  19.869  -9.957  0.00  0.00      C2   C
ATOM   4640  ND1 HIE B  62      11.027  20.324 -10.145  0.00  0.00      C2   N
ATOM   4641  CD2 HIE B  62       9.569  18.876 -10.890  0.00  0.00      C2   C
ATOM   4642  CE1 HIE B  62      11.603  19.624 -11.018  0.00  0.00      C2   C
ATOM   4643  NE2 HIE B  62      10.777  18.683 -11.474  0.00  0.00      C2   N
ATOM   4644  H   HIE B  62       7.335  19.093  -6.438  0.00  0.00      C2   H
ATOM   4645  HA  HIE B  62       9.953  19.279  -7.519  0.00  0.00      C2   H
ATOM   4646  HB3 HIE B  62       8.704  21.436  -9.000  0.00  0.00      C2   H
ATOM   4647  HB2 HIE B  62       7.707  20.103  -9.157  0.00  0.00      C2   H
ATOM   4648  HD2 HIE B  62       8.719  18.241 -11.090  0.00  0.00      C2   H
ATOM   4649  HE1 HIE B  62      12.555  19.790 -11.500  0.00  0.00      C2   H
ATOM   4650  HE2 HIE B  62      11.104  17.959 -12.099  0.00  0.00      C2   H
ATOM   4651  N   TRP B  63      10.322  21.449  -6.214  0.00  0.00      C2   N
ATOM   4652  CA  TRP B  63      10.614  22.765  -5.593  0.00  0.00      C2   C
ATOM   4653  C   TRP B  63      10.392  23.845  -6.653  0.00  0.00      C2   C
ATOM   4654  O   TRP B  63      10.915  23.648  -7.777  0.00  0.00      C2   O
ATOM   4655  CB  TRP B  63      12.057  22.878  -5.016  0.00  0.00      C2   C
ATOM   4656  CG  TRP B  63      12.297  22.046  -3.785  0.00  0.00      C2   C
ATOM   4657  CD1 TRP B  63      12.905  20.834  -3.743  0.00  0.00      C2   C
ATOM   4658  CD2 TRP B  63      11.947  22.342  -2.411  0.00  0.00      C2   C
ATOM   4659  NE1 TRP B  63      12.984  20.311  -2.462  0.00  0.00      C2   N
ATOM   4660  CE2 TRP B  63      12.470  21.258  -1.580  0.00  0.00      C2   C
ATOM   4661  CE3 TRP B  63      11.289  23.369  -1.771  0.00  0.00      C2   C
ATOM   4662  CZ2 TRP B  63      12.315  21.297  -0.195  0.00  0.00      C2   C
ATOM   4663  CZ3 TRP B  63      11.112  23.375  -0.380  0.00  0.00      C2   C
ATOM   4664  CH2 TRP B  63      11.607  22.355   0.439  0.00  0.00      C2   C
ATOM   4665  H   TRP B  63      11.011  21.179  -6.901  0.00  0.00      C2   H
ATOM   4666  HA  TRP B  63       9.921  22.916  -4.765  0.00  0.00      C2   H
ATOM   4667  HB3 TRP B  63      12.345  23.925  -4.919  0.00  0.00      C2   H
ATOM   4668  HB2 TRP B  63      12.725  22.571  -5.820  0.00  0.00      C2   H
ATOM   4669  HD1 TRP B  63      13.264  20.226  -4.561  0.00  0.00      C2   H
ATOM   4670  HE1 TRP B  63      13.447  19.466  -2.159  0.00  0.00      C2   H
ATOM   4671  HE3 TRP B  63      10.827  24.234  -2.224  0.00  0.00      C2   H
ATOM   4672  HZ2 TRP B  63      12.717  20.465   0.365  0.00  0.00      C2   H
ATOM   4673  HZ3 TRP B  63      10.604  24.213   0.075  0.00  0.00      C2   H
ATOM   4674  HH2 TRP B  63      11.473  22.376   1.510  0.00  0.00      C2   H
ATOM   4675  N   GLY B  64       9.666  24.991  -6.287  0.00  0.00      C2   N
ATOM   4676  CA  GLY B  64       9.385  26.029  -7.260  0.00  0.00      C2   C
ATOM   4677  C   GLY B  64      10.552  26.989  -7.509  0.00  0.00      C2   C
ATOM   4678  O   GLY B  64      11.759  26.709  -7.331  0.00  0.00      C2   O
ATOM   4679  H   GLY B  64       9.277  25.111  -5.363  0.00  0.00      C2   H
ATOM   4680  HA3 GLY B  64       8.608  26.624  -6.779  0.00  0.00      C2   H
ATOM   4681  HA2 GLY B  64       8.969  25.571  -8.157  0.00  0.00      C2   H
ATOM   4682  N   THR B  65      10.290  28.220  -8.014  0.00  0.00      C2   N
ATOM   4683  CA  THR B  65      11.252  29.237  -8.563  0.00  0.00      C2   C
ATOM   4684  C   THR B  65      12.248  29.754  -7.445  0.00  0.00      C2   C
ATOM   4685  O   THR B  65      13.313  29.153  -7.288  0.00  0.00      C2   O
ATOM   4686  CB  THR B  65      10.538  30.429  -9.207  0.00  0.00      C2   C
ATOM   4687  OG1 THR B  65       9.609  30.926  -8.327  0.00  0.00      C2   O
ATOM   4688  CG2 THR B  65       9.787  30.137 -10.498  0.00  0.00      C2   C
ATOM   4689  H   THR B  65       9.314  28.431  -8.168  0.00  0.00      C2   H
ATOM   4690  HA  THR B  65      11.868  28.749  -9.319  0.00  0.00      C2   H
ATOM   4691  HB  THR B  65      11.325  31.179  -9.300  0.00  0.00      C2   H
ATOM   4692  HG1 THR B  65       9.357  31.760  -8.732  0.00  0.00      C2   H
ATOM   4693 HG21 THR B  65      10.477  30.098 -11.341  0.00  0.00      C2   H
ATOM   4694 HG22 THR B  65       9.219  29.218 -10.352  0.00  0.00      C2   H
ATOM   4695 HG23 THR B  65       9.160  30.889 -10.978  0.00  0.00      C2   H
ATOM   4696  N   ASP B  66      11.809  30.677  -6.561  0.00  0.00      C2   N
ATOM   4697  CA  ASP B  66      12.382  31.120  -5.295  0.00  0.00      C2   C
ATOM   4698  C   ASP B  66      12.676  29.998  -4.287  0.00  0.00      C2   C
ATOM   4699  O   ASP B  66      13.267  30.198  -3.219  0.00  0.00      C2   O
ATOM   4700  CB  ASP B  66      11.508  32.219  -4.612  0.00  0.00      C2   C
ATOM   4701  CG  ASP B  66      11.078  33.539  -5.339  0.00  0.00      C2   C
ATOM   4702  OD1 ASP B  66       9.861  33.854  -5.401  0.00  0.00      C2   O
ATOM   4703  OD2 ASP B  66      11.987  34.245  -5.778  0.00  0.00      C2   O
ATOM   4704  H   ASP B  66      10.812  30.789  -6.682  0.00  0.00      C2   H
ATOM   4705  HA  ASP B  66      13.289  31.662  -5.562  0.00  0.00      C2   H
ATOM   4706  HB3 ASP B  66      12.110  32.614  -3.795  0.00  0.00      C2   H
ATOM   4707  HB2 ASP B  66      10.700  31.665  -4.133  0.00  0.00      C2   H
ATOM   4708  N   SER B  67      12.166  28.796  -4.567  0.00  0.00      C2   N
ATOM   4709  CA  SER B  67      12.532  27.498  -4.105  0.00  0.00      C2   C
ATOM   4710  C   SER B  67      12.053  27.261  -2.617  0.00  0.00      C2   C
ATOM   4711  O   SER B  67      12.785  26.639  -1.878  0.00  0.00      C2   O
ATOM   4712  CB  SER B  67      14.069  27.230  -4.475  0.00  0.00      C2   C
ATOM   4713  OG  SER B  67      14.241  25.754  -4.545  0.00  0.00      C2   O
ATOM   4714  H   SER B  67      11.715  28.670  -5.463  0.00  0.00      C2   H
ATOM   4715  HA  SER B  67      11.789  26.935  -4.669  0.00  0.00      C2   H
ATOM   4716  HB3 SER B  67      14.843  27.641  -3.827  0.00  0.00      C2   H
ATOM   4717  HB2 SER B  67      14.304  27.641  -5.457  0.00  0.00      C2   H
ATOM   4718  HG  SER B  67      13.826  25.479  -5.366  0.00  0.00      C2   H
ATOM   4719  N   ARG B  68      10.882  27.801  -2.182  0.00  0.00      C2   N
ATOM   4720  CA  ARG B  68      10.223  27.706  -0.894  0.00  0.00      C2   C
ATOM   4721  C   ARG B  68       9.009  26.733  -1.074  0.00  0.00      C2   C
ATOM   4722  O   ARG B  68       8.839  25.853  -0.313  0.00  0.00      C2   O
ATOM   4723  CB  ARG B  68       9.719  29.086  -0.411  0.00  0.00      C2   C
ATOM   4724  CG  ARG B  68       8.854  29.067   0.816  0.00  0.00      C2   C
ATOM   4725  CD  ARG B  68       8.586  30.433   1.343  0.00  0.00      C2   C
ATOM   4726  NE  ARG B  68       7.612  30.377   2.416  0.00  0.00      C2   N
ATOM   4727  CZ  ARG B  68       7.113  31.322   3.196  0.00  0.00      C2   C
ATOM   4728  NH1 ARG B  68       7.447  32.602   3.040  0.00  0.00      C2   N
ATOM   4729  NH2 ARG B  68       6.140  30.980   4.056  0.00  0.00      C2   N
ATOM   4730  H   ARG B  68      10.241  28.218  -2.841  0.00  0.00      C2   H
ATOM   4731  HA  ARG B  68      10.886  27.257  -0.154  0.00  0.00      C2   H
ATOM   4732  HB3 ARG B  68       9.176  29.599  -1.205  0.00  0.00      C2   H
ATOM   4733  HB2 ARG B  68      10.602  29.699  -0.232  0.00  0.00      C2   H
ATOM   4734  HG3 ARG B  68       9.478  28.509   1.514  0.00  0.00      C2   H
ATOM   4735  HG2 ARG B  68       7.946  28.466   0.773  0.00  0.00      C2   H
ATOM   4736  HD3 ARG B  68       8.338  31.052   0.480  0.00  0.00      C2   H
ATOM   4737  HD2 ARG B  68       9.496  30.878   1.747  0.00  0.00      C2   H
ATOM   4738  HE  ARG B  68       7.372  29.429   2.670  0.00  0.00      C2   H
ATOM   4739 HH12 ARG B  68       6.920  33.252   3.605  0.00  0.00      C2   H
ATOM   4740 HH11 ARG B  68       8.183  32.962   2.448  0.00  0.00      C2   H
ATOM   4741 HH22 ARG B  68       6.031  31.613   4.836  0.00  0.00      C2   H
ATOM   4742 HH21 ARG B  68       5.923  30.007   4.214  0.00  0.00      C2   H
ATOM   4743  N   LEU B  69       8.176  26.926  -2.137  0.00  0.00      C2   N
ATOM   4744  CA  LEU B  69       7.035  26.103  -2.373  0.00  0.00      C2   C
ATOM   4745  C   LEU B  69       7.384  24.830  -3.090  0.00  0.00      C2   C
ATOM   4746  O   LEU B  69       8.283  24.797  -3.921  0.00  0.00      C2   O
ATOM   4747  CB  LEU B  69       6.049  26.928  -3.243  0.00  0.00      C2   C
ATOM   4748  CG  LEU B  69       5.839  28.459  -2.995  0.00  0.00      C2   C
ATOM   4749  CD1 LEU B  69       4.808  28.985  -3.953  0.00  0.00      C2   C
ATOM   4750  CD2 LEU B  69       5.517  28.767  -1.577  0.00  0.00      C2   C
ATOM   4751  H   LEU B  69       8.459  27.369  -2.999  0.00  0.00      C2   H
ATOM   4752  HA  LEU B  69       6.660  26.006  -1.354  0.00  0.00      C2   H
ATOM   4753  HB3 LEU B  69       5.144  26.331  -3.132  0.00  0.00      C2   H
ATOM   4754  HB2 LEU B  69       6.403  26.775  -4.263  0.00  0.00      C2   H
ATOM   4755  HG  LEU B  69       6.781  28.977  -3.173  0.00  0.00      C2   H
ATOM   4756 HD11 LEU B  69       4.302  28.168  -4.468  0.00  0.00      C2   H
ATOM   4757 HD12 LEU B  69       4.060  29.578  -3.428  0.00  0.00      C2   H
ATOM   4758 HD13 LEU B  69       5.384  29.524  -4.705  0.00  0.00      C2   H
ATOM   4759 HD21 LEU B  69       5.013  29.727  -1.466  0.00  0.00      C2   H
ATOM   4760 HD22 LEU B  69       4.763  28.139  -1.103  0.00  0.00      C2   H
ATOM   4761 HD23 LEU B  69       6.421  28.812  -0.969  0.00  0.00      C2   H
ATOM   4762  N   LEU B  70       6.499  23.920  -2.854  0.00  0.00      C2   N
ATOM   4763  CA  LEU B  70       6.480  22.641  -3.316  0.00  0.00      C2   C
ATOM   4764  C   LEU B  70       5.122  22.371  -3.923  0.00  0.00      C2   C
ATOM   4765  O   LEU B  70       4.123  22.657  -3.304  0.00  0.00      C2   O
ATOM   4766  CB  LEU B  70       6.666  21.693  -2.154  0.00  0.00      C2   C
ATOM   4767  CG  LEU B  70       8.134  21.433  -1.704  0.00  0.00      C2   C
ATOM   4768  CD1 LEU B  70       8.217  20.840  -0.304  0.00  0.00      C2   C
ATOM   4769  CD2 LEU B  70       8.894  20.465  -2.644  0.00  0.00      C2   C
ATOM   4770  H   LEU B  70       5.651  24.183  -2.372  0.00  0.00      C2   H
ATOM   4771  HA  LEU B  70       7.165  22.428  -4.137  0.00  0.00      C2   H
ATOM   4772  HB3 LEU B  70       6.222  20.730  -2.408  0.00  0.00      C2   H
ATOM   4773  HB2 LEU B  70       6.075  21.910  -1.265  0.00  0.00      C2   H
ATOM   4774  HG  LEU B  70       8.677  22.373  -1.801  0.00  0.00      C2   H
ATOM   4775 HD11 LEU B  70       9.047  21.235   0.280  0.00  0.00      C2   H
ATOM   4776 HD12 LEU B  70       7.217  20.790   0.127  0.00  0.00      C2   H
ATOM   4777 HD13 LEU B  70       8.549  19.803  -0.257  0.00  0.00      C2   H
ATOM   4778 HD21 LEU B  70       9.201  19.540  -2.155  0.00  0.00      C2   H
ATOM   4779 HD22 LEU B  70       8.256  20.290  -3.510  0.00  0.00      C2   H
ATOM   4780 HD23 LEU B  70       9.801  20.917  -3.045  0.00  0.00      C2   H
ATOM   4781  N   VAL B  71       5.133  21.760  -5.076  0.00  0.00      C2   N
ATOM   4782  CA  VAL B  71       3.939  21.116  -5.670  0.00  0.00      C2   C
ATOM   4783  C   VAL B  71       4.090  19.518  -5.326  0.00  0.00      C2   C
ATOM   4784  O   VAL B  71       5.254  19.108  -5.167  0.00  0.00      C2   O
ATOM   4785  CB  VAL B  71       3.973  21.203  -7.258  0.00  0.00      C2   C
ATOM   4786  CG1 VAL B  71       3.674  22.629  -7.738  0.00  0.00      C2   C
ATOM   4787  CG2 VAL B  71       5.226  20.571  -7.965  0.00  0.00      C2   C
ATOM   4788  H   VAL B  71       5.989  21.346  -5.417  0.00  0.00      C2   H
ATOM   4789  HA  VAL B  71       3.030  21.590  -5.299  0.00  0.00      C2   H
ATOM   4790  HB  VAL B  71       3.109  20.673  -7.658  0.00  0.00      C2   H
ATOM   4791 HG11 VAL B  71       2.707  23.051  -7.465  0.00  0.00      C2   H
ATOM   4792 HG12 VAL B  71       4.407  23.384  -7.452  0.00  0.00      C2   H
ATOM   4793 HG13 VAL B  71       3.597  22.584  -8.824  0.00  0.00      C2   H
ATOM   4794 HG21 VAL B  71       5.413  19.508  -7.815  0.00  0.00      C2   H
ATOM   4795 HG22 VAL B  71       5.110  20.680  -9.043  0.00  0.00      C2   H
ATOM   4796 HG23 VAL B  71       6.125  21.185  -7.901  0.00  0.00      C2   H
ATOM   4797  N   SER B  72       2.899  18.869  -5.161  0.00  0.00      C2   N
ATOM   4798  CA  SER B  72       2.787  17.448  -4.774  0.00  0.00      C2   C
ATOM   4799  C   SER B  72       1.505  16.911  -5.453  0.00  0.00      C2   C
ATOM   4800  O   SER B  72       0.418  17.390  -5.275  0.00  0.00      C2   O
ATOM   4801  CB  SER B  72       2.721  17.450  -3.187  0.00  0.00      C2   C
ATOM   4802  OG  SER B  72       2.482  16.080  -2.888  0.00  0.00      C2   O
ATOM   4803  H   SER B  72       2.048  19.388  -4.994  0.00  0.00      C2   H
ATOM   4804  HA  SER B  72       3.655  16.902  -5.144  0.00  0.00      C2   H
ATOM   4805  HB3 SER B  72       1.841  17.945  -2.778  0.00  0.00      C2   H
ATOM   4806  HB2 SER B  72       3.659  17.653  -2.670  0.00  0.00      C2   H
ATOM   4807  HG  SER B  72       1.730  16.069  -2.291  0.00  0.00      C2   H
ATOM   4808  N   ALA B  73       1.616  15.915  -6.342  0.00  0.00      C2   N
ATOM   4809  CA  ALA B  73       0.602  15.532  -7.306  0.00  0.00      C2   C
ATOM   4810  C   ALA B  73       0.312  14.100  -7.061  0.00  0.00      C2   C
ATOM   4811  O   ALA B  73       1.130  13.202  -7.342  0.00  0.00      C2   O
ATOM   4812  CB  ALA B  73       0.979  15.820  -8.721  0.00  0.00      C2   C
ATOM   4813  H   ALA B  73       2.450  15.347  -6.297  0.00  0.00      C2   H
ATOM   4814  HA  ALA B  73      -0.313  16.050  -7.019  0.00  0.00      C2   H
ATOM   4815  HB1 ALA B  73       1.683  15.044  -9.022  0.00  0.00      C2   H
ATOM   4816  HB2 ALA B  73       0.149  15.626  -9.401  0.00  0.00      C2   H
ATOM   4817  HB3 ALA B  73       1.254  16.851  -8.941  0.00  0.00      C2   H
ATOM   4818  N   SER B  74      -0.915  13.828  -6.692  0.00  0.00      C2   N
ATOM   4819  CA  SER B  74      -1.331  12.469  -6.293  0.00  0.00      C2   C
ATOM   4820  C   SER B  74      -2.410  11.932  -7.268  0.00  0.00      C2   C
ATOM   4821  O   SER B  74      -3.187  12.700  -7.852  0.00  0.00      C2   O
ATOM   4822  CB  SER B  74      -1.822  12.452  -4.812  0.00  0.00      C2   C
ATOM   4823  OG  SER B  74      -2.744  13.507  -4.513  0.00  0.00      C2   O
ATOM   4824  H   SER B  74      -1.653  14.480  -6.465  0.00  0.00      C2   H
ATOM   4825  HA  SER B  74      -0.507  11.773  -6.447  0.00  0.00      C2   H
ATOM   4826  HB3 SER B  74      -1.051  12.606  -4.056  0.00  0.00      C2   H
ATOM   4827  HB2 SER B  74      -2.182  11.443  -4.611  0.00  0.00      C2   H
ATOM   4828  HG  SER B  74      -3.647  13.244  -4.700  0.00  0.00      C2   H
ATOM   4829  N   GLN B  75      -2.343  10.611  -7.599  0.00  0.00      C2   N
ATOM   4830  CA  GLN B  75      -3.209   9.913  -8.525  0.00  0.00      C2   C
ATOM   4831  C   GLN B  75      -4.730   9.679  -8.184  0.00  0.00      C2   C
ATOM   4832  O   GLN B  75      -5.383   8.975  -8.944  0.00  0.00      C2   O
ATOM   4833  CB  GLN B  75      -2.571   8.565  -8.937  0.00  0.00      C2   C
ATOM   4834  CG  GLN B  75      -1.568   8.794 -10.118  0.00  0.00      C2   C
ATOM   4835  CD  GLN B  75      -1.095   7.443 -10.740  0.00  0.00      C2   C
ATOM   4836  OE1 GLN B  75      -1.424   6.345 -10.332  0.00  0.00      C2   O
ATOM   4837  NE2 GLN B  75      -0.251   7.487 -11.740  0.00  0.00      C2   N
ATOM   4838  H   GLN B  75      -1.636  10.018  -7.188  0.00  0.00      C2   H
ATOM   4839  HA  GLN B  75      -3.210  10.553  -9.407  0.00  0.00      C2   H
ATOM   4840  HB3 GLN B  75      -3.329   7.873  -9.304  0.00  0.00      C2   H
ATOM   4841  HB2 GLN B  75      -2.130   8.169  -8.022  0.00  0.00      C2   H
ATOM   4842  HG3 GLN B  75      -0.753   9.389  -9.707  0.00  0.00      C2   H
ATOM   4843  HG2 GLN B  75      -2.073   9.488 -10.791  0.00  0.00      C2   H
ATOM   4844 HE22 GLN B  75       0.043   6.653 -12.228  0.00  0.00      C2   H
ATOM   4845 HE21 GLN B  75       0.174   8.339 -12.077  0.00  0.00      C2   H
ATOM   4846  N   ASP B  76      -5.166  10.414  -7.121  0.00  0.00      C2   N
ATOM   4847  CA  ASP B  76      -6.548  10.804  -6.986  0.00  0.00      C2   C
ATOM   4848  C   ASP B  76      -6.965  11.861  -8.042  0.00  0.00      C2   C
ATOM   4849  O   ASP B  76      -8.134  12.050  -8.281  0.00  0.00      C2   O
ATOM   4850  CB  ASP B  76      -7.137  11.081  -5.536  0.00  0.00      C2   C
ATOM   4851  CG  ASP B  76      -6.496  12.409  -4.976  0.00  0.00      C2   C
ATOM   4852  OD1 ASP B  76      -7.166  12.966  -4.069  0.00  0.00      C2   O
ATOM   4853  OD2 ASP B  76      -5.347  12.720  -5.223  0.00  0.00      C2   O
ATOM   4854  H   ASP B  76      -4.510  11.036  -6.671  0.00  0.00      C2   H
ATOM   4855  HA  ASP B  76      -7.079   9.938  -7.382  0.00  0.00      C2   H
ATOM   4856  HB3 ASP B  76      -6.965  10.269  -4.829  0.00  0.00      C2   H
ATOM   4857  HB2 ASP B  76      -8.217  11.219  -5.480  0.00  0.00      C2   H
ATOM   4858  N   GLY B  77      -5.961  12.596  -8.621  0.00  0.00      C2   N
ATOM   4859  CA  GLY B  77      -6.255  13.619  -9.671  0.00  0.00      C2   C
ATOM   4860  C   GLY B  77      -6.128  15.000  -9.016  0.00  0.00      C2   C
ATOM   4861  O   GLY B  77      -6.421  15.944  -9.690  0.00  0.00      C2   O
ATOM   4862  H   GLY B  77      -5.002  12.443  -8.344  0.00  0.00      C2   H
ATOM   4863  HA3 GLY B  77      -7.234  13.527 -10.142  0.00  0.00      C2   H
ATOM   4864  HA2 GLY B  77      -5.482  13.566 -10.437  0.00  0.00      C2   H
ATOM   4865  N   LYS B  78      -5.662  15.085  -7.735  0.00  0.00      C2   N
ATOM   4866  CA  LYS B  78      -5.478  16.333  -7.018  0.00  0.00      C2   C
ATOM   4867  C   LYS B  78      -3.955  16.659  -6.928  0.00  0.00      C2   C
ATOM   4868  O   LYS B  78      -3.187  15.972  -6.165  0.00  0.00      C2   O
ATOM   4869  CB  LYS B  78      -6.162  16.062  -5.583  0.00  0.00      C2   C
ATOM   4870  CG  LYS B  78      -6.290  17.301  -4.743  0.00  0.00      C2   C
ATOM   4871  CD  LYS B  78      -7.032  18.476  -5.310  0.00  0.00      C2   C
ATOM   4872  CE  LYS B  78      -8.424  18.091  -5.824  0.00  0.00      C2   C
ATOM   4873  NZ  LYS B  78      -9.354  17.451  -4.799  0.00  0.00      C2   N
ATOM   4874  H   LYS B  78      -5.262  14.261  -7.310  0.00  0.00      C2   H
ATOM   4875  HA  LYS B  78      -5.934  17.195  -7.503  0.00  0.00      C2   H
ATOM   4876  HB3 LYS B  78      -5.571  15.381  -4.971  0.00  0.00      C2   H
ATOM   4877  HB2 LYS B  78      -7.161  15.644  -5.702  0.00  0.00      C2   H
ATOM   4878  HG3 LYS B  78      -5.237  17.514  -4.561  0.00  0.00      C2   H
ATOM   4879  HG2 LYS B  78      -6.823  17.229  -3.795  0.00  0.00      C2   H
ATOM   4880  HD3 LYS B  78      -6.469  18.954  -6.112  0.00  0.00      C2   H
ATOM   4881  HD2 LYS B  78      -7.116  19.315  -4.619  0.00  0.00      C2   H
ATOM   4882  HE3 LYS B  78      -8.193  17.376  -6.613  0.00  0.00      C2   H
ATOM   4883  HE2 LYS B  78      -8.873  18.909  -6.388  0.00  0.00      C2   H
ATOM   4884  HZ1 LYS B  78      -9.867  18.115  -4.236  0.00  0.00      C2   H
ATOM   4885  HZ2 LYS B  78     -10.063  16.969  -5.333  0.00  0.00      C2   H
ATOM   4886  HZ3 LYS B  78      -8.923  16.723  -4.248  0.00  0.00      C2   H
ATOM   4887  N   LEU B  79      -3.584  17.759  -7.617  0.00  0.00      C2   N
ATOM   4888  CA  LEU B  79      -2.352  18.398  -7.298  0.00  0.00      C2   C
ATOM   4889  C   LEU B  79      -2.676  19.322  -6.102  0.00  0.00      C2   C
ATOM   4890  O   LEU B  79      -3.693  19.982  -6.087  0.00  0.00      C2   O
ATOM   4891  CB  LEU B  79      -1.983  19.220  -8.579  0.00  0.00      C2   C
ATOM   4892  CG  LEU B  79      -0.866  20.263  -8.455  0.00  0.00      C2   C
ATOM   4893  CD1 LEU B  79       0.533  19.533  -7.989  0.00  0.00      C2   C
ATOM   4894  CD2 LEU B  79      -0.723  21.053  -9.821  0.00  0.00      C2   C
ATOM   4895  H   LEU B  79      -4.366  18.310  -7.942  0.00  0.00      C2   H
ATOM   4896  HA  LEU B  79      -1.596  17.630  -7.134  0.00  0.00      C2   H
ATOM   4897  HB3 LEU B  79      -2.915  19.736  -8.811  0.00  0.00      C2   H
ATOM   4898  HB2 LEU B  79      -1.821  18.552  -9.424  0.00  0.00      C2   H
ATOM   4899  HG  LEU B  79      -1.048  20.959  -7.636  0.00  0.00      C2   H
ATOM   4900 HD11 LEU B  79       1.275  19.363  -8.769  0.00  0.00      C2   H
ATOM   4901 HD12 LEU B  79       1.045  20.164  -7.262  0.00  0.00      C2   H
ATOM   4902 HD13 LEU B  79       0.403  18.550  -7.537  0.00  0.00      C2   H
ATOM   4903 HD21 LEU B  79       0.035  20.566 -10.435  0.00  0.00      C2   H
ATOM   4904 HD22 LEU B  79      -1.709  20.900 -10.261  0.00  0.00      C2   H
ATOM   4905 HD23 LEU B  79      -0.547  22.124  -9.712  0.00  0.00      C2   H
ATOM   4906  N   ILE B  80      -1.744  19.348  -5.127  0.00  0.00      C2   N
ATOM   4907  CA  ILE B  80      -1.717  20.324  -4.065  0.00  0.00      C2   C
ATOM   4908  C   ILE B  80      -0.449  21.122  -4.183  0.00  0.00      C2   C
ATOM   4909  O   ILE B  80       0.615  20.520  -4.474  0.00  0.00      C2   O
ATOM   4910  CB  ILE B  80      -1.905  19.727  -2.729  0.00  0.00      C2   C
ATOM   4911  CG1 ILE B  80      -3.274  18.929  -2.717  0.00  0.00      C2   C
ATOM   4912  CG2 ILE B  80      -2.028  20.774  -1.531  0.00  0.00      C2   C
ATOM   4913  CD1 ILE B  80      -3.576  18.128  -1.410  0.00  0.00      C2   C
ATOM   4914  H   ILE B  80      -0.840  18.912  -5.239  0.00  0.00      C2   H
ATOM   4915  HA  ILE B  80      -2.507  21.067  -4.175  0.00  0.00      C2   H
ATOM   4916  HB  ILE B  80      -1.187  18.930  -2.533  0.00  0.00      C2   H
ATOM   4917 HG13 ILE B  80      -3.248  18.122  -3.449  0.00  0.00      C2   H
ATOM   4918 HG12 ILE B  80      -4.137  19.590  -2.788  0.00  0.00      C2   H
ATOM   4919 HG21 ILE B  80      -2.093  20.271  -0.566  0.00  0.00      C2   H
ATOM   4920 HG22 ILE B  80      -1.046  21.228  -1.399  0.00  0.00      C2   H
ATOM   4921 HG23 ILE B  80      -2.781  21.552  -1.655  0.00  0.00      C2   H
ATOM   4922 HD11 ILE B  80      -2.910  17.289  -1.205  0.00  0.00      C2   H
ATOM   4923 HD12 ILE B  80      -3.677  18.686  -0.479  0.00  0.00      C2   H
ATOM   4924 HD13 ILE B  80      -4.586  17.740  -1.541  0.00  0.00      C2   H
ATOM   4925  N   ILE B  81      -0.567  22.443  -3.912  0.00  0.00      C2   N
ATOM   4926  CA  ILE B  81       0.651  23.256  -3.837  0.00  0.00      C2   C
ATOM   4927  C   ILE B  81       0.686  23.826  -2.358  0.00  0.00      C2   C
ATOM   4928  O   ILE B  81      -0.297  24.347  -1.890  0.00  0.00      C2   O
ATOM   4929  CB  ILE B  81       0.562  24.571  -4.761  0.00  0.00      C2   C
ATOM   4930  CG1 ILE B  81       0.050  24.195  -6.191  0.00  0.00      C2   C
ATOM   4931  CG2 ILE B  81       1.925  25.447  -4.754  0.00  0.00      C2   C
ATOM   4932  CD1 ILE B  81       0.308  25.263  -7.296  0.00  0.00      C2   C
ATOM   4933  H   ILE B  81      -1.407  22.875  -3.554  0.00  0.00      C2   H
ATOM   4934  HA  ILE B  81       1.574  22.761  -4.140  0.00  0.00      C2   H
ATOM   4935  HB  ILE B  81      -0.189  25.219  -4.309  0.00  0.00      C2   H
ATOM   4936 HG13 ILE B  81      -1.021  24.013  -6.102  0.00  0.00      C2   H
ATOM   4937 HG12 ILE B  81       0.635  23.306  -6.427  0.00  0.00      C2   H
ATOM   4938 HG21 ILE B  81       1.617  26.479  -4.923  0.00  0.00      C2   H
ATOM   4939 HG22 ILE B  81       2.531  25.475  -3.848  0.00  0.00      C2   H
ATOM   4940 HG23 ILE B  81       2.632  25.198  -5.544  0.00  0.00      C2   H
ATOM   4941 HD11 ILE B  81       1.368  25.508  -7.361  0.00  0.00      C2   H
ATOM   4942 HD12 ILE B  81       0.064  24.864  -8.281  0.00  0.00      C2   H
ATOM   4943 HD13 ILE B  81      -0.276  26.183  -7.283  0.00  0.00      C2   H
ATOM   4944  N   TRP B  82       1.858  23.640  -1.766  0.00  0.00      C2   N
ATOM   4945  CA  TRP B  82       2.111  23.840  -0.373  0.00  0.00      C2   C
ATOM   4946  C   TRP B  82       3.268  24.804  -0.337  0.00  0.00      C2   C
ATOM   4947  O   TRP B  82       4.170  24.706  -1.143  0.00  0.00      C2   O
ATOM   4948  CB  TRP B  82       2.680  22.577   0.308  0.00  0.00      C2   C
ATOM   4949  CG  TRP B  82       1.905  21.292   0.367  0.00  0.00      C2   C
ATOM   4950  CD1 TRP B  82       1.793  20.374  -0.668  0.00  0.00      C2   C
ATOM   4951  CD2 TRP B  82       0.984  20.813   1.385  0.00  0.00      C2   C
ATOM   4952  NE1 TRP B  82       0.940  19.337  -0.304  0.00  0.00      C2   N
ATOM   4953  CE2 TRP B  82       0.549  19.542   0.970  0.00  0.00      C2   C
ATOM   4954  CE3 TRP B  82       0.563  21.328   2.619  0.00  0.00      C2   C
ATOM   4955  CZ2 TRP B  82      -0.297  18.691   1.760  0.00  0.00      C2   C
ATOM   4956  CZ3 TRP B  82      -0.059  20.470   3.521  0.00  0.00      C2   C
ATOM   4957  CH2 TRP B  82      -0.530  19.190   3.056  0.00  0.00      C2   C
ATOM   4958  H   TRP B  82       2.618  23.177  -2.245  0.00  0.00      C2   H
ATOM   4959  HA  TRP B  82       1.293  24.248   0.222  0.00  0.00      C2   H
ATOM   4960  HB3 TRP B  82       2.883  22.811   1.353  0.00  0.00      C2   H
ATOM   4961  HB2 TRP B  82       3.598  22.352  -0.236  0.00  0.00      C2   H
ATOM   4962  HD1 TRP B  82       2.370  20.489  -1.574  0.00  0.00      C2   H
ATOM   4963  HE1 TRP B  82       0.764  18.611  -0.984  0.00  0.00      C2   H
ATOM   4964  HE3 TRP B  82       1.017  22.271   2.882  0.00  0.00      C2   H
ATOM   4965  HZ2 TRP B  82      -0.545  17.734   1.325  0.00  0.00      C2   H
ATOM   4966  HZ3 TRP B  82      -0.326  20.682   4.545  0.00  0.00      C2   H
ATOM   4967  HH2 TRP B  82      -0.993  18.537   3.781  0.00  0.00      C2   H
ATOM   4968  N   ASP B  83       3.207  25.741   0.611  0.00  0.00      C2   N
ATOM   4969  CA  ASP B  83       4.460  26.221   1.242  0.00  0.00      C2   C
ATOM   4970  C   ASP B  83       5.097  25.092   2.203  0.00  0.00      C2   C
ATOM   4971  O   ASP B  83       4.303  24.321   2.792  0.00  0.00      C2   O
ATOM   4972  CB  ASP B  83       4.143  27.458   2.062  0.00  0.00      C2   C
ATOM   4973  CG  ASP B  83       5.311  27.936   2.932  0.00  0.00      C2   C
ATOM   4974  OD1 ASP B  83       6.475  27.786   2.614  0.00  0.00      C2   O
ATOM   4975  OD2 ASP B  83       4.980  28.591   3.969  0.00  0.00      C2   O
ATOM   4976  H   ASP B  83       2.423  25.747   1.248  0.00  0.00      C2   H
ATOM   4977  HA  ASP B  83       5.112  26.439   0.396  0.00  0.00      C2   H
ATOM   4978  HB3 ASP B  83       3.290  27.186   2.684  0.00  0.00      C2   H
ATOM   4979  HB2 ASP B  83       3.840  28.305   1.447  0.00  0.00      C2   H
ATOM   4980  N   SER B  84       6.428  24.931   2.352  0.00  0.00      C2   N
ATOM   4981  CA  SER B  84       7.008  23.831   3.033  0.00  0.00      C2   C
ATOM   4982  C   SER B  84       7.388  24.325   4.508  0.00  0.00      C2   C
ATOM   4983  O   SER B  84       7.444  23.520   5.452  0.00  0.00      C2   O
ATOM   4984  CB  SER B  84       8.200  23.370   2.251  0.00  0.00      C2   C
ATOM   4985  OG  SER B  84       9.212  24.364   2.238  0.00  0.00      C2   O
ATOM   4986  H   SER B  84       7.071  25.470   1.790  0.00  0.00      C2   H
ATOM   4987  HA  SER B  84       6.325  22.994   3.176  0.00  0.00      C2   H
ATOM   4988  HB3 SER B  84       7.965  23.118   1.217  0.00  0.00      C2   H
ATOM   4989  HB2 SER B  84       8.601  22.447   2.670  0.00  0.00      C2   H
ATOM   4990  HG  SER B  84       9.212  24.918   1.454  0.00  0.00      C2   H
ATOM   4991  N   TYR B  85       7.629  25.635   4.715  0.00  0.00      C2   N
ATOM   4992  CA  TYR B  85       8.089  26.393   5.923  0.00  0.00      C2   C
ATOM   4993  C   TYR B  85       6.918  26.304   6.948  0.00  0.00      C2   C
ATOM   4994  O   TYR B  85       7.160  25.804   8.031  0.00  0.00      C2   O
ATOM   4995  CB  TYR B  85       8.472  27.898   5.572  0.00  0.00      C2   C
ATOM   4996  CG  TYR B  85       9.768  28.032   4.768  0.00  0.00      C2   C
ATOM   4997  CD1 TYR B  85      10.443  26.925   4.232  0.00  0.00      C2   C
ATOM   4998  CD2 TYR B  85      10.355  29.333   4.633  0.00  0.00      C2   C
ATOM   4999  CE1 TYR B  85      11.657  26.996   3.480  0.00  0.00      C2   C
ATOM   5000  CE2 TYR B  85      11.546  29.410   3.910  0.00  0.00      C2   C
ATOM   5001  CZ  TYR B  85      12.240  28.267   3.370  0.00  0.00      C2   C
ATOM   5002  OH  TYR B  85      13.366  28.455   2.654  0.00  0.00      C2   O
ATOM   5003  H   TYR B  85       7.495  26.315   3.980  0.00  0.00      C2   H
ATOM   5004  HA  TYR B  85       9.018  25.921   6.245  0.00  0.00      C2   H
ATOM   5005  HB3 TYR B  85       8.697  28.351   6.537  0.00  0.00      C2   H
ATOM   5006  HB2 TYR B  85       7.595  28.391   5.152  0.00  0.00      C2   H
ATOM   5007  HD1 TYR B  85      10.087  25.905   4.234  0.00  0.00      C2   H
ATOM   5008  HD2 TYR B  85       9.871  30.225   5.003  0.00  0.00      C2   H
ATOM   5009  HE1 TYR B  85      12.146  26.130   3.059  0.00  0.00      C2   H
ATOM   5010  HE2 TYR B  85      11.911  30.379   3.603  0.00  0.00      C2   H
ATOM   5011  HH  TYR B  85      13.458  27.888   1.885  0.00  0.00      C2   H
ATOM   5012  N   THR B  86       5.685  26.628   6.570  0.00  0.00      C2   N
ATOM   5013  CA  THR B  86       4.554  26.589   7.489  0.00  0.00      C2   C
ATOM   5014  C   THR B  86       3.692  25.339   7.379  0.00  0.00      C2   C
ATOM   5015  O   THR B  86       2.944  25.049   8.346  0.00  0.00      C2   O
ATOM   5016  CB  THR B  86       3.590  27.788   7.157  0.00  0.00      C2   C
ATOM   5017  OG1 THR B  86       3.236  27.782   5.765  0.00  0.00      C2   O
ATOM   5018  CG2 THR B  86       4.338  29.103   7.377  0.00  0.00      C2   C
ATOM   5019  H   THR B  86       5.427  27.070   5.699  0.00  0.00      C2   H
ATOM   5020  HA  THR B  86       4.892  26.722   8.517  0.00  0.00      C2   H
ATOM   5021  HB  THR B  86       2.697  27.832   7.780  0.00  0.00      C2   H
ATOM   5022  HG1 THR B  86       3.915  28.125   5.179  0.00  0.00      C2   H
ATOM   5023 HG21 THR B  86       5.384  29.113   7.071  0.00  0.00      C2   H
ATOM   5024 HG22 THR B  86       3.817  29.948   6.926  0.00  0.00      C2   H
ATOM   5025 HG23 THR B  86       4.459  29.390   8.421  0.00  0.00      C2   H
ATOM   5026  N   THR B  87       3.753  24.670   6.230  0.00  0.00      C2   N
ATOM   5027  CA  THR B  87       2.847  23.627   5.696  0.00  0.00      C2   C
ATOM   5028  C   THR B  87       1.415  24.116   5.346  0.00  0.00      C2   C
ATOM   5029  O   THR B  87       0.437  23.337   5.257  0.00  0.00      C2   O
ATOM   5030  CB  THR B  87       2.758  22.404   6.676  0.00  0.00      C2   C
ATOM   5031  OG1 THR B  87       2.019  22.665   7.852  0.00  0.00      C2   O
ATOM   5032  CG2 THR B  87       4.031  21.718   7.025  0.00  0.00      C2   C
ATOM   5033  H   THR B  87       4.433  24.932   5.531  0.00  0.00      C2   H
ATOM   5034  HA  THR B  87       3.330  23.267   4.787  0.00  0.00      C2   H
ATOM   5035  HB  THR B  87       2.178  21.630   6.172  0.00  0.00      C2   H
ATOM   5036  HG1 THR B  87       2.091  23.604   8.036  0.00  0.00      C2   H
ATOM   5037 HG21 THR B  87       4.784  21.716   6.237  0.00  0.00      C2   H
ATOM   5038 HG22 THR B  87       4.569  22.341   7.740  0.00  0.00      C2   H
ATOM   5039 HG23 THR B  87       3.793  20.727   7.412  0.00  0.00      C2   H
ATOM   5040  N   ASN B  88       1.338  25.405   5.012  0.00  0.00      C2   N
ATOM   5041  CA  ASN B  88       0.015  26.117   4.597  0.00  0.00      C2   C
ATOM   5042  C   ASN B  88      -0.073  25.874   3.075  0.00  0.00      C2   C
ATOM   5043  O   ASN B  88       0.898  26.052   2.345  0.00  0.00      C2   O
ATOM   5044  CB  ASN B  88       0.067  27.687   4.889  0.00  0.00      C2   C
ATOM   5045  CG  ASN B  88      -0.162  28.086   6.404  0.00  0.00      C2   C
ATOM   5046  OD1 ASN B  88      -0.999  27.516   7.114  0.00  0.00      C2   O
ATOM   5047  ND2 ASN B  88       0.491  29.122   6.942  0.00  0.00      C2   N
ATOM   5048  H   ASN B  88       2.133  26.028   5.013  0.00  0.00      C2   H
ATOM   5049  HA  ASN B  88      -0.753  25.598   5.170  0.00  0.00      C2   H
ATOM   5050  HB3 ASN B  88      -0.560  28.270   4.215  0.00  0.00      C2   H
ATOM   5051  HB2 ASN B  88       1.034  27.970   4.475  0.00  0.00      C2   H
ATOM   5052 HD22 ASN B  88       0.359  29.448   7.889  0.00  0.00      C2   H
ATOM   5053 HD21 ASN B  88       1.207  29.566   6.385  0.00  0.00      C2   H
ATOM   5054  N   LYS B  89      -1.288  25.483   2.639  0.00  0.00      C2   N
ATOM   5055  CA  LYS B  89      -1.675  25.275   1.221  0.00  0.00      C2   C
ATOM   5056  C   LYS B  89      -1.790  26.641   0.531  0.00  0.00      C2   C
ATOM   5057  O   LYS B  89      -2.599  27.478   1.024  0.00  0.00      C2   O
ATOM   5058  CB  LYS B  89      -2.975  24.579   0.969  0.00  0.00      C2   C
ATOM   5059  CG  LYS B  89      -2.798  23.049   1.036  0.00  0.00      C2   C
ATOM   5060  CD  LYS B  89      -2.688  22.455   2.438  0.00  0.00      C2   C
ATOM   5061  CE  LYS B  89      -4.152  22.550   3.112  0.00  0.00      C2   C
ATOM   5062  NZ  LYS B  89      -4.211  21.807   4.382  0.00  0.00      C2   N
[truncated: 789,768 more chars]
