# Supplementary material for: Structural basis of THC analog activity at the Cannabinoid 1 receptor
Source: Nat Commun. 2025 Jan 8;16:486. doi: 10.1038/s41467-024-55808-4 (PMC11711184; doi:10.1038/s41467-024-55808-4)
Supplement: Supplementary file 6 — Source Data [file 41467_2024_55808_MOESM6_ESM.zip › MD_sim_coordinates/3a_CP55940_start.pdb]

CRYST1  101.563  112.433  139.939  90.00  90.00  90.00 P 1           1
ATOM      1  CH3 ACE A   2       2.855  29.235  14.837  0.00  0.00      C2   C
ATOM      2  C   ACE A   2       4.126  29.860  14.327  0.00  0.00      C2   C
ATOM      3  O   ACE A   2       4.620  29.464  13.279  0.00  0.00      C2   O
ATOM      4  1H  ACE A   2       2.663  29.204  15.909  0.00  0.00      C2   H
ATOM      5  2H  ACE A   2       2.029  29.775  14.375  0.00  0.00      C2   H
ATOM      6  3H  ACE A   2       2.755  28.195  14.526  0.00  0.00      C2   H
ATOM      7  N   CYS A   3       4.625  30.962  14.963  0.00  0.00      C2   N
ATOM      8  CA  CYS A   3       5.624  31.872  14.428  0.00  0.00      C2   C
ATOM      9  C   CYS A   3       4.919  32.846  13.503  0.00  0.00      C2   C
ATOM     10  O   CYS A   3       3.965  32.404  12.843  0.00  0.00      C2   O
ATOM     11  CB  CYS A   3       6.976  31.314  13.857  0.00  0.00      C2   C
ATOM     12  SG  CYS A   3       7.849  30.072  14.842  0.00  0.00      C2   S
ATOM     13  H2  CYS A   3       4.209  31.333  15.806  0.00  0.00      C2   H
ATOM     14  HA  CYS A   3       5.893  32.444  15.315  0.00  0.00      C2   H
ATOM     15  HB3 CYS A   3       7.709  32.094  13.651  0.00  0.00      C2   H
ATOM     16  HB2 CYS A   3       6.710  30.913  12.879  0.00  0.00      C2   H
ATOM     17  HG  CYS A   3       7.959  30.943  15.849  0.00  0.00      C2   H
ATOM     18  N   THR A   4       5.328  34.155  13.482  0.00  0.00      C2   N
ATOM     19  CA  THR A   4       4.784  35.238  12.724  0.00  0.00      C2   C
ATOM     20  C   THR A   4       4.694  34.902  11.224  0.00  0.00      C2   C
ATOM     21  O   THR A   4       5.591  34.283  10.667  0.00  0.00      C2   O
ATOM     22  CB  THR A   4       5.724  36.459  12.780  0.00  0.00      C2   C
ATOM     23  OG1 THR A   4       5.975  36.759  14.134  0.00  0.00      C2   O
ATOM     24  CG2 THR A   4       5.062  37.711  12.091  0.00  0.00      C2   C
ATOM     25  H   THR A   4       6.041  34.410  14.150  0.00  0.00      C2   H
ATOM     26  HA  THR A   4       3.794  35.465  13.117  0.00  0.00      C2   H
ATOM     27  HB  THR A   4       6.634  36.177  12.248  0.00  0.00      C2   H
ATOM     28  HG1 THR A   4       6.485  35.996  14.415  0.00  0.00      C2   H
ATOM     29 HG21 THR A   4       5.604  38.572  12.481  0.00  0.00      C2   H
ATOM     30 HG22 THR A   4       5.105  37.720  11.002  0.00  0.00      C2   H
ATOM     31 HG23 THR A   4       4.055  37.918  12.454  0.00  0.00      C2   H
ATOM     32  N   LEU A   5       3.566  35.294  10.613  0.00  0.00      C2   N
ATOM     33  CA  LEU A   5       3.215  35.205   9.212  0.00  0.00      C2   C
ATOM     34  C   LEU A   5       3.007  36.666   8.661  0.00  0.00      C2   C
ATOM     35  O   LEU A   5       2.239  37.374   9.250  0.00  0.00      C2   O
ATOM     36  CB  LEU A   5       2.031  34.208   8.941  0.00  0.00      C2   C
ATOM     37  CG  LEU A   5       2.335  32.786   9.513  0.00  0.00      C2   C
ATOM     38  CD1 LEU A   5       1.109  31.891   9.383  0.00  0.00      C2   C
ATOM     39  CD2 LEU A   5       3.544  32.095   8.801  0.00  0.00      C2   C
ATOM     40  H   LEU A   5       2.917  35.870  11.130  0.00  0.00      C2   H
ATOM     41  HA  LEU A   5       4.060  34.855   8.620  0.00  0.00      C2   H
ATOM     42  HB3 LEU A   5       1.835  34.081   7.877  0.00  0.00      C2   H
ATOM     43  HB2 LEU A   5       1.191  34.687   9.445  0.00  0.00      C2   H
ATOM     44  HG  LEU A   5       2.630  32.977  10.545  0.00  0.00      C2   H
ATOM     45 HD11 LEU A   5       0.410  31.784  10.213  0.00  0.00      C2   H
ATOM     46 HD12 LEU A   5       0.502  32.333   8.593  0.00  0.00      C2   H
ATOM     47 HD13 LEU A   5       1.286  30.843   9.140  0.00  0.00      C2   H
ATOM     48 HD21 LEU A   5       3.543  32.402   7.755  0.00  0.00      C2   H
ATOM     49 HD22 LEU A   5       4.525  32.428   9.139  0.00  0.00      C2   H
ATOM     50 HD23 LEU A   5       3.434  31.013   8.871  0.00  0.00      C2   H
ATOM     51  N   SER A   6       3.664  36.943   7.516  0.00  0.00      C2   N
ATOM     52  CA  SER A   6       3.280  38.198   6.785  0.00  0.00      C2   C
ATOM     53  C   SER A   6       1.903  38.040   6.070  0.00  0.00      C2   C
ATOM     54  O   SER A   6       1.365  36.942   6.032  0.00  0.00      C2   O
ATOM     55  CB  SER A   6       4.464  38.563   5.857  0.00  0.00      C2   C
ATOM     56  OG  SER A   6       4.559  37.626   4.777  0.00  0.00      C2   O
ATOM     57  H   SER A   6       4.098  36.136   7.090  0.00  0.00      C2   H
ATOM     58  HA  SER A   6       3.110  39.020   7.481  0.00  0.00      C2   H
ATOM     59  HB3 SER A   6       5.336  38.609   6.510  0.00  0.00      C2   H
ATOM     60  HB2 SER A   6       4.388  39.608   5.555  0.00  0.00      C2   H
ATOM     61  HG  SER A   6       4.776  36.758   5.125  0.00  0.00      C2   H
ATOM     62  N   ALA A   7       1.390  39.122   5.444  0.00  0.00      C2   N
ATOM     63  CA  ALA A   7       0.217  39.138   4.545  0.00  0.00      C2   C
ATOM     64  C   ALA A   7       0.463  38.244   3.270  0.00  0.00      C2   C
ATOM     65  O   ALA A   7      -0.432  37.951   2.490  0.00  0.00      C2   O
ATOM     66  CB  ALA A   7      -0.265  40.526   4.057  0.00  0.00      C2   C
ATOM     67  H   ALA A   7       1.801  40.006   5.708  0.00  0.00      C2   H
ATOM     68  HA  ALA A   7      -0.662  38.723   5.037  0.00  0.00      C2   H
ATOM     69  HB1 ALA A   7      -0.690  41.143   4.848  0.00  0.00      C2   H
ATOM     70  HB2 ALA A   7       0.510  41.174   3.647  0.00  0.00      C2   H
ATOM     71  HB3 ALA A   7      -1.025  40.378   3.290  0.00  0.00      C2   H
ATOM     72  N   GLU A   8       1.702  37.919   2.954  0.00  0.00      C2   N
ATOM     73  CA  GLU A   8       2.180  37.178   1.799  0.00  0.00      C2   C
ATOM     74  C   GLU A   8       2.329  35.702   2.228  0.00  0.00      C2   C
ATOM     75  O   GLU A   8       2.046  34.906   1.349  0.00  0.00      C2   O
ATOM     76  CB  GLU A   8       3.510  37.726   1.320  0.00  0.00      C2   C
ATOM     77  CG  GLU A   8       3.612  39.329   1.220  0.00  0.00      C2   C
ATOM     78  CD  GLU A   8       4.867  39.905   0.570  0.00  0.00      C2   C
ATOM     79  OE1 GLU A   8       5.909  39.236   0.600  0.00  0.00      C2   O
ATOM     80  OE2 GLU A   8       4.778  41.015  -0.008  0.00  0.00      C2   O
ATOM     81  H   GLU A   8       2.447  38.277   3.535  0.00  0.00      C2   H
ATOM     82  HA  GLU A   8       1.464  37.289   0.985  0.00  0.00      C2   H
ATOM     83  HB3 GLU A   8       3.829  37.250   0.392  0.00  0.00      C2   H
ATOM     84  HB2 GLU A   8       4.299  37.504   2.038  0.00  0.00      C2   H
ATOM     85  HG3 GLU A   8       3.683  39.786   2.207  0.00  0.00      C2   H
ATOM     86  HG2 GLU A   8       2.710  39.802   0.831  0.00  0.00      C2   H
ATOM     87  N   ASP A   9       2.635  35.339   3.458  0.00  0.00      C2   N
ATOM     88  CA  ASP A   9       2.683  33.935   3.802  0.00  0.00      C2   C
ATOM     89  C   ASP A   9       1.242  33.477   3.948  0.00  0.00      C2   C
ATOM     90  O   ASP A   9       0.819  32.456   3.356  0.00  0.00      C2   O
ATOM     91  CB  ASP A   9       3.411  33.691   5.127  0.00  0.00      C2   C
ATOM     92  CG  ASP A   9       4.851  34.152   5.114  0.00  0.00      C2   C
ATOM     93  OD1 ASP A   9       5.249  35.017   5.934  0.00  0.00      C2   O
ATOM     94  OD2 ASP A   9       5.645  33.634   4.308  0.00  0.00      C2   O
ATOM     95  H   ASP A   9       2.774  36.045   4.167  0.00  0.00      C2   H
ATOM     96  HA  ASP A   9       3.173  33.493   2.935  0.00  0.00      C2   H
ATOM     97  HB3 ASP A   9       3.363  32.620   5.328  0.00  0.00      C2   H
ATOM     98  HB2 ASP A   9       2.977  34.230   5.970  0.00  0.00      C2   H
ATOM     99  N   LYS A  10       0.516  34.262   4.794  0.00  0.00      C2   N
ATOM    100  CA  LYS A  10      -0.883  34.011   5.057  0.00  0.00      C2   C
ATOM    101  C   LYS A  10      -1.760  33.702   3.793  0.00  0.00      C2   C
ATOM    102  O   LYS A  10      -2.665  32.817   3.926  0.00  0.00      C2   O
ATOM    103  CB  LYS A  10      -1.439  35.341   5.617  0.00  0.00      C2   C
ATOM    104  CG  LYS A  10      -1.351  35.349   7.177  0.00  0.00      C2   C
ATOM    105  CD  LYS A  10      -2.309  34.310   7.885  0.00  0.00      C2   C
ATOM    106  CE  LYS A  10      -3.816  34.637   7.702  0.00  0.00      C2   C
ATOM    107  NZ  LYS A  10      -4.670  33.876   8.649  0.00  0.00      C2   N
ATOM    108  H   LYS A  10       0.919  35.063   5.259  0.00  0.00      C2   H
ATOM    109  HA  LYS A  10      -0.962  33.157   5.730  0.00  0.00      C2   H
ATOM    110  HB3 LYS A  10      -2.497  35.513   5.421  0.00  0.00      C2   H
ATOM    111  HB2 LYS A  10      -1.064  36.227   5.105  0.00  0.00      C2   H
ATOM    112  HG3 LYS A  10      -1.567  36.318   7.627  0.00  0.00      C2   H
ATOM    113  HG2 LYS A  10      -0.313  35.224   7.483  0.00  0.00      C2   H
ATOM    114  HD3 LYS A  10      -2.192  34.255   8.967  0.00  0.00      C2   H
ATOM    115  HD2 LYS A  10      -2.141  33.280   7.570  0.00  0.00      C2   H
ATOM    116  HE3 LYS A  10      -4.016  34.372   6.663  0.00  0.00      C2   H
ATOM    117  HE2 LYS A  10      -3.992  35.712   7.703  0.00  0.00      C2   H
ATOM    118  HZ1 LYS A  10      -4.402  33.995   9.615  0.00  0.00      C2   H
ATOM    119  HZ2 LYS A  10      -5.608  34.232   8.535  0.00  0.00      C2   H
ATOM    120  HZ3 LYS A  10      -4.710  32.900   8.392  0.00  0.00      C2   H
ATOM    121  N   ALA A  11      -1.499  34.398   2.705  0.00  0.00      C2   N
ATOM    122  CA  ALA A  11      -2.088  34.236   1.392  0.00  0.00      C2   C
ATOM    123  C   ALA A  11      -1.990  32.781   0.894  0.00  0.00      C2   C
ATOM    124  O   ALA A  11      -3.050  32.250   0.426  0.00  0.00      C2   O
ATOM    125  CB  ALA A  11      -1.514  35.277   0.365  0.00  0.00      C2   C
ATOM    126  H   ALA A  11      -0.789  35.114   2.764  0.00  0.00      C2   H
ATOM    127  HA  ALA A  11      -3.158  34.443   1.379  0.00  0.00      C2   H
ATOM    128  HB1 ALA A  11      -0.430  35.311   0.256  0.00  0.00      C2   H
ATOM    129  HB2 ALA A  11      -2.075  35.186  -0.565  0.00  0.00      C2   H
ATOM    130  HB3 ALA A  11      -1.715  36.282   0.737  0.00  0.00      C2   H
ATOM    131  N   ALA A  12      -0.826  32.107   1.087  0.00  0.00      C2   N
ATOM    132  CA  ALA A  12      -0.663  30.692   0.757  0.00  0.00      C2   C
ATOM    133  C   ALA A  12      -1.480  29.769   1.684  0.00  0.00      C2   C
ATOM    134  O   ALA A  12      -2.064  28.873   1.120  0.00  0.00      C2   O
ATOM    135  CB  ALA A  12       0.797  30.293   0.762  0.00  0.00      C2   C
ATOM    136  H   ALA A  12      -0.007  32.376   1.613  0.00  0.00      C2   H
ATOM    137  HA  ALA A  12      -1.024  30.614  -0.269  0.00  0.00      C2   H
ATOM    138  HB1 ALA A  12       0.811  29.305   0.301  0.00  0.00      C2   H
ATOM    139  HB2 ALA A  12       1.367  31.039   0.209  0.00  0.00      C2   H
ATOM    140  HB3 ALA A  12       1.181  30.116   1.767  0.00  0.00      C2   H
ATOM    141  N   VAL A  13      -1.410  30.053   2.949  0.00  0.00      C2   N
ATOM    142  CA  VAL A  13      -2.100  29.240   3.921  0.00  0.00      C2   C
ATOM    143  C   VAL A  13      -3.620  29.132   3.793  0.00  0.00      C2   C
ATOM    144  O   VAL A  13      -4.120  28.070   3.955  0.00  0.00      C2   O
ATOM    145  CB  VAL A  13      -1.702  29.795   5.290  0.00  0.00      C2   C
ATOM    146  CG1 VAL A  13      -2.375  29.017   6.486  0.00  0.00      C2   C
ATOM    147  CG2 VAL A  13      -0.202  29.794   5.614  0.00  0.00      C2   C
ATOM    148  H   VAL A  13      -0.849  30.830   3.269  0.00  0.00      C2   H
ATOM    149  HA  VAL A  13      -1.734  28.213   3.901  0.00  0.00      C2   H
ATOM    150  HB  VAL A  13      -2.179  30.757   5.474  0.00  0.00      C2   H
ATOM    151 HG11 VAL A  13      -2.036  29.384   7.455  0.00  0.00      C2   H
ATOM    152 HG12 VAL A  13      -3.463  29.064   6.504  0.00  0.00      C2   H
ATOM    153 HG13 VAL A  13      -2.070  27.970   6.497  0.00  0.00      C2   H
ATOM    154 HG21 VAL A  13       0.164  28.769   5.675  0.00  0.00      C2   H
ATOM    155 HG22 VAL A  13       0.348  30.225   4.777  0.00  0.00      C2   H
ATOM    156 HG23 VAL A  13      -0.047  30.361   6.532  0.00  0.00      C2   H
ATOM    157  N   GLU A  14      -4.239  30.262   3.363  0.00  0.00      C2   N
ATOM    158  CA  GLU A  14      -5.617  30.467   3.106  0.00  0.00      C2   C
ATOM    159  C   GLU A  14      -5.927  29.604   1.807  0.00  0.00      C2   C
ATOM    160  O   GLU A  14      -6.953  28.892   1.868  0.00  0.00      C2   O
ATOM    161  CB  GLU A  14      -5.901  31.890   2.888  0.00  0.00      C2   C
ATOM    162  CG  GLU A  14      -5.888  32.866   4.017  0.00  0.00      C2   C
ATOM    163  CD  GLU A  14      -5.766  34.360   3.671  0.00  0.00      C2   C
ATOM    164  OE1 GLU A  14      -5.990  35.165   4.545  0.00  0.00      C2   O
ATOM    165  OE2 GLU A  14      -5.560  34.796   2.512  0.00  0.00      C2   O
ATOM    166  H   GLU A  14      -3.706  31.107   3.212  0.00  0.00      C2   H
ATOM    167  HA  GLU A  14      -6.066  30.052   4.008  0.00  0.00      C2   H
ATOM    168  HB3 GLU A  14      -6.909  31.998   2.487  0.00  0.00      C2   H
ATOM    169  HB2 GLU A  14      -5.308  32.296   2.069  0.00  0.00      C2   H
ATOM    170  HG3 GLU A  14      -5.060  32.537   4.645  0.00  0.00      C2   H
ATOM    171  HG2 GLU A  14      -6.814  32.730   4.576  0.00  0.00      C2   H
ATOM    172  N   ARG A  15      -5.130  29.744   0.758  0.00  0.00      C2   N
ATOM    173  CA  ARG A  15      -5.322  29.186  -0.489  0.00  0.00      C2   C
ATOM    174  C   ARG A  15      -5.231  27.662  -0.465  0.00  0.00      C2   C
ATOM    175  O   ARG A  15      -6.083  27.049  -1.059  0.00  0.00      C2   O
ATOM    176  CB  ARG A  15      -4.272  29.794  -1.499  0.00  0.00      C2   C
ATOM    177  CG  ARG A  15      -4.603  29.411  -2.967  0.00  0.00      C2   C
ATOM    178  CD  ARG A  15      -3.695  30.038  -4.035  0.00  0.00      C2   C
ATOM    179  NE  ARG A  15      -4.036  31.489  -4.219  0.00  0.00      C2   N
ATOM    180  CZ  ARG A  15      -3.336  32.515  -3.704  0.00  0.00      C2   C
ATOM    181  NH1 ARG A  15      -2.203  32.413  -2.963  0.00  0.00      C2   N
ATOM    182  NH2 ARG A  15      -3.941  33.694  -3.752  0.00  0.00      C2   N
ATOM    183  H   ARG A  15      -4.362  30.397   0.808  0.00  0.00      C2   H
ATOM    184  HA  ARG A  15      -6.352  29.410  -0.767  0.00  0.00      C2   H
ATOM    185  HB3 ARG A  15      -3.292  29.367  -1.288  0.00  0.00      C2   H
ATOM    186  HB2 ARG A  15      -4.316  30.883  -1.473  0.00  0.00      C2   H
ATOM    187  HG3 ARG A  15      -5.644  29.642  -3.193  0.00  0.00      C2   H
ATOM    188  HG2 ARG A  15      -4.561  28.345  -3.191  0.00  0.00      C2   H
ATOM    189  HD3 ARG A  15      -3.894  29.486  -4.954  0.00  0.00      C2   H
ATOM    190  HD2 ARG A  15      -2.665  29.934  -3.694  0.00  0.00      C2   H
ATOM    191  HE  ARG A  15      -4.958  31.496  -4.632  0.00  0.00      C2   H
ATOM    192 HH12 ARG A  15      -1.674  33.228  -2.687  0.00  0.00      C2   H
ATOM    193 HH11 ARG A  15      -1.643  31.583  -3.098  0.00  0.00      C2   H
ATOM    194 HH22 ARG A  15      -3.584  34.522  -3.297  0.00  0.00      C2   H
ATOM    195 HH21 ARG A  15      -4.783  33.850  -4.288  0.00  0.00      C2   H
ATOM    196  N   SER A  16      -4.327  27.114   0.341  0.00  0.00      C2   N
ATOM    197  CA  SER A  16      -4.359  25.708   0.755  0.00  0.00      C2   C
ATOM    198  C   SER A  16      -5.693  25.246   1.435  0.00  0.00      C2   C
ATOM    199  O   SER A  16      -6.240  24.226   0.994  0.00  0.00      C2   O
ATOM    200  CB  SER A  16      -3.096  25.546   1.731  0.00  0.00      C2   C
ATOM    201  OG  SER A  16      -2.553  24.216   1.495  0.00  0.00      C2   O
ATOM    202  H   SER A  16      -3.876  27.735   0.997  0.00  0.00      C2   H
ATOM    203  HA  SER A  16      -4.253  25.092  -0.137  0.00  0.00      C2   H
ATOM    204  HB3 SER A  16      -3.393  25.627   2.777  0.00  0.00      C2   H
ATOM    205  HB2 SER A  16      -2.379  26.327   1.479  0.00  0.00      C2   H
ATOM    206  HG  SER A  16      -1.909  24.091   2.196  0.00  0.00      C2   H
ATOM    207  N   LYS A  17      -6.115  26.023   2.438  0.00  0.00      C2   N
ATOM    208  CA  LYS A  17      -7.369  25.832   3.077  0.00  0.00      C2   C
ATOM    209  C   LYS A  17      -8.623  26.077   2.220  0.00  0.00      C2   C
ATOM    210  O   LYS A  17      -9.624  25.465   2.553  0.00  0.00      C2   O
ATOM    211  CB  LYS A  17      -7.414  26.626   4.423  0.00  0.00      C2   C
ATOM    212  CG  LYS A  17      -8.529  26.490   5.469  0.00  0.00      C2   C
ATOM    213  CD  LYS A  17      -8.811  25.006   5.888  0.00  0.00      C2   C
ATOM    214  CE  LYS A  17      -7.685  24.437   6.773  0.00  0.00      C2   C
ATOM    215  NZ  LYS A  17      -7.690  22.964   6.751  0.00  0.00      C2   N
ATOM    216  H   LYS A  17      -5.561  26.792   2.786  0.00  0.00      C2   H
ATOM    217  HA  LYS A  17      -7.424  24.823   3.484  0.00  0.00      C2   H
ATOM    218  HB3 LYS A  17      -7.179  27.673   4.231  0.00  0.00      C2   H
ATOM    219  HB2 LYS A  17      -6.534  26.341   5.001  0.00  0.00      C2   H
ATOM    220  HG3 LYS A  17      -9.420  26.911   5.005  0.00  0.00      C2   H
ATOM    221  HG2 LYS A  17      -8.351  27.133   6.331  0.00  0.00      C2   H
ATOM    222  HD3 LYS A  17      -9.022  24.379   5.022  0.00  0.00      C2   H
ATOM    223  HD2 LYS A  17      -9.649  25.059   6.582  0.00  0.00      C2   H
ATOM    224  HE3 LYS A  17      -7.673  24.956   7.731  0.00  0.00      C2   H
ATOM    225  HE2 LYS A  17      -6.756  24.722   6.280  0.00  0.00      C2   H
ATOM    226  HZ1 LYS A  17      -6.908  22.733   7.347  0.00  0.00      C2   H
ATOM    227  HZ2 LYS A  17      -8.572  22.654   7.134  0.00  0.00      C2   H
ATOM    228  HZ3 LYS A  17      -7.589  22.534   5.843  0.00  0.00      C2   H
ATOM    229  N   MET A  18      -8.644  26.943   1.222  0.00  0.00      C2   N
ATOM    230  CA  MET A  18      -9.643  27.113   0.201  0.00  0.00      C2   C
ATOM    231  C   MET A  18      -9.928  25.877  -0.549  0.00  0.00      C2   C
ATOM    232  O   MET A  18     -11.091  25.386  -0.635  0.00  0.00      C2   O
ATOM    233  CB  MET A  18      -9.251  28.301  -0.807  0.00  0.00      C2   C
ATOM    234  CG  MET A  18     -10.161  28.540  -2.018  0.00  0.00      C2   C
ATOM    235  SD  MET A  18      -9.246  29.089  -3.447  0.00  0.00      C2   S
ATOM    236  CE  MET A  18     -10.579  29.243  -4.682  0.00  0.00      C2   C
ATOM    237  H   MET A  18      -7.914  27.640   1.195  0.00  0.00      C2   H
ATOM    238  HA  MET A  18     -10.494  27.447   0.793  0.00  0.00      C2   H
ATOM    239  HB3 MET A  18      -8.252  28.157  -1.218  0.00  0.00      C2   H
ATOM    240  HB2 MET A  18      -9.027  29.170  -0.189  0.00  0.00      C2   H
ATOM    241  HG3 MET A  18     -10.885  29.325  -1.799  0.00  0.00      C2   H
ATOM    242  HG2 MET A  18     -10.641  27.583  -2.224  0.00  0.00      C2   H
ATOM    243  HE1 MET A  18     -11.400  29.755  -4.181  0.00  0.00      C2   H
ATOM    244  HE2 MET A  18     -10.113  29.780  -5.508  0.00  0.00      C2   H
ATOM    245  HE3 MET A  18     -10.902  28.246  -4.980  0.00  0.00      C2   H
ATOM    246  N   ILE A  19      -8.851  25.201  -1.016  0.00  0.00      C2   N
ATOM    247  CA  ILE A  19      -8.851  23.924  -1.716  0.00  0.00      C2   C
ATOM    248  C   ILE A  19      -9.518  22.896  -0.822  0.00  0.00      C2   C
ATOM    249  O   ILE A  19     -10.519  22.321  -1.175  0.00  0.00      C2   O
ATOM    250  CB  ILE A  19      -7.397  23.465  -2.211  0.00  0.00      C2   C
ATOM    251  CG1 ILE A  19      -6.867  24.410  -3.281  0.00  0.00      C2   C
ATOM    252  CG2 ILE A  19      -7.454  22.042  -2.748  0.00  0.00      C2   C
ATOM    253  CD1 ILE A  19      -5.325  24.312  -3.428  0.00  0.00      C2   C
ATOM    254  H   ILE A  19      -7.948  25.650  -1.068  0.00  0.00      C2   H
ATOM    255  HA  ILE A  19      -9.339  24.080  -2.678  0.00  0.00      C2   H
ATOM    256  HB  ILE A  19      -6.726  23.441  -1.352  0.00  0.00      C2   H
ATOM    257 HG13 ILE A  19      -7.156  25.396  -2.916  0.00  0.00      C2   H
ATOM    258 HG12 ILE A  19      -7.353  24.330  -4.254  0.00  0.00      C2   H
ATOM    259 HG21 ILE A  19      -8.248  21.968  -3.491  0.00  0.00      C2   H
ATOM    260 HG22 ILE A  19      -6.536  21.655  -3.190  0.00  0.00      C2   H
ATOM    261 HG23 ILE A  19      -7.816  21.281  -2.057  0.00  0.00      C2   H
ATOM    262 HD11 ILE A  19      -4.995  25.085  -4.121  0.00  0.00      C2   H
ATOM    263 HD12 ILE A  19      -4.704  24.592  -2.577  0.00  0.00      C2   H
ATOM    264 HD13 ILE A  19      -5.015  23.338  -3.806  0.00  0.00      C2   H
ATOM    265  N   ASP A  20      -9.025  22.691   0.448  0.00  0.00      C2   N
ATOM    266  CA  ASP A  20      -9.630  21.829   1.505  0.00  0.00      C2   C
ATOM    267  C   ASP A  20     -11.100  21.952   1.624  0.00  0.00      C2   C
ATOM    268  O   ASP A  20     -11.811  21.020   1.873  0.00  0.00      C2   O
ATOM    269  CB  ASP A  20      -8.977  22.170   2.909  0.00  0.00      C2   C
ATOM    270  CG  ASP A  20      -7.476  21.875   3.003  0.00  0.00      C2   C
ATOM    271  OD1 ASP A  20      -6.888  22.180   4.047  0.00  0.00      C2   O
ATOM    272  OD2 ASP A  20      -6.842  21.218   2.155  0.00  0.00      C2   O
ATOM    273  H   ASP A  20      -8.252  23.282   0.718  0.00  0.00      C2   H
ATOM    274  HA  ASP A  20      -9.314  20.802   1.320  0.00  0.00      C2   H
ATOM    275  HB3 ASP A  20      -9.480  21.516   3.621  0.00  0.00      C2   H
ATOM    276  HB2 ASP A  20      -9.131  23.228   3.122  0.00  0.00      C2   H
ATOM    277  N   ARG A  21     -11.598  23.224   1.642  0.00  0.00      C2   N
ATOM    278  CA  ARG A  21     -13.017  23.449   1.912  0.00  0.00      C2   C
ATOM    279  C   ARG A  21     -13.912  22.989   0.803  0.00  0.00      C2   C
ATOM    280  O   ARG A  21     -15.059  22.740   1.059  0.00  0.00      C2   O
ATOM    281  CB  ARG A  21     -13.277  24.917   2.219  0.00  0.00      C2   C
ATOM    282  CG  ARG A  21     -12.654  25.428   3.492  0.00  0.00      C2   C
ATOM    283  CD  ARG A  21     -12.832  27.027   3.545  0.00  0.00      C2   C
ATOM    284  NE  ARG A  21     -14.129  27.445   4.176  0.00  0.00      C2   N
ATOM    285  CZ  ARG A  21     -14.209  28.552   4.928  0.00  0.00      C2   C
ATOM    286  NH1 ARG A  21     -13.226  29.509   4.965  0.00  0.00      C2   N
ATOM    287  NH2 ARG A  21     -15.286  28.681   5.732  0.00  0.00      C2   N
ATOM    288  H   ARG A  21     -11.017  24.043   1.752  0.00  0.00      C2   H
ATOM    289  HA  ARG A  21     -13.273  22.882   2.808  0.00  0.00      C2   H
ATOM    290  HB3 ARG A  21     -14.360  25.037   2.217  0.00  0.00      C2   H
ATOM    291  HB2 ARG A  21     -12.915  25.352   1.287  0.00  0.00      C2   H
ATOM    292  HG3 ARG A  21     -11.641  25.054   3.638  0.00  0.00      C2   H
ATOM    293  HG2 ARG A  21     -13.134  24.922   4.331  0.00  0.00      C2   H
ATOM    294  HD3 ARG A  21     -12.889  27.493   2.562  0.00  0.00      C2   H
ATOM    295  HD2 ARG A  21     -11.972  27.475   4.042  0.00  0.00      C2   H
ATOM    296  HE  ARG A  21     -14.986  26.968   3.935  0.00  0.00      C2   H
ATOM    297 HH12 ARG A  21     -12.984  30.027   5.798  0.00  0.00      C2   H
ATOM    298 HH11 ARG A  21     -12.612  29.773   4.207  0.00  0.00      C2   H
ATOM    299 HH22 ARG A  21     -15.348  29.469   6.360  0.00  0.00      C2   H
ATOM    300 HH21 ARG A  21     -15.937  27.922   5.876  0.00  0.00      C2   H
ATOM    301  N   ASN A  22     -13.378  22.696  -0.459  0.00  0.00      C2   N
ATOM    302  CA  ASN A  22     -14.097  22.013  -1.533  0.00  0.00      C2   C
ATOM    303  C   ASN A  22     -13.672  20.541  -1.491  0.00  0.00      C2   C
ATOM    304  O   ASN A  22     -14.492  19.674  -1.861  0.00  0.00      C2   O
ATOM    305  CB  ASN A  22     -13.696  22.562  -2.887  0.00  0.00      C2   C
ATOM    306  CG  ASN A  22     -14.103  23.967  -3.393  0.00  0.00      C2   C
ATOM    307  OD1 ASN A  22     -15.130  24.470  -3.012  0.00  0.00      C2   O
ATOM    308  ND2 ASN A  22     -13.352  24.554  -4.300  0.00  0.00      C2   N
ATOM    309  H   ASN A  22     -12.417  22.900  -0.692  0.00  0.00      C2   H
ATOM    310  HA  ASN A  22     -15.163  22.088  -1.319  0.00  0.00      C2   H
ATOM    311  HB3 ASN A  22     -14.214  21.951  -3.626  0.00  0.00      C2   H
ATOM    312  HB2 ASN A  22     -12.619  22.427  -2.981  0.00  0.00      C2   H
ATOM    313 HD22 ASN A  22     -13.740  25.323  -4.826  0.00  0.00      C2   H
ATOM    314 HD21 ASN A  22     -12.589  24.000  -4.664  0.00  0.00      C2   H
ATOM    315  N   LEU A  23     -12.419  20.283  -1.051  0.00  0.00      C2   N
ATOM    316  CA  LEU A  23     -11.842  18.920  -0.990  0.00  0.00      C2   C
ATOM    317  C   LEU A  23     -12.402  17.976   0.138  0.00  0.00      C2   C
ATOM    318  O   LEU A  23     -12.531  16.743  -0.047  0.00  0.00      C2   O
ATOM    319  CB  LEU A  23     -10.340  18.995  -0.886  0.00  0.00      C2   C
ATOM    320  CG  LEU A  23      -9.542  17.778  -1.517  0.00  0.00      C2   C
ATOM    321  CD1 LEU A  23      -9.767  17.538  -3.002  0.00  0.00      C2   C
ATOM    322  CD2 LEU A  23      -8.028  17.947  -1.132  0.00  0.00      C2   C
ATOM    323  H   LEU A  23     -11.816  21.081  -0.915  0.00  0.00      C2   H
ATOM    324  HA  LEU A  23     -12.168  18.369  -1.872  0.00  0.00      C2   H
ATOM    325  HB3 LEU A  23     -10.323  19.273   0.168  0.00  0.00      C2   H
ATOM    326  HB2 LEU A  23      -9.842  19.806  -1.418  0.00  0.00      C2   H
ATOM    327  HG  LEU A  23      -9.855  16.815  -1.112  0.00  0.00      C2   H
ATOM    328 HD11 LEU A  23     -10.443  16.709  -3.208  0.00  0.00      C2   H
ATOM    329 HD12 LEU A  23     -10.287  18.350  -3.511  0.00  0.00      C2   H
ATOM    330 HD13 LEU A  23      -8.770  17.295  -3.370  0.00  0.00      C2   H
ATOM    331 HD21 LEU A  23      -7.426  17.099  -0.804  0.00  0.00      C2   H
ATOM    332 HD22 LEU A  23      -7.522  18.357  -2.006  0.00  0.00      C2   H
ATOM    333 HD23 LEU A  23      -7.979  18.751  -0.397  0.00  0.00      C2   H
ATOM    334  N   ARG A  24     -13.003  18.491   1.245  0.00  0.00      C2   N
ATOM    335  CA  ARG A  24     -13.644  17.685   2.234  0.00  0.00      C2   C
ATOM    336  C   ARG A  24     -14.865  17.062   1.607  0.00  0.00      C2   C
ATOM    337  O   ARG A  24     -15.142  15.881   1.852  0.00  0.00      C2   O
ATOM    338  CB  ARG A  24     -13.859  18.573   3.441  0.00  0.00      C2   C
ATOM    339  CG  ARG A  24     -14.836  17.972   4.570  0.00  0.00      C2   C
ATOM    340  CD  ARG A  24     -15.333  18.848   5.751  0.00  0.00      C2   C
ATOM    341  NE  ARG A  24     -15.991  20.071   5.302  0.00  0.00      C2   N
ATOM    342  CZ  ARG A  24     -17.031  20.338   4.479  0.00  0.00      C2   C
ATOM    343  NH1 ARG A  24     -17.915  19.477   4.196  0.00  0.00      C2   N
ATOM    344  NH2 ARG A  24     -17.075  21.596   3.990  0.00  0.00      C2   N
ATOM    345  H   ARG A  24     -12.794  19.444   1.505  0.00  0.00      C2   H
ATOM    346  HA  ARG A  24     -13.062  16.801   2.495  0.00  0.00      C2   H
ATOM    347  HB3 ARG A  24     -14.476  19.372   3.032  0.00  0.00      C2   H
ATOM    348  HB2 ARG A  24     -12.907  18.910   3.853  0.00  0.00      C2   H
ATOM    349  HG3 ARG A  24     -14.267  17.194   5.078  0.00  0.00      C2   H
ATOM    350  HG2 ARG A  24     -15.648  17.479   4.035  0.00  0.00      C2   H
ATOM    351  HD3 ARG A  24     -14.622  18.943   6.571  0.00  0.00      C2   H
ATOM    352  HD2 ARG A  24     -16.154  18.289   6.199  0.00  0.00      C2   H
ATOM    353  HE  ARG A  24     -15.554  20.869   5.740  0.00  0.00      C2   H
ATOM    354 HH12 ARG A  24     -18.705  19.663   3.595  0.00  0.00      C2   H
ATOM    355 HH11 ARG A  24     -17.891  18.530   4.548  0.00  0.00      C2   H
ATOM    356 HH22 ARG A  24     -17.925  21.882   3.527  0.00  0.00      C2   H
ATOM    357 HH21 ARG A  24     -16.455  22.344   4.268  0.00  0.00      C2   H
ATOM    358  N   GLU A  25     -15.578  17.862   0.808  0.00  0.00      C2   N
ATOM    359  CA  GLU A  25     -16.795  17.387   0.075  0.00  0.00      C2   C
ATOM    360  C   GLU A  25     -16.468  16.315  -1.004  0.00  0.00      C2   C
ATOM    361  O   GLU A  25     -17.247  15.409  -1.223  0.00  0.00      C2   O
ATOM    362  CB  GLU A  25     -17.418  18.601  -0.681  0.00  0.00      C2   C
ATOM    363  CG  GLU A  25     -17.810  19.772   0.191  0.00  0.00      C2   C
ATOM    364  CD  GLU A  25     -18.419  21.000  -0.487  0.00  0.00      C2   C
ATOM    365  OE1 GLU A  25     -18.122  21.152  -1.676  0.00  0.00      C2   O
ATOM    366  OE2 GLU A  25     -19.195  21.747   0.171  0.00  0.00      C2   O
ATOM    367  H   GLU A  25     -15.376  18.840   0.657  0.00  0.00      C2   H
ATOM    368  HA  GLU A  25     -17.519  16.877   0.710  0.00  0.00      C2   H
ATOM    369  HB3 GLU A  25     -18.337  18.223  -1.129  0.00  0.00      C2   H
ATOM    370  HB2 GLU A  25     -16.895  19.001  -1.550  0.00  0.00      C2   H
ATOM    371  HG3 GLU A  25     -16.917  20.140   0.696  0.00  0.00      C2   H
ATOM    372  HG2 GLU A  25     -18.418  19.607   1.080  0.00  0.00      C2   H
ATOM    373  N   ASP A  26     -15.333  16.541  -1.696  0.00  0.00      C2   N
ATOM    374  CA  ASP A  26     -14.864  15.572  -2.776  0.00  0.00      C2   C
ATOM    375  C   ASP A  26     -14.527  14.174  -2.275  0.00  0.00      C2   C
ATOM    376  O   ASP A  26     -14.725  13.220  -3.021  0.00  0.00      C2   O
ATOM    377  CB  ASP A  26     -13.765  16.153  -3.677  0.00  0.00      C2   C
ATOM    378  CG  ASP A  26     -13.971  17.277  -4.583  0.00  0.00      C2   C
ATOM    379  OD1 ASP A  26     -15.120  17.466  -5.045  0.00  0.00      C2   O
ATOM    380  OD2 ASP A  26     -12.964  17.806  -5.145  0.00  0.00      C2   O
ATOM    381  H   ASP A  26     -14.688  17.222  -1.320  0.00  0.00      C2   H
ATOM    382  HA  ASP A  26     -15.801  15.511  -3.330  0.00  0.00      C2   H
ATOM    383  HB3 ASP A  26     -13.392  15.378  -4.347  0.00  0.00      C2   H
ATOM    384  HB2 ASP A  26     -12.939  16.371  -3.001  0.00  0.00      C2   H
ATOM    385  N   GLY A  27     -14.203  14.078  -0.975  0.00  0.00      C2   N
ATOM    386  CA  GLY A  27     -13.923  12.784  -0.284  0.00  0.00      C2   C
ATOM    387  C   GLY A  27     -15.257  12.010  -0.121  0.00  0.00      C2   C
ATOM    388  O   GLY A  27     -15.242  10.755  -0.125  0.00  0.00      C2   O
ATOM    389  H   GLY A  27     -14.217  14.891  -0.375  0.00  0.00      C2   H
ATOM    390  HA3 GLY A  27     -13.557  13.058   0.706  0.00  0.00      C2   H
ATOM    391  HA2 GLY A  27     -13.186  12.158  -0.788  0.00  0.00      C2   H
ATOM    392  N   GLU A  28     -16.369  12.745   0.053  0.00  0.00      C2   N
ATOM    393  CA  GLU A  28     -17.717  12.226   0.206  0.00  0.00      C2   C
ATOM    394  C   GLU A  28     -18.335  11.725  -1.152  0.00  0.00      C2   C
ATOM    395  O   GLU A  28     -19.221  10.889  -1.127  0.00  0.00      C2   O
ATOM    396  CB  GLU A  28     -18.662  13.297   0.836  0.00  0.00      C2   C
ATOM    397  CG  GLU A  28     -18.349  13.820   2.244  0.00  0.00      C2   C
ATOM    398  CD  GLU A  28     -19.564  14.295   3.037  0.00  0.00      C2   C
ATOM    399  OE1 GLU A  28     -19.404  14.304   4.280  0.00  0.00      C2   O
ATOM    400  OE2 GLU A  28     -20.626  14.607   2.496  0.00  0.00      C2   O
ATOM    401  H   GLU A  28     -16.386  13.721  -0.206  0.00  0.00      C2   H
ATOM    402  HA  GLU A  28     -17.657  11.399   0.914  0.00  0.00      C2   H
ATOM    403  HB3 GLU A  28     -19.692  12.945   0.889  0.00  0.00      C2   H
ATOM    404  HB2 GLU A  28     -18.824  14.143   0.168  0.00  0.00      C2   H
ATOM    405  HG3 GLU A  28     -17.677  14.677   2.211  0.00  0.00      C2   H
ATOM    406  HG2 GLU A  28     -18.000  13.004   2.878  0.00  0.00      C2   H
ATOM    407  N   LYS A  29     -17.881  12.324  -2.276  0.00  0.00      C2   N
ATOM    408  CA  LYS A  29     -18.166  11.898  -3.590  0.00  0.00      C2   C
ATOM    409  C   LYS A  29     -17.412  10.533  -3.889  0.00  0.00      C2   C
ATOM    410  O   LYS A  29     -18.029   9.548  -4.224  0.00  0.00      C2   O
ATOM    411  CB  LYS A  29     -17.802  13.037  -4.550  0.00  0.00      C2   C
ATOM    412  CG  LYS A  29     -18.347  14.385  -4.277  0.00  0.00      C2   C
ATOM    413  CD  LYS A  29     -17.969  15.439  -5.361  0.00  0.00      C2   C
ATOM    414  CE  LYS A  29     -18.285  16.911  -5.118  0.00  0.00      C2   C
ATOM    415  NZ  LYS A  29     -17.785  17.766  -6.186  0.00  0.00      C2   N
ATOM    416  H   LYS A  29     -17.140  13.004  -2.186  0.00  0.00      C2   H
ATOM    417  HA  LYS A  29     -19.238  11.748  -3.722  0.00  0.00      C2   H
ATOM    418  HB3 LYS A  29     -17.990  12.825  -5.603  0.00  0.00      C2   H
ATOM    419  HB2 LYS A  29     -16.720  13.151  -4.477  0.00  0.00      C2   H
ATOM    420  HG3 LYS A  29     -17.903  14.653  -3.318  0.00  0.00      C2   H
ATOM    421  HG2 LYS A  29     -19.423  14.301  -4.125  0.00  0.00      C2   H
ATOM    422  HD3 LYS A  29     -18.334  15.228  -6.366  0.00  0.00      C2   H
ATOM    423  HD2 LYS A  29     -16.909  15.239  -5.520  0.00  0.00      C2   H
ATOM    424  HE3 LYS A  29     -17.880  17.256  -4.166  0.00  0.00      C2   H
ATOM    425  HE2 LYS A  29     -19.359  17.094  -5.087  0.00  0.00      C2   H
ATOM    426  HZ1 LYS A  29     -18.114  18.711  -6.322  0.00  0.00      C2   H
ATOM    427  HZ2 LYS A  29     -16.798  17.947  -6.068  0.00  0.00      C2   H
ATOM    428  HZ3 LYS A  29     -17.929  17.342  -7.091  0.00  0.00      C2   H
ATOM    429  N   ALA A  30     -16.100  10.567  -3.760  0.00  0.00      C2   N
ATOM    430  CA  ALA A  30     -15.266   9.371  -3.908  0.00  0.00      C2   C
ATOM    431  C   ALA A  30     -15.754   8.249  -2.955  0.00  0.00      C2   C
ATOM    432  O   ALA A  30     -15.609   7.111  -3.358  0.00  0.00      C2   O
ATOM    433  CB  ALA A  30     -13.740   9.698  -3.706  0.00  0.00      C2   C
ATOM    434  H   ALA A  30     -15.612  11.398  -3.456  0.00  0.00      C2   H
ATOM    435  HA  ALA A  30     -15.378   9.042  -4.941  0.00  0.00      C2   H
ATOM    436  HB1 ALA A  30     -13.677  10.337  -2.825  0.00  0.00      C2   H
ATOM    437  HB2 ALA A  30     -13.152   8.793  -3.555  0.00  0.00      C2   H
ATOM    438  HB3 ALA A  30     -13.413  10.229  -4.600  0.00  0.00      C2   H
ATOM    439  N   ALA A  31     -16.292   8.494  -1.735  0.00  0.00      C2   N
ATOM    440  CA  ALA A  31     -16.818   7.383  -0.899  0.00  0.00      C2   C
ATOM    441  C   ALA A  31     -18.082   6.657  -1.470  0.00  0.00      C2   C
ATOM    442  O   ALA A  31     -18.525   5.672  -0.918  0.00  0.00      C2   O
ATOM    443  CB  ALA A  31     -17.189   7.948   0.408  0.00  0.00      C2   C
ATOM    444  H   ALA A  31     -16.310   9.434  -1.367  0.00  0.00      C2   H
ATOM    445  HA  ALA A  31     -16.061   6.608  -0.770  0.00  0.00      C2   H
ATOM    446  HB1 ALA A  31     -16.484   8.727   0.697  0.00  0.00      C2   H
ATOM    447  HB2 ALA A  31     -18.080   8.575   0.445  0.00  0.00      C2   H
ATOM    448  HB3 ALA A  31     -17.263   7.242   1.235  0.00  0.00      C2   H
ATOM    449  N   ARG A  32     -18.640   7.117  -2.639  0.00  0.00      C2   N
ATOM    450  CA  ARG A  32     -19.734   6.408  -3.234  0.00  0.00      C2   C
ATOM    451  C   ARG A  32     -19.207   5.655  -4.427  0.00  0.00      C2   C
ATOM    452  O   ARG A  32     -19.974   4.900  -5.028  0.00  0.00      C2   O
ATOM    453  CB  ARG A  32     -20.765   7.447  -3.733  0.00  0.00      C2   C
ATOM    454  CG  ARG A  32     -21.246   8.545  -2.759  0.00  0.00      C2   C
ATOM    455  CD  ARG A  32     -22.372   9.447  -3.375  0.00  0.00      C2   C
ATOM    456  NE  ARG A  32     -21.927  10.279  -4.568  0.00  0.00      C2   N
ATOM    457  CZ  ARG A  32     -21.975  11.625  -4.622  0.00  0.00      C2   C
ATOM    458  NH1 ARG A  32     -22.141  12.372  -3.590  0.00  0.00      C2   N
ATOM    459  NH2 ARG A  32     -21.665  12.272  -5.822  0.00  0.00      C2   N
ATOM    460  H   ARG A  32     -18.043   7.696  -3.212  0.00  0.00      C2   H
ATOM    461  HA  ARG A  32     -20.320   5.696  -2.653  0.00  0.00      C2   H
ATOM    462  HB3 ARG A  32     -21.616   6.848  -4.059  0.00  0.00      C2   H
ATOM    463  HB2 ARG A  32     -20.381   7.853  -4.669  0.00  0.00      C2   H
ATOM    464  HG3 ARG A  32     -20.351   9.155  -2.633  0.00  0.00      C2   H
ATOM    465  HG2 ARG A  32     -21.372   8.202  -1.732  0.00  0.00      C2   H
ATOM    466  HD3 ARG A  32     -22.951  10.000  -2.634  0.00  0.00      C2   H
ATOM    467  HD2 ARG A  32     -23.110   8.835  -3.894  0.00  0.00      C2   H
ATOM    468  HE  ARG A  32     -21.544   9.795  -5.367  0.00  0.00      C2   H
ATOM    469 HH12 ARG A  32     -22.409  11.981  -2.698  0.00  0.00      C2   H
ATOM    470 HH11 ARG A  32     -21.934  13.357  -3.507  0.00  0.00      C2   H
ATOM    471 HH22 ARG A  32     -21.796  13.258  -5.995  0.00  0.00      C2   H
ATOM    472 HH21 ARG A  32     -21.231  11.733  -6.558  0.00  0.00      C2   H
ATOM    473  N   GLU A  33     -17.957   5.794  -4.789  0.00  0.00      C2   N
ATOM    474  CA  GLU A  33     -17.325   5.196  -5.996  0.00  0.00      C2   C
ATOM    475  C   GLU A  33     -16.463   4.004  -5.731  0.00  0.00      C2   C
ATOM    476  O   GLU A  33     -15.322   4.090  -5.207  0.00  0.00      C2   O
ATOM    477  CB  GLU A  33     -16.491   6.380  -6.645  0.00  0.00      C2   C
ATOM    478  CG  GLU A  33     -17.330   7.535  -7.176  0.00  0.00      C2   C
ATOM    479  CD  GLU A  33     -16.665   8.510  -8.243  0.00  0.00      C2   C
ATOM    480  OE1 GLU A  33     -17.329   9.519  -8.536  0.00  0.00      C2   O
ATOM    481  OE2 GLU A  33     -15.530   8.233  -8.678  0.00  0.00      C2   O
ATOM    482  H   GLU A  33     -17.306   6.305  -4.210  0.00  0.00      C2   H
ATOM    483  HA  GLU A  33     -18.071   4.893  -6.731  0.00  0.00      C2   H
ATOM    484  HB3 GLU A  33     -15.936   5.953  -7.480  0.00  0.00      C2   H
ATOM    485  HB2 GLU A  33     -15.736   6.681  -5.919  0.00  0.00      C2   H
ATOM    486  HG3 GLU A  33     -17.716   8.181  -6.387  0.00  0.00      C2   H
ATOM    487  HG2 GLU A  33     -18.203   7.110  -7.672  0.00  0.00      C2   H
ATOM    488  N   VAL A  34     -17.005   2.837  -6.163  0.00  0.00      C2   N
ATOM    489  CA  VAL A  34     -16.406   1.504  -6.138  0.00  0.00      C2   C
ATOM    490  C   VAL A  34     -15.685   1.286  -7.459  0.00  0.00      C2   C
ATOM    491  O   VAL A  34     -16.305   1.203  -8.501  0.00  0.00      C2   O
ATOM    492  CB  VAL A  34     -17.510   0.428  -5.794  0.00  0.00      C2   C
ATOM    493  CG1 VAL A  34     -17.046  -0.996  -6.143  0.00  0.00      C2   C
ATOM    494  CG2 VAL A  34     -17.806   0.364  -4.298  0.00  0.00      C2   C
ATOM    495  H   VAL A  34     -17.821   2.939  -6.749  0.00  0.00      C2   H
ATOM    496  HA  VAL A  34     -15.693   1.534  -5.314  0.00  0.00      C2   H
ATOM    497  HB  VAL A  34     -18.491   0.541  -6.255  0.00  0.00      C2   H
ATOM    498 HG11 VAL A  34     -16.964  -1.210  -7.209  0.00  0.00      C2   H
ATOM    499 HG12 VAL A  34     -16.146  -1.316  -5.618  0.00  0.00      C2   H
ATOM    500 HG13 VAL A  34     -17.770  -1.718  -5.765  0.00  0.00      C2   H
ATOM    501 HG21 VAL A  34     -18.288  -0.559  -3.976  0.00  0.00      C2   H
ATOM    502 HG22 VAL A  34     -16.810   0.213  -3.880  0.00  0.00      C2   H
ATOM    503 HG23 VAL A  34     -18.270   1.249  -3.863  0.00  0.00      C2   H
ATOM    504  N   LYS A  35     -14.410   1.075  -7.348  0.00  0.00      C2   N
ATOM    505  CA  LYS A  35     -13.494   0.940  -8.512  0.00  0.00      C2   C
ATOM    506  C   LYS A  35     -13.148  -0.551  -8.730  0.00  0.00      C2   C
ATOM    507  O   LYS A  35     -12.713  -1.234  -7.745  0.00  0.00      C2   O
ATOM    508  CB  LYS A  35     -12.191   1.715  -8.157  0.00  0.00      C2   C
ATOM    509  CG  LYS A  35     -12.426   3.109  -7.565  0.00  0.00      C2   C
ATOM    510  CD  LYS A  35     -11.199   3.614  -6.923  0.00  0.00      C2   C
ATOM    511  CE  LYS A  35     -11.449   4.294  -5.532  0.00  0.00      C2   C
ATOM    512  NZ  LYS A  35     -10.196   4.887  -5.034  0.00  0.00      C2   N
ATOM    513  H   LYS A  35     -14.048   0.985  -6.409  0.00  0.00      C2   H
ATOM    514  HA  LYS A  35     -14.028   1.270  -9.404  0.00  0.00      C2   H
ATOM    515  HB3 LYS A  35     -11.361   1.675  -8.863  0.00  0.00      C2   H
ATOM    516  HB2 LYS A  35     -11.809   1.074  -7.363  0.00  0.00      C2   H
ATOM    517  HG3 LYS A  35     -13.254   3.099  -6.857  0.00  0.00      C2   H
ATOM    518  HG2 LYS A  35     -12.733   3.900  -8.250  0.00  0.00      C2   H
ATOM    519  HD3 LYS A  35     -10.710   4.256  -7.656  0.00  0.00      C2   H
ATOM    520  HD2 LYS A  35     -10.576   2.757  -6.664  0.00  0.00      C2   H
ATOM    521  HE3 LYS A  35     -11.924   3.517  -4.933  0.00  0.00      C2   H
ATOM    522  HE2 LYS A  35     -12.096   5.156  -5.695  0.00  0.00      C2   H
ATOM    523  HZ1 LYS A  35     -10.354   5.280  -4.118  0.00  0.00      C2   H
ATOM    524  HZ2 LYS A  35      -9.491   4.182  -4.868  0.00  0.00      C2   H
ATOM    525  HZ3 LYS A  35      -9.910   5.603  -5.687  0.00  0.00      C2   H
ATOM    526  N   LEU A  36     -13.304  -1.104  -9.945  0.00  0.00      C2   N
ATOM    527  CA  LEU A  36     -13.239  -2.537 -10.304  0.00  0.00      C2   C
ATOM    528  C   LEU A  36     -12.430  -2.682 -11.628  0.00  0.00      C2   C
ATOM    529  O   LEU A  36     -12.521  -1.750 -12.456  0.00  0.00      C2   O
ATOM    530  CB  LEU A  36     -14.681  -3.045 -10.611  0.00  0.00      C2   C
ATOM    531  CG  LEU A  36     -15.658  -3.095  -9.384  0.00  0.00      C2   C
ATOM    532  CD1 LEU A  36     -17.101  -3.637  -9.807  0.00  0.00      C2   C
ATOM    533  CD2 LEU A  36     -15.004  -3.797  -8.156  0.00  0.00      C2   C
ATOM    534  H   LEU A  36     -13.363  -0.470 -10.729  0.00  0.00      C2   H
ATOM    535  HA  LEU A  36     -12.668  -3.146  -9.604  0.00  0.00      C2   H
ATOM    536  HB3 LEU A  36     -14.627  -4.020 -11.094  0.00  0.00      C2   H
ATOM    537  HB2 LEU A  36     -15.109  -2.364 -11.347  0.00  0.00      C2   H
ATOM    538  HG  LEU A  36     -15.762  -2.026  -9.196  0.00  0.00      C2   H
ATOM    539 HD11 LEU A  36     -17.737  -2.772  -9.993  0.00  0.00      C2   H
ATOM    540 HD12 LEU A  36     -17.034  -4.204 -10.735  0.00  0.00      C2   H
ATOM    541 HD13 LEU A  36     -17.651  -4.303  -9.143  0.00  0.00      C2   H
ATOM    542 HD21 LEU A  36     -13.934  -3.975  -8.268  0.00  0.00      C2   H
ATOM    543 HD22 LEU A  36     -14.987  -3.136  -7.290  0.00  0.00      C2   H
ATOM    544 HD23 LEU A  36     -15.583  -4.674  -7.866  0.00  0.00      C2   H
ATOM    545  N   LEU A  37     -11.799  -3.789 -11.906  0.00  0.00      C2   N
ATOM    546  CA  LEU A  37     -11.049  -3.992 -13.103  0.00  0.00      C2   C
ATOM    547  C   LEU A  37     -11.787  -5.074 -13.978  0.00  0.00      C2   C
ATOM    548  O   LEU A  37     -11.990  -6.164 -13.429  0.00  0.00      C2   O
ATOM    549  CB  LEU A  37      -9.619  -4.427 -12.725  0.00  0.00      C2   C
ATOM    550  CG  LEU A  37      -8.606  -4.855 -13.856  0.00  0.00      C2   C
ATOM    551  CD1 LEU A  37      -8.181  -3.647 -14.675  0.00  0.00      C2   C
ATOM    552  CD2 LEU A  37      -7.403  -5.537 -13.297  0.00  0.00      C2   C
ATOM    553  H   LEU A  37     -11.926  -4.599 -11.316  0.00  0.00      C2   H
ATOM    554  HA  LEU A  37     -11.043  -3.084 -13.706  0.00  0.00      C2   H
ATOM    555  HB3 LEU A  37      -9.669  -5.239 -11.999  0.00  0.00      C2   H
ATOM    556  HB2 LEU A  37      -9.149  -3.640 -12.135  0.00  0.00      C2   H
ATOM    557  HG  LEU A  37      -9.113  -5.523 -14.552  0.00  0.00      C2   H
ATOM    558 HD11 LEU A  37      -7.234  -3.301 -14.262  0.00  0.00      C2   H
ATOM    559 HD12 LEU A  37      -7.967  -3.815 -15.731  0.00  0.00      C2   H
ATOM    560 HD13 LEU A  37      -8.888  -2.819 -14.623  0.00  0.00      C2   H
ATOM    561 HD21 LEU A  37      -6.525  -5.434 -13.934  0.00  0.00      C2   H
ATOM    562 HD22 LEU A  37      -7.023  -5.178 -12.340  0.00  0.00      C2   H
ATOM    563 HD23 LEU A  37      -7.566  -6.615 -13.280  0.00  0.00      C2   H
ATOM    564  N   LEU A  38     -11.984  -4.752 -15.271  0.00  0.00      C2   N
ATOM    565  CA  LEU A  38     -12.670  -5.648 -16.143  0.00  0.00      C2   C
ATOM    566  C   LEU A  38     -11.503  -6.276 -16.990  0.00  0.00      C2   C
ATOM    567  O   LEU A  38     -10.673  -5.638 -17.639  0.00  0.00      C2   O
ATOM    568  CB  LEU A  38     -13.663  -4.904 -17.008  0.00  0.00      C2   C
ATOM    569  CG  LEU A  38     -14.205  -5.580 -18.296  0.00  0.00      C2   C
ATOM    570  CD1 LEU A  38     -15.045  -6.901 -18.019  0.00  0.00      C2   C
ATOM    571  CD2 LEU A  38     -15.078  -4.635 -19.122  0.00  0.00      C2   C
ATOM    572  H   LEU A  38     -11.517  -3.934 -15.634  0.00  0.00      C2   H
ATOM    573  HA  LEU A  38     -13.267  -6.348 -15.558  0.00  0.00      C2   H
ATOM    574  HB3 LEU A  38     -13.218  -3.965 -17.336  0.00  0.00      C2   H
ATOM    575  HB2 LEU A  38     -14.515  -4.518 -16.448  0.00  0.00      C2   H
ATOM    576  HG  LEU A  38     -13.327  -5.812 -18.899  0.00  0.00      C2   H
ATOM    577 HD11 LEU A  38     -14.429  -7.745 -18.330  0.00  0.00      C2   H
ATOM    578 HD12 LEU A  38     -15.081  -6.968 -16.931  0.00  0.00      C2   H
ATOM    579 HD13 LEU A  38     -16.035  -6.914 -18.474  0.00  0.00      C2   H
ATOM    580 HD21 LEU A  38     -16.095  -4.950 -19.354  0.00  0.00      C2   H
ATOM    581 HD22 LEU A  38     -15.128  -3.641 -18.677  0.00  0.00      C2   H
ATOM    582 HD23 LEU A  38     -14.476  -4.663 -20.030  0.00  0.00      C2   H
ATOM    583  N   LEU A  39     -11.446  -7.638 -16.877  0.00  0.00      C2   N
ATOM    584  CA  LEU A  39     -10.447  -8.430 -17.663  0.00  0.00      C2   C
ATOM    585  C   LEU A  39     -11.113  -9.488 -18.600  0.00  0.00      C2   C
ATOM    586  O   LEU A  39     -12.279  -9.944 -18.390  0.00  0.00      C2   O
ATOM    587  CB  LEU A  39      -9.506  -9.161 -16.693  0.00  0.00      C2   C
ATOM    588  CG  LEU A  39      -8.542  -8.345 -15.859  0.00  0.00      C2   C
ATOM    589  CD1 LEU A  39      -7.535  -9.188 -15.098  0.00  0.00      C2   C
ATOM    590  CD2 LEU A  39      -7.738  -7.140 -16.527  0.00  0.00      C2   C
ATOM    591  H   LEU A  39     -12.023  -8.170 -16.241  0.00  0.00      C2   H
ATOM    592  HA  LEU A  39      -9.823  -7.736 -18.225  0.00  0.00      C2   H
ATOM    593  HB3 LEU A  39      -8.909  -9.905 -17.221  0.00  0.00      C2   H
ATOM    594  HB2 LEU A  39     -10.057  -9.700 -15.923  0.00  0.00      C2   H
ATOM    595  HG  LEU A  39      -9.166  -7.977 -15.045  0.00  0.00      C2   H
ATOM    596 HD11 LEU A  39      -7.583  -8.956 -14.034  0.00  0.00      C2   H
ATOM    597 HD12 LEU A  39      -7.832 -10.234 -15.022  0.00  0.00      C2   H
ATOM    598 HD13 LEU A  39      -6.504  -9.057 -15.426  0.00  0.00      C2   H
ATOM    599 HD21 LEU A  39      -8.360  -6.267 -16.327  0.00  0.00      C2   H
ATOM    600 HD22 LEU A  39      -6.766  -6.975 -16.061  0.00  0.00      C2   H
ATOM    601 HD23 LEU A  39      -7.424  -7.253 -17.564  0.00  0.00      C2   H
ATOM    602  N   GLY A  40     -10.333 -10.019 -19.569  0.00  0.00      C2   N
ATOM    603  CA  GLY A  40     -10.670 -10.857 -20.668  0.00  0.00      C2   C
ATOM    604  C   GLY A  40      -9.756 -10.500 -21.859  0.00  0.00      C2   C
ATOM    605  O   GLY A  40      -9.389  -9.376 -22.023  0.00  0.00      C2   O
ATOM    606  H   GLY A  40      -9.344 -10.008 -19.363  0.00  0.00      C2   H
ATOM    607  HA3 GLY A  40     -11.676 -10.765 -21.077  0.00  0.00      C2   H
ATOM    608  HA2 GLY A  40     -10.623 -11.908 -20.383  0.00  0.00      C2   H
ATOM    609  N   ALA A  41      -9.362 -11.557 -22.525  0.00  0.00      C2   N
ATOM    610  CA  ALA A  41      -8.514 -11.537 -23.744  0.00  0.00      C2   C
ATOM    611  C   ALA A  41      -9.201 -12.064 -25.019  0.00  0.00      C2   C
ATOM    612  O   ALA A  41      -9.752 -13.162 -24.904  0.00  0.00      C2   O
ATOM    613  CB  ALA A  41      -7.245 -12.278 -23.519  0.00  0.00      C2   C
ATOM    614  H   ALA A  41      -9.914 -12.392 -22.390  0.00  0.00      C2   H
ATOM    615  HA  ALA A  41      -8.284 -10.487 -23.925  0.00  0.00      C2   H
ATOM    616  HB1 ALA A  41      -6.719 -12.387 -24.467  0.00  0.00      C2   H
ATOM    617  HB2 ALA A  41      -6.582 -11.661 -22.912  0.00  0.00      C2   H
ATOM    618  HB3 ALA A  41      -7.379 -13.196 -22.946  0.00  0.00      C2   H
ATOM    619  N   GLY A  42      -9.031 -11.330 -26.104  0.00  0.00      C2   N
ATOM    620  CA  GLY A  42      -9.632 -11.543 -27.453  0.00  0.00      C2   C
ATOM    621  C   GLY A  42     -11.060 -11.149 -27.478  0.00  0.00      C2   C
ATOM    622  O   GLY A  42     -11.384 -10.025 -27.127  0.00  0.00      C2   O
ATOM    623  H   GLY A  42      -8.689 -10.380 -26.101  0.00  0.00      C2   H
ATOM    624  HA3 GLY A  42      -9.630 -12.572 -27.812  0.00  0.00      C2   H
ATOM    625  HA2 GLY A  42      -9.171 -11.004 -28.281  0.00  0.00      C2   H
ATOM    626  N   GLU A  43     -12.031 -11.868 -27.947  0.00  0.00      C2   N
ATOM    627  CA  GLU A  43     -13.408 -11.510 -28.179  0.00  0.00      C2   C
ATOM    628  C   GLU A  43     -14.257 -12.342 -27.174  0.00  0.00      C2   C
ATOM    629  O   GLU A  43     -15.295 -12.897 -27.613  0.00  0.00      C2   O
ATOM    630  CB  GLU A  43     -13.855 -11.824 -29.614  0.00  0.00      C2   C
ATOM    631  CG  GLU A  43     -13.102 -10.980 -30.620  0.00  0.00      C2   C
ATOM    632  CD  GLU A  43     -13.545 -11.514 -31.999  0.00  0.00      C2   C
ATOM    633  OE1 GLU A  43     -12.698 -12.274 -32.599  0.00  0.00      C2   O
ATOM    634  OE2 GLU A  43     -14.628 -11.238 -32.501  0.00  0.00      C2   O
ATOM    635  H   GLU A  43     -11.861 -12.863 -27.985  0.00  0.00      C2   H
ATOM    636  HA  GLU A  43     -13.716 -10.506 -27.887  0.00  0.00      C2   H
ATOM    637  HB3 GLU A  43     -14.916 -11.581 -29.650  0.00  0.00      C2   H
ATOM    638  HB2 GLU A  43     -13.802 -12.911 -29.673  0.00  0.00      C2   H
ATOM    639  HG3 GLU A  43     -12.018 -11.022 -30.512  0.00  0.00      C2   H
ATOM    640  HG2 GLU A  43     -13.422  -9.938 -30.627  0.00  0.00      C2   H
ATOM    641  N   SER A  44     -13.819 -12.432 -25.900  0.00  0.00      C2   N
ATOM    642  CA  SER A  44     -14.419 -13.138 -24.838  0.00  0.00      C2   C
ATOM    643  C   SER A  44     -15.906 -12.798 -24.354  0.00  0.00      C2   C
ATOM    644  O   SER A  44     -16.232 -13.207 -23.227  0.00  0.00      C2   O
ATOM    645  CB  SER A  44     -13.352 -13.137 -23.773  0.00  0.00      C2   C
ATOM    646  OG  SER A  44     -12.965 -11.907 -23.081  0.00  0.00      C2   O
ATOM    647  H   SER A  44     -13.014 -11.866 -25.671  0.00  0.00      C2   H
ATOM    648  HA  SER A  44     -14.390 -14.159 -25.217  0.00  0.00      C2   H
ATOM    649  HB3 SER A  44     -12.444 -13.598 -24.161  0.00  0.00      C2   H
ATOM    650  HB2 SER A  44     -13.629 -13.903 -23.048  0.00  0.00      C2   H
ATOM    651  HG  SER A  44     -12.807 -11.164 -23.668  0.00  0.00      C2   H
ATOM    652  N   GLY A  45     -16.700 -12.057 -25.129  0.00  0.00      C2   N
ATOM    653  CA  GLY A  45     -18.007 -11.506 -24.779  0.00  0.00      C2   C
ATOM    654  C   GLY A  45     -17.941 -10.414 -23.718  0.00  0.00      C2   C
ATOM    655  O   GLY A  45     -18.884 -10.302 -22.959  0.00  0.00      C2   O
ATOM    656  H   GLY A  45     -16.289 -11.740 -25.996  0.00  0.00      C2   H
ATOM    657  HA3 GLY A  45     -18.784 -12.200 -24.459  0.00  0.00      C2   H
ATOM    658  HA2 GLY A  45     -18.364 -11.166 -25.751  0.00  0.00      C2   H
ATOM    659  N   LYS A  46     -16.817  -9.628 -23.708  0.00  0.00      C2   N
ATOM    660  CA  LYS A  46     -16.636  -8.611 -22.718  0.00  0.00      C2   C
ATOM    661  C   LYS A  46     -17.506  -7.353 -22.988  0.00  0.00      C2   C
ATOM    662  O   LYS A  46     -17.987  -6.753 -22.064  0.00  0.00      C2   O
ATOM    663  CB  LYS A  46     -15.172  -8.316 -22.507  0.00  0.00      C2   C
ATOM    664  CG  LYS A  46     -14.736  -7.031 -21.703  0.00  0.00      C2   C
ATOM    665  CD  LYS A  46     -13.326  -6.479 -22.126  0.00  0.00      C2   C
ATOM    666  CE  LYS A  46     -12.167  -7.302 -21.563  0.00  0.00      C2   C
ATOM    667  NZ  LYS A  46     -10.825  -6.866 -22.059  0.00  0.00      C2   N
ATOM    668  H   LYS A  46     -16.198  -9.615 -24.506  0.00  0.00      C2   H
ATOM    669  HA  LYS A  46     -16.961  -9.103 -21.802  0.00  0.00      C2   H
ATOM    670  HB3 LYS A  46     -14.661  -8.342 -23.469  0.00  0.00      C2   H
ATOM    671  HB2 LYS A  46     -14.829  -9.201 -21.971  0.00  0.00      C2   H
ATOM    672  HG3 LYS A  46     -14.795  -7.301 -20.649  0.00  0.00      C2   H
ATOM    673  HG2 LYS A  46     -15.536  -6.338 -21.966  0.00  0.00      C2   H
ATOM    674  HD3 LYS A  46     -13.064  -5.447 -21.893  0.00  0.00      C2   H
ATOM    675  HD2 LYS A  46     -13.242  -6.492 -23.213  0.00  0.00      C2   H
ATOM    676  HE3 LYS A  46     -12.334  -8.344 -21.837  0.00  0.00      C2   H
ATOM    677  HE2 LYS A  46     -12.008  -7.399 -20.489  0.00  0.00      C2   H
ATOM    678  HZ1 LYS A  46     -10.569  -5.954 -21.709  0.00  0.00      C2   H
ATOM    679  HZ2 LYS A  46     -10.156  -7.604 -21.890  0.00  0.00      C2   H
ATOM    680  HZ3 LYS A  46     -10.809  -6.851 -23.069  0.00  0.00      C2   H
ATOM    681  N   SER A  47     -17.601  -6.994 -24.283  0.00  0.00      C2   N
ATOM    682  CA  SER A  47     -18.375  -5.844 -24.844  0.00  0.00      C2   C
ATOM    683  C   SER A  47     -19.948  -6.106 -24.640  0.00  0.00      C2   C
ATOM    684  O   SER A  47     -20.712  -5.242 -24.236  0.00  0.00      C2   O
ATOM    685  CB  SER A  47     -17.995  -5.496 -26.242  0.00  0.00      C2   C
ATOM    686  OG  SER A  47     -18.317  -6.499 -27.171  0.00  0.00      C2   O
ATOM    687  H   SER A  47     -16.955  -7.543 -24.832  0.00  0.00      C2   H
ATOM    688  HA  SER A  47     -18.244  -4.914 -24.291  0.00  0.00      C2   H
ATOM    689  HB3 SER A  47     -16.931  -5.259 -26.236  0.00  0.00      C2   H
ATOM    690  HB2 SER A  47     -18.547  -4.598 -26.523  0.00  0.00      C2   H
ATOM    691  HG  SER A  47     -17.545  -7.044 -27.343  0.00  0.00      C2   H
ATOM    692  N   THR A  48     -20.405  -7.332 -24.841  0.00  0.00      C2   N
ATOM    693  CA  THR A  48     -21.639  -7.908 -24.429  0.00  0.00      C2   C
ATOM    694  C   THR A  48     -21.851  -7.782 -22.878  0.00  0.00      C2   C
ATOM    695  O   THR A  48     -22.871  -7.273 -22.405  0.00  0.00      C2   O
ATOM    696  CB  THR A  48     -21.778  -9.356 -24.848  0.00  0.00      C2   C
ATOM    697  OG1 THR A  48     -21.206  -9.499 -26.191  0.00  0.00      C2   O
ATOM    698  CG2 THR A  48     -23.210  -9.796 -24.832  0.00  0.00      C2   C
ATOM    699  H   THR A  48     -19.723  -7.986 -25.197  0.00  0.00      C2   H
ATOM    700  HA  THR A  48     -22.401  -7.325 -24.945  0.00  0.00      C2   H
ATOM    701  HB  THR A  48     -21.123 -10.010 -24.272  0.00  0.00      C2   H
ATOM    702  HG1 THR A  48     -21.698  -8.947 -26.803  0.00  0.00      C2   H
ATOM    703 HG21 THR A  48     -23.720  -9.420 -23.945  0.00  0.00      C2   H
ATOM    704 HG22 THR A  48     -23.794  -9.659 -25.742  0.00  0.00      C2   H
ATOM    705 HG23 THR A  48     -23.309 -10.874 -24.706  0.00  0.00      C2   H
ATOM    706  N   ILE A  49     -20.849  -8.220 -22.111  0.00  0.00      C2   N
ATOM    707  CA  ILE A  49     -20.771  -8.014 -20.683  0.00  0.00      C2   C
ATOM    708  C   ILE A  49     -20.904  -6.540 -20.234  0.00  0.00      C2   C
ATOM    709  O   ILE A  49     -21.460  -6.211 -19.190  0.00  0.00      C2   O
ATOM    710  CB  ILE A  49     -19.603  -8.781 -20.004  0.00  0.00      C2   C
ATOM    711  CG1 ILE A  49     -20.157  -9.993 -19.229  0.00  0.00      C2   C
ATOM    712  CG2 ILE A  49     -18.617  -8.045 -19.045  0.00  0.00      C2   C
ATOM    713  CD1 ILE A  49     -20.812  -9.700 -17.884  0.00  0.00      C2   C
ATOM    714  H   ILE A  49     -20.016  -8.604 -22.533  0.00  0.00      C2   H
ATOM    715  HA  ILE A  49     -21.756  -8.375 -20.386  0.00  0.00      C2   H
ATOM    716  HB  ILE A  49     -18.997  -9.305 -20.744  0.00  0.00      C2   H
ATOM    717 HG13 ILE A  49     -19.298 -10.643 -19.061  0.00  0.00      C2   H
ATOM    718 HG12 ILE A  49     -20.905 -10.468 -19.863  0.00  0.00      C2   H
ATOM    719 HG21 ILE A  49     -19.072  -7.556 -18.183  0.00  0.00      C2   H
ATOM    720 HG22 ILE A  49     -17.832  -8.700 -18.667  0.00  0.00      C2   H
ATOM    721 HG23 ILE A  49     -18.073  -7.201 -19.470  0.00  0.00      C2   H
ATOM    722 HD11 ILE A  49     -21.387  -8.790 -17.713  0.00  0.00      C2   H
ATOM    723 HD12 ILE A  49     -21.573 -10.475 -17.801  0.00  0.00      C2   H
ATOM    724 HD13 ILE A  49     -20.206  -9.843 -16.990  0.00  0.00      C2   H
ATOM    725  N   VAL A  50     -20.353  -5.603 -21.073  0.00  0.00      C2   N
ATOM    726  CA  VAL A  50     -20.390  -4.180 -20.774  0.00  0.00      C2   C
ATOM    727  C   VAL A  50     -21.880  -3.622 -20.758  0.00  0.00      C2   C
ATOM    728  O   VAL A  50     -22.389  -2.953 -19.853  0.00  0.00      C2   O
ATOM    729  CB  VAL A  50     -19.408  -3.451 -21.645  0.00  0.00      C2   C
ATOM    730  CG1 VAL A  50     -19.769  -2.076 -22.109  0.00  0.00      C2   C
ATOM    731  CG2 VAL A  50     -17.951  -3.503 -21.117  0.00  0.00      C2   C
ATOM    732  H   VAL A  50     -19.762  -5.883 -21.844  0.00  0.00      C2   H
ATOM    733  HA  VAL A  50     -19.998  -3.987 -19.775  0.00  0.00      C2   H
ATOM    734  HB  VAL A  50     -19.474  -4.073 -22.538  0.00  0.00      C2   H
ATOM    735 HG11 VAL A  50     -20.693  -2.063 -22.687  0.00  0.00      C2   H
ATOM    736 HG12 VAL A  50     -19.985  -1.398 -21.282  0.00  0.00      C2   H
ATOM    737 HG13 VAL A  50     -19.071  -1.598 -22.796  0.00  0.00      C2   H
ATOM    738 HG21 VAL A  50     -17.730  -2.827 -20.291  0.00  0.00      C2   H
ATOM    739 HG22 VAL A  50     -17.634  -4.510 -20.846  0.00  0.00      C2   H
ATOM    740 HG23 VAL A  50     -17.268  -3.190 -21.906  0.00  0.00      C2   H
ATOM    741  N   LYS A  51     -22.559  -4.049 -21.796  0.00  0.00      C2   N
ATOM    742  CA  LYS A  51     -23.931  -3.733 -22.148  0.00  0.00      C2   C
ATOM    743  C   LYS A  51     -24.919  -4.459 -21.149  0.00  0.00      C2   C
ATOM    744  O   LYS A  51     -25.813  -3.692 -20.702  0.00  0.00      C2   O
ATOM    745  CB  LYS A  51     -24.228  -4.388 -23.531  0.00  0.00      C2   C
ATOM    746  CG  LYS A  51     -25.674  -4.158 -24.099  0.00  0.00      C2   C
ATOM    747  CD  LYS A  51     -25.798  -5.073 -25.349  0.00  0.00      C2   C
ATOM    748  CE  LYS A  51     -27.122  -4.734 -26.073  0.00  0.00      C2   C
ATOM    749  NZ  LYS A  51     -27.406  -5.446 -27.344  0.00  0.00      C2   N
ATOM    750  H   LYS A  51     -22.041  -4.563 -22.494  0.00  0.00      C2   H
ATOM    751  HA  LYS A  51     -24.179  -2.675 -22.234  0.00  0.00      C2   H
ATOM    752  HB3 LYS A  51     -24.053  -5.460 -23.439  0.00  0.00      C2   H
ATOM    753  HB2 LYS A  51     -23.532  -3.957 -24.250  0.00  0.00      C2   H
ATOM    754  HG3 LYS A  51     -25.776  -3.146 -24.491  0.00  0.00      C2   H
ATOM    755  HG2 LYS A  51     -26.546  -4.367 -23.479  0.00  0.00      C2   H
ATOM    756  HD3 LYS A  51     -25.746  -6.141 -25.140  0.00  0.00      C2   H
ATOM    757  HD2 LYS A  51     -24.915  -4.995 -25.982  0.00  0.00      C2   H
ATOM    758  HE3 LYS A  51     -27.344  -3.684 -26.261  0.00  0.00      C2   H
ATOM    759  HE2 LYS A  51     -27.967  -5.111 -25.497  0.00  0.00      C2   H
ATOM    760  HZ1 LYS A  51     -26.865  -4.941 -28.032  0.00  0.00      C2   H
ATOM    761  HZ2 LYS A  51     -27.119  -6.412 -27.279  0.00  0.00      C2   H
ATOM    762  HZ3 LYS A  51     -28.352  -5.370 -27.691  0.00  0.00      C2   H
ATOM    763  N   GLN A  52     -24.817  -5.788 -20.900  0.00  0.00      C2   N
ATOM    764  CA  GLN A  52     -25.490  -6.539 -19.849  0.00  0.00      C2   C
ATOM    765  C   GLN A  52     -25.532  -5.901 -18.457  0.00  0.00      C2   C
ATOM    766  O   GLN A  52     -26.579  -5.662 -17.840  0.00  0.00      C2   O
ATOM    767  CB  GLN A  52     -24.905  -7.980 -19.723  0.00  0.00      C2   C
ATOM    768  CG  GLN A  52     -25.317  -8.818 -20.933  0.00  0.00      C2   C
ATOM    769  CD  GLN A  52     -24.593 -10.172 -21.091  0.00  0.00      C2   C
ATOM    770  OE1 GLN A  52     -23.401 -10.301 -20.663  0.00  0.00      C2   O
ATOM    771  NE2 GLN A  52     -25.231 -11.065 -21.816  0.00  0.00      C2   N
ATOM    772  H   GLN A  52     -23.986  -6.188 -21.312  0.00  0.00      C2   H
ATOM    773  HA  GLN A  52     -26.561  -6.576 -20.049  0.00  0.00      C2   H
ATOM    774  HB3 GLN A  52     -25.074  -8.531 -18.798  0.00  0.00      C2   H
ATOM    775  HB2 GLN A  52     -23.818  -7.911 -19.733  0.00  0.00      C2   H
ATOM    776  HG3 GLN A  52     -25.115  -8.280 -21.860  0.00  0.00      C2   H
ATOM    777  HG2 GLN A  52     -26.394  -8.954 -20.833  0.00  0.00      C2   H
ATOM    778 HE22 GLN A  52     -24.787 -11.945 -22.040  0.00  0.00      C2   H
ATOM    779 HE21 GLN A  52     -26.104 -10.918 -22.303  0.00  0.00      C2   H
ATOM    780  N   MET A  53     -24.358  -5.451 -18.094  0.00  0.00      C2   N
ATOM    781  CA  MET A  53     -24.151  -4.808 -16.788  0.00  0.00      C2   C
ATOM    782  C   MET A  53     -24.675  -3.330 -16.665  0.00  0.00      C2   C
ATOM    783  O   MET A  53     -25.275  -2.950 -15.633  0.00  0.00      C2   O
ATOM    784  CB  MET A  53     -22.620  -4.756 -16.432  0.00  0.00      C2   C
ATOM    785  CG  MET A  53     -22.057  -6.187 -16.004  0.00  0.00      C2   C
ATOM    786  SD  MET A  53     -22.615  -6.825 -14.397  0.00  0.00      C2   S
ATOM    787  CE  MET A  53     -21.553  -5.912 -13.307  0.00  0.00      C2   C
ATOM    788  H   MET A  53     -23.496  -5.625 -18.591  0.00  0.00      C2   H
ATOM    789  HA  MET A  53     -24.613  -5.401 -15.999  0.00  0.00      C2   H
ATOM    790  HB3 MET A  53     -22.325  -4.111 -15.604  0.00  0.00      C2   H
ATOM    791  HB2 MET A  53     -22.090  -4.331 -17.284  0.00  0.00      C2   H
ATOM    792  HG3 MET A  53     -20.981  -6.017 -15.957  0.00  0.00      C2   H
ATOM    793  HG2 MET A  53     -22.392  -6.900 -16.756  0.00  0.00      C2   H
ATOM    794  HE1 MET A  53     -22.178  -5.982 -12.417  0.00  0.00      C2   H
ATOM    795  HE2 MET A  53     -20.633  -6.475 -13.147  0.00  0.00      C2   H
ATOM    796  HE3 MET A  53     -21.466  -4.860 -13.577  0.00  0.00      C2   H
ATOM    797  N   LYS A  54     -24.451  -2.554 -17.745  0.00  0.00      C2   N
ATOM    798  CA  LYS A  54     -24.939  -1.181 -18.015  0.00  0.00      C2   C
ATOM    799  C   LYS A  54     -26.417  -1.097 -17.988  0.00  0.00      C2   C
ATOM    800  O   LYS A  54     -27.042  -0.282 -17.273  0.00  0.00      C2   O
ATOM    801  CB  LYS A  54     -24.231  -0.683 -19.284  0.00  0.00      C2   C
ATOM    802  CG  LYS A  54     -24.504   0.764 -19.620  0.00  0.00      C2   C
ATOM    803  CD  LYS A  54     -23.888   1.188 -21.011  0.00  0.00      C2   C
ATOM    804  CE  LYS A  54     -22.361   1.068 -21.109  0.00  0.00      C2   C
ATOM    805  NZ  LYS A  54     -21.804   1.584 -22.366  0.00  0.00      C2   N
ATOM    806  H   LYS A  54     -23.729  -2.865 -18.379  0.00  0.00      C2   H
ATOM    807  HA  LYS A  54     -24.554  -0.614 -17.167  0.00  0.00      C2   H
ATOM    808  HB3 LYS A  54     -24.612  -1.282 -20.111  0.00  0.00      C2   H
ATOM    809  HB2 LYS A  54     -23.160  -0.866 -19.203  0.00  0.00      C2   H
ATOM    810  HG3 LYS A  54     -24.193   1.398 -18.789  0.00  0.00      C2   H
ATOM    811  HG2 LYS A  54     -25.571   0.961 -19.724  0.00  0.00      C2   H
ATOM    812  HD3 LYS A  54     -24.323   2.091 -21.439  0.00  0.00      C2   H
ATOM    813  HD2 LYS A  54     -24.229   0.498 -21.782  0.00  0.00      C2   H
ATOM    814  HE3 LYS A  54     -22.172   0.007 -21.271  0.00  0.00      C2   H
ATOM    815  HE2 LYS A  54     -21.815   1.503 -20.272  0.00  0.00      C2   H
ATOM    816  HZ1 LYS A  54     -21.936   0.979 -23.164  0.00  0.00      C2   H
ATOM    817  HZ2 LYS A  54     -22.179   2.515 -22.484  0.00  0.00      C2   H
ATOM    818  HZ3 LYS A  54     -20.802   1.654 -22.260  0.00  0.00      C2   H
ATOM    819  N   NMA A  54     -27.021  -1.996 -18.755  0.00  0.00      C2   N
ATOM    820  CA  NMA A  54     -28.423  -2.234 -18.936  0.00  0.00      C2   C
ATOM    821  H   NMA A  54     -26.422  -2.633 -19.259  0.00  0.00      C2   H
ATOM    822  CH3 ACE A 180      -9.515   2.870 -30.912  0.00  0.00      C2   C
ATOM    823  C   ACE A 180      -8.140   2.955 -30.242  0.00  0.00      C2   C
ATOM    824  O   ACE A 180      -7.686   2.004 -29.542  0.00  0.00      C2   O
ATOM    825  1H  ACE A 180      -9.862   3.784 -31.395  0.00  0.00      C2   H
ATOM    826  2H  ACE A 180      -9.354   2.131 -31.696  0.00  0.00      C2   H
ATOM    827  3H  ACE A 180     -10.355   2.473 -30.342  0.00  0.00      C2   H
ATOM    828  N   THR A 181      -7.505   4.087 -30.466  0.00  0.00      C2   N
ATOM    829  CA  THR A 181      -6.135   4.310 -30.039  0.00  0.00      C2   C
ATOM    830  C   THR A 181      -6.059   5.024 -28.725  0.00  0.00      C2   C
ATOM    831  O   THR A 181      -5.014   5.164 -28.159  0.00  0.00      C2   O
ATOM    832  CB  THR A 181      -5.546   5.207 -31.175  0.00  0.00      C2   C
ATOM    833  OG1 THR A 181      -6.457   6.157 -31.661  0.00  0.00      C2   O
ATOM    834  CG2 THR A 181      -4.918   4.378 -32.283  0.00  0.00      C2   C
ATOM    835  H1  THR A 181      -7.788   4.728 -31.194  0.00  0.00      C2   H
ATOM    836  HA  THR A 181      -5.597   3.366 -29.951  0.00  0.00      C2   H
ATOM    837  HB  THR A 181      -4.706   5.701 -30.688  0.00  0.00      C2   H
ATOM    838  HG1 THR A 181      -6.468   6.825 -30.971  0.00  0.00      C2   H
ATOM    839 HG21 THR A 181      -5.751   3.952 -32.843  0.00  0.00      C2   H
ATOM    840 HG22 THR A 181      -4.451   5.083 -32.969  0.00  0.00      C2   H
ATOM    841 HG23 THR A 181      -4.172   3.629 -32.018  0.00  0.00      C2   H
ATOM    842  N   THR A 182      -7.255   5.477 -28.212  0.00  0.00      C2   N
ATOM    843  CA  THR A 182      -7.458   5.891 -26.868  0.00  0.00      C2   C
ATOM    844  C   THR A 182      -7.426   4.742 -25.827  0.00  0.00      C2   C
ATOM    845  O   THR A 182      -7.691   3.581 -26.223  0.00  0.00      C2   O
ATOM    846  CB  THR A 182      -8.929   6.476 -26.747  0.00  0.00      C2   C
ATOM    847  OG1 THR A 182      -9.929   5.650 -27.329  0.00  0.00      C2   O
ATOM    848  CG2 THR A 182      -8.997   7.873 -27.492  0.00  0.00      C2   C
ATOM    849  H   THR A 182      -8.030   5.286 -28.830  0.00  0.00      C2   H
ATOM    850  HA  THR A 182      -6.772   6.679 -26.555  0.00  0.00      C2   H
ATOM    851  HB  THR A 182      -9.230   6.560 -25.703  0.00  0.00      C2   H
ATOM    852  HG1 THR A 182     -10.109   4.970 -26.676  0.00  0.00      C2   H
ATOM    853 HG21 THR A 182      -9.970   8.358 -27.409  0.00  0.00      C2   H
ATOM    854 HG22 THR A 182      -8.115   8.462 -27.239  0.00  0.00      C2   H
ATOM    855 HG23 THR A 182      -8.726   7.744 -28.540  0.00  0.00      C2   H
ATOM    856  N   GLY A 183      -6.986   5.050 -24.640  0.00  0.00      C2   N
ATOM    857  CA  GLY A 183      -6.541   4.074 -23.588  0.00  0.00      C2   C
ATOM    858  C   GLY A 183      -7.735   3.570 -22.795  0.00  0.00      C2   C
ATOM    859  O   GLY A 183      -8.720   3.137 -23.401  0.00  0.00      C2   O
ATOM    860  H   GLY A 183      -6.727   6.004 -24.431  0.00  0.00      C2   H
ATOM    861  HA3 GLY A 183      -5.892   4.542 -22.848  0.00  0.00      C2   H
ATOM    862  HA2 GLY A 183      -5.894   3.286 -23.974  0.00  0.00      C2   H
ATOM    863  N   ILE A 184      -7.617   3.676 -21.445  0.00  0.00      C2   N
ATOM    864  CA  ILE A 184      -8.550   3.206 -20.413  0.00  0.00      C2   C
ATOM    865  C   ILE A 184      -9.939   3.826 -20.577  0.00  0.00      C2   C
ATOM    866  O   ILE A 184     -10.118   5.028 -20.939  0.00  0.00      C2   O
ATOM    867  CB  ILE A 184      -8.074   3.377 -18.970  0.00  0.00      C2   C
ATOM    868  CG1 ILE A 184      -8.819   2.565 -17.804  0.00  0.00      C2   C
ATOM    869  CG2 ILE A 184      -7.795   4.779 -18.460  0.00  0.00      C2   C
ATOM    870  CD1 ILE A 184     -10.051   3.153 -17.163  0.00  0.00      C2   C
ATOM    871  H   ILE A 184      -6.813   4.179 -21.098  0.00  0.00      C2   H
ATOM    872  HA  ILE A 184      -8.599   2.145 -20.660  0.00  0.00      C2   H
ATOM    873  HB  ILE A 184      -7.130   2.843 -19.077  0.00  0.00      C2   H
ATOM    874 HG13 ILE A 184      -8.093   2.526 -16.992  0.00  0.00      C2   H
ATOM    875 HG12 ILE A 184      -9.070   1.557 -18.133  0.00  0.00      C2   H
ATOM    876 HG21 ILE A 184      -7.561   4.677 -17.401  0.00  0.00      C2   H
ATOM    877 HG22 ILE A 184      -6.951   5.199 -19.008  0.00  0.00      C2   H
ATOM    878 HG23 ILE A 184      -8.716   5.356 -18.546  0.00  0.00      C2   H
ATOM    879 HD11 ILE A 184     -10.934   2.516 -17.207  0.00  0.00      C2   H
ATOM    880 HD12 ILE A 184      -9.854   3.289 -16.100  0.00  0.00      C2   H
ATOM    881 HD13 ILE A 184     -10.255   4.151 -17.551  0.00  0.00      C2   H
ATOM    882  N   VAL A 185     -10.894   2.974 -20.185  0.00  0.00      C2   N
ATOM    883  CA  VAL A 185     -12.310   3.279 -20.279  0.00  0.00      C2   C
ATOM    884  C   VAL A 185     -13.045   2.685 -19.063  0.00  0.00      C2   C
ATOM    885  O   VAL A 185     -12.732   1.591 -18.647  0.00  0.00      C2   O
ATOM    886  CB  VAL A 185     -12.991   2.781 -21.574  0.00  0.00      C2   C
ATOM    887  CG1 VAL A 185     -12.610   1.378 -22.226  0.00  0.00      C2   C
ATOM    888  CG2 VAL A 185     -14.547   2.746 -21.523  0.00  0.00      C2   C
ATOM    889  H   VAL A 185     -10.671   2.050 -19.843  0.00  0.00      C2   H
ATOM    890  HA  VAL A 185     -12.403   4.364 -20.325  0.00  0.00      C2   H
ATOM    891  HB  VAL A 185     -12.858   3.455 -22.421  0.00  0.00      C2   H
ATOM    892 HG11 VAL A 185     -12.860   0.586 -21.519  0.00  0.00      C2   H
ATOM    893 HG12 VAL A 185     -13.111   1.165 -23.170  0.00  0.00      C2   H
ATOM    894 HG13 VAL A 185     -11.555   1.304 -22.489  0.00  0.00      C2   H
ATOM    895 HG21 VAL A 185     -14.827   2.380 -22.510  0.00  0.00      C2   H
ATOM    896 HG22 VAL A 185     -14.886   2.149 -20.676  0.00  0.00      C2   H
ATOM    897 HG23 VAL A 185     -14.869   3.776 -21.363  0.00  0.00      C2   H
ATOM    898  N   GLU A 186     -13.971   3.482 -18.424  0.00  0.00      C2   N
ATOM    899  CA  GLU A 186     -14.645   3.118 -17.220  0.00  0.00      C2   C
ATOM    900  C   GLU A 186     -16.158   3.010 -17.655  0.00  0.00      C2   C
ATOM    901  O   GLU A 186     -16.754   4.009 -18.082  0.00  0.00      C2   O
ATOM    902  CB  GLU A 186     -14.570   4.281 -16.183  0.00  0.00      C2   C
ATOM    903  CG  GLU A 186     -13.141   4.866 -15.864  0.00  0.00      C2   C
ATOM    904  CD  GLU A 186     -13.050   6.130 -14.946  0.00  0.00      C2   C
ATOM    905  OE1 GLU A 186     -14.102   6.553 -14.380  0.00  0.00      C2   O
ATOM    906  OE2 GLU A 186     -11.909   6.626 -14.667  0.00  0.00      C2   O
ATOM    907  H   GLU A 186     -14.200   4.380 -18.827  0.00  0.00      C2   H
ATOM    908  HA  GLU A 186     -14.262   2.193 -16.788  0.00  0.00      C2   H
ATOM    909  HB3 GLU A 186     -14.895   3.866 -15.229  0.00  0.00      C2   H
ATOM    910  HB2 GLU A 186     -15.268   5.060 -16.488  0.00  0.00      C2   H
ATOM    911  HG3 GLU A 186     -12.806   5.134 -16.866  0.00  0.00      C2   H
ATOM    912  HG2 GLU A 186     -12.406   4.176 -15.449  0.00  0.00      C2   H
ATOM    913  N   THR A 187     -16.678   1.763 -17.611  0.00  0.00      C2   N
ATOM    914  CA  THR A 187     -18.144   1.475 -17.823  0.00  0.00      C2   C
ATOM    915  C   THR A 187     -18.752   1.566 -16.448  0.00  0.00      C2   C
ATOM    916  O   THR A 187     -18.558   0.659 -15.639  0.00  0.00      C2   O
ATOM    917  CB  THR A 187     -18.344   0.002 -18.336  0.00  0.00      C2   C
ATOM    918  OG1 THR A 187     -17.956  -0.064 -19.718  0.00  0.00      C2   O
ATOM    919  CG2 THR A 187     -19.684  -0.720 -18.231  0.00  0.00      C2   C
ATOM    920  H   THR A 187     -16.188   1.005 -17.158  0.00  0.00      C2   H
ATOM    921  HA  THR A 187     -18.567   2.170 -18.549  0.00  0.00      C2   H
ATOM    922  HB  THR A 187     -17.577  -0.625 -17.881  0.00  0.00      C2   H
ATOM    923  HG1 THR A 187     -17.000  -0.106 -19.802  0.00  0.00      C2   H
ATOM    924 HG21 THR A 187     -20.496  -0.308 -18.831  0.00  0.00      C2   H
ATOM    925 HG22 THR A 187     -19.448  -1.682 -18.687  0.00  0.00      C2   H
ATOM    926 HG23 THR A 187     -20.022  -0.943 -17.219  0.00  0.00      C2   H
ATOM    927  N   HIE A 188     -19.456   2.643 -16.192  0.00  0.00      C2   N
ATOM    928  CA  HIE A 188     -20.086   3.024 -14.931  0.00  0.00      C2   C
ATOM    929  C   HIE A 188     -21.581   2.575 -14.931  0.00  0.00      C2   C
ATOM    930  O   HIE A 188     -22.301   2.774 -15.933  0.00  0.00      C2   O
ATOM    931  CB  HIE A 188     -19.861   4.568 -14.852  0.00  0.00      C2   C
ATOM    932  CG  HIE A 188     -20.375   5.200 -13.562  0.00  0.00      C2   C
ATOM    933  ND1 HIE A 188     -19.442   5.268 -12.510  0.00  0.00      C2   N
ATOM    934  CD2 HIE A 188     -21.590   5.738 -13.234  0.00  0.00      C2   C
ATOM    935  CE1 HIE A 188     -20.138   5.816 -11.545  0.00  0.00      C2   C
ATOM    936  NE2 HIE A 188     -21.388   6.042 -11.894  0.00  0.00      C2   N
ATOM    937  H   HIE A 188     -19.660   3.148 -17.043  0.00  0.00      C2   H
ATOM    938  HA  HIE A 188     -19.570   2.546 -14.098  0.00  0.00      C2   H
ATOM    939  HB3 HIE A 188     -20.467   5.052 -15.617  0.00  0.00      C2   H
ATOM    940  HB2 HIE A 188     -18.800   4.717 -15.054  0.00  0.00      C2   H
ATOM    941  HD2 HIE A 188     -22.595   5.922 -13.584  0.00  0.00      C2   H
ATOM    942  HE1 HIE A 188     -19.677   5.938 -10.576  0.00  0.00      C2   H
ATOM    943  HE2 HIE A 188     -22.084   6.459 -11.292  0.00  0.00      C2   H
ATOM    944  N   PHE A 189     -22.029   2.233 -13.695  0.00  0.00      C2   N
ATOM    945  CA  PHE A 189     -23.376   1.873 -13.304  0.00  0.00      C2   C
ATOM    946  C   PHE A 189     -23.471   2.141 -11.795  0.00  0.00      C2   C
ATOM    947  O   PHE A 189     -22.549   2.595 -11.101  0.00  0.00      C2   O
ATOM    948  CB  PHE A 189     -23.819   0.406 -13.793  0.00  0.00      C2   C
ATOM    949  CG  PHE A 189     -23.278  -0.773 -13.077  0.00  0.00      C2   C
ATOM    950  CD1 PHE A 189     -22.064  -1.312 -13.413  0.00  0.00      C2   C
ATOM    951  CD2 PHE A 189     -23.952  -1.352 -11.992  0.00  0.00      C2   C
ATOM    952  CE1 PHE A 189     -21.500  -2.293 -12.652  0.00  0.00      C2   C
ATOM    953  CE2 PHE A 189     -23.448  -2.505 -11.367  0.00  0.00      C2   C
ATOM    954  CZ  PHE A 189     -22.205  -2.950 -11.643  0.00  0.00      C2   C
ATOM    955  H   PHE A 189     -21.367   2.533 -12.994  0.00  0.00      C2   H
ATOM    956  HA  PHE A 189     -24.072   2.547 -13.804  0.00  0.00      C2   H
ATOM    957  HB3 PHE A 189     -23.846   0.289 -14.876  0.00  0.00      C2   H
ATOM    958  HB2 PHE A 189     -24.904   0.337 -13.704  0.00  0.00      C2   H
ATOM    959  HD1 PHE A 189     -21.516  -1.020 -14.296  0.00  0.00      C2   H
ATOM    960  HD2 PHE A 189     -24.867  -0.900 -11.637  0.00  0.00      C2   H
ATOM    961  HE1 PHE A 189     -20.495  -2.559 -12.942  0.00  0.00      C2   H
ATOM    962  HE2 PHE A 189     -23.840  -2.880 -10.433  0.00  0.00      C2   H
ATOM    963  HZ  PHE A 189     -21.784  -3.800 -11.126  0.00  0.00      C2   H
ATOM    964  N   THR A 190     -24.692   1.873 -11.314  0.00  0.00      C2   N
ATOM    965  CA  THR A 190     -24.996   2.094  -9.902  0.00  0.00      C2   C
ATOM    966  C   THR A 190     -26.220   1.204  -9.543  0.00  0.00      C2   C
ATOM    967  O   THR A 190     -27.107   1.039 -10.349  0.00  0.00      C2   O
ATOM    968  CB  THR A 190     -25.344   3.606  -9.585  0.00  0.00      C2   C
ATOM    969  OG1 THR A 190     -25.607   3.786  -8.232  0.00  0.00      C2   O
ATOM    970  CG2 THR A 190     -26.637   4.105 -10.409  0.00  0.00      C2   C
ATOM    971  H   THR A 190     -25.401   1.362 -11.820  0.00  0.00      C2   H
ATOM    972  HA  THR A 190     -24.148   1.735  -9.318  0.00  0.00      C2   H
ATOM    973  HB  THR A 190     -24.430   4.141  -9.843  0.00  0.00      C2   H
ATOM    974  HG1 THR A 190     -24.893   3.309  -7.802  0.00  0.00      C2   H
ATOM    975 HG21 THR A 190     -26.447   4.030 -11.479  0.00  0.00      C2   H
ATOM    976 HG22 THR A 190     -27.457   3.429 -10.169  0.00  0.00      C2   H
ATOM    977 HG23 THR A 190     -26.983   5.138 -10.376  0.00  0.00      C2   H
ATOM    978  N   PHE A 191     -26.144   0.536  -8.388  0.00  0.00      C2   N
ATOM    979  CA  PHE A 191     -27.111  -0.432  -7.905  0.00  0.00      C2   C
ATOM    980  C   PHE A 191     -26.980  -0.354  -6.416  0.00  0.00      C2   C
ATOM    981  O   PHE A 191     -25.866  -0.534  -5.920  0.00  0.00      C2   O
ATOM    982  CB  PHE A 191     -26.838  -1.860  -8.514  0.00  0.00      C2   C
ATOM    983  CG  PHE A 191     -27.931  -2.852  -8.256  0.00  0.00      C2   C
ATOM    984  CD1 PHE A 191     -29.147  -2.839  -8.936  0.00  0.00      C2   C
ATOM    985  CD2 PHE A 191     -27.862  -3.662  -7.093  0.00  0.00      C2   C
ATOM    986  CE1 PHE A 191     -30.278  -3.599  -8.604  0.00  0.00      C2   C
ATOM    987  CE2 PHE A 191     -28.979  -4.502  -6.764  0.00  0.00      C2   C
ATOM    988  CZ  PHE A 191     -30.197  -4.449  -7.501  0.00  0.00      C2   C
ATOM    989  H   PHE A 191     -25.453   0.838  -7.716  0.00  0.00      C2   H
ATOM    990  HA  PHE A 191     -28.083  -0.157  -8.314  0.00  0.00      C2   H
ATOM    991  HB3 PHE A 191     -25.918  -2.306  -8.136  0.00  0.00      C2   H
ATOM    992  HB2 PHE A 191     -26.900  -1.703  -9.591  0.00  0.00      C2   H
ATOM    993  HD1 PHE A 191     -29.152  -2.109  -9.732  0.00  0.00      C2   H
ATOM    994  HD2 PHE A 191     -26.979  -3.615  -6.472  0.00  0.00      C2   H
ATOM    995  HE1 PHE A 191     -31.215  -3.447  -9.120  0.00  0.00      C2   H
ATOM    996  HE2 PHE A 191     -28.924  -5.195  -5.937  0.00  0.00      C2   H
ATOM    997  HZ  PHE A 191     -30.973  -5.160  -7.262  0.00  0.00      C2   H
ATOM    998  N   LYS A 192     -28.077  -0.040  -5.738  0.00  0.00      C2   N
ATOM    999  CA  LYS A 192     -28.217  -0.045  -4.268  0.00  0.00      C2   C
ATOM   1000  C   LYS A 192     -27.213   0.922  -3.659  0.00  0.00      C2   C
ATOM   1001  O   LYS A 192     -26.426   0.564  -2.742  0.00  0.00      C2   O
ATOM   1002  CB  LYS A 192     -28.279  -1.446  -3.577  0.00  0.00      C2   C
ATOM   1003  CG  LYS A 192     -29.654  -2.125  -3.796  0.00  0.00      C2   C
ATOM   1004  CD  LYS A 192     -29.590  -3.629  -3.380  0.00  0.00      C2   C
ATOM   1005  CE  LYS A 192     -29.822  -3.831  -1.887  0.00  0.00      C2   C
ATOM   1006  NZ  LYS A 192     -30.296  -5.138  -1.552  0.00  0.00      C2   N
ATOM   1007  H   LYS A 192     -28.968   0.041  -6.207  0.00  0.00      C2   H
ATOM   1008  HA  LYS A 192     -29.139   0.520  -4.133  0.00  0.00      C2   H
ATOM   1009  HB3 LYS A 192     -28.183  -1.288  -2.503  0.00  0.00      C2   H
ATOM   1010  HB2 LYS A 192     -27.415  -2.044  -3.867  0.00  0.00      C2   H
ATOM   1011  HG3 LYS A 192     -29.774  -2.037  -4.876  0.00  0.00      C2   H
ATOM   1012  HG2 LYS A 192     -30.532  -1.641  -3.369  0.00  0.00      C2   H
ATOM   1013  HD3 LYS A 192     -28.593  -4.036  -3.550  0.00  0.00      C2   H
ATOM   1014  HD2 LYS A 192     -30.383  -4.110  -3.953  0.00  0.00      C2   H
ATOM   1015  HE3 LYS A 192     -30.679  -3.196  -1.665  0.00  0.00      C2   H
ATOM   1016  HE2 LYS A 192     -28.979  -3.481  -1.292  0.00  0.00      C2   H
ATOM   1017  HZ1 LYS A 192     -29.655  -5.907  -1.682  0.00  0.00      C2   H
ATOM   1018  HZ2 LYS A 192     -30.526  -5.135  -0.568  0.00  0.00      C2   H
ATOM   1019  HZ3 LYS A 192     -31.161  -5.336  -2.035  0.00  0.00      C2   H
ATOM   1020  N   ASP A 193     -27.325   2.167  -4.143  0.00  0.00      C2   N
ATOM   1021  CA  ASP A 193     -26.600   3.365  -3.800  0.00  0.00      C2   C
ATOM   1022  C   ASP A 193     -25.077   3.379  -4.141  0.00  0.00      C2   C
ATOM   1023  O   ASP A 193     -24.435   4.440  -4.118  0.00  0.00      C2   O
ATOM   1024  CB  ASP A 193     -26.755   3.866  -2.364  0.00  0.00      C2   C
ATOM   1025  CG  ASP A 193     -28.162   3.916  -1.785  0.00  0.00      C2   C
ATOM   1026  OD1 ASP A 193     -28.248   3.778  -0.545  0.00  0.00      C2   O
ATOM   1027  OD2 ASP A 193     -29.156   4.174  -2.443  0.00  0.00      C2   O
ATOM   1028  H   ASP A 193     -28.062   2.363  -4.805  0.00  0.00      C2   H
ATOM   1029  HA  ASP A 193     -27.036   4.139  -4.432  0.00  0.00      C2   H
ATOM   1030  HB3 ASP A 193     -26.426   4.902  -2.446  0.00  0.00      C2   H
ATOM   1031  HB2 ASP A 193     -26.106   3.335  -1.668  0.00  0.00      C2   H
ATOM   1032  N   LEU A 194     -24.447   2.249  -4.450  0.00  0.00      C2   N
ATOM   1033  CA  LEU A 194     -23.010   2.107  -4.795  0.00  0.00      C2   C
ATOM   1034  C   LEU A 194     -22.936   2.579  -6.260  0.00  0.00      C2   C
ATOM   1035  O   LEU A 194     -23.716   2.134  -7.077  0.00  0.00      C2   O
ATOM   1036  CB  LEU A 194     -22.442   0.652  -4.611  0.00  0.00      C2   C
ATOM   1037  CG  LEU A 194     -22.219   0.240  -3.143  0.00  0.00      C2   C
ATOM   1038  CD1 LEU A 194     -21.566  -1.114  -2.939  0.00  0.00      C2   C
ATOM   1039  CD2 LEU A 194     -21.373   1.330  -2.421  0.00  0.00      C2   C
ATOM   1040  H   LEU A 194     -24.864   1.335  -4.341  0.00  0.00      C2   H
ATOM   1041  HA  LEU A 194     -22.493   2.913  -4.275  0.00  0.00      C2   H
ATOM   1042  HB3 LEU A 194     -21.533   0.541  -5.203  0.00  0.00      C2   H
ATOM   1043  HB2 LEU A 194     -23.046  -0.131  -5.070  0.00  0.00      C2   H
ATOM   1044  HG  LEU A 194     -23.190   0.299  -2.652  0.00  0.00      C2   H
ATOM   1045 HD11 LEU A 194     -21.763  -1.814  -3.752  0.00  0.00      C2   H
ATOM   1046 HD12 LEU A 194     -20.489  -1.021  -2.796  0.00  0.00      C2   H
ATOM   1047 HD13 LEU A 194     -21.951  -1.550  -2.017  0.00  0.00      C2   H
ATOM   1048 HD21 LEU A 194     -21.928   2.247  -2.221  0.00  0.00      C2   H
ATOM   1049 HD22 LEU A 194     -20.963   1.004  -1.465  0.00  0.00      C2   H
ATOM   1050 HD23 LEU A 194     -20.513   1.645  -3.012  0.00  0.00      C2   H
ATOM   1051  N   HIS A 195     -21.976   3.512  -6.521  0.00  0.00      C2   N
ATOM   1052  CA  HIS A 195     -21.496   3.785  -7.871  0.00  0.00      C2   C
ATOM   1053  C   HIS A 195     -20.355   2.786  -8.330  0.00  0.00      C2   C
ATOM   1054  O   HIS A 195     -19.322   2.873  -7.755  0.00  0.00      C2   O
ATOM   1055  CB  HIS A 195     -21.079   5.214  -7.977  0.00  0.00      C2   C
ATOM   1056  CG  HIS A 195     -22.150   6.238  -7.579  0.00  0.00      C2   C
ATOM   1057  ND1 HIS A 195     -22.152   7.528  -8.126  0.00  0.00      C2   N
ATOM   1058  CD2 HIS A 195     -23.146   6.260  -6.623  0.00  0.00      C2   C
ATOM   1059  CE1 HIS A 195     -23.114   8.190  -7.475  0.00  0.00      C2   C
ATOM   1060  NE2 HIS A 195     -23.763   7.479  -6.558  0.00  0.00      C2   N
ATOM   1061  H   HIS A 195     -21.332   3.908  -5.851  0.00  0.00      C2   H
ATOM   1062  HA  HIS A 195     -22.330   3.634  -8.555  0.00  0.00      C2   H
ATOM   1063  HB3 HIS A 195     -20.969   5.417  -9.042  0.00  0.00      C2   H
ATOM   1064  HB2 HIS A 195     -20.128   5.419  -7.487  0.00  0.00      C2   H
ATOM   1065  HD2 HIS A 195     -23.385   5.411  -5.999  0.00  0.00      C2   H
ATOM   1066  HE1 HIS A 195     -23.340   9.210  -7.751  0.00  0.00      C2   H
ATOM   1067  HD1 HIS A 195     -21.550   7.926  -8.833  0.00  0.00      C2   H
ATOM   1068  N   PHE A 196     -20.598   1.835  -9.170  0.00  0.00      C2   N
ATOM   1069  CA  PHE A 196     -19.540   0.945  -9.622  0.00  0.00      C2   C
ATOM   1070  C   PHE A 196     -18.978   1.353 -10.925  0.00  0.00      C2   C
ATOM   1071  O   PHE A 196     -19.785   1.599 -11.840  0.00  0.00      C2   O
ATOM   1072  CB  PHE A 196     -20.142  -0.411  -9.948  0.00  0.00      C2   C
ATOM   1073  CG  PHE A 196     -20.883  -1.013  -8.794  0.00  0.00      C2   C
ATOM   1074  CD1 PHE A 196     -22.248  -0.606  -8.556  0.00  0.00      C2   C
ATOM   1075  CD2 PHE A 196     -20.173  -1.783  -7.863  0.00  0.00      C2   C
ATOM   1076  CE1 PHE A 196     -22.893  -1.214  -7.486  0.00  0.00      C2   C
ATOM   1077  CE2 PHE A 196     -20.881  -2.324  -6.805  0.00  0.00      C2   C
ATOM   1078  CZ  PHE A 196     -22.244  -2.107  -6.677  0.00  0.00      C2   C
ATOM   1079  H   PHE A 196     -21.493   1.710  -9.622  0.00  0.00      C2   H
ATOM   1080  HA  PHE A 196     -18.758   0.818  -8.873  0.00  0.00      C2   H
ATOM   1081  HB3 PHE A 196     -19.421  -1.182 -10.219  0.00  0.00      C2   H
ATOM   1082  HB2 PHE A 196     -20.858  -0.338 -10.767  0.00  0.00      C2   H
ATOM   1083  HD1 PHE A 196     -22.786  -0.007  -9.276  0.00  0.00      C2   H
ATOM   1084  HD2 PHE A 196     -19.100  -1.896  -7.913  0.00  0.00      C2   H
ATOM   1085  HE1 PHE A 196     -23.936  -1.013  -7.288  0.00  0.00      C2   H
ATOM   1086  HE2 PHE A 196     -20.386  -2.911  -6.047  0.00  0.00      C2   H
ATOM   1087  HZ  PHE A 196     -22.808  -2.619  -5.911  0.00  0.00      C2   H
ATOM   1088  N   LYS A 197     -17.640   1.363 -11.029  0.00  0.00      C2   N
ATOM   1089  CA  LYS A 197     -16.922   1.628 -12.237  0.00  0.00      C2   C
ATOM   1090  C   LYS A 197     -15.937   0.540 -12.618  0.00  0.00      C2   C
ATOM   1091  O   LYS A 197     -15.077   0.327 -11.731  0.00  0.00      C2   O
ATOM   1092  CB  LYS A 197     -16.319   3.063 -12.270  0.00  0.00      C2   C
ATOM   1093  CG  LYS A 197     -15.645   3.630 -11.002  0.00  0.00      C2   C
ATOM   1094  CD  LYS A 197     -15.027   5.053 -11.160  0.00  0.00      C2   C
ATOM   1095  CE  LYS A 197     -16.034   6.157 -11.329  0.00  0.00      C2   C
ATOM   1096  NZ  LYS A 197     -15.451   7.487 -11.450  0.00  0.00      C2   N
ATOM   1097  H   LYS A 197     -17.091   1.127 -10.214  0.00  0.00      C2   H
ATOM   1098  HA  LYS A 197     -17.648   1.744 -13.041  0.00  0.00      C2   H
ATOM   1099  HB3 LYS A 197     -17.069   3.840 -12.425  0.00  0.00      C2   H
ATOM   1100  HB2 LYS A 197     -15.672   3.132 -13.145  0.00  0.00      C2   H
ATOM   1101  HG3 LYS A 197     -14.889   2.934 -10.640  0.00  0.00      C2   H
ATOM   1102  HG2 LYS A 197     -16.346   3.572 -10.169  0.00  0.00      C2   H
ATOM   1103  HD3 LYS A 197     -14.400   5.012 -12.051  0.00  0.00      C2   H
ATOM   1104  HD2 LYS A 197     -14.349   5.263 -10.332  0.00  0.00      C2   H
ATOM   1105  HE3 LYS A 197     -16.667   6.236 -10.445  0.00  0.00      C2   H
ATOM   1106  HE2 LYS A 197     -16.605   6.100 -12.256  0.00  0.00      C2   H
ATOM   1107  HZ1 LYS A 197     -15.001   7.758 -10.587  0.00  0.00      C2   H
ATOM   1108  HZ2 LYS A 197     -14.822   7.508 -12.241  0.00  0.00      C2   H
ATOM   1109  HZ3 LYS A 197     -16.174   8.170 -11.625  0.00  0.00      C2   H
ATOM   1110  N   MET A 198     -16.150  -0.140 -13.754  0.00  0.00      C2   N
ATOM   1111  CA  MET A 198     -15.426  -1.239 -14.234  0.00  0.00      C2   C
ATOM   1112  C   MET A 198     -14.335  -0.833 -15.305  0.00  0.00      C2   C
ATOM   1113  O   MET A 198     -14.629  -0.700 -16.487  0.00  0.00      C2   O
ATOM   1114  CB  MET A 198     -16.358  -2.245 -14.845  0.00  0.00      C2   C
ATOM   1115  CG  MET A 198     -17.228  -2.882 -13.747  0.00  0.00      C2   C
ATOM   1116  SD  MET A 198     -18.330  -4.146 -14.281  0.00  0.00      C2   S
ATOM   1117  CE  MET A 198     -19.343  -3.126 -15.367  0.00  0.00      C2   C
ATOM   1118  H   MET A 198     -16.943   0.141 -14.312  0.00  0.00      C2   H
ATOM   1119  HA  MET A 198     -14.905  -1.739 -13.417  0.00  0.00      C2   H
ATOM   1120  HB3 MET A 198     -15.867  -2.986 -15.477  0.00  0.00      C2   H
ATOM   1121  HB2 MET A 198     -16.987  -1.675 -15.528  0.00  0.00      C2   H
ATOM   1122  HG3 MET A 198     -17.875  -2.118 -13.318  0.00  0.00      C2   H
ATOM   1123  HG2 MET A 198     -16.750  -3.107 -12.793  0.00  0.00      C2   H
ATOM   1124  HE1 MET A 198     -19.439  -2.111 -14.980  0.00  0.00      C2   H
ATOM   1125  HE2 MET A 198     -18.767  -3.022 -16.287  0.00  0.00      C2   H
ATOM   1126  HE3 MET A 198     -20.357  -3.436 -15.617  0.00  0.00      C2   H
ATOM   1127  N   PHE A 199     -13.059  -0.695 -14.861  0.00  0.00      C2   N
ATOM   1128  CA  PHE A 199     -11.923  -0.254 -15.740  0.00  0.00      C2   C
ATOM   1129  C   PHE A 199     -11.571  -1.275 -16.802  0.00  0.00      C2   C
ATOM   1130  O   PHE A 199     -11.242  -2.377 -16.378  0.00  0.00      C2   O
ATOM   1131  CB  PHE A 199     -10.691  -0.111 -14.801  0.00  0.00      C2   C
ATOM   1132  CG  PHE A 199     -10.804   0.831 -13.563  0.00  0.00      C2   C
ATOM   1133  CD1 PHE A 199     -11.720   1.885 -13.592  0.00  0.00      C2   C
ATOM   1134  CD2 PHE A 199     -10.055   0.520 -12.414  0.00  0.00      C2   C
ATOM   1135  CE1 PHE A 199     -11.804   2.707 -12.490  0.00  0.00      C2   C
ATOM   1136  CE2 PHE A 199     -10.147   1.417 -11.330  0.00  0.00      C2   C
ATOM   1137  CZ  PHE A 199     -11.034   2.464 -11.417  0.00  0.00      C2   C
ATOM   1138  H   PHE A 199     -12.837  -1.019 -13.931  0.00  0.00      C2   H
ATOM   1139  HA  PHE A 199     -12.239   0.677 -16.211  0.00  0.00      C2   H
ATOM   1140  HB3 PHE A 199      -9.893   0.251 -15.449  0.00  0.00      C2   H
ATOM   1141  HB2 PHE A 199     -10.336  -1.089 -14.477  0.00  0.00      C2   H
ATOM   1142  HD1 PHE A 199     -12.290   2.133 -14.475  0.00  0.00      C2   H
ATOM   1143  HD2 PHE A 199      -9.343  -0.286 -12.324  0.00  0.00      C2   H
ATOM   1144  HE1 PHE A 199     -12.456   3.567 -12.449  0.00  0.00      C2   H
ATOM   1145  HE2 PHE A 199      -9.494   1.344 -10.473  0.00  0.00      C2   H
ATOM   1146  HZ  PHE A 199     -11.067   3.162 -10.594  0.00  0.00      C2   H
ATOM   1147  N   ASP A 200     -11.473  -0.902 -18.095  0.00  0.00      C2   N
ATOM   1148  CA  ASP A 200     -10.990  -1.740 -19.161  0.00  0.00      C2   C
ATOM   1149  C   ASP A 200      -9.998  -0.852 -19.884  0.00  0.00      C2   C
ATOM   1150  O   ASP A 200     -10.323   0.300 -20.139  0.00  0.00      C2   O
ATOM   1151  CB  ASP A 200     -11.974  -2.288 -20.102  0.00  0.00      C2   C
ATOM   1152  CG  ASP A 200     -11.443  -3.122 -21.262  0.00  0.00      C2   C
ATOM   1153  OD1 ASP A 200     -12.079  -3.021 -22.341  0.00  0.00      C2   O
ATOM   1154  OD2 ASP A 200     -10.570  -4.004 -21.080  0.00  0.00      C2   O
ATOM   1155  H   ASP A 200     -11.672   0.047 -18.377  0.00  0.00      C2   H
ATOM   1156  HA  ASP A 200     -10.316  -2.471 -18.714  0.00  0.00      C2   H
ATOM   1157  HB3 ASP A 200     -12.508  -1.421 -20.492  0.00  0.00      C2   H
ATOM   1158  HB2 ASP A 200     -12.710  -2.878 -19.555  0.00  0.00      C2   H
ATOM   1159  N   VAL A 201      -8.860  -1.378 -20.378  0.00  0.00      C2   N
ATOM   1160  CA  VAL A 201      -7.897  -0.721 -21.215  0.00  0.00      C2   C
ATOM   1161  C   VAL A 201      -7.348  -1.809 -22.187  0.00  0.00      C2   C
ATOM   1162  O   VAL A 201      -7.066  -2.901 -21.679  0.00  0.00      C2   O
ATOM   1163  CB  VAL A 201      -6.720  -0.177 -20.287  0.00  0.00      C2   C
ATOM   1164  CG1 VAL A 201      -5.976  -1.227 -19.560  0.00  0.00      C2   C
ATOM   1165  CG2 VAL A 201      -5.620   0.664 -20.975  0.00  0.00      C2   C
ATOM   1166  H   VAL A 201      -8.567  -2.289 -20.054  0.00  0.00      C2   H
ATOM   1167  HA  VAL A 201      -8.357   0.075 -21.800  0.00  0.00      C2   H
ATOM   1168  HB  VAL A 201      -7.264   0.296 -19.469  0.00  0.00      C2   H
ATOM   1169 HG11 VAL A 201      -6.688  -1.917 -19.107  0.00  0.00      C2   H
ATOM   1170 HG12 VAL A 201      -5.414  -1.816 -20.284  0.00  0.00      C2   H
ATOM   1171 HG13 VAL A 201      -5.262  -0.893 -18.807  0.00  0.00      C2   H
ATOM   1172 HG21 VAL A 201      -5.929   1.627 -21.381  0.00  0.00      C2   H
ATOM   1173 HG22 VAL A 201      -4.869   0.980 -20.251  0.00  0.00      C2   H
ATOM   1174 HG23 VAL A 201      -5.101   0.158 -21.788  0.00  0.00      C2   H
ATOM   1175  N   GLY A 202      -7.034  -1.495 -23.495  0.00  0.00      C2   N
ATOM   1176  CA  GLY A 202      -6.525  -2.563 -24.364  0.00  0.00      C2   C
ATOM   1177  C   GLY A 202      -5.945  -2.008 -25.627  0.00  0.00      C2   C
ATOM   1178  O   GLY A 202      -6.095  -0.910 -26.030  0.00  0.00      C2   O
ATOM   1179  H   GLY A 202      -7.000  -0.543 -23.830  0.00  0.00      C2   H
ATOM   1180  HA3 GLY A 202      -7.229  -3.353 -24.625  0.00  0.00      C2   H
ATOM   1181  HA2 GLY A 202      -5.684  -3.118 -23.947  0.00  0.00      C2   H
ATOM   1182  N   GLY A 203      -5.227  -2.850 -26.363  0.00  0.00      C2   N
ATOM   1183  CA  GLY A 203      -4.528  -2.542 -27.669  0.00  0.00      C2   C
ATOM   1184  C   GLY A 203      -3.395  -1.522 -27.458  0.00  0.00      C2   C
ATOM   1185  O   GLY A 203      -2.979  -0.740 -28.350  0.00  0.00      C2   O
ATOM   1186  H   GLY A 203      -5.010  -3.772 -26.011  0.00  0.00      C2   H
ATOM   1187  HA  GLY A 203      -4.143  -3.431 -28.168  0.00  0.00      C2   H
ATOM   1188  HA3 GLY A 203      -5.191  -2.085 -28.404  0.00  0.00      C2   H
ATOM   1189  N   GLN A 204      -2.801  -1.340 -26.214  0.00  0.00      C2   N
ATOM   1190  CA  GLN A 204      -1.727  -0.425 -25.980  0.00  0.00      C2   C
ATOM   1191  C   GLN A 204      -0.500  -0.934 -26.726  0.00  0.00      C2   C
ATOM   1192  O   GLN A 204       0.434  -0.088 -26.853  0.00  0.00      C2   O
ATOM   1193  CB  GLN A 204      -1.337  -0.406 -24.511  0.00  0.00      C2   C
ATOM   1194  CG  GLN A 204      -2.517  -0.087 -23.543  0.00  0.00      C2   C
ATOM   1195  CD  GLN A 204      -3.089   1.325 -23.819  0.00  0.00      C2   C
ATOM   1196  OE1 GLN A 204      -3.895   1.606 -24.724  0.00  0.00      C2   O
ATOM   1197  NE2 GLN A 204      -2.603   2.171 -22.924  0.00  0.00      C2   N
ATOM   1198  H   GLN A 204      -3.034  -2.009 -25.494  0.00  0.00      C2   H
ATOM   1199  HA  GLN A 204      -2.023   0.554 -26.358  0.00  0.00      C2   H
ATOM   1200  HB3 GLN A 204      -0.600   0.389 -24.402  0.00  0.00      C2   H
ATOM   1201  HB2 GLN A 204      -0.765  -1.285 -24.213  0.00  0.00      C2   H
ATOM   1202  HG3 GLN A 204      -2.178  -0.081 -22.507  0.00  0.00      C2   H
ATOM   1203  HG2 GLN A 204      -3.328  -0.811 -23.630  0.00  0.00      C2   H
ATOM   1204 HE22 GLN A 204      -2.655   3.175 -23.022  0.00  0.00      C2   H
ATOM   1205 HE21 GLN A 204      -2.172   1.760 -22.108  0.00  0.00      C2   H
ATOM   1206  N   ARG A 205      -0.347  -2.252 -27.062  0.00  0.00      C2   N
ATOM   1207  CA  ARG A 205       0.813  -2.926 -27.638  0.00  0.00      C2   C
ATOM   1208  C   ARG A 205       1.941  -3.150 -26.586  0.00  0.00      C2   C
ATOM   1209  O   ARG A 205       2.490  -4.244 -26.526  0.00  0.00      C2   O
ATOM   1210  CB  ARG A 205       1.350  -2.302 -28.956  0.00  0.00      C2   C
ATOM   1211  CG  ARG A 205       0.284  -2.123 -30.126  0.00  0.00      C2   C
ATOM   1212  CD  ARG A 205      -0.519  -3.291 -30.600  0.00  0.00      C2   C
ATOM   1213  NE  ARG A 205       0.499  -4.381 -30.857  0.00  0.00      C2   N
ATOM   1214  CZ  ARG A 205       0.505  -5.620 -30.427  0.00  0.00      C2   C
ATOM   1215  NH1 ARG A 205      -0.556  -6.066 -29.719  0.00  0.00      C2   N
ATOM   1216  NH2 ARG A 205       1.517  -6.365 -30.819  0.00  0.00      C2   N
ATOM   1217  H   ARG A 205      -1.166  -2.837 -27.145  0.00  0.00      C2   H
ATOM   1218  HA  ARG A 205       0.371  -3.886 -27.905  0.00  0.00      C2   H
ATOM   1219  HB3 ARG A 205       2.172  -2.907 -29.338  0.00  0.00      C2   H
ATOM   1220  HB2 ARG A 205       1.737  -1.296 -28.793  0.00  0.00      C2   H
ATOM   1221  HG3 ARG A 205       0.658  -1.605 -31.010  0.00  0.00      C2   H
ATOM   1222  HG2 ARG A 205      -0.415  -1.378 -29.746  0.00  0.00      C2   H
ATOM   1223  HD3 ARG A 205      -0.958  -2.937 -31.533  0.00  0.00      C2   H
ATOM   1224  HD2 ARG A 205      -1.235  -3.440 -29.792  0.00  0.00      C2   H
ATOM   1225  HE  ARG A 205       1.053  -4.207 -31.683  0.00  0.00      C2   H
ATOM   1226 HH12 ARG A 205      -0.454  -6.957 -29.255  0.00  0.00      C2   H
ATOM   1227 HH11 ARG A 205      -1.494  -5.696 -29.649  0.00  0.00      C2   H
ATOM   1228 HH22 ARG A 205       2.337  -5.895 -31.175  0.00  0.00      C2   H
ATOM   1229 HH21 ARG A 205       1.691  -7.341 -30.627  0.00  0.00      C2   H
ATOM   1230  N   SER A 206       2.095  -2.176 -25.756  0.00  0.00      C2   N
ATOM   1231  CA  SER A 206       3.005  -2.098 -24.665  0.00  0.00      C2   C
ATOM   1232  C   SER A 206       2.677  -3.209 -23.643  0.00  0.00      C2   C
ATOM   1233  O   SER A 206       1.531  -3.361 -23.159  0.00  0.00      C2   O
ATOM   1234  CB  SER A 206       2.910  -0.713 -24.126  0.00  0.00      C2   C
ATOM   1235  OG  SER A 206       1.620  -0.467 -23.605  0.00  0.00      C2   O
ATOM   1236  H   SER A 206       1.469  -1.384 -25.766  0.00  0.00      C2   H
ATOM   1237  HA  SER A 206       4.018  -2.172 -25.060  0.00  0.00      C2   H
ATOM   1238  HB3 SER A 206       3.005   0.048 -24.900  0.00  0.00      C2   H
ATOM   1239  HB2 SER A 206       3.618  -0.562 -23.311  0.00  0.00      C2   H
ATOM   1240  HG  SER A 206       1.412  -1.287 -23.151  0.00  0.00      C2   H
ATOM   1241  N   GLU A 207       3.680  -4.011 -23.275  0.00  0.00      C2   N
ATOM   1242  CA  GLU A 207       3.688  -5.196 -22.459  0.00  0.00      C2   C
ATOM   1243  C   GLU A 207       3.238  -4.805 -21.013  0.00  0.00      C2   C
ATOM   1244  O   GLU A 207       3.688  -3.795 -20.419  0.00  0.00      C2   O
ATOM   1245  CB  GLU A 207       5.055  -5.898 -22.324  0.00  0.00      C2   C
ATOM   1246  CG  GLU A 207       5.776  -6.235 -23.649  0.00  0.00      C2   C
ATOM   1247  CD  GLU A 207       7.304  -6.768 -23.481  0.00  0.00      C2   C
ATOM   1248  OE1 GLU A 207       7.733  -7.273 -22.402  0.00  0.00      C2   O
ATOM   1249  OE2 GLU A 207       8.019  -6.878 -24.472  0.00  0.00      C2   O
ATOM   1250  H   GLU A 207       4.528  -4.077 -23.820  0.00  0.00      C2   H
ATOM   1251  HA  GLU A 207       2.991  -5.926 -22.871  0.00  0.00      C2   H
ATOM   1252  HB3 GLU A 207       5.101  -6.688 -21.574  0.00  0.00      C2   H
ATOM   1253  HB2 GLU A 207       5.740  -5.165 -21.898  0.00  0.00      C2   H
ATOM   1254  HG3 GLU A 207       5.852  -5.285 -24.178  0.00  0.00      C2   H
ATOM   1255  HG2 GLU A 207       5.152  -6.955 -24.179  0.00  0.00      C2   H
ATOM   1256  N   ARG A 208       2.350  -5.703 -20.523  0.00  0.00      C2   N
ATOM   1257  CA  ARG A 208       1.447  -5.480 -19.398  0.00  0.00      C2   C
ATOM   1258  C   ARG A 208       2.238  -5.269 -18.080  0.00  0.00      C2   C
ATOM   1259  O   ARG A 208       1.773  -4.490 -17.258  0.00  0.00      C2   O
ATOM   1260  CB  ARG A 208       0.500  -6.723 -19.373  0.00  0.00      C2   C
ATOM   1261  CG  ARG A 208      -0.615  -6.861 -18.332  0.00  0.00      C2   C
ATOM   1262  CD  ARG A 208      -1.363  -8.155 -18.451  0.00  0.00      C2   C
ATOM   1263  NE  ARG A 208      -0.591  -9.395 -18.196  0.00  0.00      C2   N
ATOM   1264  CZ  ARG A 208      -1.015 -10.670 -18.177  0.00  0.00      C2   C
ATOM   1265  NH1 ARG A 208      -2.194 -11.050 -18.625  0.00  0.00      C2   N
ATOM   1266  NH2 ARG A 208      -0.226 -11.577 -17.716  0.00  0.00      C2   N
ATOM   1267  H   ARG A 208       2.165  -6.507 -21.105  0.00  0.00      C2   H
ATOM   1268  HA  ARG A 208       0.817  -4.591 -19.403  0.00  0.00      C2   H
ATOM   1269  HB3 ARG A 208       1.205  -7.512 -19.110  0.00  0.00      C2   H
ATOM   1270  HB2 ARG A 208       0.078  -6.848 -20.370  0.00  0.00      C2   H
ATOM   1271  HG3 ARG A 208      -1.384  -6.092 -18.256  0.00  0.00      C2   H
ATOM   1272  HG2 ARG A 208      -0.180  -6.750 -17.338  0.00  0.00      C2   H
ATOM   1273  HD3 ARG A 208      -1.579  -8.305 -19.509  0.00  0.00      C2   H
ATOM   1274  HD2 ARG A 208      -2.298  -8.141 -17.892  0.00  0.00      C2   H
ATOM   1275  HE  ARG A 208       0.363  -9.224 -17.910  0.00  0.00      C2   H
ATOM   1276 HH12 ARG A 208      -2.495 -12.012 -18.556  0.00  0.00      C2   H
ATOM   1277 HH11 ARG A 208      -2.887 -10.440 -19.034  0.00  0.00      C2   H
ATOM   1278 HH22 ARG A 208      -0.557 -12.531 -17.676  0.00  0.00      C2   H
ATOM   1279 HH21 ARG A 208       0.676 -11.441 -17.282  0.00  0.00      C2   H
ATOM   1280  N   LYS A 209       3.372  -5.975 -17.895  0.00  0.00      C2   N
ATOM   1281  CA  LYS A 209       4.308  -5.847 -16.716  0.00  0.00      C2   C
ATOM   1282  C   LYS A 209       4.773  -4.452 -16.359  0.00  0.00      C2   C
ATOM   1283  O   LYS A 209       5.043  -4.237 -15.211  0.00  0.00      C2   O
ATOM   1284  CB  LYS A 209       5.532  -6.719 -16.962  0.00  0.00      C2   C
ATOM   1285  CG  LYS A 209       6.455  -6.483 -18.196  0.00  0.00      C2   C
ATOM   1286  CD  LYS A 209       7.549  -7.602 -18.216  0.00  0.00      C2   C
ATOM   1287  CE  LYS A 209       9.041  -7.115 -18.552  0.00  0.00      C2   C
ATOM   1288  NZ  LYS A 209       9.181  -6.454 -19.840  0.00  0.00      C2   N
ATOM   1289  H   LYS A 209       3.659  -6.635 -18.604  0.00  0.00      C2   H
ATOM   1290  HA  LYS A 209       3.761  -6.264 -15.870  0.00  0.00      C2   H
ATOM   1291  HB3 LYS A 209       5.235  -7.768 -16.927  0.00  0.00      C2   H
ATOM   1292  HB2 LYS A 209       6.212  -6.623 -16.116  0.00  0.00      C2   H
ATOM   1293  HG3 LYS A 209       6.976  -5.526 -18.190  0.00  0.00      C2   H
ATOM   1294  HG2 LYS A 209       5.867  -6.494 -19.114  0.00  0.00      C2   H
ATOM   1295  HD3 LYS A 209       7.213  -8.431 -18.840  0.00  0.00      C2   H
ATOM   1296  HD2 LYS A 209       7.616  -7.992 -17.200  0.00  0.00      C2   H
ATOM   1297  HE3 LYS A 209       9.605  -8.039 -18.433  0.00  0.00      C2   H
ATOM   1298  HE2 LYS A 209       9.427  -6.374 -17.851  0.00  0.00      C2   H
ATOM   1299  HZ1 LYS A 209       8.916  -7.176 -20.494  0.00  0.00      C2   H
ATOM   1300  HZ2 LYS A 209       8.648  -5.630 -20.078  0.00  0.00      C2   H
ATOM   1301  HZ3 LYS A 209      10.168  -6.267 -19.948  0.00  0.00      C2   H
ATOM   1302  N   LYS A 210       5.003  -3.584 -17.383  0.00  0.00      C2   N
ATOM   1303  CA  LYS A 210       5.365  -2.243 -17.010  0.00  0.00      C2   C
ATOM   1304  C   LYS A 210       4.253  -1.316 -16.488  0.00  0.00      C2   C
ATOM   1305  O   LYS A 210       4.590  -0.191 -16.161  0.00  0.00      C2   O
ATOM   1306  CB  LYS A 210       6.237  -1.629 -18.150  0.00  0.00      C2   C
ATOM   1307  CG  LYS A 210       7.575  -2.373 -18.161  0.00  0.00      C2   C
ATOM   1308  CD  LYS A 210       8.649  -1.702 -17.195  0.00  0.00      C2   C
ATOM   1309  CE  LYS A 210       9.966  -2.443 -17.429  0.00  0.00      C2   C
ATOM   1310  NZ  LYS A 210      10.917  -2.159 -16.400  0.00  0.00      C2   N
ATOM   1311  H   LYS A 210       4.820  -3.748 -18.363  0.00  0.00      C2   H
ATOM   1312  HA  LYS A 210       6.001  -2.276 -16.125  0.00  0.00      C2   H
ATOM   1313  HB3 LYS A 210       6.408  -0.555 -18.069  0.00  0.00      C2   H
ATOM   1314  HB2 LYS A 210       5.652  -1.751 -19.062  0.00  0.00      C2   H
ATOM   1315  HG3 LYS A 210       7.776  -2.551 -19.218  0.00  0.00      C2   H
ATOM   1316  HG2 LYS A 210       7.468  -3.400 -17.812  0.00  0.00      C2   H
ATOM   1317  HD3 LYS A 210       8.342  -1.908 -16.169  0.00  0.00      C2   H
ATOM   1318  HD2 LYS A 210       8.633  -0.636 -17.422  0.00  0.00      C2   H
ATOM   1319  HE3 LYS A 210      10.494  -2.218 -18.356  0.00  0.00      C2   H
ATOM   1320  HE2 LYS A 210       9.663  -3.490 -17.415  0.00  0.00      C2   H
ATOM   1321  HZ1 LYS A 210      11.561  -1.397 -16.559  0.00  0.00      C2   H
ATOM   1322  HZ2 LYS A 210      10.514  -2.016 -15.485  0.00  0.00      C2   H
ATOM   1323  HZ3 LYS A 210      11.583  -2.914 -16.320  0.00  0.00      C2   H
ATOM   1324  N   TRP A 211       2.975  -1.755 -16.548  0.00  0.00      C2   N
ATOM   1325  CA  TRP A 211       1.874  -0.783 -16.322  0.00  0.00      C2   C
ATOM   1326  C   TRP A 211       0.652  -1.321 -15.549  0.00  0.00      C2   C
ATOM   1327  O   TRP A 211      -0.039  -0.499 -14.981  0.00  0.00      C2   O
ATOM   1328  CB  TRP A 211       1.481  -0.135 -17.726  0.00  0.00      C2   C
ATOM   1329  CG  TRP A 211       0.909  -1.088 -18.746  0.00  0.00      C2   C
ATOM   1330  CD1 TRP A 211       1.518  -1.399 -19.923  0.00  0.00      C2   C
ATOM   1331  CD2 TRP A 211      -0.453  -1.696 -18.823  0.00  0.00      C2   C
ATOM   1332  NE1 TRP A 211       0.622  -2.179 -20.666  0.00  0.00      C2   N
ATOM   1333  CE2 TRP A 211      -0.599  -2.297 -20.070  0.00  0.00      C2   C
ATOM   1334  CE3 TRP A 211      -1.526  -1.803 -17.923  0.00  0.00      C2   C
ATOM   1335  CZ2 TRP A 211      -1.805  -2.939 -20.497  0.00  0.00      C2   C
ATOM   1336  CZ3 TRP A 211      -2.704  -2.447 -18.284  0.00  0.00      C2   C
ATOM   1337  CH2 TRP A 211      -2.848  -2.994 -19.568  0.00  0.00      C2   C
ATOM   1338  H   TRP A 211       2.678  -2.652 -16.905  0.00  0.00      C2   H
ATOM   1339  HA  TRP A 211       2.331   0.013 -15.735  0.00  0.00      C2   H
ATOM   1340  HB3 TRP A 211       2.322   0.363 -18.210  0.00  0.00      C2   H
ATOM   1341  HB2 TRP A 211       0.704   0.590 -17.484  0.00  0.00      C2   H
ATOM   1342  HD1 TRP A 211       2.567  -1.163 -20.024  0.00  0.00      C2   H
ATOM   1343  HE1 TRP A 211       0.912  -2.644 -21.515  0.00  0.00      C2   H
ATOM   1344  HE3 TRP A 211      -1.520  -1.400 -16.921  0.00  0.00      C2   H
ATOM   1345  HZ2 TRP A 211      -1.752  -3.343 -21.497  0.00  0.00      C2   H
ATOM   1346  HZ3 TRP A 211      -3.495  -2.591 -17.563  0.00  0.00      C2   H
ATOM   1347  HH2 TRP A 211      -3.787  -3.429 -19.876  0.00  0.00      C2   H
ATOM   1348  N   ILE A 212       0.549  -2.682 -15.397  0.00  0.00      C2   N
ATOM   1349  CA  ILE A 212      -0.531  -3.314 -14.606  0.00  0.00      C2   C
ATOM   1350  C   ILE A 212      -0.538  -2.913 -13.098  0.00  0.00      C2   C
ATOM   1351  O   ILE A 212      -1.586  -2.845 -12.483  0.00  0.00      C2   O
ATOM   1352  CB  ILE A 212      -0.420  -4.851 -14.635  0.00  0.00      C2   C
ATOM   1353  CG1 ILE A 212      -1.609  -5.684 -14.038  0.00  0.00      C2   C
ATOM   1354  CG2 ILE A 212       0.920  -5.334 -13.972  0.00  0.00      C2   C
ATOM   1355  CD1 ILE A 212      -2.818  -5.421 -14.860  0.00  0.00      C2   C
ATOM   1356  H   ILE A 212       1.109  -3.252 -16.014  0.00  0.00      C2   H
ATOM   1357  HA  ILE A 212      -1.477  -3.022 -15.061  0.00  0.00      C2   H
ATOM   1358  HB  ILE A 212      -0.266  -5.158 -15.670  0.00  0.00      C2   H
ATOM   1359 HG13 ILE A 212      -1.732  -5.400 -12.993  0.00  0.00      C2   H
ATOM   1360 HG12 ILE A 212      -1.448  -6.762 -14.037  0.00  0.00      C2   H
ATOM   1361 HG21 ILE A 212       1.727  -4.939 -14.589  0.00  0.00      C2   H
ATOM   1362 HG22 ILE A 212       1.098  -5.067 -12.930  0.00  0.00      C2   H
ATOM   1363 HG23 ILE A 212       1.060  -6.404 -14.123  0.00  0.00      C2   H
ATOM   1364 HD11 ILE A 212      -3.502  -6.205 -14.533  0.00  0.00      C2   H
ATOM   1365 HD12 ILE A 212      -3.239  -4.459 -14.565  0.00  0.00      C2   H
ATOM   1366 HD13 ILE A 212      -2.601  -5.479 -15.926  0.00  0.00      C2   H
ATOM   1367  N   HIE A 213       0.644  -2.471 -12.547  0.00  0.00      C2   N
ATOM   1368  CA  HIE A 213       0.832  -1.881 -11.220  0.00  0.00      C2   C
ATOM   1369  C   HIE A 213       0.021  -0.558 -11.033  0.00  0.00      C2   C
ATOM   1370  O   HIE A 213      -0.255  -0.270  -9.872  0.00  0.00      C2   O
ATOM   1371  CB  HIE A 213       2.322  -1.766 -10.805  0.00  0.00      C2   C
ATOM   1372  CG  HIE A 213       3.226  -0.923 -11.705  0.00  0.00      C2   C
ATOM   1373  ND1 HIE A 213       2.941   0.435 -11.982  0.00  0.00      C2   N
ATOM   1374  CD2 HIE A 213       4.400  -1.249 -12.280  0.00  0.00      C2   C
ATOM   1375  CE1 HIE A 213       3.972   0.967 -12.679  0.00  0.00      C2   C
ATOM   1376  NE2 HIE A 213       4.863  -0.044 -12.849  0.00  0.00      C2   N
ATOM   1377  H   HIE A 213       1.508  -2.505 -13.069  0.00  0.00      C2   H
ATOM   1378  HA  HIE A 213       0.391  -2.572 -10.501  0.00  0.00      C2   H
ATOM   1379  HB3 HIE A 213       2.768  -2.757 -10.731  0.00  0.00      C2   H
ATOM   1380  HB2 HIE A 213       2.451  -1.356  -9.804  0.00  0.00      C2   H
ATOM   1381  HD2 HIE A 213       4.977  -2.161 -12.237  0.00  0.00      C2   H
ATOM   1382  HE1 HIE A 213       3.991   1.866 -13.278  0.00  0.00      C2   H
ATOM   1383  HE2 HIE A 213       5.718   0.185 -13.336  0.00  0.00      C2   H
ATOM   1384  N   CYS A 214      -0.384   0.107 -12.072  0.00  0.00      C2   N
ATOM   1385  CA  CYS A 214      -1.290   1.222 -11.866  0.00  0.00      C2   C
ATOM   1386  C   CYS A 214      -2.685   0.753 -11.345  0.00  0.00      C2   C
ATOM   1387  O   CYS A 214      -3.380   1.629 -10.867  0.00  0.00      C2   O
ATOM   1388  CB  CYS A 214      -1.565   2.017 -13.162  0.00  0.00      C2   C
ATOM   1389  SG  CYS A 214      -0.077   2.735 -13.965  0.00  0.00      C2   S
ATOM   1390  H   CYS A 214      -0.154  -0.161 -13.018  0.00  0.00      C2   H
ATOM   1391  HA  CYS A 214      -0.836   1.983 -11.231  0.00  0.00      C2   H
ATOM   1392  HB3 CYS A 214      -2.194   2.877 -12.931  0.00  0.00      C2   H
ATOM   1393  HB2 CYS A 214      -2.012   1.310 -13.861  0.00  0.00      C2   H
ATOM   1394  HG  CYS A 214       0.068   1.643 -14.720  0.00  0.00      C2   H
ATOM   1395  N   PHE A 215      -3.033  -0.550 -11.641  0.00  0.00      C2   N
ATOM   1396  CA  PHE A 215      -4.391  -1.075 -11.300  0.00  0.00      C2   C
ATOM   1397  C   PHE A 215      -4.389  -1.905  -9.951  0.00  0.00      C2   C
ATOM   1398  O   PHE A 215      -5.385  -2.590  -9.597  0.00  0.00      C2   O
ATOM   1399  CB  PHE A 215      -4.893  -1.989 -12.437  0.00  0.00      C2   C
ATOM   1400  CG  PHE A 215      -4.962  -1.194 -13.714  0.00  0.00      C2   C
ATOM   1401  CD1 PHE A 215      -6.165  -0.678 -14.188  0.00  0.00      C2   C
ATOM   1402  CD2 PHE A 215      -3.765  -1.063 -14.474  0.00  0.00      C2   C
ATOM   1403  CE1 PHE A 215      -6.146   0.070 -15.338  0.00  0.00      C2   C
ATOM   1404  CE2 PHE A 215      -3.833  -0.293 -15.605  0.00  0.00      C2   C
ATOM   1405  CZ  PHE A 215      -4.974   0.322 -16.070  0.00  0.00      C2   C
ATOM   1406  H   PHE A 215      -2.337  -1.221 -11.935  0.00  0.00      C2   H
ATOM   1407  HA  PHE A 215      -5.053  -0.239 -11.073  0.00  0.00      C2   H
ATOM   1408  HB3 PHE A 215      -5.914  -2.368 -12.384  0.00  0.00      C2   H
ATOM   1409  HB2 PHE A 215      -4.192  -2.819 -12.343  0.00  0.00      C2   H
ATOM   1410  HD1 PHE A 215      -7.075  -0.761 -13.613  0.00  0.00      C2   H
ATOM   1411  HD2 PHE A 215      -2.797  -1.446 -14.187  0.00  0.00      C2   H
ATOM   1412  HE1 PHE A 215      -7.108   0.399 -15.701  0.00  0.00      C2   H
ATOM   1413  HE2 PHE A 215      -2.957  -0.078 -16.197  0.00  0.00      C2   H
ATOM   1414  HZ  PHE A 215      -4.936   0.946 -16.951  0.00  0.00      C2   H
ATOM   1415  N   GLU A 216      -3.316  -1.793  -9.188  0.00  0.00      C2   N
ATOM   1416  CA  GLU A 216      -3.264  -2.154  -7.766  0.00  0.00      C2   C
ATOM   1417  C   GLU A 216      -4.364  -1.442  -6.942  0.00  0.00      C2   C
ATOM   1418  O   GLU A 216      -4.596  -0.253  -7.188  0.00  0.00      C2   O
ATOM   1419  CB  GLU A 216      -1.797  -2.037  -7.187  0.00  0.00      C2   C
ATOM   1420  CG  GLU A 216      -1.505  -2.953  -5.964  0.00  0.00      C2   C
ATOM   1421  CD  GLU A 216      -0.338  -2.369  -5.119  0.00  0.00      C2   C
ATOM   1422  OE1 GLU A 216       0.823  -2.460  -5.564  0.00  0.00      C2   O
ATOM   1423  OE2 GLU A 216      -0.550  -1.896  -3.999  0.00  0.00      C2   O
ATOM   1424  H   GLU A 216      -2.500  -1.266  -9.466  0.00  0.00      C2   H
ATOM   1425  HA  GLU A 216      -3.385  -3.236  -7.724  0.00  0.00      C2   H
ATOM   1426  HB3 GLU A 216      -1.484  -0.999  -7.076  0.00  0.00      C2   H
ATOM   1427  HB2 GLU A 216      -1.136  -2.309  -8.010  0.00  0.00      C2   H
ATOM   1428  HG3 GLU A 216      -1.234  -3.951  -6.306  0.00  0.00      C2   H
ATOM   1429  HG2 GLU A 216      -2.426  -2.986  -5.383  0.00  0.00      C2   H
ATOM   1430  N   GLY A 217      -4.975  -2.126  -5.956  0.00  0.00      C2   N
ATOM   1431  CA  GLY A 217      -5.772  -1.501  -4.915  0.00  0.00      C2   C
ATOM   1432  C   GLY A 217      -7.260  -1.353  -5.226  0.00  0.00      C2   C
ATOM   1433  O   GLY A 217      -7.985  -1.066  -4.337  0.00  0.00      C2   O
ATOM   1434  H   GLY A 217      -4.844  -3.127  -5.921  0.00  0.00      C2   H
ATOM   1435  HA3 GLY A 217      -5.391  -0.493  -4.752  0.00  0.00      C2   H
ATOM   1436  HA2 GLY A 217      -5.702  -2.164  -4.053  0.00  0.00      C2   H
ATOM   1437  N   VAL A 218      -7.714  -1.735  -6.439  0.00  0.00      C2   N
ATOM   1438  CA  VAL A 218      -9.081  -2.016  -6.862  0.00  0.00      C2   C
ATOM   1439  C   VAL A 218      -9.802  -3.009  -5.902  0.00  0.00      C2   C
ATOM   1440  O   VAL A 218      -9.243  -3.987  -5.417  0.00  0.00      C2   O
ATOM   1441  CB  VAL A 218      -9.137  -2.482  -8.350  0.00  0.00      C2   C
ATOM   1442  CG1 VAL A 218      -8.708  -1.427  -9.374  0.00  0.00      C2   C
ATOM   1443  CG2 VAL A 218      -8.418  -3.796  -8.519  0.00  0.00      C2   C
ATOM   1444  H   VAL A 218      -7.034  -2.188  -7.032  0.00  0.00      C2   H
ATOM   1445  HA  VAL A 218      -9.589  -1.058  -6.748  0.00  0.00      C2   H
ATOM   1446  HB  VAL A 218     -10.158  -2.812  -8.541  0.00  0.00      C2   H
ATOM   1447 HG11 VAL A 218      -7.662  -1.127  -9.306  0.00  0.00      C2   H
ATOM   1448 HG12 VAL A 218      -8.804  -1.868 -10.367  0.00  0.00      C2   H
ATOM   1449 HG13 VAL A 218      -9.332  -0.535  -9.423  0.00  0.00      C2   H
ATOM   1450 HG21 VAL A 218      -8.881  -4.555  -7.888  0.00  0.00      C2   H
ATOM   1451 HG22 VAL A 218      -8.497  -4.173  -9.539  0.00  0.00      C2   H
ATOM   1452 HG23 VAL A 218      -7.372  -3.715  -8.223  0.00  0.00      C2   H
ATOM   1453  N   THR A 219     -11.113  -2.814  -5.666  0.00  0.00      C2   N
ATOM   1454  CA  THR A 219     -11.822  -3.650  -4.643  0.00  0.00      C2   C
ATOM   1455  C   THR A 219     -11.983  -5.147  -5.111  0.00  0.00      C2   C
ATOM   1456  O   THR A 219     -11.902  -5.989  -4.266  0.00  0.00      C2   O
ATOM   1457  CB  THR A 219     -13.136  -3.019  -4.330  0.00  0.00      C2   C
ATOM   1458  OG1 THR A 219     -12.852  -1.709  -3.854  0.00  0.00      C2   O
ATOM   1459  CG2 THR A 219     -13.950  -3.651  -3.185  0.00  0.00      C2   C
ATOM   1460  H   THR A 219     -11.571  -2.029  -6.106  0.00  0.00      C2   H
ATOM   1461  HA  THR A 219     -11.266  -3.780  -3.715  0.00  0.00      C2   H
ATOM   1462  HB  THR A 219     -13.713  -2.920  -5.249  0.00  0.00      C2   H
ATOM   1463  HG1 THR A 219     -12.081  -1.839  -3.297  0.00  0.00      C2   H
ATOM   1464 HG21 THR A 219     -14.142  -4.629  -3.627  0.00  0.00      C2   H
ATOM   1465 HG22 THR A 219     -13.504  -3.787  -2.199  0.00  0.00      C2   H
ATOM   1466 HG23 THR A 219     -14.908  -3.146  -3.057  0.00  0.00      C2   H
ATOM   1467  N   ALA A 220     -12.154  -5.411  -6.405  0.00  0.00      C2   N
ATOM   1468  CA  ALA A 220     -12.225  -6.762  -6.971  0.00  0.00      C2   C
ATOM   1469  C   ALA A 220     -12.037  -6.666  -8.486  0.00  0.00      C2   C
ATOM   1470  O   ALA A 220     -11.963  -5.591  -9.065  0.00  0.00      C2   O
ATOM   1471  CB  ALA A 220     -13.623  -7.384  -6.643  0.00  0.00      C2   C
ATOM   1472  H   ALA A 220     -12.215  -4.611  -7.018  0.00  0.00      C2   H
ATOM   1473  HA  ALA A 220     -11.560  -7.404  -6.394  0.00  0.00      C2   H
ATOM   1474  HB1 ALA A 220     -13.926  -7.046  -5.652  0.00  0.00      C2   H
ATOM   1475  HB2 ALA A 220     -14.394  -6.956  -7.282  0.00  0.00      C2   H
ATOM   1476  HB3 ALA A 220     -13.594  -8.473  -6.689  0.00  0.00      C2   H
ATOM   1477  N   ILE A 221     -12.108  -7.809  -9.187  0.00  0.00      C2   N
ATOM   1478  CA  ILE A 221     -11.840  -7.993 -10.648  0.00  0.00      C2   C
ATOM   1479  C   ILE A 221     -13.007  -8.801 -11.238  0.00  0.00      C2   C
ATOM   1480  O   ILE A 221     -13.431  -9.717 -10.580  0.00  0.00      C2   O
ATOM   1481  CB  ILE A 221     -10.468  -8.821 -10.911  0.00  0.00      C2   C
ATOM   1482  CG1 ILE A 221      -9.218  -8.063 -10.411  0.00  0.00      C2   C
ATOM   1483  CG2 ILE A 221     -10.228  -9.250 -12.398  0.00  0.00      C2   C
ATOM   1484  CD1 ILE A 221      -7.939  -8.929 -10.160  0.00  0.00      C2   C
ATOM   1485  H   ILE A 221     -12.195  -8.644  -8.625  0.00  0.00      C2   H
ATOM   1486  HA  ILE A 221     -11.861  -7.051 -11.195  0.00  0.00      C2   H
ATOM   1487  HB  ILE A 221     -10.586  -9.701 -10.278  0.00  0.00      C2   H
ATOM   1488 HG13 ILE A 221      -9.532  -7.681  -9.440  0.00  0.00      C2   H
ATOM   1489 HG12 ILE A 221      -9.009  -7.163 -10.990  0.00  0.00      C2   H
ATOM   1490 HG21 ILE A 221      -9.162  -9.472 -12.431  0.00  0.00      C2   H
ATOM   1491 HG22 ILE A 221     -10.820 -10.099 -12.741  0.00  0.00      C2   H
ATOM   1492 HG23 ILE A 221     -10.460  -8.376 -13.007  0.00  0.00      C2   H
ATOM   1493 HD11 ILE A 221      -7.642  -9.048  -9.118  0.00  0.00      C2   H
ATOM   1494 HD12 ILE A 221      -7.960  -9.951 -10.538  0.00  0.00      C2   H
ATOM   1495 HD13 ILE A 221      -7.097  -8.602 -10.770  0.00  0.00      C2   H
ATOM   1496  N   ILE A 222     -13.507  -8.360 -12.416  0.00  0.00      C2   N
ATOM   1497  CA  ILE A 222     -14.602  -8.855 -13.127  0.00  0.00      C2   C
ATOM   1498  C   ILE A 222     -13.974  -9.646 -14.373  0.00  0.00      C2   C
ATOM   1499  O   ILE A 222     -13.550  -9.006 -15.326  0.00  0.00      C2   O
ATOM   1500  CB  ILE A 222     -15.512  -7.719 -13.614  0.00  0.00      C2   C
ATOM   1501  CG1 ILE A 222     -15.944  -6.727 -12.518  0.00  0.00      C2   C
ATOM   1502  CG2 ILE A 222     -16.844  -8.237 -14.268  0.00  0.00      C2   C
ATOM   1503  CD1 ILE A 222     -16.596  -7.368 -11.317  0.00  0.00      C2   C
ATOM   1504  H   ILE A 222     -13.054  -7.578 -12.866  0.00  0.00      C2   H
ATOM   1505  HA  ILE A 222     -15.135  -9.596 -12.531  0.00  0.00      C2   H
ATOM   1506  HB  ILE A 222     -15.052  -7.203 -14.458  0.00  0.00      C2   H
ATOM   1507 HG13 ILE A 222     -16.654  -6.061 -13.008  0.00  0.00      C2   H
ATOM   1508 HG12 ILE A 222     -15.095  -6.120 -12.203  0.00  0.00      C2   H
ATOM   1509 HG21 ILE A 222     -16.539  -9.001 -14.984  0.00  0.00      C2   H
ATOM   1510 HG22 ILE A 222     -17.519  -8.641 -13.514  0.00  0.00      C2   H
ATOM   1511 HG23 ILE A 222     -17.299  -7.406 -14.808  0.00  0.00      C2   H
ATOM   1512 HD11 ILE A 222     -16.623  -8.452 -11.424  0.00  0.00      C2   H
ATOM   1513 HD12 ILE A 222     -16.203  -7.097 -10.337  0.00  0.00      C2   H
ATOM   1514 HD13 ILE A 222     -17.653  -7.105 -11.355  0.00  0.00      C2   H
ATOM   1515  N   PHE A 223     -13.867 -10.910 -14.354  0.00  0.00      C2   N
ATOM   1516  CA  PHE A 223     -12.980 -11.708 -15.261  0.00  0.00      C2   C
ATOM   1517  C   PHE A 223     -13.923 -12.355 -16.316  0.00  0.00      C2   C
ATOM   1518  O   PHE A 223     -14.758 -13.228 -15.939  0.00  0.00      C2   O
ATOM   1519  CB  PHE A 223     -12.066 -12.652 -14.384  0.00  0.00      C2   C
ATOM   1520  CG  PHE A 223     -10.946 -13.318 -15.210  0.00  0.00      C2   C
ATOM   1521  CD1 PHE A 223     -11.322 -14.312 -16.142  0.00  0.00      C2   C
ATOM   1522  CD2 PHE A 223      -9.630 -12.922 -15.077  0.00  0.00      C2   C
ATOM   1523  CE1 PHE A 223     -10.340 -14.928 -16.906  0.00  0.00      C2   C
ATOM   1524  CE2 PHE A 223      -8.671 -13.683 -15.748  0.00  0.00      C2   C
ATOM   1525  CZ  PHE A 223      -9.013 -14.619 -16.671  0.00  0.00      C2   C
ATOM   1526  H   PHE A 223     -14.262 -11.365 -13.544  0.00  0.00      C2   H
ATOM   1527  HA  PHE A 223     -12.376 -11.029 -15.862  0.00  0.00      C2   H
ATOM   1528  HB3 PHE A 223     -12.720 -13.478 -14.106  0.00  0.00      C2   H
ATOM   1529  HB2 PHE A 223     -11.633 -12.151 -13.518  0.00  0.00      C2   H
ATOM   1530  HD1 PHE A 223     -12.313 -14.625 -16.435  0.00  0.00      C2   H
ATOM   1531  HD2 PHE A 223      -9.429 -12.063 -14.454  0.00  0.00      C2   H
ATOM   1532  HE1 PHE A 223     -10.569 -15.682 -17.644  0.00  0.00      C2   H
ATOM   1533  HE2 PHE A 223      -7.640 -13.369 -15.679  0.00  0.00      C2   H
ATOM   1534  HZ  PHE A 223      -8.319 -15.274 -17.176  0.00  0.00      C2   H
ATOM   1535  N   CYS A 224     -13.691 -12.192 -17.621  0.00  0.00      C2   N
ATOM   1536  CA  CYS A 224     -14.529 -12.806 -18.737  0.00  0.00      C2   C
ATOM   1537  C   CYS A 224     -13.771 -14.038 -19.264  0.00  0.00      C2   C
ATOM   1538  O   CYS A 224     -12.622 -13.813 -19.641  0.00  0.00      C2   O
ATOM   1539  CB  CYS A 224     -14.650 -11.763 -19.896  0.00  0.00      C2   C
ATOM   1540  SG  CYS A 224     -15.918 -10.499 -19.359  0.00  0.00      C2   S
ATOM   1541  H   CYS A 224     -12.993 -11.521 -17.911  0.00  0.00      C2   H
ATOM   1542  HA  CYS A 224     -15.506 -13.012 -18.301  0.00  0.00      C2   H
ATOM   1543  HB3 CYS A 224     -15.117 -12.281 -20.733  0.00  0.00      C2   H
ATOM   1544  HB2 CYS A 224     -13.658 -11.411 -20.182  0.00  0.00      C2   H
ATOM   1545  HG  CYS A 224     -15.111 -10.260 -18.322  0.00  0.00      C2   H
ATOM   1546  N   VAL A 225     -14.387 -15.222 -19.183  0.00  0.00      C2   N
ATOM   1547  CA  VAL A 225     -14.014 -16.492 -19.887  0.00  0.00      C2   C
ATOM   1548  C   VAL A 225     -15.193 -16.746 -20.866  0.00  0.00      C2   C
ATOM   1549  O   VAL A 225     -16.306 -16.494 -20.440  0.00  0.00      C2   O
ATOM   1550  CB  VAL A 225     -14.034 -17.642 -18.896  0.00  0.00      C2   C
ATOM   1551  CG1 VAL A 225     -14.114 -19.069 -19.597  0.00  0.00      C2   C
ATOM   1552  CG2 VAL A 225     -12.774 -17.532 -18.005  0.00  0.00      C2   C
ATOM   1553  H   VAL A 225     -15.370 -15.283 -18.960  0.00  0.00      C2   H
ATOM   1554  HA  VAL A 225     -13.048 -16.423 -20.387  0.00  0.00      C2   H
ATOM   1555  HB  VAL A 225     -14.804 -17.602 -18.125  0.00  0.00      C2   H
ATOM   1556 HG11 VAL A 225     -13.234 -19.173 -20.232  0.00  0.00      C2   H
ATOM   1557 HG12 VAL A 225     -14.094 -19.806 -18.794  0.00  0.00      C2   H
ATOM   1558 HG13 VAL A 225     -15.072 -19.211 -20.098  0.00  0.00      C2   H
ATOM   1559 HG21 VAL A 225     -11.934 -17.609 -18.695  0.00  0.00      C2   H
ATOM   1560 HG22 VAL A 225     -12.585 -16.538 -17.600  0.00  0.00      C2   H
ATOM   1561 HG23 VAL A 225     -12.593 -18.257 -17.212  0.00  0.00      C2   H
ATOM   1562  N   ALA A 226     -14.861 -17.215 -22.089  0.00  0.00      C2   N
ATOM   1563  CA  ALA A 226     -15.772 -17.760 -23.104  0.00  0.00      C2   C
ATOM   1564  C   ALA A 226     -15.833 -19.298 -22.961  0.00  0.00      C2   C
ATOM   1565  O   ALA A 226     -14.887 -19.923 -23.336  0.00  0.00      C2   O
ATOM   1566  CB  ALA A 226     -15.388 -17.397 -24.519  0.00  0.00      C2   C
ATOM   1567  H   ALA A 226     -13.909 -17.526 -22.217  0.00  0.00      C2   H
ATOM   1568  HA  ALA A 226     -16.821 -17.476 -23.017  0.00  0.00      C2   H
ATOM   1569  HB1 ALA A 226     -15.530 -18.194 -25.249  0.00  0.00      C2   H
ATOM   1570  HB2 ALA A 226     -16.078 -16.659 -24.930  0.00  0.00      C2   H
ATOM   1571  HB3 ALA A 226     -14.361 -17.035 -24.479  0.00  0.00      C2   H
ATOM   1572  N   LEU A 227     -16.898 -19.870 -22.346  0.00  0.00      C2   N
ATOM   1573  CA  LEU A 227     -17.124 -21.303 -22.072  0.00  0.00      C2   C
ATOM   1574  C   LEU A 227     -16.958 -22.186 -23.347  0.00  0.00      C2   C
ATOM   1575  O   LEU A 227     -16.310 -23.225 -23.301  0.00  0.00      C2   O
ATOM   1576  CB  LEU A 227     -18.524 -21.429 -21.438  0.00  0.00      C2   C
ATOM   1577  CG  LEU A 227     -18.594 -21.108 -19.908  0.00  0.00      C2   C
ATOM   1578  CD1 LEU A 227     -20.095 -20.867 -19.614  0.00  0.00      C2   C
ATOM   1579  CD2 LEU A 227     -17.876 -22.142 -19.046  0.00  0.00      C2   C
ATOM   1580  H   LEU A 227     -17.692 -19.306 -22.080  0.00  0.00      C2   H
ATOM   1581  HA  LEU A 227     -16.368 -21.656 -21.372  0.00  0.00      C2   H
ATOM   1582  HB3 LEU A 227     -18.869 -22.461 -21.504  0.00  0.00      C2   H
ATOM   1583  HB2 LEU A 227     -19.244 -20.869 -22.034  0.00  0.00      C2   H
ATOM   1584  HG  LEU A 227     -18.052 -20.195 -19.660  0.00  0.00      C2   H
ATOM   1585 HD11 LEU A 227     -20.268 -19.801 -19.763  0.00  0.00      C2   H
ATOM   1586 HD12 LEU A 227     -20.841 -21.439 -20.165  0.00  0.00      C2   H
ATOM   1587 HD13 LEU A 227     -20.314 -21.284 -18.631  0.00  0.00      C2   H
ATOM   1588 HD21 LEU A 227     -18.361 -22.278 -18.079  0.00  0.00      C2   H
ATOM   1589 HD22 LEU A 227     -17.890 -23.108 -19.552  0.00  0.00      C2   H
ATOM   1590 HD23 LEU A 227     -16.870 -21.810 -18.790  0.00  0.00      C2   H
ATOM   1591  N   SER A 228     -17.567 -21.748 -24.434  0.00  0.00      C2   N
ATOM   1592  CA  SER A 228     -17.507 -22.152 -25.796  0.00  0.00      C2   C
ATOM   1593  C   SER A 228     -16.070 -22.365 -26.415  0.00  0.00      C2   C
ATOM   1594  O   SER A 228     -15.879 -23.293 -27.199  0.00  0.00      C2   O
ATOM   1595  CB  SER A 228     -18.353 -21.195 -26.614  0.00  0.00      C2   C
ATOM   1596  OG  SER A 228     -17.783 -19.892 -26.592  0.00  0.00      C2   O
ATOM   1597  H   SER A 228     -17.837 -20.777 -24.499  0.00  0.00      C2   H
ATOM   1598  HA  SER A 228     -18.059 -23.092 -25.790  0.00  0.00      C2   H
ATOM   1599  HB3 SER A 228     -19.360 -21.034 -26.229  0.00  0.00      C2   H
ATOM   1600  HB2 SER A 228     -18.356 -21.623 -27.616  0.00  0.00      C2   H
ATOM   1601  HG  SER A 228     -17.410 -19.604 -27.428  0.00  0.00      C2   H
ATOM   1602  N   ASP A 229     -15.052 -21.646 -25.852  0.00  0.00      C2   N
ATOM   1603  CA  ASP A 229     -13.672 -21.764 -26.411  0.00  0.00      C2   C
ATOM   1604  C   ASP A 229     -12.908 -23.094 -26.209  0.00  0.00      C2   C
ATOM   1605  O   ASP A 229     -11.821 -23.235 -26.754  0.00  0.00      C2   O
ATOM   1606  CB  ASP A 229     -12.723 -20.630 -26.030  0.00  0.00      C2   C
ATOM   1607  CG  ASP A 229     -13.005 -19.305 -26.780  0.00  0.00      C2   C
ATOM   1608  OD1 ASP A 229     -13.965 -19.231 -27.544  0.00  0.00      C2   O
ATOM   1609  OD2 ASP A 229     -12.291 -18.337 -26.644  0.00  0.00      C2   O
ATOM   1610  H   ASP A 229     -15.330 -20.963 -25.162  0.00  0.00      C2   H
ATOM   1611  HA  ASP A 229     -13.726 -21.674 -27.496  0.00  0.00      C2   H
ATOM   1612  HB3 ASP A 229     -11.731 -20.799 -26.448  0.00  0.00      C2   H
ATOM   1613  HB2 ASP A 229     -12.571 -20.560 -24.953  0.00  0.00      C2   H
ATOM   1614  N   TYR A 230     -13.483 -24.014 -25.336  0.00  0.00      C2   N
ATOM   1615  CA  TYR A 230     -12.982 -25.418 -25.200  0.00  0.00      C2   C
ATOM   1616  C   TYR A 230     -12.803 -26.122 -26.545  0.00  0.00      C2   C
ATOM   1617  O   TYR A 230     -11.918 -26.962 -26.765  0.00  0.00      C2   O
ATOM   1618  CB  TYR A 230     -13.955 -26.116 -24.223  0.00  0.00      C2   C
ATOM   1619  CG  TYR A 230     -15.138 -26.787 -24.899  0.00  0.00      C2   C
ATOM   1620  CD1 TYR A 230     -16.385 -26.129 -25.192  0.00  0.00      C2   C
ATOM   1621  CD2 TYR A 230     -15.056 -28.165 -25.286  0.00  0.00      C2   C
ATOM   1622  CE1 TYR A 230     -17.416 -26.728 -25.934  0.00  0.00      C2   C
ATOM   1623  CE2 TYR A 230     -16.137 -28.877 -25.854  0.00  0.00      C2   C
ATOM   1624  CZ  TYR A 230     -17.290 -28.127 -26.262  0.00  0.00      C2   C
ATOM   1625  OH  TYR A 230     -18.269 -28.759 -26.989  0.00  0.00      C2   O
ATOM   1626  H   TYR A 230     -14.418 -23.781 -25.035  0.00  0.00      C2   H
ATOM   1627  HA  TYR A 230     -11.987 -25.302 -24.772  0.00  0.00      C2   H
ATOM   1628  HB3 TYR A 230     -14.251 -25.374 -23.482  0.00  0.00      C2   H
ATOM   1629  HB2 TYR A 230     -13.391 -26.927 -23.763  0.00  0.00      C2   H
ATOM   1630  HD1 TYR A 230     -16.563 -25.100 -24.916  0.00  0.00      C2   H
ATOM   1631  HD2 TYR A 230     -14.154 -28.744 -25.159  0.00  0.00      C2   H
ATOM   1632  HE1 TYR A 230     -18.279 -26.175 -26.274  0.00  0.00      C2   H
ATOM   1633  HE2 TYR A 230     -15.979 -29.915 -26.107  0.00  0.00      C2   H
ATOM   1634  HH  TYR A 230     -17.992 -29.663 -27.152  0.00  0.00      C2   H
ATOM   1635  N   ASP A 231     -13.760 -25.823 -27.460  0.00  0.00      C2   N
ATOM   1636  CA  ASP A 231     -13.912 -26.509 -28.745  0.00  0.00      C2   C
ATOM   1637  C   ASP A 231     -12.756 -26.168 -29.749  0.00  0.00      C2   C
ATOM   1638  O   ASP A 231     -12.626 -26.833 -30.763  0.00  0.00      C2   O
ATOM   1639  CB  ASP A 231     -15.352 -26.150 -29.374  0.00  0.00      C2   C
ATOM   1640  CG  ASP A 231     -15.828 -26.657 -30.744  0.00  0.00      C2   C
ATOM   1641  OD1 ASP A 231     -15.759 -25.893 -31.748  0.00  0.00      C2   O
ATOM   1642  OD2 ASP A 231     -16.113 -27.835 -30.880  0.00  0.00      C2   O
ATOM   1643  H   ASP A 231     -14.478 -25.120 -27.362  0.00  0.00      C2   H
ATOM   1644  HA  ASP A 231     -13.909 -27.597 -28.675  0.00  0.00      C2   H
ATOM   1645  HB3 ASP A 231     -15.524 -25.079 -29.267  0.00  0.00      C2   H
ATOM   1646  HB2 ASP A 231     -15.940 -26.659 -28.610  0.00  0.00      C2   H
ATOM   1647  N   LEU A 232     -12.114 -25.063 -29.575  0.00  0.00      C2   N
ATOM   1648  CA  LEU A 232     -11.267 -24.433 -30.527  0.00  0.00      C2   C
ATOM   1649  C   LEU A 232      -9.850 -24.757 -30.118  0.00  0.00      C2   C
ATOM   1650  O   LEU A 232      -9.379 -24.141 -29.141  0.00  0.00      C2   O
ATOM   1651  CB  LEU A 232     -11.575 -22.951 -30.477  0.00  0.00      C2   C
ATOM   1652  CG  LEU A 232     -12.804 -22.496 -31.240  0.00  0.00      C2   C
ATOM   1653  CD1 LEU A 232     -14.168 -22.578 -30.342  0.00  0.00      C2   C
ATOM   1654  CD2 LEU A 232     -12.608 -21.031 -31.800  0.00  0.00      C2   C
ATOM   1655  H   LEU A 232     -12.302 -24.557 -28.721  0.00  0.00      C2   H
ATOM   1656  HA  LEU A 232     -11.439 -24.770 -31.549  0.00  0.00      C2   H
ATOM   1657  HB3 LEU A 232     -10.691 -22.478 -30.905  0.00  0.00      C2   H
ATOM   1658  HB2 LEU A 232     -11.682 -22.549 -29.470  0.00  0.00      C2   H
ATOM   1659  HG  LEU A 232     -12.868 -23.060 -32.171  0.00  0.00      C2   H
ATOM   1660 HD11 LEU A 232     -14.905 -23.233 -30.806  0.00  0.00      C2   H
ATOM   1661 HD12 LEU A 232     -13.957 -23.058 -29.387  0.00  0.00      C2   H
ATOM   1662 HD13 LEU A 232     -14.752 -21.671 -30.182  0.00  0.00      C2   H
ATOM   1663 HD21 LEU A 232     -11.668 -20.617 -31.433  0.00  0.00      C2   H
ATOM   1664 HD22 LEU A 232     -12.467 -21.000 -32.880  0.00  0.00      C2   H
ATOM   1665 HD23 LEU A 232     -13.355 -20.291 -31.510  0.00  0.00      C2   H
ATOM   1666  N   VAL A 233      -9.238 -25.766 -30.715  0.00  0.00      C2   N
ATOM   1667  CA  VAL A 233      -7.825 -26.021 -30.442  0.00  0.00      C2   C
ATOM   1668  C   VAL A 233      -6.991 -24.887 -31.067  0.00  0.00      C2   C
ATOM   1669  O   VAL A 233      -7.465 -24.121 -31.900  0.00  0.00      C2   O
ATOM   1670  CB  VAL A 233      -7.196 -27.378 -30.883  0.00  0.00      C2   C
ATOM   1671  CG1 VAL A 233      -7.909 -28.422 -30.113  0.00  0.00      C2   C
ATOM   1672  CG2 VAL A 233      -7.280 -27.606 -32.398  0.00  0.00      C2   C
ATOM   1673  H   VAL A 233      -9.694 -26.237 -31.483  0.00  0.00      C2   H
ATOM   1674  HA  VAL A 233      -7.692 -26.021 -29.360  0.00  0.00      C2   H
ATOM   1675  HB  VAL A 233      -6.171 -27.409 -30.513  0.00  0.00      C2   H
ATOM   1676 HG11 VAL A 233      -8.996 -28.491 -30.104  0.00  0.00      C2   H
ATOM   1677 HG12 VAL A 233      -7.574 -29.333 -30.608  0.00  0.00      C2   H
ATOM   1678 HG13 VAL A 233      -7.478 -28.498 -29.114  0.00  0.00      C2   H
ATOM   1679 HG21 VAL A 233      -8.345 -27.543 -32.621  0.00  0.00      C2   H
ATOM   1680 HG22 VAL A 233      -6.745 -26.821 -32.934  0.00  0.00      C2   H
ATOM   1681 HG23 VAL A 233      -6.885 -28.602 -32.598  0.00  0.00      C2   H
ATOM   1682  N   LEU A 234      -5.661 -24.851 -30.733  0.00  0.00      C2   N
ATOM   1683  CA  LEU A 234      -4.603 -24.011 -31.395  0.00  0.00      C2   C
ATOM   1684  C   LEU A 234      -3.647 -24.987 -32.165  0.00  0.00      C2   C
ATOM   1685  O   LEU A 234      -3.666 -26.141 -31.873  0.00  0.00      C2   O
ATOM   1686  CB  LEU A 234      -3.870 -23.368 -30.308  0.00  0.00      C2   C
ATOM   1687  CG  LEU A 234      -4.660 -22.422 -29.393  0.00  0.00      C2   C
ATOM   1688  CD1 LEU A 234      -3.808 -21.804 -28.238  0.00  0.00      C2   C
ATOM   1689  CD2 LEU A 234      -5.491 -21.382 -30.143  0.00  0.00      C2   C
ATOM   1690  H   LEU A 234      -5.275 -25.408 -29.984  0.00  0.00      C2   H
ATOM   1691  HA  LEU A 234      -5.067 -23.365 -32.141  0.00  0.00      C2   H
ATOM   1692  HB3 LEU A 234      -3.078 -22.758 -30.743  0.00  0.00      C2   H
ATOM   1693  HB2 LEU A 234      -3.402 -24.067 -29.615  0.00  0.00      C2   H
ATOM   1694  HG  LEU A 234      -5.506 -22.918 -28.917  0.00  0.00      C2   H
ATOM   1695 HD11 LEU A 234      -2.738 -21.646 -28.373  0.00  0.00      C2   H
ATOM   1696 HD12 LEU A 234      -4.278 -20.887 -27.882  0.00  0.00      C2   H
ATOM   1697 HD13 LEU A 234      -3.833 -22.524 -27.420  0.00  0.00      C2   H
ATOM   1698 HD21 LEU A 234      -5.019 -21.003 -31.049  0.00  0.00      C2   H
ATOM   1699 HD22 LEU A 234      -6.487 -21.621 -30.517  0.00  0.00      C2   H
ATOM   1700 HD23 LEU A 234      -5.557 -20.476 -29.540  0.00  0.00      C2   H
ATOM   1701  N   ALA A 235      -2.843 -24.456 -33.087  0.00  0.00      C2   N
ATOM   1702  CA  ALA A 235      -1.697 -25.011 -33.801  0.00  0.00      C2   C
ATOM   1703  C   ALA A 235      -0.474 -24.147 -33.886  0.00  0.00      C2   C
ATOM   1704  O   ALA A 235       0.629 -24.578 -33.816  0.00  0.00      C2   O
ATOM   1705  CB  ALA A 235      -2.131 -25.456 -35.251  0.00  0.00      C2   C
ATOM   1706  H   ALA A 235      -2.936 -23.481 -33.335  0.00  0.00      C2   H
ATOM   1707  HA  ALA A 235      -1.399 -25.961 -33.357  0.00  0.00      C2   H
ATOM   1708  HB1 ALA A 235      -2.291 -24.620 -35.931  0.00  0.00      C2   H
ATOM   1709  HB2 ALA A 235      -1.297 -26.087 -35.560  0.00  0.00      C2   H
ATOM   1710  HB3 ALA A 235      -2.982 -26.126 -35.372  0.00  0.00      C2   H
ATOM   1711  N   GLU A 236      -0.648 -22.843 -33.995  0.00  0.00      C2   N
ATOM   1712  CA  GLU A 236       0.495 -21.880 -33.985  0.00  0.00      C2   C
ATOM   1713  C   GLU A 236       0.698 -21.422 -32.517  0.00  0.00      C2   C
ATOM   1714  O   GLU A 236      -0.239 -21.240 -31.718  0.00  0.00      C2   O
ATOM   1715  CB  GLU A 236       0.263 -20.689 -34.914  0.00  0.00      C2   C
ATOM   1716  CG  GLU A 236      -0.136 -21.169 -36.356  0.00  0.00      C2   C
ATOM   1717  CD  GLU A 236      -0.266 -20.066 -37.433  0.00  0.00      C2   C
ATOM   1718  OE1 GLU A 236       0.080 -20.389 -38.569  0.00  0.00      C2   O
ATOM   1719  OE2 GLU A 236      -0.789 -18.956 -37.148  0.00  0.00      C2   O
ATOM   1720  H   GLU A 236      -1.575 -22.443 -34.028  0.00  0.00      C2   H
ATOM   1721  HA  GLU A 236       1.449 -22.301 -34.302  0.00  0.00      C2   H
ATOM   1722  HB3 GLU A 236       1.247 -20.231 -35.007  0.00  0.00      C2   H
ATOM   1723  HB2 GLU A 236      -0.358 -19.919 -34.456  0.00  0.00      C2   H
ATOM   1724  HG3 GLU A 236      -1.108 -21.663 -36.369  0.00  0.00      C2   H
ATOM   1725  HG2 GLU A 236       0.637 -21.910 -36.562  0.00  0.00      C2   H
ATOM   1726  N   ASP A 237       1.943 -20.991 -32.160  0.00  0.00      C2   N
ATOM   1727  CA  ASP A 237       2.443 -20.414 -30.870  0.00  0.00      C2   C
ATOM   1728  C   ASP A 237       2.638 -21.610 -29.947  0.00  0.00      C2   C
ATOM   1729  O   ASP A 237       3.790 -21.939 -29.708  0.00  0.00      C2   O
ATOM   1730  CB  ASP A 237       1.641 -19.283 -30.204  0.00  0.00      C2   C
ATOM   1731  CG  ASP A 237       1.363 -18.061 -31.027  0.00  0.00      C2   C
ATOM   1732  OD1 ASP A 237       0.590 -17.199 -30.463  0.00  0.00      C2   O
ATOM   1733  OD2 ASP A 237       2.071 -17.790 -32.027  0.00  0.00      C2   O
ATOM   1734  H   ASP A 237       2.700 -21.010 -32.828  0.00  0.00      C2   H
ATOM   1735  HA  ASP A 237       3.426 -19.990 -31.073  0.00  0.00      C2   H
ATOM   1736  HB3 ASP A 237       2.319 -19.054 -29.382  0.00  0.00      C2   H
ATOM   1737  HB2 ASP A 237       0.718 -19.710 -29.812  0.00  0.00      C2   H
ATOM   1738  N   GLU A 238       1.523 -22.224 -29.485  0.00  0.00      C2   N
ATOM   1739  CA  GLU A 238       1.439 -23.442 -28.642  0.00  0.00      C2   C
ATOM   1740  C   GLU A 238       0.255 -24.245 -29.061  0.00  0.00      C2   C
ATOM   1741  O   GLU A 238      -0.864 -23.723 -29.067  0.00  0.00      C2   O
ATOM   1742  CB  GLU A 238       1.622 -23.186 -27.190  0.00  0.00      C2   C
ATOM   1743  CG  GLU A 238       2.996 -22.498 -26.789  0.00  0.00      C2   C
ATOM   1744  CD  GLU A 238       3.375 -22.722 -25.351  0.00  0.00      C2   C
ATOM   1745  OE1 GLU A 238       3.531 -21.732 -24.607  0.00  0.00      C2   O
ATOM   1746  OE2 GLU A 238       3.563 -23.891 -25.006  0.00  0.00      C2   O
ATOM   1747  H   GLU A 238       0.628 -21.984 -29.888  0.00  0.00      C2   H
ATOM   1748  HA  GLU A 238       2.248 -24.064 -29.026  0.00  0.00      C2   H
ATOM   1749  HB3 GLU A 238       1.503 -24.170 -26.736  0.00  0.00      C2   H
ATOM   1750  HB2 GLU A 238       0.768 -22.602 -26.845  0.00  0.00      C2   H
ATOM   1751  HG3 GLU A 238       2.904 -21.430 -26.985  0.00  0.00      C2   H
ATOM   1752  HG2 GLU A 238       3.805 -22.843 -27.432  0.00  0.00      C2   H
ATOM   1753  N   GLU A 239       0.386 -25.614 -29.201  0.00  0.00      C2   N
ATOM   1754  CA  GLU A 239      -0.733 -26.448 -29.620  0.00  0.00      C2   C
ATOM   1755  C   GLU A 239      -1.629 -26.815 -28.423  0.00  0.00      C2   C
ATOM   1756  O   GLU A 239      -1.922 -28.020 -28.196  0.00  0.00      C2   O
ATOM   1757  CB  GLU A 239      -0.175 -27.693 -30.286  0.00  0.00      C2   C
ATOM   1758  CG  GLU A 239       0.823 -27.430 -31.486  0.00  0.00      C2   C
ATOM   1759  CD  GLU A 239       1.520 -28.692 -32.009  0.00  0.00      C2   C
ATOM   1760  OE1 GLU A 239       0.965 -29.143 -33.063  0.00  0.00      C2   O
ATOM   1761  OE2 GLU A 239       2.571 -29.058 -31.540  0.00  0.00      C2   O
ATOM   1762  H   GLU A 239       1.265 -26.071 -29.006  0.00  0.00      C2   H
ATOM   1763  HA  GLU A 239      -1.393 -25.959 -30.337  0.00  0.00      C2   H
ATOM   1764  HB3 GLU A 239      -1.028 -28.280 -30.625  0.00  0.00      C2   H
ATOM   1765  HB2 GLU A 239       0.174 -28.414 -29.548  0.00  0.00      C2   H
ATOM   1766  HG3 GLU A 239       1.700 -26.854 -31.192  0.00  0.00      C2   H
ATOM   1767  HG2 GLU A 239       0.382 -26.859 -32.303  0.00  0.00      C2   H
ATOM   1768  N   MET A 240      -1.985 -25.820 -27.692  0.00  0.00      C2   N
ATOM   1769  CA  MET A 240      -3.001 -25.814 -26.586  0.00  0.00      C2   C
ATOM   1770  C   MET A 240      -4.483 -25.644 -27.228  0.00  0.00      C2   C
ATOM   1771  O   MET A 240      -4.683 -26.040 -28.427  0.00  0.00      C2   O
ATOM   1772  CB  MET A 240      -2.739 -24.662 -25.466  0.00  0.00      C2   C
ATOM   1773  CG  MET A 240      -1.327 -24.272 -25.017  0.00  0.00      C2   C
ATOM   1774  SD  MET A 240      -1.480 -23.399 -23.415  0.00  0.00      C2   S
ATOM   1775  CE  MET A 240      -2.258 -21.815 -23.949  0.00  0.00      C2   C
ATOM   1776  H   MET A 240      -1.815 -24.922 -28.124  0.00  0.00      C2   H
ATOM   1777  HA  MET A 240      -2.837 -26.746 -26.046  0.00  0.00      C2   H
ATOM   1778  HB3 MET A 240      -3.371 -24.944 -24.624  0.00  0.00      C2   H
ATOM   1779  HB2 MET A 240      -3.110 -23.708 -25.840  0.00  0.00      C2   H
ATOM   1780  HG3 MET A 240      -0.904 -23.572 -25.737  0.00  0.00      C2   H
ATOM   1781  HG2 MET A 240      -0.808 -25.226 -24.911  0.00  0.00      C2   H
ATOM   1782  HE1 MET A 240      -3.192 -21.782 -24.510  0.00  0.00      C2   H
ATOM   1783  HE2 MET A 240      -2.415 -21.205 -23.060  0.00  0.00      C2   H
ATOM   1784  HE3 MET A 240      -1.562 -21.162 -24.475  0.00  0.00      C2   H
ATOM   1785  N   ASN A 241      -5.410 -25.072 -26.448  0.00  0.00      C2   N
ATOM   1786  CA  ASN A 241      -6.748 -24.635 -26.823  0.00  0.00      C2   C
ATOM   1787  C   ASN A 241      -6.858 -23.176 -26.458  0.00  0.00      C2   C
ATOM   1788  O   ASN A 241      -6.175 -22.721 -25.557  0.00  0.00      C2   O
ATOM   1789  CB  ASN A 241      -7.840 -25.441 -26.049  0.00  0.00      C2   C
ATOM   1790  CG  ASN A 241      -7.863 -26.890 -26.417  0.00  0.00      C2   C
ATOM   1791  OD1 ASN A 241      -6.833 -27.508 -26.418  0.00  0.00      C2   O
ATOM   1792  ND2 ASN A 241      -9.054 -27.428 -26.702  0.00  0.00      C2   N
ATOM   1793  H   ASN A 241      -5.213 -24.854 -25.482  0.00  0.00      C2   H
ATOM   1794  HA  ASN A 241      -6.845 -24.729 -27.905  0.00  0.00      C2   H
ATOM   1795  HB3 ASN A 241      -8.868 -25.183 -26.303  0.00  0.00      C2   H
ATOM   1796  HB2 ASN A 241      -7.741 -25.316 -24.971  0.00  0.00      C2   H
ATOM   1797 HD22 ASN A 241      -8.988 -28.429 -26.586  0.00  0.00      C2   H
ATOM   1798 HD21 ASN A 241      -9.916 -26.901 -26.692  0.00  0.00      C2   H
ATOM   1799  N   ARG A 242      -7.729 -22.513 -27.230  0.00  0.00      C2   N
ATOM   1800  CA  ARG A 242      -8.013 -21.088 -27.021  0.00  0.00      C2   C
ATOM   1801  C   ARG A 242      -8.476 -20.772 -25.573  0.00  0.00      C2   C
ATOM   1802  O   ARG A 242      -8.180 -19.690 -25.048  0.00  0.00      C2   O
ATOM   1803  CB  ARG A 242      -8.817 -20.483 -28.236  0.00  0.00      C2   C
ATOM   1804  CG  ARG A 242      -8.602 -18.946 -28.427  0.00  0.00      C2   C
ATOM   1805  CD  ARG A 242      -9.444 -18.243 -29.601  0.00  0.00      C2   C
ATOM   1806  NE  ARG A 242     -10.885 -18.159 -29.376  0.00  0.00      C2   N
ATOM   1807  CZ  ARG A 242     -11.763 -17.733 -30.322  0.00  0.00      C2   C
ATOM   1808  NH1 ARG A 242     -11.390 -17.234 -31.499  0.00  0.00      C2   N
ATOM   1809  NH2 ARG A 242     -13.060 -17.872 -29.984  0.00  0.00      C2   N
ATOM   1810  H   ARG A 242      -8.288 -23.005 -27.912  0.00  0.00      C2   H
ATOM   1811  HA  ARG A 242      -6.993 -20.715 -27.118  0.00  0.00      C2   H
ATOM   1812  HB3 ARG A 242      -9.869 -20.764 -28.191  0.00  0.00      C2   H
ATOM   1813  HB2 ARG A 242      -8.581 -20.979 -29.177  0.00  0.00      C2   H
ATOM   1814  HG3 ARG A 242      -7.537 -18.889 -28.649  0.00  0.00      C2   H
ATOM   1815  HG2 ARG A 242      -8.659 -18.454 -27.456  0.00  0.00      C2   H
ATOM   1816  HD3 ARG A 242      -9.145 -18.715 -30.537  0.00  0.00      C2   H
ATOM   1817  HD2 ARG A 242      -9.088 -17.213 -29.626  0.00  0.00      C2   H
ATOM   1818  HE  ARG A 242     -11.147 -18.580 -28.496  0.00  0.00      C2   H
ATOM   1819 HH12 ARG A 242     -12.045 -17.066 -32.249  0.00  0.00      C2   H
ATOM   1820 HH11 ARG A 242     -10.405 -17.358 -31.680  0.00  0.00      C2   H
ATOM   1821 HH22 ARG A 242     -13.812 -17.336 -30.391  0.00  0.00      C2   H
ATOM   1822 HH21 ARG A 242     -13.369 -18.417 -29.192  0.00  0.00      C2   H
ATOM   1823  N   MET A 243      -9.137 -21.791 -24.971  0.00  0.00      C2   N
ATOM   1824  CA  MET A 243      -9.480 -21.921 -23.587  0.00  0.00      C2   C
ATOM   1825  C   MET A 243      -8.285 -21.811 -22.611  0.00  0.00      C2   C
ATOM   1826  O   MET A 243      -8.450 -21.244 -21.576  0.00  0.00      C2   O
ATOM   1827  CB  MET A 243     -10.476 -23.060 -23.312  0.00  0.00      C2   C
ATOM   1828  CG  MET A 243     -10.826 -23.240 -21.826  0.00  0.00      C2   C
ATOM   1829  SD  MET A 243     -11.835 -21.787 -21.317  0.00  0.00      C2   S
ATOM   1830  CE  MET A 243     -13.410 -22.440 -22.027  0.00  0.00      C2   C
ATOM   1831  H   MET A 243      -9.242 -22.632 -25.521  0.00  0.00      C2   H
ATOM   1832  HA  MET A 243     -10.074 -21.010 -23.511  0.00  0.00      C2   H
ATOM   1833  HB3 MET A 243      -9.964 -23.985 -23.580  0.00  0.00      C2   H
ATOM   1834  HB2 MET A 243     -11.295 -22.986 -24.028  0.00  0.00      C2   H
ATOM   1835  HG3 MET A 243     -10.011 -23.248 -21.103  0.00  0.00      C2   H
ATOM   1836  HG2 MET A 243     -11.515 -24.062 -21.637  0.00  0.00      C2   H
ATOM   1837  HE1 MET A 243     -14.199 -21.774 -21.679  0.00  0.00      C2   H
ATOM   1838  HE2 MET A 243     -13.354 -22.435 -23.116  0.00  0.00      C2   H
ATOM   1839  HE3 MET A 243     -13.601 -23.458 -21.688  0.00  0.00      C2   H
ATOM   1840  N   HIE A 244      -7.133 -22.486 -22.887  0.00  0.00      C2   N
ATOM   1841  CA  HIE A 244      -6.022 -22.502 -21.922  0.00  0.00      C2   C
ATOM   1842  C   HIE A 244      -5.291 -21.192 -21.808  0.00  0.00      C2   C
ATOM   1843  O   HIE A 244      -4.672 -20.928 -20.729  0.00  0.00      C2   O
ATOM   1844  CB  HIE A 244      -5.059 -23.696 -22.268  0.00  0.00      C2   C
ATOM   1845  CG  HIE A 244      -5.682 -25.052 -22.314  0.00  0.00      C2   C
ATOM   1846  ND1 HIE A 244      -5.675 -25.882 -23.546  0.00  0.00      C2   N
ATOM   1847  CD2 HIE A 244      -6.451 -25.659 -21.370  0.00  0.00      C2   C
ATOM   1848  CE1 HIE A 244      -6.459 -26.913 -23.215  0.00  0.00      C2   C
ATOM   1849  NE2 HIE A 244      -6.958 -26.844 -21.956  0.00  0.00      C2   N
ATOM   1850  H   HIE A 244      -6.926 -22.760 -23.837  0.00  0.00      C2   H
ATOM   1851  HA  HIE A 244      -6.381 -22.682 -20.908  0.00  0.00      C2   H
ATOM   1852  HB3 HIE A 244      -4.358 -23.791 -21.440  0.00  0.00      C2   H
ATOM   1853  HB2 HIE A 244      -4.482 -23.605 -23.189  0.00  0.00      C2   H
ATOM   1854  HD2 HIE A 244      -6.682 -25.455 -20.335  0.00  0.00      C2   H
ATOM   1855  HE1 HIE A 244      -6.710 -27.693 -23.920  0.00  0.00      C2   H
ATOM   1856  HE2 HIE A 244      -7.571 -27.481 -21.467  0.00  0.00      C2   H
ATOM   1857  N   GLU A 245      -5.338 -20.371 -22.853  0.00  0.00      C2   N
ATOM   1858  CA  GLU A 245      -5.009 -18.968 -22.773  0.00  0.00      C2   C
ATOM   1859  C   GLU A 245      -5.831 -18.261 -21.756  0.00  0.00      C2   C
ATOM   1860  O   GLU A 245      -5.276 -17.568 -20.988  0.00  0.00      C2   O
ATOM   1861  CB  GLU A 245      -5.180 -18.385 -24.221  0.00  0.00      C2   C
ATOM   1862  CG  GLU A 245      -4.471 -19.067 -25.394  0.00  0.00      C2   C
ATOM   1863  CD  GLU A 245      -4.503 -18.165 -26.654  0.00  0.00      C2   C
ATOM   1864  OE1 GLU A 245      -3.658 -18.457 -27.544  0.00  0.00      C2   O
ATOM   1865  OE2 GLU A 245      -5.270 -17.150 -26.696  0.00  0.00      C2   O
ATOM   1866  H   GLU A 245      -5.640 -20.746 -23.741  0.00  0.00      C2   H
ATOM   1867  HA  GLU A 245      -3.939 -18.893 -22.577  0.00  0.00      C2   H
ATOM   1868  HB3 GLU A 245      -4.824 -17.358 -24.136  0.00  0.00      C2   H
ATOM   1869  HB2 GLU A 245      -6.252 -18.313 -24.407  0.00  0.00      C2   H
ATOM   1870  HG3 GLU A 245      -4.949 -20.004 -25.680  0.00  0.00      C2   H
ATOM   1871  HG2 GLU A 245      -3.464 -19.341 -25.078  0.00  0.00      C2   H
ATOM   1872  N   SER A 246      -7.145 -18.533 -21.712  0.00  0.00      C2   N
ATOM   1873  CA  SER A 246      -8.005 -18.036 -20.560  0.00  0.00      C2   C
ATOM   1874  C   SER A 246      -7.638 -18.630 -19.182  0.00  0.00      C2   C
ATOM   1875  O   SER A 246      -7.971 -17.985 -18.203  0.00  0.00      C2   O
ATOM   1876  CB  SER A 246      -9.516 -18.271 -20.855  0.00  0.00      C2   C
ATOM   1877  OG  SER A 246      -9.812 -17.915 -22.250  0.00  0.00      C2   O
ATOM   1878  H   SER A 246      -7.650 -19.094 -22.383  0.00  0.00      C2   H
ATOM   1879  HA  SER A 246      -7.932 -16.960 -20.400  0.00  0.00      C2   H
ATOM   1880  HB3 SER A 246     -10.152 -17.591 -20.289  0.00  0.00      C2   H
ATOM   1881  HB2 SER A 246      -9.873 -19.292 -20.723  0.00  0.00      C2   H
ATOM   1882  HG  SER A 246      -9.148 -17.277 -22.522  0.00  0.00      C2   H
ATOM   1883  N   MET A 247      -6.978 -19.795 -19.126  0.00  0.00      C2   N
ATOM   1884  CA  MET A 247      -6.395 -20.342 -17.880  0.00  0.00      C2   C
ATOM   1885  C   MET A 247      -5.010 -19.745 -17.494  0.00  0.00      C2   C
ATOM   1886  O   MET A 247      -4.813 -19.561 -16.263  0.00  0.00      C2   O
ATOM   1887  CB  MET A 247      -6.313 -21.851 -17.872  0.00  0.00      C2   C
ATOM   1888  CG  MET A 247      -7.696 -22.487 -17.667  0.00  0.00      C2   C
ATOM   1889  SD  MET A 247      -7.910 -24.224 -18.014  0.00  0.00      C2   S
ATOM   1890  CE  MET A 247      -8.717 -24.756 -16.490  0.00  0.00      C2   C
ATOM   1891  H   MET A 247      -6.507 -20.172 -19.937  0.00  0.00      C2   H
ATOM   1892  HA  MET A 247      -7.068 -20.066 -17.068  0.00  0.00      C2   H
ATOM   1893  HB3 MET A 247      -5.634 -22.138 -17.069  0.00  0.00      C2   H
ATOM   1894  HB2 MET A 247      -5.772 -22.296 -18.707  0.00  0.00      C2   H
ATOM   1895  HG3 MET A 247      -8.388 -21.900 -18.271  0.00  0.00      C2   H
ATOM   1896  HG2 MET A 247      -8.093 -22.353 -16.660  0.00  0.00      C2   H
ATOM   1897  HE1 MET A 247      -8.662 -24.065 -15.648  0.00  0.00      C2   H
ATOM   1898  HE2 MET A 247      -9.782 -24.936 -16.633  0.00  0.00      C2   H
ATOM   1899  HE3 MET A 247      -8.297 -25.716 -16.192  0.00  0.00      C2   H
ATOM   1900  N   LYS A 248      -4.142 -19.443 -18.412  0.00  0.00      C2   N
ATOM   1901  CA  LYS A 248      -2.926 -18.655 -18.222  0.00  0.00      C2   C
ATOM   1902  C   LYS A 248      -3.241 -17.202 -17.707  0.00  0.00      C2   C
ATOM   1903  O   LYS A 248      -2.686 -16.758 -16.741  0.00  0.00      C2   O
ATOM   1904  CB  LYS A 248      -2.119 -18.723 -19.504  0.00  0.00      C2   C
ATOM   1905  CG  LYS A 248      -1.457 -20.028 -19.716  0.00  0.00      C2   C
ATOM   1906  CD  LYS A 248      -0.372 -19.874 -20.777  0.00  0.00      C2   C
ATOM   1907  CE  LYS A 248       0.257 -21.275 -21.113  0.00  0.00      C2   C
ATOM   1908  NZ  LYS A 248       1.269 -21.293 -22.165  0.00  0.00      C2   N
ATOM   1909  H   LYS A 248      -4.133 -19.827 -19.346  0.00  0.00      C2   H
ATOM   1910  HA  LYS A 248      -2.288 -19.208 -17.533  0.00  0.00      C2   H
ATOM   1911  HB3 LYS A 248      -1.339 -17.968 -19.408  0.00  0.00      C2   H
ATOM   1912  HB2 LYS A 248      -2.649 -18.554 -20.441  0.00  0.00      C2   H
ATOM   1913  HG3 LYS A 248      -2.285 -20.636 -20.080  0.00  0.00      C2   H
ATOM   1914  HG2 LYS A 248      -1.087 -20.420 -18.769  0.00  0.00      C2   H
ATOM   1915  HD3 LYS A 248       0.416 -19.169 -20.512  0.00  0.00      C2   H
ATOM   1916  HD2 LYS A 248      -0.846 -19.528 -21.696  0.00  0.00      C2   H
ATOM   1917  HE3 LYS A 248      -0.559 -21.969 -21.317  0.00  0.00      C2   H
ATOM   1918  HE2 LYS A 248       0.761 -21.734 -20.263  0.00  0.00      C2   H
ATOM   1919  HZ1 LYS A 248       1.520 -22.231 -22.442  0.00  0.00      C2   H
ATOM   1920  HZ2 LYS A 248       1.046 -20.752 -22.989  0.00  0.00      C2   H
ATOM   1921  HZ3 LYS A 248       2.083 -20.796 -21.832  0.00  0.00      C2   H
ATOM   1922  N   LEU A 249      -4.341 -16.707 -18.262  0.00  0.00      C2   N
ATOM   1923  CA  LEU A 249      -4.920 -15.360 -18.082  0.00  0.00      C2   C
ATOM   1924  C   LEU A 249      -5.311 -15.128 -16.635  0.00  0.00      C2   C
ATOM   1925  O   LEU A 249      -4.926 -14.118 -16.059  0.00  0.00      C2   O
ATOM   1926  CB  LEU A 249      -6.059 -14.998 -19.076  0.00  0.00      C2   C
ATOM   1927  CG  LEU A 249      -6.497 -13.482 -18.982  0.00  0.00      C2   C
ATOM   1928  CD1 LEU A 249      -5.325 -12.604 -19.470  0.00  0.00      C2   C
ATOM   1929  CD2 LEU A 249      -7.725 -13.312 -19.920  0.00  0.00      C2   C
ATOM   1930  H   LEU A 249      -4.616 -17.183 -19.110  0.00  0.00      C2   H
ATOM   1931  HA  LEU A 249      -4.055 -14.736 -18.307  0.00  0.00      C2   H
ATOM   1932  HB3 LEU A 249      -6.883 -15.668 -18.833  0.00  0.00      C2   H
ATOM   1933  HB2 LEU A 249      -5.725 -15.125 -20.105  0.00  0.00      C2   H
ATOM   1934  HG  LEU A 249      -6.779 -13.146 -17.984  0.00  0.00      C2   H
ATOM   1935 HD11 LEU A 249      -4.477 -13.140 -19.896  0.00  0.00      C2   H
ATOM   1936 HD12 LEU A 249      -5.550 -11.952 -20.314  0.00  0.00      C2   H
ATOM   1937 HD13 LEU A 249      -4.924 -11.972 -18.677  0.00  0.00      C2   H
ATOM   1938 HD21 LEU A 249      -7.391 -13.059 -20.926  0.00  0.00      C2   H
ATOM   1939 HD22 LEU A 249      -8.055 -14.294 -20.257  0.00  0.00      C2   H
ATOM   1940 HD23 LEU A 249      -8.640 -12.838 -19.566  0.00  0.00      C2   H
ATOM   1941  N   PHE A 250      -6.165 -16.045 -16.148  0.00  0.00      C2   N
ATOM   1942  CA  PHE A 250      -6.563 -16.312 -14.768  0.00  0.00      C2   C
ATOM   1943  C   PHE A 250      -5.420 -16.476 -13.782  0.00  0.00      C2   C
ATOM   1944  O   PHE A 250      -5.345 -15.618 -12.867  0.00  0.00      C2   O
ATOM   1945  CB  PHE A 250      -7.536 -17.469 -14.811  0.00  0.00      C2   C
ATOM   1946  CG  PHE A 250      -8.330 -17.731 -13.608  0.00  0.00      C2   C
ATOM   1947  CD1 PHE A 250      -9.588 -17.083 -13.504  0.00  0.00      C2   C
ATOM   1948  CD2 PHE A 250      -7.776 -18.402 -12.536  0.00  0.00      C2   C
ATOM   1949  CE1 PHE A 250     -10.195 -17.020 -12.282  0.00  0.00      C2   C
ATOM   1950  CE2 PHE A 250      -8.324 -18.283 -11.288  0.00  0.00      C2   C
ATOM   1951  CZ  PHE A 250      -9.521 -17.588 -11.170  0.00  0.00      C2   C
ATOM   1952  H   PHE A 250      -6.351 -16.834 -16.751  0.00  0.00      C2   H
ATOM   1953  HA  PHE A 250      -7.052 -15.380 -14.487  0.00  0.00      C2   H
ATOM   1954  HB3 PHE A 250      -7.004 -18.356 -15.157  0.00  0.00      C2   H
ATOM   1955  HB2 PHE A 250      -8.212 -17.260 -15.640  0.00  0.00      C2   H
ATOM   1956  HD1 PHE A 250     -10.071 -16.541 -14.303  0.00  0.00      C2   H
ATOM   1957  HD2 PHE A 250      -6.786 -18.820 -12.635  0.00  0.00      C2   H
ATOM   1958  HE1 PHE A 250     -11.091 -16.425 -12.181  0.00  0.00      C2   H
ATOM   1959  HE2 PHE A 250      -7.830 -18.692 -10.420  0.00  0.00      C2   H
ATOM   1960  HZ  PHE A 250      -9.979 -17.546 -10.193  0.00  0.00      C2   H
ATOM   1961  N   ASP A 251      -4.567 -17.519 -14.050  0.00  0.00      C2   N
ATOM   1962  CA  ASP A 251      -3.396 -17.822 -13.240  0.00  0.00      C2   C
ATOM   1963  C   ASP A 251      -2.533 -16.560 -13.009  0.00  0.00      C2   C
ATOM   1964  O   ASP A 251      -2.396 -16.190 -11.866  0.00  0.00      C2   O
ATOM   1965  CB  ASP A 251      -2.647 -18.999 -13.800  0.00  0.00      C2   C
ATOM   1966  CG  ASP A 251      -1.297 -19.401 -13.183  0.00  0.00      C2   C
ATOM   1967  OD1 ASP A 251      -0.474 -19.868 -14.002  0.00  0.00      C2   O
ATOM   1968  OD2 ASP A 251      -1.074 -19.443 -11.941  0.00  0.00      C2   O
ATOM   1969  H   ASP A 251      -4.724 -18.002 -14.923  0.00  0.00      C2   H
ATOM   1970  HA  ASP A 251      -3.766 -18.146 -12.267  0.00  0.00      C2   H
ATOM   1971  HB3 ASP A 251      -2.384 -18.740 -14.825  0.00  0.00      C2   H
ATOM   1972  HB2 ASP A 251      -3.188 -19.938 -13.920  0.00  0.00      C2   H
ATOM   1973  N   SER A 252      -2.101 -15.893 -14.086  0.00  0.00      C2   N
ATOM   1974  CA  SER A 252      -1.103 -14.774 -14.023  0.00  0.00      C2   C
ATOM   1975  C   SER A 252      -1.665 -13.524 -13.415  0.00  0.00      C2   C
ATOM   1976  O   SER A 252      -0.901 -12.601 -13.277  0.00  0.00      C2   O
ATOM   1977  CB  SER A 252      -0.497 -14.500 -15.394  0.00  0.00      C2   C
ATOM   1978  OG  SER A 252      -1.387 -14.081 -16.391  0.00  0.00      C2   O
ATOM   1979  H   SER A 252      -2.234 -16.252 -15.021  0.00  0.00      C2   H
ATOM   1980  HA  SER A 252      -0.347 -15.079 -13.300  0.00  0.00      C2   H
ATOM   1981  HB3 SER A 252      -0.079 -15.429 -15.780  0.00  0.00      C2   H
ATOM   1982  HB2 SER A 252       0.268 -13.724 -15.405  0.00  0.00      C2   H
ATOM   1983  HG  SER A 252      -1.928 -14.864 -16.514  0.00  0.00      C2   H
ATOM   1984  N   ILE A 253      -2.979 -13.491 -13.046  0.00  0.00      C2   N
ATOM   1985  CA  ILE A 253      -3.500 -12.386 -12.268  0.00  0.00      C2   C
ATOM   1986  C   ILE A 253      -4.095 -12.852 -10.948  0.00  0.00      C2   C
ATOM   1987  O   ILE A 253      -4.105 -12.026 -10.009  0.00  0.00      C2   O
ATOM   1988  CB  ILE A 253      -4.533 -11.525 -12.984  0.00  0.00      C2   C
ATOM   1989  CG1 ILE A 253      -5.747 -12.231 -13.567  0.00  0.00      C2   C
ATOM   1990  CG2 ILE A 253      -3.795 -10.597 -13.953  0.00  0.00      C2   C
ATOM   1991  CD1 ILE A 253      -7.128 -12.144 -12.784  0.00  0.00      C2   C
ATOM   1992  H   ILE A 253      -3.630 -14.233 -13.262  0.00  0.00      C2   H
ATOM   1993  HA  ILE A 253      -2.681 -11.720 -12.001  0.00  0.00      C2   H
ATOM   1994  HB  ILE A 253      -4.990 -10.795 -12.316  0.00  0.00      C2   H
ATOM   1995 HG13 ILE A 253      -5.532 -13.291 -13.699  0.00  0.00      C2   H
ATOM   1996 HG12 ILE A 253      -5.931 -11.804 -14.553  0.00  0.00      C2   H
ATOM   1997 HG21 ILE A 253      -3.391 -11.015 -14.875  0.00  0.00      C2   H
ATOM   1998 HG22 ILE A 253      -4.396  -9.714 -14.169  0.00  0.00      C2   H
ATOM   1999 HG23 ILE A 253      -2.904 -10.096 -13.575  0.00  0.00      C2   H
ATOM   2000 HD11 ILE A 253      -6.889 -12.187 -11.721  0.00  0.00      C2   H
ATOM   2001 HD12 ILE A 253      -7.562 -11.171 -13.015  0.00  0.00      C2   H
ATOM   2002 HD13 ILE A 253      -7.895 -12.860 -13.080  0.00  0.00      C2   H
ATOM   2003  N   CYS A 254      -4.343 -14.114 -10.802  0.00  0.00      C2   N
ATOM   2004  CA  CYS A 254      -4.875 -14.781  -9.582  0.00  0.00      C2   C
ATOM   2005  C   CYS A 254      -3.782 -14.956  -8.560  0.00  0.00      C2   C
ATOM   2006  O   CYS A 254      -3.938 -14.501  -7.466  0.00  0.00      C2   O
ATOM   2007  CB  CYS A 254      -5.517 -16.151  -9.944  0.00  0.00      C2   C
ATOM   2008  SG  CYS A 254      -6.432 -16.818  -8.509  0.00  0.00      C2   S
ATOM   2009  H   CYS A 254      -4.356 -14.617 -11.677  0.00  0.00      C2   H
ATOM   2010  HA  CYS A 254      -5.624 -14.134  -9.126  0.00  0.00      C2   H
ATOM   2011  HB3 CYS A 254      -4.741 -16.809 -10.334  0.00  0.00      C2   H
ATOM   2012  HB2 CYS A 254      -6.318 -16.001 -10.668  0.00  0.00      C2   H
ATOM   2013  HG  CYS A 254      -5.521 -16.653  -7.545  0.00  0.00      C2   H
ATOM   2014  N   ASN A 255      -2.571 -15.400  -9.001  0.00  0.00      C2   N
ATOM   2015  CA  ASN A 255      -1.453 -15.742  -8.140  0.00  0.00      C2   C
ATOM   2016  C   ASN A 255      -0.389 -14.645  -8.267  0.00  0.00      C2   C
ATOM   2017  O   ASN A 255       0.721 -14.943  -7.957  0.00  0.00      C2   O
ATOM   2018  CB  ASN A 255      -1.045 -17.136  -8.633  0.00  0.00      C2   C
ATOM   2019  CG  ASN A 255      -2.063 -18.256  -8.421  0.00  0.00      C2   C
ATOM   2020  OD1 ASN A 255      -2.601 -18.318  -7.307  0.00  0.00      C2   O
ATOM   2021  ND2 ASN A 255      -2.452 -19.043  -9.415  0.00  0.00      C2   N
ATOM   2022  H   ASN A 255      -2.495 -15.638  -9.980  0.00  0.00      C2   H
ATOM   2023  HA  ASN A 255      -1.775 -15.920  -7.114  0.00  0.00      C2   H
ATOM   2024  HB3 ASN A 255      -0.073 -17.415  -8.226  0.00  0.00      C2   H
ATOM   2025  HB2 ASN A 255      -0.879 -16.992  -9.701  0.00  0.00      C2   H
ATOM   2026 HD22 ASN A 255      -3.285 -19.569  -9.190  0.00  0.00      C2   H
ATOM   2027 HD21 ASN A 255      -1.997 -19.091 -10.315  0.00  0.00      C2   H
ATOM   2028  N   ASN A 256      -0.801 -13.439  -8.668  0.00  0.00      C2   N
ATOM   2029  CA  ASN A 256       0.031 -12.309  -8.955  0.00  0.00      C2   C
ATOM   2030  C   ASN A 256       0.274 -11.431  -7.684  0.00  0.00      C2   C
ATOM   2031  O   ASN A 256      -0.682 -11.129  -7.018  0.00  0.00      C2   O
ATOM   2032  CB  ASN A 256      -0.567 -11.446 -10.138  0.00  0.00      C2   C
ATOM   2033  CG  ASN A 256       0.444 -10.516 -10.785  0.00  0.00      C2   C
ATOM   2034  OD1 ASN A 256       1.378 -10.016 -10.196  0.00  0.00      C2   O
ATOM   2035  ND2 ASN A 256       0.352 -10.374 -12.069  0.00  0.00      C2   N
ATOM   2036  H   ASN A 256      -1.775 -13.309  -8.900  0.00  0.00      C2   H
ATOM   2037  HA  ASN A 256       1.064 -12.590  -9.160  0.00  0.00      C2   H
ATOM   2038  HB3 ASN A 256      -1.456 -10.842  -9.953  0.00  0.00      C2   H
ATOM   2039  HB2 ASN A 256      -0.928 -12.216 -10.820  0.00  0.00      C2   H
ATOM   2040 HD22 ASN A 256       0.993  -9.838 -12.636  0.00  0.00      C2   H
ATOM   2041 HD21 ASN A 256      -0.454 -10.811 -12.492  0.00  0.00      C2   H
ATOM   2042  N   LYS A 257       1.444 -10.795  -7.556  0.00  0.00      C2   N
ATOM   2043  CA  LYS A 257       1.748  -9.939  -6.475  0.00  0.00      C2   C
ATOM   2044  C   LYS A 257       0.912  -8.691  -6.399  0.00  0.00      C2   C
ATOM   2045  O   LYS A 257       0.375  -8.431  -5.328  0.00  0.00      C2   O
ATOM   2046  CB  LYS A 257       3.305  -9.726  -6.375  0.00  0.00      C2   C
ATOM   2047  CG  LYS A 257       3.935  -9.027  -7.613  0.00  0.00      C2   C
ATOM   2048  CD  LYS A 257       5.409  -8.644  -7.518  0.00  0.00      C2   C
ATOM   2049  CE  LYS A 257       5.600  -7.192  -6.933  0.00  0.00      C2   C
ATOM   2050  NZ  LYS A 257       6.956  -6.640  -7.063  0.00  0.00      C2   N
ATOM   2051  H   LYS A 257       2.188 -11.056  -8.188  0.00  0.00      C2   H
ATOM   2052  HA  LYS A 257       1.436 -10.509  -5.600  0.00  0.00      C2   H
ATOM   2053  HB3 LYS A 257       3.779 -10.661  -6.078  0.00  0.00      C2   H
ATOM   2054  HB2 LYS A 257       3.500  -9.092  -5.509  0.00  0.00      C2   H
ATOM   2055  HG3 LYS A 257       3.288  -8.214  -7.942  0.00  0.00      C2   H
ATOM   2056  HG2 LYS A 257       3.851  -9.666  -8.491  0.00  0.00      C2   H
ATOM   2057  HD3 LYS A 257       5.804  -8.683  -8.533  0.00  0.00      C2   H
ATOM   2058  HD2 LYS A 257       6.009  -9.284  -6.871  0.00  0.00      C2   H
ATOM   2059  HE3 LYS A 257       5.272  -6.976  -5.916  0.00  0.00      C2   H
ATOM   2060  HE2 LYS A 257       4.972  -6.458  -7.438  0.00  0.00      C2   H
ATOM   2061  HZ1 LYS A 257       7.393  -6.887  -7.939  0.00  0.00      C2   H
ATOM   2062  HZ2 LYS A 257       7.069  -5.649  -6.906  0.00  0.00      C2   H
ATOM   2063  HZ3 LYS A 257       7.526  -7.136  -6.393  0.00  0.00      C2   H
ATOM   2064  N   TRP A 258       0.608  -8.135  -7.570  0.00  0.00      C2   N
ATOM   2065  CA  TRP A 258      -0.250  -6.979  -7.733  0.00  0.00      C2   C
ATOM   2066  C   TRP A 258      -1.698  -7.163  -7.276  0.00  0.00      C2   C
ATOM   2067  O   TRP A 258      -2.366  -6.183  -7.017  0.00  0.00      C2   O
ATOM   2068  CB  TRP A 258      -0.104  -6.306  -9.127  0.00  0.00      C2   C
ATOM   2069  CG  TRP A 258       1.183  -6.097  -9.811  0.00  0.00      C2   C
ATOM   2070  CD1 TRP A 258       1.656  -6.776 -10.892  0.00  0.00      C2   C
ATOM   2071  CD2 TRP A 258       2.311  -5.257  -9.385  0.00  0.00      C2   C
ATOM   2072  NE1 TRP A 258       2.892  -6.335 -11.270  0.00  0.00      C2   N
ATOM   2073  CE2 TRP A 258       3.406  -5.435 -10.328  0.00  0.00      C2   C
ATOM   2074  CE3 TRP A 258       2.535  -4.388  -8.326  0.00  0.00      C2   C
ATOM   2075  CZ2 TRP A 258       4.660  -4.869 -10.191  0.00  0.00      C2   C
ATOM   2076  CZ3 TRP A 258       3.811  -3.814  -8.097  0.00  0.00      C2   C
ATOM   2077  CH2 TRP A 258       4.821  -4.029  -9.046  0.00  0.00      C2   C
ATOM   2078  H   TRP A 258       1.046  -8.412  -8.437  0.00  0.00      C2   H
ATOM   2079  HA  TRP A 258       0.008  -6.215  -7.000  0.00  0.00      C2   H
ATOM   2080  HB3 TRP A 258      -0.582  -5.327  -9.163  0.00  0.00      C2   H
ATOM   2081  HB2 TRP A 258      -0.634  -6.986  -9.793  0.00  0.00      C2   H
ATOM   2082  HD1 TRP A 258       1.050  -7.523 -11.382  0.00  0.00      C2   H
ATOM   2083  HE1 TRP A 258       3.377  -6.588 -12.119  0.00  0.00      C2   H
ATOM   2084  HE3 TRP A 258       1.761  -4.192  -7.599  0.00  0.00      C2   H
ATOM   2085  HZ2 TRP A 258       5.368  -5.004 -10.995  0.00  0.00      C2   H
ATOM   2086  HZ3 TRP A 258       3.919  -3.166  -7.240  0.00  0.00      C2   H
ATOM   2087  HH2 TRP A 258       5.771  -3.527  -8.933  0.00  0.00      C2   H
ATOM   2088  N   PHE A 259      -2.170  -8.380  -7.031  0.00  0.00      C2   N
ATOM   2089  CA  PHE A 259      -3.577  -8.721  -6.670  0.00  0.00      C2   C
ATOM   2090  C   PHE A 259      -3.636  -9.694  -5.538  0.00  0.00      C2   C
ATOM   2091  O   PHE A 259      -3.968 -10.856  -5.692  0.00  0.00      C2   O
ATOM   2092  CB  PHE A 259      -4.252  -9.176  -7.989  0.00  0.00      C2   C
ATOM   2093  CG  PHE A 259      -4.343  -8.185  -9.127  0.00  0.00      C2   C
ATOM   2094  CD1 PHE A 259      -5.078  -6.997  -9.046  0.00  0.00      C2   C
ATOM   2095  CD2 PHE A 259      -3.423  -8.372 -10.194  0.00  0.00      C2   C
ATOM   2096  CE1 PHE A 259      -4.941  -6.003 -10.024  0.00  0.00      C2   C
ATOM   2097  CE2 PHE A 259      -3.312  -7.352 -11.184  0.00  0.00      C2   C
ATOM   2098  CZ  PHE A 259      -4.033  -6.162 -11.058  0.00  0.00      C2   C
ATOM   2099  H   PHE A 259      -1.565  -9.188  -7.004  0.00  0.00      C2   H
ATOM   2100  HA  PHE A 259      -4.084  -7.818  -6.332  0.00  0.00      C2   H
ATOM   2101  HB3 PHE A 259      -5.286  -9.430  -7.754  0.00  0.00      C2   H
ATOM   2102  HB2 PHE A 259      -3.814 -10.120  -8.314  0.00  0.00      C2   H
ATOM   2103  HD1 PHE A 259      -5.708  -6.832  -8.185  0.00  0.00      C2   H
ATOM   2104  HD2 PHE A 259      -2.854  -9.281 -10.322  0.00  0.00      C2   H
ATOM   2105  HE1 PHE A 259      -5.291  -4.992  -9.872  0.00  0.00      C2   H
ATOM   2106  HE2 PHE A 259      -2.622  -7.563 -11.987  0.00  0.00      C2   H
ATOM   2107  HZ  PHE A 259      -3.815  -5.429 -11.820  0.00  0.00      C2   H
ATOM   2108  N   THR A 260      -3.135  -9.261  -4.342  0.00  0.00      C2   N
ATOM   2109  CA  THR A 260      -2.914 -10.113  -3.206  0.00  0.00      C2   C
ATOM   2110  C   THR A 260      -4.189 -10.357  -2.372  0.00  0.00      C2   C
ATOM   2111  O   THR A 260      -4.455 -11.524  -2.113  0.00  0.00      C2   O
ATOM   2112  CB  THR A 260      -1.914  -9.556  -2.252  0.00  0.00      C2   C
ATOM   2113  OG1 THR A 260      -0.644  -9.655  -2.943  0.00  0.00      C2   O
ATOM   2114  CG2 THR A 260      -1.614 -10.445  -1.048  0.00  0.00      C2   C
ATOM   2115  H   THR A 260      -2.865  -8.297  -4.207  0.00  0.00      C2   H
ATOM   2116  HA  THR A 260      -2.570 -11.075  -3.586  0.00  0.00      C2   H
ATOM   2117  HB  THR A 260      -2.162  -8.512  -2.061  0.00  0.00      C2   H
ATOM   2118  HG1 THR A 260      -0.700  -9.358  -3.854  0.00  0.00      C2   H
ATOM   2119 HG21 THR A 260      -2.471 -10.522  -0.379  0.00  0.00      C2   H
ATOM   2120 HG22 THR A 260      -1.292 -11.456  -1.301  0.00  0.00      C2   H
ATOM   2121 HG23 THR A 260      -0.788  -9.965  -0.524  0.00  0.00      C2   H
ATOM   2122  N   ASP A 261      -4.874  -9.269  -2.014  0.00  0.00      C2   N
ATOM   2123  CA  ASP A 261      -6.149  -9.180  -1.245  0.00  0.00      C2   C
ATOM   2124  C   ASP A 261      -7.308  -9.202  -2.252  0.00  0.00      C2   C
ATOM   2125  O   ASP A 261      -8.429  -9.458  -1.784  0.00  0.00      C2   O
ATOM   2126  CB  ASP A 261      -6.215  -7.930  -0.283  0.00  0.00      C2   C
ATOM   2127  CG  ASP A 261      -5.162  -7.862   0.821  0.00  0.00      C2   C
ATOM   2128  OD1 ASP A 261      -4.712  -8.936   1.287  0.00  0.00      C2   O
ATOM   2129  OD2 ASP A 261      -4.855  -6.746   1.315  0.00  0.00      C2   O
ATOM   2130  H   ASP A 261      -4.672  -8.388  -2.465  0.00  0.00      C2   H
ATOM   2131  HA  ASP A 261      -6.255 -10.033  -0.575  0.00  0.00      C2   H
ATOM   2132  HB3 ASP A 261      -7.217  -7.837   0.136  0.00  0.00      C2   H
ATOM   2133  HB2 ASP A 261      -5.962  -7.078  -0.914  0.00  0.00      C2   H
ATOM   2134  N   THR A 262      -7.053  -8.678  -3.499  0.00  0.00      C2   N
ATOM   2135  CA  THR A 262      -8.042  -8.472  -4.561  0.00  0.00      C2   C
ATOM   2136  C   THR A 262      -8.595  -9.769  -5.140  0.00  0.00      C2   C
ATOM   2137  O   THR A 262      -7.877 -10.668  -5.687  0.00  0.00      C2   O
ATOM   2138  CB  THR A 262      -7.384  -7.759  -5.791  0.00  0.00      C2   C
ATOM   2139  OG1 THR A 262      -6.649  -6.632  -5.352  0.00  0.00      C2   O
ATOM   2140  CG2 THR A 262      -8.424  -7.320  -6.813  0.00  0.00      C2   C
ATOM   2141  H   THR A 262      -6.172  -8.247  -3.743  0.00  0.00      C2   H
ATOM   2142  HA  THR A 262      -8.867  -7.918  -4.113  0.00  0.00      C2   H
ATOM   2143  HB  THR A 262      -6.593  -8.342  -6.263  0.00  0.00      C2   H
ATOM   2144  HG1 THR A 262      -7.148  -6.052  -4.772  0.00  0.00      C2   H
ATOM   2145 HG21 THR A 262      -8.961  -8.180  -7.214  0.00  0.00      C2   H
ATOM   2146 HG22 THR A 262      -9.282  -6.852  -6.330  0.00  0.00      C2   H
ATOM   2147 HG23 THR A 262      -8.168  -6.636  -7.622  0.00  0.00      C2   H
ATOM   2148  N   SER A 263      -9.895 -10.017  -4.856  0.00  0.00      C2   N
ATOM   2149  CA  SER A 263     -10.737 -11.168  -5.190  0.00  0.00      C2   C
ATOM   2150  C   SER A 263     -11.342 -11.070  -6.651  0.00  0.00      C2   C
ATOM   2151  O   SER A 263     -11.583 -10.021  -7.213  0.00  0.00      C2   O
ATOM   2152  CB  SER A 263     -11.796 -11.326  -4.138  0.00  0.00      C2   C
ATOM   2153  OG  SER A 263     -11.217 -11.603  -2.887  0.00  0.00      C2   O
ATOM   2154  H   SER A 263     -10.359  -9.282  -4.341  0.00  0.00      C2   H
ATOM   2155  HA  SER A 263     -10.126 -12.070  -5.239  0.00  0.00      C2   H
ATOM   2156  HB3 SER A 263     -12.630 -11.985  -4.378  0.00  0.00      C2   H
ATOM   2157  HB2 SER A 263     -12.284 -10.353  -4.084  0.00  0.00      C2   H
ATOM   2158  HG  SER A 263     -10.813 -10.765  -2.651  0.00  0.00      C2   H
ATOM   2159  N   ILE A 264     -11.534 -12.303  -7.239  0.00  0.00      C2   N
ATOM   2160  CA  ILE A 264     -12.002 -12.409  -8.644  0.00  0.00      C2   C
ATOM   2161  C   ILE A 264     -13.495 -12.745  -8.560  0.00  0.00      C2   C
ATOM   2162  O   ILE A 264     -13.743 -13.790  -7.996  0.00  0.00      C2   O
ATOM   2163  CB  ILE A 264     -11.148 -13.479  -9.373  0.00  0.00      C2   C
ATOM   2164  CG1 ILE A 264      -9.658 -13.173  -9.370  0.00  0.00      C2   C
ATOM   2165  CG2 ILE A 264     -11.707 -13.586 -10.823  0.00  0.00      C2   C
ATOM   2166  CD1 ILE A 264      -8.686 -14.178  -9.861  0.00  0.00      C2   C
ATOM   2167  H   ILE A 264     -11.433 -13.223  -6.835  0.00  0.00      C2   H
ATOM   2168  HA  ILE A 264     -11.913 -11.439  -9.134  0.00  0.00      C2   H
ATOM   2169  HB  ILE A 264     -11.346 -14.465  -8.952  0.00  0.00      C2   H
ATOM   2170 HG13 ILE A 264      -9.357 -12.750  -8.412  0.00  0.00      C2   H
ATOM   2171 HG12 ILE A 264      -9.490 -12.282  -9.975  0.00  0.00      C2   H
ATOM   2172 HG21 ILE A 264     -12.696 -14.025 -10.958  0.00  0.00      C2   H
ATOM   2173 HG22 ILE A 264     -11.862 -12.612 -11.286  0.00  0.00      C2   H
ATOM   2174 HG23 ILE A 264     -11.007 -14.156 -11.434  0.00  0.00      C2   H
ATOM   2175 HD11 ILE A 264      -9.092 -14.986 -10.470  0.00  0.00      C2   H
ATOM   2176 HD12 ILE A 264      -7.783 -13.786 -10.330  0.00  0.00      C2   H
ATOM   2177 HD13 ILE A 264      -8.368 -14.747  -8.988  0.00  0.00      C2   H
ATOM   2178  N   ILE A 265     -14.386 -11.927  -9.096  0.00  0.00      C2   N
ATOM   2179  CA  ILE A 265     -15.693 -12.363  -9.570  0.00  0.00      C2   C
ATOM   2180  C   ILE A 265     -15.630 -12.748 -11.016  0.00  0.00      C2   C
ATOM   2181  O   ILE A 265     -15.432 -11.874 -11.910  0.00  0.00      C2   O
ATOM   2182  CB  ILE A 265     -16.802 -11.227  -9.400  0.00  0.00      C2   C
ATOM   2183  CG1 ILE A 265     -16.760 -10.771  -7.932  0.00  0.00      C2   C
ATOM   2184  CG2 ILE A 265     -18.214 -11.710  -9.759  0.00  0.00      C2   C
ATOM   2185  CD1 ILE A 265     -17.627  -9.511  -7.797  0.00  0.00      C2   C
ATOM   2186  H   ILE A 265     -14.073 -11.076  -9.541  0.00  0.00      C2   H
ATOM   2187  HA  ILE A 265     -15.978 -13.211  -8.947  0.00  0.00      C2   H
ATOM   2188  HB  ILE A 265     -16.665 -10.422 -10.123  0.00  0.00      C2   H
ATOM   2189 HG13 ILE A 265     -15.786 -10.552  -7.494  0.00  0.00      C2   H
ATOM   2190 HG12 ILE A 265     -17.015 -11.624  -7.303  0.00  0.00      C2   H
ATOM   2191 HG21 ILE A 265     -18.254 -12.351 -10.641  0.00  0.00      C2   H
ATOM   2192 HG22 ILE A 265     -18.514 -12.226  -8.847  0.00  0.00      C2   H
ATOM   2193 HG23 ILE A 265     -18.994 -10.953  -9.836  0.00  0.00      C2   H
ATOM   2194 HD11 ILE A 265     -18.297  -9.542  -6.938  0.00  0.00      C2   H
ATOM   2195 HD12 ILE A 265     -16.988  -8.633  -7.717  0.00  0.00      C2   H
ATOM   2196 HD13 ILE A 265     -18.127  -9.283  -8.739  0.00  0.00      C2   H
ATOM   2197  N   LEU A 266     -15.632 -14.074 -11.261  0.00  0.00      C2   N
ATOM   2198  CA  LEU A 266     -15.450 -14.697 -12.557  0.00  0.00      C2   C
ATOM   2199  C   LEU A 266     -16.827 -14.797 -13.298  0.00  0.00      C2   C
ATOM   2200  O   LEU A 266     -17.801 -15.249 -12.666  0.00  0.00      C2   O
ATOM   2201  CB  LEU A 266     -14.921 -16.147 -12.368  0.00  0.00      C2   C
ATOM   2202  CG  LEU A 266     -14.733 -17.124 -13.605  0.00  0.00      C2   C
ATOM   2203  CD1 LEU A 266     -14.017 -16.434 -14.814  0.00  0.00      C2   C
ATOM   2204  CD2 LEU A 266     -14.050 -18.322 -13.177  0.00  0.00      C2   C
ATOM   2205  H   LEU A 266     -15.805 -14.796 -10.577  0.00  0.00      C2   H
ATOM   2206  HA  LEU A 266     -14.767 -14.133 -13.192  0.00  0.00      C2   H
ATOM   2207  HB3 LEU A 266     -15.448 -16.546 -11.502  0.00  0.00      C2   H
ATOM   2208  HB2 LEU A 266     -13.935 -15.949 -11.948  0.00  0.00      C2   H
ATOM   2209  HG  LEU A 266     -15.710 -17.451 -13.961  0.00  0.00      C2   H
ATOM   2210 HD11 LEU A 266     -13.420 -15.595 -14.456  0.00  0.00      C2   H
ATOM   2211 HD12 LEU A 266     -13.324 -17.088 -15.343  0.00  0.00      C2   H
ATOM   2212 HD13 LEU A 266     -14.678 -16.101 -15.614  0.00  0.00      C2   H
ATOM   2213 HD21 LEU A 266     -13.532 -18.247 -12.220  0.00  0.00      C2   H
ATOM   2214 HD22 LEU A 266     -14.641 -19.231 -13.059  0.00  0.00      C2   H
ATOM   2215 HD23 LEU A 266     -13.380 -18.619 -13.984  0.00  0.00      C2   H
ATOM   2216  N   PHE A 267     -16.841 -14.285 -14.533  0.00  0.00      C2   N
ATOM   2217  CA  PHE A 267     -17.980 -14.209 -15.416  0.00  0.00      C2   C
ATOM   2218  C   PHE A 267     -17.873 -15.183 -16.627  0.00  0.00      C2   C
ATOM   2219  O   PHE A 267     -17.112 -14.895 -17.582  0.00  0.00      C2   O
ATOM   2220  CB  PHE A 267     -18.162 -12.794 -15.829  0.00  0.00      C2   C
ATOM   2221  CG  PHE A 267     -19.039 -12.032 -14.835  0.00  0.00      C2   C
ATOM   2222  CD1 PHE A 267     -20.437 -12.014 -15.066  0.00  0.00      C2   C
ATOM   2223  CD2 PHE A 267     -18.483 -11.486 -13.723  0.00  0.00      C2   C
ATOM   2224  CE1 PHE A 267     -21.275 -11.307 -14.226  0.00  0.00      C2   C
ATOM   2225  CE2 PHE A 267     -19.285 -10.637 -12.945  0.00  0.00      C2   C
ATOM   2226  CZ  PHE A 267     -20.677 -10.595 -13.165  0.00  0.00      C2   C
ATOM   2227  H   PHE A 267     -15.990 -13.982 -14.985  0.00  0.00      C2   H
ATOM   2228  HA  PHE A 267     -18.860 -14.458 -14.823  0.00  0.00      C2   H
ATOM   2229  HB3 PHE A 267     -18.702 -12.735 -16.775  0.00  0.00      C2   H
ATOM   2230  HB2 PHE A 267     -17.255 -12.233 -16.054  0.00  0.00      C2   H
ATOM   2231  HD1 PHE A 267     -20.849 -12.533 -15.919  0.00  0.00      C2   H
ATOM   2232  HD2 PHE A 267     -17.430 -11.486 -13.487  0.00  0.00      C2   H
ATOM   2233  HE1 PHE A 267     -22.343 -11.263 -14.381  0.00  0.00      C2   H
ATOM   2234  HE2 PHE A 267     -18.872 -10.077 -12.119  0.00  0.00      C2   H
ATOM   2235  HZ  PHE A 267     -21.349 -10.084 -12.492  0.00  0.00      C2   H
ATOM   2236  N   LEU A 268     -18.386 -16.403 -16.488  0.00  0.00      C2   N
ATOM   2237  CA  LEU A 268     -18.335 -17.403 -17.469  0.00  0.00      C2   C
ATOM   2238  C   LEU A 268     -19.369 -17.110 -18.604  0.00  0.00      C2   C
ATOM   2239  O   LEU A 268     -20.503 -17.453 -18.452  0.00  0.00      C2   O
ATOM   2240  CB  LEU A 268     -18.534 -18.721 -16.714  0.00  0.00      C2   C
ATOM   2241  CG  LEU A 268     -17.567 -18.994 -15.524  0.00  0.00      C2   C
ATOM   2242  CD1 LEU A 268     -18.059 -20.158 -14.648  0.00  0.00      C2   C
ATOM   2243  CD2 LEU A 268     -16.185 -19.352 -16.141  0.00  0.00      C2   C
ATOM   2244  H   LEU A 268     -19.011 -16.638 -15.730  0.00  0.00      C2   H
ATOM   2245  HA  LEU A 268     -17.318 -17.572 -17.825  0.00  0.00      C2   H
ATOM   2246  HB3 LEU A 268     -18.581 -19.512 -17.462  0.00  0.00      C2   H
ATOM   2247  HB2 LEU A 268     -19.525 -18.776 -16.264  0.00  0.00      C2   H
ATOM   2248  HG  LEU A 268     -17.426 -18.147 -14.853  0.00  0.00      C2   H
ATOM   2249 HD11 LEU A 268     -18.607 -20.861 -15.275  0.00  0.00      C2   H
ATOM   2250 HD12 LEU A 268     -17.212 -20.629 -14.149  0.00  0.00      C2   H
ATOM   2251 HD13 LEU A 268     -18.735 -19.818 -13.864  0.00  0.00      C2   H
ATOM   2252 HD21 LEU A 268     -15.654 -20.156 -15.631  0.00  0.00      C2   H
ATOM   2253 HD22 LEU A 268     -16.339 -19.625 -17.184  0.00  0.00      C2   H
ATOM   2254 HD23 LEU A 268     -15.556 -18.469 -16.256  0.00  0.00      C2   H
ATOM   2255  N   ASN A 269     -18.891 -16.500 -19.718  0.00  0.00      C2   N
ATOM   2256  CA  ASN A 269     -19.759 -16.113 -20.837  0.00  0.00      C2   C
ATOM   2257  C   ASN A 269     -19.900 -17.247 -21.820  0.00  0.00      C2   C
ATOM   2258  O   ASN A 269     -19.033 -18.090 -21.917  0.00  0.00      C2   O
ATOM   2259  CB  ASN A 269     -19.249 -14.910 -21.621  0.00  0.00      C2   C
ATOM   2260  CG  ASN A 269     -19.134 -13.609 -20.779  0.00  0.00      C2   C
ATOM   2261  OD1 ASN A 269     -19.844 -13.364 -19.805  0.00  0.00      C2   O
ATOM   2262  ND2 ASN A 269     -18.235 -12.818 -21.200  0.00  0.00      C2   N
ATOM   2263  H   ASN A 269     -17.934 -16.180 -19.742  0.00  0.00      C2   H
ATOM   2264  HA  ASN A 269     -20.716 -15.767 -20.447  0.00  0.00      C2   H
ATOM   2265  HB3 ASN A 269     -19.873 -14.623 -22.468  0.00  0.00      C2   H
ATOM   2266  HB2 ASN A 269     -18.244 -15.066 -22.014  0.00  0.00      C2   H
ATOM   2267 HD22 ASN A 269     -18.178 -11.891 -20.803  0.00  0.00      C2   H
ATOM   2268 HD21 ASN A 269     -17.566 -12.882 -21.954  0.00  0.00      C2   H
ATOM   2269  N   LYS A 270     -20.926 -17.136 -22.701  0.00  0.00      C2   N
ATOM   2270  CA  LYS A 270     -21.248 -18.009 -23.851  0.00  0.00      C2   C
ATOM   2271  C   LYS A 270     -21.696 -19.375 -23.413  0.00  0.00      C2   C
ATOM   2272  O   LYS A 270     -21.289 -20.351 -24.013  0.00  0.00      C2   O
ATOM   2273  CB  LYS A 270     -20.126 -18.032 -24.952  0.00  0.00      C2   C
ATOM   2274  CG  LYS A 270     -19.933 -16.581 -25.405  0.00  0.00      C2   C
ATOM   2275  CD  LYS A 270     -18.964 -16.360 -26.571  0.00  0.00      C2   C
ATOM   2276  CE  LYS A 270     -18.512 -14.908 -26.853  0.00  0.00      C2   C
ATOM   2277  NZ  LYS A 270     -17.522 -14.949 -27.986  0.00  0.00      C2   N
ATOM   2278  H   LYS A 270     -21.508 -16.337 -22.493  0.00  0.00      C2   H
ATOM   2279  HA  LYS A 270     -22.145 -17.511 -24.220  0.00  0.00      C2   H
ATOM   2280  HB3 LYS A 270     -20.316 -18.658 -25.824  0.00  0.00      C2   H
ATOM   2281  HB2 LYS A 270     -19.164 -18.366 -24.563  0.00  0.00      C2   H
ATOM   2282  HG3 LYS A 270     -19.688 -15.944 -24.555  0.00  0.00      C2   H
ATOM   2283  HG2 LYS A 270     -20.923 -16.239 -25.707  0.00  0.00      C2   H
ATOM   2284  HD3 LYS A 270     -19.496 -16.735 -27.445  0.00  0.00      C2   H
ATOM   2285  HD2 LYS A 270     -18.138 -17.014 -26.293  0.00  0.00      C2   H
ATOM   2286  HE3 LYS A 270     -17.903 -14.423 -26.091  0.00  0.00      C2   H
ATOM   2287  HE2 LYS A 270     -19.381 -14.281 -27.055  0.00  0.00      C2   H
ATOM   2288  HZ1 LYS A 270     -17.664 -15.552 -28.784  0.00  0.00      C2   H
ATOM   2289  HZ2 LYS A 270     -17.320 -14.032 -28.357  0.00  0.00      C2   H
ATOM   2290  HZ3 LYS A 270     -16.620 -15.153 -27.581  0.00  0.00      C2   H
ATOM   2291  N   LYS A 271     -22.640 -19.396 -22.423  0.00  0.00      C2   N
ATOM   2292  CA  LYS A 271     -23.361 -20.618 -21.872  0.00  0.00      C2   C
ATOM   2293  C   LYS A 271     -24.300 -21.349 -22.810  0.00  0.00      C2   C
ATOM   2294  O   LYS A 271     -24.369 -22.581 -22.743  0.00  0.00      C2   O
ATOM   2295  CB  LYS A 271     -23.968 -20.404 -20.486  0.00  0.00      C2   C
ATOM   2296  CG  LYS A 271     -25.298 -19.574 -20.535  0.00  0.00      C2   C
ATOM   2297  CD  LYS A 271     -25.856 -19.092 -19.199  0.00  0.00      C2   C
ATOM   2298  CE  LYS A 271     -27.121 -18.208 -19.344  0.00  0.00      C2   C
ATOM   2299  NZ  LYS A 271     -28.286 -18.924 -19.897  0.00  0.00      C2   N
ATOM   2300  H   LYS A 271     -22.917 -18.488 -22.079  0.00  0.00      C2   H
ATOM   2301  HA  LYS A 271     -22.626 -21.419 -21.801  0.00  0.00      C2   H
ATOM   2302  HB3 LYS A 271     -23.289 -20.003 -19.733  0.00  0.00      C2   H
ATOM   2303  HB2 LYS A 271     -24.320 -21.348 -20.070  0.00  0.00      C2   H
ATOM   2304  HG3 LYS A 271     -26.028 -20.252 -20.977  0.00  0.00      C2   H
ATOM   2305  HG2 LYS A 271     -25.062 -18.745 -21.203  0.00  0.00      C2   H
ATOM   2306  HD3 LYS A 271     -25.069 -18.563 -18.661  0.00  0.00      C2   H
ATOM   2307  HD2 LYS A 271     -26.168 -19.911 -18.549  0.00  0.00      C2   H
ATOM   2308  HE3 LYS A 271     -26.975 -17.304 -19.935  0.00  0.00      C2   H
ATOM   2309  HE2 LYS A 271     -27.407 -18.044 -18.305  0.00  0.00      C2   H
ATOM   2310  HZ1 LYS A 271     -29.001 -18.256 -20.148  0.00  0.00      C2   H
ATOM   2311  HZ2 LYS A 271     -27.985 -19.351 -20.761  0.00  0.00      C2   H
ATOM   2312  HZ3 LYS A 271     -28.676 -19.635 -19.295  0.00  0.00      C2   H
ATOM   2313  N   ASP A 272     -25.100 -20.618 -23.585  0.00  0.00      C2   N
ATOM   2314  CA  ASP A 272     -26.062 -21.285 -24.567  0.00  0.00      C2   C
ATOM   2315  C   ASP A 272     -25.300 -21.838 -25.812  0.00  0.00      C2   C
ATOM   2316  O   ASP A 272     -25.769 -22.865 -26.282  0.00  0.00      C2   O
ATOM   2317  CB  ASP A 272     -27.353 -20.447 -24.961  0.00  0.00      C2   C
ATOM   2318  CG  ASP A 272     -28.058 -19.746 -23.764  0.00  0.00      C2   C
ATOM   2319  OD1 ASP A 272     -27.947 -20.057 -22.599  0.00  0.00      C2   O
ATOM   2320  OD2 ASP A 272     -28.862 -18.870 -24.149  0.00  0.00      C2   O
ATOM   2321  H   ASP A 272     -25.015 -19.613 -23.521  0.00  0.00      C2   H
ATOM   2322  HA  ASP A 272     -26.530 -22.150 -24.096  0.00  0.00      C2   H
ATOM   2323  HB3 ASP A 272     -28.116 -21.100 -25.384  0.00  0.00      C2   H
ATOM   2324  HB2 ASP A 272     -27.016 -19.710 -25.690  0.00  0.00      C2   H
ATOM   2325  N   LEU A 273     -24.168 -21.264 -26.168  0.00  0.00      C2   N
ATOM   2326  CA  LEU A 273     -23.310 -21.712 -27.311  0.00  0.00      C2   C
ATOM   2327  C   LEU A 273     -22.376 -22.781 -26.732  0.00  0.00      C2   C
ATOM   2328  O   LEU A 273     -22.043 -23.687 -27.477  0.00  0.00      C2   O
ATOM   2329  CB  LEU A 273     -22.596 -20.492 -27.975  0.00  0.00      C2   C
ATOM   2330  CG  LEU A 273     -21.710 -20.921 -29.168  0.00  0.00      C2   C
ATOM   2331  CD1 LEU A 273     -22.460 -21.129 -30.430  0.00  0.00      C2   C
ATOM   2332  CD2 LEU A 273     -20.643 -19.829 -29.439  0.00  0.00      C2   C
ATOM   2333  H   LEU A 273     -23.882 -20.483 -25.595  0.00  0.00      C2   H
ATOM   2334  HA  LEU A 273     -23.892 -22.243 -28.064  0.00  0.00      C2   H
ATOM   2335  HB3 LEU A 273     -21.921 -20.126 -27.202  0.00  0.00      C2   H
ATOM   2336  HB2 LEU A 273     -23.291 -19.685 -28.207  0.00  0.00      C2   H
ATOM   2337  HG  LEU A 273     -21.171 -21.866 -29.091  0.00  0.00      C2   H
ATOM   2338 HD11 LEU A 273     -22.316 -20.361 -31.191  0.00  0.00      C2   H
ATOM   2339 HD12 LEU A 273     -22.354 -22.143 -30.815  0.00  0.00      C2   H
ATOM   2340 HD13 LEU A 273     -23.523 -21.107 -30.192  0.00  0.00      C2   H
ATOM   2341 HD21 LEU A 273     -20.832 -18.838 -29.027  0.00  0.00      C2   H
ATOM   2342 HD22 LEU A 273     -19.654 -20.162 -29.123  0.00  0.00      C2   H
ATOM   2343 HD23 LEU A 273     -20.392 -19.546 -30.462  0.00  0.00      C2   H
ATOM   2344  N   PHE A 274     -21.997 -22.747 -25.465  0.00  0.00      C2   N
ATOM   2345  CA  PHE A 274     -21.372 -23.893 -24.819  0.00  0.00      C2   C
ATOM   2346  C   PHE A 274     -22.366 -25.172 -24.727  0.00  0.00      C2   C
ATOM   2347  O   PHE A 274     -21.887 -26.263 -25.157  0.00  0.00      C2   O
ATOM   2348  CB  PHE A 274     -20.883 -23.440 -23.386  0.00  0.00      C2   C
ATOM   2349  CG  PHE A 274     -20.325 -24.523 -22.562  0.00  0.00      C2   C
ATOM   2350  CD1 PHE A 274     -19.224 -25.274 -22.961  0.00  0.00      C2   C
ATOM   2351  CD2 PHE A 274     -20.966 -24.824 -21.340  0.00  0.00      C2   C
ATOM   2352  CE1 PHE A 274     -18.698 -26.327 -22.258  0.00  0.00      C2   C
ATOM   2353  CE2 PHE A 274     -20.343 -25.760 -20.492  0.00  0.00      C2   C
ATOM   2354  CZ  PHE A 274     -19.306 -26.570 -21.025  0.00  0.00      C2   C
ATOM   2355  H   PHE A 274     -22.229 -21.913 -24.946  0.00  0.00      C2   H
ATOM   2356  HA  PHE A 274     -20.503 -24.166 -25.417  0.00  0.00      C2   H
ATOM   2357  HB3 PHE A 274     -21.737 -22.984 -22.884  0.00  0.00      C2   H
ATOM   2358  HB2 PHE A 274     -20.040 -22.768 -23.545  0.00  0.00      C2   H
ATOM   2359  HD1 PHE A 274     -18.794 -25.136 -23.942  0.00  0.00      C2   H
ATOM   2360  HD2 PHE A 274     -21.796 -24.190 -21.065  0.00  0.00      C2   H
ATOM   2361  HE1 PHE A 274     -17.774 -26.815 -22.529  0.00  0.00      C2   H
ATOM   2362  HE2 PHE A 274     -20.738 -25.915 -19.499  0.00  0.00      C2   H
ATOM   2363  HZ  PHE A 274     -18.876 -27.371 -20.443  0.00  0.00      C2   H
ATOM   2364  N   GLU A 275     -23.649 -25.050 -24.239  0.00  0.00      C2   N
ATOM   2365  CA  GLU A 275     -24.691 -26.028 -24.121  0.00  0.00      C2   C
ATOM   2366  C   GLU A 275     -25.020 -26.709 -25.501  0.00  0.00      C2   C
ATOM   2367  O   GLU A 275     -25.207 -27.906 -25.536  0.00  0.00      C2   O
ATOM   2368  CB  GLU A 275     -26.027 -25.351 -23.597  0.00  0.00      C2   C
ATOM   2369  CG  GLU A 275     -27.315 -26.235 -23.403  0.00  0.00      C2   C
ATOM   2370  CD  GLU A 275     -28.664 -25.709 -23.833  0.00  0.00      C2   C
ATOM   2371  OE1 GLU A 275     -29.426 -26.430 -24.530  0.00  0.00      C2   O
ATOM   2372  OE2 GLU A 275     -28.929 -24.561 -23.405  0.00  0.00      C2   O
ATOM   2373  H   GLU A 275     -23.998 -24.172 -23.882  0.00  0.00      C2   H
ATOM   2374  HA  GLU A 275     -24.419 -26.793 -23.394  0.00  0.00      C2   H
ATOM   2375  HB3 GLU A 275     -26.181 -24.508 -24.270  0.00  0.00      C2   H
ATOM   2376  HB2 GLU A 275     -25.887 -24.823 -22.654  0.00  0.00      C2   H
ATOM   2377  HG3 GLU A 275     -27.476 -26.572 -22.379  0.00  0.00      C2   H
ATOM   2378  HG2 GLU A 275     -27.165 -27.175 -23.934  0.00  0.00      C2   H
ATOM   2379  N   GLU A 276     -25.035 -25.891 -26.575  0.00  0.00      C2   N
ATOM   2380  CA  GLU A 276     -25.260 -26.277 -27.969  0.00  0.00      C2   C
ATOM   2381  C   GLU A 276     -24.222 -27.318 -28.393  0.00  0.00      C2   C
ATOM   2382  O   GLU A 276     -24.539 -28.298 -29.058  0.00  0.00      C2   O
ATOM   2383  CB  GLU A 276     -25.325 -25.026 -28.916  0.00  0.00      C2   C
ATOM   2384  CG  GLU A 276     -25.508 -25.395 -30.386  0.00  0.00      C2   C
ATOM   2385  CD  GLU A 276     -25.928 -24.186 -31.269  0.00  0.00      C2   C
ATOM   2386  OE1 GLU A 276     -26.591 -23.243 -30.746  0.00  0.00      C2   O
ATOM   2387  OE2 GLU A 276     -25.641 -24.191 -32.491  0.00  0.00      C2   O
ATOM   2388  H   GLU A 276     -25.062 -24.925 -26.282  0.00  0.00      C2   H
ATOM   2389  HA  GLU A 276     -26.210 -26.807 -28.036  0.00  0.00      C2   H
ATOM   2390  HB3 GLU A 276     -24.534 -24.294 -28.755  0.00  0.00      C2   H
ATOM   2391  HB2 GLU A 276     -26.097 -24.341 -28.564  0.00  0.00      C2   H
ATOM   2392  HG3 GLU A 276     -26.364 -26.050 -30.548  0.00  0.00      C2   H
ATOM   2393  HG2 GLU A 276     -24.585 -25.770 -30.828  0.00  0.00      C2   H
ATOM   2394  N   LYS A 277     -22.956 -27.025 -28.110  0.00  0.00      C2   N
ATOM   2395  CA  LYS A 277     -21.796 -27.617 -28.672  0.00  0.00      C2   C
ATOM   2396  C   LYS A 277     -21.493 -28.935 -27.966  0.00  0.00      C2   C
ATOM   2397  O   LYS A 277     -21.019 -29.871 -28.583  0.00  0.00      C2   O
ATOM   2398  CB  LYS A 277     -20.643 -26.609 -28.728  0.00  0.00      C2   C
ATOM   2399  CG  LYS A 277     -20.870 -25.446 -29.659  0.00  0.00      C2   C
ATOM   2400  CD  LYS A 277     -20.594 -25.756 -31.147  0.00  0.00      C2   C
ATOM   2401  CE  LYS A 277     -20.765 -24.468 -31.965  0.00  0.00      C2   C
ATOM   2402  NZ  LYS A 277     -19.941 -24.578 -33.174  0.00  0.00      C2   N
ATOM   2403  H   LYS A 277     -22.728 -26.099 -27.779  0.00  0.00      C2   H
ATOM   2404  HA  LYS A 277     -21.907 -27.892 -29.721  0.00  0.00      C2   H
ATOM   2405  HB3 LYS A 277     -19.676 -26.988 -29.058  0.00  0.00      C2   H
ATOM   2406  HB2 LYS A 277     -20.624 -26.241 -27.703  0.00  0.00      C2   H
ATOM   2407  HG3 LYS A 277     -20.410 -24.498 -29.381  0.00  0.00      C2   H
ATOM   2408  HG2 LYS A 277     -21.939 -25.251 -29.570  0.00  0.00      C2   H
ATOM   2409  HD3 LYS A 277     -21.120 -26.587 -31.617  0.00  0.00      C2   H
ATOM   2410  HD2 LYS A 277     -19.572 -26.116 -31.262  0.00  0.00      C2   H
ATOM   2411  HE3 LYS A 277     -20.406 -23.656 -31.333  0.00  0.00      C2   H
ATOM   2412  HE2 LYS A 277     -21.825 -24.291 -32.146  0.00  0.00      C2   H
ATOM   2413  HZ1 LYS A 277     -19.880 -23.701 -33.671  0.00  0.00      C2   H
ATOM   2414  HZ2 LYS A 277     -18.973 -24.777 -32.963  0.00  0.00      C2   H
ATOM   2415  HZ3 LYS A 277     -20.364 -25.230 -33.819  0.00  0.00      C2   H
ATOM   2416  N   ILE A 278     -21.639 -29.021 -26.627  0.00  0.00      C2   N
ATOM   2417  CA  ILE A 278     -21.284 -30.163 -25.833  0.00  0.00      C2   C
ATOM   2418  C   ILE A 278     -22.067 -31.420 -26.307  0.00  0.00      C2   C
ATOM   2419  O   ILE A 278     -21.519 -32.537 -26.335  0.00  0.00      C2   O
ATOM   2420  CB  ILE A 278     -21.504 -29.851 -24.336  0.00  0.00      C2   C
ATOM   2421  CG1 ILE A 278     -21.117 -31.010 -23.373  0.00  0.00      C2   C
ATOM   2422  CG2 ILE A 278     -22.908 -29.395 -23.962  0.00  0.00      C2   C
ATOM   2423  CD1 ILE A 278     -19.815 -31.683 -23.635  0.00  0.00      C2   C
ATOM   2424  H   ILE A 278     -21.679 -28.217 -26.017  0.00  0.00      C2   H
ATOM   2425  HA  ILE A 278     -20.237 -30.366 -26.058  0.00  0.00      C2   H
ATOM   2426  HB  ILE A 278     -20.864 -29.060 -23.946  0.00  0.00      C2   H
ATOM   2427 HG13 ILE A 278     -21.882 -31.786 -23.408  0.00  0.00      C2   H
ATOM   2428 HG12 ILE A 278     -21.061 -30.745 -22.317  0.00  0.00      C2   H
ATOM   2429 HG21 ILE A 278     -23.138 -28.346 -24.146  0.00  0.00      C2   H
ATOM   2430 HG22 ILE A 278     -23.846 -29.874 -24.244  0.00  0.00      C2   H
ATOM   2431 HG23 ILE A 278     -23.025 -29.574 -22.893  0.00  0.00      C2   H
ATOM   2432 HD11 ILE A 278     -19.853 -32.411 -24.446  0.00  0.00      C2   H
ATOM   2433 HD12 ILE A 278     -18.971 -31.000 -23.732  0.00  0.00      C2   H
ATOM   2434 HD13 ILE A 278     -19.591 -32.321 -22.780  0.00  0.00      C2   H
ATOM   2435  N   LYS A 279     -23.312 -31.261 -26.750  0.00  0.00      C2   N
ATOM   2436  CA  LYS A 279     -24.206 -32.313 -27.246  0.00  0.00      C2   C
ATOM   2437  C   LYS A 279     -23.725 -32.934 -28.548  0.00  0.00      C2   C
ATOM   2438  O   LYS A 279     -24.575 -33.496 -29.241  0.00  0.00      C2   O
ATOM   2439  CB  LYS A 279     -25.543 -31.553 -27.417  0.00  0.00      C2   C
ATOM   2440  CG  LYS A 279     -26.218 -31.293 -26.083  0.00  0.00      C2   C
ATOM   2441  CD  LYS A 279     -27.699 -30.862 -26.077  0.00  0.00      C2   C
ATOM   2442  CE  LYS A 279     -28.076 -29.431 -26.570  0.00  0.00      C2   C
ATOM   2443  NZ  LYS A 279     -29.511 -29.293 -26.587  0.00  0.00      C2   N
ATOM   2444  H   LYS A 279     -23.637 -30.305 -26.754  0.00  0.00      C2   H
ATOM   2445  HA  LYS A 279     -24.269 -33.070 -26.464  0.00  0.00      C2   H
ATOM   2446  HB3 LYS A 279     -26.291 -32.094 -27.996  0.00  0.00      C2   H
ATOM   2447  HB2 LYS A 279     -25.353 -30.598 -27.907  0.00  0.00      C2   H
ATOM   2448  HG3 LYS A 279     -25.652 -30.540 -25.535  0.00  0.00      C2   H
ATOM   2449  HG2 LYS A 279     -26.195 -32.132 -25.388  0.00  0.00      C2   H
ATOM   2450  HD3 LYS A 279     -28.099 -31.055 -25.082  0.00  0.00      C2   H
ATOM   2451  HD2 LYS A 279     -28.228 -31.681 -26.566  0.00  0.00      C2   H
ATOM   2452  HE3 LYS A 279     -27.676 -29.308 -27.577  0.00  0.00      C2   H
ATOM   2453  HE2 LYS A 279     -27.669 -28.570 -26.040  0.00  0.00      C2   H
ATOM   2454  HZ1 LYS A 279     -29.921 -29.997 -27.183  0.00  0.00      C2   H
ATOM   2455  HZ2 LYS A 279     -29.897 -29.396 -25.659  0.00  0.00      C2   H
ATOM   2456  HZ3 LYS A 279     -29.779 -28.362 -26.872  0.00  0.00      C2   H
ATOM   2457  N   LYS A 280     -22.493 -32.706 -28.986  0.00  0.00      C2   N
ATOM   2458  CA  LYS A 280     -21.870 -33.090 -30.238  0.00  0.00      C2   C
ATOM   2459  C   LYS A 280     -20.360 -33.160 -30.221  0.00  0.00      C2   C
ATOM   2460  O   LYS A 280     -19.804 -34.063 -30.823  0.00  0.00      C2   O
ATOM   2461  CB  LYS A 280     -22.514 -32.381 -31.476  0.00  0.00      C2   C
ATOM   2462  CG  LYS A 280     -22.661 -30.834 -31.426  0.00  0.00      C2   C
ATOM   2463  CD  LYS A 280     -23.321 -30.327 -32.692  0.00  0.00      C2   C
ATOM   2464  CE  LYS A 280     -22.948 -28.885 -32.953  0.00  0.00      C2   C
ATOM   2465  NZ  LYS A 280     -23.783 -28.317 -33.970  0.00  0.00      C2   N
ATOM   2466  H   LYS A 280     -21.953 -32.110 -28.375  0.00  0.00      C2   H
ATOM   2467  HA  LYS A 280     -22.138 -34.135 -30.395  0.00  0.00      C2   H
ATOM   2468  HB3 LYS A 280     -23.415 -32.946 -31.716  0.00  0.00      C2   H
ATOM   2469  HB2 LYS A 280     -21.889 -32.676 -32.319  0.00  0.00      C2   H
ATOM   2470  HG3 LYS A 280     -21.718 -30.347 -31.178  0.00  0.00      C2   H
ATOM   2471  HG2 LYS A 280     -23.277 -30.428 -30.624  0.00  0.00      C2   H
ATOM   2472  HD3 LYS A 280     -24.376 -30.489 -32.469  0.00  0.00      C2   H
ATOM   2473  HD2 LYS A 280     -22.973 -30.929 -33.532  0.00  0.00      C2   H
ATOM   2474  HE3 LYS A 280     -21.936 -28.815 -33.353  0.00  0.00      C2   H
ATOM   2475  HE2 LYS A 280     -22.983 -28.320 -32.021  0.00  0.00      C2   H
ATOM   2476  HZ1 LYS A 280     -23.649 -27.320 -34.061  0.00  0.00      C2   H
ATOM   2477  HZ2 LYS A 280     -23.543 -28.714 -34.867  0.00  0.00      C2   H
ATOM   2478  HZ3 LYS A 280     -24.755 -28.447 -33.728  0.00  0.00      C2   H
ATOM   2479  N   SER A 281     -19.741 -32.197 -29.512  0.00  0.00      C2   N
ATOM   2480  CA  SER A 281     -18.320 -32.165 -29.273  0.00  0.00      C2   C
ATOM   2481  C   SER A 281     -18.151 -32.342 -27.727  0.00  0.00      C2   C
ATOM   2482  O   SER A 281     -18.293 -31.389 -27.013  0.00  0.00      C2   O
ATOM   2483  CB  SER A 281     -17.885 -30.735 -29.705  0.00  0.00      C2   C
ATOM   2484  OG  SER A 281     -16.569 -30.360 -29.376  0.00  0.00      C2   O
ATOM   2485  H   SER A 281     -20.357 -31.571 -29.015  0.00  0.00      C2   H
ATOM   2486  HA  SER A 281     -17.777 -32.926 -29.834  0.00  0.00      C2   H
ATOM   2487  HB3 SER A 281     -18.555 -29.955 -29.345  0.00  0.00      C2   H
ATOM   2488  HB2 SER A 281     -17.941 -30.710 -30.793  0.00  0.00      C2   H
ATOM   2489  HG  SER A 281     -16.416 -29.415 -29.442  0.00  0.00      C2   H
ATOM   2490  N   PRO A 282     -17.790 -33.546 -27.297  0.00  0.00      C2   N
ATOM   2491  CA  PRO A 282     -17.196 -33.798 -25.943  0.00  0.00      C2   C
ATOM   2492  C   PRO A 282     -16.051 -32.825 -25.443  0.00  0.00      C2   C
ATOM   2493  O   PRO A 282     -15.195 -32.312 -26.247  0.00  0.00      C2   O
ATOM   2494  CB  PRO A 282     -16.755 -35.267 -26.082  0.00  0.00      C2   C
ATOM   2495  CG  PRO A 282     -17.677 -35.881 -27.102  0.00  0.00      C2   C
ATOM   2496  CD  PRO A 282     -17.685 -34.764 -28.116  0.00  0.00      C2   C
ATOM   2497  HA  PRO A 282     -18.103 -33.715 -25.343  0.00  0.00      C2   H
ATOM   2498  HB3 PRO A 282     -16.857 -35.858 -25.171  0.00  0.00      C2   H
ATOM   2499  HB2 PRO A 282     -15.710 -35.369 -26.376  0.00  0.00      C2   H
ATOM   2500  HG3 PRO A 282     -18.660 -36.056 -26.665  0.00  0.00      C2   H
ATOM   2501  HG2 PRO A 282     -17.367 -36.863 -27.459  0.00  0.00      C2   H
ATOM   2502  HD2 PRO A 282     -16.760 -34.725 -28.693  0.00  0.00      C2   H
ATOM   2503  HD3 PRO A 282     -18.463 -34.960 -28.854  0.00  0.00      C2   H
ATOM   2504  N   LEU A 283     -16.082 -32.524 -24.119  0.00  0.00      C2   N
ATOM   2505  CA  LEU A 283     -15.068 -31.750 -23.356  0.00  0.00      C2   C
ATOM   2506  C   LEU A 283     -13.633 -32.297 -23.254  0.00  0.00      C2   C
ATOM   2507  O   LEU A 283     -12.710 -31.522 -22.949  0.00  0.00      C2   O
ATOM   2508  CB  LEU A 283     -15.661 -31.527 -21.935  0.00  0.00      C2   C
ATOM   2509  CG  LEU A 283     -15.024 -30.420 -21.054  0.00  0.00      C2   C
ATOM   2510  CD1 LEU A 283     -15.155 -29.021 -21.751  0.00  0.00      C2   C
ATOM   2511  CD2 LEU A 283     -15.427 -30.448 -19.554  0.00  0.00      C2   C
ATOM   2512  H   LEU A 283     -16.728 -33.086 -23.583  0.00  0.00      C2   H
ATOM   2513  HA  LEU A 283     -14.992 -30.822 -23.922  0.00  0.00      C2   H
ATOM   2514  HB3 LEU A 283     -15.567 -32.410 -21.303  0.00  0.00      C2   H
ATOM   2515  HB2 LEU A 283     -16.719 -31.267 -21.914  0.00  0.00      C2   H
ATOM   2516  HG  LEU A 283     -13.961 -30.661 -21.086  0.00  0.00      C2   H
ATOM   2517 HD11 LEU A 283     -16.106 -28.933 -22.277  0.00  0.00      C2   H
ATOM   2518 HD12 LEU A 283     -15.177 -28.215 -21.018  0.00  0.00      C2   H
ATOM   2519 HD13 LEU A 283     -14.366 -28.813 -22.474  0.00  0.00      C2   H
ATOM   2520 HD21 LEU A 283     -15.132 -29.587 -18.954  0.00  0.00      C2   H
ATOM   2521 HD22 LEU A 283     -16.504 -30.544 -19.413  0.00  0.00      C2   H
ATOM   2522 HD23 LEU A 283     -15.019 -31.375 -19.151  0.00  0.00      C2   H
ATOM   2523  N   THR A 284     -13.446 -33.548 -23.555  0.00  0.00      C2   N
ATOM   2524  CA  THR A 284     -12.122 -34.125 -23.616  0.00  0.00      C2   C
ATOM   2525  C   THR A 284     -11.156 -33.574 -24.733  0.00  0.00      C2   C
ATOM   2526  O   THR A 284      -9.922 -33.810 -24.642  0.00  0.00      C2   O
ATOM   2527  CB  THR A 284     -12.316 -35.621 -24.003  0.00  0.00      C2   C
ATOM   2528  OG1 THR A 284     -12.927 -35.799 -25.283  0.00  0.00      C2   O
ATOM   2529  CG2 THR A 284     -13.125 -36.507 -22.984  0.00  0.00      C2   C
ATOM   2530  H   THR A 284     -14.113 -34.125 -24.046  0.00  0.00      C2   H
ATOM   2531  HA  THR A 284     -11.638 -34.178 -22.641  0.00  0.00      C2   H
ATOM   2532  HB  THR A 284     -11.325 -36.071 -24.060  0.00  0.00      C2   H
ATOM   2533  HG1 THR A 284     -13.245 -36.697 -25.396  0.00  0.00      C2   H
ATOM   2534 HG21 THR A 284     -12.977 -37.562 -23.214  0.00  0.00      C2   H
ATOM   2535 HG22 THR A 284     -12.729 -36.445 -21.970  0.00  0.00      C2   H
ATOM   2536 HG23 THR A 284     -14.138 -36.142 -23.153  0.00  0.00      C2   H
ATOM   2537  N   ILE A 285     -11.686 -32.773 -25.607  0.00  0.00      C2   N
ATOM   2538  CA  ILE A 285     -10.811 -31.988 -26.546  0.00  0.00      C2   C
ATOM   2539  C   ILE A 285     -10.001 -30.849 -25.839  0.00  0.00      C2   C
ATOM   2540  O   ILE A 285      -8.930 -30.501 -26.285  0.00  0.00      C2   O
ATOM   2541  CB  ILE A 285     -11.631 -31.304 -27.730  0.00  0.00      C2   C
ATOM   2542  CG1 ILE A 285     -10.726 -30.666 -28.813  0.00  0.00      C2   C
ATOM   2543  CG2 ILE A 285     -12.737 -30.375 -27.268  0.00  0.00      C2   C
ATOM   2544  CD1 ILE A 285     -11.372 -30.715 -30.304  0.00  0.00      C2   C
ATOM   2545  H   ILE A 285     -12.674 -32.569 -25.661  0.00  0.00      C2   H
ATOM   2546  HA  ILE A 285     -10.114 -32.664 -27.041  0.00  0.00      C2   H
ATOM   2547  HB  ILE A 285     -12.272 -32.078 -28.151  0.00  0.00      C2   H
ATOM   2548 HG13 ILE A 285      -9.745 -31.137 -28.880  0.00  0.00      C2   H
ATOM   2549 HG12 ILE A 285     -10.535 -29.628 -28.541  0.00  0.00      C2   H
ATOM   2550 HG21 ILE A 285     -12.291 -29.446 -26.913  0.00  0.00      C2   H
ATOM   2551 HG22 ILE A 285     -13.321 -30.125 -28.154  0.00  0.00      C2   H
ATOM   2552 HG23 ILE A 285     -13.343 -30.672 -26.412  0.00  0.00      C2   H
ATOM   2553 HD11 ILE A 285     -12.450 -30.631 -30.441  0.00  0.00      C2   H
ATOM   2554 HD12 ILE A 285     -10.864 -29.992 -30.941  0.00  0.00      C2   H
ATOM   2555 HD13 ILE A 285     -11.284 -31.745 -30.650  0.00  0.00      C2   H
ATOM   2556  N   CYS A 286     -10.511 -30.475 -24.647  0.00  0.00      C2   N
ATOM   2557  CA  CYS A 286      -9.945 -29.384 -23.784  0.00  0.00      C2   C
ATOM   2558  C   CYS A 286      -9.461 -29.933 -22.363  0.00  0.00      C2   C
ATOM   2559  O   CYS A 286      -8.539 -29.397 -21.767  0.00  0.00      C2   O
ATOM   2560  CB  CYS A 286     -10.963 -28.226 -23.606  0.00  0.00      C2   C
ATOM   2561  SG  CYS A 286     -10.215 -26.776 -22.641  0.00  0.00      C2   S
ATOM   2562  H   CYS A 286     -11.400 -30.881 -24.393  0.00  0.00      C2   H
ATOM   2563  HA  CYS A 286      -9.040 -28.891 -24.138  0.00  0.00      C2   H
ATOM   2564  HB3 CYS A 286     -11.957 -28.512 -23.260  0.00  0.00      C2   H
ATOM   2565  HB2 CYS A 286     -11.135 -27.942 -24.644  0.00  0.00      C2   H
ATOM   2566  HG  CYS A 286     -10.593 -27.202 -21.433  0.00  0.00      C2   H
ATOM   2567  N   TYR A 287     -10.212 -30.961 -21.853  0.00  0.00      C2   N
ATOM   2568  CA  TYR A 287      -9.956 -31.557 -20.549  0.00  0.00      C2   C
ATOM   2569  C   TYR A 287     -10.148 -33.109 -20.571  0.00  0.00      C2   C
ATOM   2570  O   TYR A 287     -11.143 -33.627 -20.099  0.00  0.00      C2   O
ATOM   2571  CB  TYR A 287     -10.900 -30.919 -19.463  0.00  0.00      C2   C
ATOM   2572  CG  TYR A 287     -10.843 -29.409 -19.211  0.00  0.00      C2   C
ATOM   2573  CD1 TYR A 287      -9.644 -28.763 -18.913  0.00  0.00      C2   C
ATOM   2574  CD2 TYR A 287     -12.054 -28.705 -19.191  0.00  0.00      C2   C
ATOM   2575  CE1 TYR A 287      -9.644 -27.361 -18.805  0.00  0.00      C2   C
ATOM   2576  CE2 TYR A 287     -12.046 -27.339 -19.018  0.00  0.00      C2   C
ATOM   2577  CZ  TYR A 287     -10.832 -26.678 -18.999  0.00  0.00      C2   C
ATOM   2578  OH  TYR A 287     -10.946 -25.321 -19.003  0.00  0.00      C2   O
ATOM   2579  H   TYR A 287     -10.911 -31.309 -22.494  0.00  0.00      C2   H
ATOM   2580  HA  TYR A 287      -8.981 -31.345 -20.111  0.00  0.00      C2   H
ATOM   2581  HB3 TYR A 287     -10.871 -31.437 -18.504  0.00  0.00      C2   H
ATOM   2582  HB2 TYR A 287     -11.885 -31.039 -19.914  0.00  0.00      C2   H
ATOM   2583  HD1 TYR A 287      -8.684 -29.253 -18.852  0.00  0.00      C2   H
ATOM   2584  HD2 TYR A 287     -13.008 -29.167 -19.396  0.00  0.00      C2   H
ATOM   2585  HE1 TYR A 287      -8.698 -26.857 -18.673  0.00  0.00      C2   H
ATOM   2586  HE2 TYR A 287     -13.015 -26.886 -19.168  0.00  0.00      C2   H
ATOM   2587  HH  TYR A 287     -10.165 -24.962 -19.432  0.00  0.00      C2   H
ATOM   2588  N   PRO A 288      -9.122 -33.852 -21.069  0.00  0.00      C2   N
ATOM   2589  CA  PRO A 288      -9.161 -35.384 -21.261  0.00  0.00      C2   C
ATOM   2590  C   PRO A 288      -9.778 -36.250 -20.158  0.00  0.00      C2   C
ATOM   2591  O   PRO A 288     -10.480 -37.178 -20.485  0.00  0.00      C2   O
ATOM   2592  CB  PRO A 288      -7.717 -35.818 -21.539  0.00  0.00      C2   C
ATOM   2593  CG  PRO A 288      -7.206 -34.591 -22.300  0.00  0.00      C2   C
ATOM   2594  CD  PRO A 288      -7.915 -33.344 -21.702  0.00  0.00      C2   C
ATOM   2595  HA  PRO A 288      -9.635 -35.597 -22.219  0.00  0.00      C2   H
ATOM   2596  HB3 PRO A 288      -7.566 -36.654 -22.221  0.00  0.00      C2   H
ATOM   2597  HB2 PRO A 288      -7.193 -35.925 -20.589  0.00  0.00      C2   H
ATOM   2598  HG3 PRO A 288      -7.489 -34.753 -23.340  0.00  0.00      C2   H
ATOM   2599  HG2 PRO A 288      -6.125 -34.467 -22.250  0.00  0.00      C2   H
ATOM   2600  HD2 PRO A 288      -7.216 -32.848 -21.029  0.00  0.00      C2   H
ATOM   2601  HD3 PRO A 288      -8.043 -32.562 -22.451  0.00  0.00      C2   H
ATOM   2602  N   GLU A 289      -9.480 -35.945 -18.890  0.00  0.00      C2   N
ATOM   2603  CA  GLU A 289      -9.832 -36.725 -17.704  0.00  0.00      C2   C
ATOM   2604  C   GLU A 289     -11.325 -36.595 -17.342  0.00  0.00      C2   C
ATOM   2605  O   GLU A 289     -11.790 -37.266 -16.453  0.00  0.00      C2   O
ATOM   2606  CB  GLU A 289      -8.959 -36.263 -16.569  0.00  0.00      C2   C
ATOM   2607  CG  GLU A 289      -7.393 -36.509 -16.738  0.00  0.00      C2   C
ATOM   2608  CD  GLU A 289      -6.583 -35.510 -17.480  0.00  0.00      C2   C
ATOM   2609  OE1 GLU A 289      -5.419 -35.847 -17.774  0.00  0.00      C2   O
ATOM   2610  OE2 GLU A 289      -7.040 -34.417 -17.855  0.00  0.00      C2   O
ATOM   2611  H   GLU A 289      -8.792 -35.238 -18.673  0.00  0.00      C2   H
ATOM   2612  HA  GLU A 289      -9.366 -37.691 -17.898  0.00  0.00      C2   H
ATOM   2613  HB3 GLU A 289      -9.298 -36.756 -15.658  0.00  0.00      C2   H
ATOM   2614  HB2 GLU A 289      -9.284 -35.227 -16.476  0.00  0.00      C2   H
ATOM   2615  HG3 GLU A 289      -7.189 -37.487 -17.172  0.00  0.00      C2   H
ATOM   2616  HG2 GLU A 289      -6.823 -36.523 -15.809  0.00  0.00      C2   H
ATOM   2617  N   TYR A 290     -12.043 -35.738 -18.013  0.00  0.00      C2   N
ATOM   2618  CA  TYR A 290     -13.516 -35.466 -17.788  0.00  0.00      C2   C
ATOM   2619  C   TYR A 290     -14.366 -36.696 -17.970  0.00  0.00      C2   C
ATOM   2620  O   TYR A 290     -14.676 -37.153 -19.069  0.00  0.00      C2   O
ATOM   2621  CB  TYR A 290     -14.079 -34.316 -18.599  0.00  0.00      C2   C
ATOM   2622  CG  TYR A 290     -15.584 -34.043 -18.530  0.00  0.00      C2   C
ATOM   2623  CD1 TYR A 290     -16.182 -33.579 -17.360  0.00  0.00      C2   C
ATOM   2624  CD2 TYR A 290     -16.398 -34.525 -19.594  0.00  0.00      C2   C
ATOM   2625  CE1 TYR A 290     -17.596 -33.505 -17.310  0.00  0.00      C2   C
ATOM   2626  CE2 TYR A 290     -17.775 -34.460 -19.525  0.00  0.00      C2   C
ATOM   2627  CZ  TYR A 290     -18.368 -33.904 -18.423  0.00  0.00      C2   C
ATOM   2628  OH  TYR A 290     -19.698 -33.710 -18.343  0.00  0.00      C2   O
ATOM   2629  H   TYR A 290     -11.654 -35.215 -18.785  0.00  0.00      C2   H
ATOM   2630  HA  TYR A 290     -13.649 -35.093 -16.773  0.00  0.00      C2   H
ATOM   2631  HB3 TYR A 290     -13.953 -34.494 -19.667  0.00  0.00      C2   H
ATOM   2632  HB2 TYR A 290     -13.496 -33.417 -18.400  0.00  0.00      C2   H
ATOM   2633  HD1 TYR A 290     -15.545 -33.376 -16.511  0.00  0.00      C2   H
ATOM   2634  HD2 TYR A 290     -16.095 -34.890 -20.565  0.00  0.00      C2   H
ATOM   2635  HE1 TYR A 290     -18.115 -33.285 -16.389  0.00  0.00      C2   H
ATOM   2636  HE2 TYR A 290     -18.397 -34.742 -20.362  0.00  0.00      C2   H
ATOM   2637  HH  TYR A 290     -20.199 -34.162 -19.025  0.00  0.00      C2   H
ATOM   2638  N   ALA A 291     -14.746 -37.334 -16.825  0.00  0.00      C2   N
ATOM   2639  CA  ALA A 291     -15.551 -38.584 -16.601  0.00  0.00      C2   C
ATOM   2640  C   ALA A 291     -17.107 -38.409 -16.778  0.00  0.00      C2   C
ATOM   2641  O   ALA A 291     -17.853 -39.385 -16.652  0.00  0.00      C2   O
ATOM   2642  CB  ALA A 291     -15.090 -39.510 -15.446  0.00  0.00      C2   C
ATOM   2643  H   ALA A 291     -14.369 -36.845 -16.026  0.00  0.00      C2   H
ATOM   2644  HA  ALA A 291     -15.309 -39.143 -17.505  0.00  0.00      C2   H
ATOM   2645  HB1 ALA A 291     -14.041 -39.757 -15.609  0.00  0.00      C2   H
ATOM   2646  HB2 ALA A 291     -15.124 -38.956 -14.507  0.00  0.00      C2   H
ATOM   2647  HB3 ALA A 291     -15.717 -40.401 -15.435  0.00  0.00      C2   H
ATOM   2648  N   GLY A 292     -17.604 -37.170 -16.960  0.00  0.00      C2   N
ATOM   2649  CA  GLY A 292     -19.019 -37.016 -16.983  0.00  0.00      C2   C
ATOM   2650  C   GLY A 292     -19.630 -37.336 -18.360  0.00  0.00      C2   C
ATOM   2651  O   GLY A 292     -18.879 -37.772 -19.264  0.00  0.00      C2   O
ATOM   2652  H   GLY A 292     -16.998 -36.416 -17.254  0.00  0.00      C2   H
ATOM   2653  HA3 GLY A 292     -19.210 -35.976 -16.720  0.00  0.00      C2   H
ATOM   2654  HA2 GLY A 292     -19.617 -37.529 -16.230  0.00  0.00      C2   H
ATOM   2655  N   SER A 293     -20.911 -37.049 -18.481  0.00  0.00      C2   N
ATOM   2656  CA  SER A 293     -21.694 -37.130 -19.737  0.00  0.00      C2   C
ATOM   2657  C   SER A 293     -21.575 -35.804 -20.553  0.00  0.00      C2   C
ATOM   2658  O   SER A 293     -21.129 -34.785 -20.018  0.00  0.00      C2   O
ATOM   2659  CB  SER A 293     -23.044 -37.572 -19.279  0.00  0.00      C2   C
ATOM   2660  OG  SER A 293     -23.802 -36.595 -18.601  0.00  0.00      C2   O
ATOM   2661  H   SER A 293     -21.385 -36.551 -17.741  0.00  0.00      C2   H
ATOM   2662  HA  SER A 293     -21.307 -37.904 -20.400  0.00  0.00      C2   H
ATOM   2663  HB3 SER A 293     -22.953 -38.528 -18.764  0.00  0.00      C2   H
ATOM   2664  HB2 SER A 293     -23.660 -37.850 -20.135  0.00  0.00      C2   H
ATOM   2665  HG  SER A 293     -23.683 -36.590 -17.649  0.00  0.00      C2   H
ATOM   2666  N   ASN A 294     -21.974 -35.850 -21.820  0.00  0.00      C2   N
ATOM   2667  CA  ASN A 294     -21.998 -34.760 -22.813  0.00  0.00      C2   C
ATOM   2668  C   ASN A 294     -23.284 -34.027 -22.588  0.00  0.00      C2   C
ATOM   2669  O   ASN A 294     -24.196 -33.941 -23.412  0.00  0.00      C2   O
ATOM   2670  CB  ASN A 294     -21.923 -35.364 -24.268  0.00  0.00      C2   C
ATOM   2671  CG  ASN A 294     -20.689 -36.108 -24.745  0.00  0.00      C2   C
ATOM   2672  OD1 ASN A 294     -19.621 -36.028 -24.193  0.00  0.00      C2   O
ATOM   2673  ND2 ASN A 294     -20.834 -36.904 -25.804  0.00  0.00      C2   N
ATOM   2674  H   ASN A 294     -22.405 -36.691 -22.175  0.00  0.00      C2   H
ATOM   2675  HA  ASN A 294     -21.209 -34.011 -22.751  0.00  0.00      C2   H
ATOM   2676  HB3 ASN A 294     -21.852 -34.425 -24.817  0.00  0.00      C2   H
ATOM   2677  HB2 ASN A 294     -22.819 -35.871 -24.628  0.00  0.00      C2   H
ATOM   2678 HD22 ASN A 294     -20.133 -37.547 -26.141  0.00  0.00      C2   H
ATOM   2679 HD21 ASN A 294     -21.717 -36.917 -26.295  0.00  0.00      C2   H
ATOM   2680  N   THR A 295     -23.376 -33.320 -21.427  0.00  0.00      C2   N
ATOM   2681  CA  THR A 295     -24.520 -32.492 -21.114  0.00  0.00      C2   C
ATOM   2682  C   THR A 295     -23.987 -31.289 -20.338  0.00  0.00      C2   C
ATOM   2683  O   THR A 295     -22.912 -31.370 -19.716  0.00  0.00      C2   O
ATOM   2684  CB  THR A 295     -25.667 -33.221 -20.293  0.00  0.00      C2   C
ATOM   2685  OG1 THR A 295     -26.880 -32.560 -20.380  0.00  0.00      C2   O
ATOM   2686  CG2 THR A 295     -25.313 -33.468 -18.814  0.00  0.00      C2   C
ATOM   2687  H   THR A 295     -22.654 -33.331 -20.721  0.00  0.00      C2   H
ATOM   2688  HA  THR A 295     -24.927 -32.152 -22.067  0.00  0.00      C2   H
ATOM   2689  HB  THR A 295     -25.762 -34.257 -20.619  0.00  0.00      C2   H
ATOM   2690  HG1 THR A 295     -27.041 -32.579 -21.326  0.00  0.00      C2   H
ATOM   2691 HG21 THR A 295     -24.304 -33.696 -18.471  0.00  0.00      C2   H
ATOM   2692 HG22 THR A 295     -25.510 -32.609 -18.173  0.00  0.00      C2   H
ATOM   2693 HG23 THR A 295     -25.943 -34.285 -18.463  0.00  0.00      C2   H
ATOM   2694  N   TYR A 296     -24.687 -30.169 -20.488  0.00  0.00      C2   N
ATOM   2695  CA  TYR A 296     -24.530 -28.798 -20.004  0.00  0.00      C2   C
ATOM   2696  C   TYR A 296     -24.062 -28.721 -18.489  0.00  0.00      C2   C
ATOM   2697  O   TYR A 296     -22.980 -28.180 -18.197  0.00  0.00      C2   O
ATOM   2698  CB  TYR A 296     -25.891 -28.112 -20.290  0.00  0.00      C2   C
ATOM   2699  CG  TYR A 296     -26.033 -26.658 -19.768  0.00  0.00      C2   C
ATOM   2700  CD1 TYR A 296     -24.913 -25.818 -19.830  0.00  0.00      C2   C
ATOM   2701  CD2 TYR A 296     -27.277 -26.251 -19.285  0.00  0.00      C2   C
ATOM   2702  CE1 TYR A 296     -25.076 -24.474 -19.362  0.00  0.00      C2   C
ATOM   2703  CE2 TYR A 296     -27.413 -24.891 -18.790  0.00  0.00      C2   C
ATOM   2704  CZ  TYR A 296     -26.280 -24.022 -18.835  0.00  0.00      C2   C
ATOM   2705  OH  TYR A 296     -26.324 -22.823 -18.189  0.00  0.00      C2   O
ATOM   2706  H   TYR A 296     -25.597 -30.262 -20.917  0.00  0.00      C2   H
ATOM   2707  HA  TYR A 296     -23.778 -28.342 -20.647  0.00  0.00      C2   H
ATOM   2708  HB3 TYR A 296     -26.718 -28.731 -19.942  0.00  0.00      C2   H
ATOM   2709  HB2 TYR A 296     -26.111 -28.013 -21.353  0.00  0.00      C2   H
ATOM   2710  HD1 TYR A 296     -23.976 -26.102 -20.287  0.00  0.00      C2   H
ATOM   2711  HD2 TYR A 296     -28.116 -26.925 -19.377  0.00  0.00      C2   H
ATOM   2712  HE1 TYR A 296     -24.401 -23.633 -19.433  0.00  0.00      C2   H
ATOM   2713  HE2 TYR A 296     -28.353 -24.495 -18.437  0.00  0.00      C2   H
ATOM   2714  HH  TYR A 296     -27.227 -22.498 -18.230  0.00  0.00      C2   H
ATOM   2715  N   GLU A 297     -24.860 -29.375 -17.610  0.00  0.00      C2   N
ATOM   2716  CA  GLU A 297     -24.759 -29.102 -16.144  0.00  0.00      C2   C
ATOM   2717  C   GLU A 297     -23.582 -29.886 -15.563  0.00  0.00      C2   C
ATOM   2718  O   GLU A 297     -23.019 -29.401 -14.608  0.00  0.00      C2   O
ATOM   2719  CB  GLU A 297     -26.076 -29.527 -15.535  0.00  0.00      C2   C
ATOM   2720  CG  GLU A 297     -27.100 -28.478 -16.003  0.00  0.00      C2   C
ATOM   2721  CD  GLU A 297     -28.481 -28.526 -15.364  0.00  0.00      C2   C
ATOM   2722  OE1 GLU A 297     -29.394 -27.757 -15.640  0.00  0.00      C2   O
ATOM   2723  OE2 GLU A 297     -28.604 -29.385 -14.455  0.00  0.00      C2   O
ATOM   2724  H   GLU A 297     -25.607 -29.944 -17.981  0.00  0.00      C2   H
ATOM   2725  HA  GLU A 297     -24.532 -28.047 -15.988  0.00  0.00      C2   H
ATOM   2726  HB3 GLU A 297     -25.861 -29.401 -14.473  0.00  0.00      C2   H
ATOM   2727  HB2 GLU A 297     -26.411 -30.550 -15.704  0.00  0.00      C2   H
ATOM   2728  HG3 GLU A 297     -27.356 -28.690 -17.041  0.00  0.00      C2   H
ATOM   2729  HG2 GLU A 297     -26.681 -27.487 -15.824  0.00  0.00      C2   H
ATOM   2730  N   GLU A 298     -23.249 -31.008 -16.129  0.00  0.00      C2   N
ATOM   2731  CA  GLU A 298     -22.082 -31.825 -15.710  0.00  0.00      C2   C
ATOM   2732  C   GLU A 298     -20.728 -31.387 -16.316  0.00  0.00      C2   C
ATOM   2733  O   GLU A 298     -19.694 -31.507 -15.615  0.00  0.00      C2   O
ATOM   2734  CB  GLU A 298     -22.190 -33.417 -16.085  0.00  0.00      C2   C
ATOM   2735  CG  GLU A 298     -23.557 -33.973 -15.697  0.00  0.00      C2   C
ATOM   2736  CD  GLU A 298     -23.633 -35.525 -15.648  0.00  0.00      C2   C
ATOM   2737  OE1 GLU A 298     -24.484 -36.060 -14.883  0.00  0.00      C2   O
ATOM   2738  OE2 GLU A 298     -22.638 -36.136 -16.102  0.00  0.00      C2   O
ATOM   2739  H   GLU A 298     -23.676 -31.320 -16.989  0.00  0.00      C2   H
ATOM   2740  HA  GLU A 298     -22.021 -31.834 -14.622  0.00  0.00      C2   H
ATOM   2741  HB3 GLU A 298     -21.433 -33.961 -15.520  0.00  0.00      C2   H
ATOM   2742  HB2 GLU A 298     -22.058 -33.543 -17.160  0.00  0.00      C2   H
ATOM   2743  HG3 GLU A 298     -24.397 -33.628 -16.301  0.00  0.00      C2   H
ATOM   2744  HG2 GLU A 298     -23.780 -33.521 -14.731  0.00  0.00      C2   H
ATOM   2745  N   ALA A 299     -20.742 -30.833 -17.541  0.00  0.00      C2   N
ATOM   2746  CA  ALA A 299     -19.573 -30.176 -18.118  0.00  0.00      C2   C
ATOM   2747  C   ALA A 299     -19.182 -28.880 -17.332  0.00  0.00      C2   C
ATOM   2748  O   ALA A 299     -18.006 -28.787 -16.970  0.00  0.00      C2   O
ATOM   2749  CB  ALA A 299     -19.828 -29.820 -19.587  0.00  0.00      C2   C
ATOM   2750  H   ALA A 299     -21.584 -30.900 -18.095  0.00  0.00      C2   H
ATOM   2751  HA  ALA A 299     -18.684 -30.803 -18.048  0.00  0.00      C2   H
ATOM   2752  HB1 ALA A 299     -20.541 -30.503 -20.049  0.00  0.00      C2   H
ATOM   2753  HB2 ALA A 299     -20.363 -28.884 -19.747  0.00  0.00      C2   H
ATOM   2754  HB3 ALA A 299     -18.881 -29.707 -20.115  0.00  0.00      C2   H
ATOM   2755  N   ALA A 300     -20.159 -27.976 -17.037  0.00  0.00      C2   N
ATOM   2756  CA  ALA A 300     -20.202 -26.793 -16.166  0.00  0.00      C2   C
ATOM   2757  C   ALA A 300     -19.453 -26.985 -14.821  0.00  0.00      C2   C
ATOM   2758  O   ALA A 300     -18.553 -26.242 -14.416  0.00  0.00      C2   O
ATOM   2759  CB  ALA A 300     -21.665 -26.361 -16.008  0.00  0.00      C2   C
ATOM   2760  H   ALA A 300     -21.080 -28.186 -17.394  0.00  0.00      C2   H
ATOM   2761  HA  ALA A 300     -19.715 -25.970 -16.690  0.00  0.00      C2   H
ATOM   2762  HB1 ALA A 300     -21.742 -25.376 -15.549  0.00  0.00      C2   H
ATOM   2763  HB2 ALA A 300     -22.136 -26.121 -16.961  0.00  0.00      C2   H
ATOM   2764  HB3 ALA A 300     -22.268 -27.085 -15.461  0.00  0.00      C2   H
ATOM   2765  N   ALA A 301     -19.910 -28.010 -14.154  0.00  0.00      C2   N
ATOM   2766  CA  ALA A 301     -19.435 -28.426 -12.793  0.00  0.00      C2   C
ATOM   2767  C   ALA A 301     -17.912 -28.786 -12.802  0.00  0.00      C2   C
ATOM   2768  O   ALA A 301     -17.293 -28.668 -11.768  0.00  0.00      C2   O
ATOM   2769  CB  ALA A 301     -20.272 -29.624 -12.231  0.00  0.00      C2   C
ATOM   2770  H   ALA A 301     -20.727 -28.448 -14.555  0.00  0.00      C2   H
ATOM   2771  HA  ALA A 301     -19.611 -27.610 -12.092  0.00  0.00      C2   H
ATOM   2772  HB1 ALA A 301     -20.313 -30.496 -12.883  0.00  0.00      C2   H
ATOM   2773  HB2 ALA A 301     -19.801 -30.114 -11.379  0.00  0.00      C2   H
ATOM   2774  HB3 ALA A 301     -21.279 -29.353 -11.913  0.00  0.00      C2   H
ATOM   2775  N   TYR A 302     -17.411 -29.425 -13.842  0.00  0.00      C2   N
ATOM   2776  CA  TYR A 302     -15.964 -29.718 -13.932  0.00  0.00      C2   C
ATOM   2777  C   TYR A 302     -15.103 -28.486 -14.186  0.00  0.00      C2   C
ATOM   2778  O   TYR A 302     -14.058 -28.248 -13.549  0.00  0.00      C2   O
ATOM   2779  CB  TYR A 302     -15.711 -30.775 -15.040  0.00  0.00      C2   C
ATOM   2780  CG  TYR A 302     -14.298 -31.406 -15.162  0.00  0.00      C2   C
ATOM   2781  CD1 TYR A 302     -14.012 -32.593 -14.381  0.00  0.00      C2   C
ATOM   2782  CD2 TYR A 302     -13.315 -30.743 -15.896  0.00  0.00      C2   C
ATOM   2783  CE1 TYR A 302     -12.750 -33.116 -14.518  0.00  0.00      C2   C
ATOM   2784  CE2 TYR A 302     -11.988 -31.277 -15.915  0.00  0.00      C2   C
ATOM   2785  CZ  TYR A 302     -11.771 -32.529 -15.339  0.00  0.00      C2   C
ATOM   2786  OH  TYR A 302     -10.466 -33.003 -15.417  0.00  0.00      C2   O
ATOM   2787  H   TYR A 302     -17.955 -29.529 -14.687  0.00  0.00      C2   H
ATOM   2788  HA  TYR A 302     -15.572 -30.089 -12.985  0.00  0.00      C2   H
ATOM   2789  HB3 TYR A 302     -15.828 -30.234 -15.979  0.00  0.00      C2   H
ATOM   2790  HB2 TYR A 302     -16.526 -31.495 -14.966  0.00  0.00      C2   H
ATOM   2791  HD1 TYR A 302     -14.731 -32.961 -13.665  0.00  0.00      C2   H
ATOM   2792  HD2 TYR A 302     -13.468 -29.770 -16.339  0.00  0.00      C2   H
ATOM   2793  HE1 TYR A 302     -12.503 -34.062 -14.060  0.00  0.00      C2   H
ATOM   2794  HE2 TYR A 302     -11.266 -30.718 -16.494  0.00  0.00      C2   H
ATOM   2795  HH  TYR A 302      -9.989 -32.586 -16.138  0.00  0.00      C2   H
ATOM   2796  N   ILE A 303     -15.583 -27.603 -15.084  0.00  0.00      C2   N
ATOM   2797  CA  ILE A 303     -15.006 -26.247 -15.396  0.00  0.00      C2   C
ATOM   2798  C   ILE A 303     -14.808 -25.348 -14.181  0.00  0.00      C2   C
ATOM   2799  O   ILE A 303     -13.714 -24.851 -13.926  0.00  0.00      C2   O
ATOM   2800  CB  ILE A 303     -15.872 -25.541 -16.524  0.00  0.00      C2   C
ATOM   2801  CG1 ILE A 303     -15.793 -26.334 -17.850  0.00  0.00      C2   C
ATOM   2802  CG2 ILE A 303     -15.601 -24.040 -16.755  0.00  0.00      C2   C
ATOM   2803  CD1 ILE A 303     -16.752 -25.889 -18.915  0.00  0.00      C2   C
ATOM   2804  H   ILE A 303     -16.386 -27.859 -15.642  0.00  0.00      C2   H
ATOM   2805  HA  ILE A 303     -14.044 -26.480 -15.853  0.00  0.00      C2   H
ATOM   2806  HB  ILE A 303     -16.923 -25.671 -16.263  0.00  0.00      C2   H
ATOM   2807 HG13 ILE A 303     -15.915 -27.402 -17.667  0.00  0.00      C2   H
ATOM   2808 HG12 ILE A 303     -14.807 -26.122 -18.263  0.00  0.00      C2   H
ATOM   2809 HG21 ILE A 303     -16.277 -23.600 -17.488  0.00  0.00      C2   H
ATOM   2810 HG22 ILE A 303     -15.699 -23.441 -15.850  0.00  0.00      C2   H
ATOM   2811 HG23 ILE A 303     -14.612 -23.841 -17.168  0.00  0.00      C2   H
ATOM   2812 HD11 ILE A 303     -17.076 -26.764 -19.479  0.00  0.00      C2   H
ATOM   2813 HD12 ILE A 303     -17.629 -25.351 -18.554  0.00  0.00      C2   H
ATOM   2814 HD13 ILE A 303     -16.212 -25.279 -19.638  0.00  0.00      C2   H
ATOM   2815  N   GLN A 304     -15.859 -25.269 -13.319  0.00  0.00      C2   N
ATOM   2816  CA  GLN A 304     -15.856 -24.641 -11.952  0.00  0.00      C2   C
ATOM   2817  C   GLN A 304     -14.687 -25.204 -11.078  0.00  0.00      C2   C
ATOM   2818  O   GLN A 304     -13.989 -24.426 -10.352  0.00  0.00      C2   O
ATOM   2819  CB  GLN A 304     -17.225 -24.974 -11.346  0.00  0.00      C2   C
ATOM   2820  CG  GLN A 304     -18.320 -23.980 -11.786  0.00  0.00      C2   C
ATOM   2821  CD  GLN A 304     -19.633 -24.411 -11.197  0.00  0.00      C2   C
ATOM   2822  OE1 GLN A 304     -20.499 -24.818 -11.968  0.00  0.00      C2   O
ATOM   2823  NE2 GLN A 304     -19.807 -24.394  -9.873  0.00  0.00      C2   N
ATOM   2824  H   GLN A 304     -16.722 -25.732 -13.567  0.00  0.00      C2   H
ATOM   2825  HA  GLN A 304     -15.777 -23.555 -11.996  0.00  0.00      C2   H
ATOM   2826  HB3 GLN A 304     -17.242 -24.949 -10.257  0.00  0.00      C2   H
ATOM   2827  HB2 GLN A 304     -17.463 -26.020 -11.543  0.00  0.00      C2   H
ATOM   2828  HG3 GLN A 304     -18.490 -23.956 -12.863  0.00  0.00      C2   H
ATOM   2829  HG2 GLN A 304     -17.880 -23.027 -11.492  0.00  0.00      C2   H
ATOM   2830 HE22 GLN A 304     -20.730 -24.547  -9.493  0.00  0.00      C2   H
ATOM   2831 HE21 GLN A 304     -19.074 -24.172  -9.214  0.00  0.00      C2   H
ATOM   2832  N   CYS A 305     -14.547 -26.532 -11.086  0.00  0.00      C2   N
ATOM   2833  CA  CYS A 305     -13.641 -27.241 -10.254  0.00  0.00      C2   C
ATOM   2834  C   CYS A 305     -12.220 -26.900 -10.726  0.00  0.00      C2   C
ATOM   2835  O   CYS A 305     -11.455 -26.330  -9.939  0.00  0.00      C2   O
ATOM   2836  CB  CYS A 305     -13.888 -28.751 -10.163  0.00  0.00      C2   C
ATOM   2837  SG  CYS A 305     -15.292 -29.099  -9.112  0.00  0.00      C2   S
ATOM   2838  H   CYS A 305     -15.125 -27.088 -11.700  0.00  0.00      C2   H
ATOM   2839  HA  CYS A 305     -13.729 -26.865  -9.235  0.00  0.00      C2   H
ATOM   2840  HB3 CYS A 305     -13.021 -29.326  -9.837  0.00  0.00      C2   H
ATOM   2841  HB2 CYS A 305     -14.149 -29.240 -11.101  0.00  0.00      C2   H
ATOM   2842  HG  CYS A 305     -14.377 -29.276  -8.155  0.00  0.00      C2   H
ATOM   2843  N   GLN A 306     -11.861 -26.971 -12.025  0.00  0.00      C2   N
ATOM   2844  CA  GLN A 306     -10.628 -26.617 -12.637  0.00  0.00      C2   C
ATOM   2845  C   GLN A 306     -10.286 -25.114 -12.418  0.00  0.00      C2   C
ATOM   2846  O   GLN A 306      -9.119 -24.839 -12.017  0.00  0.00      C2   O
ATOM   2847  CB  GLN A 306     -10.745 -27.029 -14.088  0.00  0.00      C2   C
ATOM   2848  CG  GLN A 306     -10.802 -28.495 -14.408  0.00  0.00      C2   C
ATOM   2849  CD  GLN A 306      -9.512 -29.145 -13.953  0.00  0.00      C2   C
ATOM   2850  OE1 GLN A 306      -8.491 -28.790 -14.544  0.00  0.00      C2   O
ATOM   2851  NE2 GLN A 306      -9.566 -30.022 -12.976  0.00  0.00      C2   N
ATOM   2852  H   GLN A 306     -12.626 -27.250 -12.622  0.00  0.00      C2   H
ATOM   2853  HA  GLN A 306      -9.929 -27.284 -12.133  0.00  0.00      C2   H
ATOM   2854  HB3 GLN A 306      -9.838 -26.631 -14.542  0.00  0.00      C2   H
ATOM   2855  HB2 GLN A 306     -11.578 -26.536 -14.590  0.00  0.00      C2   H
ATOM   2856  HG3 GLN A 306     -11.046 -28.696 -15.451  0.00  0.00      C2   H
ATOM   2857  HG2 GLN A 306     -11.594 -28.861 -13.754  0.00  0.00      C2   H
ATOM   2858 HE22 GLN A 306      -8.743 -30.376 -12.511  0.00  0.00      C2   H
ATOM   2859 HE21 GLN A 306     -10.442 -30.132 -12.484  0.00  0.00      C2   H
ATOM   2860  N   PHE A 307     -11.213 -24.152 -12.668  0.00  0.00      C2   N
ATOM   2861  CA  PHE A 307     -11.131 -22.749 -12.357  0.00  0.00      C2   C
ATOM   2862  C   PHE A 307     -10.940 -22.407 -10.903  0.00  0.00      C2   C
ATOM   2863  O   PHE A 307     -10.029 -21.588 -10.626  0.00  0.00      C2   O
ATOM   2864  CB  PHE A 307     -12.079 -21.886 -13.129  0.00  0.00      C2   C
ATOM   2865  CG  PHE A 307     -11.624 -21.362 -14.522  0.00  0.00      C2   C
ATOM   2866  CD1 PHE A 307     -10.835 -20.188 -14.644  0.00  0.00      C2   C
ATOM   2867  CD2 PHE A 307     -11.954 -22.138 -15.667  0.00  0.00      C2   C
ATOM   2868  CE1 PHE A 307     -10.367 -19.846 -15.944  0.00  0.00      C2   C
ATOM   2869  CE2 PHE A 307     -11.424 -21.790 -16.893  0.00  0.00      C2   C
ATOM   2870  CZ  PHE A 307     -10.678 -20.625 -17.051  0.00  0.00      C2   C
ATOM   2871  H   PHE A 307     -12.084 -24.424 -13.102  0.00  0.00      C2   H
ATOM   2872  HA  PHE A 307     -10.237 -22.363 -12.847  0.00  0.00      C2   H
ATOM   2873  HB3 PHE A 307     -12.298 -21.006 -12.523  0.00  0.00      C2   H
ATOM   2874  HB2 PHE A 307     -13.117 -22.218 -13.100  0.00  0.00      C2   H
ATOM   2875  HD1 PHE A 307     -10.572 -19.620 -13.764  0.00  0.00      C2   H
ATOM   2876  HD2 PHE A 307     -12.445 -23.085 -15.501  0.00  0.00      C2   H
ATOM   2877  HE1 PHE A 307      -9.719 -19.001 -16.123  0.00  0.00      C2   H
ATOM   2878  HE2 PHE A 307     -11.436 -22.398 -17.785  0.00  0.00      C2   H
ATOM   2879  HZ  PHE A 307     -10.160 -20.428 -17.978  0.00  0.00      C2   H
ATOM   2880  N   GLU A 308     -11.695 -23.038  -9.927  0.00  0.00      C2   N
ATOM   2881  CA  GLU A 308     -11.261 -22.919  -8.533  0.00  0.00      C2   C
ATOM   2882  C   GLU A 308      -9.796 -23.513  -8.242  0.00  0.00      C2   C
ATOM   2883  O   GLU A 308      -9.150 -22.930  -7.416  0.00  0.00      C2   O
ATOM   2884  CB  GLU A 308     -12.285 -23.444  -7.598  0.00  0.00      C2   C
ATOM   2885  CG  GLU A 308     -13.533 -22.596  -7.460  0.00  0.00      C2   C
ATOM   2886  CD  GLU A 308     -14.407 -22.664  -6.180  0.00  0.00      C2   C
ATOM   2887  OE1 GLU A 308     -13.944 -22.586  -4.994  0.00  0.00      C2   O
ATOM   2888  OE2 GLU A 308     -15.653 -22.810  -6.234  0.00  0.00      C2   O
ATOM   2889  H   GLU A 308     -12.351 -23.749 -10.215  0.00  0.00      C2   H
ATOM   2890  HA  GLU A 308     -11.166 -21.858  -8.304  0.00  0.00      C2   H
ATOM   2891  HB3 GLU A 308     -11.734 -23.457  -6.659  0.00  0.00      C2   H
ATOM   2892  HB2 GLU A 308     -12.461 -24.487  -7.859  0.00  0.00      C2   H
ATOM   2893  HG3 GLU A 308     -14.148 -22.672  -8.357  0.00  0.00      C2   H
ATOM   2894  HG2 GLU A 308     -13.061 -21.616  -7.530  0.00  0.00      C2   H
ATOM   2895  N   ASP A 309      -9.422 -24.555  -8.931  0.00  0.00      C2   N
ATOM   2896  CA  ASP A 309      -8.162 -25.312  -8.703  0.00  0.00      C2   C
ATOM   2897  C   ASP A 309      -6.929 -24.554  -9.136  0.00  0.00      C2   C
ATOM   2898  O   ASP A 309      -5.809 -24.738  -8.631  0.00  0.00      C2   O
ATOM   2899  CB  ASP A 309      -8.215 -26.740  -9.381  0.00  0.00      C2   C
ATOM   2900  CG  ASP A 309      -7.056 -27.724  -8.998  0.00  0.00      C2   C
ATOM   2901  OD1 ASP A 309      -6.413 -28.274  -9.885  0.00  0.00      C2   O
ATOM   2902  OD2 ASP A 309      -6.757 -27.863  -7.800  0.00  0.00      C2   O
ATOM   2903  H   ASP A 309     -10.051 -24.903  -9.641  0.00  0.00      C2   H
ATOM   2904  HA  ASP A 309      -8.095 -25.453  -7.624  0.00  0.00      C2   H
ATOM   2905  HB3 ASP A 309      -8.144 -26.636 -10.463  0.00  0.00      C2   H
ATOM   2906  HB2 ASP A 309      -9.155 -27.247  -9.163  0.00  0.00      C2   H
ATOM   2907  N   LEU A 310      -7.105 -23.647 -10.142  0.00  0.00      C2   N
ATOM   2908  CA  LEU A 310      -6.161 -22.530 -10.554  0.00  0.00      C2   C
ATOM   2909  C   LEU A 310      -5.721 -21.610  -9.308  0.00  0.00      C2   C
ATOM   2910  O   LEU A 310      -4.646 -20.999  -9.398  0.00  0.00      C2   O
ATOM   2911  CB  LEU A 310      -6.701 -21.631 -11.690  0.00  0.00      C2   C
ATOM   2912  CG  LEU A 310      -6.859 -22.290 -13.101  0.00  0.00      C2   C
ATOM   2913  CD1 LEU A 310      -7.773 -21.407 -13.944  0.00  0.00      C2   C
ATOM   2914  CD2 LEU A 310      -5.558 -22.779 -13.633  0.00  0.00      C2   C
ATOM   2915  H   LEU A 310      -8.020 -23.686 -10.568  0.00  0.00      C2   H
ATOM   2916  HA  LEU A 310      -5.248 -23.019 -10.894  0.00  0.00      C2   H
ATOM   2917  HB3 LEU A 310      -5.978 -20.820 -11.785  0.00  0.00      C2   H
ATOM   2918  HB2 LEU A 310      -7.595 -21.084 -11.393  0.00  0.00      C2   H
ATOM   2919  HG  LEU A 310      -7.383 -23.214 -12.858  0.00  0.00      C2   H
ATOM   2920 HD11 LEU A 310      -7.258 -20.723 -14.619  0.00  0.00      C2   H
ATOM   2921 HD12 LEU A 310      -8.485 -22.016 -14.501  0.00  0.00      C2   H
ATOM   2922 HD13 LEU A 310      -8.404 -20.772 -13.323  0.00  0.00      C2   H
ATOM   2923 HD21 LEU A 310      -5.529 -23.868 -13.584  0.00  0.00      C2   H
ATOM   2924 HD22 LEU A 310      -5.470 -22.526 -14.689  0.00  0.00      C2   H
ATOM   2925 HD23 LEU A 310      -4.810 -22.376 -12.950  0.00  0.00      C2   H
ATOM   2926  N   ASN A 311      -6.553 -21.332  -8.282  0.00  0.00      C2   N
ATOM   2927  CA  ASN A 311      -6.209 -20.783  -7.016  0.00  0.00      C2   C
ATOM   2928  C   ASN A 311      -5.472 -21.821  -6.172  0.00  0.00      C2   C
ATOM   2929  O   ASN A 311      -6.070 -22.806  -5.752  0.00  0.00      C2   O
ATOM   2930  CB  ASN A 311      -7.509 -20.302  -6.246  0.00  0.00      C2   C
ATOM   2931  CG  ASN A 311      -7.190 -19.269  -5.116  0.00  0.00      C2   C
ATOM   2932  OD1 ASN A 311      -6.092 -18.785  -5.099  0.00  0.00      C2   O
ATOM   2933  ND2 ASN A 311      -8.191 -19.077  -4.295  0.00  0.00      C2   N
ATOM   2934  H   ASN A 311      -7.348 -21.955  -8.292  0.00  0.00      C2   H
ATOM   2935  HA  ASN A 311      -5.576 -19.897  -7.047  0.00  0.00      C2   H
ATOM   2936  HB3 ASN A 311      -8.027 -21.191  -5.884  0.00  0.00      C2   H
ATOM   2937  HB2 ASN A 311      -8.053 -19.759  -7.019  0.00  0.00      C2   H
ATOM   2938 HD22 ASN A 311      -8.219 -18.455  -3.500  0.00  0.00      C2   H
ATOM   2939 HD21 ASN A 311      -9.098 -19.510  -4.398  0.00  0.00      C2   H
ATOM   2940  N   LYS A 312      -4.175 -21.448  -5.904  0.00  0.00      C2   N
ATOM   2941  CA  LYS A 312      -3.257 -22.273  -5.111  0.00  0.00      C2   C
ATOM   2942  C   LYS A 312      -3.080 -21.600  -3.684  0.00  0.00      C2   C
ATOM   2943  O   LYS A 312      -2.829 -22.342  -2.766  0.00  0.00      C2   O
ATOM   2944  CB  LYS A 312      -1.843 -22.434  -5.795  0.00  0.00      C2   C
ATOM   2945  CG  LYS A 312      -1.902 -23.091  -7.191  0.00  0.00      C2   C
ATOM   2946  CD  LYS A 312      -2.818 -24.279  -7.152  0.00  0.00      C2   C
ATOM   2947  CE  LYS A 312      -2.568 -25.282  -8.304  0.00  0.00      C2   C
ATOM   2948  NZ  LYS A 312      -3.576 -26.367  -8.246  0.00  0.00      C2   N
ATOM   2949  H   LYS A 312      -3.778 -20.685  -6.434  0.00  0.00      C2   H
ATOM   2950  HA  LYS A 312      -3.744 -23.236  -4.960  0.00  0.00      C2   H
ATOM   2951  HB3 LYS A 312      -1.172 -22.992  -5.142  0.00  0.00      C2   H
ATOM   2952  HB2 LYS A 312      -1.397 -21.463  -6.009  0.00  0.00      C2   H
ATOM   2953  HG3 LYS A 312      -0.931 -23.484  -7.493  0.00  0.00      C2   H
ATOM   2954  HG2 LYS A 312      -2.163 -22.318  -7.914  0.00  0.00      C2   H
ATOM   2955  HD3 LYS A 312      -3.767 -23.801  -7.392  0.00  0.00      C2   H
ATOM   2956  HD2 LYS A 312      -2.811 -24.764  -6.175  0.00  0.00      C2   H
ATOM   2957  HE3 LYS A 312      -1.550 -25.664  -8.232  0.00  0.00      C2   H
ATOM   2958  HE2 LYS A 312      -2.673 -24.846  -9.298  0.00  0.00      C2   H
ATOM   2959  HZ1 LYS A 312      -4.438 -25.863  -8.097  0.00  0.00      C2   H
ATOM   2960  HZ2 LYS A 312      -3.708 -26.809  -9.145  0.00  0.00      C2   H
ATOM   2961  HZ3 LYS A 312      -3.358 -27.101  -7.587  0.00  0.00      C2   H
ATOM   2962  N   ARG A 313      -3.138 -20.267  -3.550  0.00  0.00      C2   N
ATOM   2963  CA  ARG A 313      -2.977 -19.399  -2.356  0.00  0.00      C2   C
ATOM   2964  C   ARG A 313      -4.259 -19.190  -1.593  0.00  0.00      C2   C
ATOM   2965  O   ARG A 313      -4.748 -18.082  -1.587  0.00  0.00      C2   O
ATOM   2966  CB  ARG A 313      -2.204 -18.141  -2.825  0.00  0.00      C2   C
ATOM   2967  CG  ARG A 313      -1.068 -18.351  -3.900  0.00  0.00      C2   C
ATOM   2968  CD  ARG A 313      -0.068 -17.242  -3.933  0.00  0.00      C2   C
ATOM   2969  NE  ARG A 313       0.892 -17.365  -2.796  0.00  0.00      C2   N
ATOM   2970  CZ  ARG A 313       2.134 -17.859  -2.803  0.00  0.00      C2   C
ATOM   2971  NH1 ARG A 313       2.680 -18.148  -3.971  0.00  0.00      C2   N
ATOM   2972  NH2 ARG A 313       2.885 -17.938  -1.721  0.00  0.00      C2   N
ATOM   2973  H   ARG A 313      -3.411 -19.721  -4.355  0.00  0.00      C2   H
ATOM   2974  HA  ARG A 313      -2.295 -19.932  -1.693  0.00  0.00      C2   H
ATOM   2975  HB3 ARG A 313      -1.738 -17.696  -1.946  0.00  0.00      C2   H
ATOM   2976  HB2 ARG A 313      -2.820 -17.330  -3.214  0.00  0.00      C2   H
ATOM   2977  HG3 ARG A 313      -1.457 -18.645  -4.875  0.00  0.00      C2   H
ATOM   2978  HG2 ARG A 313      -0.452 -19.225  -3.688  0.00  0.00      C2   H
ATOM   2979  HD3 ARG A 313      -0.611 -16.329  -3.691  0.00  0.00      C2   H
ATOM   2980  HD2 ARG A 313       0.340 -17.170  -4.942  0.00  0.00      C2   H
ATOM   2981  HE  ARG A 313       0.598 -16.984  -1.908  0.00  0.00      C2   H
ATOM   2982 HH12 ARG A 313       3.657 -18.363  -4.111  0.00  0.00      C2   H
ATOM   2983 HH11 ARG A 313       2.024 -18.276  -4.728  0.00  0.00      C2   H
ATOM   2984 HH22 ARG A 313       3.644 -18.598  -1.812  0.00  0.00      C2   H
ATOM   2985 HH21 ARG A 313       2.520 -17.725  -0.803  0.00  0.00      C2   H
ATOM   2986  N   LYS A 314      -4.823 -20.294  -1.103  0.00  0.00      C2   N
ATOM   2987  CA  LYS A 314      -6.216 -20.394  -0.699  0.00  0.00      C2   C
ATOM   2988  C   LYS A 314      -6.604 -19.350   0.367  0.00  0.00      C2   C
ATOM   2989  O   LYS A 314      -7.797 -18.908   0.451  0.00  0.00      C2   O
ATOM   2990  CB  LYS A 314      -6.629 -21.839  -0.389  0.00  0.00      C2   C
ATOM   2991  CG  LYS A 314      -6.458 -22.914  -1.496  0.00  0.00      C2   C
ATOM   2992  CD  LYS A 314      -7.764 -23.007  -2.466  0.00  0.00      C2   C
ATOM   2993  CE  LYS A 314      -7.711 -24.265  -3.299  0.00  0.00      C2   C
ATOM   2994  NZ  LYS A 314      -8.537 -24.219  -4.521  0.00  0.00      C2   N
ATOM   2995  H   LYS A 314      -4.269 -21.122  -0.936  0.00  0.00      C2   H
ATOM   2996  HA  LYS A 314      -6.830 -20.235  -1.585  0.00  0.00      C2   H
ATOM   2997  HB3 LYS A 314      -7.640 -21.933   0.008  0.00  0.00      C2   H
ATOM   2998  HB2 LYS A 314      -5.973 -22.212   0.397  0.00  0.00      C2   H
ATOM   2999  HG3 LYS A 314      -6.277 -23.889  -1.043  0.00  0.00      C2   H
ATOM   3000  HG2 LYS A 314      -5.583 -22.676  -2.101  0.00  0.00      C2   H
ATOM   3001  HD3 LYS A 314      -7.870 -22.113  -3.080  0.00  0.00      C2   H
ATOM   3002  HD2 LYS A 314      -8.646 -23.105  -1.833  0.00  0.00      C2   H
ATOM   3003  HE3 LYS A 314      -7.986 -25.185  -2.783  0.00  0.00      C2   H
ATOM   3004  HE2 LYS A 314      -6.715 -24.404  -3.719  0.00  0.00      C2   H
ATOM   3005  HZ1 LYS A 314      -9.535 -24.345  -4.433  0.00  0.00      C2   H
ATOM   3006  HZ2 LYS A 314      -8.344 -23.398  -5.077  0.00  0.00      C2   H
ATOM   3007  HZ3 LYS A 314      -8.201 -25.038  -5.005  0.00  0.00      C2   H
ATOM   3008  N   ASP A 315      -5.747 -19.032   1.368  0.00  0.00      C2   N
ATOM   3009  CA  ASP A 315      -6.098 -18.109   2.475  0.00  0.00      C2   C
ATOM   3010  C   ASP A 315      -6.085 -16.627   1.957  0.00  0.00      C2   C
ATOM   3011  O   ASP A 315      -6.403 -15.738   2.696  0.00  0.00      C2   O
ATOM   3012  CB  ASP A 315      -5.289 -18.172   3.800  0.00  0.00      C2   C
ATOM   3013  CG  ASP A 315      -3.776 -17.945   3.656  0.00  0.00      C2   C
ATOM   3014  OD1 ASP A 315      -3.267 -17.935   2.542  0.00  0.00      C2   O
ATOM   3015  OD2 ASP A 315      -3.220 -18.014   4.775  0.00  0.00      C2   O
ATOM   3016  H   ASP A 315      -4.764 -19.252   1.294  0.00  0.00      C2   H
ATOM   3017  HA  ASP A 315      -7.095 -18.387   2.817  0.00  0.00      C2   H
ATOM   3018  HB3 ASP A 315      -5.377 -19.225   4.067  0.00  0.00      C2   H
ATOM   3019  HB2 ASP A 315      -5.799 -17.602   4.576  0.00  0.00      C2   H
ATOM   3020  N   THR A 316      -5.665 -16.312   0.718  0.00  0.00      C2   N
ATOM   3021  CA  THR A 316      -5.535 -14.928   0.219  0.00  0.00      C2   C
ATOM   3022  C   THR A 316      -6.851 -14.359  -0.469  0.00  0.00      C2   C
ATOM   3023  O   THR A 316      -7.018 -13.199  -0.370  0.00  0.00      C2   O
ATOM   3024  CB  THR A 316      -4.427 -14.830  -0.878  0.00  0.00      C2   C
ATOM   3025  OG1 THR A 316      -4.763 -15.561  -2.068  0.00  0.00      C2   O
ATOM   3026  CG2 THR A 316      -3.060 -15.285  -0.369  0.00  0.00      C2   C
ATOM   3027  H   THR A 316      -5.489 -17.108   0.122  0.00  0.00      C2   H
ATOM   3028  HA  THR A 316      -5.221 -14.273   1.032  0.00  0.00      C2   H
ATOM   3029  HB  THR A 316      -4.245 -13.772  -1.065  0.00  0.00      C2   H
ATOM   3030  HG1 THR A 316      -4.750 -16.513  -1.950  0.00  0.00      C2   H
ATOM   3031 HG21 THR A 316      -3.057 -16.157   0.285  0.00  0.00      C2   H
ATOM   3032 HG22 THR A 316      -2.263 -15.383  -1.106  0.00  0.00      C2   H
ATOM   3033 HG23 THR A 316      -2.750 -14.453   0.265  0.00  0.00      C2   H
ATOM   3034  N   LYS A 317      -7.640 -15.250  -1.078  0.00  0.00      C2   N
ATOM   3035  CA  LYS A 317      -8.813 -14.919  -1.874  0.00  0.00      C2   C
ATOM   3036  C   LYS A 317      -9.501 -16.196  -2.385  0.00  0.00      C2   C
ATOM   3037  O   LYS A 317      -8.996 -17.260  -2.277  0.00  0.00      C2   O
ATOM   3038  CB  LYS A 317      -8.487 -14.037  -3.137  0.00  0.00      C2   C
ATOM   3039  CG  LYS A 317      -7.734 -14.786  -4.303  0.00  0.00      C2   C
ATOM   3040  CD  LYS A 317      -7.281 -13.975  -5.530  0.00  0.00      C2   C
ATOM   3041  CE  LYS A 317      -6.017 -13.092  -5.347  0.00  0.00      C2   C
ATOM   3042  NZ  LYS A 317      -4.880 -13.885  -4.792  0.00  0.00      C2   N
ATOM   3043  H   LYS A 317      -7.477 -16.244  -1.000  0.00  0.00      C2   H
ATOM   3044  HA  LYS A 317      -9.548 -14.482  -1.198  0.00  0.00      C2   H
ATOM   3045  HB3 LYS A 317      -7.855 -13.166  -2.967  0.00  0.00      C2   H
ATOM   3046  HB2 LYS A 317      -9.450 -13.686  -3.509  0.00  0.00      C2   H
ATOM   3047  HG3 LYS A 317      -8.410 -15.534  -4.716  0.00  0.00      C2   H
ATOM   3048  HG2 LYS A 317      -6.908 -15.309  -3.821  0.00  0.00      C2   H
ATOM   3049  HD3 LYS A 317      -8.039 -13.241  -5.804  0.00  0.00      C2   H
ATOM   3050  HD2 LYS A 317      -7.025 -14.651  -6.345  0.00  0.00      C2   H
ATOM   3051  HE3 LYS A 317      -6.151 -12.217  -4.711  0.00  0.00      C2   H
ATOM   3052  HE2 LYS A 317      -5.717 -12.632  -6.289  0.00  0.00      C2   H
ATOM   3053  HZ1 LYS A 317      -4.574 -14.600  -5.437  0.00  0.00      C2   H
ATOM   3054  HZ2 LYS A 317      -4.026 -13.362  -4.659  0.00  0.00      C2   H
ATOM   3055  HZ3 LYS A 317      -5.120 -14.325  -3.915  0.00  0.00      C2   H
ATOM   3056  N   GLU A 318     -10.799 -16.087  -2.792  0.00  0.00      C2   N
ATOM   3057  CA  GLU A 318     -11.774 -17.070  -3.206  0.00  0.00      C2   C
ATOM   3058  C   GLU A 318     -12.271 -16.578  -4.543  0.00  0.00      C2   C
ATOM   3059  O   GLU A 318     -11.944 -15.423  -4.820  0.00  0.00      C2   O
ATOM   3060  CB  GLU A 318     -12.921 -17.098  -2.177  0.00  0.00      C2   C
ATOM   3061  CG  GLU A 318     -12.446 -17.489  -0.749  0.00  0.00      C2   C
ATOM   3062  CD  GLU A 318     -13.412 -17.164   0.377  0.00  0.00      C2   C
ATOM   3063  OE1 GLU A 318     -14.589 -17.505   0.201  0.00  0.00      C2   O
ATOM   3064  OE2 GLU A 318     -12.998 -16.543   1.399  0.00  0.00      C2   O
ATOM   3065  H   GLU A 318     -11.197 -15.162  -2.878  0.00  0.00      C2   H
ATOM   3066  HA  GLU A 318     -11.283 -18.034  -3.339  0.00  0.00      C2   H
ATOM   3067  HB3 GLU A 318     -13.710 -17.776  -2.505  0.00  0.00      C2   H
ATOM   3068  HB2 GLU A 318     -13.371 -16.105  -2.175  0.00  0.00      C2   H
ATOM   3069  HG3 GLU A 318     -11.407 -17.229  -0.546  0.00  0.00      C2   H
ATOM   3070  HG2 GLU A 318     -12.291 -18.568  -0.773  0.00  0.00      C2   H
ATOM   3071  N   ILE A 319     -12.789 -17.377  -5.415  0.00  0.00      C2   N
ATOM   3072  CA  ILE A 319     -13.133 -17.097  -6.823  0.00  0.00      C2   C
ATOM   3073  C   ILE A 319     -14.664 -17.309  -6.898  0.00  0.00      C2   C
ATOM   3074  O   ILE A 319     -15.183 -18.437  -6.695  0.00  0.00      C2   O
ATOM   3075  CB  ILE A 319     -12.488 -18.082  -7.815  0.00  0.00      C2   C
ATOM   3076  CG1 ILE A 319     -10.955 -18.388  -7.494  0.00  0.00      C2   C
ATOM   3077  CG2 ILE A 319     -12.589 -17.529  -9.206  0.00  0.00      C2   C
ATOM   3078  CD1 ILE A 319     -10.049 -17.208  -7.260  0.00  0.00      C2   C
ATOM   3079  H   ILE A 319     -12.923 -18.356  -5.207  0.00  0.00      C2   H
ATOM   3080  HA  ILE A 319     -12.870 -16.072  -7.085  0.00  0.00      C2   H
ATOM   3081  HB  ILE A 319     -12.880 -19.099  -7.815  0.00  0.00      C2   H
ATOM   3082 HG13 ILE A 319     -10.531 -18.996  -8.293  0.00  0.00      C2   H
ATOM   3083 HG12 ILE A 319     -10.787 -18.972  -6.589  0.00  0.00      C2   H
ATOM   3084 HG21 ILE A 319     -12.163 -16.526  -9.186  0.00  0.00      C2   H
ATOM   3085 HG22 ILE A 319     -11.996 -18.067  -9.946  0.00  0.00      C2   H
ATOM   3086 HG23 ILE A 319     -13.567 -17.495  -9.684  0.00  0.00      C2   H
ATOM   3087 HD11 ILE A 319     -10.289 -16.302  -7.816  0.00  0.00      C2   H
ATOM   3088 HD12 ILE A 319     -10.175 -16.883  -6.227  0.00  0.00      C2   H
ATOM   3089 HD13 ILE A 319      -9.038 -17.576  -7.431  0.00  0.00      C2   H
ATOM   3090  N   TYR A 320     -15.382 -16.223  -7.110  0.00  0.00      C2   N
ATOM   3091  CA  TYR A 320     -16.865 -16.196  -7.172  0.00  0.00      C2   C
ATOM   3092  C   TYR A 320     -17.313 -16.504  -8.600  0.00  0.00      C2   C
ATOM   3093  O   TYR A 320     -17.454 -15.591  -9.405  0.00  0.00      C2   O
ATOM   3094  CB  TYR A 320     -17.403 -14.865  -6.695  0.00  0.00      C2   C
ATOM   3095  CG  TYR A 320     -17.061 -14.508  -5.241  0.00  0.00      C2   C
ATOM   3096  CD1 TYR A 320     -15.746 -14.268  -4.775  0.00  0.00      C2   C
ATOM   3097  CD2 TYR A 320     -18.165 -14.476  -4.343  0.00  0.00      C2   C
ATOM   3098  CE1 TYR A 320     -15.462 -14.002  -3.376  0.00  0.00      C2   C
ATOM   3099  CE2 TYR A 320     -17.954 -14.031  -3.045  0.00  0.00      C2   C
ATOM   3100  CZ  TYR A 320     -16.673 -13.852  -2.578  0.00  0.00      C2   C
ATOM   3101  OH  TYR A 320     -16.484 -13.412  -1.319  0.00  0.00      C2   O
ATOM   3102  H   TYR A 320     -14.930 -15.321  -7.169  0.00  0.00      C2   H
ATOM   3103  HA  TYR A 320     -17.359 -16.914  -6.517  0.00  0.00      C2   H
ATOM   3104  HB3 TYR A 320     -18.483 -15.012  -6.681  0.00  0.00      C2   H
ATOM   3105  HB2 TYR A 320     -17.065 -14.023  -7.300  0.00  0.00      C2   H
ATOM   3106  HD1 TYR A 320     -14.916 -14.216  -5.463  0.00  0.00      C2   H
ATOM   3107  HD2 TYR A 320     -19.205 -14.685  -4.549  0.00  0.00      C2   H
ATOM   3108  HE1 TYR A 320     -14.425 -13.919  -3.088  0.00  0.00      C2   H
ATOM   3109  HE2 TYR A 320     -18.774 -13.769  -2.393  0.00  0.00      C2   H
ATOM   3110  HH  TYR A 320     -17.295 -13.264  -0.826  0.00  0.00      C2   H
ATOM   3111  N   THR A 321     -17.486 -17.772  -8.937  0.00  0.00      C2   N
ATOM   3112  CA  THR A 321     -17.848 -18.278 -10.223  0.00  0.00      C2   C
ATOM   3113  C   THR A 321     -19.348 -17.980 -10.401  0.00  0.00      C2   C
ATOM   3114  O   THR A 321     -20.150 -18.137  -9.479  0.00  0.00      C2   O
ATOM   3115  CB  THR A 321     -17.414 -19.740 -10.310  0.00  0.00      C2   C
ATOM   3116  OG1 THR A 321     -18.160 -20.633  -9.541  0.00  0.00      C2   O
ATOM   3117  CG2 THR A 321     -15.883 -19.901 -10.075  0.00  0.00      C2   C
ATOM   3118  H   THR A 321     -17.736 -18.355  -8.151  0.00  0.00      C2   H
ATOM   3119  HA  THR A 321     -17.239 -17.717 -10.932  0.00  0.00      C2   H
ATOM   3120  HB  THR A 321     -17.564 -20.021 -11.352  0.00  0.00      C2   H
ATOM   3121  HG1 THR A 321     -18.241 -20.210  -8.684  0.00  0.00      C2   H
ATOM   3122 HG21 THR A 321     -15.243 -19.271 -10.693  0.00  0.00      C2   H
ATOM   3123 HG22 THR A 321     -15.721 -19.653  -9.026  0.00  0.00      C2   H
ATOM   3124 HG23 THR A 321     -15.472 -20.907 -10.148  0.00  0.00      C2   H
ATOM   3125  N   HIE A 322     -19.759 -17.585 -11.617  0.00  0.00      C2   N
ATOM   3126  CA  HIE A 322     -21.071 -17.328 -12.040  0.00  0.00      C2   C
ATOM   3127  C   HIE A 322     -21.038 -17.488 -13.521  0.00  0.00      C2   C
ATOM   3128  O   HIE A 322     -20.038 -17.158 -14.172  0.00  0.00      C2   O
ATOM   3129  CB  HIE A 322     -21.444 -15.890 -11.592  0.00  0.00      C2   C
ATOM   3130  CG  HIE A 322     -22.766 -15.403 -12.109  0.00  0.00      C2   C
ATOM   3131  ND1 HIE A 322     -23.929 -15.808 -11.444  0.00  0.00      C2   N
ATOM   3132  CD2 HIE A 322     -23.117 -14.492 -13.128  0.00  0.00      C2   C
ATOM   3133  CE1 HIE A 322     -24.884 -15.008 -11.934  0.00  0.00      C2   C
ATOM   3134  NE2 HIE A 322     -24.456 -14.217 -12.924  0.00  0.00      C2   N
ATOM   3135  H   HIE A 322     -19.079 -17.312 -12.313  0.00  0.00      C2   H
ATOM   3136  HA  HIE A 322     -21.705 -18.021 -11.487  0.00  0.00      C2   H
ATOM   3137  HB3 HIE A 322     -20.663 -15.211 -11.935  0.00  0.00      C2   H
ATOM   3138  HB2 HIE A 322     -21.512 -15.819 -10.506  0.00  0.00      C2   H
ATOM   3139  HD2 HIE A 322     -22.511 -13.858 -13.759  0.00  0.00      C2   H
ATOM   3140  HE1 HIE A 322     -25.826 -14.790 -11.452  0.00  0.00      C2   H
ATOM   3141  HE2 HIE A 322     -24.979 -13.424 -13.268  0.00  0.00      C2   H
ATOM   3142  N   PHE A 323     -22.121 -17.982 -13.980  0.00  0.00      C2   N
ATOM   3143  CA  PHE A 323     -22.491 -18.119 -15.410  0.00  0.00      C2   C
ATOM   3144  C   PHE A 323     -23.426 -16.896 -15.533  0.00  0.00      C2   C
ATOM   3145  O   PHE A 323     -24.532 -16.934 -14.986  0.00  0.00      C2   O
ATOM   3146  CB  PHE A 323     -23.299 -19.391 -15.598  0.00  0.00      C2   C
ATOM   3147  CG  PHE A 323     -22.546 -20.696 -15.277  0.00  0.00      C2   C
ATOM   3148  CD1 PHE A 323     -22.189 -21.573 -16.335  0.00  0.00      C2   C
ATOM   3149  CD2 PHE A 323     -22.079 -20.945 -13.966  0.00  0.00      C2   C
ATOM   3150  CE1 PHE A 323     -21.401 -22.651 -16.110  0.00  0.00      C2   C
ATOM   3151  CE2 PHE A 323     -21.201 -22.025 -13.773  0.00  0.00      C2   C
ATOM   3152  CZ  PHE A 323     -20.940 -22.916 -14.796  0.00  0.00      C2   C
ATOM   3153  H   PHE A 323     -22.833 -18.185 -13.293  0.00  0.00      C2   H
ATOM   3154  HA  PHE A 323     -21.549 -18.167 -15.957  0.00  0.00      C2   H
ATOM   3155  HB3 PHE A 323     -23.695 -19.426 -16.613  0.00  0.00      C2   H
ATOM   3156  HB2 PHE A 323     -24.236 -19.394 -15.040  0.00  0.00      C2   H
ATOM   3157  HD1 PHE A 323     -22.483 -21.410 -17.361  0.00  0.00      C2   H
ATOM   3158  HD2 PHE A 323     -22.466 -20.426 -13.102  0.00  0.00      C2   H
ATOM   3159  HE1 PHE A 323     -21.077 -23.367 -16.850  0.00  0.00      C2   H
ATOM   3160  HE2 PHE A 323     -20.790 -22.246 -12.799  0.00  0.00      C2   H
ATOM   3161  HZ  PHE A 323     -20.416 -23.832 -14.566  0.00  0.00      C2   H
ATOM   3162  N   THR A 324     -22.960 -15.956 -16.359  0.00  0.00      C2   N
ATOM   3163  CA  THR A 324     -23.599 -14.679 -16.805  0.00  0.00      C2   C
ATOM   3164  C   THR A 324     -25.061 -14.840 -17.194  0.00  0.00      C2   C
ATOM   3165  O   THR A 324     -25.478 -15.764 -17.967  0.00  0.00      C2   O
ATOM   3166  CB  THR A 324     -22.848 -13.989 -17.969  0.00  0.00      C2   C
ATOM   3167  OG1 THR A 324     -21.445 -14.243 -17.712  0.00  0.00      C2   O
ATOM   3168  CG2 THR A 324     -23.155 -12.552 -18.288  0.00  0.00      C2   C
ATOM   3169  H   THR A 324     -21.968 -16.051 -16.523  0.00  0.00      C2   H
ATOM   3170  HA  THR A 324     -23.539 -14.013 -15.944  0.00  0.00      C2   H
ATOM   3171  HB  THR A 324     -23.074 -14.607 -18.838  0.00  0.00      C2   H
ATOM   3172  HG1 THR A 324     -20.959 -13.986 -18.499  0.00  0.00      C2   H
ATOM   3173 HG21 THR A 324     -24.144 -12.285 -18.661  0.00  0.00      C2   H
ATOM   3174 HG22 THR A 324     -22.952 -11.921 -17.423  0.00  0.00      C2   H
ATOM   3175 HG23 THR A 324     -22.481 -12.163 -19.051  0.00  0.00      C2   H
ATOM   3176  N   CYS A 325     -25.921 -14.048 -16.459  0.00  0.00      C2   N
ATOM   3177  CA  CYS A 325     -27.392 -14.054 -16.727  0.00  0.00      C2   C
ATOM   3178  C   CYS A 325     -27.621 -13.164 -17.979  0.00  0.00      C2   C
ATOM   3179  O   CYS A 325     -26.976 -12.131 -18.130  0.00  0.00      C2   O
ATOM   3180  CB  CYS A 325     -28.240 -13.487 -15.566  0.00  0.00      C2   C
ATOM   3181  SG  CYS A 325     -27.864 -14.355 -13.962  0.00  0.00      C2   S
ATOM   3182  H   CYS A 325     -25.568 -13.298 -15.882  0.00  0.00      C2   H
ATOM   3183  HA  CYS A 325     -27.639 -15.078 -17.009  0.00  0.00      C2   H
ATOM   3184  HB3 CYS A 325     -29.275 -13.569 -15.898  0.00  0.00      C2   H
ATOM   3185  HB2 CYS A 325     -28.222 -12.400 -15.498  0.00  0.00      C2   H
ATOM   3186  HG  CYS A 325     -28.099 -15.568 -14.470  0.00  0.00      C2   H
ATOM   3187  N   ALA A 326     -28.518 -13.496 -18.844  0.00  0.00      C2   N
ATOM   3188  CA  ALA A 326     -29.084 -12.596 -19.829  0.00  0.00      C2   C
ATOM   3189  C   ALA A 326     -30.033 -11.647 -19.176  0.00  0.00      C2   C
ATOM   3190  O   ALA A 326     -30.148 -10.496 -19.612  0.00  0.00      C2   O
ATOM   3191  CB  ALA A 326     -29.795 -13.390 -20.961  0.00  0.00      C2   C
ATOM   3192  H   ALA A 326     -29.050 -14.328 -18.632  0.00  0.00      C2   H
ATOM   3193  HA  ALA A 326     -28.344 -12.053 -20.418  0.00  0.00      C2   H
ATOM   3194  HB1 ALA A 326     -28.979 -14.086 -21.153  0.00  0.00      C2   H
ATOM   3195  HB2 ALA A 326     -30.567 -14.070 -20.600  0.00  0.00      C2   H
ATOM   3196  HB3 ALA A 326     -30.094 -12.820 -21.841  0.00  0.00      C2   H
ATOM   3197  N   THR A 327     -30.824 -12.128 -18.215  0.00  0.00      C2   N
ATOM   3198  CA  THR A 327     -31.767 -11.307 -17.492  0.00  0.00      C2   C
ATOM   3199  C   THR A 327     -31.216 -10.155 -16.651  0.00  0.00      C2   C
ATOM   3200  O   THR A 327     -30.246 -10.440 -15.938  0.00  0.00      C2   O
ATOM   3201  CB  THR A 327     -32.622 -12.166 -16.569  0.00  0.00      C2   C
ATOM   3202  OG1 THR A 327     -32.754 -13.450 -17.135  0.00  0.00      C2   O
ATOM   3203  CG2 THR A 327     -33.980 -11.604 -16.256  0.00  0.00      C2   C
ATOM   3204  H   THR A 327     -30.851 -13.071 -17.854  0.00  0.00      C2   H
ATOM   3205  HA  THR A 327     -32.417 -10.912 -18.273  0.00  0.00      C2   H
ATOM   3206  HB  THR A 327     -32.162 -12.302 -15.590  0.00  0.00      C2   H
ATOM   3207  HG1 THR A 327     -33.354 -13.342 -17.877  0.00  0.00      C2   H
ATOM   3208 HG21 THR A 327     -34.732 -11.589 -17.045  0.00  0.00      C2   H
ATOM   3209 HG22 THR A 327     -34.445 -12.139 -15.428  0.00  0.00      C2   H
ATOM   3210 HG23 THR A 327     -33.947 -10.591 -15.855  0.00  0.00      C2   H
ATOM   3211  N   ASP A 328     -31.822  -8.978 -16.786  0.00  0.00      C2   N
ATOM   3212  CA  ASP A 328     -31.502  -7.704 -16.107  0.00  0.00      C2   C
ATOM   3213  C   ASP A 328     -31.724  -7.815 -14.589  0.00  0.00      C2   C
ATOM   3214  O   ASP A 328     -32.534  -8.670 -14.111  0.00  0.00      C2   O
ATOM   3215  CB  ASP A 328     -32.334  -6.552 -16.719  0.00  0.00      C2   C
ATOM   3216  CG  ASP A 328     -32.060  -6.104 -18.183  0.00  0.00      C2   C
ATOM   3217  OD1 ASP A 328     -30.890  -6.121 -18.614  0.00  0.00      C2   O
ATOM   3218  OD2 ASP A 328     -32.969  -5.471 -18.718  0.00  0.00      C2   O
ATOM   3219  H   ASP A 328     -32.569  -8.976 -17.465  0.00  0.00      C2   H
ATOM   3220  HA  ASP A 328     -30.425  -7.540 -16.135  0.00  0.00      C2   H
ATOM   3221  HB3 ASP A 328     -32.114  -5.672 -16.114  0.00  0.00      C2   H
ATOM   3222  HB2 ASP A 328     -33.326  -6.969 -16.548  0.00  0.00      C2   H
ATOM   3223  N   THR A 329     -30.904  -7.131 -13.827  0.00  0.00      C2   N
ATOM   3224  CA  THR A 329     -30.733  -7.020 -12.366  0.00  0.00      C2   C
ATOM   3225  C   THR A 329     -29.793  -8.172 -11.817  0.00  0.00      C2   C
ATOM   3226  O   THR A 329     -28.980  -7.892 -10.937  0.00  0.00      C2   O
ATOM   3227  CB  THR A 329     -32.009  -6.827 -11.643  0.00  0.00      C2   C
ATOM   3228  OG1 THR A 329     -32.635  -5.647 -12.046  0.00  0.00      C2   O
ATOM   3229  CG2 THR A 329     -31.846  -6.824 -10.097  0.00  0.00      C2   C
ATOM   3230  H   THR A 329     -30.288  -6.450 -14.248  0.00  0.00      C2   H
ATOM   3231  HA  THR A 329     -30.213  -6.086 -12.154  0.00  0.00      C2   H
ATOM   3232  HB  THR A 329     -32.637  -7.696 -11.840  0.00  0.00      C2   H
ATOM   3233  HG1 THR A 329     -32.942  -5.750 -12.949  0.00  0.00      C2   H
ATOM   3234 HG21 THR A 329     -32.817  -6.760  -9.606  0.00  0.00      C2   H
ATOM   3235 HG22 THR A 329     -31.496  -7.819  -9.821  0.00  0.00      C2   H
ATOM   3236 HG23 THR A 329     -31.243  -6.018  -9.681  0.00  0.00      C2   H
ATOM   3237  N   LYS A 330     -29.892  -9.422 -12.280  0.00  0.00      C2   N
ATOM   3238  CA  LYS A 330     -29.245 -10.607 -11.557  0.00  0.00      C2   C
ATOM   3239  C   LYS A 330     -27.683 -10.666 -11.607  0.00  0.00      C2   C
ATOM   3240  O   LYS A 330     -27.142 -11.441 -10.797  0.00  0.00      C2   O
ATOM   3241  CB  LYS A 330     -29.698 -11.907 -12.323  0.00  0.00      C2   C
ATOM   3242  CG  LYS A 330     -31.200 -12.074 -12.524  0.00  0.00      C2   C
ATOM   3243  CD  LYS A 330     -32.085 -11.958 -11.208  0.00  0.00      C2   C
ATOM   3244  CE  LYS A 330     -33.505 -12.435 -11.632  0.00  0.00      C2   C
ATOM   3245  NZ  LYS A 330     -34.584 -12.181 -10.664  0.00  0.00      C2   N
ATOM   3246  H   LYS A 330     -30.480  -9.613 -13.079  0.00  0.00      C2   H
ATOM   3247  HA  LYS A 330     -29.598 -10.448 -10.538  0.00  0.00      C2   H
ATOM   3248  HB3 LYS A 330     -29.287 -12.727 -11.734  0.00  0.00      C2   H
ATOM   3249  HB2 LYS A 330     -29.159 -11.982 -13.267  0.00  0.00      C2   H
ATOM   3250  HG3 LYS A 330     -31.475 -12.966 -13.087  0.00  0.00      C2   H
ATOM   3251  HG2 LYS A 330     -31.536 -11.285 -13.197  0.00  0.00      C2   H
ATOM   3252  HD3 LYS A 330     -32.023 -10.969 -10.754  0.00  0.00      C2   H
ATOM   3253  HD2 LYS A 330     -31.730 -12.540 -10.357  0.00  0.00      C2   H
ATOM   3254  HE3 LYS A 330     -33.465 -13.521 -11.705  0.00  0.00      C2   H
ATOM   3255  HE2 LYS A 330     -33.727 -12.036 -12.621  0.00  0.00      C2   H
ATOM   3256  HZ1 LYS A 330     -35.494 -12.321 -11.079  0.00  0.00      C2   H
ATOM   3257  HZ2 LYS A 330     -34.566 -12.672  -9.782  0.00  0.00      C2   H
ATOM   3258  HZ3 LYS A 330     -34.617 -11.197 -10.437  0.00  0.00      C2   H
ATOM   3259  N   ASN A 331     -26.960  -9.893 -12.428  0.00  0.00      C2   N
ATOM   3260  CA  ASN A 331     -25.504  -9.777 -12.463  0.00  0.00      C2   C
ATOM   3261  C   ASN A 331     -25.046  -8.648 -11.481  0.00  0.00      C2   C
ATOM   3262  O   ASN A 331     -24.186  -8.865 -10.659  0.00  0.00      C2   O
ATOM   3263  CB  ASN A 331     -24.939  -9.518 -13.834  0.00  0.00      C2   C
ATOM   3264  CG  ASN A 331     -25.105 -10.603 -14.996  0.00  0.00      C2   C
ATOM   3265  OD1 ASN A 331     -24.958 -11.793 -14.734  0.00  0.00      C2   O
ATOM   3266  ND2 ASN A 331     -25.490 -10.200 -16.183  0.00  0.00      C2   N
ATOM   3267  H   ASN A 331     -27.381  -9.516 -13.265  0.00  0.00      C2   H
ATOM   3268  HA  ASN A 331     -24.920 -10.563 -11.984  0.00  0.00      C2   H
ATOM   3269  HB3 ASN A 331     -23.863  -9.342 -13.826  0.00  0.00      C2   H
ATOM   3270  HB2 ASN A 331     -25.402  -8.616 -14.235  0.00  0.00      C2   H
ATOM   3271 HD22 ASN A 331     -25.640 -10.825 -16.962  0.00  0.00      C2   H
ATOM   3272 HD21 ASN A 331     -25.737  -9.224 -16.263  0.00  0.00      C2   H
ATOM   3273  N   VAL A 332     -25.664  -7.454 -11.535  0.00  0.00      C2   N
ATOM   3274  CA  VAL A 332     -25.304  -6.256 -10.724  0.00  0.00      C2   C
ATOM   3275  C   VAL A 332     -25.672  -6.521  -9.215  0.00  0.00      C2   C
ATOM   3276  O   VAL A 332     -24.887  -6.067  -8.377  0.00  0.00      C2   O
ATOM   3277  CB  VAL A 332     -26.036  -4.994 -11.311  0.00  0.00      C2   C
ATOM   3278  CG1 VAL A 332     -25.567  -4.701 -12.731  0.00  0.00      C2   C
ATOM   3279  CG2 VAL A 332     -27.565  -5.017 -11.259  0.00  0.00      C2   C
ATOM   3280  H   VAL A 332     -26.328  -7.348 -12.289  0.00  0.00      C2   H
ATOM   3281  HA  VAL A 332     -24.248  -6.017 -10.846  0.00  0.00      C2   H
ATOM   3282  HB  VAL A 332     -25.769  -4.072 -10.796  0.00  0.00      C2   H
ATOM   3283 HG11 VAL A 332     -25.535  -3.621 -12.875  0.00  0.00      C2   H
ATOM   3284 HG12 VAL A 332     -24.521  -4.925 -12.940  0.00  0.00      C2   H
ATOM   3285 HG13 VAL A 332     -26.141  -5.188 -13.520  0.00  0.00      C2   H
ATOM   3286 HG21 VAL A 332     -28.018  -5.948 -11.602  0.00  0.00      C2   H
ATOM   3287 HG22 VAL A 332     -27.925  -4.805 -10.252  0.00  0.00      C2   H
ATOM   3288 HG23 VAL A 332     -27.968  -4.207 -11.866  0.00  0.00      C2   H
ATOM   3289  N   GLN A 333     -26.703  -7.309  -8.905  0.00  0.00      C2   N
ATOM   3290  CA  GLN A 333     -27.156  -7.673  -7.564  0.00  0.00      C2   C
ATOM   3291  C   GLN A 333     -26.152  -8.661  -6.961  0.00  0.00      C2   C
ATOM   3292  O   GLN A 333     -25.826  -8.522  -5.794  0.00  0.00      C2   O
ATOM   3293  CB  GLN A 333     -28.613  -8.260  -7.644  0.00  0.00      C2   C
ATOM   3294  CG  GLN A 333     -29.261  -8.471  -6.300  0.00  0.00      C2   C
ATOM   3295  CD  GLN A 333     -30.701  -8.844  -6.305  0.00  0.00      C2   C
ATOM   3296  OE1 GLN A 333     -31.407  -8.343  -7.178  0.00  0.00      C2   O
ATOM   3297  NE2 GLN A 333     -31.145  -9.662  -5.339  0.00  0.00      C2   N
ATOM   3298  H   GLN A 333     -27.327  -7.676  -9.610  0.00  0.00      C2   H
ATOM   3299  HA  GLN A 333     -27.181  -6.795  -6.919  0.00  0.00      C2   H
ATOM   3300  HB3 GLN A 333     -28.575  -9.105  -8.331  0.00  0.00      C2   H
ATOM   3301  HB2 GLN A 333     -29.233  -7.480  -8.086  0.00  0.00      C2   H
ATOM   3302  HG3 GLN A 333     -29.187  -7.637  -5.603  0.00  0.00      C2   H
ATOM   3303  HG2 GLN A 333     -28.743  -9.273  -5.773  0.00  0.00      C2   H
ATOM   3304 HE22 GLN A 333     -32.134  -9.635  -5.135  0.00  0.00      C2   H
ATOM   3305 HE21 GLN A 333     -30.487  -9.985  -4.645  0.00  0.00      C2   H
ATOM   3306  N   PHE A 334     -25.668  -9.637  -7.787  0.00  0.00      C2   N
ATOM   3307  CA  PHE A 334     -24.617 -10.489  -7.443  0.00  0.00      C2   C
ATOM   3308  C   PHE A 334     -23.333  -9.750  -7.167  0.00  0.00      C2   C
ATOM   3309  O   PHE A 334     -22.718  -9.908  -6.142  0.00  0.00      C2   O
ATOM   3310  CB  PHE A 334     -24.406 -11.635  -8.450  0.00  0.00      C2   C
ATOM   3311  CG  PHE A 334     -23.126 -12.496  -8.465  0.00  0.00      C2   C
ATOM   3312  CD1 PHE A 334     -22.878 -13.360  -7.446  0.00  0.00      C2   C
ATOM   3313  CD2 PHE A 334     -22.167 -12.288  -9.479  0.00  0.00      C2   C
ATOM   3314  CE1 PHE A 334     -21.658 -14.084  -7.388  0.00  0.00      C2   C
ATOM   3315  CE2 PHE A 334     -21.024 -13.067  -9.508  0.00  0.00      C2   C
ATOM   3316  CZ  PHE A 334     -20.753 -13.998  -8.474  0.00  0.00      C2   C
ATOM   3317  H   PHE A 334     -25.949  -9.655  -8.757  0.00  0.00      C2   H
ATOM   3318  HA  PHE A 334     -24.962 -10.970  -6.528  0.00  0.00      C2   H
ATOM   3319  HB3 PHE A 334     -24.662 -11.263  -9.442  0.00  0.00      C2   H
ATOM   3320  HB2 PHE A 334     -25.211 -12.360  -8.320  0.00  0.00      C2   H
ATOM   3321  HD1 PHE A 334     -23.544 -13.610  -6.634  0.00  0.00      C2   H
ATOM   3322  HD2 PHE A 334     -22.386 -11.541 -10.227  0.00  0.00      C2   H
ATOM   3323  HE1 PHE A 334     -21.528 -14.934  -6.735  0.00  0.00      C2   H
ATOM   3324  HE2 PHE A 334     -20.303 -12.967 -10.306  0.00  0.00      C2   H
ATOM   3325  HZ  PHE A 334     -19.833 -14.560  -8.541  0.00  0.00      C2   H
ATOM   3326  N   VAL A 335     -22.961  -8.780  -8.016  0.00  0.00      C2   N
ATOM   3327  CA  VAL A 335     -21.768  -7.941  -7.814  0.00  0.00      C2   C
ATOM   3328  C   VAL A 335     -21.895  -6.996  -6.568  0.00  0.00      C2   C
ATOM   3329  O   VAL A 335     -20.854  -6.651  -5.988  0.00  0.00      C2   O
ATOM   3330  CB  VAL A 335     -21.436  -7.171  -9.071  0.00  0.00      C2   C
ATOM   3331  CG1 VAL A 335     -20.383  -5.967  -8.927  0.00  0.00      C2   C
ATOM   3332  CG2 VAL A 335     -21.012  -8.105 -10.223  0.00  0.00      C2   C
ATOM   3333  H   VAL A 335     -23.371  -8.727  -8.937  0.00  0.00      C2   H
ATOM   3334  HA  VAL A 335     -21.077  -8.749  -7.574  0.00  0.00      C2   H
ATOM   3335  HB  VAL A 335     -22.387  -6.827  -9.480  0.00  0.00      C2   H
ATOM   3336 HG11 VAL A 335     -19.513  -6.334  -8.383  0.00  0.00      C2   H
ATOM   3337 HG12 VAL A 335     -20.027  -5.716  -9.926  0.00  0.00      C2   H
ATOM   3338 HG13 VAL A 335     -20.736  -5.069  -8.420  0.00  0.00      C2   H
ATOM   3339 HG21 VAL A 335     -19.992  -8.474 -10.108  0.00  0.00      C2   H
ATOM   3340 HG22 VAL A 335     -21.687  -8.956 -10.310  0.00  0.00      C2   H
ATOM   3341 HG23 VAL A 335     -21.123  -7.571 -11.166  0.00  0.00      C2   H
ATOM   3342  N   PHE A 336     -23.010  -6.393  -6.277  0.00  0.00      C2   N
ATOM   3343  CA  PHE A 336     -23.262  -5.587  -5.066  0.00  0.00      C2   C
ATOM   3344  C   PHE A 336     -23.094  -6.409  -3.704  0.00  0.00      C2   C
ATOM   3345  O   PHE A 336     -22.191  -6.041  -2.917  0.00  0.00      C2   O
ATOM   3346  CB  PHE A 336     -24.697  -4.963  -5.173  0.00  0.00      C2   C
ATOM   3347  CG  PHE A 336     -25.234  -4.270  -3.935  0.00  0.00      C2   C
ATOM   3348  CD1 PHE A 336     -24.713  -3.005  -3.553  0.00  0.00      C2   C
ATOM   3349  CD2 PHE A 336     -26.100  -4.889  -3.036  0.00  0.00      C2   C
ATOM   3350  CE1 PHE A 336     -25.157  -2.356  -2.390  0.00  0.00      C2   C
ATOM   3351  CE2 PHE A 336     -26.439  -4.336  -1.844  0.00  0.00      C2   C
ATOM   3352  CZ  PHE A 336     -26.008  -3.088  -1.536  0.00  0.00      C2   C
ATOM   3353  H   PHE A 336     -23.788  -6.651  -6.868  0.00  0.00      C2   H
ATOM   3354  HA  PHE A 336     -22.481  -4.831  -4.978  0.00  0.00      C2   H
ATOM   3355  HB3 PHE A 336     -25.451  -5.674  -5.508  0.00  0.00      C2   H
ATOM   3356  HB2 PHE A 336     -24.678  -4.189  -5.941  0.00  0.00      C2   H
ATOM   3357  HD1 PHE A 336     -24.000  -2.519  -4.203  0.00  0.00      C2   H
ATOM   3358  HD2 PHE A 336     -26.470  -5.867  -3.306  0.00  0.00      C2   H
ATOM   3359  HE1 PHE A 336     -24.768  -1.379  -2.144  0.00  0.00      C2   H
ATOM   3360  HE2 PHE A 336     -27.128  -4.847  -1.188  0.00  0.00      C2   H
ATOM   3361  HZ  PHE A 336     -26.223  -2.682  -0.559  0.00  0.00      C2   H
ATOM   3362  N   ASP A 337     -23.674  -7.619  -3.636  0.00  0.00      C2   N
ATOM   3363  CA  ASP A 337     -23.455  -8.595  -2.595  0.00  0.00      C2   C
ATOM   3364  C   ASP A 337     -22.031  -9.113  -2.443  0.00  0.00      C2   C
ATOM   3365  O   ASP A 337     -21.526  -9.093  -1.278  0.00  0.00      C2   O
ATOM   3366  CB  ASP A 337     -24.499  -9.740  -2.747  0.00  0.00      C2   C
ATOM   3367  CG  ASP A 337     -25.955  -9.383  -2.424  0.00  0.00      C2   C
ATOM   3368  OD1 ASP A 337     -26.239  -8.248  -1.904  0.00  0.00      C2   O
ATOM   3369  OD2 ASP A 337     -26.783 -10.306  -2.530  0.00  0.00      C2   O
ATOM   3370  H   ASP A 337     -24.215  -7.961  -4.417  0.00  0.00      C2   H
ATOM   3371  HA  ASP A 337     -23.793  -8.115  -1.677  0.00  0.00      C2   H
ATOM   3372  HB3 ASP A 337     -24.237 -10.618  -2.156  0.00  0.00      C2   H
ATOM   3373  HB2 ASP A 337     -24.542  -9.984  -3.808  0.00  0.00      C2   H
ATOM   3374  N   ALA A 338     -21.433  -9.612  -3.565  0.00  0.00      C2   N
ATOM   3375  CA  ALA A 338     -20.029 -10.103  -3.623  0.00  0.00      C2   C
ATOM   3376  C   ALA A 338     -19.056  -9.037  -3.223  0.00  0.00      C2   C
ATOM   3377  O   ALA A 338     -18.168  -9.360  -2.479  0.00  0.00      C2   O
ATOM   3378  CB  ALA A 338     -19.874 -10.665  -5.044  0.00  0.00      C2   C
ATOM   3379  H   ALA A 338     -22.030  -9.571  -4.379  0.00  0.00      C2   H
ATOM   3380  HA  ALA A 338     -19.833 -10.885  -2.889  0.00  0.00      C2   H
ATOM   3381  HB1 ALA A 338     -20.008  -9.993  -5.892  0.00  0.00      C2   H
ATOM   3382  HB2 ALA A 338     -18.856 -10.994  -5.251  0.00  0.00      C2   H
ATOM   3383  HB3 ALA A 338     -20.520 -11.498  -5.322  0.00  0.00      C2   H
ATOM   3384  N   VAL A 339     -19.203  -7.780  -3.644  0.00  0.00      C2   N
ATOM   3385  CA  VAL A 339     -18.383  -6.665  -3.276  0.00  0.00      C2   C
ATOM   3386  C   VAL A 339     -18.362  -6.419  -1.725  0.00  0.00      C2   C
ATOM   3387  O   VAL A 339     -17.322  -6.250  -1.071  0.00  0.00      C2   O
ATOM   3388  CB  VAL A 339     -18.667  -5.340  -4.110  0.00  0.00      C2   C
ATOM   3389  CG1 VAL A 339     -18.157  -4.051  -3.386  0.00  0.00      C2   C
ATOM   3390  CG2 VAL A 339     -17.954  -5.435  -5.481  0.00  0.00      C2   C
ATOM   3391  H   VAL A 339     -19.885  -7.549  -4.353  0.00  0.00      C2   H
ATOM   3392  HA  VAL A 339     -17.348  -6.922  -3.502  0.00  0.00      C2   H
ATOM   3393  HB  VAL A 339     -19.732  -5.192  -4.290  0.00  0.00      C2   H
ATOM   3394 HG11 VAL A 339     -17.111  -4.089  -3.082  0.00  0.00      C2   H
ATOM   3395 HG12 VAL A 339     -18.204  -3.190  -4.053  0.00  0.00      C2   H
ATOM   3396 HG13 VAL A 339     -18.881  -3.708  -2.646  0.00  0.00      C2   H
ATOM   3397 HG21 VAL A 339     -18.144  -4.542  -6.077  0.00  0.00      C2   H
ATOM   3398 HG22 VAL A 339     -16.865  -5.494  -5.489  0.00  0.00      C2   H
ATOM   3399 HG23 VAL A 339     -18.474  -6.238  -6.004  0.00  0.00      C2   H
ATOM   3400  N   THR A 340     -19.584  -6.333  -1.199  0.00  0.00      C2   N
ATOM   3401  CA  THR A 340     -19.810  -6.190   0.241  0.00  0.00      C2   C
ATOM   3402  C   THR A 340     -19.143  -7.316   1.054  0.00  0.00      C2   C
ATOM   3403  O   THR A 340     -18.477  -7.105   2.090  0.00  0.00      C2   O
ATOM   3404  CB  THR A 340     -21.352  -6.301   0.604  0.00  0.00      C2   C
ATOM   3405  OG1 THR A 340     -22.095  -5.361  -0.231  0.00  0.00      C2   O
ATOM   3406  CG2 THR A 340     -21.796  -6.163   2.047  0.00  0.00      C2   C
ATOM   3407  H   THR A 340     -20.416  -6.611  -1.700  0.00  0.00      C2   H
ATOM   3408  HA  THR A 340     -19.356  -5.276   0.625  0.00  0.00      C2   H
ATOM   3409  HB  THR A 340     -21.604  -7.304   0.258  0.00  0.00      C2   H
ATOM   3410  HG1 THR A 340     -22.090  -5.672  -1.140  0.00  0.00      C2   H
ATOM   3411 HG21 THR A 340     -21.422  -7.003   2.632  0.00  0.00      C2   H
ATOM   3412 HG22 THR A 340     -21.480  -5.269   2.585  0.00  0.00      C2   H
ATOM   3413 HG23 THR A 340     -22.860  -5.946   2.146  0.00  0.00      C2   H
ATOM   3414  N   ASP A 341     -19.209  -8.531   0.490  0.00  0.00      C2   N
ATOM   3415  CA  ASP A 341     -18.722  -9.714   1.150  0.00  0.00      C2   C
ATOM   3416  C   ASP A 341     -17.206  -9.758   1.266  0.00  0.00      C2   C
ATOM   3417  O   ASP A 341     -16.594  -9.979   2.346  0.00  0.00      C2   O
ATOM   3418  CB  ASP A 341     -19.359 -11.011   0.514  0.00  0.00      C2   C
ATOM   3419  CG  ASP A 341     -18.891 -12.393   1.061  0.00  0.00      C2   C
ATOM   3420  OD1 ASP A 341     -18.881 -12.570   2.291  0.00  0.00      C2   O
ATOM   3421  OD2 ASP A 341     -18.564 -13.291   0.268  0.00  0.00      C2   O
ATOM   3422  H   ASP A 341     -19.629  -8.733  -0.406  0.00  0.00      C2   H
ATOM   3423  HA  ASP A 341     -19.116  -9.695   2.167  0.00  0.00      C2   H
ATOM   3424  HB3 ASP A 341     -19.347 -11.026  -0.576  0.00  0.00      C2   H
ATOM   3425  HB2 ASP A 341     -20.428 -11.086   0.716  0.00  0.00      C2   H
ATOM   3426  N   VAL A 342     -16.582  -9.488   0.149  0.00  0.00      C2   N
ATOM   3427  CA  VAL A 342     -15.124  -9.444   0.154  0.00  0.00      C2   C
ATOM   3428  C   VAL A 342     -14.557  -8.328   0.995  0.00  0.00      C2   C
ATOM   3429  O   VAL A 342     -13.352  -8.357   1.372  0.00  0.00      C2   O
ATOM   3430  CB  VAL A 342     -14.557  -9.402  -1.258  0.00  0.00      C2   C
ATOM   3431  CG1 VAL A 342     -14.906 -10.494  -2.200  0.00  0.00      C2   C
ATOM   3432  CG2 VAL A 342     -14.688  -8.080  -2.006  0.00  0.00      C2   C
ATOM   3433  H   VAL A 342     -16.993  -9.260  -0.744  0.00  0.00      C2   H
ATOM   3434  HA  VAL A 342     -14.735 -10.391   0.529  0.00  0.00      C2   H
ATOM   3435  HB  VAL A 342     -13.472  -9.442  -1.155  0.00  0.00      C2   H
ATOM   3436 HG11 VAL A 342     -14.427 -10.291  -3.158  0.00  0.00      C2   H
ATOM   3437 HG12 VAL A 342     -14.536 -11.479  -1.914  0.00  0.00      C2   H
ATOM   3438 HG13 VAL A 342     -15.991 -10.581  -2.246  0.00  0.00      C2   H
ATOM   3439 HG21 VAL A 342     -14.033  -7.358  -1.518  0.00  0.00      C2   H
ATOM   3440 HG22 VAL A 342     -14.327  -8.183  -3.029  0.00  0.00      C2   H
ATOM   3441 HG23 VAL A 342     -15.693  -7.660  -2.017  0.00  0.00      C2   H
ATOM   3442  N   ILE A 343     -15.346  -7.253   1.216  0.00  0.00      C2   N
ATOM   3443  CA  ILE A 343     -15.102  -6.054   2.066  0.00  0.00      C2   C
ATOM   3444  C   ILE A 343     -15.149  -6.455   3.600  0.00  0.00      C2   C
ATOM   3445  O   ILE A 343     -14.279  -6.105   4.371  0.00  0.00      C2   O
ATOM   3446  CB  ILE A 343     -15.904  -4.793   1.760  0.00  0.00      C2   C
ATOM   3447  CG1 ILE A 343     -15.417  -4.074   0.451  0.00  0.00      C2   C
ATOM   3448  CG2 ILE A 343     -15.959  -3.731   2.875  0.00  0.00      C2   C
ATOM   3449  CD1 ILE A 343     -16.426  -3.006  -0.106  0.00  0.00      C2   C
ATOM   3450  H   ILE A 343     -16.260  -7.225   0.785  0.00  0.00      C2   H
ATOM   3451  HA  ILE A 343     -14.026  -5.906   1.982  0.00  0.00      C2   H
ATOM   3452  HB  ILE A 343     -16.924  -5.099   1.531  0.00  0.00      C2   H
ATOM   3453 HG13 ILE A 343     -15.227  -4.782  -0.356  0.00  0.00      C2   H
ATOM   3454 HG12 ILE A 343     -14.457  -3.618   0.692  0.00  0.00      C2   H
ATOM   3455 HG21 ILE A 343     -14.968  -3.340   3.108  0.00  0.00      C2   H
ATOM   3456 HG22 ILE A 343     -16.434  -2.844   2.457  0.00  0.00      C2   H
ATOM   3457 HG23 ILE A 343     -16.512  -4.124   3.729  0.00  0.00      C2   H
ATOM   3458 HD11 ILE A 343     -16.346  -2.047   0.408  0.00  0.00      C2   H
ATOM   3459 HD12 ILE A 343     -16.336  -2.846  -1.180  0.00  0.00      C2   H
ATOM   3460 HD13 ILE A 343     -17.441  -3.389   0.004  0.00  0.00      C2   H
ATOM   3461  N   ILE A 344     -16.149  -7.254   4.029  0.00  0.00      C2   N
ATOM   3462  CA  ILE A 344     -16.197  -7.868   5.352  0.00  0.00      C2   C
ATOM   3463  C   ILE A 344     -14.990  -8.744   5.601  0.00  0.00      C2   C
ATOM   3464  O   ILE A 344     -14.243  -8.535   6.566  0.00  0.00      C2   O
ATOM   3465  CB  ILE A 344     -17.574  -8.738   5.412  0.00  0.00      C2   C
ATOM   3466  CG1 ILE A 344     -18.837  -7.809   5.329  0.00  0.00      C2   C
ATOM   3467  CG2 ILE A 344     -17.578  -9.756   6.574  0.00  0.00      C2   C
ATOM   3468  CD1 ILE A 344     -20.114  -8.485   4.972  0.00  0.00      C2   C
ATOM   3469  H   ILE A 344     -16.671  -7.753   3.323  0.00  0.00      C2   H
ATOM   3470  HA  ILE A 344     -16.178  -7.048   6.070  0.00  0.00      C2   H
ATOM   3471  HB  ILE A 344     -17.630  -9.359   4.518  0.00  0.00      C2   H
ATOM   3472 HG13 ILE A 344     -18.854  -6.959   4.646  0.00  0.00      C2   H
ATOM   3473 HG12 ILE A 344     -18.928  -7.377   6.326  0.00  0.00      C2   H
ATOM   3474 HG21 ILE A 344     -17.408  -9.184   7.487  0.00  0.00      C2   H
ATOM   3475 HG22 ILE A 344     -18.579 -10.188   6.585  0.00  0.00      C2   H
ATOM   3476 HG23 ILE A 344     -16.946 -10.637   6.466  0.00  0.00      C2   H
ATOM   3477 HD11 ILE A 344     -20.665  -8.151   4.093  0.00  0.00      C2   H
ATOM   3478 HD12 ILE A 344     -19.891  -9.477   4.580  0.00  0.00      C2   H
ATOM   3479 HD13 ILE A 344     -20.869  -8.562   5.755  0.00  0.00      C2   H
ATOM   3480  N   LYS A 345     -14.700  -9.629   4.555  0.00  0.00      C2   N
ATOM   3481  CA  LYS A 345     -13.534 -10.621   4.697  0.00  0.00      C2   C
ATOM   3482  C   LYS A 345     -12.206  -9.923   4.858  0.00  0.00      C2   C
ATOM   3483  O   LYS A 345     -11.495 -10.331   5.769  0.00  0.00      C2   O
ATOM   3484  CB  LYS A 345     -13.537 -11.571   3.484  0.00  0.00      C2   C
ATOM   3485  CG  LYS A 345     -14.719 -12.582   3.675  0.00  0.00      C2   C
ATOM   3486  CD  LYS A 345     -14.949 -13.500   2.491  0.00  0.00      C2   C
ATOM   3487  CE  LYS A 345     -15.853 -14.734   2.880  0.00  0.00      C2   C
ATOM   3488  NZ  LYS A 345     -16.268 -15.513   1.762  0.00  0.00      C2   N
ATOM   3489  H   LYS A 345     -15.336  -9.652   3.771  0.00  0.00      C2   H
ATOM   3490  HA  LYS A 345     -13.676 -11.174   5.626  0.00  0.00      C2   H
ATOM   3491  HB3 LYS A 345     -12.553 -12.038   3.519  0.00  0.00      C2   H
ATOM   3492  HB2 LYS A 345     -13.710 -11.018   2.560  0.00  0.00      C2   H
ATOM   3493  HG3 LYS A 345     -15.600 -11.988   3.917  0.00  0.00      C2   H
ATOM   3494  HG2 LYS A 345     -14.424 -13.158   4.553  0.00  0.00      C2   H
ATOM   3495  HD3 LYS A 345     -13.992 -13.900   2.156  0.00  0.00      C2   H
ATOM   3496  HD2 LYS A 345     -15.465 -12.949   1.705  0.00  0.00      C2   H
ATOM   3497  HE3 LYS A 345     -16.768 -14.329   3.312  0.00  0.00      C2   H
ATOM   3498  HE2 LYS A 345     -15.417 -15.351   3.666  0.00  0.00      C2   H
ATOM   3499  HZ1 LYS A 345     -15.560 -15.897   1.154  0.00  0.00      C2   H
ATOM   3500  HZ2 LYS A 345     -16.916 -16.263   1.957  0.00  0.00      C2   H
ATOM   3501  HZ3 LYS A 345     -16.833 -14.944   1.147  0.00  0.00      C2   H
ATOM   3502  N   ASN A 346     -12.053  -8.835   4.084  0.00  0.00      C2   N
ATOM   3503  CA  ASN A 346     -10.874  -7.927   4.180  0.00  0.00      C2   C
ATOM   3504  C   ASN A 346     -10.708  -7.343   5.603  0.00  0.00      C2   C
ATOM   3505  O   ASN A 346      -9.638  -7.273   6.138  0.00  0.00      C2   O
ATOM   3506  CB  ASN A 346     -10.895  -6.761   3.118  0.00  0.00      C2   C
ATOM   3507  CG  ASN A 346      -9.553  -6.113   2.725  0.00  0.00      C2   C
ATOM   3508  OD1 ASN A 346      -8.512  -6.727   2.798  0.00  0.00      C2   O
ATOM   3509  ND2 ASN A 346      -9.594  -4.899   2.178  0.00  0.00      C2   N
ATOM   3510  H   ASN A 346     -12.508  -8.826   3.183  0.00  0.00      C2   H
ATOM   3511  HA  ASN A 346      -9.915  -8.425   4.039  0.00  0.00      C2   H
ATOM   3512  HB3 ASN A 346     -11.509  -5.895   3.365  0.00  0.00      C2   H
ATOM   3513  HB2 ASN A 346     -11.260  -7.129   2.159  0.00  0.00      C2   H
ATOM   3514 HD22 ASN A 346      -8.716  -4.594   1.782  0.00  0.00      C2   H
ATOM   3515 HD21 ASN A 346     -10.292  -4.228   2.467  0.00  0.00      C2   H
ATOM   3516  N   ASN A 347     -11.801  -6.780   6.136  0.00  0.00      C2   N
ATOM   3517  CA  ASN A 347     -11.860  -6.107   7.422  0.00  0.00      C2   C
ATOM   3518  C   ASN A 347     -11.626  -7.126   8.605  0.00  0.00      C2   C
ATOM   3519  O   ASN A 347     -10.914  -6.833   9.551  0.00  0.00      C2   O
ATOM   3520  CB  ASN A 347     -13.206  -5.435   7.675  0.00  0.00      C2   C
ATOM   3521  CG  ASN A 347     -13.506  -4.302   6.722  0.00  0.00      C2   C
ATOM   3522  OD1 ASN A 347     -12.682  -3.900   5.891  0.00  0.00      C2   O
ATOM   3523  ND2 ASN A 347     -14.672  -3.735   6.785  0.00  0.00      C2   N
ATOM   3524  H   ASN A 347     -12.631  -6.981   5.597  0.00  0.00      C2   H
ATOM   3525  HA  ASN A 347     -11.081  -5.365   7.597  0.00  0.00      C2   H
ATOM   3526  HB3 ASN A 347     -13.264  -5.107   8.713  0.00  0.00      C2   H
ATOM   3527  HB2 ASN A 347     -14.041  -6.118   7.515  0.00  0.00      C2   H
ATOM   3528 HD22 ASN A 347     -15.095  -3.115   6.108  0.00  0.00      C2   H
ATOM   3529 HD21 ASN A 347     -15.327  -4.116   7.452  0.00  0.00      C2   H
ATOM   3530  N   LEU A 348     -12.223  -8.309   8.458  0.00  0.00      C2   N
ATOM   3531  CA  LEU A 348     -12.109  -9.404   9.423  0.00  0.00      C2   C
ATOM   3532  C   LEU A 348     -10.723  -9.987   9.472  0.00  0.00      C2   C
ATOM   3533  O   LEU A 348     -10.285 -10.371  10.577  0.00  0.00      C2   O
ATOM   3534  CB  LEU A 348     -13.196 -10.486   9.353  0.00  0.00      C2   C
ATOM   3535  CG  LEU A 348     -14.578  -9.952   9.620  0.00  0.00      C2   C
ATOM   3536  CD1 LEU A 348     -15.592 -10.992   9.409  0.00  0.00      C2   C
ATOM   3537  CD2 LEU A 348     -14.740  -9.366  11.021  0.00  0.00      C2   C
ATOM   3538  H   LEU A 348     -12.942  -8.341   7.749  0.00  0.00      C2   H
ATOM   3539  HA  LEU A 348     -12.290  -8.935  10.390  0.00  0.00      C2   H
ATOM   3540  HB3 LEU A 348     -12.912 -11.267  10.058  0.00  0.00      C2   H
ATOM   3541  HB2 LEU A 348     -13.239 -10.921   8.354  0.00  0.00      C2   H
ATOM   3542  HG  LEU A 348     -14.843  -9.114   8.976  0.00  0.00      C2   H
ATOM   3543 HD11 LEU A 348     -16.538 -10.476   9.249  0.00  0.00      C2   H
ATOM   3544 HD12 LEU A 348     -15.503 -11.555   8.480  0.00  0.00      C2   H
ATOM   3545 HD13 LEU A 348     -15.656 -11.708  10.228  0.00  0.00      C2   H
ATOM   3546 HD21 LEU A 348     -14.754  -8.283  10.899  0.00  0.00      C2   H
ATOM   3547 HD22 LEU A 348     -15.679  -9.605  11.521  0.00  0.00      C2   H
ATOM   3548 HD23 LEU A 348     -13.916  -9.775  11.606  0.00  0.00      C2   H
ATOM   3549  N   LYS A 349     -10.063  -9.982   8.317  0.00  0.00      C2   N
ATOM   3550  CA  LYS A 349      -8.628 -10.241   8.175  0.00  0.00      C2   C
ATOM   3551  C   LYS A 349      -7.825  -9.136   8.841  0.00  0.00      C2   C
ATOM   3552  O   LYS A 349      -6.993  -9.366   9.745  0.00  0.00      C2   O
ATOM   3553  CB  LYS A 349      -8.343 -10.516   6.609  0.00  0.00      C2   C
ATOM   3554  CG  LYS A 349      -6.795 -10.454   6.325  0.00  0.00      C2   C
ATOM   3555  CD  LYS A 349      -6.336 -10.561   4.849  0.00  0.00      C2   C
ATOM   3556  CE  LYS A 349      -6.795  -9.565   3.852  0.00  0.00      C2   C
ATOM   3557  NZ  LYS A 349      -6.127  -8.305   3.981  0.00  0.00      C2   N
ATOM   3558  H   LYS A 349     -10.476  -9.852   7.404  0.00  0.00      C2   H
ATOM   3559  HA  LYS A 349      -8.345 -11.188   8.633  0.00  0.00      C2   H
ATOM   3560  HB3 LYS A 349      -8.777  -9.796   5.916  0.00  0.00      C2   H
ATOM   3561  HB2 LYS A 349      -8.767 -11.455   6.252  0.00  0.00      C2   H
ATOM   3562  HG3 LYS A 349      -6.269 -11.217   6.899  0.00  0.00      C2   H
ATOM   3563  HG2 LYS A 349      -6.320  -9.532   6.661  0.00  0.00      C2   H
ATOM   3564  HD3 LYS A 349      -6.533 -11.546   4.426  0.00  0.00      C2   H
ATOM   3565  HD2 LYS A 349      -5.258 -10.702   4.772  0.00  0.00      C2   H
ATOM   3566  HE3 LYS A 349      -7.878  -9.469   3.927  0.00  0.00      C2   H
ATOM   3567  HE2 LYS A 349      -6.492  -9.831   2.839  0.00  0.00      C2   H
ATOM   3568  HZ1 LYS A 349      -6.354  -7.693   3.211  0.00  0.00      C2   H
ATOM   3569  HZ2 LYS A 349      -6.279  -7.813   4.850  0.00  0.00      C2   H
ATOM   3570  HZ3 LYS A 349      -5.120  -8.378   3.968  0.00  0.00      C2   H
ATOM   3571  N   ASP A 350      -8.096  -7.935   8.379  0.00  0.00      C2   N
ATOM   3572  CA  ASP A 350      -7.234  -6.758   8.716  0.00  0.00      C2   C
ATOM   3573  C   ASP A 350      -7.286  -6.388  10.208  0.00  0.00      C2   C
ATOM   3574  O   ASP A 350      -6.199  -6.257  10.699  0.00  0.00      C2   O
ATOM   3575  CB  ASP A 350      -7.547  -5.453   8.052  0.00  0.00      C2   C
ATOM   3576  CG  ASP A 350      -7.195  -5.302   6.609  0.00  0.00      C2   C
ATOM   3577  OD1 ASP A 350      -7.566  -4.319   5.884  0.00  0.00      C2   O
ATOM   3578  OD2 ASP A 350      -6.376  -6.154   6.125  0.00  0.00      C2   O
ATOM   3579  H   ASP A 350      -8.725  -7.865   7.592  0.00  0.00      C2   H
ATOM   3580  HA  ASP A 350      -6.221  -7.063   8.452  0.00  0.00      C2   H
ATOM   3581  HB3 ASP A 350      -7.074  -4.593   8.526  0.00  0.00      C2   H
ATOM   3582  HB2 ASP A 350      -8.594  -5.189   8.197  0.00  0.00      C2   H
ATOM   3583  N   CYS A 351      -8.468  -6.548  10.832  0.00  0.00      C2   N
ATOM   3584  CA  CYS A 351      -8.621  -6.396  12.276  0.00  0.00      C2   C
ATOM   3585  C   CYS A 351      -7.984  -7.551  13.133  0.00  0.00      C2   C
ATOM   3586  O   CYS A 351      -7.750  -7.350  14.357  0.00  0.00      C2   O
ATOM   3587  CB  CYS A 351     -10.028  -6.007  12.814  0.00  0.00      C2   C
ATOM   3588  SG  CYS A 351     -11.149  -7.414  12.598  0.00  0.00      C2   S
ATOM   3589  H   CYS A 351      -9.267  -6.802  10.269  0.00  0.00      C2   H
ATOM   3590  HA  CYS A 351      -8.023  -5.590  12.702  0.00  0.00      C2   H
ATOM   3591  HB3 CYS A 351     -10.528  -5.126  12.412  0.00  0.00      C2   H
ATOM   3592  HB2 CYS A 351      -9.952  -5.882  13.894  0.00  0.00      C2   H
ATOM   3593  HG  CYS A 351     -11.644  -6.820  11.509  0.00  0.00      C2   H
ATOM   3594  N   GLY A 352      -7.793  -8.785  12.532  0.00  0.00      C2   N
ATOM   3595  CA  GLY A 352      -7.277  -9.964  13.214  0.00  0.00      C2   C
ATOM   3596  C   GLY A 352      -8.340 -10.864  13.855  0.00  0.00      C2   C
ATOM   3597  O   GLY A 352      -8.075 -11.853  14.554  0.00  0.00      C2   O
ATOM   3598  H   GLY A 352      -7.832  -8.729  11.524  0.00  0.00      C2   H
ATOM   3599  HA3 GLY A 352      -6.628  -9.599  14.010  0.00  0.00      C2   H
ATOM   3600  HA2 GLY A 352      -6.703 -10.359  12.376  0.00  0.00      C2   H
ATOM   3601  N   LEU A 353      -9.599 -10.528  13.602  0.00  0.00      C2   N
ATOM   3602  CA  LEU A 353     -10.753 -11.300  14.210  0.00  0.00      C2   C
ATOM   3603  C   LEU A 353     -10.980 -12.627  13.473  0.00  0.00      C2   C
ATOM   3604  O   LEU A 353     -11.462 -13.554  14.152  0.00  0.00      C2   O
ATOM   3605  CB  LEU A 353     -11.973 -10.268  14.074  0.00  0.00      C2   C
ATOM   3606  CG  LEU A 353     -13.267 -10.773  14.635  0.00  0.00      C2   C
ATOM   3607  CD1 LEU A 353     -13.049 -11.018  16.136  0.00  0.00      C2   C
ATOM   3608  CD2 LEU A 353     -14.335  -9.756  14.353  0.00  0.00      C2   C
ATOM   3609  H   LEU A 353      -9.749  -9.765  12.957  0.00  0.00      C2   H
ATOM   3610  HA  LEU A 353     -10.551 -11.587  15.242  0.00  0.00      C2   H
ATOM   3611  HB3 LEU A 353     -12.066 -10.119  12.998  0.00  0.00      C2   H
ATOM   3612  HB2 LEU A 353     -11.709  -9.328  14.559  0.00  0.00      C2   H
ATOM   3613  HG  LEU A 353     -13.513 -11.739  14.195  0.00  0.00      C2   H
ATOM   3614 HD11 LEU A 353     -12.045 -10.701  16.421  0.00  0.00      C2   H
ATOM   3615 HD12 LEU A 353     -13.735 -10.387  16.701  0.00  0.00      C2   H
ATOM   3616 HD13 LEU A 353     -13.167 -12.066  16.411  0.00  0.00      C2   H
ATOM   3617 HD21 LEU A 353     -15.063 -10.122  13.630  0.00  0.00      C2   H
ATOM   3618 HD22 LEU A 353     -14.851  -9.455  15.265  0.00  0.00      C2   H
ATOM   3619 HD23 LEU A 353     -14.040  -8.910  13.733  0.00  0.00      C2   H
ATOM   3620  N   PHE A 354     -10.545 -12.732  12.207  0.00  0.00      C2   N
ATOM   3621  CA  PHE A 354     -10.065 -14.013  11.649  0.00  0.00      C2   C
ATOM   3622  C   PHE A 354      -8.684 -14.443  12.240  0.00  0.00      C2   C
ATOM   3623  O   PHE A 354      -8.748 -15.449  12.961  0.00  0.00      C2   O
ATOM   3624  CB  PHE A 354     -10.120 -14.093  10.031  0.00  0.00      C2   C
ATOM   3625  CG  PHE A 354     -11.467 -13.891   9.312  0.00  0.00      C2   C
ATOM   3626  CD1 PHE A 354     -12.668 -14.165   9.987  0.00  0.00      C2   C
ATOM   3627  CD2 PHE A 354     -11.465 -13.544   7.903  0.00  0.00      C2   C
ATOM   3628  CE1 PHE A 354     -13.807 -14.252   9.224  0.00  0.00      C2   C
ATOM   3629  CE2 PHE A 354     -12.608 -13.764   7.144  0.00  0.00      C2   C
ATOM   3630  CZ  PHE A 354     -13.753 -14.096   7.845  0.00  0.00      C2   C
ATOM   3631  H   PHE A 354     -10.254 -11.889  11.733  0.00  0.00      C2   H
ATOM   3632  HA  PHE A 354     -10.815 -14.664  12.098  0.00  0.00      C2   H
ATOM   3633  HB3 PHE A 354      -9.661 -15.016   9.676  0.00  0.00      C2   H
ATOM   3634  HB2 PHE A 354      -9.597 -13.303   9.490  0.00  0.00      C2   H
ATOM   3635  HD1 PHE A 354     -12.710 -14.484  11.018  0.00  0.00      C2   H
ATOM   3636  HD2 PHE A 354     -10.539 -13.264   7.423  0.00  0.00      C2   H
ATOM   3637  HE1 PHE A 354     -14.746 -14.416   9.732  0.00  0.00      C2   H
ATOM   3638  HE2 PHE A 354     -12.553 -13.753   6.066  0.00  0.00      C2   H
ATOM   3639  HZ  PHE A 354     -14.617 -14.310   7.234  0.00  0.00      C2   H
ATOM   3640  N   NMA A 354      -7.594 -13.726  12.070  0.00  0.00      C2   N
ATOM   3641  CA  NMA A 354      -7.377 -12.700  11.060  0.00  0.00      C2   C
ATOM   3642  H   NMA A 354      -6.717 -13.972  12.507  0.00  0.00      C2   H
ATOM   3643  CH3 ACE B   1      19.416  -3.104 -59.710  0.00  0.00      C2   C
ATOM   3644  C   ACE B   1      20.866  -3.155 -59.333  0.00  0.00      C2   C
ATOM   3645  O   ACE B   1      21.207  -3.112 -58.147  0.00  0.00      C2   O
ATOM   3646  1H  ACE B   1      18.966  -4.058 -59.434  0.00  0.00      C2   H
ATOM   3647  2H  ACE B   1      18.992  -2.291 -59.122  0.00  0.00      C2   H
ATOM   3648  3H  ACE B   1      19.365  -2.901 -60.780  0.00  0.00      C2   H
ATOM   3649  N   SER B   2      21.837  -3.144 -60.237  0.00  0.00      C2   N
ATOM   3650  CA  SER B   2      23.256  -3.207 -60.024  0.00  0.00      C2   C
ATOM   3651  C   SER B   2      23.843  -2.039 -59.246  0.00  0.00      C2   C
ATOM   3652  O   SER B   2      24.993  -2.167 -58.825  0.00  0.00      C2   O
ATOM   3653  CB  SER B   2      23.878  -3.306 -61.404  0.00  0.00      C2   C
ATOM   3654  OG  SER B   2      23.560  -2.263 -62.296  0.00  0.00      C2   O
ATOM   3655  H2  SER B   2      21.456  -3.335 -61.152  0.00  0.00      C2   H
ATOM   3656  HA  SER B   2      23.489  -4.133 -59.499  0.00  0.00      C2   H
ATOM   3657  HB3 SER B   2      23.572  -4.238 -61.880  0.00  0.00      C2   H
ATOM   3658  HB2 SER B   2      24.964  -3.373 -61.334  0.00  0.00      C2   H
ATOM   3659  HG  SER B   2      22.621  -2.239 -62.496  0.00  0.00      C2   H
ATOM   3660  N   GLU B   3      23.184  -0.908 -59.157  0.00  0.00      C2   N
ATOM   3661  CA  GLU B   3      23.558   0.226 -58.350  0.00  0.00      C2   C
ATOM   3662  C   GLU B   3      23.199  -0.083 -56.852  0.00  0.00      C2   C
ATOM   3663  O   GLU B   3      23.922   0.187 -55.888  0.00  0.00      C2   O
ATOM   3664  CB  GLU B   3      22.901   1.576 -58.763  0.00  0.00      C2   C
ATOM   3665  CG  GLU B   3      23.121   2.863 -57.845  0.00  0.00      C2   C
ATOM   3666  CD  GLU B   3      22.627   4.143 -58.546  0.00  0.00      C2   C
ATOM   3667  OE1 GLU B   3      22.124   5.000 -57.823  0.00  0.00      C2   O
ATOM   3668  OE2 GLU B   3      22.665   4.255 -59.786  0.00  0.00      C2   O
ATOM   3669  H   GLU B   3      22.281  -0.920 -59.610  0.00  0.00      C2   H
ATOM   3670  HA  GLU B   3      24.611   0.494 -58.441  0.00  0.00      C2   H
ATOM   3671  HB3 GLU B   3      21.831   1.395 -58.860  0.00  0.00      C2   H
ATOM   3672  HB2 GLU B   3      23.293   1.713 -59.772  0.00  0.00      C2   H
ATOM   3673  HG3 GLU B   3      24.202   2.991 -57.794  0.00  0.00      C2   H
ATOM   3674  HG2 GLU B   3      22.673   2.750 -56.858  0.00  0.00      C2   H
ATOM   3675  N   LEU B   4      21.987  -0.675 -56.678  0.00  0.00      C2   N
ATOM   3676  CA  LEU B   4      21.433  -1.079 -55.355  0.00  0.00      C2   C
ATOM   3677  C   LEU B   4      22.374  -2.027 -54.497  0.00  0.00      C2   C
ATOM   3678  O   LEU B   4      22.862  -1.630 -53.439  0.00  0.00      C2   O
ATOM   3679  CB  LEU B   4      19.953  -1.503 -55.568  0.00  0.00      C2   C
ATOM   3680  CG  LEU B   4      18.978  -1.646 -54.354  0.00  0.00      C2   C
ATOM   3681  CD1 LEU B   4      18.856  -0.357 -53.569  0.00  0.00      C2   C
ATOM   3682  CD2 LEU B   4      17.599  -2.177 -54.860  0.00  0.00      C2   C
ATOM   3683  H   LEU B   4      21.670  -1.029 -57.569  0.00  0.00      C2   H
ATOM   3684  HA  LEU B   4      21.498  -0.178 -54.744  0.00  0.00      C2   H
ATOM   3685  HB3 LEU B   4      20.021  -2.468 -56.071  0.00  0.00      C2   H
ATOM   3686  HB2 LEU B   4      19.397  -0.917 -56.300  0.00  0.00      C2   H
ATOM   3687  HG  LEU B   4      19.286  -2.469 -53.709  0.00  0.00      C2   H
ATOM   3688 HD11 LEU B   4      19.633  -0.436 -52.809  0.00  0.00      C2   H
ATOM   3689 HD12 LEU B   4      19.217   0.494 -54.147  0.00  0.00      C2   H
ATOM   3690 HD13 LEU B   4      17.881  -0.145 -53.132  0.00  0.00      C2   H
ATOM   3691 HD21 LEU B   4      17.558  -2.613 -55.859  0.00  0.00      C2   H
ATOM   3692 HD22 LEU B   4      16.935  -2.790 -54.250  0.00  0.00      C2   H
ATOM   3693 HD23 LEU B   4      17.015  -1.272 -55.029  0.00  0.00      C2   H
ATOM   3694  N   ASP B   5      22.846  -3.067 -55.116  0.00  0.00      C2   N
ATOM   3695  CA  ASP B   5      24.065  -3.821 -54.746  0.00  0.00      C2   C
ATOM   3696  C   ASP B   5      25.288  -3.034 -54.295  0.00  0.00      C2   C
ATOM   3697  O   ASP B   5      25.952  -3.246 -53.291  0.00  0.00      C2   O
ATOM   3698  CB  ASP B   5      24.512  -4.894 -55.779  0.00  0.00      C2   C
ATOM   3699  CG  ASP B   5      23.513  -5.976 -56.057  0.00  0.00      C2   C
ATOM   3700  OD1 ASP B   5      22.672  -6.312 -55.185  0.00  0.00      C2   O
ATOM   3701  OD2 ASP B   5      23.743  -6.691 -57.043  0.00  0.00      C2   O
ATOM   3702  H   ASP B   5      22.342  -3.353 -55.943  0.00  0.00      C2   H
ATOM   3703  HA  ASP B   5      23.879  -4.389 -53.835  0.00  0.00      C2   H
ATOM   3704  HB3 ASP B   5      25.469  -5.341 -55.511  0.00  0.00      C2   H
ATOM   3705  HB2 ASP B   5      24.754  -4.481 -56.759  0.00  0.00      C2   H
ATOM   3706  N   GLN B   6      25.637  -2.012 -55.119  0.00  0.00      C2   N
ATOM   3707  CA  GLN B   6      26.800  -1.127 -54.975  0.00  0.00      C2   C
ATOM   3708  C   GLN B   6      26.619  -0.285 -53.726  0.00  0.00      C2   C
ATOM   3709  O   GLN B   6      27.574  -0.080 -52.992  0.00  0.00      C2   O
ATOM   3710  CB  GLN B   6      26.941  -0.258 -56.247  0.00  0.00      C2   C
ATOM   3711  CG  GLN B   6      28.182   0.627 -56.082  0.00  0.00      C2   C
ATOM   3712  CD  GLN B   6      28.560   1.316 -57.367  0.00  0.00      C2   C
ATOM   3713  OE1 GLN B   6      27.773   2.105 -57.955  0.00  0.00      C2   O
ATOM   3714  NE2 GLN B   6      29.790   1.206 -57.747  0.00  0.00      C2   N
ATOM   3715  H   GLN B   6      25.152  -1.763 -55.969  0.00  0.00      C2   H
ATOM   3716  HA  GLN B   6      27.672  -1.779 -54.931  0.00  0.00      C2   H
ATOM   3717  HB3 GLN B   6      26.101   0.381 -56.519  0.00  0.00      C2   H
ATOM   3718  HB2 GLN B   6      27.057  -0.929 -57.098  0.00  0.00      C2   H
ATOM   3719  HG3 GLN B   6      28.982  -0.010 -55.705  0.00  0.00      C2   H
ATOM   3720  HG2 GLN B   6      28.039   1.395 -55.323  0.00  0.00      C2   H
ATOM   3721 HE22 GLN B   6      29.991   1.768 -58.562  0.00  0.00      C2   H
ATOM   3722 HE21 GLN B   6      30.471   0.558 -57.378  0.00  0.00      C2   H
ATOM   3723  N   LEU B   7      25.444   0.281 -53.548  0.00  0.00      C2   N
ATOM   3724  CA  LEU B   7      25.178   1.195 -52.360  0.00  0.00      C2   C
ATOM   3725  C   LEU B   7      25.263   0.448 -51.034  0.00  0.00      C2   C
ATOM   3726  O   LEU B   7      25.848   0.951 -50.090  0.00  0.00      C2   O
ATOM   3727  CB  LEU B   7      23.811   1.885 -52.393  0.00  0.00      C2   C
ATOM   3728  CG  LEU B   7      23.684   2.854 -53.546  0.00  0.00      C2   C
ATOM   3729  CD1 LEU B   7      22.201   3.295 -53.752  0.00  0.00      C2   C
ATOM   3730  CD2 LEU B   7      24.475   4.172 -53.357  0.00  0.00      C2   C
ATOM   3731  H   LEU B   7      24.683   0.212 -54.208  0.00  0.00      C2   H
ATOM   3732  HA  LEU B   7      26.046   1.854 -52.349  0.00  0.00      C2   H
ATOM   3733  HB3 LEU B   7      23.650   2.384 -51.437  0.00  0.00      C2   H
ATOM   3734  HB2 LEU B   7      23.033   1.126 -52.482  0.00  0.00      C2   H
ATOM   3735  HG  LEU B   7      24.073   2.441 -54.476  0.00  0.00      C2   H
ATOM   3736 HD11 LEU B   7      22.143   3.714 -54.756  0.00  0.00      C2   H
ATOM   3737 HD12 LEU B   7      21.548   2.425 -53.814  0.00  0.00      C2   H
ATOM   3738 HD13 LEU B   7      21.920   4.031 -52.999  0.00  0.00      C2   H
ATOM   3739 HD21 LEU B   7      24.552   4.412 -52.296  0.00  0.00      C2   H
ATOM   3740 HD22 LEU B   7      25.497   4.005 -53.696  0.00  0.00      C2   H
ATOM   3741 HD23 LEU B   7      24.018   5.067 -53.778  0.00  0.00      C2   H
ATOM   3742  N   ARG B   8      24.765  -0.774 -51.044  0.00  0.00      C2   N
ATOM   3743  CA  ARG B   8      24.716  -1.726 -49.933  0.00  0.00      C2   C
ATOM   3744  C   ARG B   8      26.185  -2.124 -49.528  0.00  0.00      C2   C
ATOM   3745  O   ARG B   8      26.429  -2.189 -48.334  0.00  0.00      C2   O
ATOM   3746  CB  ARG B   8      24.003  -3.105 -50.277  0.00  0.00      C2   C
ATOM   3747  CG  ARG B   8      22.531  -2.783 -50.392  0.00  0.00      C2   C
ATOM   3748  CD  ARG B   8      21.769  -3.965 -50.820  0.00  0.00      C2   C
ATOM   3749  NE  ARG B   8      20.281  -3.708 -50.814  0.00  0.00      C2   N
ATOM   3750  CZ  ARG B   8      19.346  -4.289 -51.604  0.00  0.00      C2   C
ATOM   3751  NH1 ARG B   8      19.736  -5.268 -52.500  0.00  0.00      C2   N
ATOM   3752  NH2 ARG B   8      18.034  -4.056 -51.526  0.00  0.00      C2   N
ATOM   3753  H   ARG B   8      24.548  -1.049 -51.991  0.00  0.00      C2   H
ATOM   3754  HA  ARG B   8      24.218  -1.264 -49.080  0.00  0.00      C2   H
ATOM   3755  HB3 ARG B   8      24.103  -3.823 -49.463  0.00  0.00      C2   H
ATOM   3756  HB2 ARG B   8      24.379  -3.598 -51.174  0.00  0.00      C2   H
ATOM   3757  HG3 ARG B   8      22.458  -2.101 -51.239  0.00  0.00      C2   H
ATOM   3758  HG2 ARG B   8      22.179  -2.322 -49.470  0.00  0.00      C2   H
ATOM   3759  HD3 ARG B   8      22.122  -4.858 -50.305  0.00  0.00      C2   H
ATOM   3760  HD2 ARG B   8      22.038  -3.983 -51.877  0.00  0.00      C2   H
ATOM   3761  HE  ARG B   8      19.804  -3.217 -50.071  0.00  0.00      C2   H
ATOM   3762 HH12 ARG B   8      19.100  -5.714 -53.146  0.00  0.00      C2   H
ATOM   3763 HH11 ARG B   8      20.715  -5.510 -52.558  0.00  0.00      C2   H
ATOM   3764 HH22 ARG B   8      17.289  -4.626 -51.900  0.00  0.00      C2   H
ATOM   3765 HH21 ARG B   8      17.700  -3.159 -51.204  0.00  0.00      C2   H
ATOM   3766  N   GLN B   9      27.088  -2.425 -50.399  0.00  0.00      C2   N
ATOM   3767  CA  GLN B   9      28.541  -2.654 -50.113  0.00  0.00      C2   C
ATOM   3768  C   GLN B   9      29.211  -1.376 -49.478  0.00  0.00      C2   C
ATOM   3769  O   GLN B   9      29.776  -1.479 -48.414  0.00  0.00      C2   O
ATOM   3770  CB  GLN B   9      29.374  -3.103 -51.413  0.00  0.00      C2   C
ATOM   3771  CG  GLN B   9      28.973  -4.431 -52.005  0.00  0.00      C2   C
ATOM   3772  CD  GLN B   9      29.622  -4.490 -53.358  0.00  0.00      C2   C
ATOM   3773  OE1 GLN B   9      30.744  -4.001 -53.632  0.00  0.00      C2   O
ATOM   3774  NE2 GLN B   9      28.899  -5.165 -54.200  0.00  0.00      C2   N
ATOM   3775  H   GLN B   9      26.835  -2.373 -51.376  0.00  0.00      C2   H
ATOM   3776  HA  GLN B   9      28.802  -3.377 -49.340  0.00  0.00      C2   H
ATOM   3777  HB3 GLN B   9      30.437  -3.170 -51.181  0.00  0.00      C2   H
ATOM   3778  HB2 GLN B   9      29.311  -2.311 -52.160  0.00  0.00      C2   H
ATOM   3779  HG3 GLN B   9      27.889  -4.509 -52.081  0.00  0.00      C2   H
ATOM   3780  HG2 GLN B   9      29.351  -5.283 -51.441  0.00  0.00      C2   H
ATOM   3781 HE22 GLN B   9      29.218  -5.476 -55.106  0.00  0.00      C2   H
ATOM   3782 HE21 GLN B   9      28.089  -5.603 -53.786  0.00  0.00      C2   H
ATOM   3783  N   GLU B  10      29.095  -0.184 -50.110  0.00  0.00      C2   N
ATOM   3784  CA  GLU B  10      29.456   1.124 -49.511  0.00  0.00      C2   C
ATOM   3785  C   GLU B  10      28.822   1.441 -48.110  0.00  0.00      C2   C
ATOM   3786  O   GLU B  10      29.514   1.909 -47.194  0.00  0.00      C2   O
ATOM   3787  CB  GLU B  10      29.236   2.334 -50.535  0.00  0.00      C2   C
ATOM   3788  CG  GLU B  10      29.886   2.161 -51.948  0.00  0.00      C2   C
ATOM   3789  CD  GLU B  10      29.853   3.492 -52.759  0.00  0.00      C2   C
ATOM   3790  OE1 GLU B  10      30.438   3.561 -53.836  0.00  0.00      C2   O
ATOM   3791  OE2 GLU B  10      29.434   4.605 -52.257  0.00  0.00      C2   O
ATOM   3792  H   GLU B  10      28.300  -0.149 -50.732  0.00  0.00      C2   H
ATOM   3793  HA  GLU B  10      30.526   1.169 -49.305  0.00  0.00      C2   H
ATOM   3794  HB3 GLU B  10      29.531   3.258 -50.037  0.00  0.00      C2   H
ATOM   3795  HB2 GLU B  10      28.153   2.339 -50.656  0.00  0.00      C2   H
ATOM   3796  HG3 GLU B  10      29.536   1.330 -52.561  0.00  0.00      C2   H
ATOM   3797  HG2 GLU B  10      30.973   2.091 -51.914  0.00  0.00      C2   H
ATOM   3798  N   ALA B  11      27.618   0.960 -47.873  0.00  0.00      C2   N
ATOM   3799  CA  ALA B  11      26.982   0.980 -46.587  0.00  0.00      C2   C
ATOM   3800  C   ALA B  11      27.564  -0.061 -45.609  0.00  0.00      C2   C
ATOM   3801  O   ALA B  11      27.748   0.362 -44.430  0.00  0.00      C2   O
ATOM   3802  CB  ALA B  11      25.485   0.779 -46.795  0.00  0.00      C2   C
ATOM   3803  H   ALA B  11      26.994   0.604 -48.583  0.00  0.00      C2   H
ATOM   3804  HA  ALA B  11      27.088   2.001 -46.219  0.00  0.00      C2   H
ATOM   3805  HB1 ALA B  11      25.343  -0.254 -47.112  0.00  0.00      C2   H
ATOM   3806  HB2 ALA B  11      24.953   1.007 -45.872  0.00  0.00      C2   H
ATOM   3807  HB3 ALA B  11      25.108   1.566 -47.448  0.00  0.00      C2   H
ATOM   3808  N   GLU B  12      27.949  -1.360 -45.874  0.00  0.00      C2   N
ATOM   3809  CA  GLU B  12      28.684  -2.213 -44.905  0.00  0.00      C2   C
ATOM   3810  C   GLU B  12      30.088  -1.644 -44.698  0.00  0.00      C2   C
ATOM   3811  O   GLU B  12      30.624  -1.634 -43.632  0.00  0.00      C2   O
ATOM   3812  CB  GLU B  12      28.632  -3.667 -45.534  0.00  0.00      C2   C
ATOM   3813  CG  GLU B  12      27.208  -4.301 -45.526  0.00  0.00      C2   C
ATOM   3814  CD  GLU B  12      27.225  -5.711 -46.041  0.00  0.00      C2   C
ATOM   3815  OE1 GLU B  12      28.278  -6.279 -46.483  0.00  0.00      C2   O
ATOM   3816  OE2 GLU B  12      26.160  -6.306 -45.982  0.00  0.00      C2   O
ATOM   3817  H   GLU B  12      27.749  -1.817 -46.752  0.00  0.00      C2   H
ATOM   3818  HA  GLU B  12      28.292  -2.119 -43.893  0.00  0.00      C2   H
ATOM   3819  HB3 GLU B  12      29.337  -4.275 -44.967  0.00  0.00      C2   H
ATOM   3820  HB2 GLU B  12      28.963  -3.522 -46.563  0.00  0.00      C2   H
ATOM   3821  HG3 GLU B  12      26.647  -3.722 -46.260  0.00  0.00      C2   H
ATOM   3822  HG2 GLU B  12      26.724  -4.230 -44.552  0.00  0.00      C2   H
ATOM   3823  N   GLN B  13      30.741  -1.045 -45.726  0.00  0.00      C2   N
ATOM   3824  CA  GLN B  13      32.003  -0.333 -45.642  0.00  0.00      C2   C
ATOM   3825  C   GLN B  13      31.964   0.895 -44.699  0.00  0.00      C2   C
ATOM   3826  O   GLN B  13      32.892   1.049 -43.915  0.00  0.00      C2   O
ATOM   3827  CB  GLN B  13      32.478   0.071 -47.064  0.00  0.00      C2   C
ATOM   3828  CG  GLN B  13      32.941  -1.089 -48.052  0.00  0.00      C2   C
ATOM   3829  CD  GLN B  13      33.171  -0.675 -49.471  0.00  0.00      C2   C
ATOM   3830  OE1 GLN B  13      32.972   0.514 -49.828  0.00  0.00      C2   O
ATOM   3831  NE2 GLN B  13      33.533  -1.696 -50.248  0.00  0.00      C2   N
ATOM   3832  H   GLN B  13      30.369  -0.971 -46.662  0.00  0.00      C2   H
ATOM   3833  HA  GLN B  13      32.756  -1.065 -45.349  0.00  0.00      C2   H
ATOM   3834  HB3 GLN B  13      33.434   0.570 -46.903  0.00  0.00      C2   H
ATOM   3835  HB2 GLN B  13      31.757   0.786 -47.461  0.00  0.00      C2   H
ATOM   3836  HG3 GLN B  13      32.108  -1.792 -48.074  0.00  0.00      C2   H
ATOM   3837  HG2 GLN B  13      33.758  -1.661 -47.614  0.00  0.00      C2   H
ATOM   3838 HE22 GLN B  13      33.720  -1.644 -51.240  0.00  0.00      C2   H
ATOM   3839 HE21 GLN B  13      33.633  -2.633 -49.885  0.00  0.00      C2   H
ATOM   3840  N   LEU B  14      30.863   1.664 -44.605  0.00  0.00      C2   N
ATOM   3841  CA  LEU B  14      30.794   2.840 -43.716  0.00  0.00      C2   C
ATOM   3842  C   LEU B  14      30.557   2.380 -42.216  0.00  0.00      C2   C
ATOM   3843  O   LEU B  14      30.811   3.161 -41.298  0.00  0.00      C2   O
ATOM   3844  CB  LEU B  14      29.619   3.711 -44.215  0.00  0.00      C2   C
ATOM   3845  CG  LEU B  14      29.973   4.618 -45.382  0.00  0.00      C2   C
ATOM   3846  CD1 LEU B  14      28.660   5.014 -46.154  0.00  0.00      C2   C
ATOM   3847  CD2 LEU B  14      30.748   5.879 -44.953  0.00  0.00      C2   C
ATOM   3848  H   LEU B  14      30.159   1.441 -45.294  0.00  0.00      C2   H
ATOM   3849  HA  LEU B  14      31.642   3.521 -43.795  0.00  0.00      C2   H
ATOM   3850  HB3 LEU B  14      29.158   4.360 -43.470  0.00  0.00      C2   H
ATOM   3851  HB2 LEU B  14      28.762   3.087 -44.468  0.00  0.00      C2   H
ATOM   3852  HG  LEU B  14      30.613   4.075 -46.077  0.00  0.00      C2   H
ATOM   3853 HD11 LEU B  14      28.765   4.909 -47.234  0.00  0.00      C2   H
ATOM   3854 HD12 LEU B  14      27.746   4.494 -45.868  0.00  0.00      C2   H
ATOM   3855 HD13 LEU B  14      28.435   6.076 -46.052  0.00  0.00      C2   H
ATOM   3856 HD21 LEU B  14      30.245   6.824 -45.160  0.00  0.00      C2   H
ATOM   3857 HD22 LEU B  14      30.976   5.965 -43.890  0.00  0.00      C2   H
ATOM   3858 HD23 LEU B  14      31.684   5.886 -45.510  0.00  0.00      C2   H
ATOM   3859  N   LYS B  15      30.014   1.157 -42.029  0.00  0.00      C2   N
ATOM   3860  CA  LYS B  15      29.836   0.596 -40.676  0.00  0.00      C2   C
ATOM   3861  C   LYS B  15      31.177   0.037 -40.169  0.00  0.00      C2   C
ATOM   3862  O   LYS B  15      31.505   0.300 -39.004  0.00  0.00      C2   O
ATOM   3863  CB  LYS B  15      28.785  -0.511 -40.733  0.00  0.00      C2   C
ATOM   3864  CG  LYS B  15      27.350   0.011 -40.964  0.00  0.00      C2   C
ATOM   3865  CD  LYS B  15      26.205  -1.102 -41.006  0.00  0.00      C2   C
ATOM   3866  CE  LYS B  15      26.099  -2.005 -42.250  0.00  0.00      C2   C
ATOM   3867  NZ  LYS B  15      24.772  -2.607 -42.329  0.00  0.00      C2   N
ATOM   3868  H   LYS B  15      29.634   0.547 -42.738  0.00  0.00      C2   H
ATOM   3869  HA  LYS B  15      29.395   1.345 -40.017  0.00  0.00      C2   H
ATOM   3870  HB3 LYS B  15      28.812  -1.097 -39.815  0.00  0.00      C2   H
ATOM   3871  HB2 LYS B  15      29.097  -1.296 -41.422  0.00  0.00      C2   H
ATOM   3872  HG3 LYS B  15      27.193   0.535 -41.907  0.00  0.00      C2   H
ATOM   3873  HG2 LYS B  15      27.033   0.687 -40.170  0.00  0.00      C2   H
ATOM   3874  HD3 LYS B  15      25.293  -0.518 -40.882  0.00  0.00      C2   H
ATOM   3875  HD2 LYS B  15      26.345  -1.703 -40.107  0.00  0.00      C2   H
ATOM   3876  HE3 LYS B  15      26.939  -2.699 -42.278  0.00  0.00      C2   H
ATOM   3877  HE2 LYS B  15      26.264  -1.307 -43.071  0.00  0.00      C2   H
ATOM   3878  HZ1 LYS B  15      24.701  -3.225 -43.125  0.00  0.00      C2   H
ATOM   3879  HZ2 LYS B  15      24.660  -3.170 -41.497  0.00  0.00      C2   H
ATOM   3880  HZ3 LYS B  15      24.007  -1.953 -42.414  0.00  0.00      C2   H
ATOM   3881  N   ASN B  16      32.078  -0.365 -41.075  0.00  0.00      C2   N
ATOM   3882  CA  ASN B  16      33.531  -0.513 -40.732  0.00  0.00      C2   C
ATOM   3883  C   ASN B  16      34.139   0.842 -40.314  0.00  0.00      C2   C
ATOM   3884  O   ASN B  16      34.999   0.749 -39.421  0.00  0.00      C2   O
ATOM   3885  CB  ASN B  16      34.215  -1.127 -41.961  0.00  0.00      C2   C
ATOM   3886  CG  ASN B  16      33.952  -2.625 -42.071  0.00  0.00      C2   C
ATOM   3887  OD1 ASN B  16      33.321  -3.248 -41.236  0.00  0.00      C2   O
ATOM   3888  ND2 ASN B  16      34.468  -3.338 -43.048  0.00  0.00      C2   N
ATOM   3889  H   ASN B  16      31.647  -0.822 -41.865  0.00  0.00      C2   H
ATOM   3890  HA  ASN B  16      33.510  -1.187 -39.875  0.00  0.00      C2   H
ATOM   3891  HB3 ASN B  16      35.262  -0.937 -41.725  0.00  0.00      C2   H
ATOM   3892  HB2 ASN B  16      33.961  -0.606 -42.884  0.00  0.00      C2   H
ATOM   3893 HD22 ASN B  16      34.316  -4.323 -42.885  0.00  0.00      C2   H
ATOM   3894 HD21 ASN B  16      35.130  -2.942 -43.699  0.00  0.00      C2   H
ATOM   3895  N   GLN B  17      33.702   2.000 -40.838  0.00  0.00      C2   N
ATOM   3896  CA  GLN B  17      34.258   3.302 -40.308  0.00  0.00      C2   C
ATOM   3897  C   GLN B  17      33.746   3.617 -38.945  0.00  0.00      C2   C
ATOM   3898  O   GLN B  17      34.445   4.372 -38.234  0.00  0.00      C2   O
ATOM   3899  CB  GLN B  17      33.854   4.401 -41.301  0.00  0.00      C2   C
ATOM   3900  CG  GLN B  17      34.346   4.165 -42.788  0.00  0.00      C2   C
ATOM   3901  CD  GLN B  17      34.288   5.406 -43.636  0.00  0.00      C2   C
ATOM   3902  OE1 GLN B  17      34.164   6.462 -43.131  0.00  0.00      C2   O
ATOM   3903  NE2 GLN B  17      34.687   5.244 -44.901  0.00  0.00      C2   N
ATOM   3904  H   GLN B  17      32.891   2.049 -41.438  0.00  0.00      C2   H
ATOM   3905  HA  GLN B  17      35.341   3.254 -40.193  0.00  0.00      C2   H
ATOM   3906  HB3 GLN B  17      34.393   5.306 -41.017  0.00  0.00      C2   H
ATOM   3907  HB2 GLN B  17      32.800   4.679 -41.308  0.00  0.00      C2   H
ATOM   3908  HG3 GLN B  17      33.666   3.460 -43.265  0.00  0.00      C2   H
ATOM   3909  HG2 GLN B  17      35.339   3.809 -42.510  0.00  0.00      C2   H
ATOM   3910 HE22 GLN B  17      34.553   6.013 -45.543  0.00  0.00      C2   H
ATOM   3911 HE21 GLN B  17      34.788   4.347 -45.354  0.00  0.00      C2   H
ATOM   3912  N   ILE B  18      32.533   3.166 -38.675  0.00  0.00      C2   N
ATOM   3913  CA  ILE B  18      31.835   3.431 -37.405  0.00  0.00      C2   C
ATOM   3914  C   ILE B  18      32.485   2.618 -36.266  0.00  0.00      C2   C
ATOM   3915  O   ILE B  18      32.772   3.153 -35.243  0.00  0.00      C2   O
ATOM   3916  CB  ILE B  18      30.290   3.380 -37.532  0.00  0.00      C2   C
ATOM   3917  CG1 ILE B  18      29.751   4.622 -38.270  0.00  0.00      C2   C
ATOM   3918  CG2 ILE B  18      29.607   3.205 -36.152  0.00  0.00      C2   C
ATOM   3919  CD1 ILE B  18      28.440   4.501 -39.003  0.00  0.00      C2   C
ATOM   3920  H   ILE B  18      32.019   2.695 -39.406  0.00  0.00      C2   H
ATOM   3921  HA  ILE B  18      32.062   4.462 -37.137  0.00  0.00      C2   H
ATOM   3922  HB  ILE B  18      29.921   2.494 -38.050  0.00  0.00      C2   H
ATOM   3923 HG13 ILE B  18      30.549   4.860 -38.974  0.00  0.00      C2   H
ATOM   3924 HG12 ILE B  18      29.721   5.469 -37.585  0.00  0.00      C2   H
ATOM   3925 HG21 ILE B  18      28.520   3.137 -36.097  0.00  0.00      C2   H
ATOM   3926 HG22 ILE B  18      29.937   2.340 -35.578  0.00  0.00      C2   H
ATOM   3927 HG23 ILE B  18      29.910   4.075 -35.569  0.00  0.00      C2   H
ATOM   3928 HD11 ILE B  18      28.421   3.713 -39.755  0.00  0.00      C2   H
ATOM   3929 HD12 ILE B  18      27.697   4.135 -38.295  0.00  0.00      C2   H
ATOM   3930 HD13 ILE B  18      27.964   5.426 -39.330  0.00  0.00      C2   H
ATOM   3931  N   ARG B  19      32.821   1.347 -36.513  0.00  0.00      C2   N
ATOM   3932  CA  ARG B  19      33.321   0.482 -35.467  0.00  0.00      C2   C
ATOM   3933  C   ARG B  19      34.803   0.736 -35.221  0.00  0.00      C2   C
ATOM   3934  O   ARG B  19      35.227   0.804 -34.096  0.00  0.00      C2   O
ATOM   3935  CB  ARG B  19      33.035  -0.868 -36.112  0.00  0.00      C2   C
ATOM   3936  CG  ARG B  19      31.526  -1.345 -36.065  0.00  0.00      C2   C
ATOM   3937  CD  ARG B  19      31.329  -2.818 -36.416  0.00  0.00      C2   C
ATOM   3938  NE  ARG B  19      31.452  -3.053 -37.901  0.00  0.00      C2   N
ATOM   3939  CZ  ARG B  19      30.497  -3.580 -38.707  0.00  0.00      C2   C
ATOM   3940  NH1 ARG B  19      29.256  -3.853 -38.259  0.00  0.00      C2   N
ATOM   3941  NH2 ARG B  19      30.867  -3.800 -39.974  0.00  0.00      C2   N
ATOM   3942  H   ARG B  19      32.454   0.972 -37.376  0.00  0.00      C2   H
ATOM   3943  HA  ARG B  19      32.812   0.499 -34.503  0.00  0.00      C2   H
ATOM   3944  HB3 ARG B  19      33.622  -1.638 -35.612  0.00  0.00      C2   H
ATOM   3945  HB2 ARG B  19      33.333  -0.941 -37.158  0.00  0.00      C2   H
ATOM   3946  HG3 ARG B  19      30.900  -0.704 -36.685  0.00  0.00      C2   H
ATOM   3947  HG2 ARG B  19      30.999  -1.123 -35.137  0.00  0.00      C2   H
ATOM   3948  HD3 ARG B  19      30.507  -3.268 -35.860  0.00  0.00      C2   H
ATOM   3949  HD2 ARG B  19      32.106  -3.459 -35.998  0.00  0.00      C2   H
ATOM   3950  HE  ARG B  19      32.379  -3.020 -38.299  0.00  0.00      C2   H
ATOM   3951 HH12 ARG B  19      28.565  -4.382 -38.770  0.00  0.00      C2   H
ATOM   3952 HH11 ARG B  19      28.902  -3.392 -37.433  0.00  0.00      C2   H
ATOM   3953 HH22 ARG B  19      30.163  -4.265 -40.529  0.00  0.00      C2   H
ATOM   3954 HH21 ARG B  19      31.824  -3.886 -40.285  0.00  0.00      C2   H
ATOM   3955  N   ASP B  20      35.655   0.987 -36.226  0.00  0.00      C2   N
ATOM   3956  CA  ASP B  20      37.055   1.261 -36.161  0.00  0.00      C2   C
ATOM   3957  C   ASP B  20      37.242   2.560 -35.354  0.00  0.00      C2   C
ATOM   3958  O   ASP B  20      38.201   2.654 -34.614  0.00  0.00      C2   O
ATOM   3959  CB  ASP B  20      37.788   1.619 -37.537  0.00  0.00      C2   C
ATOM   3960  CG  ASP B  20      38.162   0.383 -38.307  0.00  0.00      C2   C
ATOM   3961  OD1 ASP B  20      38.656   0.506 -39.457  0.00  0.00      C2   O
ATOM   3962  OD2 ASP B  20      38.239  -0.738 -37.722  0.00  0.00      C2   O
ATOM   3963  H   ASP B  20      35.373   1.164 -37.179  0.00  0.00      C2   H
ATOM   3964  HA  ASP B  20      37.586   0.431 -35.694  0.00  0.00      C2   H
ATOM   3965  HB3 ASP B  20      38.766   2.055 -37.331  0.00  0.00      C2   H
ATOM   3966  HB2 ASP B  20      37.246   2.291 -38.203  0.00  0.00      C2   H
ATOM   3967  N   ALA B  21      36.331   3.571 -35.479  0.00  0.00      C2   N
ATOM   3968  CA  ALA B  21      36.516   4.824 -34.811  0.00  0.00      C2   C
ATOM   3969  C   ALA B  21      36.100   4.727 -33.368  0.00  0.00      C2   C
ATOM   3970  O   ALA B  21      36.714   5.416 -32.561  0.00  0.00      C2   O
ATOM   3971  CB  ALA B  21      35.698   5.875 -35.571  0.00  0.00      C2   C
ATOM   3972  H   ALA B  21      35.552   3.562 -36.122  0.00  0.00      C2   H
ATOM   3973  HA  ALA B  21      37.547   5.177 -34.795  0.00  0.00      C2   H
ATOM   3974  HB1 ALA B  21      35.967   6.865 -35.204  0.00  0.00      C2   H
ATOM   3975  HB2 ALA B  21      35.949   5.842 -36.631  0.00  0.00      C2   H
ATOM   3976  HB3 ALA B  21      34.615   5.762 -35.511  0.00  0.00      C2   H
ATOM   3977  N   ARG B  22      35.080   3.984 -33.029  0.00  0.00      C2   N
ATOM   3978  CA  ARG B  22      34.750   3.658 -31.602  0.00  0.00      C2   C
ATOM   3979  C   ARG B  22      35.895   2.871 -30.963  0.00  0.00      C2   C
ATOM   3980  O   ARG B  22      36.319   3.191 -29.895  0.00  0.00      C2   O
ATOM   3981  CB  ARG B  22      33.436   2.837 -31.467  0.00  0.00      C2   C
ATOM   3982  CG  ARG B  22      32.130   3.584 -31.745  0.00  0.00      C2   C
ATOM   3983  CD  ARG B  22      30.785   2.952 -31.269  0.00  0.00      C2   C
ATOM   3984  NE  ARG B  22      30.649   1.555 -31.789  0.00  0.00      C2   N
ATOM   3985  CZ  ARG B  22      29.597   1.064 -32.567  0.00  0.00      C2   C
ATOM   3986  NH1 ARG B  22      28.724   1.959 -33.054  0.00  0.00      C2   N
ATOM   3987  NH2 ARG B  22      29.533  -0.254 -32.873  0.00  0.00      C2   N
ATOM   3988  H   ARG B  22      34.684   3.362 -33.720  0.00  0.00      C2   H
ATOM   3989  HA  ARG B  22      34.572   4.616 -31.113  0.00  0.00      C2   H
ATOM   3990  HB3 ARG B  22      33.317   2.419 -30.467  0.00  0.00      C2   H
ATOM   3991  HB2 ARG B  22      33.451   1.940 -32.086  0.00  0.00      C2   H
ATOM   3992  HG3 ARG B  22      32.114   3.754 -32.821  0.00  0.00      C2   H
ATOM   3993  HG2 ARG B  22      32.146   4.603 -31.359  0.00  0.00      C2   H
ATOM   3994  HD3 ARG B  22      29.988   3.675 -31.441  0.00  0.00      C2   H
ATOM   3995  HD2 ARG B  22      30.770   2.832 -30.186  0.00  0.00      C2   H
ATOM   3996  HE  ARG B  22      31.208   0.837 -31.352  0.00  0.00      C2   H
ATOM   3997 HH12 ARG B  22      27.811   1.603 -33.297  0.00  0.00      C2   H
ATOM   3998 HH11 ARG B  22      28.754   2.968 -33.043  0.00  0.00      C2   H
ATOM   3999 HH22 ARG B  22      28.840  -0.625 -33.508  0.00  0.00      C2   H
ATOM   4000 HH21 ARG B  22      30.223  -0.933 -32.585  0.00  0.00      C2   H
ATOM   4001  N   LYS B  23      36.389   1.931 -31.739  0.00  0.00      C2   N
ATOM   4002  CA  LYS B  23      37.497   1.177 -31.308  0.00  0.00      C2   C
ATOM   4003  C   LYS B  23      38.773   2.003 -30.997  0.00  0.00      C2   C
ATOM   4004  O   LYS B  23      39.413   1.861 -29.894  0.00  0.00      C2   O
ATOM   4005  CB  LYS B  23      37.556  -0.118 -32.154  0.00  0.00      C2   C
ATOM   4006  CG  LYS B  23      38.725  -1.120 -31.815  0.00  0.00      C2   C
ATOM   4007  CD  LYS B  23      38.411  -1.830 -30.513  0.00  0.00      C2   C
ATOM   4008  CE  LYS B  23      39.309  -2.982 -30.098  0.00  0.00      C2   C
ATOM   4009  NZ  LYS B  23      39.100  -3.398 -28.733  0.00  0.00      C2   N
ATOM   4010  H   LYS B  23      36.002   1.702 -32.643  0.00  0.00      C2   H
ATOM   4011  HA  LYS B  23      37.209   0.764 -30.341  0.00  0.00      C2   H
ATOM   4012  HB3 LYS B  23      37.685   0.114 -33.212  0.00  0.00      C2   H
ATOM   4013  HB2 LYS B  23      36.647  -0.719 -32.144  0.00  0.00      C2   H
ATOM   4014  HG3 LYS B  23      39.695  -0.629 -31.734  0.00  0.00      C2   H
ATOM   4015  HG2 LYS B  23      38.913  -1.874 -32.578  0.00  0.00      C2   H
ATOM   4016  HD3 LYS B  23      37.454  -2.280 -30.776  0.00  0.00      C2   H
ATOM   4017  HD2 LYS B  23      38.161  -1.042 -29.803  0.00  0.00      C2   H
ATOM   4018  HE3 LYS B  23      40.341  -2.636 -30.167  0.00  0.00      C2   H
ATOM   4019  HE2 LYS B  23      39.108  -3.784 -30.808  0.00  0.00      C2   H
ATOM   4020  HZ1 LYS B  23      39.778  -4.084 -28.433  0.00  0.00      C2   H
ATOM   4021  HZ2 LYS B  23      39.208  -2.642 -28.072  0.00  0.00      C2   H
ATOM   4022  HZ3 LYS B  23      38.236  -3.922 -28.739  0.00  0.00      C2   H
ATOM   4023  N   ALA B  24      39.062   2.995 -31.887  0.00  0.00      C2   N
ATOM   4024  CA  ALA B  24      40.155   4.017 -31.671  0.00  0.00      C2   C
ATOM   4025  C   ALA B  24      39.881   5.112 -30.598  0.00  0.00      C2   C
ATOM   4026  O   ALA B  24      40.791   5.840 -30.240  0.00  0.00      C2   O
ATOM   4027  CB  ALA B  24      40.670   4.654 -32.975  0.00  0.00      C2   C
ATOM   4028  H   ALA B  24      38.444   2.926 -32.682  0.00  0.00      C2   H
ATOM   4029  HA  ALA B  24      40.975   3.382 -31.335  0.00  0.00      C2   H
ATOM   4030  HB1 ALA B  24      41.318   3.940 -33.485  0.00  0.00      C2   H
ATOM   4031  HB2 ALA B  24      39.909   4.864 -33.726  0.00  0.00      C2   H
ATOM   4032  HB3 ALA B  24      41.180   5.613 -32.882  0.00  0.00      C2   H
ATOM   4033  N   CYS B  25      38.669   5.251 -30.033  0.00  0.00      C2   N
ATOM   4034  CA  CYS B  25      38.266   6.092 -28.911  0.00  0.00      C2   C
ATOM   4035  C   CYS B  25      38.552   5.358 -27.566  0.00  0.00      C2   C
ATOM   4036  O   CYS B  25      38.490   6.059 -26.574  0.00  0.00      C2   O
ATOM   4037  CB  CYS B  25      36.826   6.478 -29.030  0.00  0.00      C2   C
ATOM   4038  SG  CYS B  25      36.567   7.821 -30.165  0.00  0.00      C2   S
ATOM   4039  H   CYS B  25      38.007   4.529 -30.279  0.00  0.00      C2   H
ATOM   4040  HA  CYS B  25      38.943   6.940 -29.005  0.00  0.00      C2   H
ATOM   4041  HB3 CYS B  25      36.414   6.840 -28.088  0.00  0.00      C2   H
ATOM   4042  HB2 CYS B  25      36.193   5.611 -29.216  0.00  0.00      C2   H
ATOM   4043  HG  CYS B  25      36.940   8.808 -29.346  0.00  0.00      C2   H
ATOM   4044  N   ALA B  26      38.840   4.070 -27.612  0.00  0.00      C2   N
ATOM   4045  CA  ALA B  26      39.171   3.264 -26.464  0.00  0.00      C2   C
ATOM   4046  C   ALA B  26      40.637   3.527 -25.956  0.00  0.00      C2   C
ATOM   4047  O   ALA B  26      41.601   3.631 -26.766  0.00  0.00      C2   O
ATOM   4048  CB  ALA B  26      38.906   1.810 -26.755  0.00  0.00      C2   C
ATOM   4049  H   ALA B  26      39.012   3.593 -28.485  0.00  0.00      C2   H
ATOM   4050  HA  ALA B  26      38.534   3.519 -25.617  0.00  0.00      C2   H
ATOM   4051  HB1 ALA B  26      39.116   1.169 -25.900  0.00  0.00      C2   H
ATOM   4052  HB2 ALA B  26      37.876   1.525 -26.965  0.00  0.00      C2   H
ATOM   4053  HB3 ALA B  26      39.471   1.415 -27.599  0.00  0.00      C2   H
ATOM   4054  N   ASP B  27      40.788   3.908 -24.698  0.00  0.00      C2   N
ATOM   4055  CA  ASP B  27      42.079   3.967 -24.040  0.00  0.00      C2   C
ATOM   4056  C   ASP B  27      41.682   3.661 -22.559  0.00  0.00      C2   C
ATOM   4057  O   ASP B  27      40.576   3.158 -22.294  0.00  0.00      C2   O
ATOM   4058  CB  ASP B  27      42.749   5.330 -24.285  0.00  0.00      C2   C
ATOM   4059  CG  ASP B  27      44.148   5.585 -23.750  0.00  0.00      C2   C
ATOM   4060  OD1 ASP B  27      44.840   4.694 -23.192  0.00  0.00      C2   O
ATOM   4061  OD2 ASP B  27      44.571   6.720 -23.877  0.00  0.00      C2   O
ATOM   4062  H   ASP B  27      39.946   3.808 -24.150  0.00  0.00      C2   H
ATOM   4063  HA  ASP B  27      42.644   3.092 -24.363  0.00  0.00      C2   H
ATOM   4064  HB3 ASP B  27      42.169   6.141 -23.845  0.00  0.00      C2   H
ATOM   4065  HB2 ASP B  27      42.665   5.438 -25.367  0.00  0.00      C2   H
ATOM   4066  N   ALA B  28      42.584   3.989 -21.614  0.00  0.00      C2   N
ATOM   4067  CA  ALA B  28      42.406   3.719 -20.166  0.00  0.00      C2   C
ATOM   4068  C   ALA B  28      41.253   4.541 -19.603  0.00  0.00      C2   C
ATOM   4069  O   ALA B  28      41.076   5.715 -19.944  0.00  0.00      C2   O
ATOM   4070  CB  ALA B  28      43.666   4.170 -19.439  0.00  0.00      C2   C
ATOM   4071  H   ALA B  28      43.450   4.385 -21.951  0.00  0.00      C2   H
ATOM   4072  HA  ALA B  28      42.236   2.649 -20.051  0.00  0.00      C2   H
ATOM   4073  HB1 ALA B  28      43.639   5.235 -19.208  0.00  0.00      C2   H
ATOM   4074  HB2 ALA B  28      43.643   3.763 -18.427  0.00  0.00      C2   H
ATOM   4075  HB3 ALA B  28      44.647   3.922 -19.844  0.00  0.00      C2   H
ATOM   4076  N   THR B  29      40.300   3.829 -18.954  0.00  0.00      C2   N
ATOM   4077  CA  THR B  29      39.002   4.454 -18.512  0.00  0.00      C2   C
ATOM   4078  C   THR B  29      39.105   5.032 -17.094  0.00  0.00      C2   C
ATOM   4079  O   THR B  29      40.120   5.172 -16.404  0.00  0.00      C2   O
ATOM   4080  CB  THR B  29      37.815   3.423 -18.782  0.00  0.00      C2   C
ATOM   4081  OG1 THR B  29      36.462   3.922 -18.557  0.00  0.00      C2   O
ATOM   4082  CG2 THR B  29      37.932   2.089 -17.948  0.00  0.00      C2   C
ATOM   4083  H   THR B  29      40.483   2.872 -18.688  0.00  0.00      C2   H
ATOM   4084  HA  THR B  29      38.790   5.363 -19.075  0.00  0.00      C2   H
ATOM   4085  HB  THR B  29      37.819   3.028 -19.798  0.00  0.00      C2   H
ATOM   4086  HG1 THR B  29      35.912   3.592 -19.271  0.00  0.00      C2   H
ATOM   4087 HG21 THR B  29      37.010   1.508 -17.928  0.00  0.00      C2   H
ATOM   4088 HG22 THR B  29      38.699   1.412 -18.326  0.00  0.00      C2   H
ATOM   4089 HG23 THR B  29      38.243   2.364 -16.940  0.00  0.00      C2   H
ATOM   4090  N   LEU B  30      37.932   5.522 -16.622  0.00  0.00      C2   N
ATOM   4091  CA  LEU B  30      37.788   6.461 -15.549  0.00  0.00      C2   C
ATOM   4092  C   LEU B  30      37.879   5.782 -14.203  0.00  0.00      C2   C
ATOM   4093  O   LEU B  30      38.462   6.462 -13.294  0.00  0.00      C2   O
ATOM   4094  CB  LEU B  30      36.402   7.209 -15.812  0.00  0.00      C2   C
ATOM   4095  CG  LEU B  30      36.046   8.438 -14.876  0.00  0.00      C2   C
ATOM   4096  CD1 LEU B  30      37.249   9.319 -14.783  0.00  0.00      C2   C
ATOM   4097  CD2 LEU B  30      34.730   9.109 -15.209  0.00  0.00      C2   C
ATOM   4098  H   LEU B  30      37.071   5.334 -17.117  0.00  0.00      C2   H
ATOM   4099  HA  LEU B  30      38.628   7.147 -15.661  0.00  0.00      C2   H
ATOM   4100  HB3 LEU B  30      35.682   6.414 -15.616  0.00  0.00      C2   H
ATOM   4101  HB2 LEU B  30      36.338   7.456 -16.872  0.00  0.00      C2   H
ATOM   4102  HG  LEU B  30      36.036   8.111 -13.836  0.00  0.00      C2   H
ATOM   4103 HD11 LEU B  30      38.246   9.062 -15.141  0.00  0.00      C2   H
ATOM   4104 HD12 LEU B  30      37.038  10.329 -15.135  0.00  0.00      C2   H
ATOM   4105 HD13 LEU B  30      37.337   9.533 -13.718  0.00  0.00      C2   H
ATOM   4106 HD21 LEU B  30      34.230   8.609 -16.038  0.00  0.00      C2   H
ATOM   4107 HD22 LEU B  30      34.042   9.047 -14.366  0.00  0.00      C2   H
ATOM   4108 HD23 LEU B  30      34.859  10.172 -15.409  0.00  0.00      C2   H
ATOM   4109  N   SER B  31      37.423   4.518 -13.971  0.00  0.00      C2   N
ATOM   4110  CA  SER B  31      37.819   3.684 -12.832  0.00  0.00      C2   C
ATOM   4111  C   SER B  31      39.347   3.554 -12.544  0.00  0.00      C2   C
ATOM   4112  O   SER B  31      39.878   3.785 -11.454  0.00  0.00      C2   O
ATOM   4113  CB  SER B  31      37.088   2.284 -13.012  0.00  0.00      C2   C
ATOM   4114  OG  SER B  31      37.261   1.782 -14.335  0.00  0.00      C2   O
ATOM   4115  H   SER B  31      36.867   4.048 -14.670  0.00  0.00      C2   H
ATOM   4116  HA  SER B  31      37.326   4.120 -11.963  0.00  0.00      C2   H
ATOM   4117  HB3 SER B  31      36.031   2.546 -12.963  0.00  0.00      C2   H
ATOM   4118  HB2 SER B  31      37.356   1.563 -12.239  0.00  0.00      C2   H
ATOM   4119  HG  SER B  31      36.638   2.253 -14.893  0.00  0.00      C2   H
ATOM   4120  N   GLN B  32      40.104   3.470 -13.630  0.00  0.00      C2   N
ATOM   4121  CA  GLN B  32      41.490   3.440 -13.705  0.00  0.00      C2   C
ATOM   4122  C   GLN B  32      42.082   4.877 -13.362  0.00  0.00      C2   C
ATOM   4123  O   GLN B  32      42.947   4.942 -12.521  0.00  0.00      C2   O
ATOM   4124  CB  GLN B  32      42.061   2.770 -15.010  0.00  0.00      C2   C
ATOM   4125  CG  GLN B  32      41.657   1.270 -15.293  0.00  0.00      C2   C
ATOM   4126  CD  GLN B  32      41.791   1.058 -16.817  0.00  0.00      C2   C
ATOM   4127  OE1 GLN B  32      40.961   1.536 -17.569  0.00  0.00      C2   O
ATOM   4128  NE2 GLN B  32      42.783   0.278 -17.265  0.00  0.00      C2   N
ATOM   4129  H   GLN B  32      39.715   3.448 -14.562  0.00  0.00      C2   H
ATOM   4130  HA  GLN B  32      41.707   2.762 -12.879  0.00  0.00      C2   H
ATOM   4131  HB3 GLN B  32      43.148   2.847 -15.025  0.00  0.00      C2   H
ATOM   4132  HB2 GLN B  32      41.788   3.391 -15.863  0.00  0.00      C2   H
ATOM   4133  HG3 GLN B  32      40.631   1.066 -14.984  0.00  0.00      C2   H
ATOM   4134  HG2 GLN B  32      42.335   0.621 -14.739  0.00  0.00      C2   H
ATOM   4135 HE22 GLN B  32      42.708   0.050 -18.246  0.00  0.00      C2   H
ATOM   4136 HE21 GLN B  32      43.578   0.031 -16.693  0.00  0.00      C2   H
ATOM   4137  N   ILE B  33      41.707   5.936 -14.092  0.00  0.00      C2   N
ATOM   4138  CA  ILE B  33      42.193   7.331 -13.926  0.00  0.00      C2   C
ATOM   4139  C   ILE B  33      42.040   7.882 -12.501  0.00  0.00      C2   C
ATOM   4140  O   ILE B  33      42.972   8.538 -12.024  0.00  0.00      C2   O
ATOM   4141  CB  ILE B  33      41.663   8.268 -15.020  0.00  0.00      C2   C
ATOM   4142  CG1 ILE B  33      42.345   7.750 -16.346  0.00  0.00      C2   C
ATOM   4143  CG2 ILE B  33      42.134   9.732 -14.757  0.00  0.00      C2   C
ATOM   4144  CD1 ILE B  33      41.938   8.348 -17.705  0.00  0.00      C2   C
ATOM   4145  H   ILE B  33      41.082   5.778 -14.870  0.00  0.00      C2   H
ATOM   4146  HA  ILE B  33      43.269   7.275 -14.088  0.00  0.00      C2   H
ATOM   4147  HB  ILE B  33      40.574   8.281 -15.064  0.00  0.00      C2   H
ATOM   4148 HG13 ILE B  33      42.260   6.682 -16.545  0.00  0.00      C2   H
ATOM   4149 HG12 ILE B  33      43.425   7.869 -16.253  0.00  0.00      C2   H
ATOM   4150 HG21 ILE B  33      43.201   9.821 -14.554  0.00  0.00      C2   H
ATOM   4151 HG22 ILE B  33      41.960  10.401 -15.600  0.00  0.00      C2   H
ATOM   4152 HG23 ILE B  33      41.570  10.120 -13.909  0.00  0.00      C2   H
ATOM   4153 HD11 ILE B  33      40.874   8.582 -17.748  0.00  0.00      C2   H
ATOM   4154 HD12 ILE B  33      42.488   9.267 -17.904  0.00  0.00      C2   H
ATOM   4155 HD13 ILE B  33      42.134   7.633 -18.505  0.00  0.00      C2   H
ATOM   4156  N   THR B  34      40.891   7.676 -11.833  0.00  0.00      C2   N
ATOM   4157  CA  THR B  34      40.511   8.318 -10.503  0.00  0.00      C2   C
ATOM   4158  C   THR B  34      41.309   7.589  -9.348  0.00  0.00      C2   C
ATOM   4159  O   THR B  34      40.796   7.477  -8.220  0.00  0.00      C2   O
ATOM   4160  CB  THR B  34      38.899   8.248 -10.330  0.00  0.00      C2   C
ATOM   4161  OG1 THR B  34      38.440   6.895 -10.712  0.00  0.00      C2   O
ATOM   4162  CG2 THR B  34      38.200   9.179 -11.327  0.00  0.00      C2   C
ATOM   4163  H   THR B  34      40.128   7.172 -12.262  0.00  0.00      C2   H
ATOM   4164  HA  THR B  34      40.864   9.349 -10.525  0.00  0.00      C2   H
ATOM   4165  HB  THR B  34      38.543   8.486  -9.328  0.00  0.00      C2   H
ATOM   4166  HG1 THR B  34      38.303   6.866 -11.662  0.00  0.00      C2   H
ATOM   4167 HG21 THR B  34      38.274  10.161 -10.859  0.00  0.00      C2   H
ATOM   4168 HG22 THR B  34      38.761   9.079 -12.257  0.00  0.00      C2   H
ATOM   4169 HG23 THR B  34      37.132   8.962 -11.338  0.00  0.00      C2   H
ATOM   4170  N   ASN B  35      42.460   6.906  -9.668  0.00  0.00      C2   N
ATOM   4171  CA  ASN B  35      43.336   6.429  -8.625  0.00  0.00      C2   C
ATOM   4172  C   ASN B  35      43.687   7.552  -7.643  0.00  0.00      C2   C
ATOM   4173  O   ASN B  35      44.126   8.600  -8.133  0.00  0.00      C2   O
ATOM   4174  CB  ASN B  35      44.560   5.626  -9.083  0.00  0.00      C2   C
ATOM   4175  CG  ASN B  35      44.345   4.131  -9.075  0.00  0.00      C2   C
ATOM   4176  OD1 ASN B  35      44.505   3.438  -8.099  0.00  0.00      C2   O
ATOM   4177  ND2 ASN B  35      44.087   3.578 -10.241  0.00  0.00      C2   N
ATOM   4178  H   ASN B  35      42.754   6.995 -10.630  0.00  0.00      C2   H
ATOM   4179  HA  ASN B  35      42.769   5.701  -8.045  0.00  0.00      C2   H
ATOM   4180  HB3 ASN B  35      45.365   5.671  -8.349  0.00  0.00      C2   H
ATOM   4181  HB2 ASN B  35      44.814   5.995 -10.077  0.00  0.00      C2   H
ATOM   4182 HD22 ASN B  35      43.786   2.619 -10.341  0.00  0.00      C2   H
ATOM   4183 HD21 ASN B  35      43.882   4.254 -10.962  0.00  0.00      C2   H
ATOM   4184  N   ASN B  36      43.515   7.420  -6.331  0.00  0.00      C2   N
ATOM   4185  CA  ASN B  36      44.036   8.233  -5.265  0.00  0.00      C2   C
ATOM   4186  C   ASN B  36      43.432   9.607  -5.064  0.00  0.00      C2   C
ATOM   4187  O   ASN B  36      43.773  10.330  -4.174  0.00  0.00      C2   O
ATOM   4188  CB  ASN B  36      45.578   8.358  -5.095  0.00  0.00      C2   C
ATOM   4189  CG  ASN B  36      46.338   7.003  -5.272  0.00  0.00      C2   C
ATOM   4190  OD1 ASN B  36      45.898   5.998  -5.764  0.00  0.00      C2   O
ATOM   4191  ND2 ASN B  36      47.574   6.982  -4.761  0.00  0.00      C2   N
ATOM   4192  H   ASN B  36      43.107   6.545  -6.033  0.00  0.00      C2   H
ATOM   4193  HA  ASN B  36      43.743   7.635  -4.402  0.00  0.00      C2   H
ATOM   4194  HB3 ASN B  36      45.774   8.716  -4.085  0.00  0.00      C2   H
ATOM   4195  HB2 ASN B  36      45.998   9.125  -5.746  0.00  0.00      C2   H
ATOM   4196 HD22 ASN B  36      48.103   6.131  -4.888  0.00  0.00      C2   H
ATOM   4197 HD21 ASN B  36      47.983   7.742  -4.237  0.00  0.00      C2   H
ATOM   4198  N   ILE B  37      42.463  10.008  -5.883  0.00  0.00      C2   N
ATOM   4199  CA  ILE B  37      41.633  11.265  -5.659  0.00  0.00      C2   C
ATOM   4200  C   ILE B  37      40.738  11.051  -4.423  0.00  0.00      C2   C
ATOM   4201  O   ILE B  37      40.509   9.924  -3.921  0.00  0.00      C2   O
ATOM   4202  CB  ILE B  37      40.742  11.664  -6.870  0.00  0.00      C2   C
ATOM   4203  CG1 ILE B  37      39.775  10.451  -7.292  0.00  0.00      C2   C
ATOM   4204  CG2 ILE B  37      41.653  11.979  -8.132  0.00  0.00      C2   C
ATOM   4205  CD1 ILE B  37      38.429  10.973  -7.863  0.00  0.00      C2   C
ATOM   4206  H   ILE B  37      42.183   9.510  -6.716  0.00  0.00      C2   H
ATOM   4207  HA  ILE B  37      42.296  12.101  -5.438  0.00  0.00      C2   H
ATOM   4208  HB  ILE B  37      40.151  12.513  -6.528  0.00  0.00      C2   H
ATOM   4209 HG13 ILE B  37      39.427   9.771  -6.514  0.00  0.00      C2   H
ATOM   4210 HG12 ILE B  37      40.263   9.850  -8.060  0.00  0.00      C2   H
ATOM   4211 HG21 ILE B  37      41.020  12.360  -8.933  0.00  0.00      C2   H
ATOM   4212 HG22 ILE B  37      42.475  12.626  -7.826  0.00  0.00      C2   H
ATOM   4213 HG23 ILE B  37      42.172  11.069  -8.431  0.00  0.00      C2   H
ATOM   4214 HD11 ILE B  37      37.633  10.952  -7.119  0.00  0.00      C2   H
ATOM   4215 HD12 ILE B  37      38.449  11.950  -8.346  0.00  0.00      C2   H
ATOM   4216 HD13 ILE B  37      38.062  10.287  -8.626  0.00  0.00      C2   H
ATOM   4217  N   ASP B  38      40.304  12.224  -3.950  0.00  0.00      C2   N
ATOM   4218  CA  ASP B  38      39.507  12.464  -2.710  0.00  0.00      C2   C
ATOM   4219  C   ASP B  38      38.081  11.845  -2.928  0.00  0.00      C2   C
ATOM   4220  O   ASP B  38      37.477  12.343  -3.815  0.00  0.00      C2   O
ATOM   4221  CB  ASP B  38      39.345  13.975  -2.337  0.00  0.00      C2   C
ATOM   4222  CG  ASP B  38      40.600  14.819  -1.977  0.00  0.00      C2   C
ATOM   4223  OD1 ASP B  38      41.740  14.308  -2.132  0.00  0.00      C2   O
ATOM   4224  OD2 ASP B  38      40.448  16.038  -1.724  0.00  0.00      C2   O
ATOM   4225  H   ASP B  38      40.681  13.005  -4.468  0.00  0.00      C2   H
ATOM   4226  HA  ASP B  38      40.058  11.957  -1.919  0.00  0.00      C2   H
ATOM   4227  HB3 ASP B  38      38.682  14.088  -1.479  0.00  0.00      C2   H
ATOM   4228  HB2 ASP B  38      38.900  14.450  -3.212  0.00  0.00      C2   H
ATOM   4229  N   PRO B  39      37.646  10.903  -2.062  0.00  0.00      C2   N
ATOM   4230  CA  PRO B  39      36.229  10.523  -1.897  0.00  0.00      C2   C
ATOM   4231  C   PRO B  39      35.497  11.633  -1.188  0.00  0.00      C2   C
ATOM   4232  O   PRO B  39      36.047  12.318  -0.334  0.00  0.00      C2   O
ATOM   4233  CB  PRO B  39      36.305   9.211  -0.994  0.00  0.00      C2   C
ATOM   4234  CG  PRO B  39      37.564   9.350  -0.233  0.00  0.00      C2   C
ATOM   4235  CD  PRO B  39      38.518  10.084  -1.135  0.00  0.00      C2   C
ATOM   4236  HA  PRO B  39      35.696  10.355  -2.833  0.00  0.00      C2   H
ATOM   4237  HB3 PRO B  39      36.420   8.369  -1.676  0.00  0.00      C2   H
ATOM   4238  HB2 PRO B  39      35.522   9.143  -0.239  0.00  0.00      C2   H
ATOM   4239  HG3 PRO B  39      37.944   8.369   0.052  0.00  0.00      C2   H
ATOM   4240  HG2 PRO B  39      37.458   9.911   0.695  0.00  0.00      C2   H
ATOM   4241  HD2 PRO B  39      39.305  10.612  -0.597  0.00  0.00      C2   H
ATOM   4242  HD3 PRO B  39      39.071   9.342  -1.709  0.00  0.00      C2   H
ATOM   4243  N   VAL B  40      34.255  11.847  -1.686  0.00  0.00      C2   N
ATOM   4244  CA  VAL B  40      33.387  12.994  -1.288  0.00  0.00      C2   C
ATOM   4245  C   VAL B  40      32.928  12.794   0.216  0.00  0.00      C2   C
ATOM   4246  O   VAL B  40      32.713  13.706   0.997  0.00  0.00      C2   O
ATOM   4247  CB  VAL B  40      32.104  13.247  -2.104  0.00  0.00      C2   C
ATOM   4248  CG1 VAL B  40      32.420  13.724  -3.581  0.00  0.00      C2   C
ATOM   4249  CG2 VAL B  40      31.185  12.039  -2.109  0.00  0.00      C2   C
ATOM   4250  H   VAL B  40      33.978  11.342  -2.516  0.00  0.00      C2   H
ATOM   4251  HA  VAL B  40      34.006  13.887  -1.380  0.00  0.00      C2   H
ATOM   4252  HB  VAL B  40      31.520  13.998  -1.571  0.00  0.00      C2   H
ATOM   4253 HG11 VAL B  40      33.491  13.660  -3.775  0.00  0.00      C2   H
ATOM   4254 HG12 VAL B  40      31.965  13.005  -4.261  0.00  0.00      C2   H
ATOM   4255 HG13 VAL B  40      32.106  14.674  -4.013  0.00  0.00      C2   H
ATOM   4256 HG21 VAL B  40      30.799  11.645  -1.170  0.00  0.00      C2   H
ATOM   4257 HG22 VAL B  40      30.289  12.204  -2.707  0.00  0.00      C2   H
ATOM   4258 HG23 VAL B  40      31.546  11.137  -2.604  0.00  0.00      C2   H
ATOM   4259  N   GLY B  41      32.834  11.527   0.604  0.00  0.00      C2   N
ATOM   4260  CA  GLY B  41      32.562  11.132   1.961  0.00  0.00      C2   C
ATOM   4261  C   GLY B  41      31.024  11.079   2.125  0.00  0.00      C2   C
ATOM   4262  O   GLY B  41      30.308  10.647   1.264  0.00  0.00      C2   O
ATOM   4263  H   GLY B  41      33.301  10.863   0.003  0.00  0.00      C2   H
ATOM   4264  HA3 GLY B  41      33.133  11.718   2.680  0.00  0.00      C2   H
ATOM   4265  HA2 GLY B  41      33.029  10.171   2.178  0.00  0.00      C2   H
ATOM   4266  N   ARG B  42      30.607  11.548   3.323  0.00  0.00      C2   N
ATOM   4267  CA  ARG B  42      29.237  11.404   3.796  0.00  0.00      C2   C
ATOM   4268  C   ARG B  42      28.416  12.622   3.339  0.00  0.00      C2   C
ATOM   4269  O   ARG B  42      28.332  13.588   4.031  0.00  0.00      C2   O
ATOM   4270  CB  ARG B  42      29.176  11.291   5.332  0.00  0.00      C2   C
ATOM   4271  CG  ARG B  42      30.141  10.201   5.890  0.00  0.00      C2   C
ATOM   4272  CD  ARG B  42      29.668   9.751   7.251  0.00  0.00      C2   C
ATOM   4273  NE  ARG B  42      30.732   8.913   7.924  0.00  0.00      C2   N
ATOM   4274  CZ  ARG B  42      31.535   9.345   8.877  0.00  0.00      C2   C
ATOM   4275  NH1 ARG B  42      31.505  10.593   9.270  0.00  0.00      C2   N
ATOM   4276  NH2 ARG B  42      32.477   8.586   9.441  0.00  0.00      C2   N
ATOM   4277  H   ARG B  42      31.115  12.088   4.009  0.00  0.00      C2   H
ATOM   4278  HA  ARG B  42      28.815  10.474   3.414  0.00  0.00      C2   H
ATOM   4279  HB3 ARG B  42      28.186  10.950   5.637  0.00  0.00      C2   H
ATOM   4280  HB2 ARG B  42      29.383  12.253   5.800  0.00  0.00      C2   H
ATOM   4281  HG3 ARG B  42      31.118  10.679   5.811  0.00  0.00      C2   H
ATOM   4282  HG2 ARG B  42      30.064   9.333   5.235  0.00  0.00      C2   H
ATOM   4283  HD3 ARG B  42      28.858   9.028   7.153  0.00  0.00      C2   H
ATOM   4284  HD2 ARG B  42      29.397  10.641   7.817  0.00  0.00      C2   H
ATOM   4285  HE  ARG B  42      30.875   8.055   7.410  0.00  0.00      C2   H
ATOM   4286 HH12 ARG B  42      30.978  11.329   8.821  0.00  0.00      C2   H
ATOM   4287 HH11 ARG B  42      32.019  10.828  10.106  0.00  0.00      C2   H
ATOM   4288 HH22 ARG B  42      33.079   8.895  10.191  0.00  0.00      C2   H
ATOM   4289 HH21 ARG B  42      32.446   7.588   9.292  0.00  0.00      C2   H
ATOM   4290  N   ILE B  43      27.760  12.490   2.178  0.00  0.00      C2   N
ATOM   4291  CA  ILE B  43      26.675  13.399   1.739  0.00  0.00      C2   C
ATOM   4292  C   ILE B  43      25.415  13.040   2.559  0.00  0.00      C2   C
ATOM   4293  O   ILE B  43      24.635  12.125   2.239  0.00  0.00      C2   O
ATOM   4294  CB  ILE B  43      26.484  13.039   0.197  0.00  0.00      C2   C
ATOM   4295  CG1 ILE B  43      27.800  13.359  -0.535  0.00  0.00      C2   C
ATOM   4296  CG2 ILE B  43      25.244  13.872  -0.362  0.00  0.00      C2   C
ATOM   4297  CD1 ILE B  43      28.268  14.794  -0.467  0.00  0.00      C2   C
ATOM   4298  H   ILE B  43      27.985  11.698   1.594  0.00  0.00      C2   H
ATOM   4299  HA  ILE B  43      26.992  14.429   1.902  0.00  0.00      C2   H
ATOM   4300  HB  ILE B  43      26.362  11.964   0.064  0.00  0.00      C2   H
ATOM   4301 HG13 ILE B  43      27.597  13.048  -1.560  0.00  0.00      C2   H
ATOM   4302 HG12 ILE B  43      28.550  12.624  -0.243  0.00  0.00      C2   H
ATOM   4303 HG21 ILE B  43      25.387  14.905  -0.045  0.00  0.00      C2   H
ATOM   4304 HG22 ILE B  43      25.206  13.789  -1.448  0.00  0.00      C2   H
ATOM   4305 HG23 ILE B  43      24.283  13.499  -0.009  0.00  0.00      C2   H
ATOM   4306 HD11 ILE B  43      28.459  15.178   0.535  0.00  0.00      C2   H
ATOM   4307 HD12 ILE B  43      29.186  14.937  -1.037  0.00  0.00      C2   H
ATOM   4308 HD13 ILE B  43      27.451  15.330  -0.950  0.00  0.00      C2   H
ATOM   4309  N   GLN B  44      25.360  13.773   3.709  0.00  0.00      C2   N
ATOM   4310  CA  GLN B  44      24.233  13.689   4.667  0.00  0.00      C2   C
ATOM   4311  C   GLN B  44      23.250  14.789   4.119  0.00  0.00      C2   C
ATOM   4312  O   GLN B  44      23.560  15.986   4.173  0.00  0.00      C2   O
ATOM   4313  CB  GLN B  44      24.681  13.808   6.122  0.00  0.00      C2   C
ATOM   4314  CG  GLN B  44      25.787  12.847   6.563  0.00  0.00      C2   C
ATOM   4315  CD  GLN B  44      26.520  13.085   7.929  0.00  0.00      C2   C
ATOM   4316  OE1 GLN B  44      27.016  14.176   8.222  0.00  0.00      C2   O
ATOM   4317  NE2 GLN B  44      26.497  12.105   8.794  0.00  0.00      C2   N
ATOM   4318  H   GLN B  44      26.037  14.495   3.909  0.00  0.00      C2   H
ATOM   4319  HA  GLN B  44      23.743  12.721   4.567  0.00  0.00      C2   H
ATOM   4320  HB3 GLN B  44      23.854  13.593   6.799  0.00  0.00      C2   H
ATOM   4321  HB2 GLN B  44      25.136  14.756   6.411  0.00  0.00      C2   H
ATOM   4322  HG3 GLN B  44      26.639  12.890   5.885  0.00  0.00      C2   H
ATOM   4323  HG2 GLN B  44      25.480  11.809   6.430  0.00  0.00      C2   H
ATOM   4324 HE22 GLN B  44      26.925  12.167   9.706  0.00  0.00      C2   H
ATOM   4325 HE21 GLN B  44      25.968  11.289   8.521  0.00  0.00      C2   H
ATOM   4326  N   MET B  45      22.225  14.322   3.493  0.00  0.00      C2   N
ATOM   4327  CA  MET B  45      21.080  15.163   3.131  0.00  0.00      C2   C
ATOM   4328  C   MET B  45      19.946  15.030   4.098  0.00  0.00      C2   C
ATOM   4329  O   MET B  45      19.599  13.910   4.500  0.00  0.00      C2   O
ATOM   4330  CB  MET B  45      20.560  14.789   1.680  0.00  0.00      C2   C
ATOM   4331  CG  MET B  45      21.426  15.231   0.472  0.00  0.00      C2   C
ATOM   4332  SD  MET B  45      20.450  15.287  -1.043  0.00  0.00      C2   S
ATOM   4333  CE  MET B  45      21.884  15.452  -2.179  0.00  0.00      C2   C
ATOM   4334  H   MET B  45      22.164  13.317   3.560  0.00  0.00      C2   H
ATOM   4335  HA  MET B  45      21.453  16.184   3.213  0.00  0.00      C2   H
ATOM   4336  HB3 MET B  45      19.566  15.177   1.460  0.00  0.00      C2   H
ATOM   4337  HB2 MET B  45      20.371  13.716   1.666  0.00  0.00      C2   H
ATOM   4338  HG3 MET B  45      22.104  14.378   0.434  0.00  0.00      C2   H
ATOM   4339  HG2 MET B  45      22.009  16.079   0.831  0.00  0.00      C2   H
ATOM   4340  HE1 MET B  45      22.362  16.403  -1.945  0.00  0.00      C2   H
ATOM   4341  HE2 MET B  45      22.488  14.564  -1.990  0.00  0.00      C2   H
ATOM   4342  HE3 MET B  45      21.495  15.426  -3.197  0.00  0.00      C2   H
ATOM   4343  N   ARG B  46      19.325  16.145   4.410  0.00  0.00      C2   N
ATOM   4344  CA  ARG B  46      18.267  16.133   5.437  0.00  0.00      C2   C
ATOM   4345  C   ARG B  46      16.907  16.156   4.727  0.00  0.00      C2   C
ATOM   4346  O   ARG B  46      16.843  16.888   3.735  0.00  0.00      C2   O
ATOM   4347  CB  ARG B  46      18.476  17.332   6.403  0.00  0.00      C2   C
ATOM   4348  CG  ARG B  46      19.537  16.905   7.529  0.00  0.00      C2   C
ATOM   4349  CD  ARG B  46      19.833  17.958   8.631  0.00  0.00      C2   C
ATOM   4350  NE  ARG B  46      18.628  18.358   9.490  0.00  0.00      C2   N
ATOM   4351  CZ  ARG B  46      18.172  17.848  10.670  0.00  0.00      C2   C
ATOM   4352  NH1 ARG B  46      18.903  16.903  11.214  0.00  0.00      C2   N
ATOM   4353  NH2 ARG B  46      17.157  18.481  11.257  0.00  0.00      C2   N
ATOM   4354  H   ARG B  46      19.590  17.041   4.027  0.00  0.00      C2   H
ATOM   4355  HA  ARG B  46      18.212  15.230   6.046  0.00  0.00      C2   H
ATOM   4356  HB3 ARG B  46      17.476  17.450   6.821  0.00  0.00      C2   H
ATOM   4357  HB2 ARG B  46      18.827  18.132   5.750  0.00  0.00      C2   H
ATOM   4358  HG3 ARG B  46      20.519  16.645   7.135  0.00  0.00      C2   H
ATOM   4359  HG2 ARG B  46      19.243  15.922   7.897  0.00  0.00      C2   H
ATOM   4360  HD3 ARG B  46      20.252  18.852   8.169  0.00  0.00      C2   H
ATOM   4361  HD2 ARG B  46      20.710  17.711   9.228  0.00  0.00      C2   H
ATOM   4362  HE  ARG B  46      17.977  18.975   9.027  0.00  0.00      C2   H
ATOM   4363 HH12 ARG B  46      19.635  16.376  10.759  0.00  0.00      C2   H
ATOM   4364 HH11 ARG B  46      18.610  16.385  12.030  0.00  0.00      C2   H
ATOM   4365 HH22 ARG B  46      16.973  18.305  12.234  0.00  0.00      C2   H
ATOM   4366 HH21 ARG B  46      16.721  19.249  10.767  0.00  0.00      C2   H
ATOM   4367  N   THR B  47      15.872  15.655   5.302  0.00  0.00      C2   N
ATOM   4368  CA  THR B  47      14.427  15.880   4.830  0.00  0.00      C2   C
ATOM   4369  C   THR B  47      13.964  17.180   5.421  0.00  0.00      C2   C
ATOM   4370  O   THR B  47      13.687  17.285   6.621  0.00  0.00      C2   O
ATOM   4371  CB  THR B  47      13.523  14.717   5.337  0.00  0.00      C2   C
ATOM   4372  OG1 THR B  47      14.187  13.460   5.154  0.00  0.00      C2   O
ATOM   4373  CG2 THR B  47      12.051  14.877   4.866  0.00  0.00      C2   C
ATOM   4374  H   THR B  47      15.999  15.019   6.076  0.00  0.00      C2   H
ATOM   4375  HA  THR B  47      14.334  15.774   3.749  0.00  0.00      C2   H
ATOM   4376  HB  THR B  47      13.591  14.772   6.423  0.00  0.00      C2   H
ATOM   4377  HG1 THR B  47      15.015  13.455   5.640  0.00  0.00      C2   H
ATOM   4378 HG21 THR B  47      11.880  14.898   3.790  0.00  0.00      C2   H
ATOM   4379 HG22 THR B  47      11.476  14.137   5.423  0.00  0.00      C2   H
ATOM   4380 HG23 THR B  47      11.709  15.847   5.226  0.00  0.00      C2   H
ATOM   4381  N   ARG B  48      13.862  18.201   4.599  0.00  0.00      C2   N
ATOM   4382  CA  ARG B  48      13.652  19.610   4.961  0.00  0.00      C2   C
ATOM   4383  C   ARG B  48      12.112  20.040   4.969  0.00  0.00      C2   C
ATOM   4384  O   ARG B  48      11.697  20.932   5.674  0.00  0.00      C2   O
ATOM   4385  CB  ARG B  48      14.335  20.688   4.080  0.00  0.00      C2   C
ATOM   4386  CG  ARG B  48      15.885  20.579   3.952  0.00  0.00      C2   C
ATOM   4387  CD  ARG B  48      16.703  20.780   5.266  0.00  0.00      C2   C
ATOM   4388  NE  ARG B  48      18.108  20.913   4.865  0.00  0.00      C2   N
ATOM   4389  CZ  ARG B  48      19.074  21.420   5.668  0.00  0.00      C2   C
ATOM   4390  NH1 ARG B  48      18.829  21.628   6.941  0.00  0.00      C2   N
ATOM   4391  NH2 ARG B  48      20.205  21.604   5.076  0.00  0.00      C2   N
ATOM   4392  H   ARG B  48      14.108  18.059   3.630  0.00  0.00      C2   H
ATOM   4393  HA  ARG B  48      14.056  19.755   5.963  0.00  0.00      C2   H
ATOM   4394  HB3 ARG B  48      14.201  21.685   4.500  0.00  0.00      C2   H
ATOM   4395  HB2 ARG B  48      13.850  20.800   3.110  0.00  0.00      C2   H
ATOM   4396  HG3 ARG B  48      16.152  21.352   3.232  0.00  0.00      C2   H
ATOM   4397  HG2 ARG B  48      16.085  19.648   3.420  0.00  0.00      C2   H
ATOM   4398  HD3 ARG B  48      16.572  19.939   5.947  0.00  0.00      C2   H
ATOM   4399  HD2 ARG B  48      16.303  21.644   5.796  0.00  0.00      C2   H
ATOM   4400  HE  ARG B  48      18.417  20.380   4.064  0.00  0.00      C2   H
ATOM   4401 HH12 ARG B  48      19.477  21.939   7.650  0.00  0.00      C2   H
ATOM   4402 HH11 ARG B  48      17.860  21.574   7.223  0.00  0.00      C2   H
ATOM   4403 HH22 ARG B  48      21.012  21.923   5.594  0.00  0.00      C2   H
ATOM   4404 HH21 ARG B  48      20.248  21.756   4.078  0.00  0.00      C2   H
ATOM   4405  N   ARG B  49      11.412  19.485   3.965  0.00  0.00      C2   N
ATOM   4406  CA  ARG B  49      10.026  19.519   3.718  0.00  0.00      C2   C
ATOM   4407  C   ARG B  49       9.548  18.172   3.299  0.00  0.00      C2   C
ATOM   4408  O   ARG B  49      10.253  17.427   2.601  0.00  0.00      C2   O
ATOM   4409  CB  ARG B  49       9.760  20.494   2.500  0.00  0.00      C2   C
ATOM   4410  CG  ARG B  49      10.356  21.906   2.658  0.00  0.00      C2   C
ATOM   4411  CD  ARG B  49       9.581  22.742   3.703  0.00  0.00      C2   C
ATOM   4412  NE  ARG B  49      10.012  24.103   3.888  0.00  0.00      C2   N
ATOM   4413  CZ  ARG B  49      10.913  24.544   4.767  0.00  0.00      C2   C
ATOM   4414  NH1 ARG B  49      11.749  23.742   5.405  0.00  0.00      C2   N
ATOM   4415  NH2 ARG B  49      10.982  25.874   4.786  0.00  0.00      C2   N
ATOM   4416  H   ARG B  49      11.898  19.011   3.217  0.00  0.00      C2   H
ATOM   4417  HA  ARG B  49       9.449  19.776   4.607  0.00  0.00      C2   H
ATOM   4418  HB3 ARG B  49       8.678  20.593   2.411  0.00  0.00      C2   H
ATOM   4419  HB2 ARG B  49      10.126  20.089   1.558  0.00  0.00      C2   H
ATOM   4420  HG3 ARG B  49      10.148  22.328   1.675  0.00  0.00      C2   H
ATOM   4421  HG2 ARG B  49      11.412  22.069   2.873  0.00  0.00      C2   H
ATOM   4422  HD3 ARG B  49       9.491  22.270   4.681  0.00  0.00      C2   H
ATOM   4423  HD2 ARG B  49       8.540  22.852   3.399  0.00  0.00      C2   H
ATOM   4424  HE  ARG B  49       9.591  24.737   3.225  0.00  0.00      C2   H
ATOM   4425 HH12 ARG B  49      12.252  24.281   6.095  0.00  0.00      C2   H
ATOM   4426 HH11 ARG B  49      11.838  22.737   5.383  0.00  0.00      C2   H
ATOM   4427 HH22 ARG B  49      11.736  26.334   5.277  0.00  0.00      C2   H
ATOM   4428 HH21 ARG B  49      10.212  26.444   4.467  0.00  0.00      C2   H
ATOM   4429  N   THR B  50       8.290  17.915   3.732  0.00  0.00      C2   N
ATOM   4430  CA  THR B  50       7.467  16.787   3.395  0.00  0.00      C2   C
ATOM   4431  C   THR B  50       6.133  17.389   3.037  0.00  0.00      C2   C
ATOM   4432  O   THR B  50       5.516  17.935   3.951  0.00  0.00      C2   O
ATOM   4433  CB  THR B  50       7.389  15.572   4.358  0.00  0.00      C2   C
ATOM   4434  OG1 THR B  50       8.648  15.202   4.776  0.00  0.00      C2   O
ATOM   4435  CG2 THR B  50       6.694  14.424   3.613  0.00  0.00      C2   C
ATOM   4436  H   THR B  50       7.749  18.640   4.181  0.00  0.00      C2   H
ATOM   4437  HA  THR B  50       7.762  16.382   2.427  0.00  0.00      C2   H
ATOM   4438  HB  THR B  50       6.752  15.942   5.161  0.00  0.00      C2   H
ATOM   4439  HG1 THR B  50       8.933  15.662   5.569  0.00  0.00      C2   H
ATOM   4440 HG21 THR B  50       6.436  13.584   4.258  0.00  0.00      C2   H
ATOM   4441 HG22 THR B  50       5.672  14.765   3.454  0.00  0.00      C2   H
ATOM   4442 HG23 THR B  50       7.083  14.186   2.623  0.00  0.00      C2   H
ATOM   4443  N   LEU B  51       5.599  17.104   1.803  0.00  0.00      C2   N
ATOM   4444  CA  LEU B  51       4.216  17.345   1.561  0.00  0.00      C2   C
ATOM   4445  C   LEU B  51       3.320  16.160   1.870  0.00  0.00      C2   C
ATOM   4446  O   LEU B  51       3.231  15.238   1.088  0.00  0.00      C2   O
ATOM   4447  CB  LEU B  51       4.039  17.749   0.065  0.00  0.00      C2   C
ATOM   4448  CG  LEU B  51       4.982  19.013  -0.373  0.00  0.00      C2   C
ATOM   4449  CD1 LEU B  51       4.738  20.276   0.536  0.00  0.00      C2   C
ATOM   4450  CD2 LEU B  51       6.481  18.705  -0.479  0.00  0.00      C2   C
ATOM   4451  H   LEU B  51       6.130  16.495   1.197  0.00  0.00      C2   H
ATOM   4452  HA  LEU B  51       3.777  18.221   2.039  0.00  0.00      C2   H
ATOM   4453  HB3 LEU B  51       2.980  17.902  -0.144  0.00  0.00      C2   H
ATOM   4454  HB2 LEU B  51       4.235  16.899  -0.589  0.00  0.00      C2   H
ATOM   4455  HG  LEU B  51       4.760  19.298  -1.402  0.00  0.00      C2   H
ATOM   4456 HD11 LEU B  51       5.571  20.314   1.239  0.00  0.00      C2   H
ATOM   4457 HD12 LEU B  51       4.638  21.161  -0.092  0.00  0.00      C2   H
ATOM   4458 HD13 LEU B  51       3.834  20.134   1.128  0.00  0.00      C2   H
ATOM   4459 HD21 LEU B  51       6.516  17.627  -0.640  0.00  0.00      C2   H
ATOM   4460 HD22 LEU B  51       6.960  19.217  -1.313  0.00  0.00      C2   H
ATOM   4461 HD23 LEU B  51       7.101  19.028   0.358  0.00  0.00      C2   H
ATOM   4462  N   ARG B  52       2.835  16.198   3.116  0.00  0.00      C2   N
ATOM   4463  CA  ARG B  52       1.787  15.325   3.634  0.00  0.00      C2   C
ATOM   4464  C   ARG B  52       0.382  15.692   3.026  0.00  0.00      C2   C
ATOM   4465  O   ARG B  52       0.180  16.891   2.700  0.00  0.00      C2   O
ATOM   4466  CB  ARG B  52       1.797  15.425   5.117  0.00  0.00      C2   C
ATOM   4467  CG  ARG B  52       3.255  15.344   5.760  0.00  0.00      C2   C
ATOM   4468  CD  ARG B  52       3.266  15.447   7.329  0.00  0.00      C2   C
ATOM   4469  NE  ARG B  52       2.414  14.426   7.859  0.00  0.00      C2   N
ATOM   4470  CZ  ARG B  52       2.717  13.217   8.228  0.00  0.00      C2   C
ATOM   4471  NH1 ARG B  52       3.905  12.718   8.322  0.00  0.00      C2   N
ATOM   4472  NH2 ARG B  52       1.623  12.452   8.484  0.00  0.00      C2   N
ATOM   4473  H   ARG B  52       3.014  17.106   3.522  0.00  0.00      C2   H
ATOM   4474  HA  ARG B  52       2.114  14.333   3.323  0.00  0.00      C2   H
ATOM   4475  HB3 ARG B  52       1.139  14.650   5.510  0.00  0.00      C2   H
ATOM   4476  HB2 ARG B  52       1.263  16.327   5.418  0.00  0.00      C2   H
ATOM   4477  HG3 ARG B  52       3.858  16.131   5.308  0.00  0.00      C2   H
ATOM   4478  HG2 ARG B  52       3.795  14.442   5.474  0.00  0.00      C2   H
ATOM   4479  HD3 ARG B  52       2.992  16.399   7.783  0.00  0.00      C2   H
ATOM   4480  HD2 ARG B  52       4.316  15.366   7.608  0.00  0.00      C2   H
ATOM   4481  HE  ARG B  52       1.499  14.833   7.993  0.00  0.00      C2   H
ATOM   4482 HH12 ARG B  52       4.120  11.770   8.595  0.00  0.00      C2   H
ATOM   4483 HH11 ARG B  52       4.744  13.243   8.115  0.00  0.00      C2   H
ATOM   4484 HH22 ARG B  52       1.818  11.503   8.773  0.00  0.00      C2   H
ATOM   4485 HH21 ARG B  52       0.645  12.706   8.474  0.00  0.00      C2   H
ATOM   4486  N   GLY B  53      -0.494  14.713   2.944  0.00  0.00      C2   N
ATOM   4487  CA  GLY B  53      -1.861  15.012   2.464  0.00  0.00      C2   C
ATOM   4488  C   GLY B  53      -2.165  14.618   1.022  0.00  0.00      C2   C
ATOM   4489  O   GLY B  53      -3.189  15.023   0.500  0.00  0.00      C2   O
ATOM   4490  H   GLY B  53      -0.259  13.771   3.224  0.00  0.00      C2   H
ATOM   4491  HA3 GLY B  53      -2.175  16.040   2.646  0.00  0.00      C2   H
ATOM   4492  HA2 GLY B  53      -2.602  14.481   3.062  0.00  0.00      C2   H
ATOM   4493  N   HIS B  54      -1.240  13.814   0.397  0.00  0.00      C2   N
ATOM   4494  CA  HIS B  54      -1.600  12.990  -0.747  0.00  0.00      C2   C
ATOM   4495  C   HIS B  54      -2.271  11.640  -0.397  0.00  0.00      C2   C
ATOM   4496  O   HIS B  54      -2.025  11.113   0.698  0.00  0.00      C2   O
ATOM   4497  CB  HIS B  54      -0.337  12.807  -1.685  0.00  0.00      C2   C
ATOM   4498  CG  HIS B  54      -0.030  13.952  -2.632  0.00  0.00      C2   C
ATOM   4499  ND1 HIS B  54      -0.759  14.235  -3.751  0.00  0.00      C2   N
ATOM   4500  CD2 HIS B  54       1.108  14.701  -2.734  0.00  0.00      C2   C
ATOM   4501  CE1 HIS B  54      -0.055  15.077  -4.521  0.00  0.00      C2   C
ATOM   4502  NE2 HIS B  54       1.063  15.515  -3.935  0.00  0.00      C2   N
ATOM   4503  H   HIS B  54      -0.409  13.573   0.917  0.00  0.00      C2   H
ATOM   4504  HA  HIS B  54      -2.394  13.422  -1.356  0.00  0.00      C2   H
ATOM   4505  HB3 HIS B  54      -0.570  11.945  -2.312  0.00  0.00      C2   H
ATOM   4506  HB2 HIS B  54       0.484  12.468  -1.054  0.00  0.00      C2   H
ATOM   4507  HD1 HIS B  54      -1.666  13.839  -3.953  0.00  0.00      C2   H
ATOM   4508  HD2 HIS B  54       1.947  14.821  -2.065  0.00  0.00      C2   H
ATOM   4509  HE1 HIS B  54      -0.461  15.344  -5.486  0.00  0.00      C2   H
ATOM   4510  N   LEU B  55      -3.168  11.148  -1.324  0.00  0.00      C2   N
ATOM   4511  CA  LEU B  55      -3.897   9.943  -0.996  0.00  0.00      C2   C
ATOM   4512  C   LEU B  55      -3.596   8.754  -1.984  0.00  0.00      C2   C
ATOM   4513  O   LEU B  55      -3.754   7.600  -1.620  0.00  0.00      C2   O
ATOM   4514  CB  LEU B  55      -5.485  10.216  -1.095  0.00  0.00      C2   C
ATOM   4515  CG  LEU B  55      -5.901  11.560  -0.512  0.00  0.00      C2   C
ATOM   4516  CD1 LEU B  55      -7.398  11.824  -0.672  0.00  0.00      C2   C
ATOM   4517  CD2 LEU B  55      -5.496  11.807   0.998  0.00  0.00      C2   C
ATOM   4518  H   LEU B  55      -3.265  11.563  -2.240  0.00  0.00      C2   H
ATOM   4519  HA  LEU B  55      -3.690   9.578   0.010  0.00  0.00      C2   H
ATOM   4520  HB3 LEU B  55      -6.079   9.447  -0.602  0.00  0.00      C2   H
ATOM   4521  HB2 LEU B  55      -5.682  10.223  -2.167  0.00  0.00      C2   H
ATOM   4522  HG  LEU B  55      -5.378  12.337  -1.069  0.00  0.00      C2   H
ATOM   4523 HD11 LEU B  55      -7.653  12.866  -0.863  0.00  0.00      C2   H
ATOM   4524 HD12 LEU B  55      -7.896  11.342  -1.513  0.00  0.00      C2   H
ATOM   4525 HD13 LEU B  55      -7.895  11.447   0.222  0.00  0.00      C2   H
ATOM   4526 HD21 LEU B  55      -6.333  12.002   1.667  0.00  0.00      C2   H
ATOM   4527 HD22 LEU B  55      -4.940  10.919   1.301  0.00  0.00      C2   H
ATOM   4528 HD23 LEU B  55      -4.756  12.600   1.108  0.00  0.00      C2   H
ATOM   4529  N   ALA B  56      -3.186   9.168  -3.225  0.00  0.00      C2   N
ATOM   4530  CA  ALA B  56      -2.738   8.270  -4.281  0.00  0.00      C2   C
ATOM   4531  C   ALA B  56      -1.198   8.207  -4.299  0.00  0.00      C2   C
ATOM   4532  O   ALA B  56      -0.511   9.073  -3.736  0.00  0.00      C2   O
ATOM   4533  CB  ALA B  56      -3.185   8.978  -5.565  0.00  0.00      C2   C
ATOM   4534  H   ALA B  56      -3.272  10.124  -3.539  0.00  0.00      C2   H
ATOM   4535  HA  ALA B  56      -3.214   7.305  -4.113  0.00  0.00      C2   H
ATOM   4536  HB1 ALA B  56      -4.263   8.849  -5.664  0.00  0.00      C2   H
ATOM   4537  HB2 ALA B  56      -2.986  10.049  -5.611  0.00  0.00      C2   H
ATOM   4538  HB3 ALA B  56      -2.745   8.499  -6.439  0.00  0.00      C2   H
ATOM   4539  N   LYS B  57      -0.688   7.240  -4.987  0.00  0.00      C2   N
ATOM   4540  CA  LYS B  57       0.753   7.103  -5.399  0.00  0.00      C2   C
ATOM   4541  C   LYS B  57       1.108   8.219  -6.355  0.00  0.00      C2   C
ATOM   4542  O   LYS B  57       0.362   8.388  -7.305  0.00  0.00      C2   O
ATOM   4543  CB  LYS B  57       1.002   5.772  -6.079  0.00  0.00      C2   C
ATOM   4544  CG  LYS B  57       0.829   4.595  -5.132  0.00  0.00      C2   C
ATOM   4545  CD  LYS B  57       0.667   3.229  -5.875  0.00  0.00      C2   C
ATOM   4546  CE  LYS B  57       0.463   2.004  -5.058  0.00  0.00      C2   C
ATOM   4547  NZ  LYS B  57       0.150   0.821  -5.914  0.00  0.00      C2   N
ATOM   4548  H   LYS B  57      -1.274   6.531  -5.403  0.00  0.00      C2   H
ATOM   4549  HA  LYS B  57       1.385   7.118  -4.511  0.00  0.00      C2   H
ATOM   4550  HB3 LYS B  57       2.031   5.819  -6.436  0.00  0.00      C2   H
ATOM   4551  HB2 LYS B  57       0.370   5.579  -6.946  0.00  0.00      C2   H
ATOM   4552  HG3 LYS B  57      -0.181   4.639  -4.725  0.00  0.00      C2   H
ATOM   4553  HG2 LYS B  57       1.485   4.468  -4.270  0.00  0.00      C2   H
ATOM   4554  HD3 LYS B  57       1.518   3.196  -6.556  0.00  0.00      C2   H
ATOM   4555  HD2 LYS B  57      -0.221   3.386  -6.487  0.00  0.00      C2   H
ATOM   4556  HE3 LYS B  57      -0.382   2.089  -4.374  0.00  0.00      C2   H
ATOM   4557  HE2 LYS B  57       1.432   1.770  -4.618  0.00  0.00      C2   H
ATOM   4558  HZ1 LYS B  57       0.782   0.780  -6.700  0.00  0.00      C2   H
ATOM   4559  HZ2 LYS B  57       0.340  -0.041  -5.422  0.00  0.00      C2   H
ATOM   4560  HZ3 LYS B  57      -0.814   0.799  -6.215  0.00  0.00      C2   H
ATOM   4561  N   ILE B  58       2.193   8.912  -6.011  0.00  0.00      C2   N
ATOM   4562  CA  ILE B  58       2.917   9.866  -6.762  0.00  0.00      C2   C
ATOM   4563  C   ILE B  58       3.492   9.036  -7.923  0.00  0.00      C2   C
ATOM   4564  O   ILE B  58       4.155   8.011  -7.729  0.00  0.00      C2   O
ATOM   4565  CB  ILE B  58       3.960  10.616  -5.955  0.00  0.00      C2   C
ATOM   4566  CG1 ILE B  58       3.489  11.263  -4.670  0.00  0.00      C2   C
ATOM   4567  CG2 ILE B  58       4.815  11.591  -6.811  0.00  0.00      C2   C
ATOM   4568  CD1 ILE B  58       2.596  12.498  -4.800  0.00  0.00      C2   C
ATOM   4569  H   ILE B  58       2.631   8.686  -5.129  0.00  0.00      C2   H
ATOM   4570  HA  ILE B  58       2.174  10.598  -7.077  0.00  0.00      C2   H
ATOM   4571  HB  ILE B  58       4.776   9.955  -5.662  0.00  0.00      C2   H
ATOM   4572 HG13 ILE B  58       4.441  11.470  -4.180  0.00  0.00      C2   H
ATOM   4573 HG12 ILE B  58       3.047  10.539  -3.986  0.00  0.00      C2   H
ATOM   4574 HG21 ILE B  58       4.305  12.129  -7.609  0.00  0.00      C2   H
ATOM   4575 HG22 ILE B  58       5.406  12.280  -6.207  0.00  0.00      C2   H
ATOM   4576 HG23 ILE B  58       5.611  11.017  -7.285  0.00  0.00      C2   H
ATOM   4577 HD11 ILE B  58       1.740  12.376  -4.137  0.00  0.00      C2   H
ATOM   4578 HD12 ILE B  58       3.091  13.347  -4.329  0.00  0.00      C2   H
ATOM   4579 HD13 ILE B  58       2.483  12.799  -5.841  0.00  0.00      C2   H
ATOM   4580  N   TYR B  59       3.312   9.537  -9.176  0.00  0.00      C2   N
ATOM   4581  CA  TYR B  59       3.936   8.875 -10.351  0.00  0.00      C2   C
ATOM   4582  C   TYR B  59       5.068   9.757 -10.974  0.00  0.00      C2   C
ATOM   4583  O   TYR B  59       6.102   9.309 -11.446  0.00  0.00      C2   O
ATOM   4584  CB  TYR B  59       2.848   8.536 -11.374  0.00  0.00      C2   C
ATOM   4585  CG  TYR B  59       2.472   7.059 -11.207  0.00  0.00      C2   C
ATOM   4586  CD1 TYR B  59       2.802   6.187 -12.270  0.00  0.00      C2   C
ATOM   4587  CD2 TYR B  59       1.786   6.622 -10.114  0.00  0.00      C2   C
ATOM   4588  CE1 TYR B  59       2.431   4.833 -12.198  0.00  0.00      C2   C
ATOM   4589  CE2 TYR B  59       1.549   5.251 -10.023  0.00  0.00      C2   C
ATOM   4590  CZ  TYR B  59       1.838   4.289 -11.030  0.00  0.00      C2   C
ATOM   4591  OH  TYR B  59       1.479   3.010 -10.774  0.00  0.00      C2   O
ATOM   4592  H   TYR B  59       2.853  10.429  -9.285  0.00  0.00      C2   H
ATOM   4593  HA  TYR B  59       4.529   7.983 -10.148  0.00  0.00      C2   H
ATOM   4594  HB3 TYR B  59       3.199   8.682 -12.396  0.00  0.00      C2   H
ATOM   4595  HB2 TYR B  59       1.927   9.093 -11.201  0.00  0.00      C2   H
ATOM   4596  HD1 TYR B  59       3.290   6.564 -13.157  0.00  0.00      C2   H
ATOM   4597  HD2 TYR B  59       1.467   7.222  -9.275  0.00  0.00      C2   H
ATOM   4598  HE1 TYR B  59       2.670   4.152 -13.001  0.00  0.00      C2   H
ATOM   4599  HE2 TYR B  59       0.996   4.914  -9.159  0.00  0.00      C2   H
ATOM   4600  HH  TYR B  59       1.456   2.578 -11.631  0.00  0.00      C2   H
ATOM   4601  N   ALA B  60       4.793  11.043 -10.878  0.00  0.00      C2   N
ATOM   4602  CA  ALA B  60       5.687  12.054 -11.444  0.00  0.00      C2   C
ATOM   4603  C   ALA B  60       5.591  13.339 -10.587  0.00  0.00      C2   C
ATOM   4604  O   ALA B  60       4.511  13.617 -10.036  0.00  0.00      C2   O
ATOM   4605  CB  ALA B  60       5.366  12.265 -12.944  0.00  0.00      C2   C
ATOM   4606  H   ALA B  60       4.086  11.375 -10.238  0.00  0.00      C2   H
ATOM   4607  HA  ALA B  60       6.740  11.780 -11.399  0.00  0.00      C2   H
ATOM   4608  HB1 ALA B  60       5.561  11.301 -13.414  0.00  0.00      C2   H
ATOM   4609  HB2 ALA B  60       4.320  12.475 -13.167  0.00  0.00      C2   H
ATOM   4610  HB3 ALA B  60       6.027  12.944 -13.483  0.00  0.00      C2   H
ATOM   4611  N   MET B  61       6.729  14.085 -10.402  0.00  0.00      C2   N
ATOM   4612  CA  MET B  61       6.761  15.445 -10.058  0.00  0.00      C2   C
ATOM   4613  C   MET B  61       7.553  16.161 -11.159  0.00  0.00      C2   C
ATOM   4614  O   MET B  61       8.193  15.559 -11.994  0.00  0.00      C2   O
ATOM   4615  CB  MET B  61       7.400  15.571  -8.642  0.00  0.00      C2   C
ATOM   4616  CG  MET B  61       8.748  16.281  -8.459  0.00  0.00      C2   C
ATOM   4617  SD  MET B  61      10.167  15.266  -8.964  0.00  0.00      C2   S
ATOM   4618  CE  MET B  61      10.280  14.032  -7.706  0.00  0.00      C2   C
ATOM   4619  H   MET B  61       7.482  13.772 -10.999  0.00  0.00      C2   H
ATOM   4620  HA  MET B  61       5.741  15.826 -10.089  0.00  0.00      C2   H
ATOM   4621  HB3 MET B  61       7.438  14.565  -8.224  0.00  0.00      C2   H
ATOM   4622  HB2 MET B  61       6.730  16.155  -8.011  0.00  0.00      C2   H
ATOM   4623  HG3 MET B  61       8.850  16.540  -7.406  0.00  0.00      C2   H
ATOM   4624  HG2 MET B  61       8.834  17.189  -9.057  0.00  0.00      C2   H
ATOM   4625  HE1 MET B  61       9.547  13.226  -7.751  0.00  0.00      C2   H
ATOM   4626  HE2 MET B  61      11.199  13.488  -7.924  0.00  0.00      C2   H
ATOM   4627  HE3 MET B  61      10.349  14.496  -6.723  0.00  0.00      C2   H
ATOM   4628  N   HIE B  62       7.420  17.497 -11.140  0.00  0.00      C2   N
ATOM   4629  CA  HIE B  62       8.273  18.407 -11.910  0.00  0.00      C2   C
ATOM   4630  C   HIE B  62       8.452  19.683 -11.056  0.00  0.00      C2   C
ATOM   4631  O   HIE B  62       7.658  19.870 -10.137  0.00  0.00      C2   O
ATOM   4632  CB  HIE B  62       7.633  18.682 -13.348  0.00  0.00      C2   C
ATOM   4633  CG  HIE B  62       8.587  19.027 -14.536  0.00  0.00      C2   C
ATOM   4634  ND1 HIE B  62       8.501  20.237 -15.129  0.00  0.00      C2   N
ATOM   4635  CD2 HIE B  62       9.510  18.244 -15.151  0.00  0.00      C2   C
ATOM   4636  CE1 HIE B  62       9.243  20.104 -16.253  0.00  0.00      C2   C
ATOM   4637  NE2 HIE B  62       9.925  18.946 -16.258  0.00  0.00      C2   N
ATOM   4638  H   HIE B  62       6.937  18.034 -10.434  0.00  0.00      C2   H
ATOM   4639  HA  HIE B  62       9.207  17.880 -12.101  0.00  0.00      C2   H
ATOM   4640  HB3 HIE B  62       6.933  19.499 -13.176  0.00  0.00      C2   H
ATOM   4641  HB2 HIE B  62       6.923  17.922 -13.675  0.00  0.00      C2   H
ATOM   4642  HD2 HIE B  62       9.704  17.202 -14.940  0.00  0.00      C2   H
ATOM   4643  HE1 HIE B  62       9.216  20.859 -17.024  0.00  0.00      C2   H
ATOM   4644  HE2 HIE B  62      10.650  18.666 -16.903  0.00  0.00      C2   H
ATOM   4645  N   TRP B  63       9.373  20.540 -11.507  0.00  0.00      C2   N
ATOM   4646  CA  TRP B  63       9.658  21.815 -10.874  0.00  0.00      C2   C
ATOM   4647  C   TRP B  63       9.479  22.926 -11.842  0.00  0.00      C2   C
ATOM   4648  O   TRP B  63       9.829  22.690 -12.958  0.00  0.00      C2   O
ATOM   4649  CB  TRP B  63      11.211  21.797 -10.450  0.00  0.00      C2   C
ATOM   4650  CG  TRP B  63      11.636  21.047  -9.232  0.00  0.00      C2   C
ATOM   4651  CD1 TRP B  63      12.214  19.814  -9.211  0.00  0.00      C2   C
ATOM   4652  CD2 TRP B  63      11.447  21.460  -7.848  0.00  0.00      C2   C
ATOM   4653  NE1 TRP B  63      12.543  19.383  -7.920  0.00  0.00      C2   N
ATOM   4654  CE2 TRP B  63      12.100  20.426  -7.036  0.00  0.00      C2   C
ATOM   4655  CE3 TRP B  63      10.879  22.578  -7.272  0.00  0.00      C2   C
ATOM   4656  CZ2 TRP B  63      12.273  20.664  -5.608  0.00  0.00      C2   C
ATOM   4657  CZ3 TRP B  63      10.957  22.728  -5.852  0.00  0.00      C2   C
ATOM   4658  CH2 TRP B  63      11.738  21.841  -5.031  0.00  0.00      C2   C
ATOM   4659  H   TRP B  63       9.946  20.299 -12.304  0.00  0.00      C2   H
ATOM   4660  HA  TRP B  63       9.081  21.844  -9.949  0.00  0.00      C2   H
ATOM   4661  HB3 TRP B  63      11.544  22.824 -10.296  0.00  0.00      C2   H
ATOM   4662  HB2 TRP B  63      11.754  21.448 -11.328  0.00  0.00      C2   H
ATOM   4663  HD1 TRP B  63      12.380  19.361 -10.177  0.00  0.00      C2   H
ATOM   4664  HE1 TRP B  63      13.147  18.604  -7.701  0.00  0.00      C2   H
ATOM   4665  HE3 TRP B  63      10.486  23.420  -7.823  0.00  0.00      C2   H
ATOM   4666  HZ2 TRP B  63      12.916  20.043  -5.002  0.00  0.00      C2   H
ATOM   4667  HZ3 TRP B  63      10.509  23.640  -5.485  0.00  0.00      C2   H
ATOM   4668  HH2 TRP B  63      12.018  22.180  -4.044  0.00  0.00      C2   H
ATOM   4669  N   GLY B  64       8.866  24.023 -11.492  0.00  0.00      C2   N
ATOM   4670  CA  GLY B  64       8.690  25.183 -12.330  0.00  0.00      C2   C
ATOM   4671  C   GLY B  64       9.992  25.995 -12.288  0.00  0.00      C2   C
ATOM   4672  O   GLY B  64      10.809  25.761 -11.391  0.00  0.00      C2   O
ATOM   4673  H   GLY B  64       8.651  24.172 -10.516  0.00  0.00      C2   H
ATOM   4674  HA3 GLY B  64       7.892  25.826 -11.958  0.00  0.00      C2   H
ATOM   4675  HA2 GLY B  64       8.428  24.939 -13.360  0.00  0.00      C2   H
ATOM   4676  N   THR B  65      10.218  26.960 -13.203  0.00  0.00      C2   N
ATOM   4677  CA  THR B  65      11.426  27.747 -13.428  0.00  0.00      C2   C
ATOM   4678  C   THR B  65      11.861  28.819 -12.412  0.00  0.00      C2   C
ATOM   4679  O   THR B  65      13.045  29.214 -12.356  0.00  0.00      C2   O
ATOM   4680  CB  THR B  65      11.251  28.429 -14.787  0.00  0.00      C2   C
ATOM   4681  OG1 THR B  65      10.235  29.374 -14.755  0.00  0.00      C2   O
ATOM   4682  CG2 THR B  65      11.099  27.531 -15.923  0.00  0.00      C2   C
ATOM   4683  H   THR B  65       9.534  27.069 -13.939  0.00  0.00      C2   H
ATOM   4684  HA  THR B  65      12.130  26.915 -13.428  0.00  0.00      C2   H
ATOM   4685  HB  THR B  65      12.194  28.936 -14.997  0.00  0.00      C2   H
ATOM   4686  HG1 THR B  65      10.648  30.234 -14.853  0.00  0.00      C2   H
ATOM   4687 HG21 THR B  65      11.328  28.094 -16.827  0.00  0.00      C2   H
ATOM   4688 HG22 THR B  65      11.885  26.776 -15.939  0.00  0.00      C2   H
ATOM   4689 HG23 THR B  65      10.115  27.075 -16.031  0.00  0.00      C2   H
ATOM   4690  N   ASP B  66      11.000  29.045 -11.425  0.00  0.00      C2   N
ATOM   4691  CA  ASP B  66      11.274  29.786 -10.225  0.00  0.00      C2   C
ATOM   4692  C   ASP B  66      11.857  28.916  -9.086  0.00  0.00      C2   C
ATOM   4693  O   ASP B  66      12.457  29.507  -8.193  0.00  0.00      C2   O
ATOM   4694  CB  ASP B  66      10.027  30.557  -9.765  0.00  0.00      C2   C
ATOM   4695  CG  ASP B  66       8.883  29.744  -9.143  0.00  0.00      C2   C
ATOM   4696  OD1 ASP B  66       8.090  30.389  -8.431  0.00  0.00      C2   O
ATOM   4697  OD2 ASP B  66       8.675  28.553  -9.520  0.00  0.00      C2   O
ATOM   4698  H   ASP B  66      10.234  28.388 -11.405  0.00  0.00      C2   H
ATOM   4699  HA  ASP B  66      11.991  30.592 -10.376  0.00  0.00      C2   H
ATOM   4700  HB3 ASP B  66       9.685  31.164 -10.604  0.00  0.00      C2   H
ATOM   4701  HB2 ASP B  66      10.309  31.314  -9.033  0.00  0.00      C2   H
ATOM   4702  N   SER B  67      11.804  27.574  -9.267  0.00  0.00      C2   N
ATOM   4703  CA  SER B  67      12.194  26.564  -8.361  0.00  0.00      C2   C
ATOM   4704  C   SER B  67      11.501  26.614  -6.946  0.00  0.00      C2   C
ATOM   4705  O   SER B  67      12.068  26.030  -5.969  0.00  0.00      C2   O
ATOM   4706  CB  SER B  67      13.759  26.575  -8.193  0.00  0.00      C2   C
ATOM   4707  OG  SER B  67      14.465  26.424  -9.384  0.00  0.00      C2   O
ATOM   4708  H   SER B  67      11.272  27.211 -10.046  0.00  0.00      C2   H
ATOM   4709  HA  SER B  67      11.994  25.621  -8.870  0.00  0.00      C2   H
ATOM   4710  HB3 SER B  67      14.019  25.710  -7.583  0.00  0.00      C2   H
ATOM   4711  HB2 SER B  67      14.011  27.452  -7.596  0.00  0.00      C2   H
ATOM   4712  HG  SER B  67      14.201  25.634  -9.862  0.00  0.00      C2   H
ATOM   4713  N   ARG B  68      10.281  27.168  -6.907  0.00  0.00      C2   N
ATOM   4714  CA  ARG B  68       9.500  27.257  -5.660  0.00  0.00      C2   C
ATOM   4715  C   ARG B  68       8.187  26.434  -5.800  0.00  0.00      C2   C
ATOM   4716  O   ARG B  68       7.797  25.733  -4.910  0.00  0.00      C2   O
ATOM   4717  CB  ARG B  68       9.274  28.716  -5.499  0.00  0.00      C2   C
ATOM   4718  CG  ARG B  68       8.401  29.128  -4.284  0.00  0.00      C2   C
ATOM   4719  CD  ARG B  68       8.495  30.538  -3.703  0.00  0.00      C2   C
ATOM   4720  NE  ARG B  68       7.538  30.713  -2.633  0.00  0.00      C2   N
ATOM   4721  CZ  ARG B  68       7.434  31.741  -1.736  0.00  0.00      C2   C
ATOM   4722  NH1 ARG B  68       8.205  32.803  -1.741  0.00  0.00      C2   N
ATOM   4723  NH2 ARG B  68       6.553  31.544  -0.751  0.00  0.00      C2   N
ATOM   4724  H   ARG B  68       9.782  27.459  -7.736  0.00  0.00      C2   H
ATOM   4725  HA  ARG B  68      10.062  26.783  -4.856  0.00  0.00      C2   H
ATOM   4726  HB3 ARG B  68       8.796  29.154  -6.375  0.00  0.00      C2   H
ATOM   4727  HB2 ARG B  68      10.232  29.235  -5.546  0.00  0.00      C2   H
ATOM   4728  HG3 ARG B  68       8.869  28.564  -3.477  0.00  0.00      C2   H
ATOM   4729  HG2 ARG B  68       7.342  28.872  -4.305  0.00  0.00      C2   H
ATOM   4730  HD3 ARG B  68       8.579  31.341  -4.435  0.00  0.00      C2   H
ATOM   4731  HD2 ARG B  68       9.388  30.620  -3.084  0.00  0.00      C2   H
ATOM   4732  HE  ARG B  68       7.034  29.918  -2.268  0.00  0.00      C2   H
ATOM   4733 HH12 ARG B  68       8.292  33.464  -0.982  0.00  0.00      C2   H
ATOM   4734 HH11 ARG B  68       8.838  32.956  -2.513  0.00  0.00      C2   H
ATOM   4735 HH22 ARG B  68       6.228  32.247  -0.103  0.00  0.00      C2   H
ATOM   4736 HH21 ARG B  68       5.945  30.740  -0.822  0.00  0.00      C2   H
ATOM   4737  N   LEU B  69       7.584  26.603  -6.995  0.00  0.00      C2   N
ATOM   4738  CA  LEU B  69       6.435  25.755  -7.497  0.00  0.00      C2   C
ATOM   4739  C   LEU B  69       6.996  24.333  -7.646  0.00  0.00      C2   C
ATOM   4740  O   LEU B  69       7.917  24.232  -8.453  0.00  0.00      C2   O
ATOM   4741  CB  LEU B  69       5.693  26.239  -8.781  0.00  0.00      C2   C
ATOM   4742  CG  LEU B  69       5.131  27.720  -8.606  0.00  0.00      C2   C
ATOM   4743  CD1 LEU B  69       4.607  28.379  -9.899  0.00  0.00      C2   C
ATOM   4744  CD2 LEU B  69       4.131  27.925  -7.443  0.00  0.00      C2   C
ATOM   4745  H   LEU B  69       7.847  27.375  -7.591  0.00  0.00      C2   H
ATOM   4746  HA  LEU B  69       5.692  25.681  -6.703  0.00  0.00      C2   H
ATOM   4747  HB3 LEU B  69       4.944  25.521  -9.114  0.00  0.00      C2   H
ATOM   4748  HB2 LEU B  69       6.404  26.361  -9.598  0.00  0.00      C2   H
ATOM   4749  HG  LEU B  69       6.061  28.186  -8.279  0.00  0.00      C2   H
ATOM   4750 HD11 LEU B  69       3.548  28.185 -10.068  0.00  0.00      C2   H
ATOM   4751 HD12 LEU B  69       4.864  29.435  -9.980  0.00  0.00      C2   H
ATOM   4752 HD13 LEU B  69       4.979  27.835 -10.768  0.00  0.00      C2   H
ATOM   4753 HD21 LEU B  69       4.154  27.133  -6.695  0.00  0.00      C2   H
ATOM   4754 HD22 LEU B  69       4.335  28.906  -7.015  0.00  0.00      C2   H
ATOM   4755 HD23 LEU B  69       3.129  27.855  -7.866  0.00  0.00      C2   H
ATOM   4756  N   LEU B  70       6.424  23.345  -6.928  0.00  0.00      C2   N
ATOM   4757  CA  LEU B  70       6.613  21.958  -7.149  0.00  0.00      C2   C
ATOM   4758  C   LEU B  70       5.263  21.285  -7.607  0.00  0.00      C2   C
ATOM   4759  O   LEU B  70       4.307  21.166  -6.815  0.00  0.00      C2   O
ATOM   4760  CB  LEU B  70       7.064  21.391  -5.790  0.00  0.00      C2   C
ATOM   4761  CG  LEU B  70       7.278  19.865  -5.515  0.00  0.00      C2   C
ATOM   4762  CD1 LEU B  70       8.361  19.282  -6.402  0.00  0.00      C2   C
ATOM   4763  CD2 LEU B  70       7.474  19.515  -4.013  0.00  0.00      C2   C
ATOM   4764  H   LEU B  70       5.787  23.543  -6.170  0.00  0.00      C2   H
ATOM   4765  HA  LEU B  70       7.333  21.664  -7.912  0.00  0.00      C2   H
ATOM   4766  HB3 LEU B  70       6.224  21.617  -5.133  0.00  0.00      C2   H
ATOM   4767  HB2 LEU B  70       7.967  21.877  -5.422  0.00  0.00      C2   H
ATOM   4768  HG  LEU B  70       6.337  19.335  -5.660  0.00  0.00      C2   H
ATOM   4769 HD11 LEU B  70       7.959  19.058  -7.390  0.00  0.00      C2   H
ATOM   4770 HD12 LEU B  70       9.176  19.993  -6.538  0.00  0.00      C2   H
ATOM   4771 HD13 LEU B  70       8.773  18.340  -6.042  0.00  0.00      C2   H
ATOM   4772 HD21 LEU B  70       6.501  19.343  -3.552  0.00  0.00      C2   H
ATOM   4773 HD22 LEU B  70       8.079  18.624  -3.845  0.00  0.00      C2   H
ATOM   4774 HD23 LEU B  70       7.972  20.254  -3.386  0.00  0.00      C2   H
ATOM   4775  N   VAL B  71       5.240  20.920  -8.846  0.00  0.00      C2   N
ATOM   4776  CA  VAL B  71       4.078  20.140  -9.395  0.00  0.00      C2   C
ATOM   4777  C   VAL B  71       4.224  18.589  -9.113  0.00  0.00      C2   C
ATOM   4778  O   VAL B  71       5.346  18.110  -9.147  0.00  0.00      C2   O
ATOM   4779  CB  VAL B  71       4.012  20.310 -10.891  0.00  0.00      C2   C
ATOM   4780  CG1 VAL B  71       3.006  19.467 -11.590  0.00  0.00      C2   C
ATOM   4781  CG2 VAL B  71       4.073  21.750 -11.433  0.00  0.00      C2   C
ATOM   4782  H   VAL B  71       6.062  20.691  -9.387  0.00  0.00      C2   H
ATOM   4783  HA  VAL B  71       3.128  20.476  -8.980  0.00  0.00      C2   H
ATOM   4784  HB  VAL B  71       5.008  20.012 -11.220  0.00  0.00      C2   H
ATOM   4785 HG11 VAL B  71       3.212  18.397 -11.574  0.00  0.00      C2   H
ATOM   4786 HG12 VAL B  71       1.990  19.753 -11.316  0.00  0.00      C2   H
ATOM   4787 HG13 VAL B  71       2.915  19.705 -12.649  0.00  0.00      C2   H
ATOM   4788 HG21 VAL B  71       5.023  22.253 -11.255  0.00  0.00      C2   H
ATOM   4789 HG22 VAL B  71       3.917  21.768 -12.511  0.00  0.00      C2   H
ATOM   4790 HG23 VAL B  71       3.354  22.433 -10.980  0.00  0.00      C2   H
ATOM   4791  N   SER B  72       3.135  17.961  -8.752  0.00  0.00      C2   N
ATOM   4792  CA  SER B  72       3.069  16.550  -8.334  0.00  0.00      C2   C
ATOM   4793  C   SER B  72       1.775  15.957  -9.006  0.00  0.00      C2   C
ATOM   4794  O   SER B  72       0.650  16.449  -8.750  0.00  0.00      C2   O
ATOM   4795  CB  SER B  72       3.017  16.631  -6.721  0.00  0.00      C2   C
ATOM   4796  OG  SER B  72       2.982  15.378  -6.100  0.00  0.00      C2   O
ATOM   4797  H   SER B  72       2.232  18.410  -8.699  0.00  0.00      C2   H
ATOM   4798  HA  SER B  72       3.955  15.973  -8.601  0.00  0.00      C2   H
ATOM   4799  HB3 SER B  72       2.049  17.053  -6.452  0.00  0.00      C2   H
ATOM   4800  HB2 SER B  72       3.793  17.233  -6.248  0.00  0.00      C2   H
ATOM   4801  HG  SER B  72       2.657  15.505  -5.206  0.00  0.00      C2   H
ATOM   4802  N   ALA B  73       2.096  14.935  -9.776  0.00  0.00      C2   N
ATOM   4803  CA  ALA B  73       1.202  14.068 -10.514  0.00  0.00      C2   C
ATOM   4804  C   ALA B  73       1.157  12.720  -9.716  0.00  0.00      C2   C
ATOM   4805  O   ALA B  73       1.921  11.778 -10.003  0.00  0.00      C2   O
ATOM   4806  CB  ALA B  73       1.359  13.903 -12.030  0.00  0.00      C2   C
ATOM   4807  H   ALA B  73       3.067  14.665  -9.841  0.00  0.00      C2   H
ATOM   4808  HA  ALA B  73       0.225  14.534 -10.387  0.00  0.00      C2   H
ATOM   4809  HB1 ALA B  73       2.243  13.324 -12.299  0.00  0.00      C2   H
ATOM   4810  HB2 ALA B  73       0.421  13.431 -12.319  0.00  0.00      C2   H
ATOM   4811  HB3 ALA B  73       1.312  14.855 -12.559  0.00  0.00      C2   H
ATOM   4812  N   SER B  74       0.139  12.566  -8.932  0.00  0.00      C2   N
ATOM   4813  CA  SER B  74      -0.234  11.280  -8.289  0.00  0.00      C2   C
ATOM   4814  C   SER B  74      -1.465  10.803  -9.053  0.00  0.00      C2   C
ATOM   4815  O   SER B  74      -2.208  11.568  -9.718  0.00  0.00      C2   O
ATOM   4816  CB  SER B  74      -0.425  11.580  -6.780  0.00  0.00      C2   C
ATOM   4817  OG  SER B  74      -1.512  12.411  -6.627  0.00  0.00      C2   O
ATOM   4818  H   SER B  74      -0.604  13.246  -8.862  0.00  0.00      C2   H
ATOM   4819  HA  SER B  74       0.487  10.487  -8.489  0.00  0.00      C2   H
ATOM   4820  HB3 SER B  74       0.435  12.030  -6.285  0.00  0.00      C2   H
ATOM   4821  HB2 SER B  74      -0.693  10.667  -6.249  0.00  0.00      C2   H
ATOM   4822  HG  SER B  74      -1.391  13.153  -7.224  0.00  0.00      C2   H
ATOM   4823  N   GLN B  75      -1.797   9.490  -8.872  0.00  0.00      C2   N
ATOM   4824  CA  GLN B  75      -3.007   9.030  -9.625  0.00  0.00      C2   C
ATOM   4825  C   GLN B  75      -4.243   9.228  -8.694  0.00  0.00      C2   C
ATOM   4826  O   GLN B  75      -4.883   8.341  -8.240  0.00  0.00      C2   O
ATOM   4827  CB  GLN B  75      -2.862   7.546 -10.129  0.00  0.00      C2   C
ATOM   4828  CG  GLN B  75      -1.646   7.313 -11.070  0.00  0.00      C2   C
ATOM   4829  CD  GLN B  75      -1.605   5.992 -11.832  0.00  0.00      C2   C
ATOM   4830  OE1 GLN B  75      -2.444   5.079 -11.539  0.00  0.00      C2   O
ATOM   4831  NE2 GLN B  75      -0.782   5.975 -12.913  0.00  0.00      C2   N
ATOM   4832  H   GLN B  75      -1.166   8.892  -8.357  0.00  0.00      C2   H
ATOM   4833  HA  GLN B  75      -3.261   9.594 -10.522  0.00  0.00      C2   H
ATOM   4834  HB3 GLN B  75      -3.776   7.171 -10.590  0.00  0.00      C2   H
ATOM   4835  HB2 GLN B  75      -2.747   6.949  -9.224  0.00  0.00      C2   H
ATOM   4836  HG3 GLN B  75      -0.705   7.394 -10.526  0.00  0.00      C2   H
ATOM   4837  HG2 GLN B  75      -1.750   8.147 -11.763  0.00  0.00      C2   H
ATOM   4838 HE22 GLN B  75      -0.792   5.117 -13.446  0.00  0.00      C2   H
ATOM   4839 HE21 GLN B  75      -0.341   6.771 -13.351  0.00  0.00      C2   H
ATOM   4840  N   ASP B  76      -4.577  10.477  -8.529  0.00  0.00      C2   N
ATOM   4841  CA  ASP B  76      -5.763  11.172  -7.944  0.00  0.00      C2   C
ATOM   4842  C   ASP B  76      -6.278  12.156  -8.944  0.00  0.00      C2   C
ATOM   4843  O   ASP B  76      -5.678  12.449  -9.956  0.00  0.00      C2   O
ATOM   4844  CB  ASP B  76      -5.439  11.803  -6.449  0.00  0.00      C2   C
ATOM   4845  CG  ASP B  76      -6.507  12.538  -5.665  0.00  0.00      C2   C
ATOM   4846  OD1 ASP B  76      -6.128  13.136  -4.611  0.00  0.00      C2   O
ATOM   4847  OD2 ASP B  76      -7.733  12.281  -5.832  0.00  0.00      C2   O
ATOM   4848  H   ASP B  76      -3.926  11.121  -8.956  0.00  0.00      C2   H
ATOM   4849  HA  ASP B  76      -6.600  10.484  -7.831  0.00  0.00      C2   H
ATOM   4850  HB3 ASP B  76      -4.566  12.431  -6.625  0.00  0.00      C2   H
ATOM   4851  HB2 ASP B  76      -5.229  10.936  -5.822  0.00  0.00      C2   H
ATOM   4852  N   GLY B  77      -7.394  12.804  -8.628  0.00  0.00      C2   N
ATOM   4853  CA  GLY B  77      -8.074  13.806  -9.464  0.00  0.00      C2   C
ATOM   4854  C   GLY B  77      -7.374  15.163  -9.549  0.00  0.00      C2   C
ATOM   4855  O   GLY B  77      -7.631  15.928 -10.506  0.00  0.00      C2   O
ATOM   4856  H   GLY B  77      -7.795  12.550  -7.737  0.00  0.00      C2   H
ATOM   4857  HA3 GLY B  77      -9.026  14.056  -8.995  0.00  0.00      C2   H
ATOM   4858  HA2 GLY B  77      -8.330  13.423 -10.452  0.00  0.00      C2   H
ATOM   4859  N   LYS B  78      -6.538  15.442  -8.565  0.00  0.00      C2   N
ATOM   4860  CA  LYS B  78      -5.789  16.733  -8.431  0.00  0.00      C2   C
ATOM   4861  C   LYS B  78      -4.369  16.604  -8.873  0.00  0.00      C2   C
ATOM   4862  O   LYS B  78      -3.582  15.978  -8.244  0.00  0.00      C2   O
ATOM   4863  CB  LYS B  78      -5.952  17.197  -6.915  0.00  0.00      C2   C
ATOM   4864  CG  LYS B  78      -7.414  17.172  -6.408  0.00  0.00      C2   C
ATOM   4865  CD  LYS B  78      -8.450  17.905  -7.306  0.00  0.00      C2   C
ATOM   4866  CE  LYS B  78      -9.875  18.002  -6.662  0.00  0.00      C2   C
ATOM   4867  NZ  LYS B  78     -10.905  18.365  -7.638  0.00  0.00      C2   N
ATOM   4868  H   LYS B  78      -6.276  14.777  -7.851  0.00  0.00      C2   H
ATOM   4869  HA  LYS B  78      -6.287  17.509  -9.013  0.00  0.00      C2   H
ATOM   4870  HB3 LYS B  78      -5.516  18.172  -6.694  0.00  0.00      C2   H
ATOM   4871  HB2 LYS B  78      -5.361  16.591  -6.228  0.00  0.00      C2   H
ATOM   4872  HG3 LYS B  78      -7.372  17.425  -5.349  0.00  0.00      C2   H
ATOM   4873  HG2 LYS B  78      -7.678  16.122  -6.288  0.00  0.00      C2   H
ATOM   4874  HD3 LYS B  78      -8.539  17.494  -8.311  0.00  0.00      C2   H
ATOM   4875  HD2 LYS B  78      -8.092  18.889  -7.609  0.00  0.00      C2   H
ATOM   4876  HE3 LYS B  78      -9.935  18.746  -5.867  0.00  0.00      C2   H
ATOM   4877  HE2 LYS B  78     -10.100  16.985  -6.341  0.00  0.00      C2   H
ATOM   4878  HZ1 LYS B  78     -10.687  19.197  -8.167  0.00  0.00      C2   H
ATOM   4879  HZ2 LYS B  78     -10.929  17.637  -8.338  0.00  0.00      C2   H
ATOM   4880  HZ3 LYS B  78     -11.806  18.349  -7.181  0.00  0.00      C2   H
ATOM   4881  N   LEU B  79      -3.977  17.326  -9.918  0.00  0.00      C2   N
ATOM   4882  CA  LEU B  79      -2.569  17.672 -10.159  0.00  0.00      C2   C
ATOM   4883  C   LEU B  79      -2.232  18.870  -9.275  0.00  0.00      C2   C
ATOM   4884  O   LEU B  79      -2.825  19.966  -9.596  0.00  0.00      C2   O
ATOM   4885  CB  LEU B  79      -2.349  17.954 -11.650  0.00  0.00      C2   C
ATOM   4886  CG  LEU B  79      -0.960  18.552 -12.040  0.00  0.00      C2   C
ATOM   4887  CD1 LEU B  79       0.119  17.541 -12.351  0.00  0.00      C2   C
ATOM   4888  CD2 LEU B  79      -1.030  19.530 -13.236  0.00  0.00      C2   C
ATOM   4889  H   LEU B  79      -4.757  17.893 -10.218  0.00  0.00      C2   H
ATOM   4890  HA  LEU B  79      -1.885  16.868  -9.886  0.00  0.00      C2   H
ATOM   4891  HB3 LEU B  79      -3.072  18.718 -11.933  0.00  0.00      C2   H
ATOM   4892  HB2 LEU B  79      -2.528  17.107 -12.312  0.00  0.00      C2   H
ATOM   4893  HG  LEU B  79      -0.564  19.087 -11.177  0.00  0.00      C2   H
ATOM   4894 HD11 LEU B  79       0.827  17.720 -11.542  0.00  0.00      C2   H
ATOM   4895 HD12 LEU B  79      -0.332  16.559 -12.206  0.00  0.00      C2   H
ATOM   4896 HD13 LEU B  79       0.518  17.684 -13.356  0.00  0.00      C2   H
ATOM   4897 HD21 LEU B  79      -2.032  19.537 -13.664  0.00  0.00      C2   H
ATOM   4898 HD22 LEU B  79      -0.754  20.538 -12.926  0.00  0.00      C2   H
ATOM   4899 HD23 LEU B  79      -0.325  19.310 -14.038  0.00  0.00      C2   H
ATOM   4900  N   ILE B  80      -1.596  18.678  -8.101  0.00  0.00      C2   N
ATOM   4901  CA  ILE B  80      -1.324  19.829  -7.212  0.00  0.00      C2   C
ATOM   4902  C   ILE B  80       0.009  20.442  -7.502  0.00  0.00      C2   C
ATOM   4903  O   ILE B  80       0.944  19.748  -7.845  0.00  0.00      C2   O
ATOM   4904  CB  ILE B  80      -1.374  19.353  -5.696  0.00  0.00      C2   C
ATOM   4905  CG1 ILE B  80      -2.823  18.797  -5.406  0.00  0.00      C2   C
ATOM   4906  CG2 ILE B  80      -1.063  20.427  -4.701  0.00  0.00      C2   C
ATOM   4907  CD1 ILE B  80      -3.014  18.046  -3.975  0.00  0.00      C2   C
ATOM   4908  H   ILE B  80      -1.113  17.799  -7.981  0.00  0.00      C2   H
ATOM   4909  HA  ILE B  80      -2.070  20.619  -7.298  0.00  0.00      C2   H
ATOM   4910  HB  ILE B  80      -0.609  18.579  -5.647  0.00  0.00      C2   H
ATOM   4911 HG13 ILE B  80      -3.070  18.059  -6.169  0.00  0.00      C2   H
ATOM   4912 HG12 ILE B  80      -3.570  19.588  -5.477  0.00  0.00      C2   H
ATOM   4913 HG21 ILE B  80      -0.061  20.839  -4.820  0.00  0.00      C2   H
ATOM   4914 HG22 ILE B  80      -1.593  21.364  -4.873  0.00  0.00      C2   H
ATOM   4915 HG23 ILE B  80      -1.217  20.108  -3.671  0.00  0.00      C2   H
ATOM   4916 HD11 ILE B  80      -3.030  18.844  -3.233  0.00  0.00      C2   H
ATOM   4917 HD12 ILE B  80      -3.952  17.498  -3.892  0.00  0.00      C2   H
ATOM   4918 HD13 ILE B  80      -2.094  17.514  -3.730  0.00  0.00      C2   H
ATOM   4919  N   ILE B  81       0.108  21.734  -7.420  0.00  0.00      C2   N
ATOM   4920  CA  ILE B  81       1.305  22.524  -7.455  0.00  0.00      C2   C
ATOM   4921  C   ILE B  81       1.429  23.008  -5.959  0.00  0.00      C2   C
ATOM   4922  O   ILE B  81       0.554  23.758  -5.548  0.00  0.00      C2   O
ATOM   4923  CB  ILE B  81       1.237  23.733  -8.455  0.00  0.00      C2   C
ATOM   4924  CG1 ILE B  81       0.624  23.333  -9.811  0.00  0.00      C2   C
ATOM   4925  CG2 ILE B  81       2.679  24.371  -8.683  0.00  0.00      C2   C
ATOM   4926  CD1 ILE B  81       0.826  24.238 -11.061  0.00  0.00      C2   C
ATOM   4927  H   ILE B  81      -0.703  22.225  -7.072  0.00  0.00      C2   H
ATOM   4928  HA  ILE B  81       2.149  21.869  -7.672  0.00  0.00      C2   H
ATOM   4929  HB  ILE B  81       0.550  24.497  -8.090  0.00  0.00      C2   H
ATOM   4930 HG13 ILE B  81      -0.442  23.123  -9.725  0.00  0.00      C2   H
ATOM   4931 HG12 ILE B  81       1.040  22.379 -10.135  0.00  0.00      C2   H
ATOM   4932 HG21 ILE B  81       3.240  24.513  -7.759  0.00  0.00      C2   H
ATOM   4933 HG22 ILE B  81       3.296  23.689  -9.268  0.00  0.00      C2   H
ATOM   4934 HG23 ILE B  81       2.610  25.358  -9.141  0.00  0.00      C2   H
ATOM   4935 HD11 ILE B  81       0.588  25.284 -10.868  0.00  0.00      C2   H
ATOM   4936 HD12 ILE B  81       1.828  24.298 -11.485  0.00  0.00      C2   H
ATOM   4937 HD13 ILE B  81       0.138  23.910 -11.840  0.00  0.00      C2   H
ATOM   4938  N   TRP B  82       2.453  22.527  -5.303  0.00  0.00      C2   N
ATOM   4939  CA  TRP B  82       2.876  22.821  -3.943  0.00  0.00      C2   C
ATOM   4940  C   TRP B  82       3.918  23.940  -3.875  0.00  0.00      C2   C
ATOM   4941  O   TRP B  82       4.951  23.833  -4.596  0.00  0.00      C2   O
ATOM   4942  CB  TRP B  82       3.515  21.627  -3.147  0.00  0.00      C2   C
ATOM   4943  CG  TRP B  82       2.614  20.420  -3.068  0.00  0.00      C2   C
ATOM   4944  CD1 TRP B  82       2.379  19.412  -3.961  0.00  0.00      C2   C
ATOM   4945  CD2 TRP B  82       1.706  20.150  -1.953  0.00  0.00      C2   C
ATOM   4946  NE1 TRP B  82       1.494  18.481  -3.458  0.00  0.00      C2   N
ATOM   4947  CE2 TRP B  82       1.053  18.930  -2.209  0.00  0.00      C2   C
ATOM   4948  CE3 TRP B  82       1.396  20.800  -0.704  0.00  0.00      C2   C
ATOM   4949  CZ2 TRP B  82       0.208  18.287  -1.271  0.00  0.00      C2   C
ATOM   4950  CZ3 TRP B  82       0.464  20.253   0.252  0.00  0.00      C2   C
ATOM   4951  CH2 TRP B  82      -0.093  18.922  -0.015  0.00  0.00      C2   C
ATOM   4952  H   TRP B  82       2.987  21.866  -5.850  0.00  0.00      C2   H
ATOM   4953  HA  TRP B  82       1.901  23.004  -3.492  0.00  0.00      C2   H
ATOM   4954  HB3 TRP B  82       3.804  21.799  -2.111  0.00  0.00      C2   H
ATOM   4955  HB2 TRP B  82       4.437  21.347  -3.657  0.00  0.00      C2   H
ATOM   4956  HD1 TRP B  82       2.916  19.514  -4.893  0.00  0.00      C2   H
ATOM   4957  HE1 TRP B  82       1.232  17.644  -3.959  0.00  0.00      C2   H
ATOM   4958  HE3 TRP B  82       1.792  21.781  -0.488  0.00  0.00      C2   H
ATOM   4959  HZ2 TRP B  82      -0.212  17.337  -1.567  0.00  0.00      C2   H
ATOM   4960  HZ3 TRP B  82       0.169  20.767   1.155  0.00  0.00      C2   H
ATOM   4961  HH2 TRP B  82      -0.865  18.539   0.636  0.00  0.00      C2   H
ATOM   4962  N   ASP B  83       3.693  24.888  -2.943  0.00  0.00      C2   N
ATOM   4963  CA  ASP B  83       4.726  25.868  -2.560  0.00  0.00      C2   C
ATOM   4964  C   ASP B  83       5.635  25.117  -1.655  0.00  0.00      C2   C
ATOM   4965  O   ASP B  83       5.200  24.648  -0.608  0.00  0.00      C2   O
ATOM   4966  CB  ASP B  83       4.136  27.087  -1.876  0.00  0.00      C2   C
ATOM   4967  CG  ASP B  83       5.098  28.229  -1.464  0.00  0.00      C2   C
ATOM   4968  OD1 ASP B  83       6.332  28.113  -1.674  0.00  0.00      C2   O
ATOM   4969  OD2 ASP B  83       4.672  29.261  -0.907  0.00  0.00      C2   O
ATOM   4970  H   ASP B  83       2.809  24.842  -2.457  0.00  0.00      C2   H
ATOM   4971  HA  ASP B  83       5.391  26.237  -3.341  0.00  0.00      C2   H
ATOM   4972  HB3 ASP B  83       3.466  26.860  -1.047  0.00  0.00      C2   H
ATOM   4973  HB2 ASP B  83       3.583  27.498  -2.721  0.00  0.00      C2   H
ATOM   4974  N   SER B  84       6.866  24.980  -2.114  0.00  0.00      C2   N
ATOM   4975  CA  SER B  84       7.906  24.240  -1.365  0.00  0.00      C2   C
ATOM   4976  C   SER B  84       8.488  25.009  -0.157  0.00  0.00      C2   C
ATOM   4977  O   SER B  84       9.019  24.343   0.727  0.00  0.00      C2   O
ATOM   4978  CB  SER B  84       9.006  23.837  -2.331  0.00  0.00      C2   C
ATOM   4979  OG  SER B  84       9.554  25.044  -2.873  0.00  0.00      C2   O
ATOM   4980  H   SER B  84       7.151  25.480  -2.944  0.00  0.00      C2   H
ATOM   4981  HA  SER B  84       7.439  23.326  -0.999  0.00  0.00      C2   H
ATOM   4982  HB3 SER B  84       8.567  23.224  -3.118  0.00  0.00      C2   H
ATOM   4983  HB2 SER B  84       9.774  23.311  -1.764  0.00  0.00      C2   H
ATOM   4984  HG  SER B  84       9.035  25.240  -3.657  0.00  0.00      C2   H
ATOM   4985  N   TYR B  85       8.309  26.367  -0.173  0.00  0.00      C2   N
ATOM   4986  CA  TYR B  85       8.778  27.248   0.822  0.00  0.00      C2   C
ATOM   4987  C   TYR B  85       7.908  27.150   2.080  0.00  0.00      C2   C
ATOM   4988  O   TYR B  85       8.380  26.825   3.183  0.00  0.00      C2   O
ATOM   4989  CB  TYR B  85       8.910  28.741   0.367  0.00  0.00      C2   C
ATOM   4990  CG  TYR B  85      10.101  29.147  -0.428  0.00  0.00      C2   C
ATOM   4991  CD1 TYR B  85      10.591  28.310  -1.492  0.00  0.00      C2   C
ATOM   4992  CD2 TYR B  85      10.640  30.482  -0.357  0.00  0.00      C2   C
ATOM   4993  CE1 TYR B  85      11.563  28.807  -2.430  0.00  0.00      C2   C
ATOM   4994  CE2 TYR B  85      11.626  30.944  -1.354  0.00  0.00      C2   C
ATOM   4995  CZ  TYR B  85      11.998  30.110  -2.450  0.00  0.00      C2   C
ATOM   4996  OH  TYR B  85      12.737  30.652  -3.463  0.00  0.00      C2   O
ATOM   4997  H   TYR B  85       7.835  26.836  -0.931  0.00  0.00      C2   H
ATOM   4998  HA  TYR B  85       9.785  26.925   1.088  0.00  0.00      C2   H
ATOM   4999  HB3 TYR B  85       8.968  29.382   1.247  0.00  0.00      C2   H
ATOM   5000  HB2 TYR B  85       7.981  29.106  -0.069  0.00  0.00      C2   H
ATOM   5001  HD1 TYR B  85      10.218  27.338  -1.780  0.00  0.00      C2   H
ATOM   5002  HD2 TYR B  85      10.383  31.148   0.453  0.00  0.00      C2   H
ATOM   5003  HE1 TYR B  85      11.814  28.034  -3.141  0.00  0.00      C2   H
ATOM   5004  HE2 TYR B  85      11.949  31.974  -1.321  0.00  0.00      C2   H
ATOM   5005  HH  TYR B  85      12.856  29.907  -4.056  0.00  0.00      C2   H
ATOM   5006  N   THR B  86       6.636  27.517   1.951  0.00  0.00      C2   N
ATOM   5007  CA  THR B  86       5.728  27.602   3.082  0.00  0.00      C2   C
ATOM   5008  C   THR B  86       4.996  26.255   3.430  0.00  0.00      C2   C
ATOM   5009  O   THR B  86       4.455  26.142   4.594  0.00  0.00      C2   O
ATOM   5010  CB  THR B  86       4.696  28.724   2.725  0.00  0.00      C2   C
ATOM   5011  OG1 THR B  86       3.651  28.323   1.838  0.00  0.00      C2   O
ATOM   5012  CG2 THR B  86       5.281  30.149   2.456  0.00  0.00      C2   C
ATOM   5013  H   THR B  86       6.357  27.681   0.995  0.00  0.00      C2   H
ATOM   5014  HA  THR B  86       6.281  27.927   3.963  0.00  0.00      C2   H
ATOM   5015  HB  THR B  86       4.278  28.949   3.706  0.00  0.00      C2   H
ATOM   5016  HG1 THR B  86       3.887  28.572   0.941  0.00  0.00      C2   H
ATOM   5017 HG21 THR B  86       6.056  30.138   1.690  0.00  0.00      C2   H
ATOM   5018 HG22 THR B  86       4.548  30.829   2.022  0.00  0.00      C2   H
ATOM   5019 HG23 THR B  86       5.607  30.724   3.322  0.00  0.00      C2   H
ATOM   5020  N   THR B  87       4.992  25.355   2.424  0.00  0.00      C2   N
ATOM   5021  CA  THR B  87       4.412  24.028   2.446  0.00  0.00      C2   C
ATOM   5022  C   THR B  87       2.913  24.204   2.324  0.00  0.00      C2   C
ATOM   5023  O   THR B  87       2.198  23.942   3.261  0.00  0.00      C2   O
ATOM   5024  CB  THR B  87       4.782  23.210   3.739  0.00  0.00      C2   C
ATOM   5025  OG1 THR B  87       6.165  23.216   3.749  0.00  0.00      C2   O
ATOM   5026  CG2 THR B  87       4.281  21.786   3.811  0.00  0.00      C2   C
ATOM   5027  H   THR B  87       5.402  25.601   1.534  0.00  0.00      C2   H
ATOM   5028  HA  THR B  87       4.652  23.468   1.542  0.00  0.00      C2   H
ATOM   5029  HB  THR B  87       4.521  23.764   4.641  0.00  0.00      C2   H
ATOM   5030  HG1 THR B  87       6.443  24.115   3.940  0.00  0.00      C2   H
ATOM   5031 HG21 THR B  87       4.262  21.321   4.796  0.00  0.00      C2   H
ATOM   5032 HG22 THR B  87       3.228  21.682   3.547  0.00  0.00      C2   H
ATOM   5033 HG23 THR B  87       4.959  21.164   3.227  0.00  0.00      C2   H
ATOM   5034  N   ASN B  88       2.453  24.748   1.196  0.00  0.00      C2   N
ATOM   5035  CA  ASN B  88       1.043  25.068   0.952  0.00  0.00      C2   C
ATOM   5036  C   ASN B  88       0.674  24.743  -0.474  0.00  0.00      C2   C
ATOM   5037  O   ASN B  88       1.559  24.664  -1.328  0.00  0.00      C2   O
ATOM   5038  CB  ASN B  88       0.885  26.536   1.218  0.00  0.00      C2   C
ATOM   5039  CG  ASN B  88       0.607  26.809   2.714  0.00  0.00      C2   C
ATOM   5040  OD1 ASN B  88      -0.191  26.105   3.374  0.00  0.00      C2   O
ATOM   5041  ND2 ASN B  88       1.271  27.760   3.312  0.00  0.00      C2   N
ATOM   5042  H   ASN B  88       3.147  25.221   0.635  0.00  0.00      C2   H
ATOM   5043  HA  ASN B  88       0.337  24.486   1.545  0.00  0.00      C2   H
ATOM   5044  HB3 ASN B  88       0.045  26.972   0.678  0.00  0.00      C2   H
ATOM   5045  HB2 ASN B  88       1.678  27.213   0.900  0.00  0.00      C2   H
ATOM   5046 HD22 ASN B  88       1.256  27.870   4.316  0.00  0.00      C2   H
ATOM   5047 HD21 ASN B  88       1.824  28.356   2.713  0.00  0.00      C2   H
ATOM   5048  N   LYS B  89      -0.602  24.510  -0.656  0.00  0.00      C2   N
ATOM   5049  CA  LYS B  89      -1.104  24.121  -1.969  0.00  0.00      C2   C
ATOM   5050  C   LYS B  89      -1.618  25.320  -2.702  0.00  0.00      C2   C
ATOM   5051  O   LYS B  89      -2.324  26.123  -2.106  0.00  0.00      C2   O
ATOM   5052  CB  LYS B  89      -2.265  23.122  -1.789  0.00  0.00      C2   C
ATOM   5053  CG  LYS B  89      -1.959  21.830  -1.008  0.00  0.00      C2   C
ATOM   5054  CD  LYS B  89      -3.172  20.843  -1.096  0.00  0.00      C2   C
ATOM   5055  CE  LYS B  89      -4.217  21.316  -0.060  0.00  0.00      C2   C
ATOM   5056  NZ  LYS B  89      -4.023  20.924   1.333  0.00  0.00      C2   N
ATOM   5057  H   LYS B  89      -1.339  24.579   0.031  0.00  0.00      C2   H
ATOM   5058  HA  LYS B  89      -0.353  23.640  -2.595  0.00  0.00      C2   H
ATOM   5059  HB3 LYS B  89      -2.806  22.847  -2.694  0.00  0.00      C2   H
ATOM   5060  HB2 LYS B  89      -3.045  23.722  -1.321  0.00  0.00      C2   H
ATOM   5061  HG3 LYS B  89      -1.841  21.928   0.071  0.00  0.00      C2   H
ATOM   5062  HG2 LYS B  89      -1.026  21.339  -1.288  0.00  0.00      C2   H
[truncated: 800,512 more chars]
