# Supplementary material for: Structural basis of THC analog activity at the Cannabinoid 1 receptor
Source: Nat Commun. 2025 Jan 8;16:486. doi: 10.1038/s41467-024-55808-4 (PMC11711184; doi:10.1038/s41467-024-55808-4)
Supplement: Supplementary file 6 — Source Data [file 41467_2024_55808_MOESM6_ESM.zip › MD_sim_coordinates/5b_HU243_end_1000ns.pdb]

CRYST1  101.617  112.566  139.451  90.00  90.00  90.00 P 1           1
ATOM      1  CH3 ACE A   2      -7.677  39.160  11.247  0.00  0.00      C2   C
ATOM      2  C   ACE A   2      -8.904  39.342  10.352  0.00  0.00      C2   C
ATOM      3  O   ACE A   2      -9.162  40.545   9.992  0.00  0.00      C2   O
ATOM      4  1H  ACE A   2      -7.784  39.798  12.125  0.00  0.00      C2   H
ATOM      5  2H  ACE A   2      -7.525  38.145  11.612  0.00  0.00      C2   H
ATOM      6  3H  ACE A   2      -6.740  39.414  10.751  0.00  0.00      C2   H
ATOM      7  N   CYS A   3      -9.592  38.283   9.894  0.00  0.00      C2   N
ATOM      8  CA  CYS A   3     -10.693  38.271   8.908  0.00  0.00      C2   C
ATOM      9  C   CYS A   3     -10.362  39.118   7.633  0.00  0.00      C2   C
ATOM     10  O   CYS A   3     -11.069  40.054   7.325  0.00  0.00      C2   O
ATOM     11  CB  CYS A   3     -12.032  38.770   9.547  0.00  0.00      C2   C
ATOM     12  SG  CYS A   3     -12.513  37.516  10.686  0.00  0.00      C2   S
ATOM     13  H2  CYS A   3      -9.335  37.351  10.188  0.00  0.00      C2   H
ATOM     14  HA  CYS A   3     -10.706  37.275   8.466  0.00  0.00      C2   H
ATOM     15  HB3 CYS A   3     -12.842  38.850   8.821  0.00  0.00      C2   H
ATOM     16  HB2 CYS A   3     -11.960  39.711  10.093  0.00  0.00      C2   H
ATOM     17  HG  CYS A   3     -13.166  36.672   9.883  0.00  0.00      C2   H
ATOM     18  N   THR A   4      -9.254  38.788   6.898  0.00  0.00      C2   N
ATOM     19  CA  THR A   4      -8.581  39.598   5.886  0.00  0.00      C2   C
ATOM     20  C   THR A   4      -8.860  39.229   4.436  0.00  0.00      C2   C
ATOM     21  O   THR A   4      -8.030  39.464   3.618  0.00  0.00      C2   O
ATOM     22  CB  THR A   4      -7.045  39.407   6.170  0.00  0.00      C2   C
ATOM     23  OG1 THR A   4      -6.748  38.094   6.098  0.00  0.00      C2   O
ATOM     24  CG2 THR A   4      -6.627  39.979   7.459  0.00  0.00      C2   C
ATOM     25  H   THR A   4      -8.606  38.117   7.285  0.00  0.00      C2   H
ATOM     26  HA  THR A   4      -8.712  40.680   5.913  0.00  0.00      C2   H
ATOM     27  HB  THR A   4      -6.366  39.821   5.424  0.00  0.00      C2   H
ATOM     28  HG1 THR A   4      -7.109  37.585   6.828  0.00  0.00      C2   H
ATOM     29 HG21 THR A   4      -6.972  39.460   8.354  0.00  0.00      C2   H
ATOM     30 HG22 THR A   4      -5.553  39.805   7.515  0.00  0.00      C2   H
ATOM     31 HG23 THR A   4      -6.887  41.023   7.637  0.00  0.00      C2   H
ATOM     32  N   LEU A   5     -10.001  38.577   4.069  0.00  0.00      C2   N
ATOM     33  CA  LEU A   5     -10.249  37.853   2.789  0.00  0.00      C2   C
ATOM     34  C   LEU A   5     -11.032  38.797   1.787  0.00  0.00      C2   C
ATOM     35  O   LEU A   5     -12.015  39.357   2.264  0.00  0.00      C2   O
ATOM     36  CB  LEU A   5     -11.017  36.534   2.989  0.00  0.00      C2   C
ATOM     37  CG  LEU A   5     -10.258  35.353   3.699  0.00  0.00      C2   C
ATOM     38  CD1 LEU A   5      -9.968  35.588   5.218  0.00  0.00      C2   C
ATOM     39  CD2 LEU A   5     -11.061  34.019   3.503  0.00  0.00      C2   C
ATOM     40  H   LEU A   5     -10.636  38.280   4.796  0.00  0.00      C2   H
ATOM     41  HA  LEU A   5      -9.309  37.667   2.269  0.00  0.00      C2   H
ATOM     42  HB3 LEU A   5     -11.448  36.084   2.095  0.00  0.00      C2   H
ATOM     43  HB2 LEU A   5     -11.892  36.755   3.600  0.00  0.00      C2   H
ATOM     44  HG  LEU A   5      -9.331  35.178   3.153  0.00  0.00      C2   H
ATOM     45 HD11 LEU A   5      -9.962  36.635   5.523  0.00  0.00      C2   H
ATOM     46 HD12 LEU A   5     -10.741  35.051   5.767  0.00  0.00      C2   H
ATOM     47 HD13 LEU A   5      -9.011  35.175   5.538  0.00  0.00      C2   H
ATOM     48 HD21 LEU A   5     -11.134  33.387   4.388  0.00  0.00      C2   H
ATOM     49 HD22 LEU A   5     -12.065  34.128   3.092  0.00  0.00      C2   H
ATOM     50 HD23 LEU A   5     -10.615  33.310   2.807  0.00  0.00      C2   H
ATOM     51  N   SER A   6     -10.639  38.842   0.558  0.00  0.00      C2   N
ATOM     52  CA  SER A   6     -11.334  39.327  -0.637  0.00  0.00      C2   C
ATOM     53  C   SER A   6     -12.149  38.140  -1.248  0.00  0.00      C2   C
ATOM     54  O   SER A   6     -12.005  36.969  -0.895  0.00  0.00      C2   O
ATOM     55  CB  SER A   6     -10.355  40.127  -1.447  0.00  0.00      C2   C
ATOM     56  OG  SER A   6      -9.482  39.216  -2.141  0.00  0.00      C2   O
ATOM     57  H   SER A   6      -9.900  38.241   0.223  0.00  0.00      C2   H
ATOM     58  HA  SER A   6     -12.137  40.002  -0.339  0.00  0.00      C2   H
ATOM     59  HB3 SER A   6      -9.741  40.719  -0.769  0.00  0.00      C2   H
ATOM     60  HB2 SER A   6     -10.817  40.858  -2.112  0.00  0.00      C2   H
ATOM     61  HG  SER A   6      -8.917  38.798  -1.488  0.00  0.00      C2   H
ATOM     62  N   ALA A   7     -13.074  38.441  -2.185  0.00  0.00      C2   N
ATOM     63  CA  ALA A   7     -13.890  37.440  -2.939  0.00  0.00      C2   C
ATOM     64  C   ALA A   7     -13.223  36.176  -3.484  0.00  0.00      C2   C
ATOM     65  O   ALA A   7     -13.600  35.097  -2.980  0.00  0.00      C2   O
ATOM     66  CB  ALA A   7     -14.651  38.167  -4.007  0.00  0.00      C2   C
ATOM     67  H   ALA A   7     -13.192  39.417  -2.415  0.00  0.00      C2   H
ATOM     68  HA  ALA A   7     -14.672  37.154  -2.235  0.00  0.00      C2   H
ATOM     69  HB1 ALA A   7     -15.534  37.588  -4.277  0.00  0.00      C2   H
ATOM     70  HB2 ALA A   7     -14.937  39.185  -3.744  0.00  0.00      C2   H
ATOM     71  HB3 ALA A   7     -14.106  38.184  -4.951  0.00  0.00      C2   H
ATOM     72  N   GLU A   8     -12.123  36.459  -4.156  0.00  0.00      C2   N
ATOM     73  CA  GLU A   8     -11.222  35.502  -4.711  0.00  0.00      C2   C
ATOM     74  C   GLU A   8     -10.359  34.699  -3.731  0.00  0.00      C2   C
ATOM     75  O   GLU A   8     -10.095  33.505  -3.982  0.00  0.00      C2   O
ATOM     76  CB  GLU A   8     -10.317  36.191  -5.659  0.00  0.00      C2   C
ATOM     77  CG  GLU A   8     -10.930  37.193  -6.721  0.00  0.00      C2   C
ATOM     78  CD  GLU A   8     -12.061  36.405  -7.529  0.00  0.00      C2   C
ATOM     79  OE1 GLU A   8     -11.775  35.238  -7.940  0.00  0.00      C2   O
ATOM     80  OE2 GLU A   8     -13.114  37.029  -7.840  0.00  0.00      C2   O
ATOM     81  H   GLU A   8     -11.854  37.412  -4.357  0.00  0.00      C2   H
ATOM     82  HA  GLU A   8     -11.804  34.734  -5.222  0.00  0.00      C2   H
ATOM     83  HB3 GLU A   8      -9.724  35.478  -6.231  0.00  0.00      C2   H
ATOM     84  HB2 GLU A   8      -9.576  36.778  -5.117  0.00  0.00      C2   H
ATOM     85  HG3 GLU A   8     -10.139  37.597  -7.353  0.00  0.00      C2   H
ATOM     86  HG2 GLU A   8     -11.417  37.984  -6.150  0.00  0.00      C2   H
ATOM     87  N   ASP A   9     -10.058  35.321  -2.579  0.00  0.00      C2   N
ATOM     88  CA  ASP A   9      -9.488  34.650  -1.360  0.00  0.00      C2   C
ATOM     89  C   ASP A   9     -10.476  33.634  -0.752  0.00  0.00      C2   C
ATOM     90  O   ASP A   9     -10.110  32.501  -0.459  0.00  0.00      C2   O
ATOM     91  CB  ASP A   9      -9.053  35.610  -0.213  0.00  0.00      C2   C
ATOM     92  CG  ASP A   9      -8.051  36.678  -0.703  0.00  0.00      C2   C
ATOM     93  OD1 ASP A   9      -8.213  37.722  -0.068  0.00  0.00      C2   O
ATOM     94  OD2 ASP A   9      -7.121  36.431  -1.487  0.00  0.00      C2   O
ATOM     95  H   ASP A   9     -10.461  36.242  -2.489  0.00  0.00      C2   H
ATOM     96  HA  ASP A   9      -8.583  34.119  -1.652  0.00  0.00      C2   H
ATOM     97  HB3 ASP A   9      -8.617  35.145   0.670  0.00  0.00      C2   H
ATOM     98  HB2 ASP A   9      -9.922  36.153   0.160  0.00  0.00      C2   H
ATOM     99  N   LYS A  10     -11.678  34.103  -0.606  0.00  0.00      C2   N
ATOM    100  CA  LYS A  10     -12.809  33.511   0.087  0.00  0.00      C2   C
ATOM    101  C   LYS A  10     -13.393  32.311  -0.624  0.00  0.00      C2   C
ATOM    102  O   LYS A  10     -13.341  31.233  -0.114  0.00  0.00      C2   O
ATOM    103  CB  LYS A  10     -13.834  34.617   0.356  0.00  0.00      C2   C
ATOM    104  CG  LYS A  10     -15.129  34.162   1.057  0.00  0.00      C2   C
ATOM    105  CD  LYS A  10     -14.904  33.946   2.557  0.00  0.00      C2   C
ATOM    106  CE  LYS A  10     -16.192  33.572   3.340  0.00  0.00      C2   C
ATOM    107  NZ  LYS A  10     -17.267  34.511   3.126  0.00  0.00      C2   N
ATOM    108  H   LYS A  10     -11.830  35.014  -1.014  0.00  0.00      C2   H
ATOM    109  HA  LYS A  10     -12.345  33.113   0.989  0.00  0.00      C2   H
ATOM    110  HB3 LYS A  10     -14.185  35.063  -0.575  0.00  0.00      C2   H
ATOM    111  HB2 LYS A  10     -13.359  35.467   0.847  0.00  0.00      C2   H
ATOM    112  HG3 LYS A  10     -15.546  33.216   0.710  0.00  0.00      C2   H
ATOM    113  HG2 LYS A  10     -15.876  34.902   0.770  0.00  0.00      C2   H
ATOM    114  HD3 LYS A  10     -14.451  34.809   3.044  0.00  0.00      C2   H
ATOM    115  HD2 LYS A  10     -14.195  33.148   2.776  0.00  0.00      C2   H
ATOM    116  HE3 LYS A  10     -15.950  33.586   4.403  0.00  0.00      C2   H
ATOM    117  HE2 LYS A  10     -16.542  32.581   3.049  0.00  0.00      C2   H
ATOM    118  HZ1 LYS A  10     -16.944  35.467   3.107  0.00  0.00      C2   H
ATOM    119  HZ2 LYS A  10     -17.655  34.229   2.237  0.00  0.00      C2   H
ATOM    120  HZ3 LYS A  10     -18.006  34.294   3.780  0.00  0.00      C2   H
ATOM    121  N   ALA A  11     -13.708  32.517  -1.954  0.00  0.00      C2   N
ATOM    122  CA  ALA A  11     -14.045  31.551  -2.996  0.00  0.00      C2   C
ATOM    123  C   ALA A  11     -13.016  30.360  -2.967  0.00  0.00      C2   C
ATOM    124  O   ALA A  11     -13.382  29.213  -3.127  0.00  0.00      C2   O
ATOM    125  CB  ALA A  11     -14.242  32.151  -4.426  0.00  0.00      C2   C
ATOM    126  H   ALA A  11     -13.594  33.452  -2.317  0.00  0.00      C2   H
ATOM    127  HA  ALA A  11     -14.969  31.022  -2.759  0.00  0.00      C2   H
ATOM    128  HB1 ALA A  11     -14.776  33.098  -4.496  0.00  0.00      C2   H
ATOM    129  HB2 ALA A  11     -13.305  32.494  -4.865  0.00  0.00      C2   H
ATOM    130  HB3 ALA A  11     -14.490  31.340  -5.111  0.00  0.00      C2   H
ATOM    131  N   ALA A  12     -11.683  30.671  -2.890  0.00  0.00      C2   N
ATOM    132  CA  ALA A  12     -10.670  29.640  -2.921  0.00  0.00      C2   C
ATOM    133  C   ALA A  12     -10.635  28.746  -1.682  0.00  0.00      C2   C
ATOM    134  O   ALA A  12     -10.485  27.514  -1.844  0.00  0.00      C2   O
ATOM    135  CB  ALA A  12      -9.270  30.333  -3.135  0.00  0.00      C2   C
ATOM    136  H   ALA A  12     -11.346  31.621  -2.838  0.00  0.00      C2   H
ATOM    137  HA  ALA A  12     -10.898  28.952  -3.735  0.00  0.00      C2   H
ATOM    138  HB1 ALA A  12      -9.505  31.138  -3.831  0.00  0.00      C2   H
ATOM    139  HB2 ALA A  12      -8.991  30.844  -2.214  0.00  0.00      C2   H
ATOM    140  HB3 ALA A  12      -8.455  29.682  -3.454  0.00  0.00      C2   H
ATOM    141  N   VAL A  13     -10.855  29.334  -0.484  0.00  0.00      C2   N
ATOM    142  CA  VAL A  13     -11.116  28.660   0.799  0.00  0.00      C2   C
ATOM    143  C   VAL A  13     -12.389  27.843   0.681  0.00  0.00      C2   C
ATOM    144  O   VAL A  13     -12.455  26.735   1.180  0.00  0.00      C2   O
ATOM    145  CB  VAL A  13     -11.078  29.573   2.061  0.00  0.00      C2   C
ATOM    146  CG1 VAL A  13     -11.774  29.070   3.344  0.00  0.00      C2   C
ATOM    147  CG2 VAL A  13      -9.614  30.176   2.315  0.00  0.00      C2   C
ATOM    148  H   VAL A  13     -10.823  30.339  -0.386  0.00  0.00      C2   H
ATOM    149  HA  VAL A  13     -10.289  27.969   0.962  0.00  0.00      C2   H
ATOM    150  HB  VAL A  13     -11.800  30.374   1.905  0.00  0.00      C2   H
ATOM    151 HG11 VAL A  13     -12.815  28.829   3.126  0.00  0.00      C2   H
ATOM    152 HG12 VAL A  13     -11.413  28.088   3.649  0.00  0.00      C2   H
ATOM    153 HG13 VAL A  13     -11.795  29.759   4.188  0.00  0.00      C2   H
ATOM    154 HG21 VAL A  13      -9.520  30.897   3.127  0.00  0.00      C2   H
ATOM    155 HG22 VAL A  13      -8.904  29.385   2.556  0.00  0.00      C2   H
ATOM    156 HG23 VAL A  13      -9.333  30.684   1.392  0.00  0.00      C2   H
ATOM    157  N   GLU A  14     -13.472  28.422   0.097  0.00  0.00      C2   N
ATOM    158  CA  GLU A  14     -14.800  27.758  -0.057  0.00  0.00      C2   C
ATOM    159  C   GLU A  14     -14.922  26.604  -1.104  0.00  0.00      C2   C
ATOM    160  O   GLU A  14     -15.454  25.510  -0.867  0.00  0.00      C2   O
ATOM    161  CB  GLU A  14     -15.819  28.880  -0.179  0.00  0.00      C2   C
ATOM    162  CG  GLU A  14     -16.184  29.615   1.129  0.00  0.00      C2   C
ATOM    163  CD  GLU A  14     -16.967  28.743   2.108  0.00  0.00      C2   C
ATOM    164  OE1 GLU A  14     -16.996  29.069   3.298  0.00  0.00      C2   O
ATOM    165  OE2 GLU A  14     -17.580  27.731   1.677  0.00  0.00      C2   O
ATOM    166  H   GLU A  14     -13.402  29.313  -0.375  0.00  0.00      C2   H
ATOM    167  HA  GLU A  14     -15.028  27.296   0.904  0.00  0.00      C2   H
ATOM    168  HB3 GLU A  14     -16.716  28.460  -0.633  0.00  0.00      C2   H
ATOM    169  HB2 GLU A  14     -15.555  29.668  -0.884  0.00  0.00      C2   H
ATOM    170  HG3 GLU A  14     -16.831  30.455   0.875  0.00  0.00      C2   H
ATOM    171  HG2 GLU A  14     -15.361  30.115   1.641  0.00  0.00      C2   H
ATOM    172  N   ARG A  15     -13.964  26.590  -2.066  0.00  0.00      C2   N
ATOM    173  CA  ARG A  15     -13.579  25.424  -2.936  0.00  0.00      C2   C
ATOM    174  C   ARG A  15     -12.924  24.251  -2.209  0.00  0.00      C2   C
ATOM    175  O   ARG A  15     -13.229  23.079  -2.470  0.00  0.00      C2   O
ATOM    176  CB  ARG A  15     -12.726  25.852  -4.217  0.00  0.00      C2   C
ATOM    177  CG  ARG A  15     -13.538  26.671  -5.247  0.00  0.00      C2   C
ATOM    178  CD  ARG A  15     -12.798  26.972  -6.577  0.00  0.00      C2   C
ATOM    179  NE  ARG A  15     -11.763  28.046  -6.441  0.00  0.00      C2   N
ATOM    180  CZ  ARG A  15     -11.970  29.383  -6.655  0.00  0.00      C2   C
ATOM    181  NH1 ARG A  15     -13.211  29.850  -7.000  0.00  0.00      C2   N
ATOM    182  NH2 ARG A  15     -11.043  30.306  -6.479  0.00  0.00      C2   N
ATOM    183  H   ARG A  15     -13.332  27.374  -1.992  0.00  0.00      C2   H
ATOM    184  HA  ARG A  15     -14.519  25.024  -3.316  0.00  0.00      C2   H
ATOM    185  HB3 ARG A  15     -12.492  24.858  -4.597  0.00  0.00      C2   H
ATOM    186  HB2 ARG A  15     -11.846  26.418  -3.912  0.00  0.00      C2   H
ATOM    187  HG3 ARG A  15     -13.776  27.581  -4.697  0.00  0.00      C2   H
ATOM    188  HG2 ARG A  15     -14.441  26.087  -5.428  0.00  0.00      C2   H
ATOM    189  HD3 ARG A  15     -13.488  27.149  -7.402  0.00  0.00      C2   H
ATOM    190  HD2 ARG A  15     -12.164  26.116  -6.806  0.00  0.00      C2   H
ATOM    191  HE  ARG A  15     -10.859  27.677  -6.181  0.00  0.00      C2   H
ATOM    192 HH12 ARG A  15     -13.487  30.818  -7.075  0.00  0.00      C2   H
ATOM    193 HH11 ARG A  15     -14.049  29.306  -7.149  0.00  0.00      C2   H
ATOM    194 HH22 ARG A  15     -11.131  31.300  -6.636  0.00  0.00      C2   H
ATOM    195 HH21 ARG A  15     -10.068  30.056  -6.385  0.00  0.00      C2   H
ATOM    196  N   SER A  16     -11.971  24.626  -1.326  0.00  0.00      C2   N
ATOM    197  CA  SER A  16     -11.155  23.640  -0.533  0.00  0.00      C2   C
ATOM    198  C   SER A  16     -11.935  22.976   0.579  0.00  0.00      C2   C
ATOM    199  O   SER A  16     -12.011  21.757   0.620  0.00  0.00      C2   O
ATOM    200  CB  SER A  16      -9.809  24.379  -0.071  0.00  0.00      C2   C
ATOM    201  OG  SER A  16      -8.894  23.376   0.561  0.00  0.00      C2   O
ATOM    202  H   SER A  16     -11.815  25.623  -1.363  0.00  0.00      C2   H
ATOM    203  HA  SER A  16     -10.910  22.851  -1.244  0.00  0.00      C2   H
ATOM    204  HB3 SER A  16     -10.072  25.098   0.705  0.00  0.00      C2   H
ATOM    205  HB2 SER A  16      -9.339  24.999  -0.835  0.00  0.00      C2   H
ATOM    206  HG  SER A  16      -8.922  23.412   1.519  0.00  0.00      C2   H
ATOM    207  N   LYS A  17     -12.626  23.787   1.367  0.00  0.00      C2   N
ATOM    208  CA  LYS A  17     -13.689  23.384   2.288  0.00  0.00      C2   C
ATOM    209  C   LYS A  17     -14.724  22.424   1.635  0.00  0.00      C2   C
ATOM    210  O   LYS A  17     -15.171  21.446   2.285  0.00  0.00      C2   O
ATOM    211  CB  LYS A  17     -14.453  24.588   2.864  0.00  0.00      C2   C
ATOM    212  CG  LYS A  17     -13.576  25.480   3.817  0.00  0.00      C2   C
ATOM    213  CD  LYS A  17     -14.305  26.754   4.252  0.00  0.00      C2   C
ATOM    214  CE  LYS A  17     -15.591  26.617   5.078  0.00  0.00      C2   C
ATOM    215  NZ  LYS A  17     -16.339  27.875   5.369  0.00  0.00      C2   N
ATOM    216  H   LYS A  17     -12.286  24.737   1.407  0.00  0.00      C2   H
ATOM    217  HA  LYS A  17     -13.276  22.780   3.096  0.00  0.00      C2   H
ATOM    218  HB3 LYS A  17     -15.304  24.239   3.448  0.00  0.00      C2   H
ATOM    219  HB2 LYS A  17     -14.873  25.221   2.082  0.00  0.00      C2   H
ATOM    220  HG3 LYS A  17     -12.567  25.738   3.497  0.00  0.00      C2   H
ATOM    221  HG2 LYS A  17     -13.292  24.870   4.675  0.00  0.00      C2   H
ATOM    222  HD3 LYS A  17     -14.522  27.259   3.311  0.00  0.00      C2   H
ATOM    223  HD2 LYS A  17     -13.558  27.377   4.742  0.00  0.00      C2   H
ATOM    224  HE3 LYS A  17     -15.315  26.086   5.989  0.00  0.00      C2   H
ATOM    225  HE2 LYS A  17     -16.337  26.041   4.531  0.00  0.00      C2   H
ATOM    226  HZ1 LYS A  17     -15.752  28.545   5.845  0.00  0.00      C2   H
ATOM    227  HZ2 LYS A  17     -16.586  28.316   4.495  0.00  0.00      C2   H
ATOM    228  HZ3 LYS A  17     -17.207  27.729   5.865  0.00  0.00      C2   H
ATOM    229  N   MET A  18     -15.195  22.802   0.458  0.00  0.00      C2   N
ATOM    230  CA  MET A  18     -16.002  21.899  -0.426  0.00  0.00      C2   C
ATOM    231  C   MET A  18     -15.312  20.560  -0.794  0.00  0.00      C2   C
ATOM    232  O   MET A  18     -15.892  19.501  -0.526  0.00  0.00      C2   O
ATOM    233  CB  MET A  18     -16.480  22.670  -1.661  0.00  0.00      C2   C
ATOM    234  CG  MET A  18     -17.234  21.935  -2.699  0.00  0.00      C2   C
ATOM    235  SD  MET A  18     -16.251  21.098  -3.919  0.00  0.00      C2   S
ATOM    236  CE  MET A  18     -15.721  22.448  -4.986  0.00  0.00      C2   C
ATOM    237  H   MET A  18     -14.880  23.671   0.050  0.00  0.00      C2   H
ATOM    238  HA  MET A  18     -16.887  21.650   0.159  0.00  0.00      C2   H
ATOM    239  HB3 MET A  18     -15.613  23.187  -2.070  0.00  0.00      C2   H
ATOM    240  HB2 MET A  18     -17.251  23.373  -1.347  0.00  0.00      C2   H
ATOM    241  HG3 MET A  18     -17.848  22.629  -3.272  0.00  0.00      C2   H
ATOM    242  HG2 MET A  18     -17.906  21.205  -2.246  0.00  0.00      C2   H
ATOM    243  HE1 MET A  18     -15.315  22.270  -5.982  0.00  0.00      C2   H
ATOM    244  HE2 MET A  18     -16.624  23.045  -5.115  0.00  0.00      C2   H
ATOM    245  HE3 MET A  18     -14.930  23.003  -4.481  0.00  0.00      C2   H
ATOM    246  N   ILE A  19     -14.125  20.564  -1.239  0.00  0.00      C2   N
ATOM    247  CA  ILE A  19     -13.428  19.280  -1.574  0.00  0.00      C2   C
ATOM    248  C   ILE A  19     -13.056  18.409  -0.345  0.00  0.00      C2   C
ATOM    249  O   ILE A  19     -13.039  17.134  -0.414  0.00  0.00      C2   O
ATOM    250  CB  ILE A  19     -12.068  19.602  -2.331  0.00  0.00      C2   C
ATOM    251  CG1 ILE A  19     -12.354  20.047  -3.798  0.00  0.00      C2   C
ATOM    252  CG2 ILE A  19     -11.030  18.500  -2.461  0.00  0.00      C2   C
ATOM    253  CD1 ILE A  19     -11.203  20.852  -4.418  0.00  0.00      C2   C
ATOM    254  H   ILE A  19     -13.578  21.410  -1.310  0.00  0.00      C2   H
ATOM    255  HA  ILE A  19     -14.015  18.666  -2.257  0.00  0.00      C2   H
ATOM    256  HB  ILE A  19     -11.734  20.501  -1.811  0.00  0.00      C2   H
ATOM    257 HG13 ILE A  19     -13.280  20.569  -4.038  0.00  0.00      C2   H
ATOM    258 HG12 ILE A  19     -12.418  19.135  -4.390  0.00  0.00      C2   H
ATOM    259 HG21 ILE A  19     -10.649  18.057  -1.540  0.00  0.00      C2   H
ATOM    260 HG22 ILE A  19     -11.414  17.594  -2.928  0.00  0.00      C2   H
ATOM    261 HG23 ILE A  19     -10.127  18.803  -2.990  0.00  0.00      C2   H
ATOM    262 HD11 ILE A  19     -10.697  21.507  -3.708  0.00  0.00      C2   H
ATOM    263 HD12 ILE A  19     -10.502  20.199  -4.938  0.00  0.00      C2   H
ATOM    264 HD13 ILE A  19     -11.585  21.605  -5.107  0.00  0.00      C2   H
ATOM    265  N   ASP A  20     -12.812  19.015   0.884  0.00  0.00      C2   N
ATOM    266  CA  ASP A  20     -12.776  18.398   2.224  0.00  0.00      C2   C
ATOM    267  C   ASP A  20     -14.090  17.717   2.532  0.00  0.00      C2   C
ATOM    268  O   ASP A  20     -14.066  16.624   3.105  0.00  0.00      C2   O
ATOM    269  CB  ASP A  20     -12.501  19.445   3.363  0.00  0.00      C2   C
ATOM    270  CG  ASP A  20     -11.164  20.139   3.360  0.00  0.00      C2   C
ATOM    271  OD1 ASP A  20     -10.995  21.202   3.969  0.00  0.00      C2   O
ATOM    272  OD2 ASP A  20     -10.242  19.508   2.869  0.00  0.00      C2   O
ATOM    273  H   ASP A  20     -12.652  20.012   0.886  0.00  0.00      C2   H
ATOM    274  HA  ASP A  20     -12.028  17.607   2.171  0.00  0.00      C2   H
ATOM    275  HB3 ASP A  20     -12.507  18.939   4.328  0.00  0.00      C2   H
ATOM    276  HB2 ASP A  20     -13.324  20.160   3.367  0.00  0.00      C2   H
ATOM    277  N   ARG A  21     -15.140  18.499   2.403  0.00  0.00      C2   N
ATOM    278  CA  ARG A  21     -16.510  18.030   2.634  0.00  0.00      C2   C
ATOM    279  C   ARG A  21     -16.982  16.945   1.673  0.00  0.00      C2   C
ATOM    280  O   ARG A  21     -17.544  15.935   2.178  0.00  0.00      C2   O
ATOM    281  CB  ARG A  21     -17.466  19.212   2.577  0.00  0.00      C2   C
ATOM    282  CG  ARG A  21     -18.956  18.943   3.042  0.00  0.00      C2   C
ATOM    283  CD  ARG A  21     -19.668  20.295   3.304  0.00  0.00      C2   C
ATOM    284  NE  ARG A  21     -19.661  21.205   2.128  0.00  0.00      C2   N
ATOM    285  CZ  ARG A  21     -18.978  22.319   1.820  0.00  0.00      C2   C
ATOM    286  NH1 ARG A  21     -18.018  22.783   2.607  0.00  0.00      C2   N
ATOM    287  NH2 ARG A  21     -19.251  22.997   0.715  0.00  0.00      C2   N
ATOM    288  H   ARG A  21     -15.103  19.481   2.167  0.00  0.00      C2   H
ATOM    289  HA  ARG A  21     -16.514  17.585   3.629  0.00  0.00      C2   H
ATOM    290  HB3 ARG A  21     -17.507  19.623   1.568  0.00  0.00      C2   H
ATOM    291  HB2 ARG A  21     -17.052  19.944   3.270  0.00  0.00      C2   H
ATOM    292  HG3 ARG A  21     -19.088  18.229   3.855  0.00  0.00      C2   H
ATOM    293  HG2 ARG A  21     -19.452  18.490   2.184  0.00  0.00      C2   H
ATOM    294  HD3 ARG A  21     -19.024  20.781   4.037  0.00  0.00      C2   H
ATOM    295  HD2 ARG A  21     -20.668  20.090   3.686  0.00  0.00      C2   H
ATOM    296  HE  ARG A  21     -20.460  21.067   1.526  0.00  0.00      C2   H
ATOM    297 HH12 ARG A  21     -17.478  23.578   2.296  0.00  0.00      C2   H
ATOM    298 HH11 ARG A  21     -17.680  22.319   3.438  0.00  0.00      C2   H
ATOM    299 HH22 ARG A  21     -19.054  23.982   0.816  0.00  0.00      C2   H
ATOM    300 HH21 ARG A  21     -19.725  22.586  -0.077  0.00  0.00      C2   H
ATOM    301  N   ASN A  22     -16.573  16.942   0.406  0.00  0.00      C2   N
ATOM    302  CA  ASN A  22     -16.777  15.812  -0.525  0.00  0.00      C2   C
ATOM    303  C   ASN A  22     -16.128  14.506  -0.102  0.00  0.00      C2   C
ATOM    304  O   ASN A  22     -16.465  13.424  -0.564  0.00  0.00      C2   O
ATOM    305  CB  ASN A  22     -16.404  16.059  -1.961  0.00  0.00      C2   C
ATOM    306  CG  ASN A  22     -17.496  16.766  -2.694  0.00  0.00      C2   C
ATOM    307  OD1 ASN A  22     -18.670  16.802  -2.253  0.00  0.00      C2   O
ATOM    308  ND2 ASN A  22     -17.223  17.255  -3.912  0.00  0.00      C2   N
ATOM    309  H   ASN A  22     -16.210  17.782  -0.022  0.00  0.00      C2   H
ATOM    310  HA  ASN A  22     -17.848  15.678  -0.374  0.00  0.00      C2   H
ATOM    311  HB3 ASN A  22     -16.162  15.094  -2.408  0.00  0.00      C2   H
ATOM    312  HB2 ASN A  22     -15.425  16.537  -1.942  0.00  0.00      C2   H
ATOM    313 HD22 ASN A  22     -17.919  17.785  -4.416  0.00  0.00      C2   H
ATOM    314 HD21 ASN A  22     -16.266  17.482  -4.144  0.00  0.00      C2   H
ATOM    315  N   LEU A  23     -15.103  14.520   0.813  0.00  0.00      C2   N
ATOM    316  CA  LEU A  23     -14.566  13.209   1.298  0.00  0.00      C2   C
ATOM    317  C   LEU A  23     -15.579  12.174   1.901  0.00  0.00      C2   C
ATOM    318  O   LEU A  23     -15.324  10.994   1.937  0.00  0.00      C2   O
ATOM    319  CB  LEU A  23     -13.420  13.440   2.356  0.00  0.00      C2   C
ATOM    320  CG  LEU A  23     -12.151  14.046   1.860  0.00  0.00      C2   C
ATOM    321  CD1 LEU A  23     -11.189  14.309   3.062  0.00  0.00      C2   C
ATOM    322  CD2 LEU A  23     -11.528  13.240   0.778  0.00  0.00      C2   C
ATOM    323  H   LEU A  23     -14.738  15.396   1.158  0.00  0.00      C2   H
ATOM    324  HA  LEU A  23     -14.008  12.672   0.531  0.00  0.00      C2   H
ATOM    325  HB3 LEU A  23     -13.130  12.501   2.829  0.00  0.00      C2   H
ATOM    326  HB2 LEU A  23     -13.866  13.984   3.188  0.00  0.00      C2   H
ATOM    327  HG  LEU A  23     -12.482  15.012   1.478  0.00  0.00      C2   H
ATOM    328 HD11 LEU A  23     -11.511  14.006   4.058  0.00  0.00      C2   H
ATOM    329 HD12 LEU A  23     -10.260  13.741   3.021  0.00  0.00      C2   H
ATOM    330 HD13 LEU A  23     -10.997  15.381   3.096  0.00  0.00      C2   H
ATOM    331 HD21 LEU A  23     -10.438  13.246   0.760  0.00  0.00      C2   H
ATOM    332 HD22 LEU A  23     -11.763  12.203   1.017  0.00  0.00      C2   H
ATOM    333 HD23 LEU A  23     -12.043  13.383  -0.172  0.00  0.00      C2   H
ATOM    334  N   ARG A  24     -16.716  12.693   2.366  0.00  0.00      C2   N
ATOM    335  CA  ARG A  24     -17.779  11.793   2.802  0.00  0.00      C2   C
ATOM    336  C   ARG A  24     -18.456  10.965   1.633  0.00  0.00      C2   C
ATOM    337  O   ARG A  24     -18.590   9.773   1.646  0.00  0.00      C2   O
ATOM    338  CB  ARG A  24     -18.885  12.676   3.554  0.00  0.00      C2   C
ATOM    339  CG  ARG A  24     -19.688  11.871   4.485  0.00  0.00      C2   C
ATOM    340  CD  ARG A  24     -21.162  12.278   4.563  0.00  0.00      C2   C
ATOM    341  NE  ARG A  24     -21.794  11.975   3.265  0.00  0.00      C2   N
ATOM    342  CZ  ARG A  24     -22.177  10.734   2.840  0.00  0.00      C2   C
ATOM    343  NH1 ARG A  24     -22.105   9.706   3.734  0.00  0.00      C2   N
ATOM    344  NH2 ARG A  24     -22.622  10.498   1.567  0.00  0.00      C2   N
ATOM    345  H   ARG A  24     -16.769  13.701   2.411  0.00  0.00      C2   H
ATOM    346  HA  ARG A  24     -17.401  11.139   3.587  0.00  0.00      C2   H
ATOM    347  HB3 ARG A  24     -19.320  13.318   2.788  0.00  0.00      C2   H
ATOM    348  HB2 ARG A  24     -18.388  13.349   4.252  0.00  0.00      C2   H
ATOM    349  HG3 ARG A  24     -19.224  11.763   5.465  0.00  0.00      C2   H
ATOM    350  HG2 ARG A  24     -19.648  10.819   4.201  0.00  0.00      C2   H
ATOM    351  HD3 ARG A  24     -21.238  13.358   4.685  0.00  0.00      C2   H
ATOM    352  HD2 ARG A  24     -21.656  11.959   5.480  0.00  0.00      C2   H
ATOM    353  HE  ARG A  24     -21.779  12.763   2.634  0.00  0.00      C2   H
ATOM    354 HH12 ARG A  24     -22.222   8.751   3.426  0.00  0.00      C2   H
ATOM    355 HH11 ARG A  24     -21.781   9.885   4.674  0.00  0.00      C2   H
ATOM    356 HH22 ARG A  24     -22.868   9.594   1.191  0.00  0.00      C2   H
ATOM    357 HH21 ARG A  24     -22.608  11.333   0.997  0.00  0.00      C2   H
ATOM    358  N   GLU A  25     -18.656  11.687   0.550  0.00  0.00      C2   N
ATOM    359  CA  GLU A  25     -19.335  11.380  -0.731  0.00  0.00      C2   C
ATOM    360  C   GLU A  25     -18.367  10.515  -1.476  0.00  0.00      C2   C
ATOM    361  O   GLU A  25     -18.719   9.452  -1.941  0.00  0.00      C2   O
ATOM    362  CB  GLU A  25     -19.734  12.696  -1.455  0.00  0.00      C2   C
ATOM    363  CG  GLU A  25     -20.308  13.763  -0.541  0.00  0.00      C2   C
ATOM    364  CD  GLU A  25     -21.470  13.427   0.392  0.00  0.00      C2   C
ATOM    365  OE1 GLU A  25     -22.294  12.557   0.034  0.00  0.00      C2   O
ATOM    366  OE2 GLU A  25     -21.523  13.904   1.533  0.00  0.00      C2   O
ATOM    367  H   GLU A  25     -18.539  12.684   0.660  0.00  0.00      C2   H
ATOM    368  HA  GLU A  25     -20.221  10.763  -0.583  0.00  0.00      C2   H
ATOM    369  HB3 GLU A  25     -20.410  12.410  -2.261  0.00  0.00      C2   H
ATOM    370  HB2 GLU A  25     -18.998  13.176  -2.100  0.00  0.00      C2   H
ATOM    371  HG3 GLU A  25     -20.668  14.632  -1.092  0.00  0.00      C2   H
ATOM    372  HG2 GLU A  25     -19.571  14.223   0.118  0.00  0.00      C2   H
ATOM    373  N   ASP A  26     -17.121  11.015  -1.694  0.00  0.00      C2   N
ATOM    374  CA  ASP A  26     -16.039  10.376  -2.426  0.00  0.00      C2   C
ATOM    375  C   ASP A  26     -15.683   9.024  -1.762  0.00  0.00      C2   C
ATOM    376  O   ASP A  26     -15.368   8.025  -2.384  0.00  0.00      C2   O
ATOM    377  CB  ASP A  26     -14.770  11.198  -2.675  0.00  0.00      C2   C
ATOM    378  CG  ASP A  26     -14.895  12.428  -3.615  0.00  0.00      C2   C
ATOM    379  OD1 ASP A  26     -15.858  12.457  -4.402  0.00  0.00      C2   O
ATOM    380  OD2 ASP A  26     -13.973  13.257  -3.641  0.00  0.00      C2   O
ATOM    381  H   ASP A  26     -16.857  11.922  -1.340  0.00  0.00      C2   H
ATOM    382  HA  ASP A  26     -16.430  10.107  -3.407  0.00  0.00      C2   H
ATOM    383  HB3 ASP A  26     -14.083  10.592  -3.265  0.00  0.00      C2   H
ATOM    384  HB2 ASP A  26     -14.271  11.554  -1.773  0.00  0.00      C2   H
ATOM    385  N   GLY A  27     -15.807   8.908  -0.440  0.00  0.00      C2   N
ATOM    386  CA  GLY A  27     -15.568   7.803   0.460  0.00  0.00      C2   C
ATOM    387  C   GLY A  27     -16.666   6.737   0.506  0.00  0.00      C2   C
ATOM    388  O   GLY A  27     -16.348   5.548   0.561  0.00  0.00      C2   O
ATOM    389  H   GLY A  27     -16.211   9.727  -0.007  0.00  0.00      C2   H
ATOM    390  HA3 GLY A  27     -15.659   8.187   1.476  0.00  0.00      C2   H
ATOM    391  HA2 GLY A  27     -14.610   7.313   0.292  0.00  0.00      C2   H
ATOM    392  N   GLU A  28     -17.900   7.162   0.240  0.00  0.00      C2   N
ATOM    393  CA  GLU A  28     -19.025   6.228   0.145  0.00  0.00      C2   C
ATOM    394  C   GLU A  28     -19.089   5.727  -1.358  0.00  0.00      C2   C
ATOM    395  O   GLU A  28     -19.398   4.564  -1.548  0.00  0.00      C2   O
ATOM    396  CB  GLU A  28     -20.231   7.032   0.640  0.00  0.00      C2   C
ATOM    397  CG  GLU A  28     -21.646   6.430   0.314  0.00  0.00      C2   C
ATOM    398  CD  GLU A  28     -22.604   7.198   1.160  0.00  0.00      C2   C
ATOM    399  OE1 GLU A  28     -22.454   7.218   2.369  0.00  0.00      C2   O
ATOM    400  OE2 GLU A  28     -23.374   8.023   0.626  0.00  0.00      C2   O
ATOM    401  H   GLU A  28     -17.973   8.162   0.122  0.00  0.00      C2   H
ATOM    402  HA  GLU A  28     -19.058   5.293   0.705  0.00  0.00      C2   H
ATOM    403  HB3 GLU A  28     -20.110   7.997   0.147  0.00  0.00      C2   H
ATOM    404  HB2 GLU A  28     -20.089   7.082   1.719  0.00  0.00      C2   H
ATOM    405  HG3 GLU A  28     -21.649   5.351   0.469  0.00  0.00      C2   H
ATOM    406  HG2 GLU A  28     -21.850   6.621  -0.739  0.00  0.00      C2   H
ATOM    407  N   LYS A  29     -18.670   6.600  -2.259  0.00  0.00      C2   N
ATOM    408  CA  LYS A  29     -18.458   6.240  -3.638  0.00  0.00      C2   C
ATOM    409  C   LYS A  29     -17.340   5.194  -3.683  0.00  0.00      C2   C
ATOM    410  O   LYS A  29     -17.414   4.247  -4.444  0.00  0.00      C2   O
ATOM    411  CB  LYS A  29     -18.112   7.503  -4.455  0.00  0.00      C2   C
ATOM    412  CG  LYS A  29     -17.964   7.259  -5.996  0.00  0.00      C2   C
ATOM    413  CD  LYS A  29     -17.983   8.500  -6.875  0.00  0.00      C2   C
ATOM    414  CE  LYS A  29     -17.609   8.485  -8.364  0.00  0.00      C2   C
ATOM    415  NZ  LYS A  29     -16.300   7.729  -8.436  0.00  0.00      C2   N
ATOM    416  H   LYS A  29     -18.395   7.466  -1.818  0.00  0.00      C2   H
ATOM    417  HA  LYS A  29     -19.413   5.821  -3.957  0.00  0.00      C2   H
ATOM    418  HB3 LYS A  29     -17.165   7.830  -4.027  0.00  0.00      C2   H
ATOM    419  HB2 LYS A  29     -18.883   8.249  -4.264  0.00  0.00      C2   H
ATOM    420  HG3 LYS A  29     -18.655   6.480  -6.319  0.00  0.00      C2   H
ATOM    421  HG2 LYS A  29     -17.016   6.764  -6.206  0.00  0.00      C2   H
ATOM    422  HD3 LYS A  29     -17.317   9.192  -6.360  0.00  0.00      C2   H
ATOM    423  HD2 LYS A  29     -19.002   8.888  -6.861  0.00  0.00      C2   H
ATOM    424  HE3 LYS A  29     -17.371   9.500  -8.682  0.00  0.00      C2   H
ATOM    425  HE2 LYS A  29     -18.361   8.053  -9.025  0.00  0.00      C2   H
ATOM    426  HZ1 LYS A  29     -15.706   8.259  -7.814  0.00  0.00      C2   H
ATOM    427  HZ2 LYS A  29     -16.320   6.728  -8.306  0.00  0.00      C2   H
ATOM    428  HZ3 LYS A  29     -15.871   7.974  -9.316  0.00  0.00      C2   H
ATOM    429  N   ALA A  30     -16.239   5.414  -2.914  0.00  0.00      C2   N
ATOM    430  CA  ALA A  30     -15.162   4.387  -2.803  0.00  0.00      C2   C
ATOM    431  C   ALA A  30     -15.486   3.065  -2.065  0.00  0.00      C2   C
ATOM    432  O   ALA A  30     -14.553   2.251  -2.016  0.00  0.00      C2   O
ATOM    433  CB  ALA A  30     -13.956   5.014  -2.190  0.00  0.00      C2   C
ATOM    434  H   ALA A  30     -16.149   6.330  -2.497  0.00  0.00      C2   H
ATOM    435  HA  ALA A  30     -14.868   4.105  -3.813  0.00  0.00      C2   H
ATOM    436  HB1 ALA A  30     -13.967   6.103  -2.139  0.00  0.00      C2   H
ATOM    437  HB2 ALA A  30     -13.836   4.623  -1.180  0.00  0.00      C2   H
ATOM    438  HB3 ALA A  30     -13.070   4.736  -2.761  0.00  0.00      C2   H
ATOM    439  N   ALA A  31     -16.725   2.963  -1.590  0.00  0.00      C2   N
ATOM    440  CA  ALA A  31     -17.268   1.771  -1.001  0.00  0.00      C2   C
ATOM    441  C   ALA A  31     -18.348   1.177  -1.963  0.00  0.00      C2   C
ATOM    442  O   ALA A  31     -18.291  -0.035  -2.165  0.00  0.00      C2   O
ATOM    443  CB  ALA A  31     -17.814   2.271   0.315  0.00  0.00      C2   C
ATOM    444  H   ALA A  31     -17.375   3.729  -1.700  0.00  0.00      C2   H
ATOM    445  HA  ALA A  31     -16.519   0.980  -0.997  0.00  0.00      C2   H
ATOM    446  HB1 ALA A  31     -17.156   2.942   0.867  0.00  0.00      C2   H
ATOM    447  HB2 ALA A  31     -18.764   2.784   0.162  0.00  0.00      C2   H
ATOM    448  HB3 ALA A  31     -17.936   1.362   0.903  0.00  0.00      C2   H
ATOM    449  N   ARG A  32     -19.249   2.007  -2.510  0.00  0.00      C2   N
ATOM    450  CA  ARG A  32     -20.190   1.719  -3.572  0.00  0.00      C2   C
ATOM    451  C   ARG A  32     -19.556   0.979  -4.755  0.00  0.00      C2   C
ATOM    452  O   ARG A  32     -20.031  -0.060  -5.227  0.00  0.00      C2   O
ATOM    453  CB  ARG A  32     -21.028   2.961  -3.973  0.00  0.00      C2   C
ATOM    454  CG  ARG A  32     -22.127   2.653  -4.971  0.00  0.00      C2   C
ATOM    455  CD  ARG A  32     -22.966   3.959  -5.171  0.00  0.00      C2   C
ATOM    456  NE  ARG A  32     -22.236   5.167  -5.606  0.00  0.00      C2   N
ATOM    457  CZ  ARG A  32     -22.098   6.232  -4.829  0.00  0.00      C2   C
ATOM    458  NH1 ARG A  32     -22.244   6.178  -3.478  0.00  0.00      C2   N
ATOM    459  NH2 ARG A  32     -21.630   7.335  -5.387  0.00  0.00      C2   N
ATOM    460  H   ARG A  32     -19.253   2.954  -2.158  0.00  0.00      C2   H
ATOM    461  HA  ARG A  32     -20.886   0.961  -3.213  0.00  0.00      C2   H
ATOM    462  HB3 ARG A  32     -20.383   3.824  -4.141  0.00  0.00      C2   H
ATOM    463  HB2 ARG A  32     -21.537   3.253  -3.054  0.00  0.00      C2   H
ATOM    464  HG3 ARG A  32     -22.773   1.892  -4.533  0.00  0.00      C2   H
ATOM    465  HG2 ARG A  32     -21.770   2.237  -5.913  0.00  0.00      C2   H
ATOM    466  HD3 ARG A  32     -23.743   4.086  -4.417  0.00  0.00      C2   H
ATOM    467  HD2 ARG A  32     -23.445   3.769  -6.132  0.00  0.00      C2   H
ATOM    468  HE  ARG A  32     -21.950   5.165  -6.575  0.00  0.00      C2   H
ATOM    469 HH12 ARG A  32     -22.507   6.978  -2.920  0.00  0.00      C2   H
ATOM    470 HH11 ARG A  32     -22.506   5.383  -2.913  0.00  0.00      C2   H
ATOM    471 HH22 ARG A  32     -21.513   8.171  -4.833  0.00  0.00      C2   H
ATOM    472 HH21 ARG A  32     -21.479   7.383  -6.385  0.00  0.00      C2   H
ATOM    473  N   GLU A  33     -18.430   1.531  -5.280  0.00  0.00      C2   N
ATOM    474  CA  GLU A  33     -17.718   1.082  -6.418  0.00  0.00      C2   C
ATOM    475  C   GLU A  33     -16.566   0.105  -5.999  0.00  0.00      C2   C
ATOM    476  O   GLU A  33     -15.522   0.525  -5.437  0.00  0.00      C2   O
ATOM    477  CB  GLU A  33     -17.238   2.312  -7.142  0.00  0.00      C2   C
ATOM    478  CG  GLU A  33     -18.292   3.365  -7.512  0.00  0.00      C2   C
ATOM    479  CD  GLU A  33     -17.948   4.641  -8.307  0.00  0.00      C2   C
ATOM    480  OE1 GLU A  33     -18.889   5.279  -8.776  0.00  0.00      C2   O
ATOM    481  OE2 GLU A  33     -16.752   5.000  -8.375  0.00  0.00      C2   O
ATOM    482  H   GLU A  33     -18.204   2.473  -4.993  0.00  0.00      C2   H
ATOM    483  HA  GLU A  33     -18.382   0.493  -7.050  0.00  0.00      C2   H
ATOM    484  HB3 GLU A  33     -16.890   1.915  -8.096  0.00  0.00      C2   H
ATOM    485  HB2 GLU A  33     -16.395   2.796  -6.648  0.00  0.00      C2   H
ATOM    486  HG3 GLU A  33     -18.838   3.673  -6.620  0.00  0.00      C2   H
ATOM    487  HG2 GLU A  33     -19.130   2.915  -8.044  0.00  0.00      C2   H
ATOM    488  N   VAL A  34     -16.698  -1.156  -6.412  0.00  0.00      C2   N
ATOM    489  CA  VAL A  34     -15.756  -2.276  -6.289  0.00  0.00      C2   C
ATOM    490  C   VAL A  34     -15.001  -2.295  -7.632  0.00  0.00      C2   C
ATOM    491  O   VAL A  34     -15.646  -2.389  -8.667  0.00  0.00      C2   O
ATOM    492  CB  VAL A  34     -16.533  -3.564  -6.064  0.00  0.00      C2   C
ATOM    493  CG1 VAL A  34     -15.762  -4.868  -6.218  0.00  0.00      C2   C
ATOM    494  CG2 VAL A  34     -17.354  -3.656  -4.725  0.00  0.00      C2   C
ATOM    495  H   VAL A  34     -17.486  -1.350  -7.014  0.00  0.00      C2   H
ATOM    496  HA  VAL A  34     -15.170  -2.122  -5.383  0.00  0.00      C2   H
ATOM    497  HB  VAL A  34     -17.135  -3.703  -6.962  0.00  0.00      C2   H
ATOM    498 HG11 VAL A  34     -16.420  -5.707  -5.992  0.00  0.00      C2   H
ATOM    499 HG12 VAL A  34     -15.375  -5.053  -7.220  0.00  0.00      C2   H
ATOM    500 HG13 VAL A  34     -15.024  -5.095  -5.448  0.00  0.00      C2   H
ATOM    501 HG21 VAL A  34     -16.691  -3.899  -3.894  0.00  0.00      C2   H
ATOM    502 HG22 VAL A  34     -17.846  -2.690  -4.616  0.00  0.00      C2   H
ATOM    503 HG23 VAL A  34     -18.110  -4.439  -4.780  0.00  0.00      C2   H
ATOM    504  N   LYS A  35     -13.728  -2.198  -7.581  0.00  0.00      C2   N
ATOM    505  CA  LYS A  35     -12.815  -2.248  -8.700  0.00  0.00      C2   C
ATOM    506  C   LYS A  35     -12.234  -3.615  -8.924  0.00  0.00      C2   C
ATOM    507  O   LYS A  35     -11.598  -4.102  -7.941  0.00  0.00      C2   O
ATOM    508  CB  LYS A  35     -11.775  -1.187  -8.471  0.00  0.00      C2   C
ATOM    509  CG  LYS A  35     -12.344   0.296  -8.358  0.00  0.00      C2   C
ATOM    510  CD  LYS A  35     -11.224   1.272  -8.688  0.00  0.00      C2   C
ATOM    511  CE  LYS A  35     -11.372   2.630  -7.972  0.00  0.00      C2   C
ATOM    512  NZ  LYS A  35     -10.244   3.506  -8.258  0.00  0.00      C2   N
ATOM    513  H   LYS A  35     -13.158  -2.026  -6.765  0.00  0.00      C2   H
ATOM    514  HA  LYS A  35     -13.289  -1.944  -9.634  0.00  0.00      C2   H
ATOM    515  HB3 LYS A  35     -10.981  -1.289  -9.210  0.00  0.00      C2   H
ATOM    516  HB2 LYS A  35     -11.170  -1.376  -7.584  0.00  0.00      C2   H
ATOM    517  HG3 LYS A  35     -12.787   0.460  -7.376  0.00  0.00      C2   H
ATOM    518  HG2 LYS A  35     -13.137   0.505  -9.075  0.00  0.00      C2   H
ATOM    519  HD3 LYS A  35     -11.168   1.536  -9.744  0.00  0.00      C2   H
ATOM    520  HD2 LYS A  35     -10.279   0.758  -8.508  0.00  0.00      C2   H
ATOM    521  HE3 LYS A  35     -11.347   2.528  -6.887  0.00  0.00      C2   H
ATOM    522  HE2 LYS A  35     -12.302   3.124  -8.254  0.00  0.00      C2   H
ATOM    523  HZ1 LYS A  35      -9.378   3.076  -7.965  0.00  0.00      C2   H
ATOM    524  HZ2 LYS A  35     -10.182   3.653  -9.255  0.00  0.00      C2   H
ATOM    525  HZ3 LYS A  35     -10.347   4.451  -7.917  0.00  0.00      C2   H
ATOM    526  N   LEU A  36     -12.502  -4.210 -10.065  0.00  0.00      C2   N
ATOM    527  CA  LEU A  36     -12.106  -5.518 -10.606  0.00  0.00      C2   C
ATOM    528  C   LEU A  36     -11.346  -5.218 -11.905  0.00  0.00      C2   C
ATOM    529  O   LEU A  36     -11.647  -4.244 -12.558  0.00  0.00      C2   O
ATOM    530  CB  LEU A  36     -13.418  -6.059 -11.070  0.00  0.00      C2   C
ATOM    531  CG  LEU A  36     -14.244  -6.543  -9.898  0.00  0.00      C2   C
ATOM    532  CD1 LEU A  36     -15.616  -7.062 -10.333  0.00  0.00      C2   C
ATOM    533  CD2 LEU A  36     -13.553  -7.483  -8.899  0.00  0.00      C2   C
ATOM    534  H   LEU A  36     -12.984  -3.716 -10.802  0.00  0.00      C2   H
ATOM    535  HA  LEU A  36     -11.481  -6.233 -10.072  0.00  0.00      C2   H
ATOM    536  HB3 LEU A  36     -13.130  -6.936 -11.650  0.00  0.00      C2   H
ATOM    537  HB2 LEU A  36     -14.073  -5.346 -11.571  0.00  0.00      C2   H
ATOM    538  HG  LEU A  36     -14.432  -5.647  -9.305  0.00  0.00      C2   H
ATOM    539 HD11 LEU A  36     -15.961  -7.829  -9.638  0.00  0.00      C2   H
ATOM    540 HD12 LEU A  36     -16.410  -6.329 -10.191  0.00  0.00      C2   H
ATOM    541 HD13 LEU A  36     -15.654  -7.425 -11.360  0.00  0.00      C2   H
ATOM    542 HD21 LEU A  36     -13.147  -8.373  -9.379  0.00  0.00      C2   H
ATOM    543 HD22 LEU A  36     -12.728  -7.012  -8.364  0.00  0.00      C2   H
ATOM    544 HD23 LEU A  36     -14.244  -7.986  -8.223  0.00  0.00      C2   H
ATOM    545  N   LEU A  37     -10.368  -6.014 -12.324  0.00  0.00      C2   N
ATOM    546  CA  LEU A  37      -9.702  -5.888 -13.682  0.00  0.00      C2   C
ATOM    547  C   LEU A  37     -10.328  -6.941 -14.536  0.00  0.00      C2   C
ATOM    548  O   LEU A  37     -10.799  -7.983 -14.063  0.00  0.00      C2   O
ATOM    549  CB  LEU A  37      -8.125  -6.221 -13.437  0.00  0.00      C2   C
ATOM    550  CG  LEU A  37      -7.261  -6.159 -14.693  0.00  0.00      C2   C
ATOM    551  CD1 LEU A  37      -7.322  -4.655 -15.193  0.00  0.00      C2   C
ATOM    552  CD2 LEU A  37      -5.746  -6.607 -14.451  0.00  0.00      C2   C
ATOM    553  H   LEU A  37      -9.989  -6.773 -11.777  0.00  0.00      C2   H
ATOM    554  HA  LEU A  37      -9.897  -4.899 -14.096  0.00  0.00      C2   H
ATOM    555  HB3 LEU A  37      -8.052  -7.191 -12.946  0.00  0.00      C2   H
ATOM    556  HB2 LEU A  37      -7.768  -5.478 -12.725  0.00  0.00      C2   H
ATOM    557  HG  LEU A  37      -7.607  -6.846 -15.465  0.00  0.00      C2   H
ATOM    558 HD11 LEU A  37      -7.780  -4.612 -16.181  0.00  0.00      C2   H
ATOM    559 HD12 LEU A  37      -7.725  -3.870 -14.553  0.00  0.00      C2   H
ATOM    560 HD13 LEU A  37      -6.313  -4.258 -15.305  0.00  0.00      C2   H
ATOM    561 HD21 LEU A  37      -5.456  -5.948 -13.633  0.00  0.00      C2   H
ATOM    562 HD22 LEU A  37      -5.611  -7.558 -13.934  0.00  0.00      C2   H
ATOM    563 HD23 LEU A  37      -4.953  -6.499 -15.190  0.00  0.00      C2   H
ATOM    564  N   LEU A  38     -10.321  -6.791 -15.879  0.00  0.00      C2   N
ATOM    565  CA  LEU A  38     -10.967  -7.789 -16.764  0.00  0.00      C2   C
ATOM    566  C   LEU A  38      -9.885  -8.061 -17.858  0.00  0.00      C2   C
ATOM    567  O   LEU A  38      -9.441  -7.131 -18.479  0.00  0.00      C2   O
ATOM    568  CB  LEU A  38     -12.281  -7.281 -17.246  0.00  0.00      C2   C
ATOM    569  CG  LEU A  38     -12.786  -7.812 -18.631  0.00  0.00      C2   C
ATOM    570  CD1 LEU A  38     -12.978  -9.343 -18.789  0.00  0.00      C2   C
ATOM    571  CD2 LEU A  38     -14.181  -7.288 -18.884  0.00  0.00      C2   C
ATOM    572  H   LEU A  38      -9.945  -5.958 -16.309  0.00  0.00      C2   H
ATOM    573  HA  LEU A  38     -11.174  -8.737 -16.269  0.00  0.00      C2   H
ATOM    574  HB3 LEU A  38     -12.396  -6.202 -17.350  0.00  0.00      C2   H
ATOM    575  HB2 LEU A  38     -13.097  -7.618 -16.606  0.00  0.00      C2   H
ATOM    576  HG  LEU A  38     -12.087  -7.562 -19.429  0.00  0.00      C2   H
ATOM    577 HD11 LEU A  38     -13.937  -9.753 -19.105  0.00  0.00      C2   H
ATOM    578 HD12 LEU A  38     -12.120  -9.823 -19.260  0.00  0.00      C2   H
ATOM    579 HD13 LEU A  38     -12.910  -9.691 -17.758  0.00  0.00      C2   H
ATOM    580 HD21 LEU A  38     -15.026  -7.826 -18.455  0.00  0.00      C2   H
ATOM    581 HD22 LEU A  38     -14.387  -6.287 -18.506  0.00  0.00      C2   H
ATOM    582 HD23 LEU A  38     -14.499  -7.127 -19.914  0.00  0.00      C2   H
ATOM    583  N   LEU A  39      -9.581  -9.382 -17.992  0.00  0.00      C2   N
ATOM    584  CA  LEU A  39      -8.690  -9.947 -18.942  0.00  0.00      C2   C
ATOM    585  C   LEU A  39      -9.298 -10.904 -19.942  0.00  0.00      C2   C
ATOM    586  O   LEU A  39     -10.302 -11.491 -19.635  0.00  0.00      C2   O
ATOM    587  CB  LEU A  39      -7.509 -10.545 -18.210  0.00  0.00      C2   C
ATOM    588  CG  LEU A  39      -6.694  -9.685 -17.209  0.00  0.00      C2   C
ATOM    589  CD1 LEU A  39      -5.647 -10.614 -16.478  0.00  0.00      C2   C
ATOM    590  CD2 LEU A  39      -6.012  -8.444 -17.978  0.00  0.00      C2   C
ATOM    591  H   LEU A  39     -10.009 -10.050 -17.367  0.00  0.00      C2   H
ATOM    592  HA  LEU A  39      -8.397  -9.135 -19.608  0.00  0.00      C2   H
ATOM    593  HB3 LEU A  39      -6.796 -10.919 -18.945  0.00  0.00      C2   H
ATOM    594  HB2 LEU A  39      -7.903 -11.458 -17.765  0.00  0.00      C2   H
ATOM    595  HG  LEU A  39      -7.238  -9.331 -16.333  0.00  0.00      C2   H
ATOM    596 HD11 LEU A  39      -6.133 -11.572 -16.296  0.00  0.00      C2   H
ATOM    597 HD12 LEU A  39      -4.836 -10.909 -17.144  0.00  0.00      C2   H
ATOM    598 HD13 LEU A  39      -5.174 -10.166 -15.603  0.00  0.00      C2   H
ATOM    599 HD21 LEU A  39      -4.978  -8.201 -17.736  0.00  0.00      C2   H
ATOM    600 HD22 LEU A  39      -6.108  -8.718 -19.029  0.00  0.00      C2   H
ATOM    601 HD23 LEU A  39      -6.563  -7.521 -17.796  0.00  0.00      C2   H
ATOM    602  N   GLY A  40      -8.582 -11.114 -21.044  0.00  0.00      C2   N
ATOM    603  CA  GLY A  40      -8.983 -12.163 -21.941  0.00  0.00      C2   C
ATOM    604  C   GLY A  40      -8.142 -11.908 -23.251  0.00  0.00      C2   C
ATOM    605  O   GLY A  40      -7.839 -10.768 -23.611  0.00  0.00      C2   O
ATOM    606  H   GLY A  40      -7.862 -10.488 -21.375  0.00  0.00      C2   H
ATOM    607  HA3 GLY A  40     -10.047 -12.067 -22.154  0.00  0.00      C2   H
ATOM    608  HA2 GLY A  40      -8.630 -13.172 -21.726  0.00  0.00      C2   H
ATOM    609  N   ALA A  41      -7.822 -13.008 -23.928  0.00  0.00      C2   N
ATOM    610  CA  ALA A  41      -7.268 -13.135 -25.274  0.00  0.00      C2   C
ATOM    611  C   ALA A  41      -8.178 -12.852 -26.397  0.00  0.00      C2   C
ATOM    612  O   ALA A  41      -9.305 -12.359 -26.239  0.00  0.00      C2   O
ATOM    613  CB  ALA A  41      -6.714 -14.529 -25.332  0.00  0.00      C2   C
ATOM    614  H   ALA A  41      -8.152 -13.867 -23.511  0.00  0.00      C2   H
ATOM    615  HA  ALA A  41      -6.371 -12.539 -25.437  0.00  0.00      C2   H
ATOM    616  HB1 ALA A  41      -7.500 -15.284 -25.332  0.00  0.00      C2   H
ATOM    617  HB2 ALA A  41      -5.948 -14.857 -26.035  0.00  0.00      C2   H
ATOM    618  HB3 ALA A  41      -6.151 -14.702 -24.414  0.00  0.00      C2   H
ATOM    619  N   GLY A  42      -7.810 -13.150 -27.660  0.00  0.00      C2   N
ATOM    620  CA  GLY A  42      -8.604 -12.889 -28.837  0.00  0.00      C2   C
ATOM    621  C   GLY A  42      -9.790 -13.903 -28.910  0.00  0.00      C2   C
ATOM    622  O   GLY A  42      -9.561 -15.066 -28.566  0.00  0.00      C2   O
ATOM    623  H   GLY A  42      -6.974 -13.711 -27.741  0.00  0.00      C2   H
ATOM    624  HA3 GLY A  42      -8.068 -13.021 -29.776  0.00  0.00      C2   H
ATOM    625  HA2 GLY A  42      -9.000 -11.874 -28.811  0.00  0.00      C2   H
ATOM    626  N   GLU A  43     -10.972 -13.462 -29.387  0.00  0.00      C2   N
ATOM    627  CA  GLU A  43     -12.292 -14.202 -29.496  0.00  0.00      C2   C
ATOM    628  C   GLU A  43     -12.577 -15.035 -28.204  0.00  0.00      C2   C
ATOM    629  O   GLU A  43     -12.875 -16.242 -28.224  0.00  0.00      C2   O
ATOM    630  CB  GLU A  43     -12.336 -15.088 -30.751  0.00  0.00      C2   C
ATOM    631  CG  GLU A  43     -12.048 -14.403 -32.076  0.00  0.00      C2   C
ATOM    632  CD  GLU A  43     -13.111 -13.391 -32.387  0.00  0.00      C2   C
ATOM    633  OE1 GLU A  43     -12.699 -12.217 -32.543  0.00  0.00      C2   O
ATOM    634  OE2 GLU A  43     -14.257 -13.777 -32.582  0.00  0.00      C2   O
ATOM    635  H   GLU A  43     -10.985 -12.478 -29.615  0.00  0.00      C2   H
ATOM    636  HA  GLU A  43     -13.130 -13.505 -29.504  0.00  0.00      C2   H
ATOM    637  HB3 GLU A  43     -13.369 -15.437 -30.736  0.00  0.00      C2   H
ATOM    638  HB2 GLU A  43     -11.835 -16.051 -30.651  0.00  0.00      C2   H
ATOM    639  HG3 GLU A  43     -11.928 -15.025 -32.963  0.00  0.00      C2   H
ATOM    640  HG2 GLU A  43     -11.067 -13.961 -31.902  0.00  0.00      C2   H
ATOM    641  N   SER A  44     -12.495 -14.346 -27.007  0.00  0.00      C2   N
ATOM    642  CA  SER A  44     -12.534 -15.002 -25.711  0.00  0.00      C2   C
ATOM    643  C   SER A  44     -14.013 -14.973 -25.153  0.00  0.00      C2   C
ATOM    644  O   SER A  44     -14.299 -15.561 -24.093  0.00  0.00      C2   O
ATOM    645  CB  SER A  44     -11.683 -14.111 -24.714  0.00  0.00      C2   C
ATOM    646  OG  SER A  44     -11.995 -12.738 -24.693  0.00  0.00      C2   O
ATOM    647  H   SER A  44     -12.702 -13.358 -27.048  0.00  0.00      C2   H
ATOM    648  HA  SER A  44     -12.217 -16.045 -25.727  0.00  0.00      C2   H
ATOM    649  HB3 SER A  44     -10.622 -14.229 -24.938  0.00  0.00      C2   H
ATOM    650  HB2 SER A  44     -11.797 -14.327 -23.652  0.00  0.00      C2   H
ATOM    651  HG  SER A  44     -11.398 -12.433 -25.381  0.00  0.00      C2   H
ATOM    652  N   GLY A  45     -14.803 -14.096 -25.755  0.00  0.00      C2   N
ATOM    653  CA  GLY A  45     -16.044 -13.589 -25.211  0.00  0.00      C2   C
ATOM    654  C   GLY A  45     -15.800 -12.450 -24.191  0.00  0.00      C2   C
ATOM    655  O   GLY A  45     -16.772 -12.033 -23.545  0.00  0.00      C2   O
ATOM    656  H   GLY A  45     -14.431 -13.607 -26.556  0.00  0.00      C2   H
ATOM    657  HA3 GLY A  45     -16.663 -14.418 -24.866  0.00  0.00      C2   H
ATOM    658  HA2 GLY A  45     -16.598 -13.175 -26.054  0.00  0.00      C2   H
ATOM    659  N   LYS A  46     -14.654 -11.778 -24.219  0.00  0.00      C2   N
ATOM    660  CA  LYS A  46     -14.441 -10.491 -23.480  0.00  0.00      C2   C
ATOM    661  C   LYS A  46     -15.299  -9.364 -24.069  0.00  0.00      C2   C
ATOM    662  O   LYS A  46     -15.806  -8.516 -23.320  0.00  0.00      C2   O
ATOM    663  CB  LYS A  46     -12.986 -10.100 -23.305  0.00  0.00      C2   C
ATOM    664  CG  LYS A  46     -12.736  -8.674 -22.712  0.00  0.00      C2   C
ATOM    665  CD  LYS A  46     -11.259  -8.461 -22.433  0.00  0.00      C2   C
ATOM    666  CE  LYS A  46     -10.156  -8.298 -23.461  0.00  0.00      C2   C
ATOM    667  NZ  LYS A  46     -10.248  -7.024 -24.130  0.00  0.00      C2   N
ATOM    668  H   LYS A  46     -13.765 -12.175 -24.488  0.00  0.00      C2   H
ATOM    669  HA  LYS A  46     -14.829 -10.704 -22.484  0.00  0.00      C2   H
ATOM    670  HB3 LYS A  46     -12.434 -10.131 -24.244  0.00  0.00      C2   H
ATOM    671  HB2 LYS A  46     -12.495 -10.823 -22.653  0.00  0.00      C2   H
ATOM    672  HG3 LYS A  46     -13.384  -8.474 -21.858  0.00  0.00      C2   H
ATOM    673  HG2 LYS A  46     -12.976  -8.015 -23.546  0.00  0.00      C2   H
ATOM    674  HD3 LYS A  46     -10.992  -9.293 -21.782  0.00  0.00      C2   H
ATOM    675  HD2 LYS A  46     -11.191  -7.770 -21.593  0.00  0.00      C2   H
ATOM    676  HE3 LYS A  46     -10.162  -9.132 -24.163  0.00  0.00      C2   H
ATOM    677  HE2 LYS A  46      -9.161  -8.363 -23.020  0.00  0.00      C2   H
ATOM    678  HZ1 LYS A  46      -9.607  -7.084 -24.908  0.00  0.00      C2   H
ATOM    679  HZ2 LYS A  46     -11.050  -6.987 -24.743  0.00  0.00      C2   H
ATOM    680  HZ3 LYS A  46     -10.124  -6.213 -23.541  0.00  0.00      C2   H
ATOM    681  N   SER A  47     -15.688  -9.482 -25.390  0.00  0.00      C2   N
ATOM    682  CA  SER A  47     -16.585  -8.491 -26.108  0.00  0.00      C2   C
ATOM    683  C   SER A  47     -17.992  -8.693 -25.557  0.00  0.00      C2   C
ATOM    684  O   SER A  47     -18.567  -7.721 -25.066  0.00  0.00      C2   O
ATOM    685  CB  SER A  47     -16.357  -8.526 -27.615  0.00  0.00      C2   C
ATOM    686  OG  SER A  47     -15.988  -9.840 -27.990  0.00  0.00      C2   O
ATOM    687  H   SER A  47     -15.201 -10.165 -25.953  0.00  0.00      C2   H
ATOM    688  HA  SER A  47     -16.289  -7.528 -25.693  0.00  0.00      C2   H
ATOM    689  HB3 SER A  47     -15.527  -7.943 -28.014  0.00  0.00      C2   H
ATOM    690  HB2 SER A  47     -17.287  -8.248 -28.112  0.00  0.00      C2   H
ATOM    691  HG  SER A  47     -16.248 -10.075 -28.884  0.00  0.00      C2   H
ATOM    692  N   THR A  48     -18.493  -9.905 -25.526  0.00  0.00      C2   N
ATOM    693  CA  THR A  48     -19.869 -10.133 -25.159  0.00  0.00      C2   C
ATOM    694  C   THR A  48     -20.119 -10.204 -23.642  0.00  0.00      C2   C
ATOM    695  O   THR A  48     -21.312 -10.128 -23.300  0.00  0.00      C2   O
ATOM    696  CB  THR A  48     -20.339 -11.517 -25.894  0.00  0.00      C2   C
ATOM    697  OG1 THR A  48     -19.531 -12.527 -25.407  0.00  0.00      C2   O
ATOM    698  CG2 THR A  48     -20.061 -11.558 -27.418  0.00  0.00      C2   C
ATOM    699  H   THR A  48     -17.928 -10.654 -25.901  0.00  0.00      C2   H
ATOM    700  HA  THR A  48     -20.465  -9.262 -25.433  0.00  0.00      C2   H
ATOM    701  HB  THR A  48     -21.363 -11.850 -25.727  0.00  0.00      C2   H
ATOM    702  HG1 THR A  48     -19.834 -12.810 -24.542  0.00  0.00      C2   H
ATOM    703 HG21 THR A  48     -20.373 -10.574 -27.770  0.00  0.00      C2   H
ATOM    704 HG22 THR A  48     -19.004 -11.614 -27.678  0.00  0.00      C2   H
ATOM    705 HG23 THR A  48     -20.625 -12.366 -27.885  0.00  0.00      C2   H
ATOM    706  N   ILE A  49     -19.199 -10.415 -22.715  0.00  0.00      C2   N
ATOM    707  CA  ILE A  49     -19.360 -10.654 -21.270  0.00  0.00      C2   C
ATOM    708  C   ILE A  49     -20.160  -9.510 -20.552  0.00  0.00      C2   C
ATOM    709  O   ILE A  49     -21.045  -9.788 -19.705  0.00  0.00      C2   O
ATOM    710  CB  ILE A  49     -18.010 -10.798 -20.436  0.00  0.00      C2   C
ATOM    711  CG1 ILE A  49     -18.208 -11.343 -18.978  0.00  0.00      C2   C
ATOM    712  CG2 ILE A  49     -17.027  -9.589 -20.462  0.00  0.00      C2   C
ATOM    713  CD1 ILE A  49     -17.038 -12.208 -18.433  0.00  0.00      C2   C
ATOM    714  H   ILE A  49     -18.294 -10.591 -23.129  0.00  0.00      C2   H
ATOM    715  HA  ILE A  49     -19.943 -11.575 -21.282  0.00  0.00      C2   H
ATOM    716  HB  ILE A  49     -17.452 -11.556 -20.985  0.00  0.00      C2   H
ATOM    717 HG13 ILE A  49     -19.136 -11.914 -19.017  0.00  0.00      C2   H
ATOM    718 HG12 ILE A  49     -18.315 -10.492 -18.305  0.00  0.00      C2   H
ATOM    719 HG21 ILE A  49     -16.017  -9.920 -20.703  0.00  0.00      C2   H
ATOM    720 HG22 ILE A  49     -17.226  -8.977 -21.341  0.00  0.00      C2   H
ATOM    721 HG23 ILE A  49     -16.964  -8.901 -19.618  0.00  0.00      C2   H
ATOM    722 HD11 ILE A  49     -16.915 -13.192 -18.885  0.00  0.00      C2   H
ATOM    723 HD12 ILE A  49     -16.140 -11.591 -18.402  0.00  0.00      C2   H
ATOM    724 HD13 ILE A  49     -17.205 -12.479 -17.391  0.00  0.00      C2   H
ATOM    725  N   VAL A  50     -19.982  -8.238 -20.923  0.00  0.00      C2   N
ATOM    726  CA  VAL A  50     -20.765  -7.093 -20.394  0.00  0.00      C2   C
ATOM    727  C   VAL A  50     -22.322  -7.276 -20.572  0.00  0.00      C2   C
ATOM    728  O   VAL A  50     -23.117  -6.811 -19.788  0.00  0.00      C2   O
ATOM    729  CB  VAL A  50     -20.263  -5.698 -20.982  0.00  0.00      C2   C
ATOM    730  CG1 VAL A  50     -20.505  -5.481 -22.523  0.00  0.00      C2   C
ATOM    731  CG2 VAL A  50     -20.665  -4.481 -20.280  0.00  0.00      C2   C
ATOM    732  H   VAL A  50     -19.292  -8.094 -21.646  0.00  0.00      C2   H
ATOM    733  HA  VAL A  50     -20.580  -6.981 -19.326  0.00  0.00      C2   H
ATOM    734  HB  VAL A  50     -19.202  -5.718 -20.733  0.00  0.00      C2   H
ATOM    735 HG11 VAL A  50     -20.340  -6.347 -23.164  0.00  0.00      C2   H
ATOM    736 HG12 VAL A  50     -21.535  -5.133 -22.594  0.00  0.00      C2   H
ATOM    737 HG13 VAL A  50     -19.821  -4.766 -22.980  0.00  0.00      C2   H
ATOM    738 HG21 VAL A  50     -21.746  -4.431 -20.414  0.00  0.00      C2   H
ATOM    739 HG22 VAL A  50     -20.414  -4.623 -19.229  0.00  0.00      C2   H
ATOM    740 HG23 VAL A  50     -20.197  -3.602 -20.724  0.00  0.00      C2   H
ATOM    741  N   LYS A  51     -22.735  -7.940 -21.636  0.00  0.00      C2   N
ATOM    742  CA  LYS A  51     -24.109  -8.210 -21.993  0.00  0.00      C2   C
ATOM    743  C   LYS A  51     -24.737  -9.334 -21.188  0.00  0.00      C2   C
ATOM    744  O   LYS A  51     -25.929  -9.344 -20.907  0.00  0.00      C2   O
ATOM    745  CB  LYS A  51     -24.158  -8.510 -23.454  0.00  0.00      C2   C
ATOM    746  CG  LYS A  51     -23.699  -7.254 -24.391  0.00  0.00      C2   C
ATOM    747  CD  LYS A  51     -23.880  -7.574 -25.863  0.00  0.00      C2   C
ATOM    748  CE  LYS A  51     -23.170  -6.428 -26.707  0.00  0.00      C2   C
ATOM    749  NZ  LYS A  51     -23.499  -6.573 -28.126  0.00  0.00      C2   N
ATOM    750  H   LYS A  51     -22.007  -8.439 -22.126  0.00  0.00      C2   H
ATOM    751  HA  LYS A  51     -24.583  -7.273 -21.702  0.00  0.00      C2   H
ATOM    752  HB3 LYS A  51     -25.192  -8.716 -23.728  0.00  0.00      C2   H
ATOM    753  HB2 LYS A  51     -23.580  -9.384 -23.756  0.00  0.00      C2   H
ATOM    754  HG3 LYS A  51     -22.663  -6.952 -24.234  0.00  0.00      C2   H
ATOM    755  HG2 LYS A  51     -24.185  -6.330 -24.077  0.00  0.00      C2   H
ATOM    756  HD3 LYS A  51     -24.953  -7.618 -26.054  0.00  0.00      C2   H
ATOM    757  HD2 LYS A  51     -23.427  -8.550 -26.033  0.00  0.00      C2   H
ATOM    758  HE3 LYS A  51     -22.081  -6.397 -26.667  0.00  0.00      C2   H
ATOM    759  HE2 LYS A  51     -23.614  -5.486 -26.385  0.00  0.00      C2   H
ATOM    760  HZ1 LYS A  51     -23.127  -7.420 -28.531  0.00  0.00      C2   H
ATOM    761  HZ2 LYS A  51     -24.494  -6.444 -28.246  0.00  0.00      C2   H
ATOM    762  HZ3 LYS A  51     -23.093  -5.762 -28.568  0.00  0.00      C2   H
ATOM    763  N   GLN A  52     -23.854 -10.176 -20.634  0.00  0.00      C2   N
ATOM    764  CA  GLN A  52     -24.237 -11.294 -19.769  0.00  0.00      C2   C
ATOM    765  C   GLN A  52     -24.372 -10.872 -18.321  0.00  0.00      C2   C
ATOM    766  O   GLN A  52     -25.031 -11.518 -17.592  0.00  0.00      C2   O
ATOM    767  CB  GLN A  52     -23.351 -12.556 -19.952  0.00  0.00      C2   C
ATOM    768  CG  GLN A  52     -23.264 -13.163 -21.349  0.00  0.00      C2   C
ATOM    769  CD  GLN A  52     -24.665 -13.316 -21.976  0.00  0.00      C2   C
ATOM    770  OE1 GLN A  52     -25.143 -12.487 -22.786  0.00  0.00      C2   O
ATOM    771  NE2 GLN A  52     -25.441 -14.280 -21.487  0.00  0.00      C2   N
ATOM    772  H   GLN A  52     -22.882 -10.055 -20.881  0.00  0.00      C2   H
ATOM    773  HA  GLN A  52     -25.191 -11.654 -20.155  0.00  0.00      C2   H
ATOM    774  HB3 GLN A  52     -23.692 -13.326 -19.259  0.00  0.00      C2   H
ATOM    775  HB2 GLN A  52     -22.398 -12.419 -19.439  0.00  0.00      C2   H
ATOM    776  HG3 GLN A  52     -22.627 -14.048 -21.368  0.00  0.00      C2   H
ATOM    777  HG2 GLN A  52     -22.770 -12.523 -22.080  0.00  0.00      C2   H
ATOM    778 HE22 GLN A  52     -26.332 -14.429 -21.938  0.00  0.00      C2   H
ATOM    779 HE21 GLN A  52     -25.259 -14.998 -20.800  0.00  0.00      C2   H
ATOM    780  N   MET A  53     -23.714  -9.801 -17.884  0.00  0.00      C2   N
ATOM    781  CA  MET A  53     -23.785  -9.150 -16.569  0.00  0.00      C2   C
ATOM    782  C   MET A  53     -24.990  -8.125 -16.552  0.00  0.00      C2   C
ATOM    783  O   MET A  53     -25.415  -7.835 -15.458  0.00  0.00      C2   O
ATOM    784  CB  MET A  53     -22.440  -8.436 -16.229  0.00  0.00      C2   C
ATOM    785  CG  MET A  53     -21.162  -9.384 -16.302  0.00  0.00      C2   C
ATOM    786  SD  MET A  53     -21.046 -10.675 -14.963  0.00  0.00      C2   S
ATOM    787  CE  MET A  53     -19.171 -10.759 -14.776  0.00  0.00      C2   C
ATOM    788  H   MET A  53     -23.207  -9.183 -18.502  0.00  0.00      C2   H
ATOM    789  HA  MET A  53     -23.938  -9.896 -15.789  0.00  0.00      C2   H
ATOM    790  HB3 MET A  53     -22.472  -8.023 -15.220  0.00  0.00      C2   H
ATOM    791  HB2 MET A  53     -22.319  -7.526 -16.817  0.00  0.00      C2   H
ATOM    792  HG3 MET A  53     -20.257  -8.780 -16.244  0.00  0.00      C2   H
ATOM    793  HG2 MET A  53     -21.024  -9.901 -17.251  0.00  0.00      C2   H
ATOM    794  HE1 MET A  53     -18.640 -11.126 -15.655  0.00  0.00      C2   H
ATOM    795  HE2 MET A  53     -18.898  -9.715 -14.617  0.00  0.00      C2   H
ATOM    796  HE3 MET A  53     -18.746 -11.426 -14.026  0.00  0.00      C2   H
ATOM    797  N   LYS A  54     -25.495  -7.736 -17.744  0.00  0.00      C2   N
ATOM    798  CA  LYS A  54     -26.460  -6.624 -18.042  0.00  0.00      C2   C
ATOM    799  C   LYS A  54     -25.843  -5.270 -17.723  0.00  0.00      C2   C
ATOM    800  O   LYS A  54     -26.425  -4.473 -16.983  0.00  0.00      C2   O
ATOM    801  CB  LYS A  54     -27.978  -6.841 -17.534  0.00  0.00      C2   C
ATOM    802  CG  LYS A  54     -28.812  -7.813 -18.374  0.00  0.00      C2   C
ATOM    803  CD  LYS A  54     -30.107  -8.346 -17.847  0.00  0.00      C2   C
ATOM    804  CE  LYS A  54     -30.678  -9.496 -18.721  0.00  0.00      C2   C
ATOM    805  NZ  LYS A  54     -32.017  -9.802 -18.285  0.00  0.00      C2   N
ATOM    806  H   LYS A  54     -25.033  -8.158 -18.537  0.00  0.00      C2   H
ATOM    807  HA  LYS A  54     -26.539  -6.509 -19.123  0.00  0.00      C2   H
ATOM    808  HB3 LYS A  54     -28.452  -5.861 -17.589  0.00  0.00      C2   H
ATOM    809  HB2 LYS A  54     -27.972  -7.157 -16.491  0.00  0.00      C2   H
ATOM    810  HG3 LYS A  54     -28.204  -8.711 -18.270  0.00  0.00      C2   H
ATOM    811  HG2 LYS A  54     -28.752  -7.593 -19.440  0.00  0.00      C2   H
ATOM    812  HD3 LYS A  54     -30.798  -7.551 -17.566  0.00  0.00      C2   H
ATOM    813  HD2 LYS A  54     -29.944  -8.774 -16.857  0.00  0.00      C2   H
ATOM    814  HE3 LYS A  54     -30.076 -10.399 -18.618  0.00  0.00      C2   H
ATOM    815  HE2 LYS A  54     -30.808  -9.161 -19.750  0.00  0.00      C2   H
ATOM    816  HZ1 LYS A  54     -32.112 -10.043 -17.309  0.00  0.00      C2   H
ATOM    817  HZ2 LYS A  54     -32.740  -9.180 -18.616  0.00  0.00      C2   H
ATOM    818  HZ3 LYS A  54     -32.312 -10.706 -18.626  0.00  0.00      C2   H
ATOM    819  N   NMA A  54     -24.616  -4.991 -18.226  0.00  0.00      C2   N
ATOM    820  CA  NMA A  54     -23.845  -3.795 -17.881  0.00  0.00      C2   C
ATOM    821  H   NMA A  54     -24.157  -5.711 -18.766  0.00  0.00      C2   H
ATOM    822  1HA NMA A  54     -22.762  -3.920 -17.872  0.00  0.00      C2   H
ATOM    823  2HA NMA A  54     -24.070  -3.068 -18.661  0.00  0.00      C2   H
ATOM    824  3HA NMA A  54     -24.071  -3.444 -16.874  0.00  0.00      C2   H
ATOM    825  CH3 ACE A 180      -5.394  -1.591 -30.260  0.00  0.00      C2   C
ATOM    826  C   ACE A 180      -5.393  -0.166 -29.693  0.00  0.00      C2   C
ATOM    827  O   ACE A 180      -5.063   0.013 -28.518  0.00  0.00      C2   O
ATOM    828  1H  ACE A 180      -4.788  -2.385 -29.823  0.00  0.00      C2   H
ATOM    829  2H  ACE A 180      -6.438  -1.890 -30.354  0.00  0.00      C2   H
ATOM    830  3H  ACE A 180      -5.090  -1.478 -31.301  0.00  0.00      C2   H
ATOM    831  N   THR A 181      -5.844   0.805 -30.454  0.00  0.00      C2   N
ATOM    832  CA  THR A 181      -5.681   2.214 -30.113  0.00  0.00      C2   C
ATOM    833  C   THR A 181      -6.699   2.591 -29.005  0.00  0.00      C2   C
ATOM    834  O   THR A 181      -6.402   3.559 -28.332  0.00  0.00      C2   O
ATOM    835  CB  THR A 181      -6.025   3.208 -31.342  0.00  0.00      C2   C
ATOM    836  OG1 THR A 181      -7.373   3.101 -31.793  0.00  0.00      C2   O
ATOM    837  CG2 THR A 181      -5.126   2.847 -32.610  0.00  0.00      C2   C
ATOM    838  H1  THR A 181      -6.384   0.573 -31.275  0.00  0.00      C2   H
ATOM    839  HA  THR A 181      -4.671   2.341 -29.724  0.00  0.00      C2   H
ATOM    840  HB  THR A 181      -5.630   4.187 -31.070  0.00  0.00      C2   H
ATOM    841  HG1 THR A 181      -7.890   3.734 -31.289  0.00  0.00      C2   H
ATOM    842 HG21 THR A 181      -5.337   1.836 -32.959  0.00  0.00      C2   H
ATOM    843 HG22 THR A 181      -5.223   3.540 -33.446  0.00  0.00      C2   H
ATOM    844 HG23 THR A 181      -4.060   2.868 -32.381  0.00  0.00      C2   H
ATOM    845  N   THR A 182      -7.624   1.697 -28.726  0.00  0.00      C2   N
ATOM    846  CA  THR A 182      -8.650   1.876 -27.679  0.00  0.00      C2   C
ATOM    847  C   THR A 182      -8.087   1.538 -26.230  0.00  0.00      C2   C
ATOM    848  O   THR A 182      -7.648   0.430 -25.947  0.00  0.00      C2   O
ATOM    849  CB  THR A 182      -9.946   1.072 -27.939  0.00  0.00      C2   C
ATOM    850  OG1 THR A 182     -10.406   1.351 -29.302  0.00  0.00      C2   O
ATOM    851  CG2 THR A 182     -11.110   1.267 -27.012  0.00  0.00      C2   C
ATOM    852  H   THR A 182      -7.474   0.823 -29.209  0.00  0.00      C2   H
ATOM    853  HA  THR A 182      -8.942   2.925 -27.693  0.00  0.00      C2   H
ATOM    854  HB  THR A 182      -9.788   0.003 -28.077  0.00  0.00      C2   H
ATOM    855  HG1 THR A 182     -10.096   0.644 -29.872  0.00  0.00      C2   H
ATOM    856 HG21 THR A 182     -11.710   2.152 -27.224  0.00  0.00      C2   H
ATOM    857 HG22 THR A 182     -11.820   0.450 -27.141  0.00  0.00      C2   H
ATOM    858 HG23 THR A 182     -10.755   1.361 -25.986  0.00  0.00      C2   H
ATOM    859  N   GLY A 183      -8.129   2.544 -25.331  0.00  0.00      C2   N
ATOM    860  CA  GLY A 183      -7.639   2.368 -23.951  0.00  0.00      C2   C
ATOM    861  C   GLY A 183      -8.662   1.768 -23.005  0.00  0.00      C2   C
ATOM    862  O   GLY A 183      -9.673   1.220 -23.413  0.00  0.00      C2   O
ATOM    863  H   GLY A 183      -8.367   3.468 -25.663  0.00  0.00      C2   H
ATOM    864  HA3 GLY A 183      -7.418   3.355 -23.544  0.00  0.00      C2   H
ATOM    865  HA2 GLY A 183      -6.720   1.786 -23.888  0.00  0.00      C2   H
ATOM    866  N   ILE A 184      -8.355   1.864 -21.697  0.00  0.00      C2   N
ATOM    867  CA  ILE A 184      -9.220   1.451 -20.556  0.00  0.00      C2   C
ATOM    868  C   ILE A 184     -10.657   1.936 -20.652  0.00  0.00      C2   C
ATOM    869  O   ILE A 184     -10.906   3.094 -20.815  0.00  0.00      C2   O
ATOM    870  CB  ILE A 184      -8.614   1.946 -19.222  0.00  0.00      C2   C
ATOM    871  CG1 ILE A 184      -9.103   1.227 -17.931  0.00  0.00      C2   C
ATOM    872  CG2 ILE A 184      -8.598   3.500 -19.035  0.00  0.00      C2   C
ATOM    873  CD1 ILE A 184      -8.101   0.940 -16.804  0.00  0.00      C2   C
ATOM    874  H   ILE A 184      -7.442   2.229 -21.469  0.00  0.00      C2   H
ATOM    875  HA  ILE A 184      -9.097   0.370 -20.478  0.00  0.00      C2   H
ATOM    876  HB  ILE A 184      -7.559   1.700 -19.345  0.00  0.00      C2   H
ATOM    877 HG13 ILE A 184      -9.471   0.273 -18.308  0.00  0.00      C2   H
ATOM    878 HG12 ILE A 184     -10.011   1.709 -17.568  0.00  0.00      C2   H
ATOM    879 HG21 ILE A 184      -8.004   4.224 -19.593  0.00  0.00      C2   H
ATOM    880 HG22 ILE A 184      -9.577   3.973 -18.956  0.00  0.00      C2   H
ATOM    881 HG23 ILE A 184      -8.245   3.639 -18.013  0.00  0.00      C2   H
ATOM    882 HD11 ILE A 184      -8.579   0.914 -15.825  0.00  0.00      C2   H
ATOM    883 HD12 ILE A 184      -7.675  -0.046 -16.988  0.00  0.00      C2   H
ATOM    884 HD13 ILE A 184      -7.336   1.716 -16.767  0.00  0.00      C2   H
ATOM    885  N   VAL A 185     -11.505   0.918 -20.468  0.00  0.00      C2   N
ATOM    886  CA  VAL A 185     -12.947   1.052 -20.503  0.00  0.00      C2   C
ATOM    887  C   VAL A 185     -13.577   0.512 -19.148  0.00  0.00      C2   C
ATOM    888  O   VAL A 185     -13.094  -0.570 -18.765  0.00  0.00      C2   O
ATOM    889  CB  VAL A 185     -13.578   0.314 -21.730  0.00  0.00      C2   C
ATOM    890  CG1 VAL A 185     -15.067   0.315 -21.715  0.00  0.00      C2   C
ATOM    891  CG2 VAL A 185     -13.106   0.914 -23.064  0.00  0.00      C2   C
ATOM    892  H   VAL A 185     -11.128  -0.002 -20.295  0.00  0.00      C2   H
ATOM    893  HA  VAL A 185     -13.310   2.073 -20.623  0.00  0.00      C2   H
ATOM    894  HB  VAL A 185     -13.222  -0.714 -21.791  0.00  0.00      C2   H
ATOM    895 HG11 VAL A 185     -15.538  -0.179 -20.865  0.00  0.00      C2   H
ATOM    896 HG12 VAL A 185     -15.298   1.376 -21.808  0.00  0.00      C2   H
ATOM    897 HG13 VAL A 185     -15.348  -0.217 -22.624  0.00  0.00      C2   H
ATOM    898 HG21 VAL A 185     -13.596   0.435 -23.912  0.00  0.00      C2   H
ATOM    899 HG22 VAL A 185     -13.286   1.988 -23.011  0.00  0.00      C2   H
ATOM    900 HG23 VAL A 185     -12.042   0.797 -23.265  0.00  0.00      C2   H
ATOM    901  N   GLU A 186     -14.506   1.217 -18.441  0.00  0.00      C2   N
ATOM    902  CA  GLU A 186     -15.020   0.786 -17.092  0.00  0.00      C2   C
ATOM    903  C   GLU A 186     -15.559  -0.658 -17.107  0.00  0.00      C2   C
ATOM    904  O   GLU A 186     -15.291  -1.542 -16.238  0.00  0.00      C2   O
ATOM    905  CB  GLU A 186     -16.103   1.764 -16.655  0.00  0.00      C2   C
ATOM    906  CG  GLU A 186     -15.545   3.153 -16.271  0.00  0.00      C2   C
ATOM    907  CD  GLU A 186     -16.669   4.173 -16.008  0.00  0.00      C2   C
ATOM    908  OE1 GLU A 186     -17.743   3.987 -16.655  0.00  0.00      C2   O
ATOM    909  OE2 GLU A 186     -16.537   4.978 -15.060  0.00  0.00      C2   O
ATOM    910  H   GLU A 186     -14.855   2.087 -18.817  0.00  0.00      C2   H
ATOM    911  HA  GLU A 186     -14.235   0.747 -16.338  0.00  0.00      C2   H
ATOM    912  HB3 GLU A 186     -16.677   1.325 -15.840  0.00  0.00      C2   H
ATOM    913  HB2 GLU A 186     -16.880   1.782 -17.419  0.00  0.00      C2   H
ATOM    914  HG3 GLU A 186     -15.055   3.538 -17.166  0.00  0.00      C2   H
ATOM    915  HG2 GLU A 186     -14.918   3.029 -15.388  0.00  0.00      C2   H
ATOM    916  N   THR A 187     -16.430  -0.910 -18.061  0.00  0.00      C2   N
ATOM    917  CA  THR A 187     -17.329  -2.092 -18.127  0.00  0.00      C2   C
ATOM    918  C   THR A 187     -18.176  -2.362 -16.883  0.00  0.00      C2   C
ATOM    919  O   THR A 187     -18.188  -3.399 -16.315  0.00  0.00      C2   O
ATOM    920  CB  THR A 187     -16.571  -3.361 -18.640  0.00  0.00      C2   C
ATOM    921  OG1 THR A 187     -15.618  -3.039 -19.682  0.00  0.00      C2   O
ATOM    922  CG2 THR A 187     -17.538  -4.401 -19.133  0.00  0.00      C2   C
ATOM    923  H   THR A 187     -16.551  -0.309 -18.864  0.00  0.00      C2   H
ATOM    924  HA  THR A 187     -18.141  -1.952 -18.840  0.00  0.00      C2   H
ATOM    925  HB  THR A 187     -15.932  -3.656 -17.807  0.00  0.00      C2   H
ATOM    926  HG1 THR A 187     -14.827  -2.735 -19.230  0.00  0.00      C2   H
ATOM    927 HG21 THR A 187     -18.208  -3.931 -19.853  0.00  0.00      C2   H
ATOM    928 HG22 THR A 187     -17.026  -5.156 -19.730  0.00  0.00      C2   H
ATOM    929 HG23 THR A 187     -18.036  -4.755 -18.230  0.00  0.00      C2   H
ATOM    930  N   HIE A 188     -18.728  -1.239 -16.488  0.00  0.00      C2   N
ATOM    931  CA  HIE A 188     -19.713  -1.073 -15.347  0.00  0.00      C2   C
ATOM    932  C   HIE A 188     -20.987  -1.893 -15.442  0.00  0.00      C2   C
ATOM    933  O   HIE A 188     -21.720  -1.901 -16.424  0.00  0.00      C2   O
ATOM    934  CB  HIE A 188     -20.061   0.353 -15.223  0.00  0.00      C2   C
ATOM    935  CG  HIE A 188     -21.104   0.665 -14.129  0.00  0.00      C2   C
ATOM    936  ND1 HIE A 188     -20.799   0.442 -12.732  0.00  0.00      C2   N
ATOM    937  CD2 HIE A 188     -22.356   1.117 -14.281  0.00  0.00      C2   C
ATOM    938  CE1 HIE A 188     -22.001   0.661 -12.214  0.00  0.00      C2   C
ATOM    939  NE2 HIE A 188     -22.891   1.222 -13.023  0.00  0.00      C2   N
ATOM    940  H   HIE A 188     -18.638  -0.404 -17.049  0.00  0.00      C2   H
ATOM    941  HA  HIE A 188     -19.211  -1.304 -14.407  0.00  0.00      C2   H
ATOM    942  HB3 HIE A 188     -20.422   0.687 -16.196  0.00  0.00      C2   H
ATOM    943  HB2 HIE A 188     -19.211   0.986 -14.967  0.00  0.00      C2   H
ATOM    944  HD2 HIE A 188     -22.943   1.444 -15.126  0.00  0.00      C2   H
ATOM    945  HE1 HIE A 188     -22.071   0.592 -11.139  0.00  0.00      C2   H
ATOM    946  HE2 HIE A 188     -23.864   1.458 -12.885  0.00  0.00      C2   H
ATOM    947  N   PHE A 189     -21.326  -2.519 -14.339  0.00  0.00      C2   N
ATOM    948  CA  PHE A 189     -22.593  -3.158 -13.945  0.00  0.00      C2   C
ATOM    949  C   PHE A 189     -22.817  -3.067 -12.445  0.00  0.00      C2   C
ATOM    950  O   PHE A 189     -21.919  -2.585 -11.766  0.00  0.00      C2   O
ATOM    951  CB  PHE A 189     -22.558  -4.625 -14.513  0.00  0.00      C2   C
ATOM    952  CG  PHE A 189     -21.722  -5.684 -13.789  0.00  0.00      C2   C
ATOM    953  CD1 PHE A 189     -22.252  -6.538 -12.869  0.00  0.00      C2   C
ATOM    954  CD2 PHE A 189     -20.358  -5.724 -14.016  0.00  0.00      C2   C
ATOM    955  CE1 PHE A 189     -21.439  -7.397 -12.124  0.00  0.00      C2   C
ATOM    956  CE2 PHE A 189     -19.542  -6.543 -13.323  0.00  0.00      C2   C
ATOM    957  CZ  PHE A 189     -20.072  -7.389 -12.307  0.00  0.00      C2   C
ATOM    958  H   PHE A 189     -20.697  -2.527 -13.549  0.00  0.00      C2   H
ATOM    959  HA  PHE A 189     -23.469  -2.671 -14.373  0.00  0.00      C2   H
ATOM    960  HB3 PHE A 189     -22.119  -4.575 -15.509  0.00  0.00      C2   H
ATOM    961  HB2 PHE A 189     -23.604  -4.923 -14.573  0.00  0.00      C2   H
ATOM    962  HD1 PHE A 189     -23.319  -6.505 -12.707  0.00  0.00      C2   H
ATOM    963  HD2 PHE A 189     -19.862  -5.146 -14.782  0.00  0.00      C2   H
ATOM    964  HE1 PHE A 189     -21.844  -7.984 -11.313  0.00  0.00      C2   H
ATOM    965  HE2 PHE A 189     -18.473  -6.585 -13.475  0.00  0.00      C2   H
ATOM    966  HZ  PHE A 189     -19.332  -7.962 -11.767  0.00  0.00      C2   H
ATOM    967  N   THR A 190     -23.981  -3.558 -11.901  0.00  0.00      C2   N
ATOM    968  CA  THR A 190     -24.287  -3.347 -10.429  0.00  0.00      C2   C
ATOM    969  C   THR A 190     -25.279  -4.376  -9.917  0.00  0.00      C2   C
ATOM    970  O   THR A 190     -25.976  -4.915 -10.799  0.00  0.00      C2   O
ATOM    971  CB  THR A 190     -24.794  -1.869 -10.239  0.00  0.00      C2   C
ATOM    972  OG1 THR A 190     -25.342  -1.596  -8.965  0.00  0.00      C2   O
ATOM    973  CG2 THR A 190     -26.038  -1.675 -11.140  0.00  0.00      C2   C
ATOM    974  H   THR A 190     -24.626  -3.999 -12.540  0.00  0.00      C2   H
ATOM    975  HA  THR A 190     -23.453  -3.641  -9.792  0.00  0.00      C2   H
ATOM    976  HB  THR A 190     -24.045  -1.086 -10.359  0.00  0.00      C2   H
ATOM    977  HG1 THR A 190     -24.607  -1.848  -8.401  0.00  0.00      C2   H
ATOM    978 HG21 THR A 190     -25.857  -1.805 -12.207  0.00  0.00      C2   H
ATOM    979 HG22 THR A 190     -26.808  -2.291 -10.676  0.00  0.00      C2   H
ATOM    980 HG23 THR A 190     -26.383  -0.644 -11.063  0.00  0.00      C2   H
ATOM    981  N   PHE A 191     -25.424  -4.560  -8.611  0.00  0.00      C2   N
ATOM    982  CA  PHE A 191     -26.379  -5.527  -8.004  0.00  0.00      C2   C
ATOM    983  C   PHE A 191     -26.258  -5.282  -6.491  0.00  0.00      C2   C
ATOM    984  O   PHE A 191     -25.144  -4.985  -6.029  0.00  0.00      C2   O
ATOM    985  CB  PHE A 191     -25.868  -6.928  -8.321  0.00  0.00      C2   C
ATOM    986  CG  PHE A 191     -26.559  -8.171  -7.761  0.00  0.00      C2   C
ATOM    987  CD1 PHE A 191     -27.902  -8.496  -8.025  0.00  0.00      C2   C
ATOM    988  CD2 PHE A 191     -25.847  -9.025  -6.957  0.00  0.00      C2   C
ATOM    989  CE1 PHE A 191     -28.563  -9.589  -7.473  0.00  0.00      C2   C
ATOM    990  CE2 PHE A 191     -26.512 -10.122  -6.326  0.00  0.00      C2   C
ATOM    991  CZ  PHE A 191     -27.809 -10.463  -6.638  0.00  0.00      C2   C
ATOM    992  H   PHE A 191     -24.938  -3.978  -7.944  0.00  0.00      C2   H
ATOM    993  HA  PHE A 191     -27.415  -5.353  -8.295  0.00  0.00      C2   H
ATOM    994  HB3 PHE A 191     -24.882  -7.032  -7.869  0.00  0.00      C2   H
ATOM    995  HB2 PHE A 191     -25.728  -7.151  -9.379  0.00  0.00      C2   H
ATOM    996  HD1 PHE A 191     -28.428  -7.767  -8.624  0.00  0.00      C2   H
ATOM    997  HD2 PHE A 191     -24.799  -9.073  -6.701  0.00  0.00      C2   H
ATOM    998  HE1 PHE A 191     -29.582  -9.729  -7.800  0.00  0.00      C2   H
ATOM    999  HE2 PHE A 191     -25.970 -10.693  -5.587  0.00  0.00      C2   H
ATOM   1000  HZ  PHE A 191     -28.323 -11.300  -6.190  0.00  0.00      C2   H
ATOM   1001  N   LYS A 192     -27.383  -5.374  -5.766  0.00  0.00      C2   N
ATOM   1002  CA  LYS A 192     -27.476  -5.228  -4.307  0.00  0.00      C2   C
ATOM   1003  C   LYS A 192     -26.911  -3.861  -3.862  0.00  0.00      C2   C
ATOM   1004  O   LYS A 192     -26.234  -3.744  -2.822  0.00  0.00      C2   O
ATOM   1005  CB  LYS A 192     -26.868  -6.503  -3.550  0.00  0.00      C2   C
ATOM   1006  CG  LYS A 192     -27.653  -7.760  -3.823  0.00  0.00      C2   C
ATOM   1007  CD  LYS A 192     -27.192  -9.034  -3.139  0.00  0.00      C2   C
ATOM   1008  CE  LYS A 192     -27.402  -9.059  -1.593  0.00  0.00      C2   C
ATOM   1009  NZ  LYS A 192     -28.760  -8.931  -1.094  0.00  0.00      C2   N
ATOM   1010  H   LYS A 192     -28.265  -5.511  -6.239  0.00  0.00      C2   H
ATOM   1011  HA  LYS A 192     -28.539  -5.143  -4.079  0.00  0.00      C2   H
ATOM   1012  HB3 LYS A 192     -26.951  -6.421  -2.466  0.00  0.00      C2   H
ATOM   1013  HB2 LYS A 192     -25.819  -6.751  -3.709  0.00  0.00      C2   H
ATOM   1014  HG3 LYS A 192     -27.622  -8.009  -4.884  0.00  0.00      C2   H
ATOM   1015  HG2 LYS A 192     -28.693  -7.675  -3.507  0.00  0.00      C2   H
ATOM   1016  HD3 LYS A 192     -26.118  -9.109  -3.312  0.00  0.00      C2   H
ATOM   1017  HD2 LYS A 192     -27.714  -9.918  -3.505  0.00  0.00      C2   H
ATOM   1018  HE3 LYS A 192     -26.799  -8.270  -1.144  0.00  0.00      C2   H
ATOM   1019  HE2 LYS A 192     -27.025 -10.015  -1.229  0.00  0.00      C2   H
ATOM   1020  HZ1 LYS A 192     -28.740  -8.874  -0.086  0.00  0.00      C2   H
ATOM   1021  HZ2 LYS A 192     -29.208  -8.053  -1.311  0.00  0.00      C2   H
ATOM   1022  HZ3 LYS A 192     -29.428  -9.648  -1.340  0.00  0.00      C2   H
ATOM   1023  N   ASP A 193     -27.124  -2.821  -4.738  0.00  0.00      C2   N
ATOM   1024  CA  ASP A 193     -26.583  -1.505  -4.685  0.00  0.00      C2   C
ATOM   1025  C   ASP A 193     -25.098  -1.301  -4.837  0.00  0.00      C2   C
ATOM   1026  O   ASP A 193     -24.689  -0.144  -4.811  0.00  0.00      C2   O
ATOM   1027  CB  ASP A 193     -27.105  -0.684  -3.502  0.00  0.00      C2   C
ATOM   1028  CG  ASP A 193     -28.622  -0.457  -3.332  0.00  0.00      C2   C
ATOM   1029  OD1 ASP A 193     -29.301   0.139  -4.224  0.00  0.00      C2   O
ATOM   1030  OD2 ASP A 193     -29.160  -0.778  -2.218  0.00  0.00      C2   O
ATOM   1031  H   ASP A 193     -27.648  -3.174  -5.526  0.00  0.00      C2   H
ATOM   1032  HA  ASP A 193     -27.018  -1.212  -5.640  0.00  0.00      C2   H
ATOM   1033  HB3 ASP A 193     -26.664   0.311  -3.435  0.00  0.00      C2   H
ATOM   1034  HB2 ASP A 193     -26.891  -1.238  -2.588  0.00  0.00      C2   H
ATOM   1035  N   LEU A 194     -24.287  -2.400  -5.012  0.00  0.00      C2   N
ATOM   1036  CA  LEU A 194     -22.833  -2.282  -5.144  0.00  0.00      C2   C
ATOM   1037  C   LEU A 194     -22.578  -2.115  -6.627  0.00  0.00      C2   C
ATOM   1038  O   LEU A 194     -23.288  -2.732  -7.438  0.00  0.00      C2   O
ATOM   1039  CB  LEU A 194     -22.046  -3.605  -4.480  0.00  0.00      C2   C
ATOM   1040  CG  LEU A 194     -21.622  -3.469  -2.976  0.00  0.00      C2   C
ATOM   1041  CD1 LEU A 194     -20.705  -2.285  -2.601  0.00  0.00      C2   C
ATOM   1042  CD2 LEU A 194     -22.808  -3.618  -1.978  0.00  0.00      C2   C
ATOM   1043  H   LEU A 194     -24.744  -3.299  -5.061  0.00  0.00      C2   H
ATOM   1044  HA  LEU A 194     -22.506  -1.464  -4.502  0.00  0.00      C2   H
ATOM   1045  HB3 LEU A 194     -21.107  -3.653  -5.032  0.00  0.00      C2   H
ATOM   1046  HB2 LEU A 194     -22.650  -4.482  -4.712  0.00  0.00      C2   H
ATOM   1047  HG  LEU A 194     -21.078  -4.398  -2.809  0.00  0.00      C2   H
ATOM   1048 HD11 LEU A 194     -19.949  -2.588  -1.876  0.00  0.00      C2   H
ATOM   1049 HD12 LEU A 194     -20.226  -1.933  -3.515  0.00  0.00      C2   H
ATOM   1050 HD13 LEU A 194     -21.277  -1.476  -2.147  0.00  0.00      C2   H
ATOM   1051 HD21 LEU A 194     -22.745  -2.819  -1.238  0.00  0.00      C2   H
ATOM   1052 HD22 LEU A 194     -23.832  -3.580  -2.348  0.00  0.00      C2   H
ATOM   1053 HD23 LEU A 194     -22.681  -4.558  -1.441  0.00  0.00      C2   H
ATOM   1054  N   HIS A 195     -21.600  -1.374  -7.029  0.00  0.00      C2   N
ATOM   1055  CA  HIS A 195     -21.234  -1.057  -8.379  0.00  0.00      C2   C
ATOM   1056  C   HIS A 195     -19.972  -1.941  -8.620  0.00  0.00      C2   C
ATOM   1057  O   HIS A 195     -19.104  -1.899  -7.718  0.00  0.00      C2   O
ATOM   1058  CB  HIS A 195     -20.975   0.398  -8.663  0.00  0.00      C2   C
ATOM   1059  CG  HIS A 195     -22.266   1.231  -8.639  0.00  0.00      C2   C
ATOM   1060  ND1 HIS A 195     -22.315   2.461  -9.305  0.00  0.00      C2   N
ATOM   1061  CD2 HIS A 195     -23.433   1.140  -7.938  0.00  0.00      C2   C
ATOM   1062  CE1 HIS A 195     -23.499   2.984  -9.105  0.00  0.00      C2   C
ATOM   1063  NE2 HIS A 195     -24.252   2.255  -8.312  0.00  0.00      C2   N
ATOM   1064  H   HIS A 195     -20.971  -0.928  -6.377  0.00  0.00      C2   H
ATOM   1065  HA  HIS A 195     -22.062  -1.330  -9.033  0.00  0.00      C2   H
ATOM   1066  HB3 HIS A 195     -20.368   0.640  -9.536  0.00  0.00      C2   H
ATOM   1067  HB2 HIS A 195     -20.497   0.736  -7.744  0.00  0.00      C2   H
ATOM   1068  HD2 HIS A 195     -23.957   0.354  -7.415  0.00  0.00      C2   H
ATOM   1069  HE1 HIS A 195     -23.916   3.877  -9.547  0.00  0.00      C2   H
ATOM   1070  HD1 HIS A 195     -21.600   2.847  -9.904  0.00  0.00      C2   H
ATOM   1071  N   PHE A 196     -19.863  -2.641  -9.749  0.00  0.00      C2   N
ATOM   1072  CA  PHE A 196     -18.757  -3.512 -10.070  0.00  0.00      C2   C
ATOM   1073  C   PHE A 196     -18.212  -2.939 -11.404  0.00  0.00      C2   C
ATOM   1074  O   PHE A 196     -18.982  -3.081 -12.390  0.00  0.00      C2   O
ATOM   1075  CB  PHE A 196     -19.287  -4.931 -10.228  0.00  0.00      C2   C
ATOM   1076  CG  PHE A 196     -19.770  -5.587  -9.003  0.00  0.00      C2   C
ATOM   1077  CD1 PHE A 196     -18.797  -5.835  -8.005  0.00  0.00      C2   C
ATOM   1078  CD2 PHE A 196     -21.159  -5.813  -8.806  0.00  0.00      C2   C
ATOM   1079  CE1 PHE A 196     -19.307  -6.261  -6.804  0.00  0.00      C2   C
ATOM   1080  CE2 PHE A 196     -21.630  -6.094  -7.527  0.00  0.00      C2   C
ATOM   1081  CZ  PHE A 196     -20.715  -6.410  -6.557  0.00  0.00      C2   C
ATOM   1082  H   PHE A 196     -20.585  -2.653 -10.455  0.00  0.00      C2   H
ATOM   1083  HA  PHE A 196     -17.960  -3.566  -9.328  0.00  0.00      C2   H
ATOM   1084  HB3 PHE A 196     -18.502  -5.509 -10.715  0.00  0.00      C2   H
ATOM   1085  HB2 PHE A 196     -20.031  -5.060 -11.013  0.00  0.00      C2   H
ATOM   1086  HD1 PHE A 196     -17.741  -5.616  -8.054  0.00  0.00      C2   H
ATOM   1087  HD2 PHE A 196     -21.817  -5.576  -9.628  0.00  0.00      C2   H
ATOM   1088  HE1 PHE A 196     -18.632  -6.428  -5.978  0.00  0.00      C2   H
ATOM   1089  HE2 PHE A 196     -22.695  -6.039  -7.360  0.00  0.00      C2   H
ATOM   1090  HZ  PHE A 196     -20.991  -6.591  -5.528  0.00  0.00      C2   H
ATOM   1091  N   LYS A 197     -17.039  -2.293 -11.406  0.00  0.00      C2   N
ATOM   1092  CA  LYS A 197     -16.363  -1.863 -12.652  0.00  0.00      C2   C
ATOM   1093  C   LYS A 197     -15.176  -2.765 -12.893  0.00  0.00      C2   C
ATOM   1094  O   LYS A 197     -14.181  -2.740 -12.124  0.00  0.00      C2   O
ATOM   1095  CB  LYS A 197     -15.924  -0.409 -12.441  0.00  0.00      C2   C
ATOM   1096  CG  LYS A 197     -17.063   0.565 -12.114  0.00  0.00      C2   C
ATOM   1097  CD  LYS A 197     -16.589   2.010 -12.249  0.00  0.00      C2   C
ATOM   1098  CE  LYS A 197     -17.655   3.067 -12.086  0.00  0.00      C2   C
ATOM   1099  NZ  LYS A 197     -17.076   4.375 -12.531  0.00  0.00      C2   N
ATOM   1100  H   LYS A 197     -16.543  -2.140 -10.540  0.00  0.00      C2   H
ATOM   1101  HA  LYS A 197     -17.019  -1.976 -13.515  0.00  0.00      C2   H
ATOM   1102  HB3 LYS A 197     -15.311   0.034 -13.225  0.00  0.00      C2   H
ATOM   1103  HB2 LYS A 197     -15.234  -0.331 -11.600  0.00  0.00      C2   H
ATOM   1104  HG3 LYS A 197     -17.507   0.392 -11.134  0.00  0.00      C2   H
ATOM   1105  HG2 LYS A 197     -17.816   0.280 -12.849  0.00  0.00      C2   H
ATOM   1106  HD3 LYS A 197     -16.129   2.162 -13.226  0.00  0.00      C2   H
ATOM   1107  HD2 LYS A 197     -15.692   2.125 -11.641  0.00  0.00      C2   H
ATOM   1108  HE3 LYS A 197     -17.809   3.080 -11.007  0.00  0.00      C2   H
ATOM   1109  HE2 LYS A 197     -18.569   2.796 -12.614  0.00  0.00      C2   H
ATOM   1110  HZ1 LYS A 197     -16.202   4.593 -12.075  0.00  0.00      C2   H
ATOM   1111  HZ2 LYS A 197     -16.816   4.410 -13.507  0.00  0.00      C2   H
ATOM   1112  HZ3 LYS A 197     -17.704   5.148 -12.361  0.00  0.00      C2   H
ATOM   1113  N   MET A 198     -15.325  -3.652 -13.912  0.00  0.00      C2   N
ATOM   1114  CA  MET A 198     -14.325  -4.627 -14.402  0.00  0.00      C2   C
ATOM   1115  C   MET A 198     -13.547  -3.974 -15.524  0.00  0.00      C2   C
ATOM   1116  O   MET A 198     -13.814  -4.206 -16.707  0.00  0.00      C2   O
ATOM   1117  CB  MET A 198     -14.955  -5.960 -14.666  0.00  0.00      C2   C
ATOM   1118  CG  MET A 198     -16.109  -6.007 -15.669  0.00  0.00      C2   C
ATOM   1119  SD  MET A 198     -16.911  -7.629 -15.743  0.00  0.00      C2   S
ATOM   1120  CE  MET A 198     -17.877  -7.423 -17.233  0.00  0.00      C2   C
ATOM   1121  H   MET A 198     -16.164  -3.709 -14.471  0.00  0.00      C2   H
ATOM   1122  HA  MET A 198     -13.566  -4.997 -13.712  0.00  0.00      C2   H
ATOM   1123  HB3 MET A 198     -15.304  -6.378 -13.722  0.00  0.00      C2   H
ATOM   1124  HB2 MET A 198     -14.222  -6.713 -14.958  0.00  0.00      C2   H
ATOM   1125  HG3 MET A 198     -15.708  -5.845 -16.670  0.00  0.00      C2   H
ATOM   1126  HG2 MET A 198     -16.875  -5.256 -15.480  0.00  0.00      C2   H
ATOM   1127  HE1 MET A 198     -18.538  -8.270 -17.420  0.00  0.00      C2   H
ATOM   1128  HE2 MET A 198     -18.569  -6.623 -16.972  0.00  0.00      C2   H
ATOM   1129  HE3 MET A 198     -17.301  -7.258 -18.143  0.00  0.00      C2   H
ATOM   1130  N   PHE A 199     -12.577  -3.143 -15.128  0.00  0.00      C2   N
ATOM   1131  CA  PHE A 199     -11.718  -2.369 -16.003  0.00  0.00      C2   C
ATOM   1132  C   PHE A 199     -11.059  -3.206 -17.188  0.00  0.00      C2   C
ATOM   1133  O   PHE A 199     -10.225  -4.048 -16.814  0.00  0.00      C2   O
ATOM   1134  CB  PHE A 199     -10.785  -1.548 -15.180  0.00  0.00      C2   C
ATOM   1135  CG  PHE A 199     -11.593  -0.443 -14.513  0.00  0.00      C2   C
ATOM   1136  CD1 PHE A 199     -11.919   0.742 -15.220  0.00  0.00      C2   C
ATOM   1137  CD2 PHE A 199     -11.946  -0.531 -13.167  0.00  0.00      C2   C
ATOM   1138  CE1 PHE A 199     -12.391   1.866 -14.545  0.00  0.00      C2   C
ATOM   1139  CE2 PHE A 199     -12.539   0.542 -12.489  0.00  0.00      C2   C
ATOM   1140  CZ  PHE A 199     -12.690   1.814 -13.168  0.00  0.00      C2   C
ATOM   1141  H   PHE A 199     -12.527  -3.025 -14.126  0.00  0.00      C2   H
ATOM   1142  HA  PHE A 199     -12.412  -1.688 -16.497  0.00  0.00      C2   H
ATOM   1143  HB3 PHE A 199      -9.946  -1.141 -15.744  0.00  0.00      C2   H
ATOM   1144  HB2 PHE A 199     -10.458  -2.341 -14.506  0.00  0.00      C2   H
ATOM   1145  HD1 PHE A 199     -11.560   0.997 -16.206  0.00  0.00      C2   H
ATOM   1146  HD2 PHE A 199     -11.553  -1.400 -12.660  0.00  0.00      C2   H
ATOM   1147  HE1 PHE A 199     -12.480   2.820 -15.044  0.00  0.00      C2   H
ATOM   1148  HE2 PHE A 199     -12.833   0.476 -11.452  0.00  0.00      C2   H
ATOM   1149  HZ  PHE A 199     -13.067   2.686 -12.654  0.00  0.00      C2   H
ATOM   1150  N   ASP A 200     -11.395  -3.050 -18.476  0.00  0.00      C2   N
ATOM   1151  CA  ASP A 200     -10.805  -3.795 -19.651  0.00  0.00      C2   C
ATOM   1152  C   ASP A 200      -9.860  -2.814 -20.226  0.00  0.00      C2   C
ATOM   1153  O   ASP A 200     -10.398  -1.772 -20.606  0.00  0.00      C2   O
ATOM   1154  CB  ASP A 200     -11.961  -4.222 -20.567  0.00  0.00      C2   C
ATOM   1155  CG  ASP A 200     -11.636  -4.595 -22.028  0.00  0.00      C2   C
ATOM   1156  OD1 ASP A 200     -10.579  -5.076 -22.285  0.00  0.00      C2   O
ATOM   1157  OD2 ASP A 200     -12.592  -4.479 -22.827  0.00  0.00      C2   O
ATOM   1158  H   ASP A 200     -12.015  -2.287 -18.708  0.00  0.00      C2   H
ATOM   1159  HA  ASP A 200     -10.268  -4.696 -19.353  0.00  0.00      C2   H
ATOM   1160  HB3 ASP A 200     -12.615  -3.354 -20.641  0.00  0.00      C2   H
ATOM   1161  HB2 ASP A 200     -12.545  -5.051 -20.167  0.00  0.00      C2   H
ATOM   1162  N   VAL A 201      -8.551  -3.046 -20.043  0.00  0.00      C2   N
ATOM   1163  CA  VAL A 201      -7.457  -2.166 -20.437  0.00  0.00      C2   C
ATOM   1164  C   VAL A 201      -7.275  -2.046 -21.941  0.00  0.00      C2   C
ATOM   1165  O   VAL A 201      -6.568  -1.054 -22.342  0.00  0.00      C2   O
ATOM   1166  CB  VAL A 201      -6.180  -2.752 -19.931  0.00  0.00      C2   C
ATOM   1167  CG1 VAL A 201      -6.105  -2.579 -18.424  0.00  0.00      C2   C
ATOM   1168  CG2 VAL A 201      -5.709  -4.177 -20.251  0.00  0.00      C2   C
ATOM   1169  H   VAL A 201      -8.260  -3.927 -19.644  0.00  0.00      C2   H
ATOM   1170  HA  VAL A 201      -7.614  -1.178 -20.005  0.00  0.00      C2   H
ATOM   1171  HB  VAL A 201      -5.397  -2.087 -20.294  0.00  0.00      C2   H
ATOM   1172 HG11 VAL A 201      -5.110  -2.768 -18.020  0.00  0.00      C2   H
ATOM   1173 HG12 VAL A 201      -6.383  -1.572 -18.114  0.00  0.00      C2   H
ATOM   1174 HG13 VAL A 201      -6.706  -3.285 -17.853  0.00  0.00      C2   H
ATOM   1175 HG21 VAL A 201      -6.441  -4.877 -19.850  0.00  0.00      C2   H
ATOM   1176 HG22 VAL A 201      -5.649  -4.340 -21.327  0.00  0.00      C2   H
ATOM   1177 HG23 VAL A 201      -4.725  -4.351 -19.816  0.00  0.00      C2   H
ATOM   1178  N   GLY A 202      -7.851  -2.891 -22.797  0.00  0.00      C2   N
ATOM   1179  CA  GLY A 202      -7.753  -2.900 -24.226  0.00  0.00      C2   C
ATOM   1180  C   GLY A 202      -6.527  -3.681 -24.636  0.00  0.00      C2   C
ATOM   1181  O   GLY A 202      -5.942  -4.327 -23.844  0.00  0.00      C2   O
ATOM   1182  H   GLY A 202      -8.351  -3.596 -22.275  0.00  0.00      C2   H
ATOM   1183  HA3 GLY A 202      -7.736  -1.867 -24.571  0.00  0.00      C2   H
ATOM   1184  HA2 GLY A 202      -8.551  -3.449 -24.727  0.00  0.00      C2   H
ATOM   1185  N   GLY A 203      -6.222  -3.670 -25.962  0.00  0.00      C2   N
ATOM   1186  CA  GLY A 203      -5.186  -4.526 -26.542  0.00  0.00      C2   C
ATOM   1187  C   GLY A 203      -3.785  -4.295 -25.901  0.00  0.00      C2   C
ATOM   1188  O   GLY A 203      -3.081  -5.311 -25.679  0.00  0.00      C2   O
ATOM   1189  H   GLY A 203      -6.780  -3.173 -26.641  0.00  0.00      C2   H
ATOM   1190  HA  GLY A 203      -5.620  -5.504 -26.336  0.00  0.00      C2   H
ATOM   1191  HA3 GLY A 203      -5.254  -4.243 -27.593  0.00  0.00      C2   H
ATOM   1192  N   GLN A 204      -3.483  -3.101 -25.397  0.00  0.00      C2   N
ATOM   1193  CA  GLN A 204      -2.234  -2.710 -24.780  0.00  0.00      C2   C
ATOM   1194  C   GLN A 204      -0.902  -3.363 -25.268  0.00  0.00      C2   C
ATOM   1195  O   GLN A 204      -0.398  -4.313 -24.640  0.00  0.00      C2   O
ATOM   1196  CB  GLN A 204      -2.390  -2.899 -23.195  0.00  0.00      C2   C
ATOM   1197  CG  GLN A 204      -3.439  -1.951 -22.530  0.00  0.00      C2   C
ATOM   1198  CD  GLN A 204      -3.065  -0.535 -22.703  0.00  0.00      C2   C
ATOM   1199  OE1 GLN A 204      -1.904  -0.161 -22.696  0.00  0.00      C2   O
ATOM   1200  NE2 GLN A 204      -4.054   0.345 -22.764  0.00  0.00      C2   N
ATOM   1201  H   GLN A 204      -4.039  -2.313 -25.697  0.00  0.00      C2   H
ATOM   1202  HA  GLN A 204      -2.187  -1.641 -24.987  0.00  0.00      C2   H
ATOM   1203  HB3 GLN A 204      -1.395  -2.628 -22.842  0.00  0.00      C2   H
ATOM   1204  HB2 GLN A 204      -2.580  -3.957 -23.013  0.00  0.00      C2   H
ATOM   1205  HG3 GLN A 204      -3.470  -2.172 -21.463  0.00  0.00      C2   H
ATOM   1206  HG2 GLN A 204      -4.443  -2.178 -22.888  0.00  0.00      C2   H
ATOM   1207 HE22 GLN A 204      -3.945   1.327 -22.970  0.00  0.00      C2   H
ATOM   1208 HE21 GLN A 204      -4.969  -0.018 -22.537  0.00  0.00      C2   H
ATOM   1209  N   ARG A 205      -0.386  -2.879 -26.406  0.00  0.00      C2   N
ATOM   1210  CA  ARG A 205       0.712  -3.496 -27.061  0.00  0.00      C2   C
ATOM   1211  C   ARG A 205       2.000  -2.892 -26.448  0.00  0.00      C2   C
ATOM   1212  O   ARG A 205       2.778  -2.308 -27.170  0.00  0.00      C2   O
ATOM   1213  CB  ARG A 205       0.547  -3.301 -28.614  0.00  0.00      C2   C
ATOM   1214  CG  ARG A 205      -0.811  -3.800 -29.225  0.00  0.00      C2   C
ATOM   1215  CD  ARG A 205      -0.661  -3.688 -30.714  0.00  0.00      C2   C
ATOM   1216  NE  ARG A 205      -1.906  -4.104 -31.395  0.00  0.00      C2   N
ATOM   1217  CZ  ARG A 205      -2.142  -3.671 -32.668  0.00  0.00      C2   C
ATOM   1218  NH1 ARG A 205      -1.390  -2.761 -33.231  0.00  0.00      C2   N
ATOM   1219  NH2 ARG A 205      -3.270  -4.155 -33.259  0.00  0.00      C2   N
ATOM   1220  H   ARG A 205      -0.612  -1.930 -26.667  0.00  0.00      C2   H
ATOM   1221  HA  ARG A 205       0.629  -4.570 -26.894  0.00  0.00      C2   H
ATOM   1222  HB3 ARG A 205       1.346  -3.819 -29.144  0.00  0.00      C2   H
ATOM   1223  HB2 ARG A 205       0.613  -2.241 -28.862  0.00  0.00      C2   H
ATOM   1224  HG3 ARG A 205      -1.639  -3.209 -28.833  0.00  0.00      C2   H
ATOM   1225  HG2 ARG A 205      -1.074  -4.815 -28.925  0.00  0.00      C2   H
ATOM   1226  HD3 ARG A 205       0.164  -4.286 -31.101  0.00  0.00      C2   H
ATOM   1227  HD2 ARG A 205      -0.610  -2.643 -31.020  0.00  0.00      C2   H
ATOM   1228  HE  ARG A 205      -2.546  -4.763 -30.975  0.00  0.00      C2   H
ATOM   1229 HH12 ARG A 205      -1.680  -2.541 -34.173  0.00  0.00      C2   H
ATOM   1230 HH11 ARG A 205      -0.601  -2.299 -32.801  0.00  0.00      C2   H
ATOM   1231 HH22 ARG A 205      -3.584  -3.831 -34.163  0.00  0.00      C2   H
ATOM   1232 HH21 ARG A 205      -3.969  -4.575 -32.663  0.00  0.00      C2   H
ATOM   1233  N   SER A 206       2.301  -3.124 -25.164  0.00  0.00      C2   N
ATOM   1234  CA  SER A 206       3.577  -2.831 -24.532  0.00  0.00      C2   C
ATOM   1235  C   SER A 206       3.633  -3.852 -23.375  0.00  0.00      C2   C
ATOM   1236  O   SER A 206       2.560  -4.079 -22.858  0.00  0.00      C2   O
ATOM   1237  CB  SER A 206       3.545  -1.319 -24.149  0.00  0.00      C2   C
ATOM   1238  OG  SER A 206       4.896  -0.883 -23.784  0.00  0.00      C2   O
ATOM   1239  H   SER A 206       1.690  -3.591 -24.509  0.00  0.00      C2   H
ATOM   1240  HA  SER A 206       4.402  -2.907 -25.240  0.00  0.00      C2   H
ATOM   1241  HB3 SER A 206       2.935  -1.113 -23.270  0.00  0.00      C2   H
ATOM   1242  HB2 SER A 206       3.193  -0.745 -25.006  0.00  0.00      C2   H
ATOM   1243  HG  SER A 206       5.345  -0.236 -24.334  0.00  0.00      C2   H
ATOM   1244  N   GLU A 207       4.766  -4.432 -23.123  0.00  0.00      C2   N
ATOM   1245  CA  GLU A 207       5.011  -5.415 -22.093  0.00  0.00      C2   C
ATOM   1246  C   GLU A 207       4.519  -5.042 -20.657  0.00  0.00      C2   C
ATOM   1247  O   GLU A 207       4.675  -3.919 -20.236  0.00  0.00      C2   O
ATOM   1248  CB  GLU A 207       6.458  -5.809 -22.096  0.00  0.00      C2   C
ATOM   1249  CG  GLU A 207       6.951  -6.569 -23.396  0.00  0.00      C2   C
ATOM   1250  CD  GLU A 207       8.452  -6.689 -23.416  0.00  0.00      C2   C
ATOM   1251  OE1 GLU A 207       9.090  -5.663 -23.431  0.00  0.00      C2   O
ATOM   1252  OE2 GLU A 207       8.986  -7.815 -23.528  0.00  0.00      C2   O
ATOM   1253  H   GLU A 207       5.575  -4.192 -23.677  0.00  0.00      C2   H
ATOM   1254  HA  GLU A 207       4.553  -6.361 -22.384  0.00  0.00      C2   H
ATOM   1255  HB3 GLU A 207       6.673  -6.450 -21.241  0.00  0.00      C2   H
ATOM   1256  HB2 GLU A 207       7.014  -4.922 -21.794  0.00  0.00      C2   H
ATOM   1257  HG3 GLU A 207       6.592  -6.077 -24.300  0.00  0.00      C2   H
ATOM   1258  HG2 GLU A 207       6.525  -7.562 -23.257  0.00  0.00      C2   H
ATOM   1259  N   ARG A 208       3.604  -5.883 -20.098  0.00  0.00      C2   N
ATOM   1260  CA  ARG A 208       2.850  -5.779 -18.844  0.00  0.00      C2   C
ATOM   1261  C   ARG A 208       3.604  -5.115 -17.663  0.00  0.00      C2   C
ATOM   1262  O   ARG A 208       3.108  -4.094 -17.077  0.00  0.00      C2   O
ATOM   1263  CB  ARG A 208       2.445  -7.219 -18.470  0.00  0.00      C2   C
ATOM   1264  CG  ARG A 208       1.186  -7.573 -19.057  0.00  0.00      C2   C
ATOM   1265  CD  ARG A 208       0.522  -8.734 -18.339  0.00  0.00      C2   C
ATOM   1266  NE  ARG A 208       1.388  -9.922 -18.462  0.00  0.00      C2   N
ATOM   1267  CZ  ARG A 208       1.482 -10.717 -19.513  0.00  0.00      C2   C
ATOM   1268  NH1 ARG A 208       0.798 -10.433 -20.615  0.00  0.00      C2   N
ATOM   1269  NH2 ARG A 208       2.286 -11.733 -19.553  0.00  0.00      C2   N
ATOM   1270  H   ARG A 208       3.391  -6.729 -20.606  0.00  0.00      C2   H
ATOM   1271  HA  ARG A 208       1.920  -5.214 -18.908  0.00  0.00      C2   H
ATOM   1272  HB3 ARG A 208       2.220  -7.160 -17.405  0.00  0.00      C2   H
ATOM   1273  HB2 ARG A 208       3.216  -7.988 -18.505  0.00  0.00      C2   H
ATOM   1274  HG3 ARG A 208       1.443  -7.825 -20.086  0.00  0.00      C2   H
ATOM   1275  HG2 ARG A 208       0.410  -6.808 -19.059  0.00  0.00      C2   H
ATOM   1276  HD3 ARG A 208      -0.531  -8.903 -18.561  0.00  0.00      C2   H
ATOM   1277  HD2 ARG A 208       0.499  -8.564 -17.262  0.00  0.00      C2   H
ATOM   1278  HE  ARG A 208       1.941 -10.140 -17.646  0.00  0.00      C2   H
ATOM   1279 HH12 ARG A 208       0.843 -10.975 -21.466  0.00  0.00      C2   H
ATOM   1280 HH11 ARG A 208       0.107  -9.703 -20.519  0.00  0.00      C2   H
ATOM   1281 HH22 ARG A 208       2.507 -12.321 -20.344  0.00  0.00      C2   H
ATOM   1282 HH21 ARG A 208       2.688 -12.155 -18.728  0.00  0.00      C2   H
ATOM   1283  N   LYS A 209       4.889  -5.550 -17.435  0.00  0.00      C2   N
ATOM   1284  CA  LYS A 209       5.893  -5.021 -16.446  0.00  0.00      C2   C
ATOM   1285  C   LYS A 209       5.792  -3.508 -16.107  0.00  0.00      C2   C
ATOM   1286  O   LYS A 209       5.692  -3.097 -14.915  0.00  0.00      C2   O
ATOM   1287  CB  LYS A 209       7.324  -5.313 -16.963  0.00  0.00      C2   C
ATOM   1288  CG  LYS A 209       8.397  -5.369 -15.831  0.00  0.00      C2   C
ATOM   1289  CD  LYS A 209       9.795  -5.738 -16.418  0.00  0.00      C2   C
ATOM   1290  CE  LYS A 209      10.909  -5.383 -15.349  0.00  0.00      C2   C
ATOM   1291  NZ  LYS A 209      11.089  -3.934 -15.087  0.00  0.00      C2   N
ATOM   1292  H   LYS A 209       5.229  -6.340 -17.965  0.00  0.00      C2   H
ATOM   1293  HA  LYS A 209       5.678  -5.618 -15.560  0.00  0.00      C2   H
ATOM   1294  HB3 LYS A 209       7.443  -4.596 -17.776  0.00  0.00      C2   H
ATOM   1295  HB2 LYS A 209       7.377  -6.306 -17.408  0.00  0.00      C2   H
ATOM   1296  HG3 LYS A 209       8.225  -6.050 -14.998  0.00  0.00      C2   H
ATOM   1297  HG2 LYS A 209       8.503  -4.407 -15.331  0.00  0.00      C2   H
ATOM   1298  HD3 LYS A 209       9.873  -5.199 -17.362  0.00  0.00      C2   H
ATOM   1299  HD2 LYS A 209       9.723  -6.793 -16.681  0.00  0.00      C2   H
ATOM   1300  HE3 LYS A 209      11.855  -5.757 -15.741  0.00  0.00      C2   H
ATOM   1301  HE2 LYS A 209      10.749  -5.941 -14.426  0.00  0.00      C2   H
ATOM   1302  HZ1 LYS A 209      11.048  -3.318 -15.886  0.00  0.00      C2   H
ATOM   1303  HZ2 LYS A 209      10.402  -3.587 -14.433  0.00  0.00      C2   H
ATOM   1304  HZ3 LYS A 209      11.967  -3.825 -14.598  0.00  0.00      C2   H
ATOM   1305  N   LYS A 210       5.637  -2.720 -17.182  0.00  0.00      C2   N
ATOM   1306  CA  LYS A 210       5.672  -1.271 -17.179  0.00  0.00      C2   C
ATOM   1307  C   LYS A 210       4.372  -0.539 -16.642  0.00  0.00      C2   C
ATOM   1308  O   LYS A 210       4.424   0.646 -16.238  0.00  0.00      C2   O
ATOM   1309  CB  LYS A 210       6.096  -0.801 -18.587  0.00  0.00      C2   C
ATOM   1310  CG  LYS A 210       7.456  -1.250 -19.007  0.00  0.00      C2   C
ATOM   1311  CD  LYS A 210       7.967  -0.996 -20.471  0.00  0.00      C2   C
ATOM   1312  CE  LYS A 210       7.021  -1.705 -21.519  0.00  0.00      C2   C
ATOM   1313  NZ  LYS A 210       7.613  -1.628 -22.909  0.00  0.00      C2   N
ATOM   1314  H   LYS A 210       5.422  -3.072 -18.104  0.00  0.00      C2   H
ATOM   1315  HA  LYS A 210       6.385  -0.843 -16.474  0.00  0.00      C2   H
ATOM   1316  HB3 LYS A 210       6.046   0.287 -18.539  0.00  0.00      C2   H
ATOM   1317  HB2 LYS A 210       5.358  -1.174 -19.297  0.00  0.00      C2   H
ATOM   1318  HG3 LYS A 210       7.475  -2.314 -18.771  0.00  0.00      C2   H
ATOM   1319  HG2 LYS A 210       8.220  -0.875 -18.326  0.00  0.00      C2   H
ATOM   1320  HD3 LYS A 210       8.978  -1.353 -20.664  0.00  0.00      C2   H
ATOM   1321  HD2 LYS A 210       7.995   0.078 -20.654  0.00  0.00      C2   H
ATOM   1322  HE3 LYS A 210       6.084  -1.154 -21.604  0.00  0.00      C2   H
ATOM   1323  HE2 LYS A 210       6.826  -2.742 -21.248  0.00  0.00      C2   H
ATOM   1324  HZ1 LYS A 210       8.617  -1.734 -22.930  0.00  0.00      C2   H
ATOM   1325  HZ2 LYS A 210       7.164  -2.269 -23.548  0.00  0.00      C2   H
ATOM   1326  HZ3 LYS A 210       7.385  -0.770 -23.389  0.00  0.00      C2   H
ATOM   1327  N   TRP A 211       3.210  -1.233 -16.760  0.00  0.00      C2   N
ATOM   1328  CA  TRP A 211       1.901  -0.673 -16.454  0.00  0.00      C2   C
ATOM   1329  C   TRP A 211       0.997  -1.577 -15.611  0.00  0.00      C2   C
ATOM   1330  O   TRP A 211      -0.074  -1.176 -15.128  0.00  0.00      C2   O
ATOM   1331  CB  TRP A 211       1.159  -0.371 -17.772  0.00  0.00      C2   C
ATOM   1332  CG  TRP A 211       1.050  -1.494 -18.842  0.00  0.00      C2   C
ATOM   1333  CD1 TRP A 211       2.018  -1.764 -19.745  0.00  0.00      C2   C
ATOM   1334  CD2 TRP A 211       0.128  -2.568 -19.010  0.00  0.00      C2   C
ATOM   1335  NE1 TRP A 211       1.685  -2.838 -20.556  0.00  0.00      C2   N
ATOM   1336  CE2 TRP A 211       0.487  -3.369 -20.125  0.00  0.00      C2   C
ATOM   1337  CE3 TRP A 211      -1.045  -2.933 -18.372  0.00  0.00      C2   C
ATOM   1338  CZ2 TRP A 211      -0.308  -4.410 -20.585  0.00  0.00      C2   C
ATOM   1339  CZ3 TRP A 211      -1.935  -3.833 -18.870  0.00  0.00      C2   C
ATOM   1340  CH2 TRP A 211      -1.586  -4.624 -19.988  0.00  0.00      C2   C
ATOM   1341  H   TRP A 211       3.261  -2.194 -17.067  0.00  0.00      C2   H
ATOM   1342  HA  TRP A 211       1.918   0.278 -15.922  0.00  0.00      C2   H
ATOM   1343  HB3 TRP A 211       1.691   0.471 -18.215  0.00  0.00      C2   H
ATOM   1344  HB2 TRP A 211       0.150   0.021 -17.639  0.00  0.00      C2   H
ATOM   1345  HD1 TRP A 211       2.989  -1.297 -19.814  0.00  0.00      C2   H
ATOM   1346  HE1 TRP A 211       2.180  -3.267 -21.324  0.00  0.00      C2   H
ATOM   1347  HE3 TRP A 211      -1.301  -2.336 -17.509  0.00  0.00      C2   H
ATOM   1348  HZ2 TRP A 211      -0.002  -4.991 -21.442  0.00  0.00      C2   H
ATOM   1349  HZ3 TRP A 211      -2.883  -4.017 -18.385  0.00  0.00      C2   H
ATOM   1350  HH2 TRP A 211      -2.324  -5.344 -20.307  0.00  0.00      C2   H
ATOM   1351  N   ILE A 212       1.379  -2.822 -15.388  0.00  0.00      C2   N
ATOM   1352  CA  ILE A 212       0.649  -3.796 -14.584  0.00  0.00      C2   C
ATOM   1353  C   ILE A 212       0.703  -3.492 -13.072  0.00  0.00      C2   C
ATOM   1354  O   ILE A 212      -0.146  -4.083 -12.355  0.00  0.00      C2   O
ATOM   1355  CB  ILE A 212       1.142  -5.238 -14.959  0.00  0.00      C2   C
ATOM   1356  CG1 ILE A 212       0.086  -6.376 -14.710  0.00  0.00      C2   C
ATOM   1357  CG2 ILE A 212       2.493  -5.730 -14.426  0.00  0.00      C2   C
ATOM   1358  CD1 ILE A 212      -1.205  -6.143 -15.426  0.00  0.00      C2   C
ATOM   1359  H   ILE A 212       2.118  -3.201 -15.962  0.00  0.00      C2   H
ATOM   1360  HA  ILE A 212      -0.411  -3.732 -14.831  0.00  0.00      C2   H
ATOM   1361  HB  ILE A 212       1.077  -5.219 -16.047  0.00  0.00      C2   H
ATOM   1362 HG13 ILE A 212      -0.101  -6.513 -13.645  0.00  0.00      C2   H
ATOM   1363 HG12 ILE A 212       0.513  -7.344 -14.974  0.00  0.00      C2   H
ATOM   1364 HG21 ILE A 212       2.638  -6.707 -14.888  0.00  0.00      C2   H
ATOM   1365 HG22 ILE A 212       3.265  -5.009 -14.693  0.00  0.00      C2   H
ATOM   1366 HG23 ILE A 212       2.419  -5.947 -13.361  0.00  0.00      C2   H
ATOM   1367 HD11 ILE A 212      -1.851  -5.481 -14.849  0.00  0.00      C2   H
ATOM   1368 HD12 ILE A 212      -1.069  -5.615 -16.370  0.00  0.00      C2   H
ATOM   1369 HD13 ILE A 212      -1.607  -7.144 -15.583  0.00  0.00      C2   H
ATOM   1370  N   HIE A 213       1.656  -2.664 -12.593  0.00  0.00      C2   N
ATOM   1371  CA  HIE A 213       1.701  -2.118 -11.243  0.00  0.00      C2   C
ATOM   1372  C   HIE A 213       0.445  -1.357 -10.824  0.00  0.00      C2   C
ATOM   1373  O   HIE A 213       0.153  -1.333  -9.602  0.00  0.00      C2   O
ATOM   1374  CB  HIE A 213       3.051  -1.255 -11.118  0.00  0.00      C2   C
ATOM   1375  CG  HIE A 213       3.131   0.105 -11.702  0.00  0.00      C2   C
ATOM   1376  ND1 HIE A 213       2.810   0.332 -13.001  0.00  0.00      C2   N
ATOM   1377  CD2 HIE A 213       3.560   1.237 -11.123  0.00  0.00      C2   C
ATOM   1378  CE1 HIE A 213       3.124   1.617 -13.185  0.00  0.00      C2   C
ATOM   1379  NE2 HIE A 213       3.515   2.219 -12.098  0.00  0.00      C2   N
ATOM   1380  H   HIE A 213       2.467  -2.367 -13.117  0.00  0.00      C2   H
ATOM   1381  HA  HIE A 213       1.713  -2.952 -10.540  0.00  0.00      C2   H
ATOM   1382  HB3 HIE A 213       3.829  -1.811 -11.640  0.00  0.00      C2   H
ATOM   1383  HB2 HIE A 213       3.218  -1.244 -10.041  0.00  0.00      C2   H
ATOM   1384  HD2 HIE A 213       3.862   1.507 -10.122  0.00  0.00      C2   H
ATOM   1385  HE1 HIE A 213       3.206   2.025 -14.181  0.00  0.00      C2   H
ATOM   1386  HE2 HIE A 213       3.880   3.161 -12.101  0.00  0.00      C2   H
ATOM   1387  N   CYS A 214      -0.216  -0.702 -11.771  0.00  0.00      C2   N
ATOM   1388  CA  CYS A 214      -1.451   0.036 -11.615  0.00  0.00      C2   C
ATOM   1389  C   CYS A 214      -2.511  -0.679 -10.735  0.00  0.00      C2   C
ATOM   1390  O   CYS A 214      -3.086   0.001  -9.863  0.00  0.00      C2   O
ATOM   1391  CB  CYS A 214      -2.074   0.362 -12.999  0.00  0.00      C2   C
ATOM   1392  SG  CYS A 214      -1.095   1.608 -13.898  0.00  0.00      C2   S
ATOM   1393  H   CYS A 214       0.237  -0.704 -12.673  0.00  0.00      C2   H
ATOM   1394  HA  CYS A 214      -0.993   0.939 -11.211  0.00  0.00      C2   H
ATOM   1395  HB3 CYS A 214      -3.007   0.848 -12.714  0.00  0.00      C2   H
ATOM   1396  HB2 CYS A 214      -2.336  -0.508 -13.601  0.00  0.00      C2   H
ATOM   1397  HG  CYS A 214      -0.336   0.738 -14.571  0.00  0.00      C2   H
ATOM   1398  N   PHE A 215      -2.772  -1.973 -11.047  0.00  0.00      C2   N
ATOM   1399  CA  PHE A 215      -3.903  -2.856 -10.647  0.00  0.00      C2   C
ATOM   1400  C   PHE A 215      -3.575  -3.592  -9.349  0.00  0.00      C2   C
ATOM   1401  O   PHE A 215      -4.314  -4.510  -8.914  0.00  0.00      C2   O
ATOM   1402  CB  PHE A 215      -4.165  -3.788 -11.824  0.00  0.00      C2   C
ATOM   1403  CG  PHE A 215      -4.728  -3.028 -13.093  0.00  0.00      C2   C
ATOM   1404  CD1 PHE A 215      -6.031  -2.441 -12.986  0.00  0.00      C2   C
ATOM   1405  CD2 PHE A 215      -3.823  -2.841 -14.140  0.00  0.00      C2   C
ATOM   1406  CE1 PHE A 215      -6.398  -1.581 -14.038  0.00  0.00      C2   C
ATOM   1407  CE2 PHE A 215      -4.282  -1.950 -15.160  0.00  0.00      C2   C
ATOM   1408  CZ  PHE A 215      -5.615  -1.455 -15.158  0.00  0.00      C2   C
ATOM   1409  H   PHE A 215      -2.229  -2.466 -11.741  0.00  0.00      C2   H
ATOM   1410  HA  PHE A 215      -4.793  -2.236 -10.539  0.00  0.00      C2   H
ATOM   1411  HB3 PHE A 215      -4.938  -4.513 -11.570  0.00  0.00      C2   H
ATOM   1412  HB2 PHE A 215      -3.322  -4.453 -12.012  0.00  0.00      C2   H
ATOM   1413  HD1 PHE A 215      -6.723  -2.630 -12.179  0.00  0.00      C2   H
ATOM   1414  HD2 PHE A 215      -2.887  -3.379 -14.175  0.00  0.00      C2   H
ATOM   1415  HE1 PHE A 215      -7.365  -1.118 -13.911  0.00  0.00      C2   H
ATOM   1416  HE2 PHE A 215      -3.772  -1.778 -16.097  0.00  0.00      C2   H
ATOM   1417  HZ  PHE A 215      -6.035  -0.899 -15.983  0.00  0.00      C2   H
ATOM   1418  N   GLU A 216      -2.481  -3.215  -8.663  0.00  0.00      C2   N
ATOM   1419  CA  GLU A 216      -2.210  -3.538  -7.289  0.00  0.00      C2   C
ATOM   1420  C   GLU A 216      -3.437  -3.116  -6.451  0.00  0.00      C2   C
ATOM   1421  O   GLU A 216      -3.666  -1.941  -6.492  0.00  0.00      C2   O
ATOM   1422  CB  GLU A 216      -0.830  -2.950  -6.763  0.00  0.00      C2   C
ATOM   1423  CG  GLU A 216      -0.207  -3.592  -5.551  0.00  0.00      C2   C
ATOM   1424  CD  GLU A 216      -0.881  -3.282  -4.292  0.00  0.00      C2   C
ATOM   1425  OE1 GLU A 216      -0.823  -2.087  -3.890  0.00  0.00      C2   O
ATOM   1426  OE2 GLU A 216      -1.623  -4.103  -3.732  0.00  0.00      C2   O
ATOM   1427  H   GLU A 216      -2.002  -2.428  -9.077  0.00  0.00      C2   H
ATOM   1428  HA  GLU A 216      -2.043  -4.614  -7.334  0.00  0.00      C2   H
ATOM   1429  HB3 GLU A 216      -1.073  -1.909  -6.548  0.00  0.00      C2   H
ATOM   1430  HB2 GLU A 216      -0.080  -2.874  -7.550  0.00  0.00      C2   H
ATOM   1431  HG3 GLU A 216       0.860  -3.398  -5.439  0.00  0.00      C2   H
ATOM   1432  HG2 GLU A 216      -0.181  -4.670  -5.710  0.00  0.00      C2   H
ATOM   1433  N   GLY A 217      -4.260  -4.063  -5.967  0.00  0.00      C2   N
ATOM   1434  CA  GLY A 217      -5.285  -3.768  -5.058  0.00  0.00      C2   C
ATOM   1435  C   GLY A 217      -6.738  -3.816  -5.658  0.00  0.00      C2   C
ATOM   1436  O   GLY A 217      -7.720  -3.421  -5.034  0.00  0.00      C2   O
ATOM   1437  H   GLY A 217      -3.952  -4.984  -6.243  0.00  0.00      C2   H
ATOM   1438  HA3 GLY A 217      -5.078  -2.820  -4.561  0.00  0.00      C2   H
ATOM   1439  HA2 GLY A 217      -5.240  -4.426  -4.190  0.00  0.00      C2   H
ATOM   1440  N   VAL A 218      -6.857  -4.407  -6.893  0.00  0.00      C2   N
ATOM   1441  CA  VAL A 218      -8.172  -4.773  -7.411  0.00  0.00      C2   C
ATOM   1442  C   VAL A 218      -8.819  -5.945  -6.546  0.00  0.00      C2   C
ATOM   1443  O   VAL A 218      -8.045  -6.863  -6.198  0.00  0.00      C2   O
ATOM   1444  CB  VAL A 218      -8.027  -5.250  -8.830  0.00  0.00      C2   C
ATOM   1445  CG1 VAL A 218      -7.640  -4.174  -9.764  0.00  0.00      C2   C
ATOM   1446  CG2 VAL A 218      -7.255  -6.601  -9.137  0.00  0.00      C2   C
ATOM   1447  H   VAL A 218      -5.999  -4.729  -7.319  0.00  0.00      C2   H
ATOM   1448  HA  VAL A 218      -8.764  -3.857  -7.406  0.00  0.00      C2   H
ATOM   1449  HB  VAL A 218      -9.051  -5.409  -9.167  0.00  0.00      C2   H
ATOM   1450 HG11 VAL A 218      -8.194  -3.235  -9.756  0.00  0.00      C2   H
ATOM   1451 HG12 VAL A 218      -6.603  -3.837  -9.737  0.00  0.00      C2   H
ATOM   1452 HG13 VAL A 218      -7.830  -4.577 -10.758  0.00  0.00      C2   H
ATOM   1453 HG21 VAL A 218      -7.193  -6.823 -10.202  0.00  0.00      C2   H
ATOM   1454 HG22 VAL A 218      -6.253  -6.308  -8.824  0.00  0.00      C2   H
ATOM   1455 HG23 VAL A 218      -7.665  -7.477  -8.634  0.00  0.00      C2   H
ATOM   1456  N   THR A 219     -10.128  -5.985  -6.275  0.00  0.00      C2   N
ATOM   1457  CA  THR A 219     -10.798  -6.985  -5.448  0.00  0.00      C2   C
ATOM   1458  C   THR A 219     -10.734  -8.424  -6.062  0.00  0.00      C2   C
ATOM   1459  O   THR A 219     -10.399  -9.371  -5.391  0.00  0.00      C2   O
ATOM   1460  CB  THR A 219     -12.225  -6.492  -5.130  0.00  0.00      C2   C
ATOM   1461  OG1 THR A 219     -12.187  -5.171  -4.607  0.00  0.00      C2   O
ATOM   1462  CG2 THR A 219     -13.034  -7.363  -4.192  0.00  0.00      C2   C
ATOM   1463  H   THR A 219     -10.688  -5.281  -6.735  0.00  0.00      C2   H
ATOM   1464  HA  THR A 219     -10.384  -7.033  -4.441  0.00  0.00      C2   H
ATOM   1465  HB  THR A 219     -12.844  -6.428  -6.025  0.00  0.00      C2   H
ATOM   1466  HG1 THR A 219     -11.734  -5.258  -3.765  0.00  0.00      C2   H
ATOM   1467 HG21 THR A 219     -12.468  -7.615  -3.296  0.00  0.00      C2   H
ATOM   1468 HG22 THR A 219     -13.864  -6.813  -3.748  0.00  0.00      C2   H
ATOM   1469 HG23 THR A 219     -13.408  -8.286  -4.637  0.00  0.00      C2   H
ATOM   1470  N   ALA A 220     -10.775  -8.468  -7.413  0.00  0.00      C2   N
ATOM   1471  CA  ALA A 220     -10.500  -9.678  -8.196  0.00  0.00      C2   C
ATOM   1472  C   ALA A 220     -10.269  -9.226  -9.667  0.00  0.00      C2   C
ATOM   1473  O   ALA A 220     -10.201  -8.059 -10.010  0.00  0.00      C2   O
ATOM   1474  CB  ALA A 220     -11.734 -10.616  -8.076  0.00  0.00      C2   C
ATOM   1475  H   ALA A 220     -10.688  -7.596  -7.915  0.00  0.00      C2   H
ATOM   1476  HA  ALA A 220      -9.717 -10.247  -7.694  0.00  0.00      C2   H
ATOM   1477  HB1 ALA A 220     -12.441 -10.450  -7.263  0.00  0.00      C2   H
ATOM   1478  HB2 ALA A 220     -12.227 -10.706  -9.044  0.00  0.00      C2   H
ATOM   1479  HB3 ALA A 220     -11.366 -11.633  -7.942  0.00  0.00      C2   H
ATOM   1480  N   ILE A 221      -9.985 -10.298 -10.447  0.00  0.00      C2   N
ATOM   1481  CA  ILE A 221      -9.752 -10.277 -11.933  0.00  0.00      C2   C
ATOM   1482  C   ILE A 221     -10.775 -11.187 -12.607  0.00  0.00      C2   C
ATOM   1483  O   ILE A 221     -10.915 -12.366 -12.327  0.00  0.00      C2   O
ATOM   1484  CB  ILE A 221      -8.373 -10.911 -12.274  0.00  0.00      C2   C
ATOM   1485  CG1 ILE A 221      -7.228  -9.952 -11.668  0.00  0.00      C2   C
ATOM   1486  CG2 ILE A 221      -8.076 -11.325 -13.725  0.00  0.00      C2   C
ATOM   1487  CD1 ILE A 221      -5.819 -10.779 -11.594  0.00  0.00      C2   C
ATOM   1488  H   ILE A 221      -9.619 -11.077  -9.919  0.00  0.00      C2   H
ATOM   1489  HA  ILE A 221      -9.821  -9.251 -12.294  0.00  0.00      C2   H
ATOM   1490  HB  ILE A 221      -8.306 -11.825 -11.684  0.00  0.00      C2   H
ATOM   1491 HG13 ILE A 221      -7.407  -9.666 -10.631  0.00  0.00      C2   H
ATOM   1492 HG12 ILE A 221      -7.163  -8.967 -12.130  0.00  0.00      C2   H
ATOM   1493 HG21 ILE A 221      -7.084 -11.774 -13.787  0.00  0.00      C2   H
ATOM   1494 HG22 ILE A 221      -8.672 -12.201 -13.982  0.00  0.00      C2   H
ATOM   1495 HG23 ILE A 221      -8.183 -10.548 -14.482  0.00  0.00      C2   H
ATOM   1496 HD11 ILE A 221      -5.283 -10.385 -10.730  0.00  0.00      C2   H
ATOM   1497 HD12 ILE A 221      -5.879 -11.862 -11.487  0.00  0.00      C2   H
ATOM   1498 HD13 ILE A 221      -5.223 -10.541 -12.475  0.00  0.00      C2   H
ATOM   1499  N   ILE A 222     -11.583 -10.672 -13.491  0.00  0.00      C2   N
ATOM   1500  CA  ILE A 222     -12.380 -11.460 -14.419  0.00  0.00      C2   C
ATOM   1501  C   ILE A 222     -11.473 -11.976 -15.586  0.00  0.00      C2   C
ATOM   1502  O   ILE A 222     -10.757 -11.198 -16.188  0.00  0.00      C2   O
ATOM   1503  CB  ILE A 222     -13.588 -10.642 -15.004  0.00  0.00      C2   C
ATOM   1504  CG1 ILE A 222     -14.536 -10.054 -13.891  0.00  0.00      C2   C
ATOM   1505  CG2 ILE A 222     -14.428 -11.237 -16.147  0.00  0.00      C2   C
ATOM   1506  CD1 ILE A 222     -15.508 -11.027 -13.239  0.00  0.00      C2   C
ATOM   1507  H   ILE A 222     -11.621  -9.663 -13.444  0.00  0.00      C2   H
ATOM   1508  HA  ILE A 222     -12.832 -12.240 -13.807  0.00  0.00      C2   H
ATOM   1509  HB  ILE A 222     -13.159  -9.679 -15.283  0.00  0.00      C2   H
ATOM   1510 HG13 ILE A 222     -15.120  -9.234 -14.311  0.00  0.00      C2   H
ATOM   1511 HG12 ILE A 222     -13.930  -9.576 -13.121  0.00  0.00      C2   H
ATOM   1512 HG21 ILE A 222     -15.023 -12.110 -15.877  0.00  0.00      C2   H
ATOM   1513 HG22 ILE A 222     -15.184 -10.489 -16.385  0.00  0.00      C2   H
ATOM   1514 HG23 ILE A 222     -13.832 -11.345 -17.053  0.00  0.00      C2   H
ATOM   1515 HD11 ILE A 222     -16.000 -10.507 -12.417  0.00  0.00      C2   H
ATOM   1516 HD12 ILE A 222     -16.222 -11.355 -13.993  0.00  0.00      C2   H
ATOM   1517 HD13 ILE A 222     -15.154 -11.938 -12.756  0.00  0.00      C2   H
ATOM   1518  N   PHE A 223     -11.591 -13.214 -15.891  0.00  0.00      C2   N
ATOM   1519  CA  PHE A 223     -10.832 -13.786 -16.973  0.00  0.00      C2   C
ATOM   1520  C   PHE A 223     -11.936 -14.419 -17.908  0.00  0.00      C2   C
ATOM   1521  O   PHE A 223     -12.799 -15.121 -17.419  0.00  0.00      C2   O
ATOM   1522  CB  PHE A 223      -9.794 -14.745 -16.441  0.00  0.00      C2   C
ATOM   1523  CG  PHE A 223      -8.557 -14.796 -17.294  0.00  0.00      C2   C
ATOM   1524  CD1 PHE A 223      -8.663 -15.398 -18.523  0.00  0.00      C2   C
ATOM   1525  CD2 PHE A 223      -7.364 -14.210 -16.913  0.00  0.00      C2   C
ATOM   1526  CE1 PHE A 223      -7.588 -15.411 -19.381  0.00  0.00      C2   C
ATOM   1527  CE2 PHE A 223      -6.336 -14.220 -17.740  0.00  0.00      C2   C
ATOM   1528  CZ  PHE A 223      -6.396 -14.846 -18.974  0.00  0.00      C2   C
ATOM   1529  H   PHE A 223     -12.319 -13.750 -15.440  0.00  0.00      C2   H
ATOM   1530  HA  PHE A 223     -10.333 -13.058 -17.614  0.00  0.00      C2   H
ATOM   1531  HB3 PHE A 223     -10.156 -15.773 -16.466  0.00  0.00      C2   H
ATOM   1532  HB2 PHE A 223      -9.488 -14.547 -15.414  0.00  0.00      C2   H
ATOM   1533  HD1 PHE A 223      -9.623 -15.684 -18.925  0.00  0.00      C2   H
ATOM   1534  HD2 PHE A 223      -7.272 -13.664 -15.985  0.00  0.00      C2   H
ATOM   1535  HE1 PHE A 223      -7.764 -15.869 -20.343  0.00  0.00      C2   H
ATOM   1536  HE2 PHE A 223      -5.431 -13.654 -17.574  0.00  0.00      C2   H
ATOM   1537  HZ  PHE A 223      -5.562 -14.766 -19.656  0.00  0.00      C2   H
ATOM   1538  N   CYS A 224     -11.876 -14.170 -19.230  0.00  0.00      C2   N
ATOM   1539  CA  CYS A 224     -12.714 -14.762 -20.226  0.00  0.00      C2   C
ATOM   1540  C   CYS A 224     -11.966 -15.841 -20.935  0.00  0.00      C2   C
ATOM   1541  O   CYS A 224     -10.895 -15.481 -21.403  0.00  0.00      C2   O
ATOM   1542  CB  CYS A 224     -13.179 -13.655 -21.259  0.00  0.00      C2   C
ATOM   1543  SG  CYS A 224     -14.056 -12.403 -20.471  0.00  0.00      C2   S
ATOM   1544  H   CYS A 224     -11.053 -13.682 -19.555  0.00  0.00      C2   H
ATOM   1545  HA  CYS A 224     -13.635 -15.193 -19.836  0.00  0.00      C2   H
ATOM   1546  HB3 CYS A 224     -13.828 -14.180 -21.960  0.00  0.00      C2   H
ATOM   1547  HB2 CYS A 224     -12.422 -13.196 -21.895  0.00  0.00      C2   H
ATOM   1548  HG  CYS A 224     -12.863 -11.939 -20.087  0.00  0.00      C2   H
ATOM   1549  N   VAL A 225     -12.466 -17.054 -20.944  0.00  0.00      C2   N
ATOM   1550  CA  VAL A 225     -11.972 -18.078 -21.799  0.00  0.00      C2   C
ATOM   1551  C   VAL A 225     -13.095 -18.611 -22.670  0.00  0.00      C2   C
ATOM   1552  O   VAL A 225     -14.154 -18.824 -22.104  0.00  0.00      C2   O
ATOM   1553  CB  VAL A 225     -11.276 -19.239 -21.023  0.00  0.00      C2   C
ATOM   1554  CG1 VAL A 225     -11.045 -20.707 -21.513  0.00  0.00      C2   C
ATOM   1555  CG2 VAL A 225      -9.991 -18.696 -20.471  0.00  0.00      C2   C
ATOM   1556  H   VAL A 225     -13.301 -17.314 -20.439  0.00  0.00      C2   H
ATOM   1557  HA  VAL A 225     -11.222 -17.621 -22.444  0.00  0.00      C2   H
ATOM   1558  HB  VAL A 225     -11.904 -19.400 -20.146  0.00  0.00      C2   H
ATOM   1559 HG11 VAL A 225     -10.269 -20.720 -22.279  0.00  0.00      C2   H
ATOM   1560 HG12 VAL A 225     -10.678 -21.262 -20.650  0.00  0.00      C2   H
ATOM   1561 HG13 VAL A 225     -11.991 -21.113 -21.872  0.00  0.00      C2   H
ATOM   1562 HG21 VAL A 225     -10.222 -17.861 -19.809  0.00  0.00      C2   H
ATOM   1563 HG22 VAL A 225      -9.421 -19.459 -19.942  0.00  0.00      C2   H
ATOM   1564 HG23 VAL A 225      -9.326 -18.354 -21.265  0.00  0.00      C2   H
ATOM   1565  N   ALA A 226     -12.847 -18.906 -23.890  0.00  0.00      C2   N
ATOM   1566  CA  ALA A 226     -13.668 -19.492 -24.889  0.00  0.00      C2   C
ATOM   1567  C   ALA A 226     -13.499 -20.959 -24.971  0.00  0.00      C2   C
ATOM   1568  O   ALA A 226     -12.470 -21.367 -25.530  0.00  0.00      C2   O
ATOM   1569  CB  ALA A 226     -13.523 -18.766 -26.252  0.00  0.00      C2   C
ATOM   1570  H   ALA A 226     -11.937 -18.632 -24.232  0.00  0.00      C2   H
ATOM   1571  HA  ALA A 226     -14.675 -19.296 -24.522  0.00  0.00      C2   H
ATOM   1572  HB1 ALA A 226     -14.081 -17.830 -26.217  0.00  0.00      C2   H
ATOM   1573  HB2 ALA A 226     -12.489 -18.663 -26.580  0.00  0.00      C2   H
ATOM   1574  HB3 ALA A 226     -13.798 -19.535 -26.974  0.00  0.00      C2   H
ATOM   1575  N   LEU A 227     -14.449 -21.753 -24.496  0.00  0.00      C2   N
ATOM   1576  CA  LEU A 227     -14.273 -23.194 -24.419  0.00  0.00      C2   C
ATOM   1577  C   LEU A 227     -14.112 -23.808 -25.825  0.00  0.00      C2   C
ATOM   1578  O   LEU A 227     -13.409 -24.810 -25.914  0.00  0.00      C2   O
ATOM   1579  CB  LEU A 227     -15.456 -23.894 -23.606  0.00  0.00      C2   C
ATOM   1580  CG  LEU A 227     -15.561 -23.663 -22.111  0.00  0.00      C2   C
ATOM   1581  CD1 LEU A 227     -17.011 -23.950 -21.656  0.00  0.00      C2   C
ATOM   1582  CD2 LEU A 227     -14.474 -24.398 -21.357  0.00  0.00      C2   C
ATOM   1583  H   LEU A 227     -15.162 -21.330 -23.919  0.00  0.00      C2   H
ATOM   1584  HA  LEU A 227     -13.330 -23.313 -23.885  0.00  0.00      C2   H
ATOM   1585  HB3 LEU A 227     -15.248 -24.953 -23.758  0.00  0.00      C2   H
ATOM   1586  HB2 LEU A 227     -16.448 -23.773 -24.039  0.00  0.00      C2   H
ATOM   1587  HG  LEU A 227     -15.308 -22.610 -21.984  0.00  0.00      C2   H
ATOM   1588 HD11 LEU A 227     -17.018 -24.665 -20.833  0.00  0.00      C2   H
ATOM   1589 HD12 LEU A 227     -17.640 -23.074 -21.503  0.00  0.00      C2   H
ATOM   1590 HD13 LEU A 227     -17.476 -24.687 -22.311  0.00  0.00      C2   H
ATOM   1591 HD21 LEU A 227     -13.821 -23.779 -20.741  0.00  0.00      C2   H
ATOM   1592 HD22 LEU A 227     -14.897 -25.145 -20.686  0.00  0.00      C2   H
ATOM   1593 HD23 LEU A 227     -13.802 -24.938 -22.025  0.00  0.00      C2   H
ATOM   1594  N   SER A 228     -14.669 -23.242 -26.888  0.00  0.00      C2   N
ATOM   1595  CA  SER A 228     -14.736 -23.790 -28.263  0.00  0.00      C2   C
ATOM   1596  C   SER A 228     -13.344 -23.950 -28.922  0.00  0.00      C2   C
ATOM   1597  O   SER A 228     -13.220 -24.699 -29.908  0.00  0.00      C2   O
ATOM   1598  CB  SER A 228     -15.707 -22.931 -29.113  0.00  0.00      C2   C
ATOM   1599  OG  SER A 228     -15.393 -21.540 -29.027  0.00  0.00      C2   O
ATOM   1600  H   SER A 228     -15.105 -22.336 -26.794  0.00  0.00      C2   H
ATOM   1601  HA  SER A 228     -15.062 -24.829 -28.308  0.00  0.00      C2   H
ATOM   1602  HB3 SER A 228     -16.757 -23.147 -28.915  0.00  0.00      C2   H
ATOM   1603  HB2 SER A 228     -15.562 -23.223 -30.153  0.00  0.00      C2   H
ATOM   1604  HG  SER A 228     -15.015 -21.205 -29.844  0.00  0.00      C2   H
ATOM   1605  N   ASP A 229     -12.411 -23.210 -28.400  0.00  0.00      C2   N
ATOM   1606  CA  ASP A 229     -11.086 -22.973 -29.016  0.00  0.00      C2   C
ATOM   1607  C   ASP A 229     -10.049 -23.993 -28.618  0.00  0.00      C2   C
ATOM   1608  O   ASP A 229      -8.845 -23.755 -28.788  0.00  0.00      C2   O
ATOM   1609  CB  ASP A 229     -10.573 -21.432 -28.815  0.00  0.00      C2   C
ATOM   1610  CG  ASP A 229     -11.315 -20.370 -29.457  0.00  0.00      C2   C
ATOM   1611  OD1 ASP A 229     -11.979 -20.707 -30.476  0.00  0.00      C2   O
ATOM   1612  OD2 ASP A 229     -11.042 -19.190 -29.142  0.00  0.00      C2   O
ATOM   1613  H   ASP A 229     -12.725 -22.511 -27.742  0.00  0.00      C2   H
ATOM   1614  HA  ASP A 229     -11.179 -23.011 -30.101  0.00  0.00      C2   H
ATOM   1615  HB3 ASP A 229      -9.510 -21.510 -29.042  0.00  0.00      C2   H
ATOM   1616  HB2 ASP A 229     -10.706 -21.116 -27.780  0.00  0.00      C2   H
ATOM   1617  N   TYR A 230     -10.474 -25.146 -28.061  0.00  0.00      C2   N
ATOM   1618  CA  TYR A 230      -9.704 -26.259 -27.672  0.00  0.00      C2   C
ATOM   1619  C   TYR A 230      -8.897 -26.955 -28.792  0.00  0.00      C2   C
ATOM   1620  O   TYR A 230      -7.946 -27.670 -28.553  0.00  0.00      C2   O
ATOM   1621  CB  TYR A 230     -10.587 -27.338 -26.982  0.00  0.00      C2   C
ATOM   1622  CG  TYR A 230     -11.646 -28.051 -27.798  0.00  0.00      C2   C
ATOM   1623  CD1 TYR A 230     -12.923 -27.504 -27.822  0.00  0.00      C2   C
ATOM   1624  CD2 TYR A 230     -11.439 -29.282 -28.476  0.00  0.00      C2   C
ATOM   1625  CE1 TYR A 230     -14.011 -28.068 -28.554  0.00  0.00      C2   C
ATOM   1626  CE2 TYR A 230     -12.522 -29.823 -29.157  0.00  0.00      C2   C
ATOM   1627  CZ  TYR A 230     -13.753 -29.222 -29.262  0.00  0.00      C2   C
ATOM   1628  OH  TYR A 230     -14.828 -29.778 -29.926  0.00  0.00      C2   O
ATOM   1629  H   TYR A 230     -11.468 -25.317 -28.105  0.00  0.00      C2   H
ATOM   1630  HA  TYR A 230      -8.924 -25.919 -26.991  0.00  0.00      C2   H
ATOM   1631  HB3 TYR A 230     -11.044 -26.817 -26.140  0.00  0.00      C2   H
ATOM   1632  HB2 TYR A 230      -9.989 -28.073 -26.443  0.00  0.00      C2   H
ATOM   1633  HD1 TYR A 230     -12.997 -26.532 -27.357  0.00  0.00      C2   H
ATOM   1634  HD2 TYR A 230     -10.454 -29.699 -28.324  0.00  0.00      C2   H
ATOM   1635  HE1 TYR A 230     -14.961 -27.565 -28.450  0.00  0.00      C2   H
ATOM   1636  HE2 TYR A 230     -12.307 -30.716 -29.726  0.00  0.00      C2   H
ATOM   1637  HH  TYR A 230     -14.650 -30.653 -30.277  0.00  0.00      C2   H
ATOM   1638  N   ASP A 231      -9.445 -26.765 -30.003  0.00  0.00      C2   N
ATOM   1639  CA  ASP A 231      -8.930 -27.497 -31.199  0.00  0.00      C2   C
ATOM   1640  C   ASP A 231      -7.636 -26.943 -31.847  0.00  0.00      C2   C
ATOM   1641  O   ASP A 231      -6.951 -27.642 -32.557  0.00  0.00      C2   O
ATOM   1642  CB  ASP A 231     -10.073 -27.445 -32.234  0.00  0.00      C2   C
ATOM   1643  CG  ASP A 231     -10.640 -26.079 -32.647  0.00  0.00      C2   C
ATOM   1644  OD1 ASP A 231     -11.185 -26.033 -33.778  0.00  0.00      C2   O
ATOM   1645  OD2 ASP A 231     -10.592 -25.095 -31.897  0.00  0.00      C2   O
ATOM   1646  H   ASP A 231     -10.147 -26.061 -30.183  0.00  0.00      C2   H
ATOM   1647  HA  ASP A 231      -8.778 -28.527 -30.875  0.00  0.00      C2   H
ATOM   1648  HB3 ASP A 231     -10.908 -28.049 -31.879  0.00  0.00      C2   H
ATOM   1649  HB2 ASP A 231      -9.705 -27.963 -33.120  0.00  0.00      C2   H
ATOM   1650  N   LEU A 232      -7.387 -25.628 -31.637  0.00  0.00      C2   N
ATOM   1651  CA  LEU A 232      -6.236 -24.774 -32.145  0.00  0.00      C2   C
ATOM   1652  C   LEU A 232      -4.834 -25.251 -31.693  0.00  0.00      C2   C
ATOM   1653  O   LEU A 232      -3.818 -24.926 -32.270  0.00  0.00      C2   O
ATOM   1654  CB  LEU A 232      -6.396 -23.346 -31.658  0.00  0.00      C2   C
ATOM   1655  CG  LEU A 232      -7.769 -22.697 -31.952  0.00  0.00      C2   C
ATOM   1656  CD1 LEU A 232      -7.694 -21.266 -31.417  0.00  0.00      C2   C
ATOM   1657  CD2 LEU A 232      -8.104 -22.777 -33.453  0.00  0.00      C2   C
ATOM   1658  H   LEU A 232      -8.007 -25.128 -31.016  0.00  0.00      C2   H
ATOM   1659  HA  LEU A 232      -6.343 -24.797 -33.229  0.00  0.00      C2   H
ATOM   1660  HB3 LEU A 232      -5.601 -22.811 -32.178  0.00  0.00      C2   H
ATOM   1661  HB2 LEU A 232      -6.219 -23.375 -30.583  0.00  0.00      C2   H
ATOM   1662  HG  LEU A 232      -8.619 -23.225 -31.519  0.00  0.00      C2   H
ATOM   1663 HD11 LEU A 232      -8.552 -20.724 -31.815  0.00  0.00      C2   H
ATOM   1664 HD12 LEU A 232      -7.572 -21.351 -30.337  0.00  0.00      C2   H
ATOM   1665 HD13 LEU A 232      -6.742 -20.790 -31.652  0.00  0.00      C2   H
ATOM   1666 HD21 LEU A 232      -7.234 -22.833 -34.107  0.00  0.00      C2   H
ATOM   1667 HD22 LEU A 232      -8.615 -23.714 -33.672  0.00  0.00      C2   H
ATOM   1668 HD23 LEU A 232      -8.831 -22.023 -33.755  0.00  0.00      C2   H
ATOM   1669  N   VAL A 233      -4.792 -26.155 -30.672  0.00  0.00      C2   N
ATOM   1670  CA  VAL A 233      -3.580 -26.828 -30.136  0.00  0.00      C2   C
ATOM   1671  C   VAL A 233      -2.911 -27.775 -31.146  0.00  0.00      C2   C
ATOM   1672  O   VAL A 233      -1.684 -27.831 -31.264  0.00  0.00      C2   O
ATOM   1673  CB  VAL A 233      -3.929 -27.602 -28.829  0.00  0.00      C2   C
ATOM   1674  CG1 VAL A 233      -4.348 -26.574 -27.776  0.00  0.00      C2   C
ATOM   1675  CG2 VAL A 233      -4.984 -28.784 -29.013  0.00  0.00      C2   C
ATOM   1676  H   VAL A 233      -5.648 -26.095 -30.140  0.00  0.00      C2   H
ATOM   1677  HA  VAL A 233      -2.829 -26.078 -29.889  0.00  0.00      C2   H
ATOM   1678  HB  VAL A 233      -3.049 -28.142 -28.480  0.00  0.00      C2   H
ATOM   1679 HG11 VAL A 233      -5.272 -26.094 -28.097  0.00  0.00      C2   H
ATOM   1680 HG12 VAL A 233      -4.561 -27.068 -26.828  0.00  0.00      C2   H
ATOM   1681 HG13 VAL A 233      -3.611 -25.837 -27.457  0.00  0.00      C2   H
ATOM   1682 HG21 VAL A 233      -4.556 -29.528 -29.686  0.00  0.00      C2   H
ATOM   1683 HG22 VAL A 233      -5.218 -29.268 -28.064  0.00  0.00      C2   H
ATOM   1684 HG23 VAL A 233      -5.898 -28.584 -29.572  0.00  0.00      C2   H
ATOM   1685  N   LEU A 234      -3.784 -28.338 -32.029  0.00  0.00      C2   N
ATOM   1686  CA  LEU A 234      -3.390 -29.190 -33.180  0.00  0.00      C2   C
ATOM   1687  C   LEU A 234      -2.862 -28.287 -34.362  0.00  0.00      C2   C
ATOM   1688  O   LEU A 234      -2.250 -28.772 -35.307  0.00  0.00      C2   O
ATOM   1689  CB  LEU A 234      -4.517 -30.133 -33.635  0.00  0.00      C2   C
ATOM   1690  CG  LEU A 234      -5.184 -31.033 -32.533  0.00  0.00      C2   C
ATOM   1691  CD1 LEU A 234      -6.537 -31.534 -32.942  0.00  0.00      C2   C
ATOM   1692  CD2 LEU A 234      -4.171 -32.148 -32.150  0.00  0.00      C2   C
ATOM   1693  H   LEU A 234      -4.771 -28.132 -31.982  0.00  0.00      C2   H
ATOM   1694  HA  LEU A 234      -2.549 -29.772 -32.803  0.00  0.00      C2   H
ATOM   1695  HB3 LEU A 234      -4.110 -30.813 -34.383  0.00  0.00      C2   H
ATOM   1696  HB2 LEU A 234      -5.355 -29.554 -34.023  0.00  0.00      C2   H
ATOM   1697  HG  LEU A 234      -5.480 -30.351 -31.736  0.00  0.00      C2   H
ATOM   1698 HD11 LEU A 234      -6.991 -31.925 -32.031  0.00  0.00      C2   H
ATOM   1699 HD12 LEU A 234      -7.189 -30.742 -33.312  0.00  0.00      C2   H
ATOM   1700 HD13 LEU A 234      -6.314 -32.264 -33.720  0.00  0.00      C2   H
ATOM   1701 HD21 LEU A 234      -3.216 -32.064 -32.668  0.00  0.00      C2   H
ATOM   1702 HD22 LEU A 234      -4.041 -32.307 -31.080  0.00  0.00      C2   H
ATOM   1703 HD23 LEU A 234      -4.535 -33.129 -32.455  0.00  0.00      C2   H
ATOM   1704  N   ALA A 235      -3.050 -26.946 -34.257  0.00  0.00      C2   N
ATOM   1705  CA  ALA A 235      -2.316 -25.893 -35.099  0.00  0.00      C2   C
ATOM   1706  C   ALA A 235      -0.920 -25.565 -34.607  0.00  0.00      C2   C
ATOM   1707  O   ALA A 235      -0.213 -25.066 -35.418  0.00  0.00      C2   O
ATOM   1708  CB  ALA A 235      -3.256 -24.745 -35.447  0.00  0.00      C2   C
ATOM   1709  H   ALA A 235      -3.514 -26.530 -33.462  0.00  0.00      C2   H
ATOM   1710  HA  ALA A 235      -2.079 -26.414 -36.026  0.00  0.00      C2   H
ATOM   1711  HB1 ALA A 235      -2.787 -24.143 -36.225  0.00  0.00      C2   H
ATOM   1712  HB2 ALA A 235      -4.100 -25.128 -36.021  0.00  0.00      C2   H
ATOM   1713  HB3 ALA A 235      -3.472 -24.131 -34.573  0.00  0.00      C2   H
ATOM   1714  N   GLU A 236      -0.430 -26.022 -33.421  0.00  0.00      C2   N
ATOM   1715  CA  GLU A 236       0.974 -26.035 -32.914  0.00  0.00      C2   C
ATOM   1716  C   GLU A 236       1.528 -24.568 -32.716  0.00  0.00      C2   C
ATOM   1717  O   GLU A 236       2.229 -24.384 -31.701  0.00  0.00      C2   O
ATOM   1718  CB  GLU A 236       1.835 -26.945 -33.821  0.00  0.00      C2   C
ATOM   1719  CG  GLU A 236       1.364 -28.331 -33.890  0.00  0.00      C2   C
ATOM   1720  CD  GLU A 236       2.397 -29.326 -34.446  0.00  0.00      C2   C
ATOM   1721  OE1 GLU A 236       3.201 -28.887 -35.298  0.00  0.00      C2   O
ATOM   1722  OE2 GLU A 236       2.343 -30.545 -34.099  0.00  0.00      C2   O
ATOM   1723  H   GLU A 236      -1.082 -26.517 -32.829  0.00  0.00      C2   H
ATOM   1724  HA  GLU A 236       0.949 -26.568 -31.964  0.00  0.00      C2   H
ATOM   1725  HB3 GLU A 236       2.910 -26.828 -33.683  0.00  0.00      C2   H
ATOM   1726  HB2 GLU A 236       1.795 -26.505 -34.817  0.00  0.00      C2   H
ATOM   1727  HG3 GLU A 236       0.407 -28.496 -34.386  0.00  0.00      C2   H
ATOM   1728  HG2 GLU A 236       1.105 -28.547 -32.853  0.00  0.00      C2   H
ATOM   1729  N   ASP A 237       1.240 -23.558 -33.526  0.00  0.00      C2   N
ATOM   1730  CA  ASP A 237       1.699 -22.196 -33.279  0.00  0.00      C2   C
ATOM   1731  C   ASP A 237       0.904 -21.419 -32.214  0.00  0.00      C2   C
ATOM   1732  O   ASP A 237      -0.352 -21.410 -32.212  0.00  0.00      C2   O
ATOM   1733  CB  ASP A 237       1.813 -21.357 -34.506  0.00  0.00      C2   C
ATOM   1734  CG  ASP A 237       2.735 -21.961 -35.565  0.00  0.00      C2   C
ATOM   1735  OD1 ASP A 237       2.300 -22.290 -36.660  0.00  0.00      C2   O
ATOM   1736  OD2 ASP A 237       3.894 -22.043 -35.215  0.00  0.00      C2   O
ATOM   1737  H   ASP A 237       0.471 -23.716 -34.162  0.00  0.00      C2   H
ATOM   1738  HA  ASP A 237       2.685 -22.323 -32.831  0.00  0.00      C2   H
ATOM   1739  HB3 ASP A 237       2.230 -20.407 -34.172  0.00  0.00      C2   H
ATOM   1740  HB2 ASP A 237       0.859 -21.161 -34.996  0.00  0.00      C2   H
ATOM   1741  N   GLU A 238       1.623 -20.626 -31.510  0.00  0.00      C2   N
ATOM   1742  CA  GLU A 238       1.055 -19.769 -30.453  0.00  0.00      C2   C
ATOM   1743  C   GLU A 238       0.364 -18.617 -31.121  0.00  0.00      C2   C
ATOM   1744  O   GLU A 238      -0.722 -18.148 -30.634  0.00  0.00      C2   O
ATOM   1745  CB  GLU A 238       2.158 -19.334 -29.440  0.00  0.00      C2   C
ATOM   1746  CG  GLU A 238       2.839 -20.550 -28.835  0.00  0.00      C2   C
ATOM   1747  CD  GLU A 238       3.921 -20.275 -27.881  0.00  0.00      C2   C
ATOM   1748  OE1 GLU A 238       4.848 -21.078 -27.591  0.00  0.00      C2   O
ATOM   1749  OE2 GLU A 238       3.881 -19.132 -27.329  0.00  0.00      C2   O
ATOM   1750  H   GLU A 238       2.628 -20.605 -31.614  0.00  0.00      C2   H
ATOM   1751  HA  GLU A 238       0.346 -20.362 -29.875  0.00  0.00      C2   H
ATOM   1752  HB3 GLU A 238       1.747 -18.625 -28.721  0.00  0.00      C2   H
ATOM   1753  HB2 GLU A 238       2.981 -18.749 -29.849  0.00  0.00      C2   H
ATOM   1754  HG3 GLU A 238       3.272 -21.171 -29.619  0.00  0.00      C2   H
ATOM   1755  HG2 GLU A 238       2.027 -21.046 -28.302  0.00  0.00      C2   H
ATOM   1756  N   GLU A 239       0.928 -18.203 -32.207  0.00  0.00      C2   N
ATOM   1757  CA  GLU A 239       0.293 -17.153 -32.999  0.00  0.00      C2   C
ATOM   1758  C   GLU A 239      -1.167 -17.377 -33.539  0.00  0.00      C2   C
ATOM   1759  O   GLU A 239      -1.776 -16.324 -33.895  0.00  0.00      C2   O
ATOM   1760  CB  GLU A 239       1.306 -16.913 -34.211  0.00  0.00      C2   C
ATOM   1761  CG  GLU A 239       2.726 -16.503 -33.697  0.00  0.00      C2   C
ATOM   1762  CD  GLU A 239       3.580 -16.082 -34.828  0.00  0.00      C2   C
ATOM   1763  OE1 GLU A 239       4.798 -16.247 -34.627  0.00  0.00      C2   O
ATOM   1764  OE2 GLU A 239       3.113 -15.469 -35.809  0.00  0.00      C2   O
ATOM   1765  H   GLU A 239       1.710 -18.740 -32.552  0.00  0.00      C2   H
ATOM   1766  HA  GLU A 239       0.245 -16.271 -32.362  0.00  0.00      C2   H
ATOM   1767  HB3 GLU A 239       0.923 -16.109 -34.840  0.00  0.00      C2   H
ATOM   1768  HB2 GLU A 239       1.338 -17.816 -34.820  0.00  0.00      C2   H
ATOM   1769  HG3 GLU A 239       3.181 -17.371 -33.219  0.00  0.00      C2   H
ATOM   1770  HG2 GLU A 239       2.632 -15.679 -32.990  0.00  0.00      C2   H
ATOM   1771  N   MET A 240      -1.606 -18.635 -33.514  0.00  0.00      C2   N
ATOM   1772  CA  MET A 240      -2.958 -19.066 -33.893  0.00  0.00      C2   C
ATOM   1773  C   MET A 240      -3.672 -19.570 -32.626  0.00  0.00      C2   C
ATOM   1774  O   MET A 240      -4.925 -19.490 -32.577  0.00  0.00      C2   O
ATOM   1775  CB  MET A 240      -2.927 -20.078 -35.088  0.00  0.00      C2   C
ATOM   1776  CG  MET A 240      -2.171 -19.555 -36.301  0.00  0.00      C2   C
ATOM   1777  SD  MET A 240      -2.758 -18.029 -37.022  0.00  0.00      C2   S
ATOM   1778  CE  MET A 240      -4.284 -18.522 -37.765  0.00  0.00      C2   C
ATOM   1779  H   MET A 240      -0.957 -19.365 -33.257  0.00  0.00      C2   H
ATOM   1780  HA  MET A 240      -3.405 -18.167 -34.318  0.00  0.00      C2   H
ATOM   1781  HB3 MET A 240      -3.887 -20.419 -35.475  0.00  0.00      C2   H
ATOM   1782  HB2 MET A 240      -2.443 -20.979 -34.710  0.00  0.00      C2   H
ATOM   1783  HG3 MET A 240      -2.053 -20.343 -37.044  0.00  0.00      C2   H
ATOM   1784  HG2 MET A 240      -1.142 -19.415 -35.968  0.00  0.00      C2   H
ATOM   1785  HE1 MET A 240      -4.938 -19.164 -37.175  0.00  0.00      C2   H
ATOM   1786  HE2 MET A 240      -4.866 -17.697 -38.175  0.00  0.00      C2   H
ATOM   1787  HE3 MET A 240      -4.089 -19.021 -38.714  0.00  0.00      C2   H
ATOM   1788  N   ASN A 241      -2.962 -20.107 -31.671  0.00  0.00      C2   N
ATOM   1789  CA  ASN A 241      -3.581 -20.827 -30.548  0.00  0.00      C2   C
ATOM   1790  C   ASN A 241      -4.045 -19.789 -29.428  0.00  0.00      C2   C
ATOM   1791  O   ASN A 241      -3.287 -19.446 -28.521  0.00  0.00      C2   O
ATOM   1792  CB  ASN A 241      -2.482 -21.796 -30.041  0.00  0.00      C2   C
ATOM   1793  CG  ASN A 241      -3.055 -22.836 -29.098  0.00  0.00      C2   C
ATOM   1794  OD1 ASN A 241      -4.238 -22.691 -28.745  0.00  0.00      C2   O
ATOM   1795  ND2 ASN A 241      -2.179 -23.797 -28.737  0.00  0.00      C2   N
ATOM   1796  H   ASN A 241      -1.962 -19.992 -31.580  0.00  0.00      C2   H
ATOM   1797  HA  ASN A 241      -4.455 -21.398 -30.864  0.00  0.00      C2   H
ATOM   1798  HB3 ASN A 241      -1.644 -21.305 -29.545  0.00  0.00      C2   H
ATOM   1799  HB2 ASN A 241      -2.136 -22.386 -30.889  0.00  0.00      C2   H
ATOM   1800 HD22 ASN A 241      -2.469 -24.640 -28.263  0.00  0.00      C2   H
ATOM   1801 HD21 ASN A 241      -1.298 -23.925 -29.215  0.00  0.00      C2   H
ATOM   1802  N   ARG A 242      -5.292 -19.337 -29.493  0.00  0.00      C2   N
ATOM   1803  CA  ARG A 242      -6.089 -18.379 -28.653  0.00  0.00      C2   C
ATOM   1804  C   ARG A 242      -6.296 -18.940 -27.242  0.00  0.00      C2   C
ATOM   1805  O   ARG A 242      -6.337 -18.200 -26.261  0.00  0.00      C2   O
ATOM   1806  CB  ARG A 242      -7.455 -17.982 -29.352  0.00  0.00      C2   C
ATOM   1807  CG  ARG A 242      -7.329 -17.515 -30.745  0.00  0.00      C2   C
ATOM   1808  CD  ARG A 242      -8.709 -17.057 -31.344  0.00  0.00      C2   C
ATOM   1809  NE  ARG A 242      -9.645 -18.167 -31.523  0.00  0.00      C2   N
ATOM   1810  CZ  ARG A 242     -10.180 -18.685 -32.661  0.00  0.00      C2   C
ATOM   1811  NH1 ARG A 242      -9.910 -18.362 -33.906  0.00  0.00      C2   N
ATOM   1812  NH2 ARG A 242     -11.144 -19.572 -32.515  0.00  0.00      C2   N
ATOM   1813  H   ARG A 242      -5.733 -19.595 -30.364  0.00  0.00      C2   H
ATOM   1814  HA  ARG A 242      -5.485 -17.480 -28.526  0.00  0.00      C2   H
ATOM   1815  HB3 ARG A 242      -7.912 -17.179 -28.774  0.00  0.00      C2   H
ATOM   1816  HB2 ARG A 242      -8.161 -18.784 -29.138  0.00  0.00      C2   H
ATOM   1817  HG3 ARG A 242      -7.138 -18.357 -31.411  0.00  0.00      C2   H
ATOM   1818  HG2 ARG A 242      -6.565 -16.758 -30.925  0.00  0.00      C2   H
ATOM   1819  HD3 ARG A 242      -8.587 -16.298 -32.117  0.00  0.00      C2   H
ATOM   1820  HD2 ARG A 242      -9.405 -16.605 -30.638  0.00  0.00      C2   H
ATOM   1821  HE  ARG A 242      -9.963 -18.475 -30.615  0.00  0.00      C2   H
ATOM   1822 HH12 ARG A 242     -10.328 -18.853 -34.684  0.00  0.00      C2   H
ATOM   1823 HH11 ARG A 242      -9.112 -17.805 -34.176  0.00  0.00      C2   H
ATOM   1824 HH22 ARG A 242     -11.763 -19.754 -33.293  0.00  0.00      C2   H
ATOM   1825 HH21 ARG A 242     -11.480 -19.997 -31.663  0.00  0.00      C2   H
ATOM   1826  N   MET A 243      -6.238 -20.316 -27.145  0.00  0.00      C2   N
ATOM   1827  CA  MET A 243      -6.294 -21.076 -25.900  0.00  0.00      C2   C
ATOM   1828  C   MET A 243      -4.988 -20.828 -25.184  0.00  0.00      C2   C
ATOM   1829  O   MET A 243      -5.001 -20.445 -24.043  0.00  0.00      C2   O
ATOM   1830  CB  MET A 243      -6.555 -22.569 -26.348  0.00  0.00      C2   C
ATOM   1831  CG  MET A 243      -6.867 -23.568 -25.289  0.00  0.00      C2   C
ATOM   1832  SD  MET A 243      -8.184 -23.244 -24.097  0.00  0.00      C2   S
ATOM   1833  CE  MET A 243      -9.711 -23.429 -25.053  0.00  0.00      C2   C
ATOM   1834  H   MET A 243      -6.019 -20.784 -28.013  0.00  0.00      C2   H
ATOM   1835  HA  MET A 243      -7.071 -20.637 -25.274  0.00  0.00      C2   H
ATOM   1836  HB3 MET A 243      -5.782 -22.979 -26.998  0.00  0.00      C2   H
ATOM   1837  HB2 MET A 243      -7.415 -22.575 -27.018  0.00  0.00      C2   H
ATOM   1838  HG3 MET A 243      -6.003 -23.679 -24.634  0.00  0.00      C2   H
ATOM   1839  HG2 MET A 243      -7.035 -24.483 -25.857  0.00  0.00      C2   H
ATOM   1840  HE1 MET A 243      -9.478 -22.885 -25.969  0.00  0.00      C2   H
ATOM   1841  HE2 MET A 243      -9.936 -24.463 -25.315  0.00  0.00      C2   H
ATOM   1842  HE3 MET A 243     -10.511 -22.780 -24.696  0.00  0.00      C2   H
ATOM   1843  N   HIE A 244      -3.837 -21.005 -25.894  0.00  0.00      C2   N
ATOM   1844  CA  HIE A 244      -2.467 -20.926 -25.383  0.00  0.00      C2   C
ATOM   1845  C   HIE A 244      -2.112 -19.508 -24.893  0.00  0.00      C2   C
ATOM   1846  O   HIE A 244      -1.570 -19.331 -23.785  0.00  0.00      C2   O
ATOM   1847  CB  HIE A 244      -1.465 -21.514 -26.374  0.00  0.00      C2   C
ATOM   1848  CG  HIE A 244      -0.312 -22.119 -25.552  0.00  0.00      C2   C
ATOM   1849  ND1 HIE A 244      -0.419 -23.304 -24.756  0.00  0.00      C2   N
ATOM   1850  CD2 HIE A 244       0.986 -21.789 -25.596  0.00  0.00      C2   C
ATOM   1851  CE1 HIE A 244       0.779 -23.528 -24.286  0.00  0.00      C2   C
ATOM   1852  NE2 HIE A 244       1.670 -22.670 -24.794  0.00  0.00      C2   N
ATOM   1853  H   HIE A 244      -3.960 -21.396 -26.817  0.00  0.00      C2   H
ATOM   1854  HA  HIE A 244      -2.416 -21.520 -24.470  0.00  0.00      C2   H
ATOM   1855  HB3 HIE A 244      -1.164 -20.798 -27.140  0.00  0.00      C2   H
ATOM   1856  HB2 HIE A 244      -2.069 -22.316 -26.799  0.00  0.00      C2   H
ATOM   1857  HD2 HIE A 244       1.512 -20.948 -26.023  0.00  0.00      C2   H
ATOM   1858  HE1 HIE A 244       1.071 -24.232 -23.520  0.00  0.00      C2   H
ATOM   1859  HE2 HIE A 244       2.664 -22.790 -24.658  0.00  0.00      C2   H
ATOM   1860  N   GLU A 245      -2.522 -18.550 -25.725  0.00  0.00      C2   N
ATOM   1861  CA  GLU A 245      -2.499 -17.159 -25.378  0.00  0.00      C2   C
ATOM   1862  C   GLU A 245      -3.291 -16.785 -24.044  0.00  0.00      C2   C
ATOM   1863  O   GLU A 245      -2.883 -16.088 -23.209  0.00  0.00      C2   O
ATOM   1864  CB  GLU A 245      -2.847 -16.365 -26.680  0.00  0.00      C2   C
ATOM   1865  CG  GLU A 245      -1.892 -16.328 -27.808  0.00  0.00      C2   C
ATOM   1866  CD  GLU A 245      -0.580 -15.651 -27.377  0.00  0.00      C2   C
ATOM   1867  OE1 GLU A 245       0.533 -16.169 -27.603  0.00  0.00      C2   O
ATOM   1868  OE2 GLU A 245      -0.615 -14.605 -26.646  0.00  0.00      C2   O
ATOM   1869  H   GLU A 245      -2.832 -18.682 -26.677  0.00  0.00      C2   H
ATOM   1870  HA  GLU A 245      -1.493 -16.796 -25.167  0.00  0.00      C2   H
ATOM   1871  HB3 GLU A 245      -3.075 -15.348 -26.363  0.00  0.00      C2   H
ATOM   1872  HB2 GLU A 245      -3.749 -16.803 -27.108  0.00  0.00      C2   H
ATOM   1873  HG3 GLU A 245      -2.281 -15.784 -28.669  0.00  0.00      C2   H
ATOM   1874  HG2 GLU A 245      -1.614 -17.294 -28.228  0.00  0.00      C2   H
ATOM   1875  N   SER A 246      -4.432 -17.470 -23.840  0.00  0.00      C2   N
ATOM   1876  CA  SER A 246      -5.129 -17.456 -22.531  0.00  0.00      C2   C
ATOM   1877  C   SER A 246      -4.220 -18.050 -21.331  0.00  0.00      C2   C
ATOM   1878  O   SER A 246      -4.067 -17.446 -20.293  0.00  0.00      C2   O
ATOM   1879  CB  SER A 246      -6.572 -18.079 -22.604  0.00  0.00      C2   C
ATOM   1880  OG  SER A 246      -7.389 -17.661 -23.691  0.00  0.00      C2   O
ATOM   1881  H   SER A 246      -4.846 -18.076 -24.534  0.00  0.00      C2   H
ATOM   1882  HA  SER A 246      -5.257 -16.380 -22.409  0.00  0.00      C2   H
ATOM   1883  HB3 SER A 246      -7.107 -17.931 -21.666  0.00  0.00      C2   H
ATOM   1884  HB2 SER A 246      -6.620 -19.167 -22.642  0.00  0.00      C2   H
ATOM   1885  HG  SER A 246      -6.873 -17.743 -24.496  0.00  0.00      C2   H
ATOM   1886  N   MET A 247      -3.630 -19.249 -21.554  0.00  0.00      C2   N
ATOM   1887  CA  MET A 247      -2.781 -19.976 -20.572  0.00  0.00      C2   C
ATOM   1888  C   MET A 247      -1.510 -19.213 -20.299  0.00  0.00      C2   C
ATOM   1889  O   MET A 247      -0.966 -19.241 -19.202  0.00  0.00      C2   O
ATOM   1890  CB  MET A 247      -2.463 -21.434 -21.103  0.00  0.00      C2   C
ATOM   1891  CG  MET A 247      -3.776 -22.202 -21.183  0.00  0.00      C2   C
ATOM   1892  SD  MET A 247      -3.663 -24.038 -21.404  0.00  0.00      C2   S
ATOM   1893  CE  MET A 247      -5.470 -24.223 -21.250  0.00  0.00      C2   C
ATOM   1894  H   MET A 247      -3.835 -19.610 -22.476  0.00  0.00      C2   H
ATOM   1895  HA  MET A 247      -3.298 -19.963 -19.613  0.00  0.00      C2   H
ATOM   1896  HB3 MET A 247      -1.756 -21.918 -20.429  0.00  0.00      C2   H
ATOM   1897  HB2 MET A 247      -1.949 -21.388 -22.063  0.00  0.00      C2   H
ATOM   1898  HG3 MET A 247      -4.431 -21.739 -21.921  0.00  0.00      C2   H
ATOM   1899  HG2 MET A 247      -4.090 -22.040 -20.152  0.00  0.00      C2   H
ATOM   1900  HE1 MET A 247      -5.957 -23.566 -21.969  0.00  0.00      C2   H
ATOM   1901  HE2 MET A 247      -5.793 -25.250 -21.423  0.00  0.00      C2   H
ATOM   1902  HE3 MET A 247      -5.765 -23.965 -20.233  0.00  0.00      C2   H
ATOM   1903  N   LYS A 248      -0.936 -18.546 -21.318  0.00  0.00      C2   N
ATOM   1904  CA  LYS A 248       0.319 -17.770 -21.222  0.00  0.00      C2   C
ATOM   1905  C   LYS A 248       0.090 -16.396 -20.441  0.00  0.00      C2   C
ATOM   1906  O   LYS A 248       0.887 -16.045 -19.598  0.00  0.00      C2   O
ATOM   1907  CB  LYS A 248       0.751 -17.393 -22.669  0.00  0.00      C2   C
ATOM   1908  CG  LYS A 248       1.531 -18.520 -23.329  0.00  0.00      C2   C
ATOM   1909  CD  LYS A 248       1.750 -18.289 -24.819  0.00  0.00      C2   C
ATOM   1910  CE  LYS A 248       2.535 -16.999 -25.167  0.00  0.00      C2   C
ATOM   1911  NZ  LYS A 248       2.782 -16.842 -26.596  0.00  0.00      C2   N
ATOM   1912  H   LYS A 248      -1.376 -18.688 -22.217  0.00  0.00      C2   H
ATOM   1913  HA  LYS A 248       1.054 -18.355 -20.667  0.00  0.00      C2   H
ATOM   1914  HB3 LYS A 248       1.355 -16.488 -22.610  0.00  0.00      C2   H
ATOM   1915  HB2 LYS A 248      -0.139 -17.115 -23.235  0.00  0.00      C2   H
ATOM   1916  HG3 LYS A 248       0.993 -19.466 -23.267  0.00  0.00      C2   H
ATOM   1917  HG2 LYS A 248       2.501 -18.582 -22.836  0.00  0.00      C2   H
ATOM   1918  HD3 LYS A 248       0.779 -18.460 -25.283  0.00  0.00      C2   H
ATOM   1919  HD2 LYS A 248       2.258 -19.076 -25.376  0.00  0.00      C2   H
ATOM   1920  HE3 LYS A 248       3.569 -17.043 -24.823  0.00  0.00      C2   H
ATOM   1921  HE2 LYS A 248       2.073 -16.054 -24.880  0.00  0.00      C2   H
ATOM   1922  HZ1 LYS A 248       3.539 -16.183 -26.713  0.00  0.00      C2   H
ATOM   1923  HZ2 LYS A 248       3.078 -17.704 -27.032  0.00  0.00      C2   H
ATOM   1924  HZ3 LYS A 248       1.902 -16.554 -26.998  0.00  0.00      C2   H
ATOM   1925  N   LEU A 249      -1.034 -15.763 -20.707  0.00  0.00      C2   N
ATOM   1926  CA  LEU A 249      -1.578 -14.632 -19.917  0.00  0.00      C2   C
ATOM   1927  C   LEU A 249      -1.920 -15.074 -18.462  0.00  0.00      C2   C
ATOM   1928  O   LEU A 249      -1.291 -14.561 -17.532  0.00  0.00      C2   O
ATOM   1929  CB  LEU A 249      -2.752 -13.953 -20.730  0.00  0.00      C2   C
ATOM   1930  CG  LEU A 249      -3.637 -12.827 -20.072  0.00  0.00      C2   C
ATOM   1931  CD1 LEU A 249      -2.748 -11.694 -19.637  0.00  0.00      C2   C
ATOM   1932  CD2 LEU A 249      -4.693 -12.393 -21.152  0.00  0.00      C2   C
ATOM   1933  H   LEU A 249      -1.537 -16.031 -21.541  0.00  0.00      C2   H
ATOM   1934  HA  LEU A 249      -0.781 -13.890 -19.950  0.00  0.00      C2   H
ATOM   1935  HB3 LEU A 249      -3.513 -14.659 -21.062  0.00  0.00      C2   H
ATOM   1936  HB2 LEU A 249      -2.367 -13.435 -21.608  0.00  0.00      C2   H
ATOM   1937  HG  LEU A 249      -4.194 -13.257 -19.239  0.00  0.00      C2   H
ATOM   1938 HD11 LEU A 249      -2.162 -11.178 -20.398  0.00  0.00      C2   H
ATOM   1939 HD12 LEU A 249      -3.303 -10.913 -19.118  0.00  0.00      C2   H
ATOM   1940 HD13 LEU A 249      -2.013 -12.067 -18.924  0.00  0.00      C2   H
ATOM   1941 HD21 LEU A 249      -5.625 -12.173 -20.632  0.00  0.00      C2   H
ATOM   1942 HD22 LEU A 249      -4.455 -11.399 -21.530  0.00  0.00      C2   H
ATOM   1943 HD23 LEU A 249      -4.868 -13.090 -21.972  0.00  0.00      C2   H
ATOM   1944  N   PHE A 250      -2.744 -16.099 -18.207  0.00  0.00      C2   N
ATOM   1945  CA  PHE A 250      -2.987 -16.691 -16.881  0.00  0.00      C2   C
ATOM   1946  C   PHE A 250      -1.767 -17.197 -15.984  0.00  0.00      C2   C
ATOM   1947  O   PHE A 250      -1.766 -16.961 -14.799  0.00  0.00      C2   O
ATOM   1948  CB  PHE A 250      -3.964 -17.908 -17.117  0.00  0.00      C2   C
ATOM   1949  CG  PHE A 250      -4.841 -18.355 -15.966  0.00  0.00      C2   C
ATOM   1950  CD1 PHE A 250      -6.241 -18.150 -16.129  0.00  0.00      C2   C
ATOM   1951  CD2 PHE A 250      -4.358 -18.939 -14.777  0.00  0.00      C2   C
ATOM   1952  CE1 PHE A 250      -7.100 -18.539 -15.142  0.00  0.00      C2   C
ATOM   1953  CE2 PHE A 250      -5.302 -19.284 -13.792  0.00  0.00      C2   C
ATOM   1954  CZ  PHE A 250      -6.617 -19.067 -13.996  0.00  0.00      C2   C
ATOM   1955  H   PHE A 250      -3.112 -16.596 -19.004  0.00  0.00      C2   H
ATOM   1956  HA  PHE A 250      -3.442 -15.916 -16.264  0.00  0.00      C2   H
ATOM   1957  HB3 PHE A 250      -3.523 -18.735 -17.674  0.00  0.00      C2   H
ATOM   1958  HB2 PHE A 250      -4.607 -17.475 -17.882  0.00  0.00      C2   H
ATOM   1959  HD1 PHE A 250      -6.704 -17.737 -17.013  0.00  0.00      C2   H
ATOM   1960  HD2 PHE A 250      -3.366 -19.359 -14.706  0.00  0.00      C2   H
ATOM   1961  HE1 PHE A 250      -8.158 -18.395 -15.303  0.00  0.00      C2   H
ATOM   1962  HE2 PHE A 250      -4.956 -19.755 -12.884  0.00  0.00      C2   H
ATOM   1963  HZ  PHE A 250      -7.365 -19.451 -13.319  0.00  0.00      C2   H
ATOM   1964  N   ASP A 251      -0.810 -17.830 -16.664  0.00  0.00      C2   N
ATOM   1965  CA  ASP A 251       0.485 -18.351 -16.197  0.00  0.00      C2   C
ATOM   1966  C   ASP A 251       1.326 -17.132 -15.717  0.00  0.00      C2   C
ATOM   1967  O   ASP A 251       1.937 -17.372 -14.612  0.00  0.00      C2   O
ATOM   1968  CB  ASP A 251       1.323 -19.009 -17.269  0.00  0.00      C2   C
ATOM   1969  CG  ASP A 251       2.626 -19.594 -16.644  0.00  0.00      C2   C
ATOM   1970  OD1 ASP A 251       3.625 -19.351 -17.366  0.00  0.00      C2   O
ATOM   1971  OD2 ASP A 251       2.558 -20.215 -15.585  0.00  0.00      C2   O
ATOM   1972  H   ASP A 251      -1.057 -18.182 -17.577  0.00  0.00      C2   H
ATOM   1973  HA  ASP A 251       0.314 -19.131 -15.455  0.00  0.00      C2   H
ATOM   1974  HB3 ASP A 251       1.582 -18.397 -18.133  0.00  0.00      C2   H
ATOM   1975  HB2 ASP A 251       0.811 -19.791 -17.830  0.00  0.00      C2   H
ATOM   1976  N   SER A 252       1.294 -15.950 -16.405  0.00  0.00      C2   N
ATOM   1977  CA  SER A 252       2.070 -14.745 -16.183  0.00  0.00      C2   C
ATOM   1978  C   SER A 252       1.455 -14.021 -14.918  0.00  0.00      C2   C
ATOM   1979  O   SER A 252       2.119 -13.621 -13.970  0.00  0.00      C2   O
ATOM   1980  CB  SER A 252       2.025 -13.874 -17.414  0.00  0.00      C2   C
ATOM   1981  OG  SER A 252       2.861 -12.801 -17.157  0.00  0.00      C2   O
ATOM   1982  H   SER A 252       0.694 -15.914 -17.217  0.00  0.00      C2   H
ATOM   1983  HA  SER A 252       3.139 -14.921 -16.065  0.00  0.00      C2   H
ATOM   1984  HB3 SER A 252       1.044 -13.553 -17.764  0.00  0.00      C2   H
ATOM   1985  HB2 SER A 252       2.315 -14.547 -18.221  0.00  0.00      C2   H
ATOM   1986  HG  SER A 252       3.668 -13.206 -16.832  0.00  0.00      C2   H
ATOM   1987  N   ILE A 253       0.114 -13.875 -14.991  0.00  0.00      C2   N
ATOM   1988  CA  ILE A 253      -0.760 -13.217 -14.017  0.00  0.00      C2   C
ATOM   1989  C   ILE A 253      -0.755 -13.799 -12.636  0.00  0.00      C2   C
ATOM   1990  O   ILE A 253      -0.513 -13.006 -11.748  0.00  0.00      C2   O
ATOM   1991  CB  ILE A 253      -2.227 -13.058 -14.555  0.00  0.00      C2   C
ATOM   1992  CG1 ILE A 253      -2.225 -12.079 -15.736  0.00  0.00      C2   C
ATOM   1993  CG2 ILE A 253      -3.125 -12.480 -13.414  0.00  0.00      C2   C
ATOM   1994  CD1 ILE A 253      -2.053 -10.689 -15.432  0.00  0.00      C2   C
ATOM   1995  H   ILE A 253      -0.340 -14.238 -15.817  0.00  0.00      C2   H
ATOM   1996  HA  ILE A 253      -0.244 -12.265 -13.894  0.00  0.00      C2   H
ATOM   1997  HB  ILE A 253      -2.643 -14.006 -14.897  0.00  0.00      C2   H
ATOM   1998 HG13 ILE A 253      -3.137 -12.233 -16.313  0.00  0.00      C2   H
ATOM   1999 HG12 ILE A 253      -1.450 -12.293 -16.472  0.00  0.00      C2   H
ATOM   2000 HG21 ILE A 253      -2.497 -11.678 -13.025  0.00  0.00      C2   H
ATOM   2001 HG22 ILE A 253      -4.175 -12.360 -13.681  0.00  0.00      C2   H
ATOM   2002 HG23 ILE A 253      -3.270 -13.266 -12.672  0.00  0.00      C2   H
ATOM   2003 HD11 ILE A 253      -2.870 -10.303 -14.822  0.00  0.00      C2   H
ATOM   2004 HD12 ILE A 253      -1.104 -10.474 -14.941  0.00  0.00      C2   H
ATOM   2005 HD13 ILE A 253      -2.061 -10.213 -16.412  0.00  0.00      C2   H
ATOM   2006  N   CYS A 254      -0.913 -15.102 -12.484  0.00  0.00      C2   N
ATOM   2007  CA  CYS A 254      -0.703 -15.758 -11.198  0.00  0.00      C2   C
ATOM   2008  C   CYS A 254       0.741 -15.692 -10.540  0.00  0.00      C2   C
ATOM   2009  O   CYS A 254       0.877 -16.102  -9.383  0.00  0.00      C2   O
ATOM   2010  CB  CYS A 254      -1.227 -17.299 -11.228  0.00  0.00      C2   C
ATOM   2011  SG  CYS A 254      -3.006 -17.310 -11.581  0.00  0.00      C2   S
ATOM   2012  H   CYS A 254      -1.075 -15.704 -13.278  0.00  0.00      C2   H
ATOM   2013  HA  CYS A 254      -1.209 -15.232 -10.388  0.00  0.00      C2   H
ATOM   2014  HB3 CYS A 254      -1.209 -17.787 -10.254  0.00  0.00      C2   H
ATOM   2015  HB2 CYS A 254      -0.638 -17.849 -11.961  0.00  0.00      C2   H
ATOM   2016  HG  CYS A 254      -2.814 -17.535 -12.884  0.00  0.00      C2   H
ATOM   2017  N   ASN A 255       1.753 -15.452 -11.278  0.00  0.00      C2   N
ATOM   2018  CA  ASN A 255       3.164 -15.366 -10.879  0.00  0.00      C2   C
ATOM   2019  C   ASN A 255       3.678 -13.938 -10.639  0.00  0.00      C2   C
ATOM   2020  O   ASN A 255       4.660 -13.771  -9.951  0.00  0.00      C2   O
ATOM   2021  CB  ASN A 255       4.075 -15.977 -11.985  0.00  0.00      C2   C
ATOM   2022  CG  ASN A 255       5.412 -16.722 -11.548  0.00  0.00      C2   C
ATOM   2023  OD1 ASN A 255       5.492 -17.181 -10.445  0.00  0.00      C2   O
ATOM   2024  ND2 ASN A 255       6.463 -16.701 -12.319  0.00  0.00      C2   N
ATOM   2025  H   ASN A 255       1.557 -15.109 -12.207  0.00  0.00      C2   H
ATOM   2026  HA  ASN A 255       3.312 -15.892  -9.936  0.00  0.00      C2   H
ATOM   2027  HB3 ASN A 255       4.351 -15.361 -12.841  0.00  0.00      C2   H
ATOM   2028  HB2 ASN A 255       3.478 -16.774 -12.429  0.00  0.00      C2   H
ATOM   2029 HD22 ASN A 255       7.263 -17.155 -11.901  0.00  0.00      C2   H
ATOM   2030 HD21 ASN A 255       6.509 -16.374 -13.273  0.00  0.00      C2   H
ATOM   2031  N   ASN A 256       2.950 -12.929 -11.144  0.00  0.00      C2   N
ATOM   2032  CA  ASN A 256       3.283 -11.477 -11.057  0.00  0.00      C2   C
ATOM   2033  C   ASN A 256       3.349 -11.066  -9.591  0.00  0.00      C2   C
ATOM   2034  O   ASN A 256       2.499 -11.356  -8.773  0.00  0.00      C2   O
ATOM   2035  CB  ASN A 256       2.149 -10.655 -11.845  0.00  0.00      C2   C
ATOM   2036  CG  ASN A 256       2.412  -9.160 -12.224  0.00  0.00      C2   C
ATOM   2037  OD1 ASN A 256       2.640  -8.359 -11.370  0.00  0.00      C2   O
ATOM   2038  ND2 ASN A 256       2.372  -8.863 -13.511  0.00  0.00      C2   N
ATOM   2039  H   ASN A 256       2.224 -13.188 -11.795  0.00  0.00      C2   H
ATOM   2040  HA  ASN A 256       4.269 -11.348 -11.503  0.00  0.00      C2   H
ATOM   2041  HB3 ASN A 256       1.222 -10.585 -11.276  0.00  0.00      C2   H
ATOM   2042  HB2 ASN A 256       1.978 -11.214 -12.766  0.00  0.00      C2   H
ATOM   2043 HD22 ASN A 256       2.617  -7.929 -13.808  0.00  0.00      C2   H
ATOM   2044 HD21 ASN A 256       2.092  -9.474 -14.265  0.00  0.00      C2   H
ATOM   2045  N   LYS A 257       4.367 -10.226  -9.385  0.00  0.00      C2   N
ATOM   2046  CA  LYS A 257       4.633  -9.427  -8.177  0.00  0.00      C2   C
ATOM   2047  C   LYS A 257       3.549  -8.507  -7.611  0.00  0.00      C2   C
ATOM   2048  O   LYS A 257       3.585  -8.231  -6.398  0.00  0.00      C2   O
ATOM   2049  CB  LYS A 257       5.973  -8.817  -8.318  0.00  0.00      C2   C
ATOM   2050  CG  LYS A 257       6.062  -7.719  -9.431  0.00  0.00      C2   C
ATOM   2051  CD  LYS A 257       6.853  -6.464  -8.968  0.00  0.00      C2   C
ATOM   2052  CE  LYS A 257       8.314  -6.780  -8.590  0.00  0.00      C2   C
ATOM   2053  NZ  LYS A 257       9.019  -5.711  -7.851  0.00  0.00      C2   N
ATOM   2054  H   LYS A 257       5.026 -10.084 -10.138  0.00  0.00      C2   H
ATOM   2055  HA  LYS A 257       4.758 -10.108  -7.335  0.00  0.00      C2   H
ATOM   2056  HB3 LYS A 257       6.716  -9.607  -8.427  0.00  0.00      C2   H
ATOM   2057  HB2 LYS A 257       6.170  -8.370  -7.344  0.00  0.00      C2   H
ATOM   2058  HG3 LYS A 257       5.066  -7.399  -9.736  0.00  0.00      C2   H
ATOM   2059  HG2 LYS A 257       6.446  -8.094 -10.380  0.00  0.00      C2   H
ATOM   2060  HD3 LYS A 257       6.285  -6.167  -8.087  0.00  0.00      C2   H
ATOM   2061  HD2 LYS A 257       6.778  -5.567  -9.582  0.00  0.00      C2   H
ATOM   2062  HE3 LYS A 257       8.766  -7.103  -9.528  0.00  0.00      C2   H
ATOM   2063  HE2 LYS A 257       8.260  -7.668  -7.960  0.00  0.00      C2   H
ATOM   2064  HZ1 LYS A 257      10.011  -5.813  -7.692  0.00  0.00      C2   H
ATOM   2065  HZ2 LYS A 257       8.805  -4.789  -8.204  0.00  0.00      C2   H
ATOM   2066  HZ3 LYS A 257       8.681  -5.727  -6.899  0.00  0.00      C2   H
ATOM   2067  N   TRP A 258       2.653  -8.151  -8.486  0.00  0.00      C2   N
ATOM   2068  CA  TRP A 258       1.528  -7.361  -8.170  0.00  0.00      C2   C
ATOM   2069  C   TRP A 258       0.173  -8.038  -7.979  0.00  0.00      C2   C
ATOM   2070  O   TRP A 258      -0.800  -7.409  -7.560  0.00  0.00      C2   O
ATOM   2071  CB  TRP A 258       1.393  -6.163  -9.153  0.00  0.00      C2   C
ATOM   2072  CG  TRP A 258       2.601  -5.355  -9.425  0.00  0.00      C2   C
ATOM   2073  CD1 TRP A 258       3.311  -5.247 -10.540  0.00  0.00      C2   C
ATOM   2074  CD2 TRP A 258       3.299  -4.536  -8.473  0.00  0.00      C2   C
ATOM   2075  NE1 TRP A 258       4.308  -4.293 -10.420  0.00  0.00      C2   N
ATOM   2076  CE2 TRP A 258       4.339  -3.808  -9.127  0.00  0.00      C2   C
ATOM   2077  CE3 TRP A 258       3.110  -4.188  -7.104  0.00  0.00      C2   C
ATOM   2078  CZ2 TRP A 258       5.163  -2.941  -8.408  0.00  0.00      C2   C
ATOM   2079  CZ3 TRP A 258       3.966  -3.414  -6.310  0.00  0.00      C2   C
ATOM   2080  CH2 TRP A 258       5.017  -2.817  -6.980  0.00  0.00      C2   C
ATOM   2081  H   TRP A 258       2.838  -8.234  -9.475  0.00  0.00      C2   H
ATOM   2082  HA  TRP A 258       1.730  -7.021  -7.154  0.00  0.00      C2   H
ATOM   2083  HB3 TRP A 258       0.668  -5.440  -8.780  0.00  0.00      C2   H
ATOM   2084  HB2 TRP A 258       1.015  -6.497 -10.119  0.00  0.00      C2   H
ATOM   2085  HD1 TRP A 258       3.003  -5.695 -11.473  0.00  0.00      C2   H
ATOM   2086  HE1 TRP A 258       4.925  -3.958 -11.146  0.00  0.00      C2   H
ATOM   2087  HE3 TRP A 258       2.346  -4.663  -6.507  0.00  0.00      C2   H
ATOM   2088  HZ2 TRP A 258       5.968  -2.593  -9.039  0.00  0.00      C2   H
ATOM   2089  HZ3 TRP A 258       3.947  -3.348  -5.232  0.00  0.00      C2   H
ATOM   2090  HH2 TRP A 258       5.753  -2.231  -6.449  0.00  0.00      C2   H
ATOM   2091  N   PHE A 259       0.207  -9.348  -8.174  0.00  0.00      C2   N
ATOM   2092  CA  PHE A 259      -0.869 -10.360  -7.911  0.00  0.00      C2   C
ATOM   2093  C   PHE A 259      -0.403 -11.595  -7.131  0.00  0.00      C2   C
ATOM   2094  O   PHE A 259      -1.034 -12.637  -7.184  0.00  0.00      C2   O
ATOM   2095  CB  PHE A 259      -1.613 -10.814  -9.151  0.00  0.00      C2   C
ATOM   2096  CG  PHE A 259      -2.317  -9.713 -10.035  0.00  0.00      C2   C
ATOM   2097  CD1 PHE A 259      -3.176  -8.696  -9.475  0.00  0.00      C2   C
ATOM   2098  CD2 PHE A 259      -1.734  -9.497 -11.310  0.00  0.00      C2   C
ATOM   2099  CE1 PHE A 259      -3.523  -7.603 -10.217  0.00  0.00      C2   C
ATOM   2100  CE2 PHE A 259      -2.190  -8.442 -12.087  0.00  0.00      C2   C
ATOM   2101  CZ  PHE A 259      -3.071  -7.462 -11.501  0.00  0.00      C2   C
ATOM   2102  H   PHE A 259       1.039  -9.843  -8.461  0.00  0.00      C2   H
ATOM   2103  HA  PHE A 259      -1.668  -9.997  -7.265  0.00  0.00      C2   H
ATOM   2104  HB3 PHE A 259      -2.413 -11.452  -8.776  0.00  0.00      C2   H
ATOM   2105  HB2 PHE A 259      -1.064 -11.456  -9.839  0.00  0.00      C2   H
ATOM   2106  HD1 PHE A 259      -3.484  -8.876  -8.455  0.00  0.00      C2   H
ATOM   2107  HD2 PHE A 259      -1.081 -10.265 -11.696  0.00  0.00      C2   H
ATOM   2108  HE1 PHE A 259      -4.220  -6.915  -9.762  0.00  0.00      C2   H
ATOM   2109  HE2 PHE A 259      -1.810  -8.304 -13.088  0.00  0.00      C2   H
ATOM   2110  HZ  PHE A 259      -3.349  -6.569 -12.042  0.00  0.00      C2   H
ATOM   2111  N   THR A 260       0.480 -11.297  -6.184  0.00  0.00      C2   N
ATOM   2112  CA  THR A 260       1.008 -12.244  -5.194  0.00  0.00      C2   C
ATOM   2113  C   THR A 260      -0.045 -12.859  -4.239  0.00  0.00      C2   C
ATOM   2114  O   THR A 260       0.170 -13.910  -3.612  0.00  0.00      C2   O
ATOM   2115  CB  THR A 260       2.200 -11.574  -4.401  0.00  0.00      C2   C
ATOM   2116  OG1 THR A 260       1.868 -10.277  -3.876  0.00  0.00      C2   O
ATOM   2117  CG2 THR A 260       3.431 -11.516  -5.232  0.00  0.00      C2   C
ATOM   2118  H   THR A 260       0.909 -10.386  -6.114  0.00  0.00      C2   H
ATOM   2119  HA  THR A 260       1.413 -13.102  -5.730  0.00  0.00      C2   H
ATOM   2120  HB  THR A 260       2.399 -12.218  -3.544  0.00  0.00      C2   H
ATOM   2121  HG1 THR A 260       2.446 -10.149  -3.120  0.00  0.00      C2   H
ATOM   2122 HG21 THR A 260       3.859 -12.518  -5.235  0.00  0.00      C2   H
ATOM   2123 HG22 THR A 260       3.255 -11.242  -6.273  0.00  0.00      C2   H
ATOM   2124 HG23 THR A 260       4.235 -10.958  -4.753  0.00  0.00      C2   H
ATOM   2125  N   ASP A 261      -1.311 -12.352  -4.198  0.00  0.00      C2   N
ATOM   2126  CA  ASP A 261      -2.466 -12.648  -3.308  0.00  0.00      C2   C
ATOM   2127  C   ASP A 261      -3.841 -12.201  -3.866  0.00  0.00      C2   C
ATOM   2128  O   ASP A 261      -4.702 -11.867  -3.118  0.00  0.00      C2   O
ATOM   2129  CB  ASP A 261      -2.173 -12.237  -1.843  0.00  0.00      C2   C
ATOM   2130  CG  ASP A 261      -1.391 -10.943  -1.433  0.00  0.00      C2   C
ATOM   2131  OD1 ASP A 261      -1.429  -9.865  -2.142  0.00  0.00      C2   O
ATOM   2132  OD2 ASP A 261      -0.736 -10.969  -0.342  0.00  0.00      C2   O
ATOM   2133  H   ASP A 261      -1.503 -11.496  -4.700  0.00  0.00      C2   H
ATOM   2134  HA  ASP A 261      -2.501 -13.738  -3.312  0.00  0.00      C2   H
ATOM   2135  HB3 ASP A 261      -1.737 -13.122  -1.379  0.00  0.00      C2   H
ATOM   2136  HB2 ASP A 261      -3.141 -12.146  -1.349  0.00  0.00      C2   H
ATOM   2137  N   THR A 262      -3.961 -12.230  -5.170  0.00  0.00      C2   N
ATOM   2138  CA  THR A 262      -5.202 -11.852  -5.819  0.00  0.00      C2   C
ATOM   2139  C   THR A 262      -5.775 -13.096  -6.513  0.00  0.00      C2   C
ATOM   2140  O   THR A 262      -4.972 -13.792  -7.103  0.00  0.00      C2   O
ATOM   2141  CB  THR A 262      -5.008 -10.738  -6.967  0.00  0.00      C2   C
ATOM   2142  OG1 THR A 262      -4.436  -9.571  -6.325  0.00  0.00      C2   O
ATOM   2143  CG2 THR A 262      -6.286 -10.234  -7.641  0.00  0.00      C2   C
ATOM   2144  H   THR A 262      -3.345 -12.711  -5.809  0.00  0.00      C2   H
ATOM   2145  HA  THR A 262      -5.954 -11.438  -5.148  0.00  0.00      C2   H
ATOM   2146  HB  THR A 262      -4.309 -11.020  -7.755  0.00  0.00      C2   H
ATOM   2147  HG1 THR A 262      -3.692  -9.944  -5.846  0.00  0.00      C2   H
ATOM   2148 HG21 THR A 262      -6.877 -11.001  -8.141  0.00  0.00      C2   H
ATOM   2149 HG22 THR A 262      -6.956  -9.741  -6.937  0.00  0.00      C2   H
ATOM   2150 HG23 THR A 262      -6.134  -9.689  -8.573  0.00  0.00      C2   H
ATOM   2151  N   SER A 263      -7.115 -13.259  -6.451  0.00  0.00      C2   N
ATOM   2152  CA  SER A 263      -7.801 -14.474  -6.863  0.00  0.00      C2   C
ATOM   2153  C   SER A 263      -8.406 -14.204  -8.297  0.00  0.00      C2   C
ATOM   2154  O   SER A 263      -8.498 -13.044  -8.728  0.00  0.00      C2   O
ATOM   2155  CB  SER A 263      -8.837 -14.851  -5.853  0.00  0.00      C2   C
ATOM   2156  OG  SER A 263      -8.282 -15.435  -4.684  0.00  0.00      C2   O
ATOM   2157  H   SER A 263      -7.649 -12.510  -6.035  0.00  0.00      C2   H
ATOM   2158  HA  SER A 263      -7.094 -15.303  -6.830  0.00  0.00      C2   H
ATOM   2159  HB3 SER A 263      -9.573 -15.544  -6.261  0.00  0.00      C2   H
ATOM   2160  HB2 SER A 263      -9.375 -14.002  -5.432  0.00  0.00      C2   H
ATOM   2161  HG  SER A 263      -8.983 -15.562  -4.040  0.00  0.00      C2   H
ATOM   2162  N   ILE A 264      -8.608 -15.305  -9.102  0.00  0.00      C2   N
ATOM   2163  CA  ILE A 264      -8.981 -15.143 -10.473  0.00  0.00      C2   C
ATOM   2164  C   ILE A 264     -10.394 -15.666 -10.508  0.00  0.00      C2   C
ATOM   2165  O   ILE A 264     -10.627 -16.791 -10.082  0.00  0.00      C2   O
ATOM   2166  CB  ILE A 264      -8.089 -15.921 -11.424  0.00  0.00      C2   C
ATOM   2167  CG1 ILE A 264      -6.514 -15.938 -11.014  0.00  0.00      C2   C
ATOM   2168  CG2 ILE A 264      -8.346 -15.585 -12.910  0.00  0.00      C2   C
ATOM   2169  CD1 ILE A 264      -5.885 -14.523 -11.049  0.00  0.00      C2   C
ATOM   2170  H   ILE A 264      -8.587 -16.166  -8.574  0.00  0.00      C2   H
ATOM   2171  HA  ILE A 264      -9.003 -14.126 -10.863  0.00  0.00      C2   H
ATOM   2172  HB  ILE A 264      -8.301 -16.990 -11.390  0.00  0.00      C2   H
ATOM   2173 HG13 ILE A 264      -5.999 -16.585 -11.724  0.00  0.00      C2   H
ATOM   2174 HG12 ILE A 264      -6.249 -16.275 -10.011  0.00  0.00      C2   H
ATOM   2175 HG21 ILE A 264      -7.479 -15.856 -13.513  0.00  0.00      C2   H
ATOM   2176 HG22 ILE A 264      -9.205 -16.040 -13.404  0.00  0.00      C2   H
ATOM   2177 HG23 ILE A 264      -8.471 -14.506 -13.002  0.00  0.00      C2   H
ATOM   2178 HD11 ILE A 264      -6.372 -14.019 -11.883  0.00  0.00      C2   H
ATOM   2179 HD12 ILE A 264      -6.229 -13.885 -10.235  0.00  0.00      C2   H
ATOM   2180 HD13 ILE A 264      -4.802 -14.478 -11.164  0.00  0.00      C2   H
ATOM   2181  N   ILE A 265     -11.211 -14.841 -11.125  0.00  0.00      C2   N
ATOM   2182  CA  ILE A 265     -12.532 -15.340 -11.512  0.00  0.00      C2   C
ATOM   2183  C   ILE A 265     -12.486 -15.706 -12.983  0.00  0.00      C2   C
ATOM   2184  O   ILE A 265     -12.418 -14.767 -13.834  0.00  0.00      C2   O
ATOM   2185  CB  ILE A 265     -13.747 -14.316 -11.320  0.00  0.00      C2   C
ATOM   2186  CG1 ILE A 265     -13.588 -13.705  -9.943  0.00  0.00      C2   C
ATOM   2187  CG2 ILE A 265     -15.109 -15.005 -11.492  0.00  0.00      C2   C
ATOM   2188  CD1 ILE A 265     -14.626 -12.588  -9.573  0.00  0.00      C2   C
ATOM   2189  H   ILE A 265     -10.940 -14.009 -11.629  0.00  0.00      C2   H
ATOM   2190  HA  ILE A 265     -12.827 -16.208 -10.923  0.00  0.00      C2   H
ATOM   2191  HB  ILE A 265     -13.681 -13.497 -12.036  0.00  0.00      C2   H
ATOM   2192 HG13 ILE A 265     -12.591 -13.274  -9.846  0.00  0.00      C2   H
ATOM   2193 HG12 ILE A 265     -13.574 -14.474  -9.171  0.00  0.00      C2   H
ATOM   2194 HG21 ILE A 265     -15.342 -15.802 -10.786  0.00  0.00      C2   H
ATOM   2195 HG22 ILE A 265     -15.926 -14.326 -11.246  0.00  0.00      C2   H
ATOM   2196 HG23 ILE A 265     -15.254 -15.384 -12.503  0.00  0.00      C2   H
ATOM   2197 HD11 ILE A 265     -14.645 -11.796 -10.322  0.00  0.00      C2   H
ATOM   2198 HD12 ILE A 265     -15.631 -12.991  -9.451  0.00  0.00      C2   H
ATOM   2199 HD13 ILE A 265     -14.350 -12.067  -8.656  0.00  0.00      C2   H
ATOM   2200  N   LEU A 266     -12.459 -17.018 -13.318  0.00  0.00      C2   N
ATOM   2201  CA  LEU A 266     -12.323 -17.503 -14.711  0.00  0.00      C2   C
ATOM   2202  C   LEU A 266     -13.713 -17.847 -15.194  0.00  0.00      C2   C
ATOM   2203  O   LEU A 266     -14.301 -18.921 -14.870  0.00  0.00      C2   O
ATOM   2204  CB  LEU A 266     -11.366 -18.730 -14.634  0.00  0.00      C2   C
ATOM   2205  CG  LEU A 266     -11.144 -19.552 -15.954  0.00  0.00      C2   C
ATOM   2206  CD1 LEU A 266     -11.192 -18.821 -17.274  0.00  0.00      C2   C
ATOM   2207  CD2 LEU A 266      -9.840 -20.371 -15.885  0.00  0.00      C2   C
ATOM   2208  H   LEU A 266     -12.504 -17.692 -12.567  0.00  0.00      C2   H
ATOM   2209  HA  LEU A 266     -11.848 -16.737 -15.324  0.00  0.00      C2   H
ATOM   2210  HB3 LEU A 266     -11.881 -19.441 -13.988  0.00  0.00      C2   H
ATOM   2211  HB2 LEU A 266     -10.398 -18.481 -14.202  0.00  0.00      C2   H
ATOM   2212  HG  LEU A 266     -11.975 -20.257 -15.913  0.00  0.00      C2   H
ATOM   2213 HD11 LEU A 266     -10.674 -19.354 -18.072  0.00  0.00      C2   H
ATOM   2214 HD12 LEU A 266     -12.224 -18.827 -17.625  0.00  0.00      C2   H
ATOM   2215 HD13 LEU A 266     -10.780 -17.812 -17.281  0.00  0.00      C2   H
ATOM   2216 HD21 LEU A 266     -10.134 -21.415 -15.991  0.00  0.00      C2   H
ATOM   2217 HD22 LEU A 266      -9.043 -20.109 -16.580  0.00  0.00      C2   H
ATOM   2218 HD23 LEU A 266      -9.428 -20.310 -14.878  0.00  0.00      C2   H
ATOM   2219  N   PHE A 267     -14.095 -17.091 -16.235  0.00  0.00      C2   N
ATOM   2220  CA  PHE A 267     -15.346 -17.308 -16.948  0.00  0.00      C2   C
ATOM   2221  C   PHE A 267     -15.208 -18.227 -18.197  0.00  0.00      C2   C
ATOM   2222  O   PHE A 267     -14.494 -17.934 -19.093  0.00  0.00      C2   O
ATOM   2223  CB  PHE A 267     -15.930 -15.877 -17.298  0.00  0.00      C2   C
ATOM   2224  CG  PHE A 267     -16.806 -15.069 -16.276  0.00  0.00      C2   C
ATOM   2225  CD1 PHE A 267     -18.209 -15.182 -16.305  0.00  0.00      C2   C
ATOM   2226  CD2 PHE A 267     -16.267 -14.399 -15.168  0.00  0.00      C2   C
ATOM   2227  CE1 PHE A 267     -19.021 -14.713 -15.256  0.00  0.00      C2   C
ATOM   2228  CE2 PHE A 267     -17.090 -13.884 -14.152  0.00  0.00      C2   C
ATOM   2229  CZ  PHE A 267     -18.429 -14.103 -14.160  0.00  0.00      C2   C
ATOM   2230  H   PHE A 267     -13.424 -16.381 -16.489  0.00  0.00      C2   H
ATOM   2231  HA  PHE A 267     -16.133 -17.698 -16.303  0.00  0.00      C2   H
ATOM   2232  HB3 PHE A 267     -16.563 -15.961 -18.181  0.00  0.00      C2   H
ATOM   2233  HB2 PHE A 267     -15.192 -15.274 -17.827  0.00  0.00      C2   H
ATOM   2234  HD1 PHE A 267     -18.670 -15.668 -17.152  0.00  0.00      C2   H
ATOM   2235  HD2 PHE A 267     -15.193 -14.378 -15.055  0.00  0.00      C2   H
ATOM   2236  HE1 PHE A 267     -20.089 -14.864 -15.207  0.00  0.00      C2   H
ATOM   2237  HE2 PHE A 267     -16.680 -13.499 -13.230  0.00  0.00      C2   H
ATOM   2238  HZ  PHE A 267     -19.104 -13.787 -13.378  0.00  0.00      C2   H
ATOM   2239  N   LEU A 268     -15.930 -19.338 -18.179  0.00  0.00      C2   N
ATOM   2240  CA  LEU A 268     -16.003 -20.315 -19.299  0.00  0.00      C2   C
ATOM   2241  C   LEU A 268     -17.142 -19.901 -20.236  0.00  0.00      C2   C
ATOM   2242  O   LEU A 268     -18.310 -20.113 -20.013  0.00  0.00      C2   O
ATOM   2243  CB  LEU A 268     -16.173 -21.751 -18.768  0.00  0.00      C2   C
ATOM   2244  CG  LEU A 268     -14.923 -22.417 -18.022  0.00  0.00      C2   C
ATOM   2245  CD1 LEU A 268     -14.736 -21.642 -16.724  0.00  0.00      C2   C
ATOM   2246  CD2 LEU A 268     -15.198 -23.937 -17.904  0.00  0.00      C2   C
ATOM   2247  H   LEU A 268     -16.390 -19.608 -17.321  0.00  0.00      C2   H
ATOM   2248  HA  LEU A 268     -15.051 -20.382 -19.826  0.00  0.00      C2   H
ATOM   2249  HB3 LEU A 268     -16.479 -22.412 -19.579  0.00  0.00      C2   H
ATOM   2250  HB2 LEU A 268     -16.998 -21.775 -18.055  0.00  0.00      C2   H
ATOM   2251  HG  LEU A 268     -14.036 -22.351 -18.651  0.00  0.00      C2   H
ATOM   2252 HD11 LEU A 268     -14.058 -20.788 -16.742  0.00  0.00      C2   H
ATOM   2253 HD12 LEU A 268     -15.616 -21.075 -16.421  0.00  0.00      C2   H
ATOM   2254 HD13 LEU A 268     -14.512 -22.294 -15.880  0.00  0.00      C2   H
ATOM   2255 HD21 LEU A 268     -15.101 -24.258 -16.866  0.00  0.00      C2   H
ATOM   2256 HD22 LEU A 268     -16.166 -24.191 -18.334  0.00  0.00      C2   H
ATOM   2257 HD23 LEU A 268     -14.464 -24.503 -18.478  0.00  0.00      C2   H
ATOM   2258  N   ASN A 269     -16.804 -19.016 -21.221  0.00  0.00      C2   N
ATOM   2259  CA  ASN A 269     -17.779 -18.641 -22.314  0.00  0.00      C2   C
ATOM   2260  C   ASN A 269     -17.738 -19.699 -23.407  0.00  0.00      C2   C
ATOM   2261  O   ASN A 269     -16.763 -20.439 -23.584  0.00  0.00      C2   O
ATOM   2262  CB  ASN A 269     -17.238 -17.282 -22.913  0.00  0.00      C2   C
ATOM   2263  CG  ASN A 269     -17.414 -16.060 -22.034  0.00  0.00      C2   C
ATOM   2264  OD1 ASN A 269     -18.393 -15.862 -21.310  0.00  0.00      C2   O
ATOM   2265  ND2 ASN A 269     -16.436 -15.184 -22.078  0.00  0.00      C2   N
ATOM   2266  H   ASN A 269     -15.812 -18.824 -21.237  0.00  0.00      C2   H
ATOM   2267  HA  ASN A 269     -18.756 -18.354 -21.924  0.00  0.00      C2   H
ATOM   2268  HB3 ASN A 269     -17.926 -17.072 -23.732  0.00  0.00      C2   H
ATOM   2269  HB2 ASN A 269     -16.238 -17.415 -23.326  0.00  0.00      C2   H
ATOM   2270 HD22 ASN A 269     -16.427 -14.395 -21.447  0.00  0.00      C2   H
ATOM   2271 HD21 ASN A 269     -15.692 -15.221 -22.760  0.00  0.00      C2   H
ATOM   2272  N   LYS A 270     -18.780 -19.704 -24.209  0.00  0.00      C2   N
ATOM   2273  CA  LYS A 270     -18.984 -20.386 -25.500  0.00  0.00      C2   C
ATOM   2274  C   LYS A 270     -19.302 -21.879 -25.346  0.00  0.00      C2   C
ATOM   2275  O   LYS A 270     -18.921 -22.677 -26.217  0.00  0.00      C2   O
ATOM   2276  CB  LYS A 270     -17.703 -20.212 -26.420  0.00  0.00      C2   C
ATOM   2277  CG  LYS A 270     -17.337 -18.766 -26.732  0.00  0.00      C2   C
ATOM   2278  CD  LYS A 270     -16.733 -18.532 -28.163  0.00  0.00      C2   C
ATOM   2279  CE  LYS A 270     -16.430 -17.035 -28.354  0.00  0.00      C2   C
ATOM   2280  NZ  LYS A 270     -17.618 -16.242 -28.946  0.00  0.00      C2   N
ATOM   2281  H   LYS A 270     -19.488 -19.018 -23.991  0.00  0.00      C2   H
ATOM   2282  HA  LYS A 270     -19.771 -19.899 -26.076  0.00  0.00      C2   H
ATOM   2283  HB3 LYS A 270     -17.854 -20.621 -27.419  0.00  0.00      C2   H
ATOM   2284  HB2 LYS A 270     -16.834 -20.787 -26.101  0.00  0.00      C2   H
ATOM   2285  HG3 LYS A 270     -16.605 -18.418 -26.003  0.00  0.00      C2   H
ATOM   2286  HG2 LYS A 270     -18.165 -18.075 -26.572  0.00  0.00      C2   H
ATOM   2287  HD3 LYS A 270     -17.347 -18.951 -28.960  0.00  0.00      C2   H
ATOM   2288  HD2 LYS A 270     -15.792 -19.082 -28.149  0.00  0.00      C2   H
ATOM   2289  HE3 LYS A 270     -15.622 -16.992 -29.083  0.00  0.00      C2   H
ATOM   2290  HE2 LYS A 270     -15.970 -16.441 -27.564  0.00  0.00      C2   H
ATOM   2291  HZ1 LYS A 270     -18.004 -16.687 -29.767  0.00  0.00      C2   H
ATOM   2292  HZ2 LYS A 270     -18.292 -16.019 -28.227  0.00  0.00      C2   H
ATOM   2293  HZ3 LYS A 270     -17.173 -15.392 -29.261  0.00  0.00      C2   H
ATOM   2294  N   LYS A 271     -20.068 -22.317 -24.285  0.00  0.00      C2   N
ATOM   2295  CA  LYS A 271     -20.267 -23.753 -23.916  0.00  0.00      C2   C
ATOM   2296  C   LYS A 271     -21.203 -24.516 -24.881  0.00  0.00      C2   C
ATOM   2297  O   LYS A 271     -21.034 -25.716 -25.122  0.00  0.00      C2   O
ATOM   2298  CB  LYS A 271     -20.660 -23.870 -22.412  0.00  0.00      C2   C
ATOM   2299  CG  LYS A 271     -21.296 -25.078 -21.750  0.00  0.00      C2   C
ATOM   2300  CD  LYS A 271     -20.573 -26.432 -21.769  0.00  0.00      C2   C
ATOM   2301  CE  LYS A 271     -21.057 -27.368 -20.595  0.00  0.00      C2   C
ATOM   2302  NZ  LYS A 271     -22.446 -27.694 -20.753  0.00  0.00      C2   N
ATOM   2303  H   LYS A 271     -20.528 -21.620 -23.718  0.00  0.00      C2   H
ATOM   2304  HA  LYS A 271     -19.353 -24.343 -23.989  0.00  0.00      C2   H
ATOM   2305  HB3 LYS A 271     -21.345 -23.073 -22.123  0.00  0.00      C2   H
ATOM   2306  HB2 LYS A 271     -19.734 -23.614 -21.899  0.00  0.00      C2   H
ATOM   2307  HG3 LYS A 271     -22.340 -25.079 -22.063  0.00  0.00      C2   H
ATOM   2308  HG2 LYS A 271     -21.463 -24.666 -20.755  0.00  0.00      C2   H
ATOM   2309  HD3 LYS A 271     -19.502 -26.263 -21.881  0.00  0.00      C2   H
ATOM   2310  HD2 LYS A 271     -20.779 -26.930 -22.717  0.00  0.00      C2   H
ATOM   2311  HE3 LYS A 271     -20.964 -26.852 -19.639  0.00  0.00      C2   H
ATOM   2312  HE2 LYS A 271     -20.419 -28.251 -20.611  0.00  0.00      C2   H
ATOM   2313  HZ1 LYS A 271     -22.772 -28.328 -20.038  0.00  0.00      C2   H
ATOM   2314  HZ2 LYS A 271     -22.851 -26.782 -20.597  0.00  0.00      C2   H
ATOM   2315  HZ3 LYS A 271     -22.732 -28.084 -21.640  0.00  0.00      C2   H
ATOM   2316  N   ASP A 272     -22.194 -23.855 -25.474  0.00  0.00      C2   N
ATOM   2317  CA  ASP A 272     -23.221 -24.444 -26.364  0.00  0.00      C2   C
ATOM   2318  C   ASP A 272     -22.624 -24.696 -27.725  0.00  0.00      C2   C
ATOM   2319  O   ASP A 272     -22.879 -25.706 -28.366  0.00  0.00      C2   O
ATOM   2320  CB  ASP A 272     -24.521 -23.688 -26.468  0.00  0.00      C2   C
ATOM   2321  CG  ASP A 272     -25.222 -23.281 -25.165  0.00  0.00      C2   C
ATOM   2322  OD1 ASP A 272     -24.896 -23.733 -24.064  0.00  0.00      C2   O
ATOM   2323  OD2 ASP A 272     -26.130 -22.445 -25.319  0.00  0.00      C2   O
ATOM   2324  H   ASP A 272     -22.230 -22.856 -25.330  0.00  0.00      C2   H
ATOM   2325  HA  ASP A 272     -23.519 -25.372 -25.878  0.00  0.00      C2   H
ATOM   2326  HB3 ASP A 272     -25.246 -24.307 -26.996  0.00  0.00      C2   H
ATOM   2327  HB2 ASP A 272     -24.497 -22.845 -27.159  0.00  0.00      C2   H
ATOM   2328  N   LEU A 273     -21.647 -23.853 -28.093  0.00  0.00      C2   N
ATOM   2329  CA  LEU A 273     -20.855 -23.976 -29.333  0.00  0.00      C2   C
ATOM   2330  C   LEU A 273     -19.821 -25.093 -29.323  0.00  0.00      C2   C
ATOM   2331  O   LEU A 273     -19.654 -25.833 -30.262  0.00  0.00      C2   O
ATOM   2332  CB  LEU A 273     -20.115 -22.633 -29.549  0.00  0.00      C2   C
ATOM   2333  CG  LEU A 273     -21.052 -21.446 -29.654  0.00  0.00      C2   C
ATOM   2334  CD1 LEU A 273     -20.356 -20.064 -29.557  0.00  0.00      C2   C
ATOM   2335  CD2 LEU A 273     -22.163 -21.599 -30.733  0.00  0.00      C2   C
ATOM   2336  H   LEU A 273     -21.441 -23.107 -27.444  0.00  0.00      C2   H
ATOM   2337  HA  LEU A 273     -21.577 -24.191 -30.120  0.00  0.00      C2   H
ATOM   2338  HB3 LEU A 273     -19.449 -22.748 -30.405  0.00  0.00      C2   H
ATOM   2339  HB2 LEU A 273     -19.417 -22.467 -28.729  0.00  0.00      C2   H
ATOM   2340  HG  LEU A 273     -21.502 -21.383 -28.664  0.00  0.00      C2   H
ATOM   2341 HD11 LEU A 273     -19.359 -20.248 -29.158  0.00  0.00      C2   H
ATOM   2342 HD12 LEU A 273     -20.323 -19.702 -30.584  0.00  0.00      C2   H
ATOM   2343 HD13 LEU A 273     -20.674 -19.270 -28.881  0.00  0.00      C2   H
ATOM   2344 HD21 LEU A 273     -22.177 -22.431 -31.437  0.00  0.00      C2   H
ATOM   2345 HD22 LEU A 273     -23.130 -21.624 -30.229  0.00  0.00      C2   H
ATOM   2346 HD23 LEU A 273     -22.248 -20.693 -31.333  0.00  0.00      C2   H
ATOM   2347  N   PHE A 274     -19.156 -25.076 -28.163  0.00  0.00      C2   N
ATOM   2348  CA  PHE A 274     -18.254 -26.158 -27.651  0.00  0.00      C2   C
ATOM   2349  C   PHE A 274     -18.926 -27.526 -27.756  0.00  0.00      C2   C
ATOM   2350  O   PHE A 274     -18.322 -28.387 -28.344  0.00  0.00      C2   O
ATOM   2351  CB  PHE A 274     -17.596 -25.753 -26.368  0.00  0.00      C2   C
ATOM   2352  CG  PHE A 274     -17.083 -26.859 -25.485  0.00  0.00      C2   C
ATOM   2353  CD1 PHE A 274     -15.812 -27.364 -25.684  0.00  0.00      C2   C
ATOM   2354  CD2 PHE A 274     -17.976 -27.407 -24.528  0.00  0.00      C2   C
ATOM   2355  CE1 PHE A 274     -15.419 -28.413 -24.940  0.00  0.00      C2   C
ATOM   2356  CE2 PHE A 274     -17.537 -28.413 -23.743  0.00  0.00      C2   C
ATOM   2357  CZ  PHE A 274     -16.203 -28.873 -23.825  0.00  0.00      C2   C
ATOM   2358  H   PHE A 274     -19.392 -24.357 -27.494  0.00  0.00      C2   H
ATOM   2359  HA  PHE A 274     -17.480 -26.267 -28.410  0.00  0.00      C2   H
ATOM   2360  HB3 PHE A 274     -18.255 -25.126 -25.767  0.00  0.00      C2   H
ATOM   2361  HB2 PHE A 274     -16.751 -25.146 -26.694  0.00  0.00      C2   H
ATOM   2362  HD1 PHE A 274     -15.098 -27.004 -26.410  0.00  0.00      C2   H
ATOM   2363  HD2 PHE A 274     -18.994 -27.064 -24.418  0.00  0.00      C2   H
ATOM   2364  HE1 PHE A 274     -14.482 -28.863 -25.235  0.00  0.00      C2   H
ATOM   2365  HE2 PHE A 274     -18.083 -29.006 -23.024  0.00  0.00      C2   H
ATOM   2366  HZ  PHE A 274     -15.940 -29.665 -23.140  0.00  0.00      C2   H
ATOM   2367  N   GLU A 275     -20.121 -27.664 -27.117  0.00  0.00      C2   N
ATOM   2368  CA  GLU A 275     -20.957 -28.841 -27.149  0.00  0.00      C2   C
ATOM   2369  C   GLU A 275     -21.314 -29.399 -28.491  0.00  0.00      C2   C
ATOM   2370  O   GLU A 275     -21.008 -30.569 -28.751  0.00  0.00      C2   O
ATOM   2371  CB  GLU A 275     -22.240 -28.592 -26.367  0.00  0.00      C2   C
ATOM   2372  CG  GLU A 275     -22.006 -28.741 -24.853  0.00  0.00      C2   C
ATOM   2373  CD  GLU A 275     -23.296 -28.574 -24.020  0.00  0.00      C2   C
ATOM   2374  OE1 GLU A 275     -24.357 -28.141 -24.532  0.00  0.00      C2   O
ATOM   2375  OE2 GLU A 275     -23.238 -28.800 -22.788  0.00  0.00      C2   O
ATOM   2376  H   GLU A 275     -20.571 -26.994 -26.510  0.00  0.00      C2   H
ATOM   2377  HA  GLU A 275     -20.298 -29.540 -26.633  0.00  0.00      C2   H
ATOM   2378  HB3 GLU A 275     -23.039 -29.300 -26.585  0.00  0.00      C2   H
ATOM   2379  HB2 GLU A 275     -22.589 -27.567 -26.490  0.00  0.00      C2   H
ATOM   2380  HG3 GLU A 275     -21.309 -28.004 -24.455  0.00  0.00      C2   H
ATOM   2381  HG2 GLU A 275     -21.569 -29.697 -24.562  0.00  0.00      C2   H
ATOM   2382  N   GLU A 276     -21.885 -28.507 -29.328  0.00  0.00      C2   N
ATOM   2383  CA  GLU A 276     -22.291 -28.778 -30.726  0.00  0.00      C2   C
ATOM   2384  C   GLU A 276     -21.042 -29.245 -31.559  0.00  0.00      C2   C
ATOM   2385  O   GLU A 276     -21.195 -30.148 -32.379  0.00  0.00      C2   O
ATOM   2386  CB  GLU A 276     -22.994 -27.549 -31.228  0.00  0.00      C2   C
ATOM   2387  CG  GLU A 276     -23.476 -27.633 -32.703  0.00  0.00      C2   C
ATOM   2388  CD  GLU A 276     -24.618 -28.569 -32.916  0.00  0.00      C2   C
ATOM   2389  OE1 GLU A 276     -25.458 -28.788 -32.038  0.00  0.00      C2   O
ATOM   2390  OE2 GLU A 276     -24.647 -29.109 -34.057  0.00  0.00      C2   O
ATOM   2391  H   GLU A 276     -22.167 -27.630 -28.916  0.00  0.00      C2   H
ATOM   2392  HA  GLU A 276     -23.102 -29.504 -30.786  0.00  0.00      C2   H
ATOM   2393  HB3 GLU A 276     -22.352 -26.669 -31.189  0.00  0.00      C2   H
ATOM   2394  HB2 GLU A 276     -23.807 -27.250 -30.567  0.00  0.00      C2   H
ATOM   2395  HG3 GLU A 276     -22.689 -27.842 -33.427  0.00  0.00      C2   H
ATOM   2396  HG2 GLU A 276     -23.900 -26.656 -32.935  0.00  0.00      C2   H
ATOM   2397  N   LYS A 277     -19.921 -28.567 -31.251  0.00  0.00      C2   N
ATOM   2398  CA  LYS A 277     -18.621 -28.713 -31.862  0.00  0.00      C2   C
ATOM   2399  C   LYS A 277     -17.967 -30.007 -31.423  0.00  0.00      C2   C
ATOM   2400  O   LYS A 277     -17.608 -30.713 -32.346  0.00  0.00      C2   O
ATOM   2401  CB  LYS A 277     -17.776 -27.454 -31.790  0.00  0.00      C2   C
ATOM   2402  CG  LYS A 277     -16.527 -27.534 -32.581  0.00  0.00      C2   C
ATOM   2403  CD  LYS A 277     -15.723 -26.156 -32.590  0.00  0.00      C2   C
ATOM   2404  CE  LYS A 277     -14.369 -26.320 -33.273  0.00  0.00      C2   C
ATOM   2405  NZ  LYS A 277     -13.605 -25.119 -33.033  0.00  0.00      C2   N
ATOM   2406  H   LYS A 277     -20.026 -27.876 -30.522  0.00  0.00      C2   H
ATOM   2407  HA  LYS A 277     -18.872 -28.801 -32.919  0.00  0.00      C2   H
ATOM   2408  HB3 LYS A 277     -17.555 -27.287 -30.736  0.00  0.00      C2   H
ATOM   2409  HB2 LYS A 277     -18.250 -26.528 -32.119  0.00  0.00      C2   H
ATOM   2410  HG3 LYS A 277     -16.804 -27.864 -33.582  0.00  0.00      C2   H
ATOM   2411  HG2 LYS A 277     -15.916 -28.244 -32.023  0.00  0.00      C2   H
ATOM   2412  HD3 LYS A 277     -15.575 -25.973 -31.526  0.00  0.00      C2   H
ATOM   2413  HD2 LYS A 277     -16.273 -25.378 -33.119  0.00  0.00      C2   H
ATOM   2414  HE3 LYS A 277     -14.447 -26.594 -34.325  0.00  0.00      C2   H
ATOM   2415  HE2 LYS A 277     -13.868 -27.198 -32.866  0.00  0.00      C2   H
ATOM   2416  HZ1 LYS A 277     -12.725 -25.304 -33.493  0.00  0.00      C2   H
ATOM   2417  HZ2 LYS A 277     -13.958 -24.282 -33.474  0.00  0.00      C2   H
ATOM   2418  HZ3 LYS A 277     -13.401 -25.073 -32.045  0.00  0.00      C2   H
ATOM   2419  N   ILE A 278     -18.027 -30.449 -30.170  0.00  0.00      C2   N
ATOM   2420  CA  ILE A 278     -17.534 -31.705 -29.611  0.00  0.00      C2   C
ATOM   2421  C   ILE A 278     -17.799 -32.982 -30.503  0.00  0.00      C2   C
ATOM   2422  O   ILE A 278     -16.845 -33.682 -30.823  0.00  0.00      C2   O
ATOM   2423  CB  ILE A 278     -18.007 -31.955 -28.148  0.00  0.00      C2   C
ATOM   2424  CG1 ILE A 278     -17.124 -31.110 -27.172  0.00  0.00      C2   C
ATOM   2425  CG2 ILE A 278     -18.135 -33.390 -27.690  0.00  0.00      C2   C
ATOM   2426  CD1 ILE A 278     -15.883 -31.862 -26.642  0.00  0.00      C2   C
ATOM   2427  H   ILE A 278     -18.461 -29.832 -29.499  0.00  0.00      C2   H
ATOM   2428  HA  ILE A 278     -16.446 -31.752 -29.657  0.00  0.00      C2   H
ATOM   2429  HB  ILE A 278     -19.056 -31.670 -28.221  0.00  0.00      C2   H
ATOM   2430 HG13 ILE A 278     -17.791 -30.821 -26.360  0.00  0.00      C2   H
ATOM   2431 HG12 ILE A 278     -16.889 -30.125 -27.575  0.00  0.00      C2   H
ATOM   2432 HG21 ILE A 278     -17.330 -34.080 -27.940  0.00  0.00      C2   H
ATOM   2433 HG22 ILE A 278     -18.248 -33.477 -26.609  0.00  0.00      C2   H
ATOM   2434 HG23 ILE A 278     -18.969 -33.970 -28.086  0.00  0.00      C2   H
ATOM   2435 HD11 ILE A 278     -16.163 -32.559 -25.852  0.00  0.00      C2   H
ATOM   2436 HD12 ILE A 278     -15.209 -32.316 -27.368  0.00  0.00      C2   H
ATOM   2437 HD13 ILE A 278     -15.236 -31.126 -26.163  0.00  0.00      C2   H
ATOM   2438  N   LYS A 279     -19.062 -33.011 -30.959  0.00  0.00      C2   N
ATOM   2439  CA  LYS A 279     -19.603 -34.110 -31.846  0.00  0.00      C2   C
ATOM   2440  C   LYS A 279     -19.011 -34.190 -33.250  0.00  0.00      C2   C
ATOM   2441  O   LYS A 279     -19.176 -35.189 -33.939  0.00  0.00      C2   O
ATOM   2442  CB  LYS A 279     -21.127 -33.984 -31.867  0.00  0.00      C2   C
ATOM   2443  CG  LYS A 279     -21.815 -34.398 -30.528  0.00  0.00      C2   C
ATOM   2444  CD  LYS A 279     -23.375 -34.250 -30.483  0.00  0.00      C2   C
ATOM   2445  CE  LYS A 279     -23.680 -32.737 -30.270  0.00  0.00      C2   C
ATOM   2446  NZ  LYS A 279     -25.100 -32.551 -29.917  0.00  0.00      C2   N
ATOM   2447  H   LYS A 279     -19.682 -32.258 -30.698  0.00  0.00      C2   H
ATOM   2448  HA  LYS A 279     -19.305 -35.062 -31.407  0.00  0.00      C2   H
ATOM   2449  HB3 LYS A 279     -21.482 -34.539 -32.736  0.00  0.00      C2   H
ATOM   2450  HB2 LYS A 279     -21.384 -32.941 -32.049  0.00  0.00      C2   H
ATOM   2451  HG3 LYS A 279     -21.434 -33.864 -29.657  0.00  0.00      C2   H
ATOM   2452  HG2 LYS A 279     -21.562 -35.445 -30.361  0.00  0.00      C2   H
ATOM   2453  HD3 LYS A 279     -23.796 -34.976 -29.787  0.00  0.00      C2   H
ATOM   2454  HD2 LYS A 279     -23.878 -34.487 -31.420  0.00  0.00      C2   H
ATOM   2455  HE3 LYS A 279     -23.369 -32.153 -31.136  0.00  0.00      C2   H
ATOM   2456  HE2 LYS A 279     -23.031 -32.261 -29.535  0.00  0.00      C2   H
ATOM   2457  HZ1 LYS A 279     -25.768 -33.054 -30.483  0.00  0.00      C2   H
ATOM   2458  HZ2 LYS A 279     -25.398 -32.818 -28.989  0.00  0.00      C2   H
ATOM   2459  HZ3 LYS A 279     -25.204 -31.556 -30.057  0.00  0.00      C2   H
ATOM   2460  N   LYS A 280     -18.481 -33.053 -33.699  0.00  0.00      C2   N
ATOM   2461  CA  LYS A 280     -17.828 -32.893 -34.942  0.00  0.00      C2   C
ATOM   2462  C   LYS A 280     -16.250 -32.744 -34.794  0.00  0.00      C2   C
ATOM   2463  O   LYS A 280     -15.529 -32.512 -35.778  0.00  0.00      C2   O
ATOM   2464  CB  LYS A 280     -18.377 -31.810 -35.891  0.00  0.00      C2   C
ATOM   2465  CG  LYS A 280     -18.505 -30.387 -35.338  0.00  0.00      C2   C
ATOM   2466  CD  LYS A 280     -19.120 -29.336 -36.300  0.00  0.00      C2   C
ATOM   2467  CE  LYS A 280     -20.508 -28.867 -35.906  0.00  0.00      C2   C
ATOM   2468  NZ  LYS A 280     -20.877 -27.859 -36.881  0.00  0.00      C2   N
ATOM   2469  H   LYS A 280     -18.307 -32.307 -33.041  0.00  0.00      C2   H
ATOM   2470  HA  LYS A 280     -17.880 -33.816 -35.519  0.00  0.00      C2   H
ATOM   2471  HB3 LYS A 280     -19.403 -32.154 -36.018  0.00  0.00      C2   H
ATOM   2472  HB2 LYS A 280     -17.883 -31.808 -36.863  0.00  0.00      C2   H
ATOM   2473  HG3 LYS A 280     -17.491 -30.035 -35.147  0.00  0.00      C2   H
ATOM   2474  HG2 LYS A 280     -18.996 -30.496 -34.371  0.00  0.00      C2   H
ATOM   2475  HD3 LYS A 280     -19.106 -29.907 -37.228  0.00  0.00      C2   H
ATOM   2476  HD2 LYS A 280     -18.434 -28.491 -36.348  0.00  0.00      C2   H
ATOM   2477  HE3 LYS A 280     -20.554 -28.600 -34.850  0.00  0.00      C2   H
ATOM   2478  HE2 LYS A 280     -21.365 -29.540 -35.930  0.00  0.00      C2   H
ATOM   2479  HZ1 LYS A 280     -20.902 -28.293 -37.793  0.00  0.00      C2   H
ATOM   2480  HZ2 LYS A 280     -21.845 -27.602 -36.749  0.00  0.00      C2   H
ATOM   2481  HZ3 LYS A 280     -20.323 -27.018 -36.806  0.00  0.00      C2   H
ATOM   2482  N   SER A 281     -15.797 -32.590 -33.546  0.00  0.00      C2   N
ATOM   2483  CA  SER A 281     -14.391 -32.333 -33.223  0.00  0.00      C2   C
ATOM   2484  C   SER A 281     -14.064 -32.940 -31.817  0.00  0.00      C2   C
ATOM   2485  O   SER A 281     -14.058 -32.141 -30.899  0.00  0.00      C2   O
ATOM   2486  CB  SER A 281     -14.200 -30.799 -33.274  0.00  0.00      C2   C
ATOM   2487  OG  SER A 281     -12.841 -30.424 -32.911  0.00  0.00      C2   O
ATOM   2488  H   SER A 281     -16.449 -32.613 -32.775  0.00  0.00      C2   H
ATOM   2489  HA  SER A 281     -13.761 -32.690 -34.038  0.00  0.00      C2   H
ATOM   2490  HB3 SER A 281     -14.975 -30.270 -32.719  0.00  0.00      C2   H
ATOM   2491  HB2 SER A 281     -14.335 -30.484 -34.308  0.00  0.00      C2   H
ATOM   2492  HG  SER A 281     -12.558 -30.842 -32.094  0.00  0.00      C2   H
ATOM   2493  N   PRO A 282     -13.884 -34.222 -31.689  0.00  0.00      C2   N
ATOM   2494  CA  PRO A 282     -13.542 -34.876 -30.336  0.00  0.00      C2   C
ATOM   2495  C   PRO A 282     -12.258 -34.403 -29.697  0.00  0.00      C2   C
ATOM   2496  O   PRO A 282     -11.148 -34.261 -30.335  0.00  0.00      C2   O
ATOM   2497  CB  PRO A 282     -13.433 -36.395 -30.816  0.00  0.00      C2   C
ATOM   2498  CG  PRO A 282     -12.904 -36.314 -32.215  0.00  0.00      C2   C
ATOM   2499  CD  PRO A 282     -13.689 -35.137 -32.796  0.00  0.00      C2   C
ATOM   2500  HA  PRO A 282     -14.338 -34.708 -29.610  0.00  0.00      C2   H
ATOM   2501  HB3 PRO A 282     -14.475 -36.706 -30.889  0.00  0.00      C2   H
ATOM   2502  HB2 PRO A 282     -12.892 -36.966 -30.061  0.00  0.00      C2   H
ATOM   2503  HG3 PRO A 282     -13.154 -37.198 -32.802  0.00  0.00      C2   H
ATOM   2504  HG2 PRO A 282     -11.834 -36.148 -32.091  0.00  0.00      C2   H
ATOM   2505  HD2 PRO A 282     -13.229 -34.688 -33.677  0.00  0.00      C2   H
ATOM   2506  HD3 PRO A 282     -14.665 -35.574 -33.009  0.00  0.00      C2   H
ATOM   2507  N   LEU A 283     -12.411 -34.078 -28.378  0.00  0.00      C2   N
ATOM   2508  CA  LEU A 283     -11.262 -33.715 -27.457  0.00  0.00      C2   C
ATOM   2509  C   LEU A 283     -10.172 -34.807 -27.436  0.00  0.00      C2   C
ATOM   2510  O   LEU A 283      -9.007 -34.580 -27.182  0.00  0.00      C2   O
ATOM   2511  CB  LEU A 283     -11.873 -33.453 -26.102  0.00  0.00      C2   C
ATOM   2512  CG  LEU A 283     -11.007 -32.541 -25.190  0.00  0.00      C2   C
ATOM   2513  CD1 LEU A 283     -11.177 -31.004 -25.551  0.00  0.00      C2   C
ATOM   2514  CD2 LEU A 283     -11.018 -32.788 -23.720  0.00  0.00      C2   C
ATOM   2515  H   LEU A 283     -13.324 -34.220 -27.972  0.00  0.00      C2   H
ATOM   2516  HA  LEU A 283     -10.928 -32.733 -27.793  0.00  0.00      C2   H
ATOM   2517  HB3 LEU A 283     -12.033 -34.414 -25.614  0.00  0.00      C2   H
ATOM   2518  HB2 LEU A 283     -12.834 -32.943 -26.161  0.00  0.00      C2   H
ATOM   2519  HG  LEU A 283     -10.019 -32.837 -25.542  0.00  0.00      C2   H
ATOM   2520 HD11 LEU A 283     -10.406 -30.624 -26.222  0.00  0.00      C2   H
ATOM   2521 HD12 LEU A 283     -12.148 -30.683 -25.928  0.00  0.00      C2   H
ATOM   2522 HD13 LEU A 283     -11.067 -30.308 -24.720  0.00  0.00      C2   H
ATOM   2523 HD21 LEU A 283     -11.695 -33.610 -23.488  0.00  0.00      C2   H
ATOM   2524 HD22 LEU A 283     -10.030 -33.047 -23.338  0.00  0.00      C2   H
ATOM   2525 HD23 LEU A 283     -11.491 -31.947 -23.213  0.00  0.00      C2   H
ATOM   2526  N   THR A 284     -10.453 -36.090 -27.793  0.00  0.00      C2   N
ATOM   2527  CA  THR A 284      -9.521 -37.185 -27.666  0.00  0.00      C2   C
ATOM   2528  C   THR A 284      -8.315 -37.282 -28.697  0.00  0.00      C2   C
ATOM   2529  O   THR A 284      -7.365 -37.975 -28.417  0.00  0.00      C2   O
ATOM   2530  CB  THR A 284     -10.322 -38.495 -27.812  0.00  0.00      C2   C
ATOM   2531  OG1 THR A 284     -11.323 -38.482 -28.851  0.00  0.00      C2   O
ATOM   2532  CG2 THR A 284     -11.143 -38.750 -26.542  0.00  0.00      C2   C
ATOM   2533  H   THR A 284     -11.419 -36.382 -27.779  0.00  0.00      C2   H
ATOM   2534  HA  THR A 284      -8.980 -37.169 -26.719  0.00  0.00      C2   H
ATOM   2535  HB  THR A 284      -9.682 -39.366 -27.951  0.00  0.00      C2   H
ATOM   2536  HG1 THR A 284     -10.891 -38.483 -29.708  0.00  0.00      C2   H
ATOM   2537 HG21 THR A 284     -11.748 -37.902 -26.220  0.00  0.00      C2   H
ATOM   2538 HG22 THR A 284     -11.856 -39.572 -26.598  0.00  0.00      C2   H
ATOM   2539 HG23 THR A 284     -10.494 -39.051 -25.719  0.00  0.00      C2   H
ATOM   2540  N   ILE A 285      -8.462 -36.581 -29.816  0.00  0.00      C2   N
ATOM   2541  CA  ILE A 285      -7.294 -36.268 -30.733  0.00  0.00      C2   C
ATOM   2542  C   ILE A 285      -6.787 -34.861 -30.354  0.00  0.00      C2   C
ATOM   2543  O   ILE A 285      -5.546 -34.662 -30.668  0.00  0.00      C2   O
ATOM   2544  CB  ILE A 285      -7.662 -36.243 -32.237  0.00  0.00      C2   C
ATOM   2545  CG1 ILE A 285      -6.392 -36.246 -33.158  0.00  0.00      C2   C
ATOM   2546  CG2 ILE A 285      -8.752 -35.180 -32.652  0.00  0.00      C2   C
ATOM   2547  CD1 ILE A 285      -6.797 -36.466 -34.666  0.00  0.00      C2   C
ATOM   2548  H   ILE A 285      -9.298 -36.022 -29.914  0.00  0.00      C2   H
ATOM   2549  HA  ILE A 285      -6.564 -37.054 -30.544  0.00  0.00      C2   H
ATOM   2550  HB  ILE A 285      -8.202 -37.176 -32.404  0.00  0.00      C2   H
ATOM   2551 HG13 ILE A 285      -5.688 -36.963 -32.735  0.00  0.00      C2   H
ATOM   2552 HG12 ILE A 285      -5.932 -35.258 -33.176  0.00  0.00      C2   H
ATOM   2553 HG21 ILE A 285      -9.189 -35.283 -33.646  0.00  0.00      C2   H
ATOM   2554 HG22 ILE A 285      -9.500 -35.175 -31.860  0.00  0.00      C2   H
ATOM   2555 HG23 ILE A 285      -8.183 -34.252 -32.597  0.00  0.00      C2   H
ATOM   2556 HD11 ILE A 285      -7.871 -36.413 -34.844  0.00  0.00      C2   H
ATOM   2557 HD12 ILE A 285      -6.261 -35.891 -35.421  0.00  0.00      C2   H
ATOM   2558 HD13 ILE A 285      -6.524 -37.489 -34.926  0.00  0.00      C2   H
ATOM   2559  N   CYS A 286      -7.577 -33.938 -29.817  0.00  0.00      C2   N
ATOM   2560  CA  CYS A 286      -6.956 -32.686 -29.318  0.00  0.00      C2   C
ATOM   2561  C   CYS A 286      -5.865 -32.864 -28.206  0.00  0.00      C2   C
ATOM   2562  O   CYS A 286      -4.778 -32.261 -28.404  0.00  0.00      C2   O
ATOM   2563  CB  CYS A 286      -8.032 -31.683 -28.859  0.00  0.00      C2   C
ATOM   2564  SG  CYS A 286      -9.355 -31.375 -30.135  0.00  0.00      C2   S
ATOM   2565  H   CYS A 286      -8.416 -34.352 -29.437  0.00  0.00      C2   H
ATOM   2566  HA  CYS A 286      -6.467 -32.361 -30.236  0.00  0.00      C2   H
ATOM   2567  HB3 CYS A 286      -7.474 -30.801 -28.544  0.00  0.00      C2   H
ATOM   2568  HB2 CYS A 286      -8.425 -32.116 -27.939  0.00  0.00      C2   H
ATOM   2569  HG  CYS A 286      -9.288 -32.653 -30.519  0.00  0.00      C2   H
ATOM   2570  N   TYR A 287      -6.166 -33.799 -27.249  0.00  0.00      C2   N
ATOM   2571  CA  TYR A 287      -5.289 -34.140 -26.036  0.00  0.00      C2   C
ATOM   2572  C   TYR A 287      -5.359 -35.682 -25.928  0.00  0.00      C2   C
ATOM   2573  O   TYR A 287      -6.327 -36.116 -25.320  0.00  0.00      C2   O
ATOM   2574  CB  TYR A 287      -5.919 -33.481 -24.800  0.00  0.00      C2   C
ATOM   2575  CG  TYR A 287      -6.142 -31.984 -24.787  0.00  0.00      C2   C
ATOM   2576  CD1 TYR A 287      -5.003 -31.098 -24.920  0.00  0.00      C2   C
ATOM   2577  CD2 TYR A 287      -7.406 -31.414 -24.818  0.00  0.00      C2   C
ATOM   2578  CE1 TYR A 287      -5.205 -29.693 -24.872  0.00  0.00      C2   C
ATOM   2579  CE2 TYR A 287      -7.584 -30.036 -24.805  0.00  0.00      C2   C
ATOM   2580  CZ  TYR A 287      -6.520 -29.143 -24.814  0.00  0.00      C2   C
ATOM   2581  OH  TYR A 287      -6.680 -27.776 -24.733  0.00  0.00      C2   O
ATOM   2582  H   TYR A 287      -7.083 -34.215 -27.323  0.00  0.00      C2   H
ATOM   2583  HA  TYR A 287      -4.299 -33.691 -26.117  0.00  0.00      C2   H
ATOM   2584  HB3 TYR A 287      -5.532 -33.892 -23.868  0.00  0.00      C2   H
ATOM   2585  HB2 TYR A 287      -6.964 -33.791 -24.821  0.00  0.00      C2   H
ATOM   2586  HD1 TYR A 287      -3.967 -31.378 -25.041  0.00  0.00      C2   H
ATOM   2587  HD2 TYR A 287      -8.304 -31.991 -24.658  0.00  0.00      C2   H
ATOM   2588  HE1 TYR A 287      -4.323 -29.111 -25.093  0.00  0.00      C2   H
ATOM   2589  HE2 TYR A 287      -8.597 -29.684 -24.671  0.00  0.00      C2   H
ATOM   2590  HH  TYR A 287      -5.857 -27.283 -24.692  0.00  0.00      C2   H
ATOM   2591  N   PRO A 288      -4.353 -36.464 -26.412  0.00  0.00      C2   N
ATOM   2592  CA  PRO A 288      -4.177 -37.850 -26.064  0.00  0.00      C2   C
ATOM   2593  C   PRO A 288      -4.310 -38.248 -24.609  0.00  0.00      C2   C
ATOM   2594  O   PRO A 288      -4.883 -39.281 -24.297  0.00  0.00      C2   O
ATOM   2595  CB  PRO A 288      -2.700 -38.158 -26.595  0.00  0.00      C2   C
ATOM   2596  CG  PRO A 288      -2.546 -37.248 -27.784  0.00  0.00      C2   C
ATOM   2597  CD  PRO A 288      -3.299 -35.980 -27.389  0.00  0.00      C2   C
ATOM   2598  HA  PRO A 288      -4.830 -38.477 -26.671  0.00  0.00      C2   H
ATOM   2599  HB3 PRO A 288      -2.722 -39.200 -26.912  0.00  0.00      C2   H
ATOM   2600  HB2 PRO A 288      -2.032 -37.921 -25.766  0.00  0.00      C2   H
ATOM   2601  HG3 PRO A 288      -3.089 -37.679 -28.625  0.00  0.00      C2   H
ATOM   2602  HG2 PRO A 288      -1.529 -37.087 -28.143  0.00  0.00      C2   H
ATOM   2603  HD2 PRO A 288      -2.547 -35.341 -26.927  0.00  0.00      C2   H
ATOM   2604  HD3 PRO A 288      -3.657 -35.568 -28.333  0.00  0.00      C2   H
ATOM   2605  N   GLU A 289      -4.018 -37.354 -23.726  0.00  0.00      C2   N
ATOM   2606  CA  GLU A 289      -4.103 -37.619 -22.296  0.00  0.00      C2   C
ATOM   2607  C   GLU A 289      -5.505 -37.337 -21.628  0.00  0.00      C2   C
ATOM   2608  O   GLU A 289      -5.750 -37.454 -20.424  0.00  0.00      C2   O
ATOM   2609  CB  GLU A 289      -2.926 -36.984 -21.581  0.00  0.00      C2   C
ATOM   2610  CG  GLU A 289      -1.603 -37.608 -22.010  0.00  0.00      C2   C
ATOM   2611  CD  GLU A 289      -1.376 -39.034 -21.435  0.00  0.00      C2   C
ATOM   2612  OE1 GLU A 289      -1.096 -39.934 -22.254  0.00  0.00      C2   O
ATOM   2613  OE2 GLU A 289      -1.462 -39.181 -20.135  0.00  0.00      C2   O
ATOM   2614  H   GLU A 289      -3.519 -36.551 -24.079  0.00  0.00      C2   H
ATOM   2615  HA  GLU A 289      -3.974 -38.694 -22.171  0.00  0.00      C2   H
ATOM   2616  HB3 GLU A 289      -3.032 -36.985 -20.496  0.00  0.00      C2   H
ATOM   2617  HB2 GLU A 289      -2.849 -35.912 -21.763  0.00  0.00      C2   H
ATOM   2618  HG3 GLU A 289      -0.782 -36.919 -21.813  0.00  0.00      C2   H
ATOM   2619  HG2 GLU A 289      -1.569 -37.800 -23.083  0.00  0.00      C2   H
ATOM   2620  N   TYR A 290      -6.474 -36.902 -22.476  0.00  0.00      C2   N
ATOM   2621  CA  TYR A 290      -7.903 -37.120 -22.283  0.00  0.00      C2   C
ATOM   2622  C   TYR A 290      -8.191 -38.303 -23.161  0.00  0.00      C2   C
ATOM   2623  O   TYR A 290      -8.502 -38.251 -24.305  0.00  0.00      C2   O
ATOM   2624  CB  TYR A 290      -8.735 -35.864 -22.787  0.00  0.00      C2   C
ATOM   2625  CG  TYR A 290     -10.264 -36.034 -22.596  0.00  0.00      C2   C
ATOM   2626  CD1 TYR A 290     -10.839 -35.759 -21.311  0.00  0.00      C2   C
ATOM   2627  CD2 TYR A 290     -11.079 -36.514 -23.589  0.00  0.00      C2   C
ATOM   2628  CE1 TYR A 290     -12.216 -36.013 -21.054  0.00  0.00      C2   C
ATOM   2629  CE2 TYR A 290     -12.464 -36.794 -23.349  0.00  0.00      C2   C
ATOM   2630  CZ  TYR A 290     -13.042 -36.586 -22.037  0.00  0.00      C2   C
ATOM   2631  OH  TYR A 290     -14.301 -36.934 -21.743  0.00  0.00      C2   O
ATOM   2632  H   TYR A 290      -6.233 -36.963 -23.454  0.00  0.00      C2   H
ATOM   2633  HA  TYR A 290      -8.102 -37.204 -21.215  0.00  0.00      C2   H
ATOM   2634  HB3 TYR A 290      -8.595 -35.638 -23.844  0.00  0.00      C2   H
ATOM   2635  HB2 TYR A 290      -8.382 -34.985 -22.248  0.00  0.00      C2   H
ATOM   2636  HD1 TYR A 290     -10.107 -35.303 -20.661  0.00  0.00      C2   H
ATOM   2637  HD2 TYR A 290     -10.620 -36.747 -24.538  0.00  0.00      C2   H
ATOM   2638  HE1 TYR A 290     -12.603 -35.583 -20.142  0.00  0.00      C2   H
ATOM   2639  HE2 TYR A 290     -13.131 -37.210 -24.089  0.00  0.00      C2   H
ATOM   2640  HH  TYR A 290     -14.377 -37.180 -20.818  0.00  0.00      C2   H
ATOM   2641  N   ALA A 291      -8.107 -39.461 -22.489  0.00  0.00      C2   N
ATOM   2642  CA  ALA A 291      -8.476 -40.761 -23.025  0.00  0.00      C2   C
ATOM   2643  C   ALA A 291      -9.888 -41.055 -22.352  0.00  0.00      C2   C
ATOM   2644  O   ALA A 291      -9.941 -42.198 -21.844  0.00  0.00      C2   O
ATOM   2645  CB  ALA A 291      -7.359 -41.748 -22.750  0.00  0.00      C2   C
ATOM   2646  H   ALA A 291      -7.997 -39.426 -21.485  0.00  0.00      C2   H
ATOM   2647  HA  ALA A 291      -8.628 -40.562 -24.085  0.00  0.00      C2   H
ATOM   2648  HB1 ALA A 291      -7.361 -41.934 -21.676  0.00  0.00      C2   H
ATOM   2649  HB2 ALA A 291      -7.772 -42.608 -23.277  0.00  0.00      C2   H
ATOM   2650  HB3 ALA A 291      -6.380 -41.475 -23.144  0.00  0.00      C2   H
ATOM   2651  N   GLY A 292     -10.851 -40.091 -22.361  0.00  0.00      C2   N
ATOM   2652  CA  GLY A 292     -12.195 -40.163 -21.764  0.00  0.00      C2   C
ATOM   2653  C   GLY A 292     -13.221 -40.308 -22.885  0.00  0.00      C2   C
ATOM   2654  O   GLY A 292     -12.869 -40.205 -24.046  0.00  0.00      C2   O
ATOM   2655  H   GLY A 292     -10.656 -39.255 -22.894  0.00  0.00      C2   H
ATOM   2656  HA3 GLY A 292     -12.361 -39.215 -21.253  0.00  0.00      C2   H
ATOM   2657  HA2 GLY A 292     -12.150 -40.935 -20.995  0.00  0.00      C2   H
ATOM   2658  N   SER A 293     -14.507 -40.305 -22.527  0.00  0.00      C2   N
ATOM   2659  CA  SER A 293     -15.706 -40.549 -23.342  0.00  0.00      C2   C
ATOM   2660  C   SER A 293     -16.184 -39.397 -24.230  0.00  0.00      C2   C
ATOM   2661  O   SER A 293     -17.093 -39.610 -25.083  0.00  0.00      C2   O
ATOM   2662  CB  SER A 293     -16.866 -40.925 -22.399  0.00  0.00      C2   C
ATOM   2663  OG  SER A 293     -16.689 -42.181 -21.620  0.00  0.00      C2   O
ATOM   2664  H   SER A 293     -14.638 -40.602 -21.570  0.00  0.00      C2   H
ATOM   2665  HA  SER A 293     -15.561 -41.367 -24.047  0.00  0.00      C2   H
ATOM   2666  HB3 SER A 293     -17.800 -41.057 -22.945  0.00  0.00      C2   H
ATOM   2667  HB2 SER A 293     -16.942 -40.043 -21.763  0.00  0.00      C2   H
ATOM   2668  HG  SER A 293     -17.284 -42.011 -20.886  0.00  0.00      C2   H
ATOM   2669  N   ASN A 294     -15.573 -38.234 -24.137  0.00  0.00      C2   N
ATOM   2670  CA  ASN A 294     -15.830 -36.965 -24.875  0.00  0.00      C2   C
ATOM   2671  C   ASN A 294     -17.137 -36.393 -24.293  0.00  0.00      C2   C
ATOM   2672  O   ASN A 294     -17.866 -35.738 -25.023  0.00  0.00      C2   O
ATOM   2673  CB  ASN A 294     -15.848 -36.955 -26.465  0.00  0.00      C2   C
ATOM   2674  CG  ASN A 294     -14.438 -37.092 -27.052  0.00  0.00      C2   C
ATOM   2675  OD1 ASN A 294     -13.612 -36.169 -27.004  0.00  0.00      C2   O
ATOM   2676  ND2 ASN A 294     -14.121 -38.182 -27.671  0.00  0.00      C2   N
ATOM   2677  H   ASN A 294     -14.801 -38.181 -23.488  0.00  0.00      C2   H
ATOM   2678  HA  ASN A 294     -15.043 -36.276 -24.568  0.00  0.00      C2   H
ATOM   2679  HB3 ASN A 294     -16.295 -36.040 -26.852  0.00  0.00      C2   H
ATOM   2680  HB2 ASN A 294     -16.563 -37.697 -26.822  0.00  0.00      C2   H
ATOM   2681 HD22 ASN A 294     -13.241 -38.579 -27.968  0.00  0.00      C2   H
ATOM   2682 HD21 ASN A 294     -14.805 -38.868 -27.959  0.00  0.00      C2   H
ATOM   2683  N   THR A 295     -17.406 -36.582 -22.972  0.00  0.00      C2   N
ATOM   2684  CA  THR A 295     -18.637 -36.022 -22.284  0.00  0.00      C2   C
ATOM   2685  C   THR A 295     -18.459 -34.498 -21.934  0.00  0.00      C2   C
ATOM   2686  O   THR A 295     -17.398 -34.094 -21.405  0.00  0.00      C2   O
ATOM   2687  CB  THR A 295     -18.770 -36.818 -20.942  0.00  0.00      C2   C
ATOM   2688  OG1 THR A 295     -17.553 -37.394 -20.492  0.00  0.00      C2   O
ATOM   2689  CG2 THR A 295     -19.588 -38.073 -21.165  0.00  0.00      C2   C
ATOM   2690  H   THR A 295     -16.829 -37.111 -22.333  0.00  0.00      C2   H
ATOM   2691  HA  THR A 295     -19.571 -36.274 -22.788  0.00  0.00      C2   H
ATOM   2692  HB  THR A 295     -19.236 -36.247 -20.139  0.00  0.00      C2   H
ATOM   2693  HG1 THR A 295     -17.679 -37.612 -19.566  0.00  0.00      C2   H
ATOM   2694 HG21 THR A 295     -19.291 -38.732 -20.350  0.00  0.00      C2   H
ATOM   2695 HG22 THR A 295     -20.663 -37.893 -21.191  0.00  0.00      C2   H
ATOM   2696 HG23 THR A 295     -19.207 -38.606 -22.036  0.00  0.00      C2   H
ATOM   2697  N   TYR A 296     -19.619 -33.763 -22.071  0.00  0.00      C2   N
ATOM   2698  CA  TYR A 296     -19.591 -32.295 -22.180  0.00  0.00      C2   C
ATOM   2699  C   TYR A 296     -19.040 -31.571 -21.019  0.00  0.00      C2   C
ATOM   2700  O   TYR A 296     -18.119 -30.769 -21.132  0.00  0.00      C2   O
ATOM   2701  CB  TYR A 296     -21.000 -31.911 -22.477  0.00  0.00      C2   C
ATOM   2702  CG  TYR A 296     -21.668 -32.547 -23.671  0.00  0.00      C2   C
ATOM   2703  CD1 TYR A 296     -22.893 -33.223 -23.613  0.00  0.00      C2   C
ATOM   2704  CD2 TYR A 296     -21.019 -32.426 -24.949  0.00  0.00      C2   C
ATOM   2705  CE1 TYR A 296     -23.444 -33.868 -24.726  0.00  0.00      C2   C
ATOM   2706  CE2 TYR A 296     -21.582 -33.075 -26.055  0.00  0.00      C2   C
ATOM   2707  CZ  TYR A 296     -22.807 -33.778 -25.973  0.00  0.00      C2   C
ATOM   2708  OH  TYR A 296     -23.437 -34.367 -27.047  0.00  0.00      C2   O
ATOM   2709  H   TYR A 296     -20.488 -34.188 -22.361  0.00  0.00      C2   H
ATOM   2710  HA  TYR A 296     -19.003 -31.978 -23.041  0.00  0.00      C2   H
ATOM   2711  HB3 TYR A 296     -21.104 -30.838 -22.641  0.00  0.00      C2   H
ATOM   2712  HB2 TYR A 296     -21.563 -32.126 -21.569  0.00  0.00      C2   H
ATOM   2713  HD1 TYR A 296     -23.335 -33.241 -22.627  0.00  0.00      C2   H
ATOM   2714  HD2 TYR A 296     -20.076 -31.924 -25.109  0.00  0.00      C2   H
ATOM   2715  HE1 TYR A 296     -24.347 -34.454 -24.818  0.00  0.00      C2   H
ATOM   2716  HE2 TYR A 296     -20.995 -33.127 -26.960  0.00  0.00      C2   H
ATOM   2717  HH  TYR A 296     -24.353 -34.081 -27.041  0.00  0.00      C2   H
ATOM   2718  N   GLU A 297     -19.652 -31.850 -19.853  0.00  0.00      C2   N
ATOM   2719  CA  GLU A 297     -19.268 -31.193 -18.585  0.00  0.00      C2   C
ATOM   2720  C   GLU A 297     -17.854 -31.514 -18.157  0.00  0.00      C2   C
ATOM   2721  O   GLU A 297     -17.223 -30.671 -17.582  0.00  0.00      C2   O
ATOM   2722  CB  GLU A 297     -20.288 -31.482 -17.478  0.00  0.00      C2   C
ATOM   2723  CG  GLU A 297     -21.751 -31.293 -17.786  0.00  0.00      C2   C
ATOM   2724  CD  GLU A 297     -22.078 -29.872 -18.267  0.00  0.00      C2   C
ATOM   2725  OE1 GLU A 297     -23.066 -29.835 -19.048  0.00  0.00      C2   O
ATOM   2726  OE2 GLU A 297     -21.388 -28.908 -17.851  0.00  0.00      C2   O
ATOM   2727  H   GLU A 297     -20.158 -32.721 -19.780  0.00  0.00      C2   H
ATOM   2728  HA  GLU A 297     -19.295 -30.111 -18.717  0.00  0.00      C2   H
ATOM   2729  HB3 GLU A 297     -20.075 -30.921 -16.568  0.00  0.00      C2   H
ATOM   2730  HB2 GLU A 297     -20.130 -32.508 -17.147  0.00  0.00      C2   H
ATOM   2731  HG3 GLU A 297     -22.256 -31.542 -16.852  0.00  0.00      C2   H
ATOM   2732  HG2 GLU A 297     -22.187 -32.043 -18.446  0.00  0.00      C2   H
ATOM   2733  N   GLU A 298     -17.367 -32.690 -18.481  0.00  0.00      C2   N
ATOM   2734  CA  GLU A 298     -16.051 -33.274 -18.107  0.00  0.00      C2   C
ATOM   2735  C   GLU A 298     -14.913 -32.874 -18.991  0.00  0.00      C2   C
ATOM   2736  O   GLU A 298     -13.824 -32.616 -18.471  0.00  0.00      C2   O
ATOM   2737  CB  GLU A 298     -16.168 -34.779 -18.056  0.00  0.00      C2   C
ATOM   2738  CG  GLU A 298     -17.464 -35.171 -17.219  0.00  0.00      C2   C
ATOM   2739  CD  GLU A 298     -17.554 -36.626 -16.972  0.00  0.00      C2   C
ATOM   2740  OE1 GLU A 298     -18.311 -37.041 -15.994  0.00  0.00      C2   O
ATOM   2741  OE2 GLU A 298     -16.862 -37.422 -17.602  0.00  0.00      C2   O
ATOM   2742  H   GLU A 298     -17.915 -33.307 -19.063  0.00  0.00      C2   H
ATOM   2743  HA  GLU A 298     -15.868 -33.084 -17.049  0.00  0.00      C2   H
ATOM   2744  HB3 GLU A 298     -15.338 -35.299 -17.577  0.00  0.00      C2   H
ATOM   2745  HB2 GLU A 298     -16.378 -35.219 -19.030  0.00  0.00      C2   H
ATOM   2746  HG3 GLU A 298     -18.387 -34.941 -17.751  0.00  0.00      C2   H
ATOM   2747  HG2 GLU A 298     -17.440 -34.645 -16.265  0.00  0.00      C2   H
ATOM   2748  N   ALA A 299     -15.123 -32.746 -20.304  0.00  0.00      C2   N
ATOM   2749  CA  ALA A 299     -14.151 -32.212 -21.275  0.00  0.00      C2   C
ATOM   2750  C   ALA A 299     -13.939 -30.703 -21.015  0.00  0.00      C2   C
ATOM   2751  O   ALA A 299     -12.753 -30.264 -21.038  0.00  0.00      C2   O
ATOM   2752  CB  ALA A 299     -14.663 -32.506 -22.643  0.00  0.00      C2   C
ATOM   2753  H   ALA A 299     -16.048 -32.965 -20.646  0.00  0.00      C2   H
ATOM   2754  HA  ALA A 299     -13.232 -32.787 -21.158  0.00  0.00      C2   H
ATOM   2755  HB1 ALA A 299     -15.637 -32.103 -22.918  0.00  0.00      C2   H
ATOM   2756  HB2 ALA A 299     -14.123 -31.901 -23.372  0.00  0.00      C2   H
ATOM   2757  HB3 ALA A 299     -14.474 -33.567 -22.806  0.00  0.00      C2   H
ATOM   2758  N   ALA A 300     -14.990 -29.986 -20.726  0.00  0.00      C2   N
ATOM   2759  CA  ALA A 300     -14.927 -28.508 -20.426  0.00  0.00      C2   C
ATOM   2760  C   ALA A 300     -14.224 -28.270 -19.046  0.00  0.00      C2   C
ATOM   2761  O   ALA A 300     -13.466 -27.296 -18.880  0.00  0.00      C2   O
ATOM   2762  CB  ALA A 300     -16.374 -27.991 -20.189  0.00  0.00      C2   C
ATOM   2763  H   ALA A 300     -15.893 -30.411 -20.882  0.00  0.00      C2   H
ATOM   2764  HA  ALA A 300     -14.390 -27.915 -21.166  0.00  0.00      C2   H
ATOM   2765  HB1 ALA A 300     -16.441 -27.036 -19.667  0.00  0.00      C2   H
ATOM   2766  HB2 ALA A 300     -16.989 -27.902 -21.084  0.00  0.00      C2   H
ATOM   2767  HB3 ALA A 300     -16.890 -28.680 -19.519  0.00  0.00      C2   H
ATOM   2768  N   ALA A 301     -14.435 -29.182 -18.059  0.00  0.00      C2   N
ATOM   2769  CA  ALA A 301     -13.687 -29.374 -16.838  0.00  0.00      C2   C
ATOM   2770  C   ALA A 301     -12.263 -29.942 -17.026  0.00  0.00      C2   C
ATOM   2771  O   ALA A 301     -11.413 -29.480 -16.307  0.00  0.00      C2   O
ATOM   2772  CB  ALA A 301     -14.515 -30.271 -15.899  0.00  0.00      C2   C
ATOM   2773  H   ALA A 301     -15.165 -29.875 -18.148  0.00  0.00      C2   H
ATOM   2774  HA  ALA A 301     -13.595 -28.362 -16.445  0.00  0.00      C2   H
ATOM   2775  HB1 ALA A 301     -14.199 -30.124 -14.867  0.00  0.00      C2   H
ATOM   2776  HB2 ALA A 301     -15.539 -29.899 -15.942  0.00  0.00      C2   H
ATOM   2777  HB3 ALA A 301     -14.491 -31.336 -16.131  0.00  0.00      C2   H
ATOM   2778  N   TYR A 302     -12.007 -30.797 -18.073  0.00  0.00      C2   N
ATOM   2779  CA  TYR A 302     -10.561 -31.051 -18.500  0.00  0.00      C2   C
ATOM   2780  C   TYR A 302      -9.773 -29.846 -18.936  0.00  0.00      C2   C
ATOM   2781  O   TYR A 302      -8.591 -29.740 -18.583  0.00  0.00      C2   O
ATOM   2782  CB  TYR A 302     -10.442 -32.171 -19.566  0.00  0.00      C2   C
ATOM   2783  CG  TYR A 302      -9.014 -32.521 -19.883  0.00  0.00      C2   C
ATOM   2784  CD1 TYR A 302      -8.230 -33.447 -19.118  0.00  0.00      C2   C
ATOM   2785  CD2 TYR A 302      -8.399 -32.015 -21.057  0.00  0.00      C2   C
ATOM   2786  CE1 TYR A 302      -6.997 -33.881 -19.516  0.00  0.00      C2   C
ATOM   2787  CE2 TYR A 302      -7.076 -32.293 -21.380  0.00  0.00      C2   C
ATOM   2788  CZ  TYR A 302      -6.404 -33.324 -20.673  0.00  0.00      C2   C
ATOM   2789  OH  TYR A 302      -5.109 -33.664 -20.914  0.00  0.00      C2   O
ATOM   2790  H   TYR A 302     -12.711 -31.013 -18.764  0.00  0.00      C2   H
ATOM   2791  HA  TYR A 302     -10.000 -31.460 -17.660  0.00  0.00      C2   H
ATOM   2792  HB3 TYR A 302     -10.883 -31.885 -20.520  0.00  0.00      C2   H
ATOM   2793  HB2 TYR A 302     -10.953 -33.066 -19.210  0.00  0.00      C2   H
ATOM   2794  HD1 TYR A 302      -8.703 -33.888 -18.253  0.00  0.00      C2   H
ATOM   2795  HD2 TYR A 302      -8.936 -31.281 -21.639  0.00  0.00      C2   H
ATOM   2796  HE1 TYR A 302      -6.414 -34.665 -19.056  0.00  0.00      C2   H
ATOM   2797  HE2 TYR A 302      -6.612 -31.865 -22.257  0.00  0.00      C2   H
ATOM   2798  HH  TYR A 302      -4.665 -33.084 -21.536  0.00  0.00      C2   H
ATOM   2799  N   ILE A 303     -10.455 -28.909 -19.605  0.00  0.00      C2   N
ATOM   2800  CA  ILE A 303      -9.896 -27.569 -19.969  0.00  0.00      C2   C
ATOM   2801  C   ILE A 303      -9.815 -26.609 -18.801  0.00  0.00      C2   C
ATOM   2802  O   ILE A 303      -8.712 -26.101 -18.646  0.00  0.00      C2   O
ATOM   2803  CB  ILE A 303     -10.741 -27.017 -21.168  0.00  0.00      C2   C
ATOM   2804  CG1 ILE A 303     -10.727 -27.904 -22.387  0.00  0.00      C2   C
ATOM   2805  CG2 ILE A 303     -10.476 -25.547 -21.529  0.00  0.00      C2   C
ATOM   2806  CD1 ILE A 303     -11.935 -27.744 -23.374  0.00  0.00      C2   C
ATOM   2807  H   ILE A 303     -11.428 -28.976 -19.868  0.00  0.00      C2   H
ATOM   2808  HA  ILE A 303      -8.865 -27.719 -20.290  0.00  0.00      C2   H
ATOM   2809  HB  ILE A 303     -11.776 -26.996 -20.827  0.00  0.00      C2   H
ATOM   2810 HG13 ILE A 303     -10.677 -28.959 -22.117  0.00  0.00      C2   H
ATOM   2811 HG12 ILE A 303      -9.831 -27.582 -22.917  0.00  0.00      C2   H
ATOM   2812 HG21 ILE A 303     -11.276 -25.222 -22.194  0.00  0.00      C2   H
ATOM   2813 HG22 ILE A 303     -10.507 -24.933 -20.629  0.00  0.00      C2   H
ATOM   2814 HG23 ILE A 303      -9.495 -25.472 -21.998  0.00  0.00      C2   H
ATOM   2815 HD11 ILE A 303     -12.350 -28.696 -23.703  0.00  0.00      C2   H
ATOM   2816 HD12 ILE A 303     -12.673 -27.214 -22.772  0.00  0.00      C2   H
ATOM   2817 HD13 ILE A 303     -11.695 -27.078 -24.203  0.00  0.00      C2   H
ATOM   2818  N   GLN A 304     -10.770 -26.522 -17.888  0.00  0.00      C2   N
ATOM   2819  CA  GLN A 304     -10.723 -25.620 -16.732  0.00  0.00      C2   C
ATOM   2820  C   GLN A 304      -9.575 -26.058 -15.784  0.00  0.00      C2   C
ATOM   2821  O   GLN A 304      -8.869 -25.179 -15.366  0.00  0.00      C2   O
ATOM   2822  CB  GLN A 304     -12.016 -25.896 -15.958  0.00  0.00      C2   C
ATOM   2823  CG  GLN A 304     -12.330 -24.959 -14.794  0.00  0.00      C2   C
ATOM   2824  CD  GLN A 304     -13.069 -25.783 -13.723  0.00  0.00      C2   C
ATOM   2825  OE1 GLN A 304     -14.134 -26.434 -14.033  0.00  0.00      C2   O
ATOM   2826  NE2 GLN A 304     -12.608 -25.848 -12.473  0.00  0.00      C2   N
ATOM   2827  H   GLN A 304     -11.587 -27.115 -17.928  0.00  0.00      C2   H
ATOM   2828  HA  GLN A 304     -10.718 -24.584 -17.071  0.00  0.00      C2   H
ATOM   2829  HB3 GLN A 304     -11.855 -26.933 -15.661  0.00  0.00      C2   H
ATOM   2830  HB2 GLN A 304     -12.860 -25.793 -16.641  0.00  0.00      C2   H
ATOM   2831  HG3 GLN A 304     -12.994 -24.155 -15.111  0.00  0.00      C2   H
ATOM   2832  HG2 GLN A 304     -11.422 -24.628 -14.289  0.00  0.00      C2   H
ATOM   2833 HE22 GLN A 304     -13.231 -26.188 -11.754  0.00  0.00      C2   H
ATOM   2834 HE21 GLN A 304     -11.775 -25.320 -12.256  0.00  0.00      C2   H
ATOM   2835  N   CYS A 305      -9.247 -27.357 -15.674  0.00  0.00      C2   N
ATOM   2836  CA  CYS A 305      -8.168 -27.817 -14.761  0.00  0.00      C2   C
ATOM   2837  C   CYS A 305      -6.741 -27.688 -15.319  0.00  0.00      C2   C
ATOM   2838  O   CYS A 305      -5.766 -27.576 -14.597  0.00  0.00      C2   O
ATOM   2839  CB  CYS A 305      -8.507 -29.253 -14.241  0.00  0.00      C2   C
ATOM   2840  SG  CYS A 305     -10.024 -29.248 -13.223  0.00  0.00      C2   S
ATOM   2841  H   CYS A 305      -9.906 -28.097 -15.873  0.00  0.00      C2   H
ATOM   2842  HA  CYS A 305      -8.114 -27.112 -13.932  0.00  0.00      C2   H
ATOM   2843  HB3 CYS A 305      -7.720 -29.645 -13.597  0.00  0.00      C2   H
ATOM   2844  HB2 CYS A 305      -8.583 -29.924 -15.096  0.00  0.00      C2   H
ATOM   2845  HG  CYS A 305     -10.816 -29.706 -14.197  0.00  0.00      C2   H
ATOM   2846  N   GLN A 306      -6.608 -27.525 -16.665  0.00  0.00      C2   N
ATOM   2847  CA  GLN A 306      -5.335 -27.016 -17.368  0.00  0.00      C2   C
ATOM   2848  C   GLN A 306      -4.936 -25.549 -17.002  0.00  0.00      C2   C
ATOM   2849  O   GLN A 306      -3.759 -25.233 -16.972  0.00  0.00      C2   O
ATOM   2850  CB  GLN A 306      -5.574 -27.123 -18.913  0.00  0.00      C2   C
ATOM   2851  CG  GLN A 306      -5.501 -28.632 -19.470  0.00  0.00      C2   C
ATOM   2852  CD  GLN A 306      -5.468 -28.629 -21.035  0.00  0.00      C2   C
ATOM   2853  OE1 GLN A 306      -4.374 -28.566 -21.635  0.00  0.00      C2   O
ATOM   2854  NE2 GLN A 306      -6.651 -28.788 -21.609  0.00  0.00      C2   N
ATOM   2855  H   GLN A 306      -7.452 -27.758 -17.168  0.00  0.00      C2   H
ATOM   2856  HA  GLN A 306      -4.544 -27.724 -17.120  0.00  0.00      C2   H
ATOM   2857  HB3 GLN A 306      -4.778 -26.672 -19.506  0.00  0.00      C2   H
ATOM   2858  HB2 GLN A 306      -6.486 -26.555 -19.093  0.00  0.00      C2   H
ATOM   2859  HG3 GLN A 306      -6.197 -29.308 -18.973  0.00  0.00      C2   H
ATOM   2860  HG2 GLN A 306      -4.529 -28.937 -19.084  0.00  0.00      C2   H
ATOM   2861 HE22 GLN A 306      -6.588 -28.720 -22.615  0.00  0.00      C2   H
ATOM   2862 HE21 GLN A 306      -7.484 -29.031 -21.091  0.00  0.00      C2   H
ATOM   2863  N   PHE A 307      -5.956 -24.756 -16.638  0.00  0.00      C2   N
ATOM   2864  CA  PHE A 307      -5.768 -23.422 -16.096  0.00  0.00      C2   C
ATOM   2865  C   PHE A 307      -5.501 -23.443 -14.600  0.00  0.00      C2   C
ATOM   2866  O   PHE A 307      -4.778 -22.602 -14.181  0.00  0.00      C2   O
ATOM   2867  CB  PHE A 307      -6.994 -22.518 -16.442  0.00  0.00      C2   C
ATOM   2868  CG  PHE A 307      -7.216 -22.123 -17.955  0.00  0.00      C2   C
ATOM   2869  CD1 PHE A 307      -8.176 -22.730 -18.775  0.00  0.00      C2   C
ATOM   2870  CD2 PHE A 307      -6.420 -21.061 -18.450  0.00  0.00      C2   C
ATOM   2871  CE1 PHE A 307      -8.254 -22.267 -20.059  0.00  0.00      C2   C
ATOM   2872  CE2 PHE A 307      -6.648 -20.501 -19.718  0.00  0.00      C2   C
ATOM   2873  CZ  PHE A 307      -7.494 -21.186 -20.520  0.00  0.00      C2   C
ATOM   2874  H   PHE A 307      -6.903 -25.038 -16.847  0.00  0.00      C2   H
ATOM   2875  HA  PHE A 307      -4.895 -22.944 -16.541  0.00  0.00      C2   H
ATOM   2876  HB3 PHE A 307      -6.874 -21.582 -15.896  0.00  0.00      C2   H
ATOM   2877  HB2 PHE A 307      -7.887 -22.913 -15.959  0.00  0.00      C2   H
ATOM   2878  HD1 PHE A 307      -8.766 -23.548 -18.388  0.00  0.00      C2   H
ATOM   2879  HD2 PHE A 307      -5.550 -20.734 -17.899  0.00  0.00      C2   H
ATOM   2880  HE1 PHE A 307      -9.008 -22.709 -20.692  0.00  0.00      C2   H
ATOM   2881  HE2 PHE A 307      -6.119 -19.608 -20.015  0.00  0.00      C2   H
ATOM   2882  HZ  PHE A 307      -7.417 -20.813 -21.530  0.00  0.00      C2   H
ATOM   2883  N   GLU A 308      -6.074 -24.436 -13.840  0.00  0.00      C2   N
ATOM   2884  CA  GLU A 308      -5.881 -24.550 -12.353  0.00  0.00      C2   C
ATOM   2885  C   GLU A 308      -4.456 -25.124 -12.081  0.00  0.00      C2   C
ATOM   2886  O   GLU A 308      -4.031 -24.900 -10.958  0.00  0.00      C2   O
ATOM   2887  CB  GLU A 308      -6.966 -25.329 -11.596  0.00  0.00      C2   C
ATOM   2888  CG  GLU A 308      -8.369 -24.828 -11.753  0.00  0.00      C2   C
ATOM   2889  CD  GLU A 308      -9.412 -25.245 -10.692  0.00  0.00      C2   C
ATOM   2890  OE1 GLU A 308     -10.587 -24.926 -10.967  0.00  0.00      C2   O
ATOM   2891  OE2 GLU A 308      -9.119 -25.957  -9.775  0.00  0.00      C2   O
ATOM   2892  H   GLU A 308      -6.751 -25.067 -14.243  0.00  0.00      C2   H
ATOM   2893  HA  GLU A 308      -5.891 -23.547 -11.926  0.00  0.00      C2   H
ATOM   2894  HB3 GLU A 308      -6.569 -25.223 -10.586  0.00  0.00      C2   H
ATOM   2895  HB2 GLU A 308      -6.832 -26.374 -11.875  0.00  0.00      C2   H
ATOM   2896  HG3 GLU A 308      -8.802 -25.129 -12.707  0.00  0.00      C2   H
ATOM   2897  HG2 GLU A 308      -8.268 -23.744 -11.688  0.00  0.00      C2   H
ATOM   2898  N   ASP A 309      -3.844 -25.863 -13.081  0.00  0.00      C2   N
ATOM   2899  CA  ASP A 309      -2.465 -26.318 -13.008  0.00  0.00      C2   C
ATOM   2900  C   ASP A 309      -1.376 -25.189 -13.038  0.00  0.00      C2   C
ATOM   2901  O   ASP A 309      -0.290 -25.353 -12.618  0.00  0.00      C2   O
ATOM   2902  CB  ASP A 309      -2.167 -27.371 -14.080  0.00  0.00      C2   C
ATOM   2903  CG  ASP A 309      -2.704 -28.794 -13.890  0.00  0.00      C2   C
ATOM   2904  OD1 ASP A 309      -2.784 -29.611 -14.857  0.00  0.00      C2   O
ATOM   2905  OD2 ASP A 309      -3.116 -29.107 -12.764  0.00  0.00      C2   O
ATOM   2906  H   ASP A 309      -4.424 -26.152 -13.856  0.00  0.00      C2   H
ATOM   2907  HA  ASP A 309      -2.582 -26.767 -12.022  0.00  0.00      C2   H
ATOM   2908  HB3 ASP A 309      -1.092 -27.551 -14.066  0.00  0.00      C2   H
ATOM   2909  HB2 ASP A 309      -2.428 -26.917 -15.036  0.00  0.00      C2   H
ATOM   2910  N   LEU A 310      -1.737 -23.968 -13.373  0.00  0.00      C2   N
ATOM   2911  CA  LEU A 310      -0.813 -22.812 -13.415  0.00  0.00      C2   C
ATOM   2912  C   LEU A 310      -0.726 -22.211 -12.013  0.00  0.00      C2   C
ATOM   2913  O   LEU A 310       0.150 -21.406 -11.783  0.00  0.00      C2   O
ATOM   2914  CB  LEU A 310      -1.214 -21.856 -14.513  0.00  0.00      C2   C
ATOM   2915  CG  LEU A 310      -1.104 -22.440 -15.913  0.00  0.00      C2   C
ATOM   2916  CD1 LEU A 310      -1.802 -21.498 -16.957  0.00  0.00      C2   C
ATOM   2917  CD2 LEU A 310       0.312 -22.867 -16.296  0.00  0.00      C2   C
ATOM   2918  H   LEU A 310      -2.686 -23.825 -13.690  0.00  0.00      C2   H
ATOM   2919  HA  LEU A 310       0.213 -23.168 -13.514  0.00  0.00      C2   H
ATOM   2920  HB3 LEU A 310      -0.596 -20.959 -14.543  0.00  0.00      C2   H
ATOM   2921  HB2 LEU A 310      -2.256 -21.565 -14.380  0.00  0.00      C2   H
ATOM   2922  HG  LEU A 310      -1.766 -23.303 -15.987  0.00  0.00      C2   H
ATOM   2923 HD11 LEU A 310      -2.066 -22.096 -17.830  0.00  0.00      C2   H
ATOM   2924 HD12 LEU A 310      -2.639 -20.967 -16.504  0.00  0.00      C2   H
ATOM   2925 HD13 LEU A 310      -1.264 -20.605 -17.275  0.00  0.00      C2   H
ATOM   2926 HD21 LEU A 310       0.560 -23.921 -16.163  0.00  0.00      C2   H
ATOM   2927 HD22 LEU A 310       0.588 -22.582 -17.311  0.00  0.00      C2   H
ATOM   2928 HD23 LEU A 310       1.001 -22.296 -15.674  0.00  0.00      C2   H
ATOM   2929  N   ASN A 311      -1.561 -22.636 -11.099  0.00  0.00      C2   N
ATOM   2930  CA  ASN A 311      -1.634 -22.179  -9.770  0.00  0.00      C2   C
ATOM   2931  C   ASN A 311      -0.787 -23.109  -8.863  0.00  0.00      C2   C
ATOM   2932  O   ASN A 311      -1.311 -24.078  -8.369  0.00  0.00      C2   O
ATOM   2933  CB  ASN A 311      -3.049 -22.127  -9.258  0.00  0.00      C2   C
ATOM   2934  CG  ASN A 311      -3.329 -21.189  -8.126  0.00  0.00      C2   C
ATOM   2935  OD1 ASN A 311      -2.611 -20.198  -7.796  0.00  0.00      C2   O
ATOM   2936  ND2 ASN A 311      -4.510 -21.462  -7.541  0.00  0.00      C2   N
ATOM   2937  H   ASN A 311      -2.272 -23.317 -11.328  0.00  0.00      C2   H
ATOM   2938  HA  ASN A 311      -1.351 -21.130  -9.676  0.00  0.00      C2   H
ATOM   2939  HB3 ASN A 311      -3.441 -23.100  -8.962  0.00  0.00      C2   H
ATOM   2940  HB2 ASN A 311      -3.695 -21.764 -10.057  0.00  0.00      C2   H
ATOM   2941 HD22 ASN A 311      -4.871 -21.011  -6.713  0.00  0.00      C2   H
ATOM   2942 HD21 ASN A 311      -5.109 -22.191  -7.900  0.00  0.00      C2   H
ATOM   2943  N   LYS A 312       0.454 -22.708  -8.635  0.00  0.00      C2   N
ATOM   2944  CA  LYS A 312       1.392 -23.488  -7.878  0.00  0.00      C2   C
ATOM   2945  C   LYS A 312       1.124 -23.475  -6.336  0.00  0.00      C2   C
ATOM   2946  O   LYS A 312       1.009 -24.487  -5.726  0.00  0.00      C2   O
ATOM   2947  CB  LYS A 312       2.819 -22.992  -8.305  0.00  0.00      C2   C
ATOM   2948  CG  LYS A 312       3.124 -22.920  -9.859  0.00  0.00      C2   C
ATOM   2949  CD  LYS A 312       2.857 -24.201 -10.593  0.00  0.00      C2   C
ATOM   2950  CE  LYS A 312       4.066 -24.640 -11.454  0.00  0.00      C2   C
ATOM   2951  NZ  LYS A 312       3.808 -25.984 -11.991  0.00  0.00      C2   N
ATOM   2952  H   LYS A 312       0.766 -21.845  -9.058  0.00  0.00      C2   H
ATOM   2953  HA  LYS A 312       1.242 -24.515  -8.212  0.00  0.00      C2   H
ATOM   2954  HB3 LYS A 312       3.540 -23.651  -7.821  0.00  0.00      C2   H
ATOM   2955  HB2 LYS A 312       3.123 -22.009  -7.945  0.00  0.00      C2   H
ATOM   2956  HG3 LYS A 312       4.083 -22.430 -10.031  0.00  0.00      C2   H
ATOM   2957  HG2 LYS A 312       2.496 -22.126 -10.263  0.00  0.00      C2   H
ATOM   2958  HD3 LYS A 312       2.043 -24.042 -11.301  0.00  0.00      C2   H
ATOM   2959  HD2 LYS A 312       2.524 -24.978  -9.905  0.00  0.00      C2   H
ATOM   2960  HE3 LYS A 312       4.872 -24.567 -10.724  0.00  0.00      C2   H
ATOM   2961  HE2 LYS A 312       4.257 -23.958 -12.282  0.00  0.00      C2   H
ATOM   2962  HZ1 LYS A 312       3.078 -25.855 -12.677  0.00  0.00      C2   H
ATOM   2963  HZ2 LYS A 312       4.621 -26.402 -12.420  0.00  0.00      C2   H
ATOM   2964  HZ3 LYS A 312       3.541 -26.667 -11.296  0.00  0.00      C2   H
ATOM   2965  N   ARG A 313       0.873 -22.289  -5.787  0.00  0.00      C2   N
ATOM   2966  CA  ARG A 313       0.565 -21.859  -4.446  0.00  0.00      C2   C
ATOM   2967  C   ARG A 313      -0.861 -21.481  -4.285  0.00  0.00      C2   C
ATOM   2968  O   ARG A 313      -1.231 -20.330  -4.041  0.00  0.00      C2   O
ATOM   2969  CB  ARG A 313       1.608 -20.851  -3.891  0.00  0.00      C2   C
ATOM   2970  CG  ARG A 313       3.040 -21.331  -3.517  0.00  0.00      C2   C
ATOM   2971  CD  ARG A 313       3.150 -22.318  -2.302  0.00  0.00      C2   C
ATOM   2972  NE  ARG A 313       2.657 -21.784  -1.016  0.00  0.00      C2   N
ATOM   2973  CZ  ARG A 313       3.395 -21.109  -0.084  0.00  0.00      C2   C
ATOM   2974  NH1 ARG A 313       4.659 -20.803  -0.239  0.00  0.00      C2   N
ATOM   2975  NH2 ARG A 313       2.745 -20.787   1.023  0.00  0.00      C2   N
ATOM   2976  H   ARG A 313       0.975 -21.494  -6.401  0.00  0.00      C2   H
ATOM   2977  HA  ARG A 313       0.620 -22.708  -3.764  0.00  0.00      C2   H
ATOM   2978  HB3 ARG A 313       1.142 -20.491  -2.973  0.00  0.00      C2   H
ATOM   2979  HB2 ARG A 313       1.670 -20.049  -4.626  0.00  0.00      C2   H
ATOM   2980  HG3 ARG A 313       3.734 -20.491  -3.479  0.00  0.00      C2   H
ATOM   2981  HG2 ARG A 313       3.384 -22.004  -4.302  0.00  0.00      C2   H
ATOM   2982  HD3 ARG A 313       4.118 -22.780  -2.103  0.00  0.00      C2   H
ATOM   2983  HD2 ARG A 313       2.565 -23.199  -2.566  0.00  0.00      C2   H
ATOM   2984  HE  ARG A 313       1.663 -21.831  -0.839  0.00  0.00      C2   H
ATOM   2985 HH12 ARG A 313       5.000 -20.203   0.499  0.00  0.00      C2   H
ATOM   2986 HH11 ARG A 313       5.371 -21.052  -0.910  0.00  0.00      C2   H
ATOM   2987 HH22 ARG A 313       3.093 -20.237   1.795  0.00  0.00      C2   H
ATOM   2988 HH21 ARG A 313       1.740 -20.862   1.083  0.00  0.00      C2   H
ATOM   2989  N   LYS A 314      -1.738 -22.481  -4.285  0.00  0.00      C2   N
ATOM   2990  CA  LYS A 314      -3.246 -22.373  -4.191  0.00  0.00      C2   C
ATOM   2991  C   LYS A 314      -3.739 -21.828  -2.856  0.00  0.00      C2   C
ATOM   2992  O   LYS A 314      -4.872 -21.322  -2.641  0.00  0.00      C2   O
ATOM   2993  CB  LYS A 314      -3.883 -23.762  -4.540  0.00  0.00      C2   C
ATOM   2994  CG  LYS A 314      -3.388 -24.316  -5.882  0.00  0.00      C2   C
ATOM   2995  CD  LYS A 314      -4.297 -25.378  -6.564  0.00  0.00      C2   C
ATOM   2996  CE  LYS A 314      -3.684 -26.085  -7.771  0.00  0.00      C2   C
ATOM   2997  NZ  LYS A 314      -4.381 -27.278  -8.142  0.00  0.00      C2   N
ATOM   2998  H   LYS A 314      -1.359 -23.401  -4.458  0.00  0.00      C2   H
ATOM   2999  HA  LYS A 314      -3.690 -21.671  -4.897  0.00  0.00      C2   H
ATOM   3000  HB3 LYS A 314      -4.973 -23.745  -4.561  0.00  0.00      C2   H
ATOM   3001  HB2 LYS A 314      -3.693 -24.562  -3.825  0.00  0.00      C2   H
ATOM   3002  HG3 LYS A 314      -2.346 -24.612  -5.760  0.00  0.00      C2   H
ATOM   3003  HG2 LYS A 314      -3.306 -23.482  -6.579  0.00  0.00      C2   H
ATOM   3004  HD3 LYS A 314      -5.309 -25.034  -6.780  0.00  0.00      C2   H
ATOM   3005  HD2 LYS A 314      -4.334 -26.110  -5.757  0.00  0.00      C2   H
ATOM   3006  HE3 LYS A 314      -2.713 -26.504  -7.503  0.00  0.00      C2   H
ATOM   3007  HE2 LYS A 314      -3.597 -25.386  -8.602  0.00  0.00      C2   H
ATOM   3008  HZ1 LYS A 314      -4.422 -27.980  -7.418  0.00  0.00      C2   H
ATOM   3009  HZ2 LYS A 314      -5.365 -27.051  -8.138  0.00  0.00      C2   H
ATOM   3010  HZ3 LYS A 314      -4.126 -27.738  -9.005  0.00  0.00      C2   H
ATOM   3011  N   ASP A 315      -2.852 -21.836  -1.881  0.00  0.00      C2   N
ATOM   3012  CA  ASP A 315      -2.999 -21.254  -0.534  0.00  0.00      C2   C
ATOM   3013  C   ASP A 315      -3.031 -19.717  -0.496  0.00  0.00      C2   C
ATOM   3014  O   ASP A 315      -3.472 -19.163   0.535  0.00  0.00      C2   O
ATOM   3015  CB  ASP A 315      -2.070 -21.842   0.519  0.00  0.00      C2   C
ATOM   3016  CG  ASP A 315      -0.560 -21.648   0.282  0.00  0.00      C2   C
ATOM   3017  OD1 ASP A 315      -0.067 -21.749  -0.833  0.00  0.00      C2   O
ATOM   3018  OD2 ASP A 315       0.117 -21.367   1.269  0.00  0.00      C2   O
ATOM   3019  H   ASP A 315      -1.916 -22.120  -2.129  0.00  0.00      C2   H
ATOM   3020  HA  ASP A 315      -3.970 -21.550  -0.137  0.00  0.00      C2   H
ATOM   3021  HB3 ASP A 315      -2.071 -22.931   0.554  0.00  0.00      C2   H
ATOM   3022  HB2 ASP A 315      -2.353 -21.387   1.468  0.00  0.00      C2   H
ATOM   3023  N   THR A 316      -2.506 -19.160  -1.530  0.00  0.00      C2   N
ATOM   3024  CA  THR A 316      -2.229 -17.737  -1.661  0.00  0.00      C2   C
ATOM   3025  C   THR A 316      -3.301 -17.065  -2.539  0.00  0.00      C2   C
ATOM   3026  O   THR A 316      -3.574 -15.833  -2.338  0.00  0.00      C2   O
ATOM   3027  CB  THR A 316      -0.918 -17.436  -2.476  0.00  0.00      C2   C
ATOM   3028  OG1 THR A 316      -0.898 -17.774  -3.837  0.00  0.00      C2   O
ATOM   3029  CG2 THR A 316       0.220 -18.210  -1.759  0.00  0.00      C2   C
ATOM   3030  H   THR A 316      -1.987 -19.819  -2.092  0.00  0.00      C2   H
ATOM   3031  HA  THR A 316      -2.173 -17.184  -0.723  0.00  0.00      C2   H
ATOM   3032  HB  THR A 316      -0.620 -16.389  -2.525  0.00  0.00      C2   H
ATOM   3033  HG1 THR A 316      -1.293 -18.648  -3.874  0.00  0.00      C2   H
ATOM   3034 HG21 THR A 316       0.391 -17.644  -0.844  0.00  0.00      C2   H
ATOM   3035 HG22 THR A 316      -0.052 -19.265  -1.728  0.00  0.00      C2   H
ATOM   3036 HG23 THR A 316       1.084 -18.216  -2.423  0.00  0.00      C2   H
ATOM   3037  N   LYS A 317      -4.021 -17.844  -3.361  0.00  0.00      C2   N
ATOM   3038  CA  LYS A 317      -4.940 -17.430  -4.346  0.00  0.00      C2   C
ATOM   3039  C   LYS A 317      -5.671 -18.619  -4.952  0.00  0.00      C2   C
ATOM   3040  O   LYS A 317      -5.109 -19.721  -5.003  0.00  0.00      C2   O
ATOM   3041  CB  LYS A 317      -4.225 -16.583  -5.426  0.00  0.00      C2   C
ATOM   3042  CG  LYS A 317      -3.215 -17.242  -6.427  0.00  0.00      C2   C
ATOM   3043  CD  LYS A 317      -2.290 -16.382  -7.382  0.00  0.00      C2   C
ATOM   3044  CE  LYS A 317      -0.949 -15.800  -6.754  0.00  0.00      C2   C
ATOM   3045  NZ  LYS A 317       0.044 -16.753  -6.175  0.00  0.00      C2   N
ATOM   3046  H   LYS A 317      -3.786 -18.799  -3.590  0.00  0.00      C2   H
ATOM   3047  HA  LYS A 317      -5.509 -16.623  -3.885  0.00  0.00      C2   H
ATOM   3048  HB3 LYS A 317      -3.731 -15.740  -4.943  0.00  0.00      C2   H
ATOM   3049  HB2 LYS A 317      -5.019 -16.111  -6.005  0.00  0.00      C2   H
ATOM   3050  HG3 LYS A 317      -3.846 -17.898  -7.026  0.00  0.00      C2   H
ATOM   3051  HG2 LYS A 317      -2.650 -18.026  -5.922  0.00  0.00      C2   H
ATOM   3052  HD3 LYS A 317      -2.905 -15.610  -7.845  0.00  0.00      C2   H
ATOM   3053  HD2 LYS A 317      -1.943 -16.978  -8.226  0.00  0.00      C2   H
ATOM   3054  HE3 LYS A 317      -1.248 -15.251  -5.861  0.00  0.00      C2   H
ATOM   3055  HE2 LYS A 317      -0.463 -15.054  -7.382  0.00  0.00      C2   H
ATOM   3056  HZ1 LYS A 317       0.167 -17.585  -6.735  0.00  0.00      C2   H
ATOM   3057  HZ2 LYS A 317       0.937 -16.397  -5.865  0.00  0.00      C2   H
ATOM   3058  HZ3 LYS A 317      -0.238 -17.051  -5.252  0.00  0.00      C2   H
ATOM   3059  N   GLU A 318      -6.913 -18.298  -5.213  0.00  0.00      C2   N
ATOM   3060  CA  GLU A 318      -7.920 -19.295  -5.506  0.00  0.00      C2   C
ATOM   3061  C   GLU A 318      -8.560 -18.890  -6.837  0.00  0.00      C2   C
ATOM   3062  O   GLU A 318      -8.704 -17.752  -7.175  0.00  0.00      C2   O
ATOM   3063  CB  GLU A 318      -9.052 -19.294  -4.436  0.00  0.00      C2   C
ATOM   3064  CG  GLU A 318      -8.533 -19.371  -2.988  0.00  0.00      C2   C
ATOM   3065  CD  GLU A 318      -9.619 -19.118  -1.956  0.00  0.00      C2   C
ATOM   3066  OE1 GLU A 318     -10.473 -20.036  -1.789  0.00  0.00      C2   O
ATOM   3067  OE2 GLU A 318      -9.625 -18.078  -1.355  0.00  0.00      C2   O
ATOM   3068  H   GLU A 318      -7.344 -17.418  -4.968  0.00  0.00      C2   H
ATOM   3069  HA  GLU A 318      -7.420 -20.262  -5.568  0.00  0.00      C2   H
ATOM   3070  HB3 GLU A 318      -9.836 -20.044  -4.540  0.00  0.00      C2   H
ATOM   3071  HB2 GLU A 318      -9.625 -18.367  -4.460  0.00  0.00      C2   H
ATOM   3072  HG3 GLU A 318      -7.701 -18.685  -2.833  0.00  0.00      C2   H
ATOM   3073  HG2 GLU A 318      -8.047 -20.320  -2.760  0.00  0.00      C2   H
ATOM   3074  N   ILE A 319      -8.848 -19.922  -7.585  0.00  0.00      C2   N
ATOM   3075  CA  ILE A 319      -9.227 -19.846  -8.979  0.00  0.00      C2   C
ATOM   3076  C   ILE A 319     -10.764 -20.162  -8.989  0.00  0.00      C2   C
ATOM   3077  O   ILE A 319     -11.253 -21.307  -8.949  0.00  0.00      C2   O
ATOM   3078  CB  ILE A 319      -8.439 -20.868  -9.930  0.00  0.00      C2   C
ATOM   3079  CG1 ILE A 319      -6.922 -20.627 -10.039  0.00  0.00      C2   C
ATOM   3080  CG2 ILE A 319      -8.976 -20.958 -11.366  0.00  0.00      C2   C
ATOM   3081  CD1 ILE A 319      -6.316 -19.216 -10.170  0.00  0.00      C2   C
ATOM   3082  H   ILE A 319      -8.611 -20.829  -7.210  0.00  0.00      C2   H
ATOM   3083  HA  ILE A 319      -9.027 -18.848  -9.370  0.00  0.00      C2   H
ATOM   3084  HB  ILE A 319      -8.644 -21.866  -9.542  0.00  0.00      C2   H
ATOM   3085 HG13 ILE A 319      -6.428 -21.286 -10.753  0.00  0.00      C2   H
ATOM   3086 HG12 ILE A 319      -6.616 -21.046  -9.081  0.00  0.00      C2   H
ATOM   3087 HG21 ILE A 319      -8.945 -20.056 -11.977  0.00  0.00      C2   H
ATOM   3088 HG22 ILE A 319      -8.331 -21.639 -11.921  0.00  0.00      C2   H
ATOM   3089 HG23 ILE A 319      -9.995 -21.346 -11.371  0.00  0.00      C2   H
ATOM   3090 HD11 ILE A 319      -6.450 -18.752  -9.193  0.00  0.00      C2   H
ATOM   3091 HD12 ILE A 319      -5.300 -19.284 -10.560  0.00  0.00      C2   H
ATOM   3092 HD13 ILE A 319      -6.775 -18.608 -10.950  0.00  0.00      C2   H
ATOM   3093  N   TYR A 320     -11.629 -19.148  -8.921  0.00  0.00      C2   N
ATOM   3094  CA  TYR A 320     -13.103 -19.241  -9.022  0.00  0.00      C2   C
ATOM   3095  C   TYR A 320     -13.515 -19.466 -10.472  0.00  0.00      C2   C
ATOM   3096  O   TYR A 320     -13.007 -18.723 -11.371  0.00  0.00      C2   O
ATOM   3097  CB  TYR A 320     -13.738 -17.933  -8.516  0.00  0.00      C2   C
ATOM   3098  CG  TYR A 320     -13.428 -17.606  -7.051  0.00  0.00      C2   C
ATOM   3099  CD1 TYR A 320     -12.498 -16.627  -6.737  0.00  0.00      C2   C
ATOM   3100  CD2 TYR A 320     -14.170 -18.180  -5.982  0.00  0.00      C2   C
ATOM   3101  CE1 TYR A 320     -12.139 -16.290  -5.440  0.00  0.00      C2   C
ATOM   3102  CE2 TYR A 320     -13.792 -17.938  -4.690  0.00  0.00      C2   C
ATOM   3103  CZ  TYR A 320     -12.837 -16.925  -4.367  0.00  0.00      C2   C
ATOM   3104  OH  TYR A 320     -12.757 -16.652  -3.029  0.00  0.00      C2   O
ATOM   3105  H   TYR A 320     -11.273 -18.230  -9.144  0.00  0.00      C2   H
ATOM   3106  HA  TYR A 320     -13.350 -20.072  -8.362  0.00  0.00      C2   H
ATOM   3107  HB3 TYR A 320     -14.751 -18.328  -8.430  0.00  0.00      C2   H
ATOM   3108  HB2 TYR A 320     -13.534 -17.088  -9.173  0.00  0.00      C2   H
ATOM   3109  HD1 TYR A 320     -12.035 -16.175  -7.602  0.00  0.00      C2   H
ATOM   3110  HD2 TYR A 320     -14.901 -18.937  -6.224  0.00  0.00      C2   H
ATOM   3111  HE1 TYR A 320     -11.393 -15.520  -5.304  0.00  0.00      C2   H
ATOM   3112  HE2 TYR A 320     -14.336 -18.511  -3.954  0.00  0.00      C2   H
ATOM   3113  HH  TYR A 320     -13.461 -17.000  -2.476  0.00  0.00      C2   H
ATOM   3114  N   THR A 321     -14.327 -20.463 -10.771  0.00  0.00      C2   N
ATOM   3115  CA  THR A 321     -14.707 -20.892 -12.110  0.00  0.00      C2   C
ATOM   3116  C   THR A 321     -16.199 -20.811 -12.231  0.00  0.00      C2   C
ATOM   3117  O   THR A 321     -16.924 -21.106 -11.293  0.00  0.00      C2   O
ATOM   3118  CB  THR A 321     -14.269 -22.386 -12.437  0.00  0.00      C2   C
ATOM   3119  OG1 THR A 321     -14.519 -23.312 -11.347  0.00  0.00      C2   O
ATOM   3120  CG2 THR A 321     -12.696 -22.425 -12.565  0.00  0.00      C2   C
ATOM   3121  H   THR A 321     -14.518 -21.043  -9.967  0.00  0.00      C2   H
ATOM   3122  HA  THR A 321     -14.318 -20.233 -12.886  0.00  0.00      C2   H
ATOM   3123  HB  THR A 321     -14.683 -22.685 -13.400  0.00  0.00      C2   H
ATOM   3124  HG1 THR A 321     -15.446 -23.555 -11.291  0.00  0.00      C2   H
ATOM   3125 HG21 THR A 321     -12.409 -21.746 -11.762  0.00  0.00      C2   H
ATOM   3126 HG22 THR A 321     -12.116 -23.341 -12.454  0.00  0.00      C2   H
ATOM   3127 HG23 THR A 321     -12.369 -22.057 -13.538  0.00  0.00      C2   H
ATOM   3128  N   HIE A 322     -16.673 -20.347 -13.428  0.00  0.00      C2   N
ATOM   3129  CA  HIE A 322     -18.099 -20.091 -13.664  0.00  0.00      C2   C
ATOM   3130  C   HIE A 322     -18.433 -20.263 -15.131  0.00  0.00      C2   C
ATOM   3131  O   HIE A 322     -17.699 -19.793 -15.981  0.00  0.00      C2   O
ATOM   3132  CB  HIE A 322     -18.526 -18.693 -13.217  0.00  0.00      C2   C
ATOM   3133  CG  HIE A 322     -19.959 -18.331 -13.414  0.00  0.00      C2   C
ATOM   3134  ND1 HIE A 322     -21.014 -18.650 -12.471  0.00  0.00      C2   N
ATOM   3135  CD2 HIE A 322     -20.502 -17.752 -14.557  0.00  0.00      C2   C
ATOM   3136  CE1 HIE A 322     -22.093 -18.287 -13.139  0.00  0.00      C2   C
ATOM   3137  NE2 HIE A 322     -21.840 -17.634 -14.284  0.00  0.00      C2   N
ATOM   3138  H   HIE A 322     -15.982 -20.210 -14.151  0.00  0.00      C2   H
ATOM   3139  HA  HIE A 322     -18.596 -20.901 -13.132  0.00  0.00      C2   H
ATOM   3140  HB3 HIE A 322     -17.780 -17.973 -13.555  0.00  0.00      C2   H
ATOM   3141  HB2 HIE A 322     -18.439 -18.660 -12.131  0.00  0.00      C2   H
ATOM   3142  HD2 HIE A 322     -20.064 -17.419 -15.486  0.00  0.00      C2   H
ATOM   3143  HE1 HIE A 322     -23.071 -18.454 -12.712  0.00  0.00      C2   H
ATOM   3144  HE2 HIE A 322     -22.459 -17.090 -14.867  0.00  0.00      C2   H
ATOM   3145  N   PHE A 323     -19.555 -21.021 -15.384  0.00  0.00      C2   N
ATOM   3146  CA  PHE A 323     -20.074 -21.295 -16.738  0.00  0.00      C2   C
ATOM   3147  C   PHE A 323     -21.237 -20.280 -16.976  0.00  0.00      C2   C
ATOM   3148  O   PHE A 323     -22.189 -20.240 -16.211  0.00  0.00      C2   O
ATOM   3149  CB  PHE A 323     -20.591 -22.714 -16.836  0.00  0.00      C2   C
ATOM   3150  CG  PHE A 323     -19.600 -23.789 -17.116  0.00  0.00      C2   C
ATOM   3151  CD1 PHE A 323     -19.465 -24.314 -18.458  0.00  0.00      C2   C
ATOM   3152  CD2 PHE A 323     -18.932 -24.476 -16.086  0.00  0.00      C2   C
ATOM   3153  CE1 PHE A 323     -18.575 -25.400 -18.671  0.00  0.00      C2   C
ATOM   3154  CE2 PHE A 323     -18.036 -25.510 -16.341  0.00  0.00      C2   C
ATOM   3155  CZ  PHE A 323     -18.019 -26.009 -17.571  0.00  0.00      C2   C
ATOM   3156  H   PHE A 323     -20.131 -21.416 -14.654  0.00  0.00      C2   H
ATOM   3157  HA  PHE A 323     -19.361 -21.101 -17.540  0.00  0.00      C2   H
ATOM   3158  HB3 PHE A 323     -21.360 -22.667 -17.606  0.00  0.00      C2   H
ATOM   3159  HB2 PHE A 323     -21.172 -23.122 -16.009  0.00  0.00      C2   H
ATOM   3160  HD1 PHE A 323     -19.952 -24.012 -19.373  0.00  0.00      C2   H
ATOM   3161  HD2 PHE A 323     -19.128 -24.111 -15.089  0.00  0.00      C2   H
ATOM   3162  HE1 PHE A 323     -18.581 -25.996 -19.572  0.00  0.00      C2   H
ATOM   3163  HE2 PHE A 323     -17.578 -26.051 -15.527  0.00  0.00      C2   H
ATOM   3164  HZ  PHE A 323     -17.364 -26.863 -17.657  0.00  0.00      C2   H
ATOM   3165  N   THR A 324     -20.997 -19.447 -17.958  0.00  0.00      C2   N
ATOM   3166  CA  THR A 324     -21.710 -18.158 -18.115  0.00  0.00      C2   C
ATOM   3167  C   THR A 324     -23.163 -18.324 -18.451  0.00  0.00      C2   C
ATOM   3168  O   THR A 324     -23.491 -19.067 -19.375  0.00  0.00      C2   O
ATOM   3169  CB  THR A 324     -21.000 -17.232 -19.178  0.00  0.00      C2   C
ATOM   3170  OG1 THR A 324     -19.541 -17.520 -19.067  0.00  0.00      C2   O
ATOM   3171  CG2 THR A 324     -21.222 -15.755 -18.888  0.00  0.00      C2   C
ATOM   3172  H   THR A 324     -20.101 -19.485 -18.423  0.00  0.00      C2   H
ATOM   3173  HA  THR A 324     -21.695 -17.720 -17.117  0.00  0.00      C2   H
ATOM   3174  HB  THR A 324     -21.185 -17.541 -20.207  0.00  0.00      C2   H
ATOM   3175  HG1 THR A 324     -19.102 -16.990 -19.736  0.00  0.00      C2   H
ATOM   3176 HG21 THR A 324     -20.862 -15.647 -17.864  0.00  0.00      C2   H
ATOM   3177 HG22 THR A 324     -20.645 -15.001 -19.423  0.00  0.00      C2   H
ATOM   3178 HG23 THR A 324     -22.258 -15.448 -19.027  0.00  0.00      C2   H
ATOM   3179  N   CYS A 325     -24.087 -17.777 -17.662  0.00  0.00      C2   N
ATOM   3180  CA  CYS A 325     -25.597 -17.936 -17.838  0.00  0.00      C2   C
ATOM   3181  C   CYS A 325     -26.105 -16.958 -18.914  0.00  0.00      C2   C
ATOM   3182  O   CYS A 325     -25.476 -15.960 -19.202  0.00  0.00      C2   O
ATOM   3183  CB  CYS A 325     -26.420 -17.794 -16.476  0.00  0.00      C2   C
ATOM   3184  SG  CYS A 325     -25.492 -18.684 -15.302  0.00  0.00      C2   S
ATOM   3185  H   CYS A 325     -23.930 -17.128 -16.904  0.00  0.00      C2   H
ATOM   3186  HA  CYS A 325     -25.656 -18.967 -18.186  0.00  0.00      C2   H
ATOM   3187  HB3 CYS A 325     -27.431 -18.186 -16.588  0.00  0.00      C2   H
ATOM   3188  HB2 CYS A 325     -26.577 -16.740 -16.246  0.00  0.00      C2   H
ATOM   3189  HG  CYS A 325     -25.952 -19.916 -15.540  0.00  0.00      C2   H
ATOM   3190  N   ALA A 326     -27.188 -17.374 -19.537  0.00  0.00      C2   N
ATOM   3191  CA  ALA A 326     -28.184 -16.593 -20.213  0.00  0.00      C2   C
ATOM   3192  C   ALA A 326     -29.372 -16.400 -19.228  0.00  0.00      C2   C
ATOM   3193  O   ALA A 326     -30.158 -15.514 -19.543  0.00  0.00      C2   O
ATOM   3194  CB  ALA A 326     -28.555 -17.369 -21.480  0.00  0.00      C2   C
ATOM   3195  H   ALA A 326     -27.567 -18.307 -19.460  0.00  0.00      C2   H
ATOM   3196  HA  ALA A 326     -27.821 -15.574 -20.347  0.00  0.00      C2   H
ATOM   3197  HB1 ALA A 326     -27.743 -17.279 -22.201  0.00  0.00      C2   H
ATOM   3198  HB2 ALA A 326     -28.851 -18.394 -21.254  0.00  0.00      C2   H
ATOM   3199  HB3 ALA A 326     -29.312 -16.803 -22.022  0.00  0.00      C2   H
ATOM   3200  N   THR A 327     -29.506 -17.204 -18.179  0.00  0.00      C2   N
ATOM   3201  CA  THR A 327     -30.503 -17.015 -17.178  0.00  0.00      C2   C
ATOM   3202  C   THR A 327     -30.276 -15.641 -16.397  0.00  0.00      C2   C
ATOM   3203  O   THR A 327     -29.106 -15.287 -16.118  0.00  0.00      C2   O
ATOM   3204  CB  THR A 327     -30.665 -18.185 -16.218  0.00  0.00      C2   C
ATOM   3205  OG1 THR A 327     -30.969 -19.341 -16.939  0.00  0.00      C2   O
ATOM   3206  CG2 THR A 327     -31.907 -17.944 -15.369  0.00  0.00      C2   C
ATOM   3207  H   THR A 327     -28.732 -17.830 -18.005  0.00  0.00      C2   H
ATOM   3208  HA  THR A 327     -31.447 -16.921 -17.714  0.00  0.00      C2   H
ATOM   3209  HB  THR A 327     -29.802 -18.284 -15.560  0.00  0.00      C2   H
ATOM   3210  HG1 THR A 327     -30.208 -19.578 -17.474  0.00  0.00      C2   H
ATOM   3211 HG21 THR A 327     -31.730 -17.100 -14.703  0.00  0.00      C2   H
ATOM   3212 HG22 THR A 327     -32.778 -17.674 -15.967  0.00  0.00      C2   H
ATOM   3213 HG23 THR A 327     -32.071 -18.841 -14.772  0.00  0.00      C2   H
ATOM   3214  N   ASP A 328     -31.391 -14.921 -16.041  0.00  0.00      C2   N
ATOM   3215  CA  ASP A 328     -31.391 -13.649 -15.224  0.00  0.00      C2   C
ATOM   3216  C   ASP A 328     -30.988 -13.965 -13.714  0.00  0.00      C2   C
ATOM   3217  O   ASP A 328     -31.382 -14.977 -13.153  0.00  0.00      C2   O
ATOM   3218  CB  ASP A 328     -32.721 -12.810 -15.333  0.00  0.00      C2   C
ATOM   3219  CG  ASP A 328     -33.102 -12.515 -16.775  0.00  0.00      C2   C
ATOM   3220  OD1 ASP A 328     -32.160 -12.304 -17.564  0.00  0.00      C2   O
ATOM   3221  OD2 ASP A 328     -34.323 -12.383 -16.986  0.00  0.00      C2   O
ATOM   3222  H   ASP A 328     -32.309 -15.194 -16.361  0.00  0.00      C2   H
ATOM   3223  HA  ASP A 328     -30.601 -13.134 -15.772  0.00  0.00      C2   H
ATOM   3224  HB3 ASP A 328     -32.561 -11.847 -14.848  0.00  0.00      C2   H
ATOM   3225  HB2 ASP A 328     -33.468 -13.391 -14.794  0.00  0.00      C2   H
ATOM   3226  N   THR A 329     -30.308 -12.903 -13.185  0.00  0.00      C2   N
ATOM   3227  CA  THR A 329     -29.649 -12.693 -11.824  0.00  0.00      C2   C
ATOM   3228  C   THR A 329     -28.455 -13.628 -11.565  0.00  0.00      C2   C
ATOM   3229  O   THR A 329     -27.541 -13.138 -10.825  0.00  0.00      C2   O
ATOM   3230  CB  THR A 329     -30.634 -12.832 -10.649  0.00  0.00      C2   C
ATOM   3231  OG1 THR A 329     -31.722 -11.919 -10.979  0.00  0.00      C2   O
ATOM   3232  CG2 THR A 329     -30.051 -12.430  -9.265  0.00  0.00      C2   C
ATOM   3233  H   THR A 329     -30.049 -12.135 -13.788  0.00  0.00      C2   H
ATOM   3234  HA  THR A 329     -29.348 -11.647 -11.860  0.00  0.00      C2   H
ATOM   3235  HB  THR A 329     -31.012 -13.854 -10.624  0.00  0.00      C2   H
ATOM   3236  HG1 THR A 329     -31.997 -12.143 -11.871  0.00  0.00      C2   H
ATOM   3237 HG21 THR A 329     -30.847 -12.355  -8.523  0.00  0.00      C2   H
ATOM   3238 HG22 THR A 329     -29.387 -13.165  -8.808  0.00  0.00      C2   H
ATOM   3239 HG23 THR A 329     -29.492 -11.495  -9.264  0.00  0.00      C2   H
ATOM   3240  N   LYS A 330     -28.282 -14.844 -12.146  0.00  0.00      C2   N
ATOM   3241  CA  LYS A 330     -27.354 -15.900 -11.857  0.00  0.00      C2   C
ATOM   3242  C   LYS A 330     -25.845 -15.424 -11.837  0.00  0.00      C2   C
ATOM   3243  O   LYS A 330     -25.131 -15.776 -10.904  0.00  0.00      C2   O
ATOM   3244  CB  LYS A 330     -27.477 -17.141 -12.825  0.00  0.00      C2   C
ATOM   3245  CG  LYS A 330     -28.914 -17.785 -12.961  0.00  0.00      C2   C
ATOM   3246  CD  LYS A 330     -29.600 -17.933 -11.569  0.00  0.00      C2   C
ATOM   3247  CE  LYS A 330     -31.082 -18.518 -11.523  0.00  0.00      C2   C
ATOM   3248  NZ  LYS A 330     -31.608 -18.865 -10.220  0.00  0.00      C2   N
ATOM   3249  H   LYS A 330     -28.976 -15.072 -12.843  0.00  0.00      C2   H
ATOM   3250  HA  LYS A 330     -27.472 -16.348 -10.871  0.00  0.00      C2   H
ATOM   3251  HB3 LYS A 330     -26.836 -17.951 -12.478  0.00  0.00      C2   H
ATOM   3252  HB2 LYS A 330     -27.172 -16.935 -13.851  0.00  0.00      C2   H
ATOM   3253  HG3 LYS A 330     -28.706 -18.675 -13.555  0.00  0.00      C2   H
ATOM   3254  HG2 LYS A 330     -29.503 -17.137 -13.609  0.00  0.00      C2   H
ATOM   3255  HD3 LYS A 330     -29.698 -17.049 -10.938  0.00  0.00      C2   H
ATOM   3256  HD2 LYS A 330     -29.170 -18.699 -10.924  0.00  0.00      C2   H
ATOM   3257  HE3 LYS A 330     -31.133 -19.379 -12.189  0.00  0.00      C2   H
ATOM   3258  HE2 LYS A 330     -31.696 -17.741 -11.979  0.00  0.00      C2   H
ATOM   3259  HZ1 LYS A 330     -32.593 -19.084 -10.205  0.00  0.00      C2   H
ATOM   3260  HZ2 LYS A 330     -31.096 -19.661  -9.867  0.00  0.00      C2   H
ATOM   3261  HZ3 LYS A 330     -31.429 -18.101  -9.584  0.00  0.00      C2   H
ATOM   3262  N   ASN A 331     -25.392 -14.665 -12.874  0.00  0.00      C2   N
ATOM   3263  CA  ASN A 331     -23.969 -14.316 -13.133  0.00  0.00      C2   C
ATOM   3264  C   ASN A 331     -23.422 -13.259 -12.171  0.00  0.00      C2   C
ATOM   3265  O   ASN A 331     -22.290 -13.268 -11.790  0.00  0.00      C2   O
ATOM   3266  CB  ASN A 331     -23.767 -13.779 -14.618  0.00  0.00      C2   C
ATOM   3267  CG  ASN A 331     -23.809 -14.787 -15.744  0.00  0.00      C2   C
ATOM   3268  OD1 ASN A 331     -23.272 -15.898 -15.616  0.00  0.00      C2   O
ATOM   3269  ND2 ASN A 331     -24.341 -14.405 -16.811  0.00  0.00      C2   N
ATOM   3270  H   ASN A 331     -26.020 -14.493 -13.645  0.00  0.00      C2   H
ATOM   3271  HA  ASN A 331     -23.402 -15.238 -13.002  0.00  0.00      C2   H
ATOM   3272  HB3 ASN A 331     -22.790 -13.324 -14.782  0.00  0.00      C2   H
ATOM   3273  HB2 ASN A 331     -24.404 -12.899 -14.706  0.00  0.00      C2   H
ATOM   3274 HD22 ASN A 331     -24.498 -15.142 -17.483  0.00  0.00      C2   H
ATOM   3275 HD21 ASN A 331     -24.573 -13.443 -17.011  0.00  0.00      C2   H
ATOM   3276  N   VAL A 332     -24.251 -12.233 -11.886  0.00  0.00      C2   N
ATOM   3277  CA  VAL A 332     -23.875 -11.115 -11.036  0.00  0.00      C2   C
ATOM   3278  C   VAL A 332     -23.881 -11.544  -9.564  0.00  0.00      C2   C
ATOM   3279  O   VAL A 332     -23.033 -11.034  -8.871  0.00  0.00      C2   O
ATOM   3280  CB  VAL A 332     -24.809  -9.890 -11.150  0.00  0.00      C2   C
ATOM   3281  CG1 VAL A 332     -24.741  -9.362 -12.548  0.00  0.00      C2   C
ATOM   3282  CG2 VAL A 332     -26.347  -9.926 -10.780  0.00  0.00      C2   C
ATOM   3283  H   VAL A 332     -25.228 -12.324 -12.123  0.00  0.00      C2   H
ATOM   3284  HA  VAL A 332     -22.837 -10.887 -11.278  0.00  0.00      C2   H
ATOM   3285  HB  VAL A 332     -24.415  -9.124 -10.481  0.00  0.00      C2   H
ATOM   3286 HG11 VAL A 332     -23.755  -9.174 -12.974  0.00  0.00      C2   H
ATOM   3287 HG12 VAL A 332     -25.269  -9.974 -13.279  0.00  0.00      C2   H
ATOM   3288 HG13 VAL A 332     -25.113  -8.338 -12.574  0.00  0.00      C2   H
ATOM   3289 HG21 VAL A 332     -26.909 -10.792 -11.130  0.00  0.00      C2   H
ATOM   3290 HG22 VAL A 332     -26.488  -9.866  -9.701  0.00  0.00      C2   H
ATOM   3291 HG23 VAL A 332     -26.916  -9.075 -11.155  0.00  0.00      C2   H
ATOM   3292  N   GLN A 333     -24.821 -12.406  -9.303  0.00  0.00      C2   N
ATOM   3293  CA  GLN A 333     -25.039 -13.129  -8.071  0.00  0.00      C2   C
ATOM   3294  C   GLN A 333     -23.726 -14.004  -7.684  0.00  0.00      C2   C
ATOM   3295  O   GLN A 333     -23.215 -13.904  -6.541  0.00  0.00      C2   O
ATOM   3296  CB  GLN A 333     -26.415 -13.929  -8.017  0.00  0.00      C2   C
ATOM   3297  CG  GLN A 333     -26.419 -15.006  -6.960  0.00  0.00      C2   C
ATOM   3298  CD  GLN A 333     -27.746 -15.474  -6.440  0.00  0.00      C2   C
ATOM   3299  OE1 GLN A 333     -28.802 -14.969  -6.842  0.00  0.00      C2   O
ATOM   3300  NE2 GLN A 333     -27.747 -16.561  -5.700  0.00  0.00      C2   N
ATOM   3301  H   GLN A 333     -25.575 -12.538  -9.962  0.00  0.00      C2   H
ATOM   3302  HA  GLN A 333     -25.027 -12.379  -7.279  0.00  0.00      C2   H
ATOM   3303  HB3 GLN A 333     -26.687 -14.470  -8.923  0.00  0.00      C2   H
ATOM   3304  HB2 GLN A 333     -27.150 -13.169  -7.753  0.00  0.00      C2   H
ATOM   3305  HG3 GLN A 333     -25.826 -14.689  -6.102  0.00  0.00      C2   H
ATOM   3306  HG2 GLN A 333     -25.842 -15.890  -7.233  0.00  0.00      C2   H
ATOM   3307 HE22 GLN A 333     -28.656 -16.945  -5.483  0.00  0.00      C2   H
ATOM   3308 HE21 GLN A 333     -26.882 -16.964  -5.370  0.00  0.00      C2   H
ATOM   3309  N   PHE A 334     -23.223 -14.674  -8.707  0.00  0.00      C2   N
ATOM   3310  CA  PHE A 334     -22.021 -15.420  -8.592  0.00  0.00      C2   C
ATOM   3311  C   PHE A 334     -20.714 -14.482  -8.272  0.00  0.00      C2   C
ATOM   3312  O   PHE A 334     -19.913 -14.918  -7.476  0.00  0.00      C2   O
ATOM   3313  CB  PHE A 334     -21.639 -16.338  -9.803  0.00  0.00      C2   C
ATOM   3314  CG  PHE A 334     -20.562 -17.380  -9.509  0.00  0.00      C2   C
ATOM   3315  CD1 PHE A 334     -21.105 -18.627  -9.058  0.00  0.00      C2   C
ATOM   3316  CD2 PHE A 334     -19.158 -17.245  -9.712  0.00  0.00      C2   C
ATOM   3317  CE1 PHE A 334     -20.321 -19.751  -8.899  0.00  0.00      C2   C
ATOM   3318  CE2 PHE A 334     -18.340 -18.349  -9.512  0.00  0.00      C2   C
ATOM   3319  CZ  PHE A 334     -18.906 -19.570  -9.127  0.00  0.00      C2   C
ATOM   3320  H   PHE A 334     -23.803 -14.906  -9.501  0.00  0.00      C2   H
ATOM   3321  HA  PHE A 334     -22.069 -16.117  -7.755  0.00  0.00      C2   H
ATOM   3322  HB3 PHE A 334     -21.273 -15.688 -10.598  0.00  0.00      C2   H
ATOM   3323  HB2 PHE A 334     -22.580 -16.794 -10.111  0.00  0.00      C2   H
ATOM   3324  HD1 PHE A 334     -22.179 -18.613  -8.942  0.00  0.00      C2   H
ATOM   3325  HD2 PHE A 334     -18.594 -16.507 -10.264  0.00  0.00      C2   H
ATOM   3326  HE1 PHE A 334     -20.599 -20.719  -8.507  0.00  0.00      C2   H
ATOM   3327  HE2 PHE A 334     -17.269 -18.226  -9.447  0.00  0.00      C2   H
ATOM   3328  HZ  PHE A 334     -18.232 -20.363  -8.839  0.00  0.00      C2   H
ATOM   3329  N   VAL A 335     -20.684 -13.290  -8.892  0.00  0.00      C2   N
ATOM   3330  CA  VAL A 335     -19.660 -12.302  -8.549  0.00  0.00      C2   C
ATOM   3331  C   VAL A 335     -19.743 -11.878  -7.051  0.00  0.00      C2   C
ATOM   3332  O   VAL A 335     -18.771 -11.979  -6.311  0.00  0.00      C2   O
ATOM   3333  CB  VAL A 335     -19.585 -11.078  -9.545  0.00  0.00      C2   C
ATOM   3334  CG1 VAL A 335     -18.578  -9.889  -9.051  0.00  0.00      C2   C
ATOM   3335  CG2 VAL A 335     -19.091 -11.604 -10.919  0.00  0.00      C2   C
ATOM   3336  H   VAL A 335     -21.383 -13.015  -9.566  0.00  0.00      C2   H
ATOM   3337  HA  VAL A 335     -18.721 -12.830  -8.713  0.00  0.00      C2   H
ATOM   3338  HB  VAL A 335     -20.612 -10.773  -9.744  0.00  0.00      C2   H
ATOM   3339 HG11 VAL A 335     -18.842  -9.522  -8.059  0.00  0.00      C2   H
ATOM   3340 HG12 VAL A 335     -17.522 -10.159  -9.011  0.00  0.00      C2   H
ATOM   3341 HG13 VAL A 335     -18.723  -9.049  -9.730  0.00  0.00      C2   H
ATOM   3342 HG21 VAL A 335     -19.158 -10.822 -11.676  0.00  0.00      C2   H
ATOM   3343 HG22 VAL A 335     -18.039 -11.858 -10.791  0.00  0.00      C2   H
ATOM   3344 HG23 VAL A 335     -19.656 -12.499 -11.178  0.00  0.00      C2   H
ATOM   3345  N   PHE A 336     -21.001 -11.604  -6.704  0.00  0.00      C2   N
ATOM   3346  CA  PHE A 336     -21.426 -11.260  -5.351  0.00  0.00      C2   C
ATOM   3347  C   PHE A 336     -20.971 -12.311  -4.290  0.00  0.00      C2   C
ATOM   3348  O   PHE A 336     -20.248 -11.891  -3.373  0.00  0.00      C2   O
ATOM   3349  CB  PHE A 336     -22.882 -10.771  -5.269  0.00  0.00      C2   C
ATOM   3350  CG  PHE A 336     -23.129  -9.795  -4.164  0.00  0.00      C2   C
ATOM   3351  CD1 PHE A 336     -23.089  -8.392  -4.431  0.00  0.00      C2   C
ATOM   3352  CD2 PHE A 336     -23.300 -10.136  -2.811  0.00  0.00      C2   C
ATOM   3353  CE1 PHE A 336     -23.384  -7.429  -3.549  0.00  0.00      C2   C
ATOM   3354  CE2 PHE A 336     -23.588  -9.147  -1.900  0.00  0.00      C2   C
ATOM   3355  CZ  PHE A 336     -23.724  -7.808  -2.286  0.00  0.00      C2   C
ATOM   3356  H   PHE A 336     -21.750 -11.669  -7.378  0.00  0.00      C2   H
ATOM   3357  HA  PHE A 336     -20.808 -10.378  -5.179  0.00  0.00      C2   H
ATOM   3358  HB3 PHE A 336     -23.617 -11.563  -5.122  0.00  0.00      C2   H
ATOM   3359  HB2 PHE A 336     -23.187 -10.357  -6.230  0.00  0.00      C2   H
ATOM   3360  HD1 PHE A 336     -22.913  -8.150  -5.469  0.00  0.00      C2   H
ATOM   3361  HD2 PHE A 336     -23.131 -11.176  -2.574  0.00  0.00      C2   H
ATOM   3362  HE1 PHE A 336     -23.425  -6.398  -3.869  0.00  0.00      C2   H
ATOM   3363  HE2 PHE A 336     -23.822  -9.526  -0.916  0.00  0.00      C2   H
ATOM   3364  HZ  PHE A 336     -24.060  -7.144  -1.503  0.00  0.00      C2   H
ATOM   3365  N   ASP A 337     -21.266 -13.576  -4.542  0.00  0.00      C2   N
ATOM   3366  CA  ASP A 337     -20.777 -14.733  -3.826  0.00  0.00      C2   C
ATOM   3367  C   ASP A 337     -19.283 -14.861  -3.620  0.00  0.00      C2   C
ATOM   3368  O   ASP A 337     -18.788 -15.030  -2.521  0.00  0.00      C2   O
ATOM   3369  CB  ASP A 337     -21.297 -16.123  -4.175  0.00  0.00      C2   C
ATOM   3370  CG  ASP A 337     -22.622 -16.466  -3.639  0.00  0.00      C2   C
ATOM   3371  OD1 ASP A 337     -23.420 -15.597  -3.169  0.00  0.00      C2   O
ATOM   3372  OD2 ASP A 337     -22.904 -17.666  -3.632  0.00  0.00      C2   O
ATOM   3373  H   ASP A 337     -21.831 -13.700  -5.369  0.00  0.00      C2   H
ATOM   3374  HA  ASP A 337     -21.232 -14.495  -2.864  0.00  0.00      C2   H
ATOM   3375  HB3 ASP A 337     -20.702 -17.024  -4.022  0.00  0.00      C2   H
ATOM   3376  HB2 ASP A 337     -21.366 -16.158  -5.262  0.00  0.00      C2   H
ATOM   3377  N   ALA A 338     -18.620 -14.724  -4.734  0.00  0.00      C2   N
ATOM   3378  CA  ALA A 338     -17.158 -14.726  -4.863  0.00  0.00      C2   C
ATOM   3379  C   ALA A 338     -16.449 -13.506  -4.124  0.00  0.00      C2   C
ATOM   3380  O   ALA A 338     -15.549 -13.758  -3.310  0.00  0.00      C2   O
ATOM   3381  CB  ALA A 338     -16.680 -14.910  -6.333  0.00  0.00      C2   C
ATOM   3382  H   ALA A 338     -19.069 -14.751  -5.639  0.00  0.00      C2   H
ATOM   3383  HA  ALA A 338     -16.756 -15.600  -4.349  0.00  0.00      C2   H
ATOM   3384  HB1 ALA A 338     -16.227 -14.014  -6.758  0.00  0.00      C2   H
ATOM   3385  HB2 ALA A 338     -15.838 -15.591  -6.453  0.00  0.00      C2   H
ATOM   3386  HB3 ALA A 338     -17.525 -15.319  -6.887  0.00  0.00      C2   H
ATOM   3387  N   VAL A 339     -16.950 -12.281  -4.271  0.00  0.00      C2   N
ATOM   3388  CA  VAL A 339     -16.565 -11.121  -3.621  0.00  0.00      C2   C
ATOM   3389  C   VAL A 339     -16.856 -11.150  -2.095  0.00  0.00      C2   C
ATOM   3390  O   VAL A 339     -16.012 -10.492  -1.396  0.00  0.00      C2   O
ATOM   3391  CB  VAL A 339     -17.223  -9.856  -4.203  0.00  0.00      C2   C
ATOM   3392  CG1 VAL A 339     -17.102  -8.566  -3.449  0.00  0.00      C2   C
ATOM   3393  CG2 VAL A 339     -16.734  -9.528  -5.589  0.00  0.00      C2   C
ATOM   3394  H   VAL A 339     -17.752 -12.233  -4.883  0.00  0.00      C2   H
ATOM   3395  HA  VAL A 339     -15.498 -11.177  -3.838  0.00  0.00      C2   H
ATOM   3396  HB  VAL A 339     -18.300 -10.018  -4.250  0.00  0.00      C2   H
ATOM   3397 HG11 VAL A 339     -16.086  -8.256  -3.205  0.00  0.00      C2   H
ATOM   3398 HG12 VAL A 339     -17.500  -7.715  -4.002  0.00  0.00      C2   H
ATOM   3399 HG13 VAL A 339     -17.627  -8.501  -2.496  0.00  0.00      C2   H
ATOM   3400 HG21 VAL A 339     -17.352  -8.742  -6.024  0.00  0.00      C2   H
ATOM   3401 HG22 VAL A 339     -15.708  -9.171  -5.494  0.00  0.00      C2   H
ATOM   3402 HG23 VAL A 339     -16.722 -10.454  -6.164  0.00  0.00      C2   H
ATOM   3403  N   THR A 340     -18.009 -11.749  -1.655  0.00  0.00      C2   N
ATOM   3404  CA  THR A 340     -18.297 -12.081  -0.243  0.00  0.00      C2   C
ATOM   3405  C   THR A 340     -17.245 -13.075   0.340  0.00  0.00      C2   C
ATOM   3406  O   THR A 340     -16.815 -12.858   1.448  0.00  0.00      C2   O
ATOM   3407  CB  THR A 340     -19.720 -12.740  -0.144  0.00  0.00      C2   C
ATOM   3408  OG1 THR A 340     -20.719 -11.843  -0.633  0.00  0.00      C2   O
ATOM   3409  CG2 THR A 340     -20.122 -13.243   1.208  0.00  0.00      C2   C
ATOM   3410  H   THR A 340     -18.688 -12.116  -2.305  0.00  0.00      C2   H
ATOM   3411  HA  THR A 340     -18.187 -11.192   0.378  0.00  0.00      C2   H
ATOM   3412  HB  THR A 340     -19.767 -13.609  -0.800  0.00  0.00      C2   H
ATOM   3413  HG1 THR A 340     -20.475 -11.589  -1.526  0.00  0.00      C2   H
ATOM   3414 HG21 THR A 340     -20.056 -12.380   1.870  0.00  0.00      C2   H
ATOM   3415 HG22 THR A 340     -21.141 -13.597   1.365  0.00  0.00      C2   H
ATOM   3416 HG23 THR A 340     -19.524 -14.073   1.585  0.00  0.00      C2   H
ATOM   3417  N   ASP A 341     -16.974 -14.136  -0.428  0.00  0.00      C2   N
ATOM   3418  CA  ASP A 341     -16.012 -15.147   0.027  0.00  0.00      C2   C
ATOM   3419  C   ASP A 341     -14.634 -14.480   0.149  0.00  0.00      C2   C
ATOM   3420  O   ASP A 341     -13.838 -14.665   1.128  0.00  0.00      C2   O
ATOM   3421  CB  ASP A 341     -15.964 -16.421  -0.931  0.00  0.00      C2   C
ATOM   3422  CG  ASP A 341     -14.973 -17.552  -0.479  0.00  0.00      C2   C
ATOM   3423  OD1 ASP A 341     -15.181 -18.177   0.594  0.00  0.00      C2   O
ATOM   3424  OD2 ASP A 341     -14.002 -17.916  -1.179  0.00  0.00      C2   O
ATOM   3425  H   ASP A 341     -17.477 -14.249  -1.297  0.00  0.00      C2   H
ATOM   3426  HA  ASP A 341     -16.450 -15.335   1.007  0.00  0.00      C2   H
ATOM   3427  HB3 ASP A 341     -15.618 -16.287  -1.955  0.00  0.00      C2   H
ATOM   3428  HB2 ASP A 341     -16.958 -16.861  -1.012  0.00  0.00      C2   H
ATOM   3429  N   VAL A 342     -14.248 -13.760  -0.909  0.00  0.00      C2   N
ATOM   3430  CA  VAL A 342     -12.934 -13.070  -0.919  0.00  0.00      C2   C
ATOM   3431  C   VAL A 342     -12.626 -12.014   0.150  0.00  0.00      C2   C
ATOM   3432  O   VAL A 342     -11.499 -11.916   0.629  0.00  0.00      C2   O
ATOM   3433  CB  VAL A 342     -12.709 -12.371  -2.366  0.00  0.00      C2   C
ATOM   3434  CG1 VAL A 342     -11.756 -11.228  -2.492  0.00  0.00      C2   C
ATOM   3435  CG2 VAL A 342     -12.389 -13.406  -3.516  0.00  0.00      C2   C
ATOM   3436  H   VAL A 342     -14.765 -13.641  -1.769  0.00  0.00      C2   H
ATOM   3437  HA  VAL A 342     -12.205 -13.866  -0.770  0.00  0.00      C2   H
ATOM   3438  HB  VAL A 342     -13.663 -11.937  -2.666  0.00  0.00      C2   H
ATOM   3439 HG11 VAL A 342     -11.865 -10.911  -3.530  0.00  0.00      C2   H
ATOM   3440 HG12 VAL A 342     -12.043 -10.351  -1.912  0.00  0.00      C2   H
ATOM   3441 HG13 VAL A 342     -10.722 -11.446  -2.225  0.00  0.00      C2   H
ATOM   3442 HG21 VAL A 342     -11.363 -13.771  -3.576  0.00  0.00      C2   H
ATOM   3443 HG22 VAL A 342     -13.062 -14.262  -3.533  0.00  0.00      C2   H
ATOM   3444 HG23 VAL A 342     -12.480 -12.955  -4.504  0.00  0.00      C2   H
ATOM   3445  N   ILE A 343     -13.650 -11.152   0.511  0.00  0.00      C2   N
ATOM   3446  CA  ILE A 343     -13.446 -10.001   1.421  0.00  0.00      C2   C
ATOM   3447  C   ILE A 343     -13.443 -10.411   2.888  0.00  0.00      C2   C
ATOM   3448  O   ILE A 343     -12.689  -9.834   3.651  0.00  0.00      C2   O
ATOM   3449  CB  ILE A 343     -14.393  -8.883   1.022  0.00  0.00      C2   C
ATOM   3450  CG1 ILE A 343     -14.010  -8.363  -0.441  0.00  0.00      C2   C
ATOM   3451  CG2 ILE A 343     -14.379  -7.745   2.104  0.00  0.00      C2   C
ATOM   3452  CD1 ILE A 343     -14.768  -7.072  -0.784  0.00  0.00      C2   C
ATOM   3453  H   ILE A 343     -14.601 -11.252   0.186  0.00  0.00      C2   H
ATOM   3454  HA  ILE A 343     -12.448  -9.582   1.291  0.00  0.00      C2   H
ATOM   3455  HB  ILE A 343     -15.372  -9.362   1.070  0.00  0.00      C2   H
ATOM   3456 HG13 ILE A 343     -14.184  -9.129  -1.197  0.00  0.00      C2   H
ATOM   3457 HG12 ILE A 343     -12.958  -8.078  -0.445  0.00  0.00      C2   H
ATOM   3458 HG21 ILE A 343     -13.353  -7.376   2.086  0.00  0.00      C2   H
ATOM   3459 HG22 ILE A 343     -14.979  -6.862   1.883  0.00  0.00      C2   H
ATOM   3460 HG23 ILE A 343     -14.625  -8.113   3.100  0.00  0.00      C2   H
ATOM   3461 HD11 ILE A 343     -14.362  -6.126  -0.425  0.00  0.00      C2   H
ATOM   3462 HD12 ILE A 343     -14.838  -6.940  -1.864  0.00  0.00      C2   H
ATOM   3463 HD13 ILE A 343     -15.787  -7.160  -0.408  0.00  0.00      C2   H
ATOM   3464  N   ILE A 344     -14.327 -11.366   3.300  0.00  0.00      C2   N
ATOM   3465  CA  ILE A 344     -14.286 -11.802   4.696  0.00  0.00      C2   C
ATOM   3466  C   ILE A 344     -12.867 -12.465   5.003  0.00  0.00      C2   C
ATOM   3467  O   ILE A 344     -12.371 -12.290   6.112  0.00  0.00      C2   O
ATOM   3468  CB  ILE A 344     -15.470 -12.679   5.038  0.00  0.00      C2   C
ATOM   3469  CG1 ILE A 344     -15.486 -14.111   4.424  0.00  0.00      C2   C
ATOM   3470  CG2 ILE A 344     -16.858 -11.988   4.753  0.00  0.00      C2   C
ATOM   3471  CD1 ILE A 344     -16.647 -14.871   4.914  0.00  0.00      C2   C
ATOM   3472  H   ILE A 344     -14.873 -11.987   2.721  0.00  0.00      C2   H
ATOM   3473  HA  ILE A 344     -14.248 -10.922   5.337  0.00  0.00      C2   H
ATOM   3474  HB  ILE A 344     -15.408 -12.826   6.116  0.00  0.00      C2   H
ATOM   3475 HG13 ILE A 344     -14.583 -14.685   4.631  0.00  0.00      C2   H
ATOM   3476 HG12 ILE A 344     -15.593 -14.053   3.341  0.00  0.00      C2   H
ATOM   3477 HG21 ILE A 344     -17.651 -12.598   5.185  0.00  0.00      C2   H
ATOM   3478 HG22 ILE A 344     -16.886 -11.034   5.278  0.00  0.00      C2   H
ATOM   3479 HG23 ILE A 344     -17.010 -11.754   3.699  0.00  0.00      C2   H
ATOM   3480 HD11 ILE A 344     -16.959 -14.724   5.948  0.00  0.00      C2   H
ATOM   3481 HD12 ILE A 344     -17.498 -14.578   4.299  0.00  0.00      C2   H
ATOM   3482 HD13 ILE A 344     -16.549 -15.925   4.657  0.00  0.00      C2   H
ATOM   3483  N   LYS A 345     -12.182 -13.051   4.003  0.00  0.00      C2   N
ATOM   3484  CA  LYS A 345     -10.813 -13.616   4.074  0.00  0.00      C2   C
ATOM   3485  C   LYS A 345      -9.722 -12.546   4.198  0.00  0.00      C2   C
ATOM   3486  O   LYS A 345      -8.856 -12.570   5.064  0.00  0.00      C2   O
ATOM   3487  CB  LYS A 345     -10.603 -14.604   2.874  0.00  0.00      C2   C
ATOM   3488  CG  LYS A 345     -10.686 -16.045   3.327  0.00  0.00      C2   C
ATOM   3489  CD  LYS A 345     -10.624 -17.047   2.166  0.00  0.00      C2   C
ATOM   3490  CE  LYS A 345     -11.770 -16.903   1.196  0.00  0.00      C2   C
ATOM   3491  NZ  LYS A 345     -11.822 -18.040   0.289  0.00  0.00      C2   N
ATOM   3492  H   LYS A 345     -12.693 -13.260   3.157  0.00  0.00      C2   H
ATOM   3493  HA  LYS A 345     -10.842 -14.163   5.016  0.00  0.00      C2   H
ATOM   3494  HB3 LYS A 345      -9.618 -14.325   2.498  0.00  0.00      C2   H
ATOM   3495  HB2 LYS A 345     -11.272 -14.297   2.071  0.00  0.00      C2   H
ATOM   3496  HG3 LYS A 345     -11.603 -16.145   3.908  0.00  0.00      C2   H
ATOM   3497  HG2 LYS A 345      -9.800 -16.189   3.945  0.00  0.00      C2   H
ATOM   3498  HD3 LYS A 345     -10.620 -18.030   2.637  0.00  0.00      C2   H
ATOM   3499  HD2 LYS A 345      -9.617 -16.924   1.767  0.00  0.00      C2   H
ATOM   3500  HE3 LYS A 345     -11.552 -16.038   0.570  0.00  0.00      C2   H
ATOM   3501  HE2 LYS A 345     -12.651 -16.728   1.814  0.00  0.00      C2   H
ATOM   3502  HZ1 LYS A 345     -11.908 -18.873   0.854  0.00  0.00      C2   H
ATOM   3503  HZ2 LYS A 345     -12.638 -18.077  -0.305  0.00  0.00      C2   H
ATOM   3504  HZ3 LYS A 345     -11.014 -18.151  -0.308  0.00  0.00      C2   H
ATOM   3505  N   ASN A 346      -9.819 -11.514   3.393  0.00  0.00      C2   N
ATOM   3506  CA  ASN A 346      -8.979 -10.345   3.370  0.00  0.00      C2   C
ATOM   3507  C   ASN A 346      -8.971  -9.682   4.775  0.00  0.00      C2   C
ATOM   3508  O   ASN A 346      -7.904  -9.565   5.274  0.00  0.00      C2   O
ATOM   3509  CB  ASN A 346      -9.402  -9.374   2.316  0.00  0.00      C2   C
ATOM   3510  CG  ASN A 346      -9.162  -9.802   0.830  0.00  0.00      C2   C
ATOM   3511  OD1 ASN A 346      -8.385 -10.703   0.488  0.00  0.00      C2   O
ATOM   3512  ND2 ASN A 346      -9.735  -9.065  -0.125  0.00  0.00      C2   N
ATOM   3513  H   ASN A 346     -10.508 -11.541   2.654  0.00  0.00      C2   H
ATOM   3514  HA  ASN A 346      -7.955 -10.657   3.165  0.00  0.00      C2   H
ATOM   3515  HB3 ASN A 346      -9.072  -8.372   2.590  0.00  0.00      C2   H
ATOM   3516  HB2 ASN A 346     -10.489  -9.398   2.399  0.00  0.00      C2   H
ATOM   3517 HD22 ASN A 346      -9.334  -9.215  -1.040  0.00  0.00      C2   H
ATOM   3518 HD21 ASN A 346     -10.536  -8.480   0.069  0.00  0.00      C2   H
ATOM   3519  N   ASN A 347     -10.193  -9.495   5.309  0.00  0.00      C2   N
ATOM   3520  CA  ASN A 347     -10.485  -8.923   6.612  0.00  0.00      C2   C
ATOM   3521  C   ASN A 347      -9.870  -9.851   7.749  0.00  0.00      C2   C
ATOM   3522  O   ASN A 347      -9.145  -9.304   8.574  0.00  0.00      C2   O
ATOM   3523  CB  ASN A 347     -12.072  -8.861   6.789  0.00  0.00      C2   C
ATOM   3524  CG  ASN A 347     -12.789  -7.742   6.025  0.00  0.00      C2   C
ATOM   3525  OD1 ASN A 347     -12.148  -6.839   5.581  0.00  0.00      C2   O
ATOM   3526  ND2 ASN A 347     -14.102  -7.817   5.974  0.00  0.00      C2   N
ATOM   3527  H   ASN A 347     -10.996  -9.886   4.837  0.00  0.00      C2   H
ATOM   3528  HA  ASN A 347     -10.027  -7.939   6.705  0.00  0.00      C2   H
ATOM   3529  HB3 ASN A 347     -12.278  -8.611   7.830  0.00  0.00      C2   H
ATOM   3530  HB2 ASN A 347     -12.666  -9.760   6.621  0.00  0.00      C2   H
ATOM   3531 HD22 ASN A 347     -14.567  -6.974   5.668  0.00  0.00      C2   H
ATOM   3532 HD21 ASN A 347     -14.653  -8.617   6.252  0.00  0.00      C2   H
ATOM   3533  N   LEU A 348     -10.130 -11.103   7.727  0.00  0.00      C2   N
ATOM   3534  CA  LEU A 348      -9.561 -12.093   8.697  0.00  0.00      C2   C
ATOM   3535  C   LEU A 348      -8.032 -12.100   8.609  0.00  0.00      C2   C
ATOM   3536  O   LEU A 348      -7.318 -12.204   9.603  0.00  0.00      C2   O
ATOM   3537  CB  LEU A 348     -10.167 -13.480   8.435  0.00  0.00      C2   C
ATOM   3538  CG  LEU A 348     -11.603 -13.757   8.925  0.00  0.00      C2   C
ATOM   3539  CD1 LEU A 348     -12.074 -15.088   8.169  0.00  0.00      C2   C
ATOM   3540  CD2 LEU A 348     -11.667 -13.797  10.415  0.00  0.00      C2   C
ATOM   3541  H   LEU A 348     -10.730 -11.493   7.014  0.00  0.00      C2   H
ATOM   3542  HA  LEU A 348      -9.755 -11.938   9.758  0.00  0.00      C2   H
ATOM   3543  HB3 LEU A 348      -9.524 -14.167   8.986  0.00  0.00      C2   H
ATOM   3544  HB2 LEU A 348     -10.110 -13.764   7.384  0.00  0.00      C2   H
ATOM   3545  HG  LEU A 348     -12.216 -12.951   8.523  0.00  0.00      C2   H
ATOM   3546 HD11 LEU A 348     -11.953 -15.036   7.087  0.00  0.00      C2   H
ATOM   3547 HD12 LEU A 348     -11.546 -15.945   8.587  0.00  0.00      C2   H
ATOM   3548 HD13 LEU A 348     -13.147 -15.255   8.259  0.00  0.00      C2   H
ATOM   3549 HD21 LEU A 348     -10.806 -14.296  10.859  0.00  0.00      C2   H
ATOM   3550 HD22 LEU A 348     -11.737 -12.843  10.938  0.00  0.00      C2   H
ATOM   3551 HD23 LEU A 348     -12.549 -14.281  10.836  0.00  0.00      C2   H
ATOM   3552  N   LYS A 349      -7.492 -12.014   7.354  0.00  0.00      C2   N
ATOM   3553  CA  LYS A 349      -6.018 -12.112   7.131  0.00  0.00      C2   C
ATOM   3554  C   LYS A 349      -5.277 -10.773   7.499  0.00  0.00      C2   C
ATOM   3555  O   LYS A 349      -4.125 -10.820   7.822  0.00  0.00      C2   O
ATOM   3556  CB  LYS A 349      -5.700 -12.419   5.663  0.00  0.00      C2   C
ATOM   3557  CG  LYS A 349      -4.285 -12.692   5.215  0.00  0.00      C2   C
ATOM   3558  CD  LYS A 349      -4.186 -13.257   3.795  0.00  0.00      C2   C
ATOM   3559  CE  LYS A 349      -4.883 -12.454   2.712  0.00  0.00      C2   C
ATOM   3560  NZ  LYS A 349      -4.431 -12.828   1.402  0.00  0.00      C2   N
ATOM   3561  H   LYS A 349      -8.084 -11.973   6.537  0.00  0.00      C2   H
ATOM   3562  HA  LYS A 349      -5.670 -12.892   7.809  0.00  0.00      C2   H
ATOM   3563  HB3 LYS A 349      -6.015 -11.562   5.067  0.00  0.00      C2   H
ATOM   3564  HB2 LYS A 349      -6.355 -13.237   5.365  0.00  0.00      C2   H
ATOM   3565  HG3 LYS A 349      -3.689 -13.208   5.968  0.00  0.00      C2   H
ATOM   3566  HG2 LYS A 349      -3.773 -11.733   5.141  0.00  0.00      C2   H
ATOM   3567  HD3 LYS A 349      -4.748 -14.183   3.669  0.00  0.00      C2   H
ATOM   3568  HD2 LYS A 349      -3.157 -13.466   3.501  0.00  0.00      C2   H
ATOM   3569  HE3 LYS A 349      -4.625 -11.397   2.787  0.00  0.00      C2   H
ATOM   3570  HE2 LYS A 349      -5.965 -12.587   2.700  0.00  0.00      C2   H
ATOM   3571  HZ1 LYS A 349      -4.912 -12.210   0.764  0.00  0.00      C2   H
ATOM   3572  HZ2 LYS A 349      -3.463 -12.898   1.124  0.00  0.00      C2   H
ATOM   3573  HZ3 LYS A 349      -4.756 -13.729   1.081  0.00  0.00      C2   H
ATOM   3574  N   ASP A 350      -5.878  -9.586   7.255  0.00  0.00      C2   N
ATOM   3575  CA  ASP A 350      -5.433  -8.233   7.587  0.00  0.00      C2   C
ATOM   3576  C   ASP A 350      -5.347  -8.222   9.143  0.00  0.00      C2   C
ATOM   3577  O   ASP A 350      -4.354  -7.788   9.721  0.00  0.00      C2   O
ATOM   3578  CB  ASP A 350      -6.411  -7.201   7.053  0.00  0.00      C2   C
ATOM   3579  CG  ASP A 350      -6.265  -5.730   7.520  0.00  0.00      C2   C
ATOM   3580  OD1 ASP A 350      -5.252  -5.425   8.133  0.00  0.00      C2   O
ATOM   3581  OD2 ASP A 350      -7.189  -4.941   7.356  0.00  0.00      C2   O
ATOM   3582  H   ASP A 350      -6.773  -9.762   6.821  0.00  0.00      C2   H
ATOM   3583  HA  ASP A 350      -4.426  -8.067   7.203  0.00  0.00      C2   H
ATOM   3584  HB3 ASP A 350      -7.418  -7.392   7.421  0.00  0.00      C2   H
ATOM   3585  HB2 ASP A 350      -6.424  -7.223   5.963  0.00  0.00      C2   H
ATOM   3586  N   CYS A 351      -6.345  -8.845   9.796  0.00  0.00      C2   N
ATOM   3587  CA  CYS A 351      -6.334  -9.092  11.306  0.00  0.00      C2   C
ATOM   3588  C   CYS A 351      -5.317 -10.238  11.767  0.00  0.00      C2   C
ATOM   3589  O   CYS A 351      -5.156 -10.464  12.998  0.00  0.00      C2   O
ATOM   3590  CB  CYS A 351      -7.729  -9.434  11.870  0.00  0.00      C2   C
ATOM   3591  SG  CYS A 351      -8.789  -7.922  11.544  0.00  0.00      C2   S
ATOM   3592  H   CYS A 351      -7.198  -9.140   9.342  0.00  0.00      C2   H
ATOM   3593  HA  CYS A 351      -6.012  -8.159  11.771  0.00  0.00      C2   H
ATOM   3594  HB3 CYS A 351      -7.749  -9.655  12.937  0.00  0.00      C2   H
ATOM   3595  HB2 CYS A 351      -8.238 -10.293  11.431  0.00  0.00      C2   H
ATOM   3596  HG  CYS A 351      -8.251  -7.244  12.562  0.00  0.00      C2   H
ATOM   3597  N   GLY A 352      -4.715 -10.837  10.755  0.00  0.00      C2   N
ATOM   3598  CA  GLY A 352      -3.816 -11.984  10.856  0.00  0.00      C2   C
ATOM   3599  C   GLY A 352      -4.440 -13.224  11.561  0.00  0.00      C2   C
ATOM   3600  O   GLY A 352      -3.705 -13.884  12.343  0.00  0.00      C2   O
ATOM   3601  H   GLY A 352      -4.885 -10.496   9.820  0.00  0.00      C2   H
ATOM   3602  HA3 GLY A 352      -2.963 -11.634  11.437  0.00  0.00      C2   H
ATOM   3603  HA2 GLY A 352      -3.432 -12.258   9.874  0.00  0.00      C2   H
ATOM   3604  N   LEU A 353      -5.777 -13.338  11.447  0.00  0.00      C2   N
ATOM   3605  CA  LEU A 353      -6.518 -14.491  11.891  0.00  0.00      C2   C
ATOM   3606  C   LEU A 353      -6.530 -15.664  10.920  0.00  0.00      C2   C
ATOM   3607  O   LEU A 353      -6.565 -16.847  11.292  0.00  0.00      C2   O
ATOM   3608  CB  LEU A 353      -7.948 -14.018  12.347  0.00  0.00      C2   C
ATOM   3609  CG  LEU A 353      -8.013 -12.991  13.483  0.00  0.00      C2   C
ATOM   3610  CD1 LEU A 353      -9.535 -12.786  13.871  0.00  0.00      C2   C
ATOM   3611  CD2 LEU A 353      -7.273 -13.457  14.727  0.00  0.00      C2   C
ATOM   3612  H   LEU A 353      -6.322 -12.656  10.940  0.00  0.00      C2   H
ATOM   3613  HA  LEU A 353      -6.081 -14.763  12.852  0.00  0.00      C2   H
ATOM   3614  HB3 LEU A 353      -8.291 -14.971  12.750  0.00  0.00      C2   H
ATOM   3615  HB2 LEU A 353      -8.624 -13.788  11.524  0.00  0.00      C2   H
ATOM   3616  HG  LEU A 353      -7.493 -12.130  13.064  0.00  0.00      C2   H
ATOM   3617 HD11 LEU A 353     -10.235 -13.516  13.464  0.00  0.00      C2   H
ATOM   3618 HD12 LEU A 353      -9.576 -12.943  14.949  0.00  0.00      C2   H
ATOM   3619 HD13 LEU A 353      -9.912 -11.785  13.663  0.00  0.00      C2   H
ATOM   3620 HD21 LEU A 353      -7.603 -12.952  15.634  0.00  0.00      C2   H
ATOM   3621 HD22 LEU A 353      -7.192 -14.539  14.840  0.00  0.00      C2   H
ATOM   3622 HD23 LEU A 353      -6.223 -13.209  14.568  0.00  0.00      C2   H
ATOM   3623  N   PHE A 354      -6.566 -15.356   9.602  0.00  0.00      C2   N
ATOM   3624  CA  PHE A 354      -6.403 -16.346   8.555  0.00  0.00      C2   C
ATOM   3625  C   PHE A 354      -4.988 -16.232   8.013  0.00  0.00      C2   C
ATOM   3626  O   PHE A 354      -4.413 -15.130   7.946  0.00  0.00      C2   O
ATOM   3627  CB  PHE A 354      -7.504 -15.989   7.470  0.00  0.00      C2   C
ATOM   3628  CG  PHE A 354      -7.823 -17.104   6.554  0.00  0.00      C2   C
ATOM   3629  CD1 PHE A 354      -7.463 -17.083   5.169  0.00  0.00      C2   C
ATOM   3630  CD2 PHE A 354      -8.509 -18.215   7.072  0.00  0.00      C2   C
ATOM   3631  CE1 PHE A 354      -7.787 -18.179   4.364  0.00  0.00      C2   C
ATOM   3632  CE2 PHE A 354      -8.893 -19.231   6.211  0.00  0.00      C2   C
ATOM   3633  CZ  PHE A 354      -8.528 -19.220   4.826  0.00  0.00      C2   C
ATOM   3634  H   PHE A 354      -6.318 -14.436   9.266  0.00  0.00      C2   H
ATOM   3635  HA  PHE A 354      -6.648 -17.372   8.829  0.00  0.00      C2   H
ATOM   3636  HB3 PHE A 354      -7.044 -15.180   6.904  0.00  0.00      C2   H
ATOM   3637  HB2 PHE A 354      -8.362 -15.609   8.025  0.00  0.00      C2   H
ATOM   3638  HD1 PHE A 354      -6.884 -16.276   4.743  0.00  0.00      C2   H
ATOM   3639  HD2 PHE A 354      -8.475 -18.355   8.142  0.00  0.00      C2   H
ATOM   3640  HE1 PHE A 354      -7.333 -18.237   3.386  0.00  0.00      C2   H
ATOM   3641  HE2 PHE A 354      -9.420 -20.049   6.678  0.00  0.00      C2   H
ATOM   3642  HZ  PHE A 354      -8.828 -20.021   4.167  0.00  0.00      C2   H
ATOM   3643  N   NMA A 354      -4.308 -17.326   7.583  0.00  0.00      C2   N
ATOM   3644  CA  NMA A 354      -4.720 -18.707   7.603  0.00  0.00      C2   C
ATOM   3645  H   NMA A 354      -3.339 -17.316   7.298  0.00  0.00      C2   H
ATOM   3646  1HA NMA A 354      -5.778 -18.956   7.516  0.00  0.00      C2   H
ATOM   3647  2HA NMA A 354      -4.334 -19.225   6.725  0.00  0.00      C2   H
ATOM   3648  3HA NMA A 354      -4.387 -19.208   8.511  0.00  0.00      C2   H
ATOM   3649  CH3 ACE B   1      28.548  -1.230 -52.583  0.00  0.00      C2   C
ATOM   3650  C   ACE B   1      27.272  -0.409 -52.821  0.00  0.00      C2   C
ATOM   3651  O   ACE B   1      27.220   0.496 -53.640  0.00  0.00      C2   O
ATOM   3652  1H  ACE B   1      28.874  -1.836 -53.428  0.00  0.00      C2   H
ATOM   3653  2H  ACE B   1      29.302  -0.521 -52.239  0.00  0.00      C2   H
ATOM   3654  3H  ACE B   1      28.341  -1.953 -51.794  0.00  0.00      C2   H
ATOM   3655  N   SER B   2      26.094  -0.824 -52.353  0.00  0.00      C2   N
ATOM   3656  CA  SER B   2      24.907   0.018 -52.291  0.00  0.00      C2   C
ATOM   3657  C   SER B   2      25.161   1.322 -51.596  0.00  0.00      C2   C
ATOM   3658  O   SER B   2      26.091   1.437 -50.838  0.00  0.00      C2   O
ATOM   3659  CB  SER B   2      23.652  -0.773 -51.771  0.00  0.00      C2   C
ATOM   3660  OG  SER B   2      23.640  -1.047 -50.376  0.00  0.00      C2   O
ATOM   3661  H2  SER B   2      26.112  -1.621 -51.733  0.00  0.00      C2   H
ATOM   3662  HA  SER B   2      24.618   0.101 -53.339  0.00  0.00      C2   H
ATOM   3663  HB3 SER B   2      23.532  -1.790 -52.143  0.00  0.00      C2   H
ATOM   3664  HB2 SER B   2      22.759  -0.215 -52.052  0.00  0.00      C2   H
ATOM   3665  HG  SER B   2      24.221  -1.804 -50.272  0.00  0.00      C2   H
ATOM   3666  N   GLU B   3      24.311   2.338 -51.783  0.00  0.00      C2   N
ATOM   3667  CA  GLU B   3      24.345   3.639 -51.156  0.00  0.00      C2   C
ATOM   3668  C   GLU B   3      24.116   3.456 -49.616  0.00  0.00      C2   C
ATOM   3669  O   GLU B   3      24.745   4.204 -48.850  0.00  0.00      C2   O
ATOM   3670  CB  GLU B   3      23.426   4.540 -52.078  0.00  0.00      C2   C
ATOM   3671  CG  GLU B   3      23.695   6.014 -51.651  0.00  0.00      C2   C
ATOM   3672  CD  GLU B   3      23.238   7.089 -52.633  0.00  0.00      C2   C
ATOM   3673  OE1 GLU B   3      23.598   8.303 -52.299  0.00  0.00      C2   O
ATOM   3674  OE2 GLU B   3      22.596   6.822 -53.642  0.00  0.00      C2   O
ATOM   3675  H   GLU B   3      23.564   2.125 -52.429  0.00  0.00      C2   H
ATOM   3676  HA  GLU B   3      25.363   4.005 -51.289  0.00  0.00      C2   H
ATOM   3677  HB3 GLU B   3      22.384   4.245 -51.951  0.00  0.00      C2   H
ATOM   3678  HB2 GLU B   3      23.513   4.386 -53.154  0.00  0.00      C2   H
ATOM   3679  HG3 GLU B   3      24.695   6.273 -51.304  0.00  0.00      C2   H
ATOM   3680  HG2 GLU B   3      23.134   6.158 -50.728  0.00  0.00      C2   H
ATOM   3681  N   LEU B   4      23.305   2.408 -49.191  0.00  0.00      C2   N
ATOM   3682  CA  LEU B   4      23.120   1.785 -47.844  0.00  0.00      C2   C
ATOM   3683  C   LEU B   4      24.464   1.320 -47.314  0.00  0.00      C2   C
ATOM   3684  O   LEU B   4      24.873   1.664 -46.203  0.00  0.00      C2   O
ATOM   3685  CB  LEU B   4      22.010   0.684 -47.902  0.00  0.00      C2   C
ATOM   3686  CG  LEU B   4      21.539   0.240 -46.473  0.00  0.00      C2   C
ATOM   3687  CD1 LEU B   4      20.621   1.327 -45.786  0.00  0.00      C2   C
ATOM   3688  CD2 LEU B   4      20.742  -1.105 -46.576  0.00  0.00      C2   C
ATOM   3689  H   LEU B   4      22.855   1.866 -49.914  0.00  0.00      C2   H
ATOM   3690  HA  LEU B   4      22.869   2.580 -47.141  0.00  0.00      C2   H
ATOM   3691  HB3 LEU B   4      22.386  -0.215 -48.390  0.00  0.00      C2   H
ATOM   3692  HB2 LEU B   4      21.172   1.052 -48.494  0.00  0.00      C2   H
ATOM   3693  HG  LEU B   4      22.414   0.091 -45.841  0.00  0.00      C2   H
ATOM   3694 HD11 LEU B   4      20.906   2.323 -46.124  0.00  0.00      C2   H
ATOM   3695 HD12 LEU B   4      19.571   1.247 -46.067  0.00  0.00      C2   H
ATOM   3696 HD13 LEU B   4      20.639   1.109 -44.718  0.00  0.00      C2   H
ATOM   3697 HD21 LEU B   4      21.139  -1.782 -45.820  0.00  0.00      C2   H
ATOM   3698 HD22 LEU B   4      19.671  -1.123 -46.373  0.00  0.00      C2   H
ATOM   3699 HD23 LEU B   4      20.825  -1.567 -47.559  0.00  0.00      C2   H
ATOM   3700  N   ASP B   5      25.114   0.477 -48.118  0.00  0.00      C2   N
ATOM   3701  CA  ASP B   5      26.503   0.054 -47.741  0.00  0.00      C2   C
ATOM   3702  C   ASP B   5      27.434   1.223 -47.375  0.00  0.00      C2   C
ATOM   3703  O   ASP B   5      28.204   1.159 -46.375  0.00  0.00      C2   O
ATOM   3704  CB  ASP B   5      27.285  -0.902 -48.720  0.00  0.00      C2   C
ATOM   3705  CG  ASP B   5      26.657  -2.182 -48.996  0.00  0.00      C2   C
ATOM   3706  OD1 ASP B   5      26.858  -2.797 -50.094  0.00  0.00      C2   O
ATOM   3707  OD2 ASP B   5      25.972  -2.725 -48.049  0.00  0.00      C2   O
ATOM   3708  H   ASP B   5      24.755   0.161 -49.007  0.00  0.00      C2   H
ATOM   3709  HA  ASP B   5      26.285  -0.426 -46.787  0.00  0.00      C2   H
ATOM   3710  HB3 ASP B   5      28.270  -1.234 -48.392  0.00  0.00      C2   H
ATOM   3711  HB2 ASP B   5      27.443  -0.490 -49.717  0.00  0.00      C2   H
ATOM   3712  N   GLN B   6      27.585   2.246 -48.244  0.00  0.00      C2   N
ATOM   3713  CA  GLN B   6      28.536   3.397 -48.078  0.00  0.00      C2   C
ATOM   3714  C   GLN B   6      28.254   4.203 -46.761  0.00  0.00      C2   C
ATOM   3715  O   GLN B   6      29.196   4.498 -46.029  0.00  0.00      C2   O
ATOM   3716  CB  GLN B   6      28.621   4.247 -49.319  0.00  0.00      C2   C
ATOM   3717  CG  GLN B   6      29.443   3.587 -50.464  0.00  0.00      C2   C
ATOM   3718  CD  GLN B   6      30.942   3.458 -50.086  0.00  0.00      C2   C
ATOM   3719  OE1 GLN B   6      31.408   4.095 -49.110  0.00  0.00      C2   O
ATOM   3720  NE2 GLN B   6      31.722   2.824 -50.972  0.00  0.00      C2   N
ATOM   3721  H   GLN B   6      27.018   2.131 -49.072  0.00  0.00      C2   H
ATOM   3722  HA  GLN B   6      29.470   2.841 -47.995  0.00  0.00      C2   H
ATOM   3723  HB3 GLN B   6      29.001   5.229 -49.036  0.00  0.00      C2   H
ATOM   3724  HB2 GLN B   6      27.617   4.476 -49.676  0.00  0.00      C2   H
ATOM   3725  HG3 GLN B   6      29.301   4.155 -51.384  0.00  0.00      C2   H
ATOM   3726  HG2 GLN B   6      29.057   2.612 -50.762  0.00  0.00      C2   H
ATOM   3727 HE22 GLN B   6      32.630   2.430 -50.773  0.00  0.00      C2   H
ATOM   3728 HE21 GLN B   6      31.177   2.428 -51.725  0.00  0.00      C2   H
ATOM   3729  N   LEU B   7      26.997   4.426 -46.414  0.00  0.00      C2   N
ATOM   3730  CA  LEU B   7      26.429   4.951 -45.162  0.00  0.00      C2   C
ATOM   3731  C   LEU B   7      26.638   3.956 -43.964  0.00  0.00      C2   C
ATOM   3732  O   LEU B   7      26.700   4.344 -42.785  0.00  0.00      C2   O
ATOM   3733  CB  LEU B   7      24.911   5.377 -45.361  0.00  0.00      C2   C
ATOM   3734  CG  LEU B   7      24.775   6.574 -46.300  0.00  0.00      C2   C
ATOM   3735  CD1 LEU B   7      23.252   6.891 -46.425  0.00  0.00      C2   C
ATOM   3736  CD2 LEU B   7      25.527   7.821 -45.799  0.00  0.00      C2   C
ATOM   3737  H   LEU B   7      26.274   4.284 -47.105  0.00  0.00      C2   H
ATOM   3738  HA  LEU B   7      27.006   5.812 -44.823  0.00  0.00      C2   H
ATOM   3739  HB3 LEU B   7      24.586   5.818 -44.418  0.00  0.00      C2   H
ATOM   3740  HB2 LEU B   7      24.337   4.472 -45.556  0.00  0.00      C2   H
ATOM   3741  HG  LEU B   7      24.967   6.342 -47.348  0.00  0.00      C2   H
ATOM   3742 HD11 LEU B   7      22.697   6.571 -45.543  0.00  0.00      C2   H
ATOM   3743 HD12 LEU B   7      23.053   7.963 -46.397  0.00  0.00      C2   H
ATOM   3744 HD13 LEU B   7      22.813   6.520 -47.352  0.00  0.00      C2   H
ATOM   3745 HD21 LEU B   7      25.426   8.681 -46.461  0.00  0.00      C2   H
ATOM   3746 HD22 LEU B   7      25.371   8.113 -44.761  0.00  0.00      C2   H
ATOM   3747 HD23 LEU B   7      26.611   7.740 -45.716  0.00  0.00      C2   H
ATOM   3748  N   ARG B   8      26.658   2.640 -44.174  0.00  0.00      C2   N
ATOM   3749  CA  ARG B   8      27.133   1.643 -43.277  0.00  0.00      C2   C
ATOM   3750  C   ARG B   8      28.535   1.874 -42.785  0.00  0.00      C2   C
ATOM   3751  O   ARG B   8      28.749   2.104 -41.604  0.00  0.00      C2   O
ATOM   3752  CB  ARG B   8      26.801   0.162 -43.731  0.00  0.00      C2   C
ATOM   3753  CG  ARG B   8      27.108  -0.871 -42.625  0.00  0.00      C2   C
ATOM   3754  CD  ARG B   8      26.422  -2.257 -42.968  0.00  0.00      C2   C
ATOM   3755  NE  ARG B   8      26.702  -2.781 -44.311  0.00  0.00      C2   N
ATOM   3756  CZ  ARG B   8      27.884  -3.179 -44.891  0.00  0.00      C2   C
ATOM   3757  NH1 ARG B   8      28.961  -3.390 -44.145  0.00  0.00      C2   N
ATOM   3758  NH2 ARG B   8      27.814  -3.579 -46.200  0.00  0.00      C2   N
ATOM   3759  H   ARG B   8      26.509   2.324 -45.122  0.00  0.00      C2   H
ATOM   3760  HA  ARG B   8      26.485   1.787 -42.412  0.00  0.00      C2   H
ATOM   3761  HB3 ARG B   8      27.364  -0.141 -44.614  0.00  0.00      C2   H
ATOM   3762  HB2 ARG B   8      25.756   0.095 -44.033  0.00  0.00      C2   H
ATOM   3763  HG3 ARG B   8      26.739  -0.525 -41.659  0.00  0.00      C2   H
ATOM   3764  HG2 ARG B   8      28.164  -1.026 -42.399  0.00  0.00      C2   H
ATOM   3765  HD3 ARG B   8      25.380  -2.268 -42.649  0.00  0.00      C2   H
ATOM   3766  HD2 ARG B   8      26.792  -3.043 -42.310  0.00  0.00      C2   H
ATOM   3767  HE  ARG B   8      25.869  -2.723 -44.880  0.00  0.00      C2   H
ATOM   3768 HH12 ARG B   8      29.815  -3.802 -44.495  0.00  0.00      C2   H
ATOM   3769 HH11 ARG B   8      29.085  -3.294 -43.147  0.00  0.00      C2   H
ATOM   3770 HH22 ARG B   8      28.681  -3.782 -46.676  0.00  0.00      C2   H
ATOM   3771 HH21 ARG B   8      26.916  -3.657 -46.657  0.00  0.00      C2   H
ATOM   3772  N   GLN B   9      29.498   1.818 -43.727  0.00  0.00      C2   N
ATOM   3773  CA  GLN B   9      30.940   1.998 -43.639  0.00  0.00      C2   C
ATOM   3774  C   GLN B   9      31.301   3.368 -42.982  0.00  0.00      C2   C
ATOM   3775  O   GLN B   9      32.226   3.468 -42.179  0.00  0.00      C2   O
ATOM   3776  CB  GLN B   9      31.544   1.692 -44.990  0.00  0.00      C2   C
ATOM   3777  CG  GLN B   9      31.630   0.272 -45.461  0.00  0.00      C2   C
ATOM   3778  CD  GLN B   9      32.425   0.196 -46.771  0.00  0.00      C2   C
ATOM   3779  OE1 GLN B   9      33.392   1.021 -47.023  0.00  0.00      C2   O
ATOM   3780  NE2 GLN B   9      32.221  -0.761 -47.656  0.00  0.00      C2   N
ATOM   3781  H   GLN B   9      29.214   1.632 -44.678  0.00  0.00      C2   H
ATOM   3782  HA  GLN B   9      31.294   1.207 -42.979  0.00  0.00      C2   H
ATOM   3783  HB3 GLN B   9      32.594   1.987 -44.989  0.00  0.00      C2   H
ATOM   3784  HB2 GLN B   9      30.928   2.256 -45.689  0.00  0.00      C2   H
ATOM   3785  HG3 GLN B   9      30.636  -0.161 -45.574  0.00  0.00      C2   H
ATOM   3786  HG2 GLN B   9      31.951  -0.524 -44.790  0.00  0.00      C2   H
ATOM   3787 HE22 GLN B   9      33.028  -1.010 -48.210  0.00  0.00      C2   H
ATOM   3788 HE21 GLN B   9      31.520  -1.484 -47.571  0.00  0.00      C2   H
ATOM   3789  N   GLU B  10      30.502   4.364 -43.331  0.00  0.00      C2   N
ATOM   3790  CA  GLU B  10      30.595   5.727 -42.791  0.00  0.00      C2   C
ATOM   3791  C   GLU B  10      30.179   5.735 -41.317  0.00  0.00      C2   C
ATOM   3792  O   GLU B  10      30.937   6.261 -40.492  0.00  0.00      C2   O
ATOM   3793  CB  GLU B  10      29.885   6.715 -43.750  0.00  0.00      C2   C
ATOM   3794  CG  GLU B  10      30.156   8.219 -43.465  0.00  0.00      C2   C
ATOM   3795  CD  GLU B  10      30.004   9.174 -44.650  0.00  0.00      C2   C
ATOM   3796  OE1 GLU B  10      29.626  10.337 -44.398  0.00  0.00      C2   O
ATOM   3797  OE2 GLU B  10      30.173   8.725 -45.840  0.00  0.00      C2   O
ATOM   3798  H   GLU B  10      29.670   4.135 -43.856  0.00  0.00      C2   H
ATOM   3799  HA  GLU B  10      31.666   5.898 -42.680  0.00  0.00      C2   H
ATOM   3800  HB3 GLU B  10      28.803   6.581 -43.774  0.00  0.00      C2   H
ATOM   3801  HB2 GLU B  10      30.375   6.577 -44.713  0.00  0.00      C2   H
ATOM   3802  HG3 GLU B  10      31.223   8.261 -43.246  0.00  0.00      C2   H
ATOM   3803  HG2 GLU B  10      29.717   8.522 -42.515  0.00  0.00      C2   H
ATOM   3804  N   ALA B  11      29.019   5.215 -41.024  0.00  0.00      C2   N
ATOM   3805  CA  ALA B  11      28.580   5.058 -39.632  0.00  0.00      C2   C
ATOM   3806  C   ALA B  11      29.507   4.195 -38.816  0.00  0.00      C2   C
ATOM   3807  O   ALA B  11      29.539   4.430 -37.595  0.00  0.00      C2   O
ATOM   3808  CB  ALA B  11      27.245   4.400 -39.607  0.00  0.00      C2   C
ATOM   3809  H   ALA B  11      28.441   4.938 -41.805  0.00  0.00      C2   H
ATOM   3810  HA  ALA B  11      28.569   6.038 -39.156  0.00  0.00      C2   H
ATOM   3811  HB1 ALA B  11      27.181   3.334 -39.826  0.00  0.00      C2   H
ATOM   3812  HB2 ALA B  11      26.892   4.565 -38.589  0.00  0.00      C2   H
ATOM   3813  HB3 ALA B  11      26.587   4.994 -40.241  0.00  0.00      C2   H
ATOM   3814  N   GLU B  12      30.083   3.110 -39.378  0.00  0.00      C2   N
ATOM   3815  CA  GLU B  12      31.073   2.232 -38.703  0.00  0.00      C2   C
ATOM   3816  C   GLU B  12      32.428   2.988 -38.486  0.00  0.00      C2   C
ATOM   3817  O   GLU B  12      33.158   2.599 -37.557  0.00  0.00      C2   O
ATOM   3818  CB  GLU B  12      31.227   0.934 -39.509  0.00  0.00      C2   C
ATOM   3819  CG  GLU B  12      31.996  -0.162 -38.640  0.00  0.00      C2   C
ATOM   3820  CD  GLU B  12      31.898  -1.530 -39.292  0.00  0.00      C2   C
ATOM   3821  OE1 GLU B  12      31.338  -2.383 -38.574  0.00  0.00      C2   O
ATOM   3822  OE2 GLU B  12      32.182  -1.736 -40.499  0.00  0.00      C2   O
ATOM   3823  H   GLU B  12      29.754   2.837 -40.293  0.00  0.00      C2   H
ATOM   3824  HA  GLU B  12      30.680   1.996 -37.714  0.00  0.00      C2   H
ATOM   3825  HB3 GLU B  12      31.703   1.137 -40.468  0.00  0.00      C2   H
ATOM   3826  HB2 GLU B  12      30.271   0.507 -39.813  0.00  0.00      C2   H
ATOM   3827  HG3 GLU B  12      31.604  -0.171 -37.623  0.00  0.00      C2   H
ATOM   3828  HG2 GLU B  12      33.030   0.158 -38.509  0.00  0.00      C2   H
ATOM   3829  N   GLN B  13      32.844   3.981 -39.294  0.00  0.00      C2   N
ATOM   3830  CA  GLN B  13      34.071   4.783 -39.045  0.00  0.00      C2   C
ATOM   3831  C   GLN B  13      33.780   6.034 -38.115  0.00  0.00      C2   C
ATOM   3832  O   GLN B  13      34.578   6.188 -37.160  0.00  0.00      C2   O
ATOM   3833  CB  GLN B  13      34.697   5.188 -40.434  0.00  0.00      C2   C
ATOM   3834  CG  GLN B  13      36.127   5.758 -40.382  0.00  0.00      C2   C
ATOM   3835  CD  GLN B  13      37.154   4.656 -40.257  0.00  0.00      C2   C
ATOM   3836  OE1 GLN B  13      36.821   3.492 -40.125  0.00  0.00      C2   O
ATOM   3837  NE2 GLN B  13      38.405   5.018 -40.194  0.00  0.00      C2   N
ATOM   3838  H   GLN B  13      32.310   4.110 -40.142  0.00  0.00      C2   H
ATOM   3839  HA  GLN B  13      34.799   4.052 -38.695  0.00  0.00      C2   H
ATOM   3840  HB3 GLN B  13      34.190   6.122 -40.677  0.00  0.00      C2   H
ATOM   3841  HB2 GLN B  13      34.529   4.447 -41.216  0.00  0.00      C2   H
ATOM   3842  HG3 GLN B  13      36.296   6.458 -39.564  0.00  0.00      C2   H
ATOM   3843  HG2 GLN B  13      36.259   6.207 -41.366  0.00  0.00      C2   H
ATOM   3844 HE22 GLN B  13      39.070   4.317 -39.899  0.00  0.00      C2   H
ATOM   3845 HE21 GLN B  13      38.705   5.971 -40.344  0.00  0.00      C2   H
ATOM   3846  N   LEU B  14      32.594   6.658 -38.137  0.00  0.00      C2   N
ATOM   3847  CA  LEU B  14      32.074   7.509 -36.989  0.00  0.00      C2   C
ATOM   3848  C   LEU B  14      31.954   6.726 -35.613  0.00  0.00      C2   C
ATOM   3849  O   LEU B  14      32.428   7.248 -34.682  0.00  0.00      C2   O
ATOM   3850  CB  LEU B  14      30.691   8.176 -37.428  0.00  0.00      C2   C
ATOM   3851  CG  LEU B  14      30.745   9.040 -38.677  0.00  0.00      C2   C
ATOM   3852  CD1 LEU B  14      29.439   9.402 -39.217  0.00  0.00      C2   C
ATOM   3853  CD2 LEU B  14      31.673  10.265 -38.347  0.00  0.00      C2   C
ATOM   3854  H   LEU B  14      31.860   6.507 -38.815  0.00  0.00      C2   H
ATOM   3855  HA  LEU B  14      32.825   8.297 -36.937  0.00  0.00      C2   H
ATOM   3856  HB3 LEU B  14      30.339   8.743 -36.566  0.00  0.00      C2   H
ATOM   3857  HB2 LEU B  14      29.972   7.366 -37.554  0.00  0.00      C2   H
ATOM   3858  HG  LEU B  14      31.257   8.453 -39.440  0.00  0.00      C2   H
ATOM   3859 HD11 LEU B  14      29.566  10.361 -39.719  0.00  0.00      C2   H
ATOM   3860 HD12 LEU B  14      29.116   8.637 -39.923  0.00  0.00      C2   H
ATOM   3861 HD13 LEU B  14      28.605   9.275 -38.527  0.00  0.00      C2   H
ATOM   3862 HD21 LEU B  14      31.205  11.135 -38.808  0.00  0.00      C2   H
ATOM   3863 HD22 LEU B  14      31.716  10.483 -37.280  0.00  0.00      C2   H
ATOM   3864 HD23 LEU B  14      32.642   9.997 -38.768  0.00  0.00      C2   H
ATOM   3865  N   LYS B  15      31.369   5.529 -35.575  0.00  0.00      C2   N
ATOM   3866  CA  LYS B  15      31.174   4.712 -34.420  0.00  0.00      C2   C
ATOM   3867  C   LYS B  15      32.465   4.373 -33.724  0.00  0.00      C2   C
ATOM   3868  O   LYS B  15      32.546   4.362 -32.515  0.00  0.00      C2   O
ATOM   3869  CB  LYS B  15      30.424   3.440 -34.855  0.00  0.00      C2   C
ATOM   3870  CG  LYS B  15      29.908   2.371 -33.843  0.00  0.00      C2   C
ATOM   3871  CD  LYS B  15      29.196   2.813 -32.570  0.00  0.00      C2   C
ATOM   3872  CE  LYS B  15      27.741   3.375 -32.712  0.00  0.00      C2   C
ATOM   3873  NZ  LYS B  15      26.816   2.497 -33.372  0.00  0.00      C2   N
ATOM   3874  H   LYS B  15      30.822   5.392 -36.413  0.00  0.00      C2   H
ATOM   3875  HA  LYS B  15      30.587   5.419 -33.834  0.00  0.00      C2   H
ATOM   3876  HB3 LYS B  15      31.109   2.872 -35.484  0.00  0.00      C2   H
ATOM   3877  HB2 LYS B  15      29.508   3.829 -35.300  0.00  0.00      C2   H
ATOM   3878  HG3 LYS B  15      30.846   1.920 -33.519  0.00  0.00      C2   H
ATOM   3879  HG2 LYS B  15      29.241   1.626 -34.277  0.00  0.00      C2   H
ATOM   3880  HD3 LYS B  15      29.863   3.559 -32.136  0.00  0.00      C2   H
ATOM   3881  HD2 LYS B  15      29.039   1.990 -31.873  0.00  0.00      C2   H
ATOM   3882  HE3 LYS B  15      27.655   4.360 -33.173  0.00  0.00      C2   H
ATOM   3883  HE2 LYS B  15      27.346   3.642 -31.732  0.00  0.00      C2   H
ATOM   3884  HZ1 LYS B  15      25.868   2.842 -33.414  0.00  0.00      C2   H
ATOM   3885  HZ2 LYS B  15      26.988   2.432 -34.366  0.00  0.00      C2   H
ATOM   3886  HZ3 LYS B  15      26.599   1.566 -33.044  0.00  0.00      C2   H
ATOM   3887  N   ASN B  16      33.448   4.063 -34.617  0.00  0.00      C2   N
ATOM   3888  CA  ASN B  16      34.852   3.868 -34.177  0.00  0.00      C2   C
ATOM   3889  C   ASN B  16      35.436   5.069 -33.411  0.00  0.00      C2   C
ATOM   3890  O   ASN B  16      35.785   4.983 -32.221  0.00  0.00      C2   O
ATOM   3891  CB  ASN B  16      35.696   3.247 -35.273  0.00  0.00      C2   C
ATOM   3892  CG  ASN B  16      35.601   1.697 -35.157  0.00  0.00      C2   C
ATOM   3893  OD1 ASN B  16      36.407   1.054 -34.474  0.00  0.00      C2   O
ATOM   3894  ND2 ASN B  16      34.606   1.141 -35.820  0.00  0.00      C2   N
ATOM   3895  H   ASN B  16      33.253   4.283 -35.583  0.00  0.00      C2   H
ATOM   3896  HA  ASN B  16      34.726   3.057 -33.459  0.00  0.00      C2   H
ATOM   3897  HB3 ASN B  16      36.728   3.458 -34.993  0.00  0.00      C2   H
ATOM   3898  HB2 ASN B  16      35.553   3.621 -36.287  0.00  0.00      C2   H
ATOM   3899 HD22 ASN B  16      34.605   0.141 -35.963  0.00  0.00      C2   H
ATOM   3900 HD21 ASN B  16      34.051   1.691 -36.460  0.00  0.00      C2   H
ATOM   3901  N   GLN B  17      35.354   6.203 -34.136  0.00  0.00      C2   N
ATOM   3902  CA  GLN B  17      36.016   7.418 -33.798  0.00  0.00      C2   C
ATOM   3903  C   GLN B  17      35.314   8.001 -32.519  0.00  0.00      C2   C
ATOM   3904  O   GLN B  17      35.946   8.759 -31.849  0.00  0.00      C2   O
ATOM   3905  CB  GLN B  17      36.066   8.436 -34.971  0.00  0.00      C2   C
ATOM   3906  CG  GLN B  17      37.198   7.931 -35.929  0.00  0.00      C2   C
ATOM   3907  CD  GLN B  17      37.197   8.821 -37.180  0.00  0.00      C2   C
ATOM   3908  OE1 GLN B  17      36.233   9.532 -37.456  0.00  0.00      C2   O
ATOM   3909  NE2 GLN B  17      38.228   8.788 -37.969  0.00  0.00      C2   N
ATOM   3910  H   GLN B  17      35.010   6.189 -35.085  0.00  0.00      C2   H
ATOM   3911  HA  GLN B  17      37.024   7.148 -33.481  0.00  0.00      C2   H
ATOM   3912  HB3 GLN B  17      36.427   9.430 -34.707  0.00  0.00      C2   H
ATOM   3913  HB2 GLN B  17      35.091   8.547 -35.446  0.00  0.00      C2   H
ATOM   3914  HG3 GLN B  17      36.898   6.936 -36.260  0.00  0.00      C2   H
ATOM   3915  HG2 GLN B  17      38.145   7.904 -35.390  0.00  0.00      C2   H
ATOM   3916 HE22 GLN B  17      38.177   9.268 -38.856  0.00  0.00      C2   H
ATOM   3917 HE21 GLN B  17      39.044   8.258 -37.700  0.00  0.00      C2   H
ATOM   3918  N   ILE B  18      34.022   7.683 -32.275  0.00  0.00      C2   N
ATOM   3919  CA  ILE B  18      33.269   8.114 -31.050  0.00  0.00      C2   C
ATOM   3920  C   ILE B  18      33.657   7.229 -29.855  0.00  0.00      C2   C
ATOM   3921  O   ILE B  18      33.903   7.711 -28.727  0.00  0.00      C2   O
ATOM   3922  CB  ILE B  18      31.716   8.219 -31.397  0.00  0.00      C2   C
ATOM   3923  CG1 ILE B  18      31.459   9.295 -32.433  0.00  0.00      C2   C
ATOM   3924  CG2 ILE B  18      30.762   8.455 -30.145  0.00  0.00      C2   C
ATOM   3925  CD1 ILE B  18      30.102   9.289 -33.202  0.00  0.00      C2   C
ATOM   3926  H   ILE B  18      33.498   7.232 -33.010  0.00  0.00      C2   H
ATOM   3927  HA  ILE B  18      33.638   9.117 -30.838  0.00  0.00      C2   H
ATOM   3928  HB  ILE B  18      31.493   7.291 -31.924  0.00  0.00      C2   H
ATOM   3929 HG13 ILE B  18      32.327   9.492 -33.062  0.00  0.00      C2   H
ATOM   3930 HG12 ILE B  18      31.456  10.121 -31.721  0.00  0.00      C2   H
ATOM   3931 HG21 ILE B  18      30.805   7.504 -29.614  0.00  0.00      C2   H
ATOM   3932 HG22 ILE B  18      31.125   9.251 -29.494  0.00  0.00      C2   H
ATOM   3933 HG23 ILE B  18      29.714   8.737 -30.238  0.00  0.00      C2   H
ATOM   3934 HD11 ILE B  18      29.797  10.258 -33.599  0.00  0.00      C2   H
ATOM   3935 HD12 ILE B  18      30.054   8.623 -34.063  0.00  0.00      C2   H
ATOM   3936 HD13 ILE B  18      29.323   8.878 -32.559  0.00  0.00      C2   H
ATOM   3937  N   ARG B  19      33.795   5.931 -30.143  0.00  0.00      C2   N
ATOM   3938  CA  ARG B  19      34.289   4.975 -29.147  0.00  0.00      C2   C
ATOM   3939  C   ARG B  19      35.702   5.349 -28.770  0.00  0.00      C2   C
ATOM   3940  O   ARG B  19      35.955   5.557 -27.579  0.00  0.00      C2   O
ATOM   3941  CB  ARG B  19      34.147   3.550 -29.572  0.00  0.00      C2   C
ATOM   3942  CG  ARG B  19      34.593   2.430 -28.610  0.00  0.00      C2   C
ATOM   3943  CD  ARG B  19      33.897   1.111 -29.075  0.00  0.00      C2   C
ATOM   3944  NE  ARG B  19      34.240   0.751 -30.446  0.00  0.00      C2   N
ATOM   3945  CZ  ARG B  19      33.438   0.388 -31.483  0.00  0.00      C2   C
ATOM   3946  NH1 ARG B  19      32.077   0.402 -31.408  0.00  0.00      C2   N
ATOM   3947  NH2 ARG B  19      33.927  -0.007 -32.700  0.00  0.00      C2   N
ATOM   3948  H   ARG B  19      33.569   5.495 -31.026  0.00  0.00      C2   H
ATOM   3949  HA  ARG B  19      33.683   5.148 -28.258  0.00  0.00      C2   H
ATOM   3950  HB3 ARG B  19      34.674   3.360 -30.507  0.00  0.00      C2   H
ATOM   3951  HB2 ARG B  19      33.147   3.457 -29.995  0.00  0.00      C2   H
ATOM   3952  HG3 ARG B  19      34.047   2.637 -27.690  0.00  0.00      C2   H
ATOM   3953  HG2 ARG B  19      35.645   2.468 -28.326  0.00  0.00      C2   H
ATOM   3954  HD3 ARG B  19      32.834   0.959 -28.889  0.00  0.00      C2   H
ATOM   3955  HD2 ARG B  19      34.356   0.365 -28.426  0.00  0.00      C2   H
ATOM   3956  HE  ARG B  19      35.232   0.860 -30.602  0.00  0.00      C2   H
ATOM   3957 HH12 ARG B  19      31.553  -0.215 -32.013  0.00  0.00      C2   H
ATOM   3958 HH11 ARG B  19      31.631   0.821 -30.605  0.00  0.00      C2   H
ATOM   3959 HH22 ARG B  19      33.353  -0.354 -33.455  0.00  0.00      C2   H
ATOM   3960 HH21 ARG B  19      34.839  -0.440 -32.664  0.00  0.00      C2   H
ATOM   3961  N   ASP B  20      36.580   5.642 -29.734  0.00  0.00      C2   N
ATOM   3962  CA  ASP B  20      37.992   5.976 -29.523  0.00  0.00      C2   C
ATOM   3963  C   ASP B  20      38.108   7.308 -28.730  0.00  0.00      C2   C
ATOM   3964  O   ASP B  20      38.957   7.391 -27.802  0.00  0.00      C2   O
ATOM   3965  CB  ASP B  20      39.030   5.748 -30.676  0.00  0.00      C2   C
ATOM   3966  CG  ASP B  20      39.376   4.363 -31.218  0.00  0.00      C2   C
ATOM   3967  OD1 ASP B  20      40.029   4.342 -32.266  0.00  0.00      C2   O
ATOM   3968  OD2 ASP B  20      38.859   3.343 -30.807  0.00  0.00      C2   O
ATOM   3969  H   ASP B  20      36.334   5.403 -30.684  0.00  0.00      C2   H
ATOM   3970  HA  ASP B  20      38.385   5.198 -28.870  0.00  0.00      C2   H
ATOM   3971  HB3 ASP B  20      39.987   6.197 -30.413  0.00  0.00      C2   H
ATOM   3972  HB2 ASP B  20      38.581   6.176 -31.572  0.00  0.00      C2   H
ATOM   3973  N   ALA B  21      37.342   8.336 -29.102  0.00  0.00      C2   N
ATOM   3974  CA  ALA B  21      37.382   9.603 -28.315  0.00  0.00      C2   C
ATOM   3975  C   ALA B  21      36.823   9.558 -26.839  0.00  0.00      C2   C
ATOM   3976  O   ALA B  21      37.394  10.049 -25.876  0.00  0.00      C2   O
ATOM   3977  CB  ALA B  21      36.633  10.673 -29.106  0.00  0.00      C2   C
ATOM   3978  H   ALA B  21      36.598   8.381 -29.783  0.00  0.00      C2   H
ATOM   3979  HA  ALA B  21      38.444   9.847 -28.324  0.00  0.00      C2   H
ATOM   3980  HB1 ALA B  21      35.591  10.397 -29.272  0.00  0.00      C2   H
ATOM   3981  HB2 ALA B  21      36.556  11.645 -28.619  0.00  0.00      C2   H
ATOM   3982  HB3 ALA B  21      37.049  10.964 -30.070  0.00  0.00      C2   H
ATOM   3983  N   ARG B  22      35.757   8.806 -26.706  0.00  0.00      C2   N
ATOM   3984  CA  ARG B  22      35.237   8.642 -25.287  0.00  0.00      C2   C
ATOM   3985  C   ARG B  22      36.189   7.804 -24.392  0.00  0.00      C2   C
ATOM   3986  O   ARG B  22      36.286   8.128 -23.256  0.00  0.00      C2   O
ATOM   3987  CB  ARG B  22      33.812   7.918 -25.337  0.00  0.00      C2   C
ATOM   3988  CG  ARG B  22      32.633   8.711 -25.906  0.00  0.00      C2   C
ATOM   3989  CD  ARG B  22      31.453   7.829 -26.245  0.00  0.00      C2   C
ATOM   3990  NE  ARG B  22      30.206   8.534 -26.604  0.00  0.00      C2   N
ATOM   3991  CZ  ARG B  22      29.021   8.204 -27.075  0.00  0.00      C2   C
ATOM   3992  NH1 ARG B  22      28.774   6.962 -27.542  0.00  0.00      C2   N
ATOM   3993  NH2 ARG B  22      28.025   9.118 -27.054  0.00  0.00      C2   N
ATOM   3994  H   ARG B  22      35.273   8.365 -27.476  0.00  0.00      C2   H
ATOM   3995  HA  ARG B  22      35.158   9.635 -24.845  0.00  0.00      C2   H
ATOM   3996  HB3 ARG B  22      33.546   7.520 -24.358  0.00  0.00      C2   H
ATOM   3997  HB2 ARG B  22      33.894   7.010 -25.934  0.00  0.00      C2   H
ATOM   3998  HG3 ARG B  22      33.016   9.075 -26.859  0.00  0.00      C2   H
ATOM   3999  HG2 ARG B  22      32.363   9.622 -25.373  0.00  0.00      C2   H
ATOM   4000  HD3 ARG B  22      31.310   7.083 -25.463  0.00  0.00      C2   H
ATOM   4001  HD2 ARG B  22      31.714   7.270 -27.144  0.00  0.00      C2   H
ATOM   4002  HE  ARG B  22      30.293   9.535 -26.502  0.00  0.00      C2   H
ATOM   4003 HH12 ARG B  22      27.992   6.856 -28.172  0.00  0.00      C2   H
ATOM   4004 HH11 ARG B  22      29.440   6.227 -27.353  0.00  0.00      C2   H
ATOM   4005 HH22 ARG B  22      27.108   8.861 -27.392  0.00  0.00      C2   H
ATOM   4006 HH21 ARG B  22      28.194  10.081 -26.803  0.00  0.00      C2   H
ATOM   4007  N   LYS B  23      36.911   6.834 -24.969  0.00  0.00      C2   N
ATOM   4008  CA  LYS B  23      37.962   6.125 -24.199  0.00  0.00      C2   C
ATOM   4009  C   LYS B  23      39.161   7.060 -23.953  0.00  0.00      C2   C
ATOM   4010  O   LYS B  23      39.995   6.503 -23.185  0.00  0.00      C2   O
ATOM   4011  CB  LYS B  23      38.414   4.812 -25.023  0.00  0.00      C2   C
ATOM   4012  CG  LYS B  23      37.297   3.727 -24.980  0.00  0.00      C2   C
ATOM   4013  CD  LYS B  23      36.797   3.203 -23.633  0.00  0.00      C2   C
ATOM   4014  CE  LYS B  23      37.760   2.318 -22.775  0.00  0.00      C2   C
ATOM   4015  NZ  LYS B  23      37.314   2.323 -21.409  0.00  0.00      C2   N
ATOM   4016  H   LYS B  23      36.871   6.717 -25.972  0.00  0.00      C2   H
ATOM   4017  HA  LYS B  23      37.495   5.835 -23.258  0.00  0.00      C2   H
ATOM   4018  HB3 LYS B  23      39.308   4.291 -24.682  0.00  0.00      C2   H
ATOM   4019  HB2 LYS B  23      38.716   4.979 -26.057  0.00  0.00      C2   H
ATOM   4020  HG3 LYS B  23      37.678   2.944 -25.634  0.00  0.00      C2   H
ATOM   4021  HG2 LYS B  23      36.455   3.993 -25.619  0.00  0.00      C2   H
ATOM   4022  HD3 LYS B  23      35.810   2.749 -23.727  0.00  0.00      C2   H
ATOM   4023  HD2 LYS B  23      36.431   4.075 -23.091  0.00  0.00      C2   H
ATOM   4024  HE3 LYS B  23      38.783   2.695 -22.764  0.00  0.00      C2   H
ATOM   4025  HE2 LYS B  23      37.892   1.370 -23.296  0.00  0.00      C2   H
ATOM   4026  HZ1 LYS B  23      36.400   2.620 -21.101  0.00  0.00      C2   H
ATOM   4027  HZ2 LYS B  23      37.512   1.377 -21.114  0.00  0.00      C2   H
ATOM   4028  HZ3 LYS B  23      37.958   2.825 -20.815  0.00  0.00      C2   H
ATOM   4029  N   ALA B  24      39.316   8.296 -24.428  0.00  0.00      C2   N
ATOM   4030  CA  ALA B  24      40.389   9.231 -23.879  0.00  0.00      C2   C
ATOM   4031  C   ALA B  24      39.822  10.165 -22.749  0.00  0.00      C2   C
ATOM   4032  O   ALA B  24      40.559  10.635 -21.873  0.00  0.00      C2   O
ATOM   4033  CB  ALA B  24      40.972  10.194 -24.940  0.00  0.00      C2   C
ATOM   4034  H   ALA B  24      38.721   8.764 -25.096  0.00  0.00      C2   H
ATOM   4035  HA  ALA B  24      41.253   8.711 -23.467  0.00  0.00      C2   H
ATOM   4036  HB1 ALA B  24      40.217  10.852 -25.371  0.00  0.00      C2   H
ATOM   4037  HB2 ALA B  24      41.859  10.750 -24.636  0.00  0.00      C2   H
ATOM   4038  HB3 ALA B  24      41.287   9.572 -25.779  0.00  0.00      C2   H
ATOM   4039  N   CYS B  25      38.482  10.382 -22.827  0.00  0.00      C2   N
ATOM   4040  CA  CYS B  25      37.621  11.031 -21.872  0.00  0.00      C2   C
ATOM   4041  C   CYS B  25      37.611  10.184 -20.541  0.00  0.00      C2   C
ATOM   4042  O   CYS B  25      37.764  10.698 -19.389  0.00  0.00      C2   O
ATOM   4043  CB  CYS B  25      36.122  11.254 -22.260  0.00  0.00      C2   C
ATOM   4044  SG  CYS B  25      36.065  12.374 -23.714  0.00  0.00      C2   S
ATOM   4045  H   CYS B  25      38.047  10.110 -23.697  0.00  0.00      C2   H
ATOM   4046  HA  CYS B  25      37.970  12.058 -21.761  0.00  0.00      C2   H
ATOM   4047  HB3 CYS B  25      35.659  11.739 -21.401  0.00  0.00      C2   H
ATOM   4048  HB2 CYS B  25      35.647  10.281 -22.386  0.00  0.00      C2   H
ATOM   4049  HG  CYS B  25      36.294  13.579 -23.187  0.00  0.00      C2   H
ATOM   4050  N   ALA B  26      37.283   8.868 -20.668  0.00  0.00      C2   N
ATOM   4051  CA  ALA B  26      37.183   7.966 -19.545  0.00  0.00      C2   C
ATOM   4052  C   ALA B  26      38.542   7.413 -19.159  0.00  0.00      C2   C
ATOM   4053  O   ALA B  26      39.581   7.684 -19.767  0.00  0.00      C2   O
ATOM   4054  CB  ALA B  26      36.046   6.927 -19.757  0.00  0.00      C2   C
ATOM   4055  H   ALA B  26      37.090   8.486 -21.583  0.00  0.00      C2   H
ATOM   4056  HA  ALA B  26      36.751   8.558 -18.738  0.00  0.00      C2   H
ATOM   4057  HB1 ALA B  26      35.934   6.217 -18.937  0.00  0.00      C2   H
ATOM   4058  HB2 ALA B  26      35.088   7.397 -19.978  0.00  0.00      C2   H
ATOM   4059  HB3 ALA B  26      36.339   6.361 -20.641  0.00  0.00      C2   H
ATOM   4060  N   ASP B  27      38.438   6.546 -18.118  0.00  0.00      C2   N
ATOM   4061  CA  ASP B  27      39.583   5.743 -17.594  0.00  0.00      C2   C
ATOM   4062  C   ASP B  27      40.539   6.566 -16.695  0.00  0.00      C2   C
ATOM   4063  O   ASP B  27      41.657   6.151 -16.332  0.00  0.00      C2   O
ATOM   4064  CB  ASP B  27      40.276   4.751 -18.523  0.00  0.00      C2   C
ATOM   4065  CG  ASP B  27      39.332   3.883 -19.334  0.00  0.00      C2   C
ATOM   4066  OD1 ASP B  27      39.834   3.224 -20.268  0.00  0.00      C2   O
ATOM   4067  OD2 ASP B  27      38.219   3.630 -18.930  0.00  0.00      C2   O
ATOM   4068  H   ASP B  27      37.532   6.122 -17.973  0.00  0.00      C2   H
ATOM   4069  HA  ASP B  27      39.049   5.116 -16.879  0.00  0.00      C2   H
ATOM   4070  HB3 ASP B  27      40.771   4.005 -17.899  0.00  0.00      C2   H
ATOM   4071  HB2 ASP B  27      41.053   5.337 -19.013  0.00  0.00      C2   H
ATOM   4072  N   ALA B  28      40.115   7.768 -16.325  0.00  0.00      C2   N
ATOM   4073  CA  ALA B  28      40.790   8.585 -15.224  0.00  0.00      C2   C
ATOM   4074  C   ALA B  28      40.152   8.130 -13.919  0.00  0.00      C2   C
ATOM   4075  O   ALA B  28      38.950   7.805 -13.831  0.00  0.00      C2   O
ATOM   4076  CB  ALA B  28      40.423  10.069 -15.375  0.00  0.00      C2   C
ATOM   4077  H   ALA B  28      39.254   8.186 -16.650  0.00  0.00      C2   H
ATOM   4078  HA  ALA B  28      41.871   8.439 -15.231  0.00  0.00      C2   H
ATOM   4079  HB1 ALA B  28      40.981  10.718 -14.700  0.00  0.00      C2   H
ATOM   4080  HB2 ALA B  28      40.533  10.471 -16.382  0.00  0.00      C2   H
ATOM   4081  HB3 ALA B  28      39.376  10.301 -15.180  0.00  0.00      C2   H
ATOM   4082  N   THR B  29      40.858   8.434 -12.826  0.00  0.00      C2   N
ATOM   4083  CA  THR B  29      40.401   8.558 -11.449  0.00  0.00      C2   C
ATOM   4084  C   THR B  29      39.448   9.741 -11.173  0.00  0.00      C2   C
ATOM   4085  O   THR B  29      39.700  10.799 -11.685  0.00  0.00      C2   O
ATOM   4086  CB  THR B  29      41.665   8.635 -10.530  0.00  0.00      C2   C
ATOM   4087  OG1 THR B  29      42.376   9.846 -10.715  0.00  0.00      C2   O
ATOM   4088  CG2 THR B  29      42.510   7.414 -10.722  0.00  0.00      C2   C
ATOM   4089  H   THR B  29      41.814   8.758 -12.841  0.00  0.00      C2   H
ATOM   4090  HA  THR B  29      39.825   7.690 -11.128  0.00  0.00      C2   H
ATOM   4091  HB  THR B  29      41.362   8.699  -9.485  0.00  0.00      C2   H
ATOM   4092  HG1 THR B  29      41.805  10.585 -10.491  0.00  0.00      C2   H
ATOM   4093 HG21 THR B  29      43.109   7.363 -11.631  0.00  0.00      C2   H
ATOM   4094 HG22 THR B  29      43.215   7.263  -9.904  0.00  0.00      C2   H
ATOM   4095 HG23 THR B  29      41.862   6.538 -10.679  0.00  0.00      C2   H
ATOM   4096  N   LEU B  30      38.500   9.624 -10.253  0.00  0.00      C2   N
ATOM   4097  CA  LEU B  30      37.574  10.708  -9.836  0.00  0.00      C2   C
ATOM   4098  C   LEU B  30      37.857  11.182  -8.399  0.00  0.00      C2   C
ATOM   4099  O   LEU B  30      37.149  12.070  -7.953  0.00  0.00      C2   O
ATOM   4100  CB  LEU B  30      36.078  10.334 -10.097  0.00  0.00      C2   C
ATOM   4101  CG  LEU B  30      35.721  10.208 -11.632  0.00  0.00      C2   C
ATOM   4102  CD1 LEU B  30      34.414   9.423 -11.832  0.00  0.00      C2   C
ATOM   4103  CD2 LEU B  30      35.665  11.535 -12.373  0.00  0.00      C2   C
ATOM   4104  H   LEU B  30      38.422   8.733  -9.785  0.00  0.00      C2   H
ATOM   4105  HA  LEU B  30      37.718  11.539 -10.526  0.00  0.00      C2   H
ATOM   4106  HB3 LEU B  30      35.398  11.050  -9.634  0.00  0.00      C2   H
ATOM   4107  HB2 LEU B  30      35.912   9.385  -9.586  0.00  0.00      C2   H
ATOM   4108  HG  LEU B  30      36.445   9.540 -12.099  0.00  0.00      C2   H
ATOM   4109 HD11 LEU B  30      33.805   9.639 -10.954  0.00  0.00      C2   H
ATOM   4110 HD12 LEU B  30      33.827   9.741 -12.693  0.00  0.00      C2   H
ATOM   4111 HD13 LEU B  30      34.398   8.337 -11.928  0.00  0.00      C2   H
ATOM   4112 HD21 LEU B  30      36.512  11.539 -13.058  0.00  0.00      C2   H
ATOM   4113 HD22 LEU B  30      34.817  11.608 -13.054  0.00  0.00      C2   H
ATOM   4114 HD23 LEU B  30      35.592  12.375 -11.682  0.00  0.00      C2   H
ATOM   4115  N   SER B  31      38.720  10.390  -7.690  0.00  0.00      C2   N
ATOM   4116  CA  SER B  31      38.893  10.562  -6.233  0.00  0.00      C2   C
ATOM   4117  C   SER B  31      39.332  11.942  -5.756  0.00  0.00      C2   C
ATOM   4118  O   SER B  31      38.856  12.404  -4.707  0.00  0.00      C2   O
ATOM   4119  CB  SER B  31      39.936   9.409  -5.911  0.00  0.00      C2   C
ATOM   4120  OG  SER B  31      41.049   9.361  -6.796  0.00  0.00      C2   O
ATOM   4121  H   SER B  31      39.280   9.669  -8.123  0.00  0.00      C2   H
ATOM   4122  HA  SER B  31      37.904  10.262  -5.886  0.00  0.00      C2   H
ATOM   4123  HB3 SER B  31      39.276   8.542  -5.924  0.00  0.00      C2   H
ATOM   4124  HB2 SER B  31      40.277   9.532  -4.883  0.00  0.00      C2   H
ATOM   4125  HG  SER B  31      41.674  10.070  -6.627  0.00  0.00      C2   H
ATOM   4126  N   GLN B  32      40.175  12.579  -6.539  0.00  0.00      C2   N
ATOM   4127  CA  GLN B  32      40.641  13.953  -6.302  0.00  0.00      C2   C
ATOM   4128  C   GLN B  32      39.565  15.100  -6.355  0.00  0.00      C2   C
ATOM   4129  O   GLN B  32      39.933  16.199  -6.029  0.00  0.00      C2   O
ATOM   4130  CB  GLN B  32      41.812  14.255  -7.321  0.00  0.00      C2   C
ATOM   4131  CG  GLN B  32      41.426  14.500  -8.827  0.00  0.00      C2   C
ATOM   4132  CD  GLN B  32      41.215  13.228  -9.678  0.00  0.00      C2   C
ATOM   4133  OE1 GLN B  32      41.347  12.104  -9.233  0.00  0.00      C2   O
ATOM   4134  NE2 GLN B  32      40.531  13.442 -10.823  0.00  0.00      C2   N
ATOM   4135  H   GLN B  32      40.526  12.155  -7.386  0.00  0.00      C2   H
ATOM   4136  HA  GLN B  32      40.952  14.064  -5.264  0.00  0.00      C2   H
ATOM   4137  HB3 GLN B  32      42.570  13.476  -7.405  0.00  0.00      C2   H
ATOM   4138  HB2 GLN B  32      42.219  15.222  -7.028  0.00  0.00      C2   H
ATOM   4139  HG3 GLN B  32      42.255  15.048  -9.274  0.00  0.00      C2   H
ATOM   4140  HG2 GLN B  32      40.598  15.201  -8.933  0.00  0.00      C2   H
ATOM   4141 HE22 GLN B  32      40.334  12.589 -11.326  0.00  0.00      C2   H
ATOM   4142 HE21 GLN B  32      40.363  14.382 -11.153  0.00  0.00      C2   H
ATOM   4143  N   ILE B  33      38.288  14.771  -6.760  0.00  0.00      C2   N
ATOM   4144  CA  ILE B  33      37.155  15.637  -6.492  0.00  0.00      C2   C
ATOM   4145  C   ILE B  33      36.433  14.884  -5.391  0.00  0.00      C2   C
ATOM   4146  O   ILE B  33      36.084  15.428  -4.357  0.00  0.00      C2   O
ATOM   4147  CB  ILE B  33      36.209  15.628  -7.748  0.00  0.00      C2   C
ATOM   4148  CG1 ILE B  33      36.919  16.021  -9.043  0.00  0.00      C2   C
ATOM   4149  CG2 ILE B  33      34.995  16.625  -7.543  0.00  0.00      C2   C
ATOM   4150  CD1 ILE B  33      37.331  14.849  -9.988  0.00  0.00      C2   C
ATOM   4151  H   ILE B  33      38.061  13.789  -6.816  0.00  0.00      C2   H
ATOM   4152  HA  ILE B  33      37.246  16.636  -6.065  0.00  0.00      C2   H
ATOM   4153  HB  ILE B  33      35.779  14.626  -7.751  0.00  0.00      C2   H
ATOM   4154 HG13 ILE B  33      37.771  16.689  -8.915  0.00  0.00      C2   H
ATOM   4155 HG12 ILE B  33      36.166  16.596  -9.582  0.00  0.00      C2   H
ATOM   4156 HG21 ILE B  33      34.392  16.484  -6.646  0.00  0.00      C2   H
ATOM   4157 HG22 ILE B  33      35.278  17.660  -7.735  0.00  0.00      C2   H
ATOM   4158 HG23 ILE B  33      34.297  16.507  -8.372  0.00  0.00      C2   H
ATOM   4159 HD11 ILE B  33      37.621  15.256 -10.957  0.00  0.00      C2   H
ATOM   4160 HD12 ILE B  33      38.281  14.442  -9.640  0.00  0.00      C2   H
ATOM   4161 HD13 ILE B  33      36.600  14.049 -10.104  0.00  0.00      C2   H
ATOM   4162  N   THR B  34      36.049  13.574  -5.535  0.00  0.00      C2   N
ATOM   4163  CA  THR B  34      34.889  12.928  -4.831  0.00  0.00      C2   C
ATOM   4164  C   THR B  34      35.219  12.738  -3.378  0.00  0.00      C2   C
ATOM   4165  O   THR B  34      34.304  12.762  -2.580  0.00  0.00      C2   O
ATOM   4166  CB  THR B  34      34.516  11.646  -5.458  0.00  0.00      C2   C
ATOM   4167  OG1 THR B  34      35.503  10.625  -5.322  0.00  0.00      C2   O
ATOM   4168  CG2 THR B  34      34.075  11.872  -6.949  0.00  0.00      C2   C
ATOM   4169  H   THR B  34      36.278  13.078  -6.384  0.00  0.00      C2   H
ATOM   4170  HA  THR B  34      33.948  13.478  -4.863  0.00  0.00      C2   H
ATOM   4171  HB  THR B  34      33.658  11.210  -4.946  0.00  0.00      C2   H
ATOM   4172  HG1 THR B  34      35.551  10.457  -4.378  0.00  0.00      C2   H
ATOM   4173 HG21 THR B  34      33.306  12.644  -6.984  0.00  0.00      C2   H
ATOM   4174 HG22 THR B  34      34.904  12.077  -7.626  0.00  0.00      C2   H
ATOM   4175 HG23 THR B  34      33.632  10.937  -7.291  0.00  0.00      C2   H
ATOM   4176  N   ASN B  35      36.531  12.545  -3.043  0.00  0.00      C2   N
ATOM   4177  CA  ASN B  35      36.978  12.195  -1.681  0.00  0.00      C2   C
ATOM   4178  C   ASN B  35      37.776  13.369  -1.109  0.00  0.00      C2   C
ATOM   4179  O   ASN B  35      38.039  13.311   0.062  0.00  0.00      C2   O
ATOM   4180  CB  ASN B  35      37.932  10.985  -1.739  0.00  0.00      C2   C
ATOM   4181  CG  ASN B  35      37.432   9.667  -2.423  0.00  0.00      C2   C
ATOM   4182  OD1 ASN B  35      36.271   9.561  -2.789  0.00  0.00      C2   O
ATOM   4183  ND2 ASN B  35      38.266   8.620  -2.485  0.00  0.00      C2   N
ATOM   4184  H   ASN B  35      37.264  12.451  -3.732  0.00  0.00      C2   H
ATOM   4185  HA  ASN B  35      36.146  11.935  -1.027  0.00  0.00      C2   H
ATOM   4186  HB3 ASN B  35      38.234  10.741  -0.720  0.00  0.00      C2   H
ATOM   4187  HB2 ASN B  35      38.875  11.247  -2.219  0.00  0.00      C2   H
ATOM   4188 HD22 ASN B  35      37.950   7.755  -2.902  0.00  0.00      C2   H
ATOM   4189 HD21 ASN B  35      39.175   8.696  -2.051  0.00  0.00      C2   H
ATOM   4190  N   ASN B  36      37.935  14.424  -1.895  0.00  0.00      C2   N
ATOM   4191  CA  ASN B  36      38.675  15.642  -1.549  0.00  0.00      C2   C
ATOM   4192  C   ASN B  36      37.594  16.637  -1.079  0.00  0.00      C2   C
ATOM   4193  O   ASN B  36      37.879  17.592  -0.326  0.00  0.00      C2   O
ATOM   4194  CB  ASN B  36      39.565  16.069  -2.693  0.00  0.00      C2   C
ATOM   4195  CG  ASN B  36      40.902  15.368  -2.806  0.00  0.00      C2   C
ATOM   4196  OD1 ASN B  36      41.221  14.405  -2.156  0.00  0.00      C2   O
ATOM   4197  ND2 ASN B  36      41.706  15.861  -3.716  0.00  0.00      C2   N
ATOM   4198  H   ASN B  36      37.543  14.362  -2.823  0.00  0.00      C2   H
ATOM   4199  HA  ASN B  36      39.308  15.534  -0.669  0.00  0.00      C2   H
ATOM   4200  HB3 ASN B  36      39.831  17.118  -2.567  0.00  0.00      C2   H
ATOM   4201  HB2 ASN B  36      39.029  15.947  -3.634  0.00  0.00      C2   H
ATOM   4202 HD22 ASN B  36      42.622  15.511  -3.960  0.00  0.00      C2   H
ATOM   4203 HD21 ASN B  36      41.461  16.729  -4.171  0.00  0.00      C2   H
ATOM   4204  N   ILE B  37      36.319  16.621  -1.588  0.00  0.00      C2   N
ATOM   4205  CA  ILE B  37      35.362  17.639  -1.285  0.00  0.00      C2   C
ATOM   4206  C   ILE B  37      34.909  17.405   0.163  0.00  0.00      C2   C
ATOM   4207  O   ILE B  37      34.836  16.284   0.634  0.00  0.00      C2   O
ATOM   4208  CB  ILE B  37      34.121  17.565  -2.334  0.00  0.00      C2   C
ATOM   4209  CG1 ILE B  37      33.198  18.729  -2.210  0.00  0.00      C2   C
ATOM   4210  CG2 ILE B  37      33.413  16.253  -2.288  0.00  0.00      C2   C
ATOM   4211  CD1 ILE B  37      32.208  18.819  -3.470  0.00  0.00      C2   C
ATOM   4212  H   ILE B  37      36.008  15.887  -2.208  0.00  0.00      C2   H
ATOM   4213  HA  ILE B  37      35.763  18.639  -1.447  0.00  0.00      C2   H
ATOM   4214  HB  ILE B  37      34.602  17.755  -3.293  0.00  0.00      C2   H
ATOM   4215 HG13 ILE B  37      33.733  19.678  -2.203  0.00  0.00      C2   H
ATOM   4216 HG12 ILE B  37      32.568  18.589  -1.331  0.00  0.00      C2   H
ATOM   4217 HG21 ILE B  37      32.794  16.145  -3.179  0.00  0.00      C2   H
ATOM   4218 HG22 ILE B  37      34.138  15.439  -2.272  0.00  0.00      C2   H
ATOM   4219 HG23 ILE B  37      32.788  16.197  -1.396  0.00  0.00      C2   H
ATOM   4220 HD11 ILE B  37      31.642  19.745  -3.374  0.00  0.00      C2   H
ATOM   4221 HD12 ILE B  37      32.825  18.740  -4.365  0.00  0.00      C2   H
ATOM   4222 HD13 ILE B  37      31.478  18.010  -3.451  0.00  0.00      C2   H
ATOM   4223  N   ASP B  38      34.684  18.485   0.836  0.00  0.00      C2   N
ATOM   4224  CA  ASP B  38      34.247  18.511   2.244  0.00  0.00      C2   C
ATOM   4225  C   ASP B  38      32.802  17.963   2.293  0.00  0.00      C2   C
ATOM   4226  O   ASP B  38      32.074  18.111   1.291  0.00  0.00      C2   O
ATOM   4227  CB  ASP B  38      34.467  19.945   2.820  0.00  0.00      C2   C
ATOM   4228  CG  ASP B  38      33.631  21.029   2.115  0.00  0.00      C2   C
ATOM   4229  OD1 ASP B  38      33.408  22.009   2.831  0.00  0.00      C2   O
ATOM   4230  OD2 ASP B  38      33.400  21.027   0.864  0.00  0.00      C2   O
ATOM   4231  H   ASP B  38      34.627  19.366   0.346  0.00  0.00      C2   H
ATOM   4232  HA  ASP B  38      34.908  17.785   2.718  0.00  0.00      C2   H
ATOM   4233  HB3 ASP B  38      35.510  20.252   2.737  0.00  0.00      C2   H
ATOM   4234  HB2 ASP B  38      34.174  19.961   3.869  0.00  0.00      C2   H
ATOM   4235  N   PRO B  39      32.419  17.335   3.421  0.00  0.00      C2   N
ATOM   4236  CA  PRO B  39      31.127  16.699   3.586  0.00  0.00      C2   C
ATOM   4237  C   PRO B  39      30.037  17.755   3.743  0.00  0.00      C2   C
ATOM   4238  O   PRO B  39      30.231  18.646   4.560  0.00  0.00      C2   O
ATOM   4239  CB  PRO B  39      31.215  15.811   4.920  0.00  0.00      C2   C
ATOM   4240  CG  PRO B  39      32.364  16.316   5.673  0.00  0.00      C2   C
ATOM   4241  CD  PRO B  39      33.277  17.088   4.623  0.00  0.00      C2   C
ATOM   4242  HA  PRO B  39      30.921  16.040   2.742  0.00  0.00      C2   H
ATOM   4243  HB3 PRO B  39      31.426  14.777   4.645  0.00  0.00      C2   H
ATOM   4244  HB2 PRO B  39      30.272  15.903   5.459  0.00  0.00      C2   H
ATOM   4245  HG3 PRO B  39      32.852  15.575   6.306  0.00  0.00      C2   H
ATOM   4246  HG2 PRO B  39      31.886  17.086   6.279  0.00  0.00      C2   H
ATOM   4247  HD2 PRO B  39      33.801  18.016   4.853  0.00  0.00      C2   H
ATOM   4248  HD3 PRO B  39      34.114  16.410   4.459  0.00  0.00      C2   H
ATOM   4249  N   VAL B  40      28.896  17.534   3.115  0.00  0.00      C2   N
ATOM   4250  CA  VAL B  40      27.756  18.398   3.206  0.00  0.00      C2   C
ATOM   4251  C   VAL B  40      26.975  18.424   4.640  0.00  0.00      C2   C
ATOM   4252  O   VAL B  40      26.299  19.392   4.938  0.00  0.00      C2   O
ATOM   4253  CB  VAL B  40      26.602  18.176   2.144  0.00  0.00      C2   C
ATOM   4254  CG1 VAL B  40      27.094  18.570   0.712  0.00  0.00      C2   C
ATOM   4255  CG2 VAL B  40      26.069  16.720   2.057  0.00  0.00      C2   C
ATOM   4256  H   VAL B  40      28.773  16.751   2.490  0.00  0.00      C2   H
ATOM   4257  HA  VAL B  40      28.235  19.375   3.150  0.00  0.00      C2   H
ATOM   4258  HB  VAL B  40      25.790  18.836   2.448  0.00  0.00      C2   H
ATOM   4259 HG11 VAL B  40      27.816  19.383   0.780  0.00  0.00      C2   H
ATOM   4260 HG12 VAL B  40      27.593  17.755   0.187  0.00  0.00      C2   H
ATOM   4261 HG13 VAL B  40      26.234  18.851   0.103  0.00  0.00      C2   H
ATOM   4262 HG21 VAL B  40      26.814  15.927   1.988  0.00  0.00      C2   H
ATOM   4263 HG22 VAL B  40      25.537  16.460   2.972  0.00  0.00      C2   H
ATOM   4264 HG23 VAL B  40      25.461  16.565   1.166  0.00  0.00      C2   H
ATOM   4265  N   GLY B  41      27.207  17.378   5.458  0.00  0.00      C2   N
ATOM   4266  CA  GLY B  41      26.675  17.097   6.783  0.00  0.00      C2   C
ATOM   4267  C   GLY B  41      25.557  16.069   6.583  0.00  0.00      C2   C
ATOM   4268  O   GLY B  41      25.331  15.533   5.521  0.00  0.00      C2   O
ATOM   4269  H   GLY B  41      27.722  16.630   5.016  0.00  0.00      C2   H
ATOM   4270  HA3 GLY B  41      26.207  17.938   7.294  0.00  0.00      C2   H
ATOM   4271  HA2 GLY B  41      27.390  16.815   7.556  0.00  0.00      C2   H
ATOM   4272  N   ARG B  42      24.710  15.933   7.635  0.00  0.00      C2   N
ATOM   4273  CA  ARG B  42      23.535  15.100   7.634  0.00  0.00      C2   C
ATOM   4274  C   ARG B  42      22.287  15.968   7.362  0.00  0.00      C2   C
ATOM   4275  O   ARG B  42      21.972  16.857   8.181  0.00  0.00      C2   O
ATOM   4276  CB  ARG B  42      23.405  14.386   8.965  0.00  0.00      C2   C
ATOM   4277  CG  ARG B  42      22.324  13.288   8.864  0.00  0.00      C2   C
ATOM   4278  CD  ARG B  42      22.271  12.479  10.174  0.00  0.00      C2   C
ATOM   4279  NE  ARG B  42      21.588  13.289  11.116  0.00  0.00      C2   N
ATOM   4280  CZ  ARG B  42      20.350  13.307  11.563  0.00  0.00      C2   C
ATOM   4281  NH1 ARG B  42      19.464  12.436  11.050  0.00  0.00      C2   N
ATOM   4282  NH2 ARG B  42      19.986  14.248  12.411  0.00  0.00      C2   N
ATOM   4283  H   ARG B  42      24.840  16.475   8.477  0.00  0.00      C2   H
ATOM   4284  HA  ARG B  42      23.721  14.312   6.904  0.00  0.00      C2   H
ATOM   4285  HB3 ARG B  42      23.210  15.110   9.757  0.00  0.00      C2   H
ATOM   4286  HB2 ARG B  42      24.306  13.861   9.282  0.00  0.00      C2   H
ATOM   4287  HG3 ARG B  42      22.486  12.518   8.109  0.00  0.00      C2   H
ATOM   4288  HG2 ARG B  42      21.391  13.794   8.615  0.00  0.00      C2   H
ATOM   4289  HD3 ARG B  42      23.226  12.252  10.648  0.00  0.00      C2   H
ATOM   4290  HD2 ARG B  42      21.737  11.539  10.037  0.00  0.00      C2   H
ATOM   4291  HE  ARG B  42      22.249  13.920  11.545  0.00  0.00      C2   H
ATOM   4292 HH12 ARG B  42      18.492  12.370  11.317  0.00  0.00      C2   H
ATOM   4293 HH11 ARG B  42      19.731  11.681  10.436  0.00  0.00      C2   H
ATOM   4294 HH22 ARG B  42      19.027  14.229  12.727  0.00  0.00      C2   H
ATOM   4295 HH21 ARG B  42      20.611  15.026  12.569  0.00  0.00      C2   H
ATOM   4296  N   ILE B  43      21.675  15.853   6.206  0.00  0.00      C2   N
ATOM   4297  CA  ILE B  43      20.640  16.757   5.719  0.00  0.00      C2   C
ATOM   4298  C   ILE B  43      19.318  16.370   6.373  0.00  0.00      C2   C
ATOM   4299  O   ILE B  43      18.842  15.267   6.145  0.00  0.00      C2   O
ATOM   4300  CB  ILE B  43      20.482  16.795   4.169  0.00  0.00      C2   C
ATOM   4301  CG1 ILE B  43      21.942  16.715   3.471  0.00  0.00      C2   C
ATOM   4302  CG2 ILE B  43      19.715  17.995   3.623  0.00  0.00      C2   C
ATOM   4303  CD1 ILE B  43      22.843  17.887   3.913  0.00  0.00      C2   C
ATOM   4304  H   ILE B  43      21.869  15.068   5.601  0.00  0.00      C2   H
ATOM   4305  HA  ILE B  43      20.911  17.724   6.143  0.00  0.00      C2   H
ATOM   4306  HB  ILE B  43      20.047  15.875   3.778  0.00  0.00      C2   H
ATOM   4307 HG13 ILE B  43      21.830  16.709   2.387  0.00  0.00      C2   H
ATOM   4308 HG12 ILE B  43      22.304  15.718   3.720  0.00  0.00      C2   H
ATOM   4309 HG21 ILE B  43      18.930  18.289   4.320  0.00  0.00      C2   H
ATOM   4310 HG22 ILE B  43      20.415  18.815   3.460  0.00  0.00      C2   H
ATOM   4311 HG23 ILE B  43      19.370  17.827   2.602  0.00  0.00      C2   H
ATOM   4312 HD11 ILE B  43      22.407  18.885   3.871  0.00  0.00      C2   H
ATOM   4313 HD12 ILE B  43      23.264  17.714   4.904  0.00  0.00      C2   H
ATOM   4314 HD13 ILE B  43      23.625  18.114   3.188  0.00  0.00      C2   H
ATOM   4315  N   GLN B  44      18.935  17.166   7.351  0.00  0.00      C2   N
ATOM   4316  CA  GLN B  44      17.927  17.061   8.339  0.00  0.00      C2   C
ATOM   4317  C   GLN B  44      16.549  17.126   7.675  0.00  0.00      C2   C
ATOM   4318  O   GLN B  44      15.719  18.004   8.011  0.00  0.00      C2   O
ATOM   4319  CB  GLN B  44      17.971  18.235   9.322  0.00  0.00      C2   C
ATOM   4320  CG  GLN B  44      19.315  18.575  10.076  0.00  0.00      C2   C
ATOM   4321  CD  GLN B  44      19.846  17.426  10.940  0.00  0.00      C2   C
ATOM   4322  OE1 GLN B  44      19.163  16.985  11.791  0.00  0.00      C2   O
ATOM   4323  NE2 GLN B  44      21.015  16.899  10.594  0.00  0.00      C2   N
ATOM   4324  H   GLN B  44      19.407  18.059   7.338  0.00  0.00      C2   H
ATOM   4325  HA  GLN B  44      18.044  16.104   8.847  0.00  0.00      C2   H
ATOM   4326  HB3 GLN B  44      17.199  18.279  10.090  0.00  0.00      C2   H
ATOM   4327  HB2 GLN B  44      17.753  19.177   8.819  0.00  0.00      C2   H
ATOM   4328  HG3 GLN B  44      19.412  19.522  10.607  0.00  0.00      C2   H
ATOM   4329  HG2 GLN B  44      20.008  18.667   9.239  0.00  0.00      C2   H
ATOM   4330 HE22 GLN B  44      21.500  16.241  11.189  0.00  0.00      C2   H
ATOM   4331 HE21 GLN B  44      21.233  16.958   9.610  0.00  0.00      C2   H
ATOM   4332  N   MET B  45      16.271  16.201   6.734  0.00  0.00      C2   N
ATOM   4333  CA  MET B  45      14.980  16.057   6.050  0.00  0.00      C2   C
ATOM   4334  C   MET B  45      13.833  15.950   7.118  0.00  0.00      C2   C
ATOM   4335  O   MET B  45      13.732  14.963   7.903  0.00  0.00      C2   O
ATOM   4336  CB  MET B  45      15.075  14.827   5.052  0.00  0.00      C2   C
ATOM   4337  CG  MET B  45      16.180  15.014   3.981  0.00  0.00      C2   C
ATOM   4338  SD  MET B  45      16.118  16.552   2.999  0.00  0.00      C2   S
ATOM   4339  CE  MET B  45      14.528  16.374   2.048  0.00  0.00      C2   C
ATOM   4340  H   MET B  45      17.069  15.614   6.541  0.00  0.00      C2   H
ATOM   4341  HA  MET B  45      14.780  16.950   5.458  0.00  0.00      C2   H
ATOM   4342  HB3 MET B  45      14.139  14.448   4.644  0.00  0.00      C2   H
ATOM   4343  HB2 MET B  45      15.359  14.034   5.744  0.00  0.00      C2   H
ATOM   4344  HG3 MET B  45      16.276  14.254   3.206  0.00  0.00      C2   H
ATOM   4345  HG2 MET B  45      17.142  14.893   4.480  0.00  0.00      C2   H
ATOM   4346  HE1 MET B  45      14.547  15.637   1.245  0.00  0.00      C2   H
ATOM   4347  HE2 MET B  45      13.681  16.156   2.699  0.00  0.00      C2   H
ATOM   4348  HE3 MET B  45      14.303  17.313   1.542  0.00  0.00      C2   H
ATOM   4349  N   ARG B  46      12.893  16.888   7.010  0.00  0.00      C2   N
ATOM   4350  CA  ARG B  46      11.650  17.001   7.838  0.00  0.00      C2   C
ATOM   4351  C   ARG B  46      10.527  17.596   7.039  0.00  0.00      C2   C
ATOM   4352  O   ARG B  46      10.747  18.546   6.289  0.00  0.00      C2   O
ATOM   4353  CB  ARG B  46      11.870  17.619   9.226  0.00  0.00      C2   C
ATOM   4354  CG  ARG B  46      10.647  17.749  10.195  0.00  0.00      C2   C
ATOM   4355  CD  ARG B  46      11.054  18.072  11.622  0.00  0.00      C2   C
ATOM   4356  NE  ARG B  46      11.634  19.489  11.718  0.00  0.00      C2   N
ATOM   4357  CZ  ARG B  46      10.927  20.652  11.772  0.00  0.00      C2   C
ATOM   4358  NH1 ARG B  46       9.631  20.762  11.573  0.00  0.00      C2   N
ATOM   4359  NH2 ARG B  46      11.568  21.695  12.196  0.00  0.00      C2   N
ATOM   4360  H   ARG B  46      13.085  17.611   6.331  0.00  0.00      C2   H
ATOM   4361  HA  ARG B  46      11.416  15.963   8.075  0.00  0.00      C2   H
ATOM   4362  HB3 ARG B  46      12.192  18.644   9.045  0.00  0.00      C2   H
ATOM   4363  HB2 ARG B  46      12.642  17.022   9.711  0.00  0.00      C2   H
ATOM   4364  HG3 ARG B  46      10.011  16.865  10.242  0.00  0.00      C2   H
ATOM   4365  HG2 ARG B  46       9.941  18.549   9.973  0.00  0.00      C2   H
ATOM   4366  HD3 ARG B  46      12.021  17.591  11.773  0.00  0.00      C2   H
ATOM   4367  HD2 ARG B  46      10.570  17.701  12.526  0.00  0.00      C2   H
ATOM   4368  HE  ARG B  46      12.627  19.485  11.538  0.00  0.00      C2   H
ATOM   4369 HH12 ARG B  46       9.238  21.684  11.449  0.00  0.00      C2   H
ATOM   4370 HH11 ARG B  46       9.093  19.913  11.676  0.00  0.00      C2   H
ATOM   4371 HH22 ARG B  46      11.101  22.574  12.366  0.00  0.00      C2   H
ATOM   4372 HH21 ARG B  46      12.573  21.705  12.300  0.00  0.00      C2   H
ATOM   4373  N   THR B  47       9.412  16.896   7.189  0.00  0.00      C2   N
ATOM   4374  CA  THR B  47       8.167  17.350   6.510  0.00  0.00      C2   C
ATOM   4375  C   THR B  47       7.707  18.685   7.114  0.00  0.00      C2   C
ATOM   4376  O   THR B  47       7.544  18.788   8.365  0.00  0.00      C2   O
ATOM   4377  CB  THR B  47       6.945  16.364   6.631  0.00  0.00      C2   C
ATOM   4378  OG1 THR B  47       6.727  15.696   7.857  0.00  0.00      C2   O
ATOM   4379  CG2 THR B  47       7.094  15.284   5.624  0.00  0.00      C2   C
ATOM   4380  H   THR B  47       9.395  16.085   7.790  0.00  0.00      C2   H
ATOM   4381  HA  THR B  47       8.434  17.516   5.466  0.00  0.00      C2   H
ATOM   4382  HB  THR B  47       6.122  17.003   6.312  0.00  0.00      C2   H
ATOM   4383  HG1 THR B  47       6.409  16.336   8.498  0.00  0.00      C2   H
ATOM   4384 HG21 THR B  47       8.012  14.709   5.748  0.00  0.00      C2   H
ATOM   4385 HG22 THR B  47       6.293  14.545   5.633  0.00  0.00      C2   H
ATOM   4386 HG23 THR B  47       7.045  15.663   4.603  0.00  0.00      C2   H
ATOM   4387  N   ARG B  48       7.267  19.624   6.279  0.00  0.00      C2   N
ATOM   4388  CA  ARG B  48       6.682  20.897   6.700  0.00  0.00      C2   C
ATOM   4389  C   ARG B  48       5.210  20.961   6.314  0.00  0.00      C2   C
ATOM   4390  O   ARG B  48       4.498  21.781   6.880  0.00  0.00      C2   O
ATOM   4391  CB  ARG B  48       7.507  22.038   6.124  0.00  0.00      C2   C
ATOM   4392  CG  ARG B  48       8.854  22.150   6.884  0.00  0.00      C2   C
ATOM   4393  CD  ARG B  48       9.509  23.545   6.886  0.00  0.00      C2   C
ATOM   4394  NE  ARG B  48      10.844  23.598   7.517  0.00  0.00      C2   N
ATOM   4395  CZ  ARG B  48      11.492  24.686   7.946  0.00  0.00      C2   C
ATOM   4396  NH1 ARG B  48      10.976  25.880   7.775  0.00  0.00      C2   N
ATOM   4397  NH2 ARG B  48      12.679  24.581   8.469  0.00  0.00      C2   N
ATOM   4398  H   ARG B  48       7.247  19.458   5.283  0.00  0.00      C2   H
ATOM   4399  HA  ARG B  48       6.560  21.015   7.776  0.00  0.00      C2   H
ATOM   4400  HB3 ARG B  48       6.991  22.927   6.487  0.00  0.00      C2   H
ATOM   4401  HB2 ARG B  48       7.548  22.089   5.036  0.00  0.00      C2   H
ATOM   4402  HG3 ARG B  48       9.584  21.463   6.457  0.00  0.00      C2   H
ATOM   4403  HG2 ARG B  48       8.663  21.991   7.946  0.00  0.00      C2   H
ATOM   4404  HD3 ARG B  48       8.794  24.123   7.472  0.00  0.00      C2   H
ATOM   4405  HD2 ARG B  48       9.540  24.024   5.907  0.00  0.00      C2   H
ATOM   4406  HE  ARG B  48      11.276  22.699   7.672  0.00  0.00      C2   H
ATOM   4407 HH12 ARG B  48      11.501  26.668   8.127  0.00  0.00      C2   H
ATOM   4408 HH11 ARG B  48      10.137  26.074   7.247  0.00  0.00      C2   H
ATOM   4409 HH22 ARG B  48      13.144  25.446   8.704  0.00  0.00      C2   H
ATOM   4410 HH21 ARG B  48      13.085  23.711   8.783  0.00  0.00      C2   H
ATOM   4411  N   ARG B  49       4.755  20.139   5.371  0.00  0.00      C2   N
ATOM   4412  CA  ARG B  49       3.313  19.798   5.222  0.00  0.00      C2   C
ATOM   4413  C   ARG B  49       3.177  18.241   5.026  0.00  0.00      C2   C
ATOM   4414  O   ARG B  49       3.937  17.677   4.236  0.00  0.00      C2   O
ATOM   4415  CB  ARG B  49       2.667  20.579   4.048  0.00  0.00      C2   C
ATOM   4416  CG  ARG B  49       2.581  22.153   4.142  0.00  0.00      C2   C
ATOM   4417  CD  ARG B  49       1.735  22.683   5.310  0.00  0.00      C2   C
ATOM   4418  NE  ARG B  49       1.736  24.168   5.167  0.00  0.00      C2   N
ATOM   4419  CZ  ARG B  49       2.679  24.987   5.649  0.00  0.00      C2   C
ATOM   4420  NH1 ARG B  49       3.705  24.549   6.296  0.00  0.00      C2   N
ATOM   4421  NH2 ARG B  49       2.622  26.279   5.469  0.00  0.00      C2   N
ATOM   4422  H   ARG B  49       5.367  19.516   4.864  0.00  0.00      C2   H
ATOM   4423  HA  ARG B  49       2.749  20.077   6.112  0.00  0.00      C2   H
ATOM   4424  HB3 ARG B  49       1.655  20.180   3.971  0.00  0.00      C2   H
ATOM   4425  HB2 ARG B  49       3.172  20.211   3.156  0.00  0.00      C2   H
ATOM   4426  HG3 ARG B  49       1.990  22.555   3.319  0.00  0.00      C2   H
ATOM   4427  HG2 ARG B  49       3.592  22.560   4.147  0.00  0.00      C2   H
ATOM   4428  HD3 ARG B  49       2.206  22.347   6.234  0.00  0.00      C2   H
ATOM   4429  HD2 ARG B  49       0.708  22.320   5.349  0.00  0.00      C2   H
ATOM   4430  HE  ARG B  49       1.057  24.587   4.548  0.00  0.00      C2   H
ATOM   4431 HH12 ARG B  49       4.260  25.195   6.838  0.00  0.00      C2   H
ATOM   4432 HH11 ARG B  49       3.855  23.582   6.545  0.00  0.00      C2   H
ATOM   4433 HH22 ARG B  49       3.478  26.784   5.648  0.00  0.00      C2   H
ATOM   4434 HH21 ARG B  49       1.849  26.860   5.177  0.00  0.00      C2   H
ATOM   4435  N   THR B  50       2.103  17.676   5.559  0.00  0.00      C2   N
ATOM   4436  CA  THR B  50       1.808  16.236   5.498  0.00  0.00      C2   C
ATOM   4437  C   THR B  50       0.287  16.308   5.258  0.00  0.00      C2   C
ATOM   4438  O   THR B  50      -0.423  16.457   6.267  0.00  0.00      C2   O
ATOM   4439  CB  THR B  50       2.168  15.591   6.867  0.00  0.00      C2   C
ATOM   4440  OG1 THR B  50       3.555  15.690   7.014  0.00  0.00      C2   O
ATOM   4441  CG2 THR B  50       1.811  14.085   6.926  0.00  0.00      C2   C
ATOM   4442  H   THR B  50       1.513  18.115   6.253  0.00  0.00      C2   H
ATOM   4443  HA  THR B  50       2.196  15.772   4.591  0.00  0.00      C2   H
ATOM   4444  HB  THR B  50       1.693  16.211   7.627  0.00  0.00      C2   H
ATOM   4445  HG1 THR B  50       3.834  16.506   7.435  0.00  0.00      C2   H
ATOM   4446 HG21 THR B  50       2.594  13.480   6.468  0.00  0.00      C2   H
ATOM   4447 HG22 THR B  50       1.664  13.785   7.963  0.00  0.00      C2   H
ATOM   4448 HG23 THR B  50       0.943  13.949   6.281  0.00  0.00      C2   H
ATOM   4449  N   LEU B  51      -0.142  16.204   3.979  0.00  0.00      C2   N
ATOM   4450  CA  LEU B  51      -1.425  16.561   3.469  0.00  0.00      C2   C
ATOM   4451  C   LEU B  51      -2.160  15.258   2.922  0.00  0.00      C2   C
ATOM   4452  O   LEU B  51      -1.530  14.471   2.261  0.00  0.00      C2   O
ATOM   4453  CB  LEU B  51      -1.338  17.622   2.369  0.00  0.00      C2   C
ATOM   4454  CG  LEU B  51      -0.497  18.892   2.667  0.00  0.00      C2   C
ATOM   4455  CD1 LEU B  51      -0.261  19.732   1.366  0.00  0.00      C2   C
ATOM   4456  CD2 LEU B  51      -1.216  19.690   3.876  0.00  0.00      C2   C
ATOM   4457  H   LEU B  51       0.529  15.944   3.270  0.00  0.00      C2   H
ATOM   4458  HA  LEU B  51      -1.977  17.102   4.237  0.00  0.00      C2   H
ATOM   4459  HB3 LEU B  51      -2.340  17.948   2.092  0.00  0.00      C2   H
ATOM   4460  HB2 LEU B  51      -0.856  17.164   1.505  0.00  0.00      C2   H
ATOM   4461  HG  LEU B  51       0.517  18.679   3.006  0.00  0.00      C2   H
ATOM   4462 HD11 LEU B  51      -0.803  19.181   0.597  0.00  0.00      C2   H
ATOM   4463 HD12 LEU B  51      -0.649  20.751   1.360  0.00  0.00      C2   H
ATOM   4464 HD13 LEU B  51       0.794  19.859   1.122  0.00  0.00      C2   H
ATOM   4465 HD21 LEU B  51      -2.178  20.105   3.572  0.00  0.00      C2   H
ATOM   4466 HD22 LEU B  51      -1.439  18.965   4.658  0.00  0.00      C2   H
ATOM   4467 HD23 LEU B  51      -0.591  20.482   4.289  0.00  0.00      C2   H
ATOM   4468  N   ARG B  52      -3.490  15.193   3.056  0.00  0.00      C2   N
ATOM   4469  CA  ARG B  52      -4.259  14.072   2.566  0.00  0.00      C2   C
ATOM   4470  C   ARG B  52      -5.549  14.635   1.933  0.00  0.00      C2   C
ATOM   4471  O   ARG B  52      -6.581  14.641   2.637  0.00  0.00      C2   O
ATOM   4472  CB  ARG B  52      -4.401  13.083   3.702  0.00  0.00      C2   C
ATOM   4473  CG  ARG B  52      -5.134  11.715   3.407  0.00  0.00      C2   C
ATOM   4474  CD  ARG B  52      -5.360  10.846   4.662  0.00  0.00      C2   C
ATOM   4475  NE  ARG B  52      -6.375  11.486   5.502  0.00  0.00      C2   N
ATOM   4476  CZ  ARG B  52      -7.729  11.467   5.310  0.00  0.00      C2   C
ATOM   4477  NH1 ARG B  52      -8.287  10.742   4.297  0.00  0.00      C2   N
ATOM   4478  NH2 ARG B  52      -8.563  12.183   6.069  0.00  0.00      C2   N
ATOM   4479  H   ARG B  52      -3.982  16.012   3.384  0.00  0.00      C2   H
ATOM   4480  HA  ARG B  52      -3.764  13.535   1.757  0.00  0.00      C2   H
ATOM   4481  HB3 ARG B  52      -4.800  13.574   4.590  0.00  0.00      C2   H
ATOM   4482  HB2 ARG B  52      -3.431  12.695   4.012  0.00  0.00      C2   H
ATOM   4483  HG3 ARG B  52      -4.677  11.218   2.551  0.00  0.00      C2   H
ATOM   4484  HG2 ARG B  52      -6.146  12.001   3.121  0.00  0.00      C2   H
ATOM   4485  HD3 ARG B  52      -4.410  10.937   5.189  0.00  0.00      C2   H
ATOM   4486  HD2 ARG B  52      -5.457   9.787   4.423  0.00  0.00      C2   H
ATOM   4487  HE  ARG B  52      -6.054  11.832   6.395  0.00  0.00      C2   H
ATOM   4488 HH12 ARG B  52      -9.270  10.698   4.068  0.00  0.00      C2   H
ATOM   4489 HH11 ARG B  52      -7.641  10.174   3.769  0.00  0.00      C2   H
ATOM   4490 HH22 ARG B  52      -9.501  12.347   5.733  0.00  0.00      C2   H
ATOM   4491 HH21 ARG B  52      -8.173  12.666   6.865  0.00  0.00      C2   H
ATOM   4492  N   GLY B  53      -5.282  15.223   0.761  0.00  0.00      C2   N
ATOM   4493  CA  GLY B  53      -6.473  15.654  -0.002  0.00  0.00      C2   C
ATOM   4494  C   GLY B  53      -7.053  14.501  -0.880  0.00  0.00      C2   C
ATOM   4495  O   GLY B  53      -8.194  14.687  -1.319  0.00  0.00      C2   O
ATOM   4496  H   GLY B  53      -4.345  15.309   0.395  0.00  0.00      C2   H
ATOM   4497  HA3 GLY B  53      -6.217  16.399  -0.756  0.00  0.00      C2   H
ATOM   4498  HA2 GLY B  53      -7.303  15.923   0.652  0.00  0.00      C2   H
ATOM   4499  N   HIS B  54      -6.334  13.393  -0.994  0.00  0.00      C2   N
ATOM   4500  CA  HIS B  54      -6.762  12.194  -1.789  0.00  0.00      C2   C
ATOM   4501  C   HIS B  54      -7.320  11.172  -0.845  0.00  0.00      C2   C
ATOM   4502  O   HIS B  54      -7.039  11.278   0.325  0.00  0.00      C2   O
ATOM   4503  CB  HIS B  54      -5.670  11.701  -2.760  0.00  0.00      C2   C
ATOM   4504  CG  HIS B  54      -5.148  12.721  -3.757  0.00  0.00      C2   C
ATOM   4505  ND1 HIS B  54      -5.959  13.504  -4.616  0.00  0.00      C2   N
ATOM   4506  CD2 HIS B  54      -3.940  13.292  -3.904  0.00  0.00      C2   C
ATOM   4507  CE1 HIS B  54      -5.213  14.409  -5.272  0.00  0.00      C2   C
ATOM   4508  NE2 HIS B  54      -3.963  14.374  -4.843  0.00  0.00      C2   N
ATOM   4509  H   HIS B  54      -5.365  13.356  -0.715  0.00  0.00      C2   H
ATOM   4510  HA  HIS B  54      -7.605  12.461  -2.426  0.00  0.00      C2   H
ATOM   4511  HB3 HIS B  54      -6.099  10.889  -3.346  0.00  0.00      C2   H
ATOM   4512  HB2 HIS B  54      -4.832  11.229  -2.248  0.00  0.00      C2   H
ATOM   4513  HD1 HIS B  54      -6.968  13.495  -4.561  0.00  0.00      C2   H
ATOM   4514  HD2 HIS B  54      -3.057  13.053  -3.330  0.00  0.00      C2   H
ATOM   4515  HE1 HIS B  54      -5.525  15.199  -5.940  0.00  0.00      C2   H
ATOM   4516  N   LEU B  55      -8.067  10.228  -1.436  0.00  0.00      C2   N
ATOM   4517  CA  LEU B  55      -8.452   8.964  -0.806  0.00  0.00      C2   C
ATOM   4518  C   LEU B  55      -7.686   7.824  -1.522  0.00  0.00      C2   C
ATOM   4519  O   LEU B  55      -7.582   6.741  -0.964  0.00  0.00      C2   O
ATOM   4520  CB  LEU B  55      -9.984   8.644  -0.961  0.00  0.00      C2   C
ATOM   4521  CG  LEU B  55     -10.883   9.489  -0.029  0.00  0.00      C2   C
ATOM   4522  CD1 LEU B  55     -12.375   9.308  -0.340  0.00  0.00      C2   C
ATOM   4523  CD2 LEU B  55     -10.599   9.304   1.469  0.00  0.00      C2   C
ATOM   4524  H   LEU B  55      -8.244  10.222  -2.431  0.00  0.00      C2   H
ATOM   4525  HA  LEU B  55      -8.077   8.985   0.217  0.00  0.00      C2   H
ATOM   4526  HB3 LEU B  55     -10.194   7.605  -0.709  0.00  0.00      C2   H
ATOM   4527  HB2 LEU B  55     -10.265   8.781  -2.005  0.00  0.00      C2   H
ATOM   4528  HG  LEU B  55     -10.567  10.516  -0.215  0.00  0.00      C2   H
ATOM   4529 HD11 LEU B  55     -12.675  10.195  -0.899  0.00  0.00      C2   H
ATOM   4530 HD12 LEU B  55     -12.596   8.516  -1.056  0.00  0.00      C2   H
ATOM   4531 HD13 LEU B  55     -12.941   9.182   0.582  0.00  0.00      C2   H
ATOM   4532 HD21 LEU B  55      -9.902  10.073   1.801  0.00  0.00      C2   H
ATOM   4533 HD22 LEU B  55     -11.443   9.375   2.155  0.00  0.00      C2   H
ATOM   4534 HD23 LEU B  55     -10.120   8.329   1.557  0.00  0.00      C2   H
ATOM   4535  N   ALA B  56      -7.195   8.131  -2.785  0.00  0.00      C2   N
ATOM   4536  CA  ALA B  56      -6.543   7.196  -3.721  0.00  0.00      C2   C
ATOM   4537  C   ALA B  56      -4.992   7.309  -3.694  0.00  0.00      C2   C
ATOM   4538  O   ALA B  56      -4.436   8.323  -3.237  0.00  0.00      C2   O
ATOM   4539  CB  ALA B  56      -7.183   7.399  -5.112  0.00  0.00      C2   C
ATOM   4540  H   ALA B  56      -7.608   8.990  -3.119  0.00  0.00      C2   H
ATOM   4541  HA  ALA B  56      -6.832   6.155  -3.577  0.00  0.00      C2   H
ATOM   4542  HB1 ALA B  56      -8.058   6.760  -5.232  0.00  0.00      C2   H
ATOM   4543  HB2 ALA B  56      -7.229   8.454  -5.382  0.00  0.00      C2   H
ATOM   4544  HB3 ALA B  56      -6.514   7.115  -5.924  0.00  0.00      C2   H
ATOM   4545  N   LYS B  57      -4.389   6.267  -4.295  0.00  0.00      C2   N
ATOM   4546  CA  LYS B  57      -3.008   6.258  -4.664  0.00  0.00      C2   C
ATOM   4547  C   LYS B  57      -2.644   7.433  -5.598  0.00  0.00      C2   C
ATOM   4548  O   LYS B  57      -3.303   7.567  -6.671  0.00  0.00      C2   O
ATOM   4549  CB  LYS B  57      -2.686   5.037  -5.506  0.00  0.00      C2   C
ATOM   4550  CG  LYS B  57      -2.927   3.765  -4.682  0.00  0.00      C2   C
ATOM   4551  CD  LYS B  57      -2.501   2.435  -5.311  0.00  0.00      C2   C
ATOM   4552  CE  LYS B  57      -2.502   1.210  -4.331  0.00  0.00      C2   C
ATOM   4553  NZ  LYS B  57      -2.083  -0.073  -5.013  0.00  0.00      C2   N
ATOM   4554  H   LYS B  57      -4.872   5.548  -4.815  0.00  0.00      C2   H
ATOM   4555  HA  LYS B  57      -2.415   6.315  -3.751  0.00  0.00      C2   H
ATOM   4556  HB3 LYS B  57      -1.628   5.118  -5.755  0.00  0.00      C2   H
ATOM   4557  HB2 LYS B  57      -3.344   4.955  -6.372  0.00  0.00      C2   H
ATOM   4558  HG3 LYS B  57      -3.982   3.634  -4.441  0.00  0.00      C2   H
ATOM   4559  HG2 LYS B  57      -2.404   3.892  -3.734  0.00  0.00      C2   H
ATOM   4560  HD3 LYS B  57      -1.506   2.447  -5.757  0.00  0.00      C2   H
ATOM   4561  HD2 LYS B  57      -3.188   2.308  -6.148  0.00  0.00      C2   H
ATOM   4562  HE3 LYS B  57      -3.567   1.233  -4.099  0.00  0.00      C2   H
ATOM   4563  HE2 LYS B  57      -1.844   1.449  -3.496  0.00  0.00      C2   H
ATOM   4564  HZ1 LYS B  57      -1.913  -0.799  -4.331  0.00  0.00      C2   H
ATOM   4565  HZ2 LYS B  57      -2.763  -0.368  -5.699  0.00  0.00      C2   H
ATOM   4566  HZ3 LYS B  57      -1.250   0.044  -5.572  0.00  0.00      C2   H
ATOM   4567  N   ILE B  58      -1.694   8.253  -5.189  0.00  0.00      C2   N
ATOM   4568  CA  ILE B  58      -1.059   9.245  -6.040  0.00  0.00      C2   C
ATOM   4569  C   ILE B  58      -0.320   8.572  -7.257  0.00  0.00      C2   C
ATOM   4570  O   ILE B  58       0.565   7.711  -7.018  0.00  0.00      C2   O
ATOM   4571  CB  ILE B  58      -0.130  10.216  -5.308  0.00  0.00      C2   C
ATOM   4572  CG1 ILE B  58      -0.912  11.173  -4.420  0.00  0.00      C2   C
ATOM   4573  CG2 ILE B  58       0.878  11.018  -6.199  0.00  0.00      C2   C
ATOM   4574  CD1 ILE B  58      -0.184  11.852  -3.301  0.00  0.00      C2   C
ATOM   4575  H   ILE B  58      -1.207   8.007  -4.339  0.00  0.00      C2   H
ATOM   4576  HA  ILE B  58      -1.931   9.766  -6.434  0.00  0.00      C2   H
ATOM   4577  HB  ILE B  58       0.442   9.613  -4.603  0.00  0.00      C2   H
ATOM   4578 HG13 ILE B  58      -1.738  10.728  -3.865  0.00  0.00      C2   H
ATOM   4579 HG12 ILE B  58      -1.375  11.966  -5.008  0.00  0.00      C2   H
ATOM   4580 HG21 ILE B  58       1.276  11.814  -5.569  0.00  0.00      C2   H
ATOM   4581 HG22 ILE B  58       1.690  10.411  -6.598  0.00  0.00      C2   H
ATOM   4582 HG23 ILE B  58       0.282  11.414  -7.021  0.00  0.00      C2   H
ATOM   4583 HD11 ILE B  58       0.886  11.793  -3.503  0.00  0.00      C2   H
ATOM   4584 HD12 ILE B  58      -0.336  12.929  -3.369  0.00  0.00      C2   H
ATOM   4585 HD13 ILE B  58      -0.373  11.416  -2.321  0.00  0.00      C2   H
ATOM   4586  N   TYR B  59      -0.757   8.899  -8.487  0.00  0.00      C2   N
ATOM   4587  CA  TYR B  59      -0.172   8.400  -9.740  0.00  0.00      C2   C
ATOM   4588  C   TYR B  59       0.252   9.564 -10.704  0.00  0.00      C2   C
ATOM   4589  O   TYR B  59       0.693   9.299 -11.845  0.00  0.00      C2   O
ATOM   4590  CB  TYR B  59      -1.004   7.269 -10.371  0.00  0.00      C2   C
ATOM   4591  CG  TYR B  59      -0.589   5.862 -10.050  0.00  0.00      C2   C
ATOM   4592  CD1 TYR B  59      -0.968   5.294  -8.799  0.00  0.00      C2   C
ATOM   4593  CD2 TYR B  59       0.060   5.062 -11.016  0.00  0.00      C2   C
ATOM   4594  CE1 TYR B  59      -0.525   3.963  -8.485  0.00  0.00      C2   C
ATOM   4595  CE2 TYR B  59       0.509   3.767 -10.683  0.00  0.00      C2   C
ATOM   4596  CZ  TYR B  59       0.133   3.193  -9.453  0.00  0.00      C2   C
ATOM   4597  OH  TYR B  59       0.409   1.895  -9.215  0.00  0.00      C2   O
ATOM   4598  H   TYR B  59      -1.367   9.698  -8.581  0.00  0.00      C2   H
ATOM   4599  HA  TYR B  59       0.782   7.916  -9.528  0.00  0.00      C2   H
ATOM   4600  HB3 TYR B  59      -0.890   7.473 -11.435  0.00  0.00      C2   H
ATOM   4601  HB2 TYR B  59      -2.049   7.492 -10.152  0.00  0.00      C2   H
ATOM   4602  HD1 TYR B  59      -1.520   5.819  -8.033  0.00  0.00      C2   H
ATOM   4603  HD2 TYR B  59       0.185   5.334 -12.054  0.00  0.00      C2   H
ATOM   4604  HE1 TYR B  59      -0.871   3.576  -7.538  0.00  0.00      C2   H
ATOM   4605  HE2 TYR B  59       1.056   3.139 -11.370  0.00  0.00      C2   H
ATOM   4606  HH  TYR B  59      -0.048   1.559  -8.441  0.00  0.00      C2   H
ATOM   4607  N   ALA B  60       0.336  10.799 -10.136  0.00  0.00      C2   N
ATOM   4608  CA  ALA B  60       0.892  11.976 -10.777  0.00  0.00      C2   C
ATOM   4609  C   ALA B  60       1.016  13.180  -9.869  0.00  0.00      C2   C
ATOM   4610  O   ALA B  60       0.100  13.528  -9.110  0.00  0.00      C2   O
ATOM   4611  CB  ALA B  60       0.029  12.355 -11.980  0.00  0.00      C2   C
ATOM   4612  H   ALA B  60      -0.027  10.869  -9.196  0.00  0.00      C2   H
ATOM   4613  HA  ALA B  60       1.814  11.706 -11.291  0.00  0.00      C2   H
ATOM   4614  HB1 ALA B  60       0.357  13.268 -12.477  0.00  0.00      C2   H
ATOM   4615  HB2 ALA B  60       0.091  11.659 -12.817  0.00  0.00      C2   H
ATOM   4616  HB3 ALA B  60      -1.041  12.395 -11.777  0.00  0.00      C2   H
ATOM   4617  N   MET B  61       2.104  13.996 -10.110  0.00  0.00      C2   N
ATOM   4618  CA  MET B  61       2.232  15.353  -9.571  0.00  0.00      C2   C
ATOM   4619  C   MET B  61       3.213  16.172 -10.382  0.00  0.00      C2   C
ATOM   4620  O   MET B  61       4.164  15.583 -10.913  0.00  0.00      C2   O
ATOM   4621  CB  MET B  61       2.628  15.363  -8.077  0.00  0.00      C2   C
ATOM   4622  CG  MET B  61       3.776  14.401  -7.846  0.00  0.00      C2   C
ATOM   4623  SD  MET B  61       4.671  14.529  -6.294  0.00  0.00      C2   S
ATOM   4624  CE  MET B  61       5.974  15.731  -6.741  0.00  0.00      C2   C
ATOM   4625  H   MET B  61       2.694  13.889 -10.922  0.00  0.00      C2   H
ATOM   4626  HA  MET B  61       1.235  15.784  -9.663  0.00  0.00      C2   H
ATOM   4627  HB3 MET B  61       1.809  14.951  -7.488  0.00  0.00      C2   H
ATOM   4628  HB2 MET B  61       2.882  16.298  -7.578  0.00  0.00      C2   H
ATOM   4629  HG3 MET B  61       4.491  14.569  -8.652  0.00  0.00      C2   H
ATOM   4630  HG2 MET B  61       3.440  13.364  -7.826  0.00  0.00      C2   H
ATOM   4631  HE1 MET B  61       5.465  16.617  -7.119  0.00  0.00      C2   H
ATOM   4632  HE2 MET B  61       6.518  16.153  -5.895  0.00  0.00      C2   H
ATOM   4633  HE3 MET B  61       6.529  15.485  -7.646  0.00  0.00      C2   H
ATOM   4634  N   HIE B  62       3.051  17.463 -10.458  0.00  0.00      C2   N
ATOM   4635  CA  HIE B  62       3.842  18.430 -11.145  0.00  0.00      C2   C
ATOM   4636  C   HIE B  62       3.604  19.805 -10.434  0.00  0.00      C2   C
ATOM   4637  O   HIE B  62       2.483  20.206 -10.077  0.00  0.00      C2   O
ATOM   4638  CB  HIE B  62       3.541  18.516 -12.686  0.00  0.00      C2   C
ATOM   4639  CG  HIE B  62       4.776  18.238 -13.558  0.00  0.00      C2   C
ATOM   4640  ND1 HIE B  62       5.310  19.230 -14.388  0.00  0.00      C2   N
ATOM   4641  CD2 HIE B  62       5.419  17.052 -13.807  0.00  0.00      C2   C
ATOM   4642  CE1 HIE B  62       6.311  18.665 -14.980  0.00  0.00      C2   C
ATOM   4643  NE2 HIE B  62       6.343  17.324 -14.769  0.00  0.00      C2   N
ATOM   4644  H   HIE B  62       2.247  17.930 -10.064  0.00  0.00      C2   H
ATOM   4645  HA  HIE B  62       4.861  18.221 -10.821  0.00  0.00      C2   H
ATOM   4646  HB3 HIE B  62       3.179  19.510 -12.949  0.00  0.00      C2   H
ATOM   4647  HB2 HIE B  62       2.687  17.904 -12.975  0.00  0.00      C2   H
ATOM   4648  HD2 HIE B  62       5.182  16.024 -13.576  0.00  0.00      C2   H
ATOM   4649  HE1 HIE B  62       6.991  19.183 -15.641  0.00  0.00      C2   H
ATOM   4650  HE2 HIE B  62       6.978  16.728 -15.280  0.00  0.00      C2   H
ATOM   4651  N   TRP B  63       4.739  20.467 -10.140  0.00  0.00      C2   N
ATOM   4652  CA  TRP B  63       4.724  21.833  -9.663  0.00  0.00      C2   C
ATOM   4653  C   TRP B  63       4.771  22.835 -10.818  0.00  0.00      C2   C
ATOM   4654  O   TRP B  63       5.360  22.565 -11.871  0.00  0.00      C2   O
ATOM   4655  CB  TRP B  63       6.065  22.005  -8.868  0.00  0.00      C2   C
ATOM   4656  CG  TRP B  63       6.172  21.441  -7.450  0.00  0.00      C2   C
ATOM   4657  CD1 TRP B  63       6.820  20.279  -7.117  0.00  0.00      C2   C
ATOM   4658  CD2 TRP B  63       5.763  22.065  -6.173  0.00  0.00      C2   C
ATOM   4659  NE1 TRP B  63       6.632  20.089  -5.722  0.00  0.00      C2   N
ATOM   4660  CE2 TRP B  63       5.986  21.152  -5.145  0.00  0.00      C2   C
ATOM   4661  CE3 TRP B  63       5.233  23.259  -5.851  0.00  0.00      C2   C
ATOM   4662  CZ2 TRP B  63       5.549  21.426  -3.859  0.00  0.00      C2   C
ATOM   4663  CZ3 TRP B  63       4.812  23.624  -4.572  0.00  0.00      C2   C
ATOM   4664  CH2 TRP B  63       4.910  22.664  -3.531  0.00  0.00      C2   C
ATOM   4665  H   TRP B  63       5.595  20.128 -10.555  0.00  0.00      C2   H
ATOM   4666  HA  TRP B  63       3.860  21.986  -9.015  0.00  0.00      C2   H
ATOM   4667  HB3 TRP B  63       6.331  23.061  -8.831  0.00  0.00      C2   H
ATOM   4668  HB2 TRP B  63       6.901  21.592  -9.434  0.00  0.00      C2   H
ATOM   4669  HD1 TRP B  63       7.248  19.581  -7.821  0.00  0.00      C2   H
ATOM   4670  HE1 TRP B  63       7.015  19.409  -5.082  0.00  0.00      C2   H
ATOM   4671  HE3 TRP B  63       5.003  23.958  -6.642  0.00  0.00      C2   H
ATOM   4672  HZ2 TRP B  63       5.777  20.619  -3.178  0.00  0.00      C2   H
ATOM   4673  HZ3 TRP B  63       4.418  24.619  -4.429  0.00  0.00      C2   H
ATOM   4674  HH2 TRP B  63       4.552  22.750  -2.516  0.00  0.00      C2   H
ATOM   4675  N   GLY B  64       4.231  24.032 -10.551  0.00  0.00      C2   N
ATOM   4676  CA  GLY B  64       4.124  25.221 -11.448  0.00  0.00      C2   C
ATOM   4677  C   GLY B  64       5.465  26.044 -11.327  0.00  0.00      C2   C
ATOM   4678  O   GLY B  64       6.220  25.946 -10.349  0.00  0.00      C2   O
ATOM   4679  H   GLY B  64       3.773  24.124  -9.656  0.00  0.00      C2   H
ATOM   4680  HA3 GLY B  64       3.202  25.722 -11.154  0.00  0.00      C2   H
ATOM   4681  HA2 GLY B  64       3.902  24.926 -12.474  0.00  0.00      C2   H
ATOM   4682  N   THR B  65       5.759  26.773 -12.401  0.00  0.00      C2   N
ATOM   4683  CA  THR B  65       7.086  27.373 -12.590  0.00  0.00      C2   C
ATOM   4684  C   THR B  65       7.422  28.566 -11.696  0.00  0.00      C2   C
ATOM   4685  O   THR B  65       8.608  28.935 -11.529  0.00  0.00      C2   O
ATOM   4686  CB  THR B  65       7.349  27.667 -14.031  0.00  0.00      C2   C
ATOM   4687  OG1 THR B  65       6.289  28.472 -14.487  0.00  0.00      C2   O
ATOM   4688  CG2 THR B  65       7.395  26.446 -15.030  0.00  0.00      C2   C
ATOM   4689  H   THR B  65       5.183  26.728 -13.230  0.00  0.00      C2   H
ATOM   4690  HA  THR B  65       7.723  26.512 -12.388  0.00  0.00      C2   H
ATOM   4691  HB  THR B  65       8.244  28.285 -14.108  0.00  0.00      C2   H
ATOM   4692  HG1 THR B  65       6.444  29.384 -14.233  0.00  0.00      C2   H
ATOM   4693 HG21 THR B  65       8.214  25.766 -14.795  0.00  0.00      C2   H
ATOM   4694 HG22 THR B  65       6.478  25.863 -15.115  0.00  0.00      C2   H
ATOM   4695 HG23 THR B  65       7.668  26.791 -16.028  0.00  0.00      C2   H
ATOM   4696  N   ASP B  66       6.397  29.194 -11.084  0.00  0.00      C2   N
ATOM   4697  CA  ASP B  66       6.597  30.085  -9.931  0.00  0.00      C2   C
ATOM   4698  C   ASP B  66       6.612  29.337  -8.602  0.00  0.00      C2   C
ATOM   4699  O   ASP B  66       6.731  29.934  -7.504  0.00  0.00      C2   O
ATOM   4700  CB  ASP B  66       5.607  31.256  -9.977  0.00  0.00      C2   C
ATOM   4701  CG  ASP B  66       5.810  32.321 -11.073  0.00  0.00      C2   C
ATOM   4702  OD1 ASP B  66       4.939  33.184 -11.178  0.00  0.00      C2   O
ATOM   4703  OD2 ASP B  66       6.897  32.416 -11.644  0.00  0.00      C2   O
ATOM   4704  H   ASP B  66       5.481  28.957 -11.438  0.00  0.00      C2   H
ATOM   4705  HA  ASP B  66       7.602  30.507  -9.953  0.00  0.00      C2   H
ATOM   4706  HB3 ASP B  66       5.801  31.746  -9.023  0.00  0.00      C2   H
ATOM   4707  HB2 ASP B  66       4.590  30.882 -10.096  0.00  0.00      C2   H
ATOM   4708  N   SER B  67       6.545  28.004  -8.655  0.00  0.00      C2   N
ATOM   4709  CA  SER B  67       6.858  27.158  -7.517  0.00  0.00      C2   C
ATOM   4710  C   SER B  67       5.874  27.142  -6.341  0.00  0.00      C2   C
ATOM   4711  O   SER B  67       6.207  26.704  -5.223  0.00  0.00      C2   O
ATOM   4712  CB  SER B  67       8.286  27.396  -7.065  0.00  0.00      C2   C
ATOM   4713  OG  SER B  67       9.287  27.057  -8.119  0.00  0.00      C2   O
ATOM   4714  H   SER B  67       6.458  27.513  -9.533  0.00  0.00      C2   H
ATOM   4715  HA  SER B  67       6.868  26.113  -7.829  0.00  0.00      C2   H
ATOM   4716  HB3 SER B  67       8.527  26.835  -6.163  0.00  0.00      C2   H
ATOM   4717  HB2 SER B  67       8.457  28.413  -6.711  0.00  0.00      C2   H
ATOM   4718  HG  SER B  67       9.029  26.244  -8.559  0.00  0.00      C2   H
ATOM   4719  N   ARG B  68       4.629  27.584  -6.525  0.00  0.00      C2   N
ATOM   4720  CA  ARG B  68       3.641  27.729  -5.448  0.00  0.00      C2   C
ATOM   4721  C   ARG B  68       2.409  26.795  -5.784  0.00  0.00      C2   C
ATOM   4722  O   ARG B  68       1.988  25.972  -4.910  0.00  0.00      C2   O
ATOM   4723  CB  ARG B  68       3.418  29.241  -5.170  0.00  0.00      C2   C
ATOM   4724  CG  ARG B  68       1.987  29.534  -4.654  0.00  0.00      C2   C
ATOM   4725  CD  ARG B  68       1.709  31.031  -4.365  0.00  0.00      C2   C
ATOM   4726  NE  ARG B  68       0.444  31.160  -3.635  0.00  0.00      C2   N
ATOM   4727  CZ  ARG B  68       0.011  32.258  -3.059  0.00  0.00      C2   C
ATOM   4728  NH1 ARG B  68       0.573  33.402  -3.277  0.00  0.00      C2   N
ATOM   4729  NH2 ARG B  68      -1.115  32.154  -2.256  0.00  0.00      C2   N
ATOM   4730  H   ARG B  68       4.290  27.834  -7.442  0.00  0.00      C2   H
ATOM   4731  HA  ARG B  68       4.036  27.373  -4.496  0.00  0.00      C2   H
ATOM   4732  HB3 ARG B  68       3.616  29.868  -6.039  0.00  0.00      C2   H
ATOM   4733  HB2 ARG B  68       4.244  29.521  -4.515  0.00  0.00      C2   H
ATOM   4734  HG3 ARG B  68       1.718  28.832  -3.864  0.00  0.00      C2   H
ATOM   4735  HG2 ARG B  68       1.313  29.349  -5.491  0.00  0.00      C2   H
ATOM   4736  HD3 ARG B  68       1.631  31.498  -5.347  0.00  0.00      C2   H
ATOM   4737  HD2 ARG B  68       2.504  31.559  -3.838  0.00  0.00      C2   H
ATOM   4738  HE  ARG B  68       0.024  30.304  -3.300  0.00  0.00      C2   H
ATOM   4739 HH12 ARG B  68       0.508  34.232  -2.705  0.00  0.00      C2   H
ATOM   4740 HH11 ARG B  68       1.244  33.564  -4.014  0.00  0.00      C2   H
ATOM   4741 HH22 ARG B  68      -1.527  33.005  -1.901  0.00  0.00      C2   H
ATOM   4742 HH21 ARG B  68      -1.580  31.282  -2.051  0.00  0.00      C2   H
ATOM   4743  N   LEU B  69       1.923  26.865  -7.037  0.00  0.00      C2   N
ATOM   4744  CA  LEU B  69       0.854  25.999  -7.415  0.00  0.00      C2   C
ATOM   4745  C   LEU B  69       1.382  24.606  -7.836  0.00  0.00      C2   C
ATOM   4746  O   LEU B  69       2.435  24.582  -8.456  0.00  0.00      C2   O
ATOM   4747  CB  LEU B  69       0.071  26.673  -8.571  0.00  0.00      C2   C
ATOM   4748  CG  LEU B  69      -0.791  27.928  -8.179  0.00  0.00      C2   C
ATOM   4749  CD1 LEU B  69      -1.682  28.284  -9.362  0.00  0.00      C2   C
ATOM   4750  CD2 LEU B  69      -1.633  27.748  -6.961  0.00  0.00      C2   C
ATOM   4751  H   LEU B  69       2.307  27.633  -7.569  0.00  0.00      C2   H
ATOM   4752  HA  LEU B  69       0.166  25.871  -6.579  0.00  0.00      C2   H
ATOM   4753  HB3 LEU B  69      -0.651  25.998  -9.031  0.00  0.00      C2   H
ATOM   4754  HB2 LEU B  69       0.818  26.755  -9.361  0.00  0.00      C2   H
ATOM   4755  HG  LEU B  69      -0.146  28.778  -7.953  0.00  0.00      C2   H
ATOM   4756 HD11 LEU B  69      -2.709  27.984  -9.155  0.00  0.00      C2   H
ATOM   4757 HD12 LEU B  69      -1.611  29.352  -9.568  0.00  0.00      C2   H
ATOM   4758 HD13 LEU B  69      -1.327  27.889 -10.314  0.00  0.00      C2   H
ATOM   4759 HD21 LEU B  69      -2.663  28.055  -7.143  0.00  0.00      C2   H
ATOM   4760 HD22 LEU B  69      -1.787  26.681  -6.799  0.00  0.00      C2   H
ATOM   4761 HD23 LEU B  69      -1.152  28.291  -6.148  0.00  0.00      C2   H
ATOM   4762  N   LEU B  70       0.589  23.562  -7.523  0.00  0.00      C2   N
ATOM   4763  CA  LEU B  70       1.095  22.181  -7.474  0.00  0.00      C2   C
ATOM   4764  C   LEU B  70      -0.226  21.416  -7.922  0.00  0.00      C2   C
ATOM   4765  O   LEU B  70      -1.254  21.522  -7.213  0.00  0.00      C2   O
ATOM   4766  CB  LEU B  70       1.605  21.860  -6.145  0.00  0.00      C2   C
ATOM   4767  CG  LEU B  70       1.667  20.398  -5.706  0.00  0.00      C2   C
ATOM   4768  CD1 LEU B  70       2.474  19.546  -6.602  0.00  0.00      C2   C
ATOM   4769  CD2 LEU B  70       2.228  20.332  -4.222  0.00  0.00      C2   C
ATOM   4770  H   LEU B  70      -0.137  23.684  -6.831  0.00  0.00      C2   H
ATOM   4771  HA  LEU B  70       1.914  22.040  -8.179  0.00  0.00      C2   H
ATOM   4772  HB3 LEU B  70       1.210  22.527  -5.380  0.00  0.00      C2   H
ATOM   4773  HB2 LEU B  70       2.602  22.288  -6.040  0.00  0.00      C2   H
ATOM   4774  HG  LEU B  70       0.684  19.938  -5.805  0.00  0.00      C2   H
ATOM   4775 HD11 LEU B  70       2.170  19.454  -7.644  0.00  0.00      C2   H
ATOM   4776 HD12 LEU B  70       3.527  19.828  -6.595  0.00  0.00      C2   H
ATOM   4777 HD13 LEU B  70       2.468  18.537  -6.189  0.00  0.00      C2   H
ATOM   4778 HD21 LEU B  70       1.499  20.157  -3.430  0.00  0.00      C2   H
ATOM   4779 HD22 LEU B  70       2.949  19.519  -4.146  0.00  0.00      C2   H
ATOM   4780 HD23 LEU B  70       2.865  21.204  -4.073  0.00  0.00      C2   H
ATOM   4781  N   VAL B  71      -0.127  20.715  -9.023  0.00  0.00      C2   N
ATOM   4782  CA  VAL B  71      -1.127  19.796  -9.473  0.00  0.00      C2   C
ATOM   4783  C   VAL B  71      -0.724  18.405  -8.954  0.00  0.00      C2   C
ATOM   4784  O   VAL B  71       0.428  18.041  -9.187  0.00  0.00      C2   O
ATOM   4785  CB  VAL B  71      -1.289  19.844 -11.020  0.00  0.00      C2   C
ATOM   4786  CG1 VAL B  71      -2.205  20.927 -11.608  0.00  0.00      C2   C
ATOM   4787  CG2 VAL B  71       0.017  19.925 -11.786  0.00  0.00      C2   C
ATOM   4788  H   VAL B  71       0.718  20.695  -9.577  0.00  0.00      C2   H
ATOM   4789  HA  VAL B  71      -2.075  20.066  -9.006  0.00  0.00      C2   H
ATOM   4790  HB  VAL B  71      -1.669  18.837 -11.190  0.00  0.00      C2   H
ATOM   4791 HG11 VAL B  71      -2.459  20.739 -12.652  0.00  0.00      C2   H
ATOM   4792 HG12 VAL B  71      -3.170  21.021 -11.111  0.00  0.00      C2   H
ATOM   4793 HG13 VAL B  71      -1.930  21.977 -11.499  0.00  0.00      C2   H
ATOM   4794 HG21 VAL B  71       0.732  19.160 -11.485  0.00  0.00      C2   H
ATOM   4795 HG22 VAL B  71      -0.271  19.757 -12.823  0.00  0.00      C2   H
ATOM   4796 HG23 VAL B  71       0.568  20.862 -11.709  0.00  0.00      C2   H
ATOM   4797  N   SER B  72      -1.625  17.760  -8.254  0.00  0.00      C2   N
ATOM   4798  CA  SER B  72      -1.519  16.360  -7.771  0.00  0.00      C2   C
ATOM   4799  C   SER B  72      -2.783  15.613  -8.317  0.00  0.00      C2   C
ATOM   4800  O   SER B  72      -3.931  16.166  -8.319  0.00  0.00      C2   O
ATOM   4801  CB  SER B  72      -1.366  16.444  -6.214  0.00  0.00      C2   C
ATOM   4802  OG  SER B  72      -1.059  15.174  -5.544  0.00  0.00      C2   O
ATOM   4803  H   SER B  72      -2.542  18.155  -8.105  0.00  0.00      C2   H
ATOM   4804  HA  SER B  72      -0.592  15.930  -8.152  0.00  0.00      C2   H
ATOM   4805  HB3 SER B  72      -2.294  16.827  -5.791  0.00  0.00      C2   H
ATOM   4806  HB2 SER B  72      -0.577  17.142  -5.937  0.00  0.00      C2   H
ATOM   4807  HG  SER B  72      -1.882  14.682  -5.496  0.00  0.00      C2   H
ATOM   4808  N   ALA B  73      -2.575  14.348  -8.717  0.00  0.00      C2   N
ATOM   4809  CA  ALA B  73      -3.572  13.399  -9.155  0.00  0.00      C2   C
ATOM   4810  C   ALA B  73      -3.362  12.040  -8.455  0.00  0.00      C2   C
ATOM   4811  O   ALA B  73      -2.246  11.557  -8.518  0.00  0.00      C2   O
ATOM   4812  CB  ALA B  73      -3.727  13.352 -10.684  0.00  0.00      C2   C
ATOM   4813  H   ALA B  73      -1.660  13.942  -8.582  0.00  0.00      C2   H
ATOM   4814  HA  ALA B  73      -4.514  13.854  -8.849  0.00  0.00      C2   H
ATOM   4815  HB1 ALA B  73      -4.369  14.133 -11.090  0.00  0.00      C2   H
ATOM   4816  HB2 ALA B  73      -2.765  13.521 -11.167  0.00  0.00      C2   H
ATOM   4817  HB3 ALA B  73      -4.207  12.466 -11.099  0.00  0.00      C2   H
ATOM   4818  N   SER B  74      -4.421  11.536  -7.928  0.00  0.00      C2   N
ATOM   4819  CA  SER B  74      -4.588  10.155  -7.522  0.00  0.00      C2   C
ATOM   4820  C   SER B  74      -5.387   9.404  -8.651  0.00  0.00      C2   C
ATOM   4821  O   SER B  74      -5.988   9.989  -9.606  0.00  0.00      C2   O
ATOM   4822  CB  SER B  74      -5.286  10.199  -6.114  0.00  0.00      C2   C
ATOM   4823  OG  SER B  74      -6.602  10.656  -6.220  0.00  0.00      C2   O
ATOM   4824  H   SER B  74      -5.232  12.132  -8.013  0.00  0.00      C2   H
ATOM   4825  HA  SER B  74      -3.658   9.601  -7.650  0.00  0.00      C2   H
ATOM   4826  HB3 SER B  74      -4.646  10.870  -5.542  0.00  0.00      C2   H
ATOM   4827  HB2 SER B  74      -5.191   9.165  -5.782  0.00  0.00      C2   H
ATOM   4828  HG  SER B  74      -6.650  11.432  -6.782  0.00  0.00      C2   H
ATOM   4829  N   GLN B  75      -5.508   8.092  -8.488  0.00  0.00      C2   N
ATOM   4830  CA  GLN B  75      -6.347   7.180  -9.244  0.00  0.00      C2   C
ATOM   4831  C   GLN B  75      -7.836   7.444  -8.949  0.00  0.00      C2   C
ATOM   4832  O   GLN B  75      -8.519   6.585  -8.371  0.00  0.00      C2   O
ATOM   4833  CB  GLN B  75      -5.982   5.707  -8.901  0.00  0.00      C2   C
ATOM   4834  CG  GLN B  75      -4.589   5.250  -9.211  0.00  0.00      C2   C
ATOM   4835  CD  GLN B  75      -4.517   3.756  -9.032  0.00  0.00      C2   C
ATOM   4836  OE1 GLN B  75      -5.001   3.163  -8.020  0.00  0.00      C2   O
ATOM   4837  NE2 GLN B  75      -3.872   3.048  -9.900  0.00  0.00      C2   N
ATOM   4838  H   GLN B  75      -5.075   7.619  -7.708  0.00  0.00      C2   H
ATOM   4839  HA  GLN B  75      -6.065   7.382 -10.278  0.00  0.00      C2   H
ATOM   4840  HB3 GLN B  75      -6.715   5.082  -9.411  0.00  0.00      C2   H
ATOM   4841  HB2 GLN B  75      -6.168   5.714  -7.827  0.00  0.00      C2   H
ATOM   4842  HG3 GLN B  75      -3.889   5.734  -8.530  0.00  0.00      C2   H
ATOM   4843  HG2 GLN B  75      -4.208   5.484 -10.206  0.00  0.00      C2   H
ATOM   4844 HE22 GLN B  75      -3.944   2.042  -9.954  0.00  0.00      C2   H
ATOM   4845 HE21 GLN B  75      -3.396   3.495 -10.671  0.00  0.00      C2   H
ATOM   4846  N   ASP B  76      -8.330   8.661  -9.355  0.00  0.00      C2   N
ATOM   4847  CA  ASP B  76      -9.660   9.312  -9.185  0.00  0.00      C2   C
ATOM   4848  C   ASP B  76      -9.985  10.193 -10.431  0.00  0.00      C2   C
ATOM   4849  O   ASP B  76      -9.035  10.664 -11.118  0.00  0.00      C2   O
ATOM   4850  CB  ASP B  76      -9.857  10.149  -7.900  0.00  0.00      C2   C
ATOM   4851  CG  ASP B  76     -11.241  10.636  -7.594  0.00  0.00      C2   C
ATOM   4852  OD1 ASP B  76     -11.282  11.534  -6.733  0.00  0.00      C2   O
ATOM   4853  OD2 ASP B  76     -12.187   9.852  -7.937  0.00  0.00      C2   O
ATOM   4854  H   ASP B  76      -7.659   9.282  -9.784  0.00  0.00      C2   H
ATOM   4855  HA  ASP B  76     -10.448   8.588  -9.395  0.00  0.00      C2   H
ATOM   4856  HB3 ASP B  76      -9.242  11.047  -7.950  0.00  0.00      C2   H
ATOM   4857  HB2 ASP B  76      -9.533   9.506  -7.081  0.00  0.00      C2   H
ATOM   4858  N   GLY B  77     -11.266  10.420 -10.739  0.00  0.00      C2   N
ATOM   4859  CA  GLY B  77     -11.677  11.104 -12.030  0.00  0.00      C2   C
ATOM   4860  C   GLY B  77     -11.406  12.612 -12.036  0.00  0.00      C2   C
ATOM   4861  O   GLY B  77     -11.917  13.251 -13.026  0.00  0.00      C2   O
ATOM   4862  H   GLY B  77     -12.016  10.200 -10.099  0.00  0.00      C2   H
ATOM   4863  HA3 GLY B  77     -12.753  10.957 -12.120  0.00  0.00      C2   H
ATOM   4864  HA2 GLY B  77     -11.161  10.645 -12.874  0.00  0.00      C2   H
ATOM   4865  N   LYS B  78     -10.725  13.176 -10.989  0.00  0.00      C2   N
ATOM   4866  CA  LYS B  78     -10.372  14.541 -10.796  0.00  0.00      C2   C
ATOM   4867  C   LYS B  78      -8.874  14.682 -10.325  0.00  0.00      C2   C
ATOM   4868  O   LYS B  78      -8.464  13.966  -9.418  0.00  0.00      C2   O
ATOM   4869  CB  LYS B  78     -11.456  15.243  -9.894  0.00  0.00      C2   C
ATOM   4870  CG  LYS B  78     -11.506  14.699  -8.443  0.00  0.00      C2   C
ATOM   4871  CD  LYS B  78     -12.489  15.420  -7.464  0.00  0.00      C2   C
ATOM   4872  CE  LYS B  78     -12.615  14.781  -6.025  0.00  0.00      C2   C
ATOM   4873  NZ  LYS B  78     -12.915  13.384  -6.066  0.00  0.00      C2   N
ATOM   4874  H   LYS B  78     -10.147  12.559 -10.437  0.00  0.00      C2   H
ATOM   4875  HA  LYS B  78     -10.264  14.961 -11.796  0.00  0.00      C2   H
ATOM   4876  HB3 LYS B  78     -12.446  15.253 -10.350  0.00  0.00      C2   H
ATOM   4877  HB2 LYS B  78     -11.368  16.325  -9.790  0.00  0.00      C2   H
ATOM   4878  HG3 LYS B  78     -10.468  14.613  -8.124  0.00  0.00      C2   H
ATOM   4879  HG2 LYS B  78     -11.923  13.703  -8.595  0.00  0.00      C2   H
ATOM   4880  HD3 LYS B  78     -13.506  15.436  -7.858  0.00  0.00      C2   H
ATOM   4881  HD2 LYS B  78     -12.212  16.473  -7.433  0.00  0.00      C2   H
ATOM   4882  HE3 LYS B  78     -13.395  15.287  -5.456  0.00  0.00      C2   H
ATOM   4883  HE2 LYS B  78     -11.626  14.953  -5.600  0.00  0.00      C2   H
ATOM   4884  HZ1 LYS B  78     -13.641  13.219  -6.748  0.00  0.00      C2   H
ATOM   4885  HZ2 LYS B  78     -12.143  12.823  -6.400  0.00  0.00      C2   H
ATOM   4886  HZ3 LYS B  78     -13.275  13.076  -5.175  0.00  0.00      C2   H
ATOM   4887  N   LEU B  79      -8.253  15.746 -10.867  0.00  0.00      C2   N
ATOM   4888  CA  LEU B  79      -6.929  16.255 -10.394  0.00  0.00      C2   C
ATOM   4889  C   LEU B  79      -7.275  17.591  -9.684  0.00  0.00      C2   C
ATOM   4890  O   LEU B  79      -8.360  18.122  -9.853  0.00  0.00      C2   O
ATOM   4891  CB  LEU B  79      -6.143  16.443 -11.758  0.00  0.00      C2   C
ATOM   4892  CG  LEU B  79      -4.859  17.321 -11.609  0.00  0.00      C2   C
ATOM   4893  CD1 LEU B  79      -3.796  16.723 -12.547  0.00  0.00      C2   C
ATOM   4894  CD2 LEU B  79      -5.093  18.816 -11.616  0.00  0.00      C2   C
ATOM   4895  H   LEU B  79      -8.811  16.434 -11.352  0.00  0.00      C2   H
ATOM   4896  HA  LEU B  79      -6.609  15.594  -9.588  0.00  0.00      C2   H
ATOM   4897  HB3 LEU B  79      -6.841  16.856 -12.486  0.00  0.00      C2   H
ATOM   4898  HB2 LEU B  79      -5.915  15.394 -11.949  0.00  0.00      C2   H
ATOM   4899  HG  LEU B  79      -4.401  17.071 -10.652  0.00  0.00      C2   H
ATOM   4900 HD11 LEU B  79      -2.776  16.820 -12.176  0.00  0.00      C2   H
ATOM   4901 HD12 LEU B  79      -4.006  15.656 -12.632  0.00  0.00      C2   H
ATOM   4902 HD13 LEU B  79      -3.711  17.232 -13.507  0.00  0.00      C2   H
ATOM   4903 HD21 LEU B  79      -6.145  18.959 -11.863  0.00  0.00      C2   H
ATOM   4904 HD22 LEU B  79      -4.780  19.224 -10.655  0.00  0.00      C2   H
ATOM   4905 HD23 LEU B  79      -4.535  19.226 -12.459  0.00  0.00      C2   H
ATOM   4906  N   ILE B  80      -6.414  17.971  -8.719  0.00  0.00      C2   N
ATOM   4907  CA  ILE B  80      -6.663  19.027  -7.756  0.00  0.00      C2   C
ATOM   4908  C   ILE B  80      -5.418  19.854  -7.632  0.00  0.00      C2   C
ATOM   4909  O   ILE B  80      -4.299  19.293  -7.534  0.00  0.00      C2   O
ATOM   4910  CB  ILE B  80      -6.869  18.353  -6.345  0.00  0.00      C2   C
ATOM   4911  CG1 ILE B  80      -8.176  17.598  -6.205  0.00  0.00      C2   C
ATOM   4912  CG2 ILE B  80      -6.582  19.233  -5.059  0.00  0.00      C2   C
ATOM   4913  CD1 ILE B  80      -8.345  16.760  -5.030  0.00  0.00      C2   C
ATOM   4914  H   ILE B  80      -5.532  17.505  -8.560  0.00  0.00      C2   H
ATOM   4915  HA  ILE B  80      -7.495  19.697  -7.977  0.00  0.00      C2   H
ATOM   4916  HB  ILE B  80      -6.096  17.584  -6.340  0.00  0.00      C2   H
ATOM   4917 HG13 ILE B  80      -8.356  17.043  -7.125  0.00  0.00      C2   H
ATOM   4918 HG12 ILE B  80      -8.984  18.328  -6.156  0.00  0.00      C2   H
ATOM   4919 HG21 ILE B  80      -6.974  18.833  -4.124  0.00  0.00      C2   H
ATOM   4920 HG22 ILE B  80      -5.528  19.492  -4.957  0.00  0.00      C2   H
ATOM   4921 HG23 ILE B  80      -7.148  20.154  -5.197  0.00  0.00      C2   H
ATOM   4922 HD11 ILE B  80      -7.345  16.483  -4.697  0.00  0.00      C2   H
ATOM   4923 HD12 ILE B  80      -8.850  17.318  -4.241  0.00  0.00      C2   H
ATOM   4924 HD13 ILE B  80      -8.985  15.890  -5.177  0.00  0.00      C2   H
ATOM   4925  N   ILE B  81      -5.583  21.175  -7.662  0.00  0.00      C2   N
ATOM   4926  CA  ILE B  81      -4.542  22.209  -7.620  0.00  0.00      C2   C
ATOM   4927  C   ILE B  81      -4.402  22.657  -6.126  0.00  0.00      C2   C
ATOM   4928  O   ILE B  81      -5.363  23.111  -5.588  0.00  0.00      C2   O
ATOM   4929  CB  ILE B  81      -4.975  23.451  -8.493  0.00  0.00      C2   C
ATOM   4930  CG1 ILE B  81      -5.295  23.078  -9.915  0.00  0.00      C2   C
ATOM   4931  CG2 ILE B  81      -3.983  24.666  -8.442  0.00  0.00      C2   C
ATOM   4932  CD1 ILE B  81      -5.746  24.277 -10.844  0.00  0.00      C2   C
ATOM   4933  H   ILE B  81      -6.492  21.581  -7.831  0.00  0.00      C2   H
ATOM   4934  HA  ILE B  81      -3.580  21.818  -7.948  0.00  0.00      C2   H
ATOM   4935  HB  ILE B  81      -5.880  23.876  -8.058  0.00  0.00      C2   H
ATOM   4936 HG13 ILE B  81      -5.971  22.228 -10.013  0.00  0.00      C2   H
ATOM   4937 HG12 ILE B  81      -4.329  22.719 -10.270  0.00  0.00      C2   H
ATOM   4938 HG21 ILE B  81      -3.149  24.617  -9.142  0.00  0.00      C2   H
ATOM   4939 HG22 ILE B  81      -4.514  25.588  -8.680  0.00  0.00      C2   H
ATOM   4940 HG23 ILE B  81      -3.583  24.835  -7.443  0.00  0.00      C2   H
ATOM   4941 HD11 ILE B  81      -6.737  24.252 -11.297  0.00  0.00      C2   H
ATOM   4942 HD12 ILE B  81      -5.810  25.264 -10.385  0.00  0.00      C2   H
ATOM   4943 HD13 ILE B  81      -5.081  24.342 -11.705  0.00  0.00      C2   H
ATOM   4944  N   TRP B  82      -3.154  22.399  -5.631  0.00  0.00      C2   N
ATOM   4945  CA  TRP B  82      -2.701  22.847  -4.293  0.00  0.00      C2   C
ATOM   4946  C   TRP B  82      -1.770  24.063  -4.449  0.00  0.00      C2   C
ATOM   4947  O   TRP B  82      -0.686  23.979  -5.051  0.00  0.00      C2   O
ATOM   4948  CB  TRP B  82      -1.819  21.628  -3.829  0.00  0.00      C2   C
ATOM   4949  CG  TRP B  82      -2.486  20.506  -3.057  0.00  0.00      C2   C
ATOM   4950  CD1 TRP B  82      -2.836  19.274  -3.462  0.00  0.00      C2   C
ATOM   4951  CD2 TRP B  82      -2.838  20.629  -1.646  0.00  0.00      C2   C
ATOM   4952  NE1 TRP B  82      -3.295  18.608  -2.386  0.00  0.00      C2   N
ATOM   4953  CE2 TRP B  82      -3.395  19.397  -1.246  0.00  0.00      C2   C
ATOM   4954  CE3 TRP B  82      -2.817  21.708  -0.762  0.00  0.00      C2   C
ATOM   4955  CZ2 TRP B  82      -3.873  19.213   0.055  0.00  0.00      C2   C
ATOM   4956  CZ3 TRP B  82      -3.351  21.455   0.547  0.00  0.00      C2   C
ATOM   4957  CH2 TRP B  82      -3.788  20.199   0.951  0.00  0.00      C2   C
ATOM   4958  H   TRP B  82      -2.441  21.992  -6.220  0.00  0.00      C2   H
ATOM   4959  HA  TRP B  82      -3.419  23.194  -3.550  0.00  0.00      C2   H
ATOM   4960  HB3 TRP B  82      -1.100  22.067  -3.137  0.00  0.00      C2   H
ATOM   4961  HB2 TRP B  82      -1.163  21.262  -4.618  0.00  0.00      C2   H
ATOM   4962  HD1 TRP B  82      -2.590  18.777  -4.389  0.00  0.00      C2   H
ATOM   4963  HE1 TRP B  82      -3.708  17.694  -2.496  0.00  0.00      C2   H
ATOM   4964  HE3 TRP B  82      -2.445  22.682  -1.043  0.00  0.00      C2   H
ATOM   4965  HZ2 TRP B  82      -4.355  18.306   0.389  0.00  0.00      C2   H
ATOM   4966  HZ3 TRP B  82      -3.391  22.271   1.254  0.00  0.00      C2   H
ATOM   4967  HH2 TRP B  82      -4.306  20.007   1.879  0.00  0.00      C2   H
ATOM   4968  N   ASP B  83      -2.223  25.125  -3.793  0.00  0.00      C2   N
ATOM   4969  CA  ASP B  83      -1.532  26.281  -3.191  0.00  0.00      C2   C
ATOM   4970  C   ASP B  83      -1.055  25.757  -1.920  0.00  0.00      C2   C
ATOM   4971  O   ASP B  83      -1.739  25.665  -0.899  0.00  0.00      C2   O
ATOM   4972  CB  ASP B  83      -2.380  27.496  -2.916  0.00  0.00      C2   C
ATOM   4973  CG  ASP B  83      -1.610  28.747  -2.485  0.00  0.00      C2   C
ATOM   4974  OD1 ASP B  83      -0.371  28.883  -2.607  0.00  0.00      C2   O
ATOM   4975  OD2 ASP B  83      -2.338  29.690  -2.062  0.00  0.00      C2   O
ATOM   4976  H   ASP B  83      -3.207  25.080  -3.573  0.00  0.00      C2   H
ATOM   4977  HA  ASP B  83      -0.788  26.509  -3.955  0.00  0.00      C2   H
ATOM   4978  HB3 ASP B  83      -3.120  27.347  -2.130  0.00  0.00      C2   H
ATOM   4979  HB2 ASP B  83      -2.969  27.722  -3.805  0.00  0.00      C2   H
ATOM   4980  N   SER B  84       0.251  25.444  -2.017  0.00  0.00      C2   N
ATOM   4981  CA  SER B  84       0.925  24.999  -0.803  0.00  0.00      C2   C
ATOM   4982  C   SER B  84       1.263  26.108   0.194  0.00  0.00      C2   C
ATOM   4983  O   SER B  84       1.382  25.844   1.392  0.00  0.00      C2   O
ATOM   4984  CB  SER B  84       2.145  24.157  -1.325  0.00  0.00      C2   C
ATOM   4985  OG  SER B  84       2.960  24.789  -2.339  0.00  0.00      C2   O
ATOM   4986  H   SER B  84       0.750  25.694  -2.859  0.00  0.00      C2   H
ATOM   4987  HA  SER B  84       0.273  24.317  -0.258  0.00  0.00      C2   H
ATOM   4988  HB3 SER B  84       1.721  23.215  -1.672  0.00  0.00      C2   H
ATOM   4989  HB2 SER B  84       2.731  23.863  -0.455  0.00  0.00      C2   H
ATOM   4990  HG  SER B  84       2.509  24.775  -3.186  0.00  0.00      C2   H
ATOM   4991  N   TYR B  85       1.259  27.356  -0.222  0.00  0.00      C2   N
ATOM   4992  CA  TYR B  85       1.764  28.524   0.436  0.00  0.00      C2   C
ATOM   4993  C   TYR B  85       0.711  28.899   1.521  0.00  0.00      C2   C
ATOM   4994  O   TYR B  85       1.102  29.319   2.622  0.00  0.00      C2   O
ATOM   4995  CB  TYR B  85       2.102  29.661  -0.445  0.00  0.00      C2   C
ATOM   4996  CG  TYR B  85       3.476  29.702  -1.114  0.00  0.00      C2   C
ATOM   4997  CD1 TYR B  85       4.031  30.985  -1.465  0.00  0.00      C2   C
ATOM   4998  CD2 TYR B  85       4.198  28.532  -1.502  0.00  0.00      C2   C
ATOM   4999  CE1 TYR B  85       5.211  31.090  -2.197  0.00  0.00      C2   C
ATOM   5000  CE2 TYR B  85       5.397  28.668  -2.241  0.00  0.00      C2   C
ATOM   5001  CZ  TYR B  85       5.937  29.977  -2.537  0.00  0.00      C2   C
ATOM   5002  OH  TYR B  85       7.171  30.082  -3.110  0.00  0.00      C2   O
ATOM   5003  H   TYR B  85       0.952  27.557  -1.163  0.00  0.00      C2   H
ATOM   5004  HA  TYR B  85       2.613  28.209   1.042  0.00  0.00      C2   H
ATOM   5005  HB3 TYR B  85       2.022  30.506   0.239  0.00  0.00      C2   H
ATOM   5006  HB2 TYR B  85       1.343  29.945  -1.174  0.00  0.00      C2   H
ATOM   5007  HD1 TYR B  85       3.415  31.807  -1.132  0.00  0.00      C2   H
ATOM   5008  HD2 TYR B  85       3.856  27.564  -1.166  0.00  0.00      C2   H
ATOM   5009  HE1 TYR B  85       5.563  32.073  -2.476  0.00  0.00      C2   H
ATOM   5010  HE2 TYR B  85       5.989  27.814  -2.537  0.00  0.00      C2   H
ATOM   5011  HH  TYR B  85       7.586  29.219  -3.171  0.00  0.00      C2   H
ATOM   5012  N   THR B  86      -0.547  28.935   1.117  0.00  0.00      C2   N
ATOM   5013  CA  THR B  86      -1.650  29.107   2.054  0.00  0.00      C2   C
ATOM   5014  C   THR B  86      -1.983  27.755   2.700  0.00  0.00      C2   C
ATOM   5015  O   THR B  86      -2.249  27.730   3.866  0.00  0.00      C2   O
ATOM   5016  CB  THR B  86      -2.852  29.792   1.338  0.00  0.00      C2   C
ATOM   5017  OG1 THR B  86      -3.380  29.004   0.242  0.00  0.00      C2   O
ATOM   5018  CG2 THR B  86      -2.700  31.245   1.011  0.00  0.00      C2   C
ATOM   5019  H   THR B  86      -0.806  28.676   0.175  0.00  0.00      C2   H
ATOM   5020  HA  THR B  86      -1.427  29.799   2.865  0.00  0.00      C2   H
ATOM   5021  HB  THR B  86      -3.668  29.796   2.060  0.00  0.00      C2   H
ATOM   5022  HG1 THR B  86      -3.107  29.407  -0.586  0.00  0.00      C2   H
ATOM   5023 HG21 THR B  86      -2.903  31.989   1.781  0.00  0.00      C2   H
ATOM   5024 HG22 THR B  86      -1.708  31.429   0.597  0.00  0.00      C2   H
ATOM   5025 HG23 THR B  86      -3.331  31.632   0.210  0.00  0.00      C2   H
ATOM   5026  N   THR B  87      -1.792  26.622   1.908  0.00  0.00      C2   N
ATOM   5027  CA  THR B  87      -2.307  25.278   2.186  0.00  0.00      C2   C
ATOM   5028  C   THR B  87      -3.865  25.157   2.020  0.00  0.00      C2   C
ATOM   5029  O   THR B  87      -4.547  24.813   2.954  0.00  0.00      C2   O
ATOM   5030  CB  THR B  87      -1.793  24.714   3.509  0.00  0.00      C2   C
ATOM   5031  OG1 THR B  87      -0.420  24.893   3.537  0.00  0.00      C2   O
ATOM   5032  CG2 THR B  87      -1.920  23.201   3.756  0.00  0.00      C2   C
ATOM   5033  H   THR B  87      -1.462  26.727   0.959  0.00  0.00      C2   H
ATOM   5034  HA  THR B  87      -1.855  24.646   1.422  0.00  0.00      C2   H
ATOM   5035  HB  THR B  87      -2.346  25.234   4.292  0.00  0.00      C2   H
ATOM   5036  HG1 THR B  87      -0.195  25.364   2.731  0.00  0.00      C2   H
ATOM   5037 HG21 THR B  87      -1.513  23.000   4.747  0.00  0.00      C2   H
ATOM   5038 HG22 THR B  87      -2.927  22.784   3.775  0.00  0.00      C2   H
ATOM   5039 HG23 THR B  87      -1.364  22.598   3.039  0.00  0.00      C2   H
ATOM   5040  N   ASN B  88      -4.263  25.285   0.776  0.00  0.00      C2   N
ATOM   5041  CA  ASN B  88      -5.613  25.187   0.267  0.00  0.00      C2   C
ATOM   5042  C   ASN B  88      -5.518  24.363  -1.081  0.00  0.00      C2   C
ATOM   5043  O   ASN B  88      -4.632  24.514  -1.848  0.00  0.00      C2   O
ATOM   5044  CB  ASN B  88      -6.193  26.551  -0.043  0.00  0.00      C2   C
ATOM   5045  CG  ASN B  88      -6.557  27.293   1.258  0.00  0.00      C2   C
ATOM   5046  OD1 ASN B  88      -7.470  26.957   1.984  0.00  0.00      C2   O
ATOM   5047  ND2 ASN B  88      -5.921  28.386   1.557  0.00  0.00      C2   N
ATOM   5048  H   ASN B  88      -3.542  25.267   0.069  0.00  0.00      C2   H
ATOM   5049  HA  ASN B  88      -6.258  24.719   1.011  0.00  0.00      C2   H
ATOM   5050  HB3 ASN B  88      -7.149  26.487  -0.561  0.00  0.00      C2   H
ATOM   5051  HB2 ASN B  88      -5.478  27.028  -0.715  0.00  0.00      C2   H
ATOM   5052 HD22 ASN B  88      -6.048  28.815   2.463  0.00  0.00      C2   H
ATOM   5053 HD21 ASN B  88      -5.150  28.626   0.951  0.00  0.00      C2   H
ATOM   5054  N   LYS B  89      -6.528  23.576  -1.283  0.00  0.00      C2   N
ATOM   5055  CA  LYS B  89      -6.828  22.870  -2.547  0.00  0.00      C2   C
ATOM   5056  C   LYS B  89      -7.740  23.833  -3.339  0.00  0.00      C2   C
ATOM   5057  O   LYS B  89      -8.961  23.837  -3.235  0.00  0.00      C2   O
ATOM   5058  CB  LYS B  89      -7.602  21.566  -2.187  0.00  0.00      C2   C
ATOM   5059  CG  LYS B  89      -6.794  20.546  -1.427  0.00  0.00      C2   C
ATOM   5060  CD  LYS B  89      -7.492  19.314  -0.856  0.00  0.00      C2   C
ATOM   5061  CE  LYS B  89      -8.729  19.544   0.061  0.00  0.00      C2   C
ATOM   5062  NZ  LYS B  89      -8.364  20.359   1.176  0.00  0.00      C2   N
[truncated: 791,427 more chars]
