# Supplementary material for: Structural basis of THC analog activity at the Cannabinoid 1 receptor
Source: Nat Commun. 2025 Jan 8;16:486. doi: 10.1038/s41467-024-55808-4 (PMC11711184; doi:10.1038/s41467-024-55808-4)
Supplement: Supplementary file 6 — Source Data [file 41467_2024_55808_MOESM6_ESM.zip › MD_sim_coordinates/7a_THC_start.pdb]

CRYST1  101.741  112.688  139.279  90.00  90.00  90.00 P 1           1
ATOM      1  CH3 ACE A   2       1.755  35.674  15.051  0.00  0.00      C2   C
ATOM      2  C   ACE A   2       3.250  35.956  15.287  0.00  0.00      C2   C
ATOM      3  O   ACE A   2       4.117  35.069  15.035  0.00  0.00      C2   O
ATOM      4  1H  ACE A   2       1.107  36.549  15.111  0.00  0.00      C2   H
ATOM      5  2H  ACE A   2       1.713  35.207  14.068  0.00  0.00      C2   H
ATOM      6  3H  ACE A   2       1.410  34.874  15.707  0.00  0.00      C2   H
ATOM      7  N   CYS A   3       3.656  37.099  15.588  0.00  0.00      C2   N
ATOM      8  CA  CYS A   3       4.968  37.533  16.028  0.00  0.00      C2   C
ATOM      9  C   CYS A   3       5.979  37.340  14.831  0.00  0.00      C2   C
ATOM     10  O   CYS A   3       5.840  38.106  13.827  0.00  0.00      C2   O
ATOM     11  CB  CYS A   3       5.383  36.671  17.318  0.00  0.00      C2   C
ATOM     12  SG  CYS A   3       4.784  37.459  18.854  0.00  0.00      C2   S
ATOM     13  H2  CYS A   3       2.931  37.801  15.546  0.00  0.00      C2   H
ATOM     14  HA  CYS A   3       4.922  38.545  16.429  0.00  0.00      C2   H
ATOM     15  HB3 CYS A   3       6.459  36.698  17.490  0.00  0.00      C2   H
ATOM     16  HB2 CYS A   3       5.205  35.596  17.342  0.00  0.00      C2   H
ATOM     17  HG  CYS A   3       3.491  37.635  18.569  0.00  0.00      C2   H
ATOM     18  N   THR A   4       6.836  36.278  14.917  0.00  0.00      C2   N
ATOM     19  CA  THR A   4       7.867  35.778  13.988  0.00  0.00      C2   C
ATOM     20  C   THR A   4       7.205  35.201  12.706  0.00  0.00      C2   C
ATOM     21  O   THR A   4       7.858  35.063  11.650  0.00  0.00      C2   O
ATOM     22  CB  THR A   4       8.579  34.534  14.572  0.00  0.00      C2   C
ATOM     23  OG1 THR A   4       7.633  33.588  15.209  0.00  0.00      C2   O
ATOM     24  CG2 THR A   4       9.725  34.897  15.569  0.00  0.00      C2   C
ATOM     25  H   THR A   4       6.692  35.635  15.682  0.00  0.00      C2   H
ATOM     26  HA  THR A   4       8.575  36.548  13.682  0.00  0.00      C2   H
ATOM     27  HB  THR A   4       9.111  34.122  13.714  0.00  0.00      C2   H
ATOM     28  HG1 THR A   4       7.996  32.730  14.980  0.00  0.00      C2   H
ATOM     29 HG21 THR A   4       9.380  35.534  16.384  0.00  0.00      C2   H
ATOM     30 HG22 THR A   4      10.210  34.034  16.024  0.00  0.00      C2   H
ATOM     31 HG23 THR A   4      10.580  35.361  15.076  0.00  0.00      C2   H
ATOM     32  N   LEU A   5       5.892  34.902  12.758  0.00  0.00      C2   N
ATOM     33  CA  LEU A   5       5.120  34.401  11.626  0.00  0.00      C2   C
ATOM     34  C   LEU A   5       4.337  35.577  10.960  0.00  0.00      C2   C
ATOM     35  O   LEU A   5       4.056  35.570   9.759  0.00  0.00      C2   O
ATOM     36  CB  LEU A   5       4.063  33.405  12.153  0.00  0.00      C2   C
ATOM     37  CG  LEU A   5       4.577  31.970  12.403  0.00  0.00      C2   C
ATOM     38  CD1 LEU A   5       3.801  31.220  13.489  0.00  0.00      C2   C
ATOM     39  CD2 LEU A   5       4.771  31.175  11.142  0.00  0.00      C2   C
ATOM     40  H   LEU A   5       5.459  34.863  13.669  0.00  0.00      C2   H
ATOM     41  HA  LEU A   5       5.783  33.989  10.865  0.00  0.00      C2   H
ATOM     42  HB3 LEU A   5       3.399  33.276  11.298  0.00  0.00      C2   H
ATOM     43  HB2 LEU A   5       3.406  33.688  12.975  0.00  0.00      C2   H
ATOM     44  HG  LEU A   5       5.592  32.029  12.795  0.00  0.00      C2   H
ATOM     45 HD11 LEU A   5       4.450  30.737  14.219  0.00  0.00      C2   H
ATOM     46 HD12 LEU A   5       3.188  31.916  14.061  0.00  0.00      C2   H
ATOM     47 HD13 LEU A   5       3.136  30.425  13.155  0.00  0.00      C2   H
ATOM     48 HD21 LEU A   5       4.739  30.102  11.333  0.00  0.00      C2   H
ATOM     49 HD22 LEU A   5       4.048  31.387  10.355  0.00  0.00      C2   H
ATOM     50 HD23 LEU A   5       5.781  31.346  10.768  0.00  0.00      C2   H
ATOM     51  N   SER A   6       4.209  36.679  11.690  0.00  0.00      C2   N
ATOM     52  CA  SER A   6       3.778  38.047  11.235  0.00  0.00      C2   C
ATOM     53  C   SER A   6       2.455  38.048  10.421  0.00  0.00      C2   C
ATOM     54  O   SER A   6       1.404  37.802  11.013  0.00  0.00      C2   O
ATOM     55  CB  SER A   6       5.056  38.699  10.632  0.00  0.00      C2   C
ATOM     56  OG  SER A   6       4.992  40.008  10.078  0.00  0.00      C2   O
ATOM     57  H   SER A   6       4.722  36.580  12.554  0.00  0.00      C2   H
ATOM     58  HA  SER A   6       3.476  38.674  12.074  0.00  0.00      C2   H
ATOM     59  HB3 SER A   6       5.282  38.069   9.771  0.00  0.00      C2   H
ATOM     60  HB2 SER A   6       5.902  38.669  11.318  0.00  0.00      C2   H
ATOM     61  HG  SER A   6       5.186  40.636  10.778  0.00  0.00      C2   H
ATOM     62  N   ALA A   7       2.430  38.480   9.118  0.00  0.00      C2   N
ATOM     63  CA  ALA A   7       1.209  38.407   8.304  0.00  0.00      C2   C
ATOM     64  C   ALA A   7       1.477  37.219   7.398  0.00  0.00      C2   C
ATOM     65  O   ALA A   7       0.714  36.313   7.299  0.00  0.00      C2   O
ATOM     66  CB  ALA A   7       0.973  39.744   7.511  0.00  0.00      C2   C
ATOM     67  H   ALA A   7       3.328  38.733   8.730  0.00  0.00      C2   H
ATOM     68  HA  ALA A   7       0.280  38.351   8.872  0.00  0.00      C2   H
ATOM     69  HB1 ALA A   7       1.324  40.580   8.115  0.00  0.00      C2   H
ATOM     70  HB2 ALA A   7       1.567  39.792   6.598  0.00  0.00      C2   H
ATOM     71  HB3 ALA A   7      -0.056  39.854   7.169  0.00  0.00      C2   H
ATOM     72  N   GLU A   8       2.566  37.312   6.679  0.00  0.00      C2   N
ATOM     73  CA  GLU A   8       2.895  36.469   5.570  0.00  0.00      C2   C
ATOM     74  C   GLU A   8       2.827  34.961   5.777  0.00  0.00      C2   C
ATOM     75  O   GLU A   8       2.052  34.294   5.045  0.00  0.00      C2   O
ATOM     76  CB  GLU A   8       4.208  36.912   4.835  0.00  0.00      C2   C
ATOM     77  CG  GLU A   8       4.149  38.272   4.250  0.00  0.00      C2   C
ATOM     78  CD  GLU A   8       5.402  38.404   3.368  0.00  0.00      C2   C
ATOM     79  OE1 GLU A   8       6.501  38.190   3.902  0.00  0.00      C2   O
ATOM     80  OE2 GLU A   8       5.359  38.828   2.232  0.00  0.00      C2   O
ATOM     81  H   GLU A   8       3.098  38.141   6.902  0.00  0.00      C2   H
ATOM     82  HA  GLU A   8       2.049  36.679   4.915  0.00  0.00      C2   H
ATOM     83  HB3 GLU A   8       4.432  36.110   4.133  0.00  0.00      C2   H
ATOM     84  HB2 GLU A   8       5.076  36.907   5.495  0.00  0.00      C2   H
ATOM     85  HG3 GLU A   8       3.999  39.060   4.988  0.00  0.00      C2   H
ATOM     86  HG2 GLU A   8       3.339  38.346   3.525  0.00  0.00      C2   H
ATOM     87  N   ASP A   9       3.710  34.455   6.710  0.00  0.00      C2   N
ATOM     88  CA  ASP A   9       3.698  33.035   7.028  0.00  0.00      C2   C
ATOM     89  C   ASP A   9       2.428  32.630   7.802  0.00  0.00      C2   C
ATOM     90  O   ASP A   9       1.953  31.566   7.503  0.00  0.00      C2   O
ATOM     91  CB  ASP A   9       4.965  32.627   7.833  0.00  0.00      C2   C
ATOM     92  CG  ASP A   9       6.298  33.071   7.279  0.00  0.00      C2   C
ATOM     93  OD1 ASP A   9       6.443  33.221   6.099  0.00  0.00      C2   O
ATOM     94  OD2 ASP A   9       7.225  33.251   8.094  0.00  0.00      C2   O
ATOM     95  H   ASP A   9       4.191  35.140   7.275  0.00  0.00      C2   H
ATOM     96  HA  ASP A   9       3.864  32.458   6.119  0.00  0.00      C2   H
ATOM     97  HB3 ASP A   9       5.196  31.565   7.923  0.00  0.00      C2   H
ATOM     98  HB2 ASP A   9       4.855  32.960   8.865  0.00  0.00      C2   H
ATOM     99  N   LYS A  10       1.931  33.529   8.718  0.00  0.00      C2   N
ATOM    100  CA  LYS A  10       0.694  33.317   9.525  0.00  0.00      C2   C
ATOM    101  C   LYS A  10      -0.495  32.976   8.630  0.00  0.00      C2   C
ATOM    102  O   LYS A  10      -1.008  31.883   8.815  0.00  0.00      C2   O
ATOM    103  CB  LYS A  10       0.368  34.680  10.259  0.00  0.00      C2   C
ATOM    104  CG  LYS A  10      -0.495  34.595  11.563  0.00  0.00      C2   C
ATOM    105  CD  LYS A  10      -1.969  34.506  11.405  0.00  0.00      C2   C
ATOM    106  CE  LYS A  10      -2.684  34.807  12.776  0.00  0.00      C2   C
ATOM    107  NZ  LYS A  10      -4.157  34.610  12.669  0.00  0.00      C2   N
ATOM    108  H   LYS A  10       2.498  34.327   8.967  0.00  0.00      C2   H
ATOM    109  HA  LYS A  10       0.817  32.512  10.250  0.00  0.00      C2   H
ATOM    110  HB3 LYS A  10      -0.025  35.358   9.502  0.00  0.00      C2   H
ATOM    111  HB2 LYS A  10       1.347  35.030  10.589  0.00  0.00      C2   H
ATOM    112  HG3 LYS A  10      -0.215  35.478  12.137  0.00  0.00      C2   H
ATOM    113  HG2 LYS A  10      -0.090  33.762  12.139  0.00  0.00      C2   H
ATOM    114  HD3 LYS A  10      -2.199  33.507  11.034  0.00  0.00      C2   H
ATOM    115  HD2 LYS A  10      -2.352  35.137  10.604  0.00  0.00      C2   H
ATOM    116  HE3 LYS A  10      -2.579  35.863  13.025  0.00  0.00      C2   H
ATOM    117  HE2 LYS A  10      -2.221  34.221  13.570  0.00  0.00      C2   H
ATOM    118  HZ1 LYS A  10      -4.739  34.882  13.449  0.00  0.00      C2   H
ATOM    119  HZ2 LYS A  10      -4.593  35.184  11.962  0.00  0.00      C2   H
ATOM    120  HZ3 LYS A  10      -4.306  33.632  12.466  0.00  0.00      C2   H
ATOM    121  N   ALA A  11      -0.787  33.771   7.592  0.00  0.00      C2   N
ATOM    122  CA  ALA A  11      -1.780  33.383   6.537  0.00  0.00      C2   C
ATOM    123  C   ALA A  11      -1.564  31.967   5.877  0.00  0.00      C2   C
ATOM    124  O   ALA A  11      -2.539  31.320   5.471  0.00  0.00      C2   O
ATOM    125  CB  ALA A  11      -1.826  34.540   5.498  0.00  0.00      C2   C
ATOM    126  H   ALA A  11      -0.337  34.672   7.514  0.00  0.00      C2   H
ATOM    127  HA  ALA A  11      -2.800  33.379   6.922  0.00  0.00      C2   H
ATOM    128  HB1 ALA A  11      -2.446  34.070   4.734  0.00  0.00      C2   H
ATOM    129  HB2 ALA A  11      -2.268  35.409   5.984  0.00  0.00      C2   H
ATOM    130  HB3 ALA A  11      -0.898  34.949   5.100  0.00  0.00      C2   H
ATOM    131  N   ALA A  12      -0.309  31.727   5.464  0.00  0.00      C2   N
ATOM    132  CA  ALA A  12       0.086  30.484   4.791  0.00  0.00      C2   C
ATOM    133  C   ALA A  12      -0.157  29.260   5.572  0.00  0.00      C2   C
ATOM    134  O   ALA A  12      -0.641  28.277   4.958  0.00  0.00      C2   O
ATOM    135  CB  ALA A  12       1.372  30.713   4.070  0.00  0.00      C2   C
ATOM    136  H   ALA A  12       0.431  32.382   5.672  0.00  0.00      C2   H
ATOM    137  HA  ALA A  12      -0.632  30.432   3.972  0.00  0.00      C2   H
ATOM    138  HB1 ALA A  12       1.554  29.794   3.512  0.00  0.00      C2   H
ATOM    139  HB2 ALA A  12       1.136  31.549   3.412  0.00  0.00      C2   H
ATOM    140  HB3 ALA A  12       2.206  31.076   4.670  0.00  0.00      C2   H
ATOM    141  N   VAL A  13       0.144  29.292   6.877  0.00  0.00      C2   N
ATOM    142  CA  VAL A  13      -0.156  28.173   7.851  0.00  0.00      C2   C
ATOM    143  C   VAL A  13      -1.713  28.024   7.924  0.00  0.00      C2   C
ATOM    144  O   VAL A  13      -2.284  26.980   7.779  0.00  0.00      C2   O
ATOM    145  CB  VAL A  13       0.502  28.398   9.266  0.00  0.00      C2   C
ATOM    146  CG1 VAL A  13      -0.033  27.459  10.343  0.00  0.00      C2   C
ATOM    147  CG2 VAL A  13       2.061  28.289   9.130  0.00  0.00      C2   C
ATOM    148  H   VAL A  13       0.392  30.221   7.187  0.00  0.00      C2   H
ATOM    149  HA  VAL A  13       0.220  27.206   7.519  0.00  0.00      C2   H
ATOM    150  HB  VAL A  13       0.364  29.429   9.593  0.00  0.00      C2   H
ATOM    151 HG11 VAL A  13      -1.061  27.730  10.585  0.00  0.00      C2   H
ATOM    152 HG12 VAL A  13       0.061  26.390  10.155  0.00  0.00      C2   H
ATOM    153 HG13 VAL A  13       0.573  27.615  11.235  0.00  0.00      C2   H
ATOM    154 HG21 VAL A  13       2.402  28.838   8.252  0.00  0.00      C2   H
ATOM    155 HG22 VAL A  13       2.543  28.591  10.060  0.00  0.00      C2   H
ATOM    156 HG23 VAL A  13       2.282  27.264   8.835  0.00  0.00      C2   H
ATOM    157  N   GLU A  14      -2.422  29.129   8.252  0.00  0.00      C2   N
ATOM    158  CA  GLU A  14      -3.884  29.099   8.197  0.00  0.00      C2   C
ATOM    159  C   GLU A  14      -4.624  28.557   6.984  0.00  0.00      C2   C
ATOM    160  O   GLU A  14      -5.601  27.823   7.087  0.00  0.00      C2   O
ATOM    161  CB  GLU A  14      -4.425  30.505   8.597  0.00  0.00      C2   C
ATOM    162  CG  GLU A  14      -4.156  30.776  10.076  0.00  0.00      C2   C
ATOM    163  CD  GLU A  14      -4.769  32.051  10.650  0.00  0.00      C2   C
ATOM    164  OE1 GLU A  14      -4.771  32.236  11.876  0.00  0.00      C2   O
ATOM    165  OE2 GLU A  14      -5.302  32.859   9.856  0.00  0.00      C2   O
ATOM    166  H   GLU A  14      -1.996  30.040   8.347  0.00  0.00      C2   H
ATOM    167  HA  GLU A  14      -4.254  28.477   9.012  0.00  0.00      C2   H
ATOM    168  HB3 GLU A  14      -5.513  30.530   8.532  0.00  0.00      C2   H
ATOM    169  HB2 GLU A  14      -3.983  31.267   7.956  0.00  0.00      C2   H
ATOM    170  HG3 GLU A  14      -3.091  30.831  10.301  0.00  0.00      C2   H
ATOM    171  HG2 GLU A  14      -4.558  29.901  10.588  0.00  0.00      C2   H
ATOM    172  N   ARG A  15      -4.113  29.023   5.837  0.00  0.00      C2   N
ATOM    173  CA  ARG A  15      -4.586  28.613   4.522  0.00  0.00      C2   C
ATOM    174  C   ARG A  15      -4.192  27.206   4.213  0.00  0.00      C2   C
ATOM    175  O   ARG A  15      -5.034  26.535   3.688  0.00  0.00      C2   O
ATOM    176  CB  ARG A  15      -4.083  29.585   3.431  0.00  0.00      C2   C
ATOM    177  CG  ARG A  15      -4.338  29.228   1.920  0.00  0.00      C2   C
ATOM    178  CD  ARG A  15      -4.120  30.364   0.981  0.00  0.00      C2   C
ATOM    179  NE  ARG A  15      -2.787  30.946   1.189  0.00  0.00      C2   N
ATOM    180  CZ  ARG A  15      -2.340  32.099   1.694  0.00  0.00      C2   C
ATOM    181  NH1 ARG A  15      -3.233  32.886   2.299  0.00  0.00      C2   N
ATOM    182  NH2 ARG A  15      -1.077  32.513   1.517  0.00  0.00      C2   N
ATOM    183  H   ARG A  15      -3.390  29.724   5.765  0.00  0.00      C2   H
ATOM    184  HA  ARG A  15      -5.674  28.665   4.555  0.00  0.00      C2   H
ATOM    185  HB3 ARG A  15      -3.007  29.629   3.599  0.00  0.00      C2   H
ATOM    186  HB2 ARG A  15      -4.528  30.572   3.561  0.00  0.00      C2   H
ATOM    187  HG3 ARG A  15      -5.386  28.939   1.841  0.00  0.00      C2   H
ATOM    188  HG2 ARG A  15      -3.823  28.331   1.575  0.00  0.00      C2   H
ATOM    189  HD3 ARG A  15      -4.944  31.075   0.911  0.00  0.00      C2   H
ATOM    190  HD2 ARG A  15      -4.075  29.868   0.012  0.00  0.00      C2   H
ATOM    191  HE  ARG A  15      -2.067  30.392   0.748  0.00  0.00      C2   H
ATOM    192 HH12 ARG A  15      -3.122  33.833   2.630  0.00  0.00      C2   H
ATOM    193 HH11 ARG A  15      -4.197  32.621   2.445  0.00  0.00      C2   H
ATOM    194 HH22 ARG A  15      -0.642  33.249   2.053  0.00  0.00      C2   H
ATOM    195 HH21 ARG A  15      -0.421  31.847   1.133  0.00  0.00      C2   H
ATOM    196  N   SER A  16      -2.962  26.808   4.630  0.00  0.00      C2   N
ATOM    197  CA  SER A  16      -2.602  25.399   4.629  0.00  0.00      C2   C
ATOM    198  C   SER A  16      -3.663  24.478   5.314  0.00  0.00      C2   C
ATOM    199  O   SER A  16      -4.084  23.468   4.694  0.00  0.00      C2   O
ATOM    200  CB  SER A  16      -1.167  25.153   5.153  0.00  0.00      C2   C
ATOM    201  OG  SER A  16      -0.629  23.861   4.906  0.00  0.00      C2   O
ATOM    202  H   SER A  16      -2.339  27.442   5.109  0.00  0.00      C2   H
ATOM    203  HA  SER A  16      -2.708  25.216   3.560  0.00  0.00      C2   H
ATOM    204  HB3 SER A  16      -1.082  25.604   6.142  0.00  0.00      C2   H
ATOM    205  HB2 SER A  16      -0.415  25.756   4.643  0.00  0.00      C2   H
ATOM    206  HG  SER A  16      -0.972  23.238   5.550  0.00  0.00      C2   H
ATOM    207  N   LYS A  17      -4.263  24.845   6.477  0.00  0.00      C2   N
ATOM    208  CA  LYS A  17      -5.351  24.053   7.156  0.00  0.00      C2   C
ATOM    209  C   LYS A  17      -6.686  24.021   6.382  0.00  0.00      C2   C
ATOM    210  O   LYS A  17      -7.434  23.043   6.519  0.00  0.00      C2   O
ATOM    211  CB  LYS A  17      -5.649  24.615   8.539  0.00  0.00      C2   C
ATOM    212  CG  LYS A  17      -4.434  24.838   9.421  0.00  0.00      C2   C
ATOM    213  CD  LYS A  17      -4.795  24.967  10.945  0.00  0.00      C2   C
ATOM    214  CE  LYS A  17      -3.519  24.832  11.689  0.00  0.00      C2   C
ATOM    215  NZ  LYS A  17      -3.571  24.666  13.110  0.00  0.00      C2   N
ATOM    216  H   LYS A  17      -3.960  25.711   6.899  0.00  0.00      C2   H
ATOM    217  HA  LYS A  17      -4.950  23.049   7.297  0.00  0.00      C2   H
ATOM    218  HB3 LYS A  17      -6.219  23.830   9.037  0.00  0.00      C2   H
ATOM    219  HB2 LYS A  17      -6.219  25.530   8.380  0.00  0.00      C2   H
ATOM    220  HG3 LYS A  17      -4.062  25.807   9.086  0.00  0.00      C2   H
ATOM    221  HG2 LYS A  17      -3.715  24.031   9.278  0.00  0.00      C2   H
ATOM    222  HD3 LYS A  17      -5.640  24.371  11.288  0.00  0.00      C2   H
ATOM    223  HD2 LYS A  17      -5.102  26.008  11.048  0.00  0.00      C2   H
ATOM    224  HE3 LYS A  17      -2.858  25.690  11.574  0.00  0.00      C2   H
ATOM    225  HE2 LYS A  17      -2.918  23.979  11.373  0.00  0.00      C2   H
ATOM    226  HZ1 LYS A  17      -4.109  23.873  13.428  0.00  0.00      C2   H
ATOM    227  HZ2 LYS A  17      -2.664  24.752  13.547  0.00  0.00      C2   H
ATOM    228  HZ3 LYS A  17      -4.196  25.376  13.463  0.00  0.00      C2   H
ATOM    229  N   MET A  18      -6.950  25.072   5.621  0.00  0.00      C2   N
ATOM    230  CA  MET A  18      -8.050  25.147   4.716  0.00  0.00      C2   C
ATOM    231  C   MET A  18      -7.936  24.096   3.566  0.00  0.00      C2   C
ATOM    232  O   MET A  18      -8.975  23.460   3.282  0.00  0.00      C2   O
ATOM    233  CB  MET A  18      -8.332  26.528   4.121  0.00  0.00      C2   C
ATOM    234  CG  MET A  18      -8.616  27.611   5.191  0.00  0.00      C2   C
ATOM    235  SD  MET A  18      -8.973  29.226   4.308  0.00  0.00      C2   S
ATOM    236  CE  MET A  18      -9.730  30.278   5.602  0.00  0.00      C2   C
ATOM    237  H   MET A  18      -6.315  25.858   5.624  0.00  0.00      C2   H
ATOM    238  HA  MET A  18      -8.903  24.902   5.349  0.00  0.00      C2   H
ATOM    239  HB3 MET A  18      -9.216  26.495   3.483  0.00  0.00      C2   H
ATOM    240  HB2 MET A  18      -7.490  26.922   3.552  0.00  0.00      C2   H
ATOM    241  HG3 MET A  18      -7.775  27.584   5.884  0.00  0.00      C2   H
ATOM    242  HG2 MET A  18      -9.501  27.335   5.766  0.00  0.00      C2   H
ATOM    243  HE1 MET A  18      -9.596  31.325   5.327  0.00  0.00      C2   H
ATOM    244  HE2 MET A  18     -10.770  29.971   5.719  0.00  0.00      C2   H
ATOM    245  HE3 MET A  18      -9.211  30.116   6.546  0.00  0.00      C2   H
ATOM    246  N   ILE A  19      -6.675  23.990   3.015  0.00  0.00      C2   N
ATOM    247  CA  ILE A  19      -6.505  23.052   1.867  0.00  0.00      C2   C
ATOM    248  C   ILE A  19      -6.499  21.545   2.354  0.00  0.00      C2   C
ATOM    249  O   ILE A  19      -7.125  20.671   1.736  0.00  0.00      C2   O
ATOM    250  CB  ILE A  19      -5.182  23.292   1.132  0.00  0.00      C2   C
ATOM    251  CG1 ILE A  19      -5.326  24.718   0.596  0.00  0.00      C2   C
ATOM    252  CG2 ILE A  19      -4.754  22.377  -0.024  0.00  0.00      C2   C
ATOM    253  CD1 ILE A  19      -4.011  25.414   0.355  0.00  0.00      C2   C
ATOM    254  H   ILE A  19      -5.870  24.553   3.252  0.00  0.00      C2   H
ATOM    255  HA  ILE A  19      -7.346  23.106   1.175  0.00  0.00      C2   H
ATOM    256  HB  ILE A  19      -4.451  23.335   1.938  0.00  0.00      C2   H
ATOM    257 HG13 ILE A  19      -5.982  25.389   1.152  0.00  0.00      C2   H
ATOM    258 HG12 ILE A  19      -5.873  24.726  -0.347  0.00  0.00      C2   H
ATOM    259 HG21 ILE A  19      -5.469  22.582  -0.821  0.00  0.00      C2   H
ATOM    260 HG22 ILE A  19      -3.731  22.552  -0.357  0.00  0.00      C2   H
ATOM    261 HG23 ILE A  19      -4.682  21.298   0.113  0.00  0.00      C2   H
ATOM    262 HD11 ILE A  19      -3.367  24.685  -0.136  0.00  0.00      C2   H
ATOM    263 HD12 ILE A  19      -4.206  26.255  -0.311  0.00  0.00      C2   H
ATOM    264 HD13 ILE A  19      -3.628  25.698   1.335  0.00  0.00      C2   H
ATOM    265  N   ASP A  20      -5.933  21.319   3.521  0.00  0.00      C2   N
ATOM    266  CA  ASP A  20      -6.070  20.114   4.307  0.00  0.00      C2   C
ATOM    267  C   ASP A  20      -7.494  19.633   4.479  0.00  0.00      C2   C
ATOM    268  O   ASP A  20      -7.699  18.497   4.094  0.00  0.00      C2   O
ATOM    269  CB  ASP A  20      -5.317  20.101   5.700  0.00  0.00      C2   C
ATOM    270  CG  ASP A  20      -3.857  19.738   5.707  0.00  0.00      C2   C
ATOM    271  OD1 ASP A  20      -3.521  18.857   4.930  0.00  0.00      C2   O
ATOM    272  OD2 ASP A  20      -3.176  20.285   6.621  0.00  0.00      C2   O
ATOM    273  H   ASP A  20      -5.421  22.022   4.035  0.00  0.00      C2   H
ATOM    274  HA  ASP A  20      -5.633  19.322   3.700  0.00  0.00      C2   H
ATOM    275  HB3 ASP A  20      -5.900  19.731   6.543  0.00  0.00      C2   H
ATOM    276  HB2 ASP A  20      -5.273  21.156   5.972  0.00  0.00      C2   H
ATOM    277  N   ARG A  21      -8.413  20.512   4.972  0.00  0.00      C2   N
ATOM    278  CA  ARG A  21      -9.807  20.170   5.060  0.00  0.00      C2   C
ATOM    279  C   ARG A  21     -10.434  19.746   3.751  0.00  0.00      C2   C
ATOM    280  O   ARG A  21     -10.988  18.671   3.628  0.00  0.00      C2   O
ATOM    281  CB  ARG A  21     -10.584  21.238   5.769  0.00  0.00      C2   C
ATOM    282  CG  ARG A  21     -11.972  20.805   6.211  0.00  0.00      C2   C
ATOM    283  CD  ARG A  21     -12.716  22.051   6.800  0.00  0.00      C2   C
ATOM    284  NE  ARG A  21     -13.977  21.684   7.475  0.00  0.00      C2   N
ATOM    285  CZ  ARG A  21     -14.770  22.595   8.144  0.00  0.00      C2   C
ATOM    286  NH1 ARG A  21     -14.393  23.877   8.078  0.00  0.00      C2   N
ATOM    287  NH2 ARG A  21     -15.656  22.173   9.009  0.00  0.00      C2   N
ATOM    288  H   ARG A  21      -8.231  21.410   5.396  0.00  0.00      C2   H
ATOM    289  HA  ARG A  21     -10.023  19.336   5.728  0.00  0.00      C2   H
ATOM    290  HB3 ARG A  21     -10.590  22.110   5.115  0.00  0.00      C2   H
ATOM    291  HB2 ARG A  21     -10.026  21.522   6.662  0.00  0.00      C2   H
ATOM    292  HG3 ARG A  21     -11.900  19.920   6.843  0.00  0.00      C2   H
ATOM    293  HG2 ARG A  21     -12.462  20.452   5.303  0.00  0.00      C2   H
ATOM    294  HD3 ARG A  21     -12.845  22.641   5.892  0.00  0.00      C2   H
ATOM    295  HD2 ARG A  21     -12.017  22.548   7.473  0.00  0.00      C2   H
ATOM    296  HE  ARG A  21     -14.171  20.696   7.565  0.00  0.00      C2   H
ATOM    297 HH12 ARG A  21     -14.861  24.625   8.569  0.00  0.00      C2   H
ATOM    298 HH11 ARG A  21     -13.783  24.198   7.340  0.00  0.00      C2   H
ATOM    299 HH22 ARG A  21     -15.948  22.767   9.771  0.00  0.00      C2   H
ATOM    300 HH21 ARG A  21     -16.233  21.357   8.861  0.00  0.00      C2   H
ATOM    301  N   ASN A  22     -10.009  20.451   2.660  0.00  0.00      C2   N
ATOM    302  CA  ASN A  22     -10.590  20.180   1.338  0.00  0.00      C2   C
ATOM    303  C   ASN A  22     -10.045  18.876   0.718  0.00  0.00      C2   C
ATOM    304  O   ASN A  22     -10.921  18.063   0.329  0.00  0.00      C2   O
ATOM    305  CB  ASN A  22     -10.182  21.295   0.307  0.00  0.00      C2   C
ATOM    306  CG  ASN A  22     -10.825  22.631   0.656  0.00  0.00      C2   C
ATOM    307  OD1 ASN A  22     -11.935  22.790   1.192  0.00  0.00      C2   O
ATOM    308  ND2 ASN A  22     -10.090  23.669   0.374  0.00  0.00      C2   N
ATOM    309  H   ASN A  22      -9.368  21.225   2.757  0.00  0.00      C2   H
ATOM    310  HA  ASN A  22     -11.659  19.972   1.379  0.00  0.00      C2   H
ATOM    311  HB3 ASN A  22     -10.493  20.915  -0.666  0.00  0.00      C2   H
ATOM    312  HB2 ASN A  22      -9.092  21.317   0.333  0.00  0.00      C2   H
ATOM    313 HD22 ASN A  22     -10.419  24.568   0.696  0.00  0.00      C2   H
ATOM    314 HD21 ASN A  22      -9.244  23.541  -0.163  0.00  0.00      C2   H
ATOM    315  N   LEU A  23      -8.743  18.542   0.736  0.00  0.00      C2   N
ATOM    316  CA  LEU A  23      -8.087  17.260   0.501  0.00  0.00      C2   C
ATOM    317  C   LEU A  23      -8.597  16.108   1.410  0.00  0.00      C2   C
ATOM    318  O   LEU A  23      -8.817  14.982   0.804  0.00  0.00      C2   O
ATOM    319  CB  LEU A  23      -6.593  17.402   0.777  0.00  0.00      C2   C
ATOM    320  CG  LEU A  23      -5.785  18.175  -0.193  0.00  0.00      C2   C
ATOM    321  CD1 LEU A  23      -4.367  18.281   0.308  0.00  0.00      C2   C
ATOM    322  CD2 LEU A  23      -5.919  17.592  -1.585  0.00  0.00      C2   C
ATOM    323  H   LEU A  23      -8.058  19.284   0.767  0.00  0.00      C2   H
ATOM    324  HA  LEU A  23      -8.310  16.914  -0.508  0.00  0.00      C2   H
ATOM    325  HB3 LEU A  23      -6.084  16.443   0.878  0.00  0.00      C2   H
ATOM    326  HB2 LEU A  23      -6.506  17.919   1.733  0.00  0.00      C2   H
ATOM    327  HG  LEU A  23      -6.144  19.187  -0.383  0.00  0.00      C2   H
ATOM    328 HD11 LEU A  23      -3.836  18.807  -0.485  0.00  0.00      C2   H
ATOM    329 HD12 LEU A  23      -4.197  18.662   1.315  0.00  0.00      C2   H
ATOM    330 HD13 LEU A  23      -3.877  17.309   0.367  0.00  0.00      C2   H
ATOM    331 HD21 LEU A  23      -6.021  18.242  -2.453  0.00  0.00      C2   H
ATOM    332 HD22 LEU A  23      -5.027  17.071  -1.931  0.00  0.00      C2   H
ATOM    333 HD23 LEU A  23      -6.652  16.815  -1.805  0.00  0.00      C2   H
ATOM    334  N   ARG A  24      -8.821  16.389   2.682  0.00  0.00      C2   N
ATOM    335  CA  ARG A  24      -9.413  15.357   3.530  0.00  0.00      C2   C
ATOM    336  C   ARG A  24     -10.823  14.979   3.161  0.00  0.00      C2   C
ATOM    337  O   ARG A  24     -11.088  13.762   3.017  0.00  0.00      C2   O
ATOM    338  CB  ARG A  24      -9.272  15.724   5.042  0.00  0.00      C2   C
ATOM    339  CG  ARG A  24      -9.559  14.526   5.888  0.00  0.00      C2   C
ATOM    340  CD  ARG A  24      -9.479  14.798   7.421  0.00  0.00      C2   C
ATOM    341  NE  ARG A  24     -10.311  15.953   7.804  0.00  0.00      C2   N
ATOM    342  CZ  ARG A  24     -11.662  16.170   7.746  0.00  0.00      C2   C
ATOM    343  NH1 ARG A  24     -12.560  15.220   7.305  0.00  0.00      C2   N
ATOM    344  NH2 ARG A  24     -12.118  17.403   8.116  0.00  0.00      C2   N
ATOM    345  H   ARG A  24      -8.901  17.353   2.971  0.00  0.00      C2   H
ATOM    346  HA  ARG A  24      -8.778  14.473   3.466  0.00  0.00      C2   H
ATOM    347  HB3 ARG A  24     -10.008  16.460   5.362  0.00  0.00      C2   H
ATOM    348  HB2 ARG A  24      -8.334  16.197   5.334  0.00  0.00      C2   H
ATOM    349  HG3 ARG A  24      -8.707  13.871   5.705  0.00  0.00      C2   H
ATOM    350  HG2 ARG A  24     -10.474  13.956   5.729  0.00  0.00      C2   H
ATOM    351  HD3 ARG A  24      -8.454  14.752   7.789  0.00  0.00      C2   H
ATOM    352  HD2 ARG A  24     -10.081  14.007   7.867  0.00  0.00      C2   H
ATOM    353  HE  ARG A  24      -9.755  16.784   7.945  0.00  0.00      C2   H
ATOM    354 HH12 ARG A  24     -13.459  15.497   6.939  0.00  0.00      C2   H
ATOM    355 HH11 ARG A  24     -12.402  14.224   7.352  0.00  0.00      C2   H
ATOM    356 HH22 ARG A  24     -13.097  17.640   8.038  0.00  0.00      C2   H
ATOM    357 HH21 ARG A  24     -11.457  18.105   8.420  0.00  0.00      C2   H
ATOM    358  N   GLU A  25     -11.728  15.964   2.942  0.00  0.00      C2   N
ATOM    359  CA  GLU A  25     -13.086  15.743   2.482  0.00  0.00      C2   C
ATOM    360  C   GLU A  25     -13.224  15.271   1.015  0.00  0.00      C2   C
ATOM    361  O   GLU A  25     -14.186  14.480   0.885  0.00  0.00      C2   O
ATOM    362  CB  GLU A  25     -13.898  17.056   2.737  0.00  0.00      C2   C
ATOM    363  CG  GLU A  25     -14.364  17.446   4.168  0.00  0.00      C2   C
ATOM    364  CD  GLU A  25     -15.045  16.326   5.012  0.00  0.00      C2   C
ATOM    365  OE1 GLU A  25     -15.793  15.514   4.408  0.00  0.00      C2   O
ATOM    366  OE2 GLU A  25     -14.717  16.272   6.253  0.00  0.00      C2   O
ATOM    367  H   GLU A  25     -11.422  16.896   3.182  0.00  0.00      C2   H
ATOM    368  HA  GLU A  25     -13.496  14.944   3.099  0.00  0.00      C2   H
ATOM    369  HB3 GLU A  25     -14.838  17.048   2.184  0.00  0.00      C2   H
ATOM    370  HB2 GLU A  25     -13.484  17.987   2.349  0.00  0.00      C2   H
ATOM    371  HG3 GLU A  25     -15.087  18.262   4.158  0.00  0.00      C2   H
ATOM    372  HG2 GLU A  25     -13.409  17.694   4.631  0.00  0.00      C2   H
ATOM    373  N   ASP A  26     -12.311  15.617   0.059  0.00  0.00      C2   N
ATOM    374  CA  ASP A  26     -12.124  14.902  -1.206  0.00  0.00      C2   C
ATOM    375  C   ASP A  26     -11.581  13.486  -1.088  0.00  0.00      C2   C
ATOM    376  O   ASP A  26     -11.852  12.567  -1.940  0.00  0.00      C2   O
ATOM    377  CB  ASP A  26     -11.175  15.678  -2.175  0.00  0.00      C2   C
ATOM    378  CG  ASP A  26     -11.863  16.857  -2.880  0.00  0.00      C2   C
ATOM    379  OD1 ASP A  26     -11.112  17.477  -3.646  0.00  0.00      C2   O
ATOM    380  OD2 ASP A  26     -13.066  17.167  -2.771  0.00  0.00      C2   O
ATOM    381  H   ASP A  26     -11.629  16.302   0.350  0.00  0.00      C2   H
ATOM    382  HA  ASP A  26     -13.080  14.834  -1.726  0.00  0.00      C2   H
ATOM    383  HB3 ASP A  26     -10.895  14.983  -2.966  0.00  0.00      C2   H
ATOM    384  HB2 ASP A  26     -10.335  16.068  -1.599  0.00  0.00      C2   H
ATOM    385  N   GLY A  27     -10.903  13.221   0.028  0.00  0.00      C2   N
ATOM    386  CA  GLY A  27     -10.284  11.919   0.245  0.00  0.00      C2   C
ATOM    387  C   GLY A  27     -11.269  10.915   0.832  0.00  0.00      C2   C
ATOM    388  O   GLY A  27     -11.442   9.787   0.323  0.00  0.00      C2   O
ATOM    389  H   GLY A  27     -10.732  14.008   0.638  0.00  0.00      C2   H
ATOM    390  HA3 GLY A  27      -9.446  12.054   0.928  0.00  0.00      C2   H
ATOM    391  HA2 GLY A  27      -9.843  11.500  -0.659  0.00  0.00      C2   H
ATOM    392  N   GLU A  28     -11.926  11.429   1.866  0.00  0.00      C2   N
ATOM    393  CA  GLU A  28     -13.086  10.875   2.513  0.00  0.00      C2   C
ATOM    394  C   GLU A  28     -14.364  10.785   1.682  0.00  0.00      C2   C
ATOM    395  O   GLU A  28     -15.196   9.975   1.998  0.00  0.00      C2   O
ATOM    396  CB  GLU A  28     -13.453  11.748   3.769  0.00  0.00      C2   C
ATOM    397  CG  GLU A  28     -12.339  11.627   4.923  0.00  0.00      C2   C
ATOM    398  CD  GLU A  28     -12.746  12.236   6.243  0.00  0.00      C2   C
ATOM    399  OE1 GLU A  28     -13.925  12.430   6.521  0.00  0.00      C2   O
ATOM    400  OE2 GLU A  28     -11.910  12.467   7.140  0.00  0.00      C2   O
ATOM    401  H   GLU A  28     -11.646  12.377   2.076  0.00  0.00      C2   H
ATOM    402  HA  GLU A  28     -12.888   9.853   2.837  0.00  0.00      C2   H
ATOM    403  HB3 GLU A  28     -14.349  11.326   4.225  0.00  0.00      C2   H
ATOM    404  HB2 GLU A  28     -13.624  12.807   3.577  0.00  0.00      C2   H
ATOM    405  HG3 GLU A  28     -11.343  11.878   4.558  0.00  0.00      C2   H
ATOM    406  HG2 GLU A  28     -12.321  10.540   5.004  0.00  0.00      C2   H
ATOM    407  N   LYS A  29     -14.332  11.530   0.544  0.00  0.00      C2   N
ATOM    408  CA  LYS A  29     -15.275  11.362  -0.596  0.00  0.00      C2   C
ATOM    409  C   LYS A  29     -14.790  10.172  -1.447  0.00  0.00      C2   C
ATOM    410  O   LYS A  29     -15.445   9.112  -1.536  0.00  0.00      C2   O
ATOM    411  CB  LYS A  29     -15.403  12.678  -1.373  0.00  0.00      C2   C
ATOM    412  CG  LYS A  29     -16.263  12.591  -2.636  0.00  0.00      C2   C
ATOM    413  CD  LYS A  29     -16.130  14.004  -3.316  0.00  0.00      C2   C
ATOM    414  CE  LYS A  29     -16.820  14.003  -4.660  0.00  0.00      C2   C
ATOM    415  NZ  LYS A  29     -17.101  15.406  -5.076  0.00  0.00      C2   N
ATOM    416  H   LYS A  29     -13.497  12.084   0.422  0.00  0.00      C2   H
ATOM    417  HA  LYS A  29     -16.261  11.147  -0.184  0.00  0.00      C2   H
ATOM    418  HB3 LYS A  29     -14.412  12.997  -1.693  0.00  0.00      C2   H
ATOM    419  HB2 LYS A  29     -15.702  13.464  -0.679  0.00  0.00      C2   H
ATOM    420  HG3 LYS A  29     -17.243  12.374  -2.211  0.00  0.00      C2   H
ATOM    421  HG2 LYS A  29     -15.983  11.801  -3.334  0.00  0.00      C2   H
ATOM    422  HD3 LYS A  29     -15.071  14.106  -3.553  0.00  0.00      C2   H
ATOM    423  HD2 LYS A  29     -16.458  14.831  -2.686  0.00  0.00      C2   H
ATOM    424  HE3 LYS A  29     -17.676  13.333  -4.747  0.00  0.00      C2   H
ATOM    425  HE2 LYS A  29     -16.208  13.642  -5.486  0.00  0.00      C2   H
ATOM    426  HZ1 LYS A  29     -16.189  15.793  -5.274  0.00  0.00      C2   H
ATOM    427  HZ2 LYS A  29     -17.507  15.527  -5.992  0.00  0.00      C2   H
ATOM    428  HZ3 LYS A  29     -17.535  15.907  -4.315  0.00  0.00      C2   H
ATOM    429  N   ALA A  30     -13.583  10.418  -2.075  0.00  0.00      C2   N
ATOM    430  CA  ALA A  30     -12.826   9.540  -3.051  0.00  0.00      C2   C
ATOM    431  C   ALA A  30     -12.817   8.092  -2.598  0.00  0.00      C2   C
ATOM    432  O   ALA A  30     -13.118   7.264  -3.456  0.00  0.00      C2   O
ATOM    433  CB  ALA A  30     -11.403  10.018  -3.335  0.00  0.00      C2   C
ATOM    434  H   ALA A  30     -13.102  11.294  -1.930  0.00  0.00      C2   H
ATOM    435  HA  ALA A  30     -13.446   9.630  -3.944  0.00  0.00      C2   H
ATOM    436  HB1 ALA A  30     -10.807   9.304  -3.904  0.00  0.00      C2   H
ATOM    437  HB2 ALA A  30     -11.359  10.960  -3.880  0.00  0.00      C2   H
ATOM    438  HB3 ALA A  30     -10.829  10.198  -2.427  0.00  0.00      C2   H
ATOM    439  N   ALA A  31     -12.505   7.839  -1.309  0.00  0.00      C2   N
ATOM    440  CA  ALA A  31     -12.452   6.501  -0.727  0.00  0.00      C2   C
ATOM    441  C   ALA A  31     -13.773   5.750  -1.005  0.00  0.00      C2   C
ATOM    442  O   ALA A  31     -13.776   4.526  -1.130  0.00  0.00      C2   O
ATOM    443  CB  ALA A  31     -12.201   6.669   0.799  0.00  0.00      C2   C
ATOM    444  H   ALA A  31     -12.264   8.581  -0.668  0.00  0.00      C2   H
ATOM    445  HA  ALA A  31     -11.599   6.025  -1.212  0.00  0.00      C2   H
ATOM    446  HB1 ALA A  31     -12.414   7.680   1.148  0.00  0.00      C2   H
ATOM    447  HB2 ALA A  31     -12.685   6.005   1.516  0.00  0.00      C2   H
ATOM    448  HB3 ALA A  31     -11.166   6.364   0.952  0.00  0.00      C2   H
ATOM    449  N   ARG A  32     -14.949   6.485  -0.905  0.00  0.00      C2   N
ATOM    450  CA  ARG A  32     -16.210   5.843  -1.091  0.00  0.00      C2   C
ATOM    451  C   ARG A  32     -16.540   5.453  -2.585  0.00  0.00      C2   C
ATOM    452  O   ARG A  32     -17.438   4.605  -2.770  0.00  0.00      C2   O
ATOM    453  CB  ARG A  32     -17.369   6.749  -0.609  0.00  0.00      C2   C
ATOM    454  CG  ARG A  32     -17.110   7.554   0.717  0.00  0.00      C2   C
ATOM    455  CD  ARG A  32     -18.272   8.440   1.097  0.00  0.00      C2   C
ATOM    456  NE  ARG A  32     -18.618   9.253  -0.151  0.00  0.00      C2   N
ATOM    457  CZ  ARG A  32     -19.037  10.518  -0.170  0.00  0.00      C2   C
ATOM    458  NH1 ARG A  32     -18.782  11.395   0.835  0.00  0.00      C2   N
ATOM    459  NH2 ARG A  32     -19.650  10.967  -1.281  0.00  0.00      C2   N
ATOM    460  H   ARG A  32     -14.957   7.483  -0.751  0.00  0.00      C2   H
ATOM    461  HA  ARG A  32     -16.186   4.881  -0.579  0.00  0.00      C2   H
ATOM    462  HB3 ARG A  32     -18.341   6.256  -0.615  0.00  0.00      C2   H
ATOM    463  HB2 ARG A  32     -17.441   7.530  -1.365  0.00  0.00      C2   H
ATOM    464  HG3 ARG A  32     -16.180   8.118   0.786  0.00  0.00      C2   H
ATOM    465  HG2 ARG A  32     -17.079   6.741   1.442  0.00  0.00      C2   H
ATOM    466  HD3 ARG A  32     -17.904   9.243   1.737  0.00  0.00      C2   H
ATOM    467  HD2 ARG A  32     -19.155   8.090   1.631  0.00  0.00      C2   H
ATOM    468  HE  ARG A  32     -18.855   8.592  -0.878  0.00  0.00      C2   H
ATOM    469 HH12 ARG A  32     -18.670  12.380   0.645  0.00  0.00      C2   H
ATOM    470 HH11 ARG A  32     -18.517  11.159   1.781  0.00  0.00      C2   H
ATOM    471 HH22 ARG A  32     -20.040  11.891  -1.401  0.00  0.00      C2   H
ATOM    472 HH21 ARG A  32     -19.483  10.477  -2.148  0.00  0.00      C2   H
ATOM    473  N   GLU A  33     -15.874   6.089  -3.541  0.00  0.00      C2   N
ATOM    474  CA  GLU A  33     -15.942   5.890  -4.996  0.00  0.00      C2   C
ATOM    475  C   GLU A  33     -14.847   4.849  -5.337  0.00  0.00      C2   C
ATOM    476  O   GLU A  33     -13.649   5.115  -5.511  0.00  0.00      C2   O
ATOM    477  CB  GLU A  33     -15.746   7.241  -5.734  0.00  0.00      C2   C
ATOM    478  CG  GLU A  33     -16.829   8.328  -5.272  0.00  0.00      C2   C
ATOM    479  CD  GLU A  33     -16.751   9.696  -5.950  0.00  0.00      C2   C
ATOM    480  OE1 GLU A  33     -15.632  10.258  -6.243  0.00  0.00      C2   O
ATOM    481  OE2 GLU A  33     -17.802  10.241  -6.238  0.00  0.00      C2   O
ATOM    482  H   GLU A  33     -15.104   6.652  -3.208  0.00  0.00      C2   H
ATOM    483  HA  GLU A  33     -16.891   5.429  -5.269  0.00  0.00      C2   H
ATOM    484  HB3 GLU A  33     -15.691   7.016  -6.799  0.00  0.00      C2   H
ATOM    485  HB2 GLU A  33     -14.785   7.682  -5.467  0.00  0.00      C2   H
ATOM    486  HG3 GLU A  33     -16.638   8.577  -4.229  0.00  0.00      C2   H
ATOM    487  HG2 GLU A  33     -17.855   8.000  -5.439  0.00  0.00      C2   H
ATOM    488  N   VAL A  34     -15.436   3.599  -5.486  0.00  0.00      C2   N
ATOM    489  CA  VAL A  34     -14.545   2.395  -5.486  0.00  0.00      C2   C
ATOM    490  C   VAL A  34     -13.827   2.231  -6.876  0.00  0.00      C2   C
ATOM    491  O   VAL A  34     -14.576   2.083  -7.878  0.00  0.00      C2   O
ATOM    492  CB  VAL A  34     -15.301   1.134  -5.090  0.00  0.00      C2   C
ATOM    493  CG1 VAL A  34     -14.532  -0.222  -5.030  0.00  0.00      C2   C
ATOM    494  CG2 VAL A  34     -15.985   1.410  -3.738  0.00  0.00      C2   C
ATOM    495  H   VAL A  34     -16.432   3.508  -5.623  0.00  0.00      C2   H
ATOM    496  HA  VAL A  34     -13.840   2.685  -4.706  0.00  0.00      C2   H
ATOM    497  HB  VAL A  34     -16.044   0.896  -5.850  0.00  0.00      C2   H
ATOM    498 HG11 VAL A  34     -15.137  -1.028  -4.616  0.00  0.00      C2   H
ATOM    499 HG12 VAL A  34     -14.096  -0.537  -5.978  0.00  0.00      C2   H
ATOM    500 HG13 VAL A  34     -13.677  -0.339  -4.365  0.00  0.00      C2   H
ATOM    501 HG21 VAL A  34     -15.399   1.936  -2.985  0.00  0.00      C2   H
ATOM    502 HG22 VAL A  34     -16.880   2.022  -3.849  0.00  0.00      C2   H
ATOM    503 HG23 VAL A  34     -16.432   0.491  -3.360  0.00  0.00      C2   H
ATOM    504  N   LYS A  35     -12.464   2.302  -6.830  0.00  0.00      C2   N
ATOM    505  CA  LYS A  35     -11.572   2.017  -7.924  0.00  0.00      C2   C
ATOM    506  C   LYS A  35     -11.604   0.550  -8.278  0.00  0.00      C2   C
ATOM    507  O   LYS A  35     -11.139  -0.175  -7.416  0.00  0.00      C2   O
ATOM    508  CB  LYS A  35     -10.167   2.378  -7.546  0.00  0.00      C2   C
ATOM    509  CG  LYS A  35     -10.066   3.818  -7.151  0.00  0.00      C2   C
ATOM    510  CD  LYS A  35      -8.685   4.316  -6.757  0.00  0.00      C2   C
ATOM    511  CE  LYS A  35      -8.682   5.751  -6.205  0.00  0.00      C2   C
ATOM    512  NZ  LYS A  35      -8.978   6.703  -7.286  0.00  0.00      C2   N
ATOM    513  H   LYS A  35     -12.112   2.368  -5.885  0.00  0.00      C2   H
ATOM    514  HA  LYS A  35     -11.853   2.710  -8.717  0.00  0.00      C2   H
ATOM    515  HB3 LYS A  35      -9.569   2.251  -8.448  0.00  0.00      C2   H
ATOM    516  HB2 LYS A  35      -9.657   1.798  -6.777  0.00  0.00      C2   H
ATOM    517  HG3 LYS A  35     -10.821   4.014  -6.389  0.00  0.00      C2   H
ATOM    518  HG2 LYS A  35     -10.312   4.344  -8.073  0.00  0.00      C2   H
ATOM    519  HD3 LYS A  35      -8.021   4.203  -7.614  0.00  0.00      C2   H
ATOM    520  HD2 LYS A  35      -8.355   3.691  -5.927  0.00  0.00      C2   H
ATOM    521  HE3 LYS A  35      -7.816   6.095  -5.639  0.00  0.00      C2   H
ATOM    522  HE2 LYS A  35      -9.494   5.886  -5.490  0.00  0.00      C2   H
ATOM    523  HZ1 LYS A  35      -9.979   6.826  -7.241  0.00  0.00      C2   H
ATOM    524  HZ2 LYS A  35      -8.548   7.586  -7.050  0.00  0.00      C2   H
ATOM    525  HZ3 LYS A  35      -8.575   6.500  -8.190  0.00  0.00      C2   H
ATOM    526  N   LEU A  36     -12.087   0.220  -9.489  0.00  0.00      C2   N
ATOM    527  CA  LEU A  36     -12.077  -0.986 -10.274  0.00  0.00      C2   C
ATOM    528  C   LEU A  36     -11.424  -0.733 -11.705  0.00  0.00      C2   C
ATOM    529  O   LEU A  36     -11.810   0.267 -12.314  0.00  0.00      C2   O
ATOM    530  CB  LEU A  36     -13.606  -1.345 -10.514  0.00  0.00      C2   C
ATOM    531  CG  LEU A  36     -14.610  -1.382  -9.295  0.00  0.00      C2   C
ATOM    532  CD1 LEU A  36     -16.087  -1.534  -9.706  0.00  0.00      C2   C
ATOM    533  CD2 LEU A  36     -14.084  -2.343  -8.234  0.00  0.00      C2   C
ATOM    534  H   LEU A  36     -12.440   0.974 -10.060  0.00  0.00      C2   H
ATOM    535  HA  LEU A  36     -11.569  -1.712  -9.639  0.00  0.00      C2   H
ATOM    536  HB3 LEU A  36     -13.732  -2.277 -11.065  0.00  0.00      C2   H
ATOM    537  HB2 LEU A  36     -14.156  -0.645 -11.144  0.00  0.00      C2   H
ATOM    538  HG  LEU A  36     -14.558  -0.389  -8.847  0.00  0.00      C2   H
ATOM    539 HD11 LEU A  36     -16.623  -0.609  -9.492  0.00  0.00      C2   H
ATOM    540 HD12 LEU A  36     -16.083  -1.584 -10.795  0.00  0.00      C2   H
ATOM    541 HD13 LEU A  36     -16.511  -2.407  -9.210  0.00  0.00      C2   H
ATOM    542 HD21 LEU A  36     -13.879  -3.344  -8.613  0.00  0.00      C2   H
ATOM    543 HD22 LEU A  36     -13.121  -2.040  -7.824  0.00  0.00      C2   H
ATOM    544 HD23 LEU A  36     -14.767  -2.440  -7.390  0.00  0.00      C2   H
ATOM    545  N   LEU A  37     -10.533  -1.595 -12.160  0.00  0.00      C2   N
ATOM    546  CA  LEU A  37     -10.003  -1.640 -13.541  0.00  0.00      C2   C
ATOM    547  C   LEU A  37     -10.731  -2.777 -14.389  0.00  0.00      C2   C
ATOM    548  O   LEU A  37     -10.969  -3.799 -13.819  0.00  0.00      C2   O
ATOM    549  CB  LEU A  37      -8.495  -1.908 -13.416  0.00  0.00      C2   C
ATOM    550  CG  LEU A  37      -7.741  -1.923 -14.729  0.00  0.00      C2   C
ATOM    551  CD1 LEU A  37      -7.868  -0.609 -15.512  0.00  0.00      C2   C
ATOM    552  CD2 LEU A  37      -6.286  -2.302 -14.563  0.00  0.00      C2   C
ATOM    553  H   LEU A  37     -10.342  -2.421 -11.612  0.00  0.00      C2   H
ATOM    554  HA  LEU A  37     -10.153  -0.695 -14.063  0.00  0.00      C2   H
ATOM    555  HB3 LEU A  37      -8.318  -2.843 -12.885  0.00  0.00      C2   H
ATOM    556  HB2 LEU A  37      -8.048  -1.136 -12.790  0.00  0.00      C2   H
ATOM    557  HG  LEU A  37      -8.141  -2.773 -15.282  0.00  0.00      C2   H
ATOM    558 HD11 LEU A  37      -8.713  -0.430 -16.176  0.00  0.00      C2   H
ATOM    559 HD12 LEU A  37      -7.820   0.162 -14.744  0.00  0.00      C2   H
ATOM    560 HD13 LEU A  37      -7.050  -0.476 -16.220  0.00  0.00      C2   H
ATOM    561 HD21 LEU A  37      -6.129  -3.270 -15.039  0.00  0.00      C2   H
ATOM    562 HD22 LEU A  37      -5.614  -1.589 -15.041  0.00  0.00      C2   H
ATOM    563 HD23 LEU A  37      -6.120  -2.342 -13.486  0.00  0.00      C2   H
ATOM    564  N   LEU A  38     -10.844  -2.538 -15.663  0.00  0.00      C2   N
ATOM    565  CA  LEU A  38     -11.350  -3.428 -16.734  0.00  0.00      C2   C
ATOM    566  C   LEU A  38     -10.319  -3.499 -17.835  0.00  0.00      C2   C
ATOM    567  O   LEU A  38      -9.802  -2.435 -18.240  0.00  0.00      C2   O
ATOM    568  CB  LEU A  38     -12.728  -2.797 -17.167  0.00  0.00      C2   C
ATOM    569  CG  LEU A  38     -13.327  -3.338 -18.476  0.00  0.00      C2   C
ATOM    570  CD1 LEU A  38     -13.581  -4.867 -18.428  0.00  0.00      C2   C
ATOM    571  CD2 LEU A  38     -14.624  -2.499 -18.909  0.00  0.00      C2   C
ATOM    572  H   LEU A  38     -10.501  -1.645 -15.988  0.00  0.00      C2   H
ATOM    573  HA  LEU A  38     -11.523  -4.467 -16.455  0.00  0.00      C2   H
ATOM    574  HB3 LEU A  38     -12.644  -1.710 -17.194  0.00  0.00      C2   H
ATOM    575  HB2 LEU A  38     -13.468  -2.965 -16.384  0.00  0.00      C2   H
ATOM    576  HG  LEU A  38     -12.600  -3.315 -19.287  0.00  0.00      C2   H
ATOM    577 HD11 LEU A  38     -14.577  -4.997 -18.005  0.00  0.00      C2   H
ATOM    578 HD12 LEU A  38     -13.695  -5.226 -19.451  0.00  0.00      C2   H
ATOM    579 HD13 LEU A  38     -12.839  -5.423 -17.854  0.00  0.00      C2   H
ATOM    580 HD21 LEU A  38     -14.329  -1.872 -19.751  0.00  0.00      C2   H
ATOM    581 HD22 LEU A  38     -15.438  -3.185 -19.142  0.00  0.00      C2   H
ATOM    582 HD23 LEU A  38     -14.881  -1.782 -18.128  0.00  0.00      C2   H
ATOM    583  N   LEU A  39     -10.037  -4.726 -18.389  0.00  0.00      C2   N
ATOM    584  CA  LEU A  39      -8.909  -5.143 -19.286  0.00  0.00      C2   C
ATOM    585  C   LEU A  39      -9.404  -5.698 -20.666  0.00  0.00      C2   C
ATOM    586  O   LEU A  39     -10.611  -5.657 -21.030  0.00  0.00      C2   O
ATOM    587  CB  LEU A  39      -8.100  -6.252 -18.591  0.00  0.00      C2   C
ATOM    588  CG  LEU A  39      -7.204  -5.743 -17.445  0.00  0.00      C2   C
ATOM    589  CD1 LEU A  39      -6.629  -6.911 -16.693  0.00  0.00      C2   C
ATOM    590  CD2 LEU A  39      -6.135  -4.787 -17.978  0.00  0.00      C2   C
ATOM    591  H   LEU A  39     -10.628  -5.471 -18.050  0.00  0.00      C2   H
ATOM    592  HA  LEU A  39      -8.249  -4.288 -19.433  0.00  0.00      C2   H
ATOM    593  HB3 LEU A  39      -7.381  -6.646 -19.309  0.00  0.00      C2   H
ATOM    594  HB2 LEU A  39      -8.703  -7.070 -18.197  0.00  0.00      C2   H
ATOM    595  HG  LEU A  39      -7.818  -5.227 -16.707  0.00  0.00      C2   H
ATOM    596 HD11 LEU A  39      -6.340  -6.637 -15.679  0.00  0.00      C2   H
ATOM    597 HD12 LEU A  39      -7.382  -7.698 -16.686  0.00  0.00      C2   H
ATOM    598 HD13 LEU A  39      -5.698  -7.354 -17.047  0.00  0.00      C2   H
ATOM    599 HD21 LEU A  39      -5.298  -4.742 -17.281  0.00  0.00      C2   H
ATOM    600 HD22 LEU A  39      -5.721  -4.961 -18.971  0.00  0.00      C2   H
ATOM    601 HD23 LEU A  39      -6.528  -3.780 -17.843  0.00  0.00      C2   H
ATOM    602  N   GLY A  40      -8.468  -6.227 -21.469  0.00  0.00      C2   N
ATOM    603  CA  GLY A  40      -8.806  -6.669 -22.796  0.00  0.00      C2   C
ATOM    604  C   GLY A  40      -8.579  -5.552 -23.857  0.00  0.00      C2   C
ATOM    605  O   GLY A  40      -8.021  -4.491 -23.575  0.00  0.00      C2   O
ATOM    606  H   GLY A  40      -7.517  -6.241 -21.130  0.00  0.00      C2   H
ATOM    607  HA3 GLY A  40      -9.799  -7.044 -23.046  0.00  0.00      C2   H
ATOM    608  HA2 GLY A  40      -8.076  -7.452 -23.001  0.00  0.00      C2   H
ATOM    609  N   ALA A  41      -8.935  -5.970 -25.100  0.00  0.00      C2   N
ATOM    610  CA  ALA A  41      -8.637  -5.098 -26.239  0.00  0.00      C2   C
ATOM    611  C   ALA A  41     -10.010  -4.653 -26.855  0.00  0.00      C2   C
ATOM    612  O   ALA A  41     -10.117  -3.636 -27.522  0.00  0.00      C2   O
ATOM    613  CB  ALA A  41      -7.780  -5.790 -27.361  0.00  0.00      C2   C
ATOM    614  H   ALA A  41      -9.396  -6.860 -25.223  0.00  0.00      C2   H
ATOM    615  HA  ALA A  41      -8.135  -4.179 -25.935  0.00  0.00      C2   H
ATOM    616  HB1 ALA A  41      -7.653  -5.184 -28.258  0.00  0.00      C2   H
ATOM    617  HB2 ALA A  41      -6.832  -6.191 -27.003  0.00  0.00      C2   H
ATOM    618  HB3 ALA A  41      -8.339  -6.694 -27.602  0.00  0.00      C2   H
ATOM    619  N   GLY A  42     -11.123  -5.335 -26.500  0.00  0.00      C2   N
ATOM    620  CA  GLY A  42     -12.367  -5.185 -27.104  0.00  0.00      C2   C
ATOM    621  C   GLY A  42     -12.702  -6.291 -28.120  0.00  0.00      C2   C
ATOM    622  O   GLY A  42     -13.677  -6.328 -28.905  0.00  0.00      C2   O
ATOM    623  H   GLY A  42     -10.942  -6.200 -26.012  0.00  0.00      C2   H
ATOM    624  HA3 GLY A  42     -12.612  -4.236 -27.583  0.00  0.00      C2   H
ATOM    625  HA2 GLY A  42     -13.131  -5.342 -26.343  0.00  0.00      C2   H
ATOM    626  N   GLU A  43     -11.766  -7.304 -28.155  0.00  0.00      C2   N
ATOM    627  CA  GLU A  43     -11.974  -8.683 -28.534  0.00  0.00      C2   C
ATOM    628  C   GLU A  43     -13.157  -9.391 -27.897  0.00  0.00      C2   C
ATOM    629  O   GLU A  43     -13.877 -10.195 -28.473  0.00  0.00      C2   O
ATOM    630  CB  GLU A  43     -10.720  -9.557 -28.299  0.00  0.00      C2   C
ATOM    631  CG  GLU A  43     -10.376 -10.185 -26.914  0.00  0.00      C2   C
ATOM    632  CD  GLU A  43     -10.097  -9.133 -25.826  0.00  0.00      C2   C
ATOM    633  OE1 GLU A  43     -10.644  -8.028 -25.905  0.00  0.00      C2   O
ATOM    634  OE2 GLU A  43      -9.348  -9.521 -24.893  0.00  0.00      C2   O
ATOM    635  H   GLU A  43     -11.094  -7.291 -27.402  0.00  0.00      C2   H
ATOM    636  HA  GLU A  43     -12.232  -8.636 -29.592  0.00  0.00      C2   H
ATOM    637  HB3 GLU A  43      -9.744  -9.208 -28.637  0.00  0.00      C2   H
ATOM    638  HB2 GLU A  43     -10.857 -10.336 -29.050  0.00  0.00      C2   H
ATOM    639  HG3 GLU A  43      -9.416 -10.688 -27.029  0.00  0.00      C2   H
ATOM    640  HG2 GLU A  43     -11.110 -10.891 -26.525  0.00  0.00      C2   H
ATOM    641  N   SER A  44     -13.295  -8.984 -26.633  0.00  0.00      C2   N
ATOM    642  CA  SER A  44     -14.145  -9.705 -25.635  0.00  0.00      C2   C
ATOM    643  C   SER A  44     -15.619  -9.235 -25.498  0.00  0.00      C2   C
ATOM    644  O   SER A  44     -16.338  -9.941 -24.790  0.00  0.00      C2   O
ATOM    645  CB  SER A  44     -13.434  -9.863 -24.300  0.00  0.00      C2   C
ATOM    646  OG  SER A  44     -13.326  -8.647 -23.657  0.00  0.00      C2   O
ATOM    647  H   SER A  44     -12.521  -8.433 -26.289  0.00  0.00      C2   H
ATOM    648  HA  SER A  44     -14.408 -10.702 -25.989  0.00  0.00      C2   H
ATOM    649  HB3 SER A  44     -12.493 -10.396 -24.438  0.00  0.00      C2   H
ATOM    650  HB2 SER A  44     -14.090 -10.522 -23.733  0.00  0.00      C2   H
ATOM    651  HG  SER A  44     -12.549  -8.664 -23.093  0.00  0.00      C2   H
ATOM    652  N   GLY A  45     -15.986  -8.124 -26.239  0.00  0.00      C2   N
ATOM    653  CA  GLY A  45     -17.333  -7.496 -26.229  0.00  0.00      C2   C
ATOM    654  C   GLY A  45     -17.514  -6.889 -24.824  0.00  0.00      C2   C
ATOM    655  O   GLY A  45     -18.653  -6.899 -24.328  0.00  0.00      C2   O
ATOM    656  H   GLY A  45     -15.263  -7.743 -26.832  0.00  0.00      C2   H
ATOM    657  HA3 GLY A  45     -18.029  -8.319 -26.386  0.00  0.00      C2   H
ATOM    658  HA2 GLY A  45     -17.431  -6.732 -27.000  0.00  0.00      C2   H
ATOM    659  N   LYS A  46     -16.537  -6.332 -24.182  0.00  0.00      C2   N
ATOM    660  CA  LYS A  46     -16.654  -5.715 -22.891  0.00  0.00      C2   C
ATOM    661  C   LYS A  46     -17.748  -4.557 -22.807  0.00  0.00      C2   C
ATOM    662  O   LYS A  46     -18.414  -4.347 -21.723  0.00  0.00      C2   O
ATOM    663  CB  LYS A  46     -15.318  -5.213 -22.343  0.00  0.00      C2   C
ATOM    664  CG  LYS A  46     -14.342  -4.294 -23.093  0.00  0.00      C2   C
ATOM    665  CD  LYS A  46     -13.121  -3.745 -22.184  0.00  0.00      C2   C
ATOM    666  CE  LYS A  46     -11.940  -3.406 -23.061  0.00  0.00      C2   C
ATOM    667  NZ  LYS A  46     -12.155  -2.086 -23.653  0.00  0.00      C2   N
ATOM    668  H   LYS A  46     -15.728  -6.066 -24.725  0.00  0.00      C2   H
ATOM    669  HA  LYS A  46     -16.946  -6.494 -22.187  0.00  0.00      C2   H
ATOM    670  HB3 LYS A  46     -14.653  -6.063 -22.193  0.00  0.00      C2   H
ATOM    671  HB2 LYS A  46     -15.465  -4.712 -21.386  0.00  0.00      C2   H
ATOM    672  HG3 LYS A  46     -14.945  -3.420 -23.337  0.00  0.00      C2   H
ATOM    673  HG2 LYS A  46     -13.914  -4.720 -24.000  0.00  0.00      C2   H
ATOM    674  HD3 LYS A  46     -12.770  -4.554 -21.544  0.00  0.00      C2   H
ATOM    675  HD2 LYS A  46     -13.548  -2.926 -21.605  0.00  0.00      C2   H
ATOM    676  HE3 LYS A  46     -11.789  -4.187 -23.807  0.00  0.00      C2   H
ATOM    677  HE2 LYS A  46     -11.014  -3.405 -22.485  0.00  0.00      C2   H
ATOM    678  HZ1 LYS A  46     -12.274  -1.414 -22.909  0.00  0.00      C2   H
ATOM    679  HZ2 LYS A  46     -11.404  -1.802 -24.265  0.00  0.00      C2   H
ATOM    680  HZ3 LYS A  46     -12.974  -2.120 -24.243  0.00  0.00      C2   H
ATOM    681  N   SER A  47     -17.883  -3.751 -23.864  0.00  0.00      C2   N
ATOM    682  CA  SER A  47     -18.828  -2.621 -23.943  0.00  0.00      C2   C
ATOM    683  C   SER A  47     -20.324  -3.075 -23.650  0.00  0.00      C2   C
ATOM    684  O   SER A  47     -21.113  -2.325 -23.173  0.00  0.00      C2   O
ATOM    685  CB  SER A  47     -18.702  -1.759 -25.187  0.00  0.00      C2   C
ATOM    686  OG  SER A  47     -18.603  -2.581 -26.335  0.00  0.00      C2   O
ATOM    687  H   SER A  47     -17.143  -3.717 -24.550  0.00  0.00      C2   H
ATOM    688  HA  SER A  47     -18.567  -2.109 -23.017  0.00  0.00      C2   H
ATOM    689  HB3 SER A  47     -17.729  -1.300 -25.016  0.00  0.00      C2   H
ATOM    690  HB2 SER A  47     -19.613  -1.168 -25.281  0.00  0.00      C2   H
ATOM    691  HG  SER A  47     -17.696  -2.853 -26.492  0.00  0.00      C2   H
ATOM    692  N   THR A  48     -20.558  -4.409 -23.852  0.00  0.00      C2   N
ATOM    693  CA  THR A  48     -21.805  -5.055 -23.480  0.00  0.00      C2   C
ATOM    694  C   THR A  48     -22.260  -4.748 -22.046  0.00  0.00      C2   C
ATOM    695  O   THR A  48     -23.503  -4.603 -21.854  0.00  0.00      C2   O
ATOM    696  CB  THR A  48     -21.687  -6.587 -23.577  0.00  0.00      C2   C
ATOM    697  OG1 THR A  48     -21.250  -6.968 -24.851  0.00  0.00      C2   O
ATOM    698  CG2 THR A  48     -22.959  -7.312 -23.246  0.00  0.00      C2   C
ATOM    699  H   THR A  48     -19.872  -4.950 -24.357  0.00  0.00      C2   H
ATOM    700  HA  THR A  48     -22.645  -4.887 -24.155  0.00  0.00      C2   H
ATOM    701  HB  THR A  48     -20.971  -7.046 -22.895  0.00  0.00      C2   H
ATOM    702  HG1 THR A  48     -20.302  -6.818 -24.855  0.00  0.00      C2   H
ATOM    703 HG21 THR A  48     -23.756  -7.044 -23.939  0.00  0.00      C2   H
ATOM    704 HG22 THR A  48     -22.893  -8.399 -23.283  0.00  0.00      C2   H
ATOM    705 HG23 THR A  48     -23.248  -7.196 -22.201  0.00  0.00      C2   H
ATOM    706  N   ILE A  49     -21.370  -4.569 -21.040  0.00  0.00      C2   N
ATOM    707  CA  ILE A  49     -21.560  -4.294 -19.605  0.00  0.00      C2   C
ATOM    708  C   ILE A  49     -21.865  -2.748 -19.383  0.00  0.00      C2   C
ATOM    709  O   ILE A  49     -22.762  -2.373 -18.653  0.00  0.00      C2   O
ATOM    710  CB  ILE A  49     -20.265  -4.734 -18.838  0.00  0.00      C2   C
ATOM    711  CG1 ILE A  49     -19.975  -6.251 -18.982  0.00  0.00      C2   C
ATOM    712  CG2 ILE A  49     -20.272  -4.289 -17.396  0.00  0.00      C2   C
ATOM    713  CD1 ILE A  49     -21.127  -7.242 -18.422  0.00  0.00      C2   C
ATOM    714  H   ILE A  49     -20.397  -4.562 -21.313  0.00  0.00      C2   H
ATOM    715  HA  ILE A  49     -22.467  -4.842 -19.348  0.00  0.00      C2   H
ATOM    716  HB  ILE A  49     -19.377  -4.275 -19.272  0.00  0.00      C2   H
ATOM    717 HG13 ILE A  49     -19.067  -6.431 -18.407  0.00  0.00      C2   H
ATOM    718 HG12 ILE A  49     -19.745  -6.589 -19.992  0.00  0.00      C2   H
ATOM    719 HG21 ILE A  49     -20.277  -3.200 -17.340  0.00  0.00      C2   H
ATOM    720 HG22 ILE A  49     -21.168  -4.533 -16.826  0.00  0.00      C2   H
ATOM    721 HG23 ILE A  49     -19.382  -4.656 -16.884  0.00  0.00      C2   H
ATOM    722 HD11 ILE A  49     -22.020  -7.343 -19.039  0.00  0.00      C2   H
ATOM    723 HD12 ILE A  49     -20.690  -8.238 -18.340  0.00  0.00      C2   H
ATOM    724 HD13 ILE A  49     -21.445  -7.055 -17.397  0.00  0.00      C2   H
ATOM    725  N   VAL A  50     -21.107  -1.932 -20.083  0.00  0.00      C2   N
ATOM    726  CA  VAL A  50     -20.913  -0.477 -19.938  0.00  0.00      C2   C
ATOM    727  C   VAL A  50     -22.159   0.296 -20.464  0.00  0.00      C2   C
ATOM    728  O   VAL A  50     -22.440   1.392 -19.941  0.00  0.00      C2   O
ATOM    729  CB  VAL A  50     -19.729  -0.044 -20.836  0.00  0.00      C2   C
ATOM    730  CG1 VAL A  50     -19.312   1.411 -20.831  0.00  0.00      C2   C
ATOM    731  CG2 VAL A  50     -18.500  -1.006 -20.535  0.00  0.00      C2   C
ATOM    732  H   VAL A  50     -20.518  -2.434 -20.732  0.00  0.00      C2   H
ATOM    733  HA  VAL A  50     -20.651  -0.259 -18.903  0.00  0.00      C2   H
ATOM    734  HB  VAL A  50     -20.126  -0.282 -21.823  0.00  0.00      C2   H
ATOM    735 HG11 VAL A  50     -18.934   1.737 -21.800  0.00  0.00      C2   H
ATOM    736 HG12 VAL A  50     -20.164   2.063 -20.635  0.00  0.00      C2   H
ATOM    737 HG13 VAL A  50     -18.550   1.627 -20.082  0.00  0.00      C2   H
ATOM    738 HG21 VAL A  50     -18.047  -0.781 -19.570  0.00  0.00      C2   H
ATOM    739 HG22 VAL A  50     -18.660  -2.077 -20.663  0.00  0.00      C2   H
ATOM    740 HG23 VAL A  50     -17.735  -0.862 -21.298  0.00  0.00      C2   H
ATOM    741  N   LYS A  51     -22.934  -0.349 -21.401  0.00  0.00      C2   N
ATOM    742  CA  LYS A  51     -24.216   0.017 -21.990  0.00  0.00      C2   C
ATOM    743  C   LYS A  51     -25.181   0.146 -20.848  0.00  0.00      C2   C
ATOM    744  O   LYS A  51     -25.987   1.138 -20.867  0.00  0.00      C2   O
ATOM    745  CB  LYS A  51     -24.707  -0.954 -23.101  0.00  0.00      C2   C
ATOM    746  CG  LYS A  51     -24.593  -0.336 -24.435  0.00  0.00      C2   C
ATOM    747  CD  LYS A  51     -24.993  -1.275 -25.572  0.00  0.00      C2   C
ATOM    748  CE  LYS A  51     -23.881  -2.286 -26.005  0.00  0.00      C2   C
ATOM    749  NZ  LYS A  51     -24.219  -2.950 -27.288  0.00  0.00      C2   N
ATOM    750  H   LYS A  51     -22.498  -1.188 -21.756  0.00  0.00      C2   H
ATOM    751  HA  LYS A  51     -24.017   0.996 -22.425  0.00  0.00      C2   H
ATOM    752  HB3 LYS A  51     -25.711  -1.332 -22.909  0.00  0.00      C2   H
ATOM    753  HB2 LYS A  51     -24.136  -1.863 -23.292  0.00  0.00      C2   H
ATOM    754  HG3 LYS A  51     -23.588   0.042 -24.626  0.00  0.00      C2   H
ATOM    755  HG2 LYS A  51     -25.191   0.568 -24.546  0.00  0.00      C2   H
ATOM    756  HD3 LYS A  51     -25.362  -0.605 -26.349  0.00  0.00      C2   H
ATOM    757  HD2 LYS A  51     -25.866  -1.785 -25.166  0.00  0.00      C2   H
ATOM    758  HE3 LYS A  51     -23.826  -3.132 -25.320  0.00  0.00      C2   H
ATOM    759  HE2 LYS A  51     -22.879  -1.858 -26.039  0.00  0.00      C2   H
ATOM    760  HZ1 LYS A  51     -23.440  -3.444 -27.699  0.00  0.00      C2   H
ATOM    761  HZ2 LYS A  51     -24.925  -3.672 -27.264  0.00  0.00      C2   H
ATOM    762  HZ3 LYS A  51     -24.541  -2.269 -27.961  0.00  0.00      C2   H
ATOM    763  N   GLN A  52     -25.128  -0.694 -19.757  0.00  0.00      C2   N
ATOM    764  CA  GLN A  52     -26.279  -0.704 -18.765  0.00  0.00      C2   C
ATOM    765  C   GLN A  52     -25.903   0.264 -17.616  0.00  0.00      C2   C
ATOM    766  O   GLN A  52     -26.745   0.885 -16.957  0.00  0.00      C2   O
ATOM    767  CB  GLN A  52     -26.398  -2.128 -18.148  0.00  0.00      C2   C
ATOM    768  CG  GLN A  52     -26.487  -3.146 -19.289  0.00  0.00      C2   C
ATOM    769  CD  GLN A  52     -27.153  -4.438 -18.908  0.00  0.00      C2   C
ATOM    770  OE1 GLN A  52     -26.716  -5.143 -17.960  0.00  0.00      C2   O
ATOM    771  NE2 GLN A  52     -28.104  -4.923 -19.708  0.00  0.00      C2   N
ATOM    772  H   GLN A  52     -24.399  -1.393 -19.762  0.00  0.00      C2   H
ATOM    773  HA  GLN A  52     -27.189  -0.458 -19.312  0.00  0.00      C2   H
ATOM    774  HB3 GLN A  52     -27.379  -2.183 -17.677  0.00  0.00      C2   H
ATOM    775  HB2 GLN A  52     -25.688  -2.408 -17.370  0.00  0.00      C2   H
ATOM    776  HG3 GLN A  52     -25.536  -3.437 -19.734  0.00  0.00      C2   H
ATOM    777  HG2 GLN A  52     -26.957  -2.743 -20.187  0.00  0.00      C2   H
ATOM    778 HE22 GLN A  52     -28.635  -5.730 -19.413  0.00  0.00      C2   H
ATOM    779 HE21 GLN A  52     -28.433  -4.371 -20.487  0.00  0.00      C2   H
ATOM    780  N   MET A  53     -24.603   0.500 -17.517  0.00  0.00      C2   N
ATOM    781  CA  MET A  53     -24.034   1.513 -16.553  0.00  0.00      C2   C
ATOM    782  C   MET A  53     -24.231   2.938 -17.008  0.00  0.00      C2   C
ATOM    783  O   MET A  53     -24.259   3.785 -16.034  0.00  0.00      C2   O
ATOM    784  CB  MET A  53     -22.482   1.306 -16.378  0.00  0.00      C2   C
ATOM    785  CG  MET A  53     -21.963  -0.144 -16.278  0.00  0.00      C2   C
ATOM    786  SD  MET A  53     -22.793  -1.011 -14.914  0.00  0.00      C2   S
ATOM    787  CE  MET A  53     -22.122  -2.720 -15.190  0.00  0.00      C2   C
ATOM    788  H   MET A  53     -24.038   0.232 -18.310  0.00  0.00      C2   H
ATOM    789  HA  MET A  53     -24.590   1.414 -15.621  0.00  0.00      C2   H
ATOM    790  HB3 MET A  53     -22.130   1.925 -15.552  0.00  0.00      C2   H
ATOM    791  HB2 MET A  53     -21.988   1.662 -17.282  0.00  0.00      C2   H
ATOM    792  HG3 MET A  53     -20.874  -0.154 -16.238  0.00  0.00      C2   H
ATOM    793  HG2 MET A  53     -22.271  -0.738 -17.138  0.00  0.00      C2   H
ATOM    794  HE1 MET A  53     -22.663  -3.389 -14.521  0.00  0.00      C2   H
ATOM    795  HE2 MET A  53     -22.370  -3.097 -16.182  0.00  0.00      C2   H
ATOM    796  HE3 MET A  53     -21.049  -2.845 -15.046  0.00  0.00      C2   H
ATOM    797  N   LYS A  54     -24.239   3.303 -18.324  0.00  0.00      C2   N
ATOM    798  CA  LYS A  54     -24.384   4.667 -18.893  0.00  0.00      C2   C
ATOM    799  C   LYS A  54     -25.847   5.164 -18.502  0.00  0.00      C2   C
ATOM    800  O   LYS A  54     -26.770   4.382 -18.473  0.00  0.00      C2   O
ATOM    801  CB  LYS A  54     -24.093   4.713 -20.372  0.00  0.00      C2   C
ATOM    802  CG  LYS A  54     -22.634   4.655 -20.749  0.00  0.00      C2   C
ATOM    803  CD  LYS A  54     -22.309   4.454 -22.221  0.00  0.00      C2   C
ATOM    804  CE  LYS A  54     -20.861   4.423 -22.543  0.00  0.00      C2   C
ATOM    805  NZ  LYS A  54     -20.709   4.390 -24.005  0.00  0.00      C2   N
ATOM    806  H   LYS A  54     -24.014   2.527 -18.931  0.00  0.00      C2   H
ATOM    807  HA  LYS A  54     -23.608   5.254 -18.401  0.00  0.00      C2   H
ATOM    808  HB3 LYS A  54     -24.472   5.654 -20.770  0.00  0.00      C2   H
ATOM    809  HB2 LYS A  54     -24.732   4.060 -20.966  0.00  0.00      C2   H
ATOM    810  HG3 LYS A  54     -22.130   3.883 -20.167  0.00  0.00      C2   H
ATOM    811  HG2 LYS A  54     -22.262   5.643 -20.480  0.00  0.00      C2   H
ATOM    812  HD3 LYS A  54     -22.743   5.311 -22.736  0.00  0.00      C2   H
ATOM    813  HD2 LYS A  54     -22.679   3.546 -22.698  0.00  0.00      C2   H
ATOM    814  HE3 LYS A  54     -20.329   3.536 -22.200  0.00  0.00      C2   H
ATOM    815  HE2 LYS A  54     -20.335   5.247 -22.062  0.00  0.00      C2   H
ATOM    816  HZ1 LYS A  54     -21.291   3.637 -24.344  0.00  0.00      C2   H
ATOM    817  HZ2 LYS A  54     -20.839   5.296 -24.431  0.00  0.00      C2   H
ATOM    818  HZ3 LYS A  54     -19.762   4.138 -24.249  0.00  0.00      C2   H
ATOM    819  N   NMA A  54     -26.025   6.470 -18.372  0.00  0.00      C2   N
ATOM    820  CA  NMA A  54     -27.284   7.247 -18.065  0.00  0.00      C2   C
ATOM    821  H   NMA A  54     -25.158   6.982 -18.289  0.00  0.00      C2   H
ATOM    822  1HA NMA A  54     -28.113   6.603 -18.358  0.00  0.00      C2   H
ATOM    823  2HA NMA A  54     -27.276   7.442 -16.993  0.00  0.00      C2   H
ATOM    824  3HA NMA A  54     -27.359   8.176 -18.629  0.00  0.00      C2   H
ATOM    825  CH3 ACE A 180      -9.592  12.487 -30.933  0.00  0.00      C2   C
ATOM    826  C   ACE A 180     -10.311  12.013 -29.686  0.00  0.00      C2   C
ATOM    827  O   ACE A 180     -11.402  12.533 -29.364  0.00  0.00      C2   O
ATOM    828  1H  ACE A 180      -9.829  11.786 -31.734  0.00  0.00      C2   H
ATOM    829  2H  ACE A 180      -9.954  13.448 -31.297  0.00  0.00      C2   H
ATOM    830  3H  ACE A 180      -8.523  12.614 -30.761  0.00  0.00      C2   H
ATOM    831  N   THR A 181      -9.714  11.087 -28.904  0.00  0.00      C2   N
ATOM    832  CA  THR A 181     -10.259  10.272 -27.744  0.00  0.00      C2   C
ATOM    833  C   THR A 181      -9.278  10.083 -26.540  0.00  0.00      C2   C
ATOM    834  O   THR A 181      -8.039  10.101 -26.864  0.00  0.00      C2   O
ATOM    835  CB  THR A 181     -10.800   8.868 -28.174  0.00  0.00      C2   C
ATOM    836  OG1 THR A 181     -11.493   8.894 -29.433  0.00  0.00      C2   O
ATOM    837  CG2 THR A 181     -11.782   8.304 -27.101  0.00  0.00      C2   C
ATOM    838  H1  THR A 181      -8.783  10.738 -29.081  0.00  0.00      C2   H
ATOM    839  HA  THR A 181     -11.140  10.770 -27.339  0.00  0.00      C2   H
ATOM    840  HB  THR A 181      -9.988   8.142 -28.185  0.00  0.00      C2   H
ATOM    841  HG1 THR A 181     -10.898   9.262 -30.091  0.00  0.00      C2   H
ATOM    842 HG21 THR A 181     -11.220   8.175 -26.176  0.00  0.00      C2   H
ATOM    843 HG22 THR A 181     -12.526   9.014 -26.741  0.00  0.00      C2   H
ATOM    844 HG23 THR A 181     -12.212   7.385 -27.500  0.00  0.00      C2   H
ATOM    845  N   THR A 182      -9.736   9.955 -25.273  0.00  0.00      C2   N
ATOM    846  CA  THR A 182      -8.887   9.575 -24.175  0.00  0.00      C2   C
ATOM    847  C   THR A 182      -8.449   8.121 -24.326  0.00  0.00      C2   C
ATOM    848  O   THR A 182      -9.173   7.303 -24.938  0.00  0.00      C2   O
ATOM    849  CB  THR A 182      -9.648   9.953 -22.886  0.00  0.00      C2   C
ATOM    850  OG1 THR A 182     -10.836   9.278 -22.790  0.00  0.00      C2   O
ATOM    851  CG2 THR A 182      -9.867  11.542 -22.667  0.00  0.00      C2   C
ATOM    852  H   THR A 182     -10.689  10.161 -25.008  0.00  0.00      C2   H
ATOM    853  HA  THR A 182      -8.034  10.250 -24.102  0.00  0.00      C2   H
ATOM    854  HB  THR A 182      -9.132   9.606 -21.991  0.00  0.00      C2   H
ATOM    855  HG1 THR A 182     -10.576   8.369 -22.629  0.00  0.00      C2   H
ATOM    856 HG21 THR A 182     -10.649  11.718 -21.928  0.00  0.00      C2   H
ATOM    857 HG22 THR A 182      -8.906  12.044 -22.555  0.00  0.00      C2   H
ATOM    858 HG23 THR A 182     -10.211  11.944 -23.620  0.00  0.00      C2   H
ATOM    859  N   GLY A 183      -7.243   7.785 -23.839  0.00  0.00      C2   N
ATOM    860  CA  GLY A 183      -6.738   6.425 -23.776  0.00  0.00      C2   C
ATOM    861  C   GLY A 183      -7.697   5.738 -22.707  0.00  0.00      C2   C
ATOM    862  O   GLY A 183      -8.522   4.857 -23.078  0.00  0.00      C2   O
ATOM    863  H   GLY A 183      -6.646   8.525 -23.498  0.00  0.00      C2   H
ATOM    864  HA3 GLY A 183      -5.674   6.415 -23.538  0.00  0.00      C2   H
ATOM    865  HA2 GLY A 183      -6.834   5.950 -24.752  0.00  0.00      C2   H
ATOM    866  N   ILE A 184      -7.514   6.160 -21.427  0.00  0.00      C2   N
ATOM    867  CA  ILE A 184      -8.220   5.717 -20.280  0.00  0.00      C2   C
ATOM    868  C   ILE A 184      -9.588   6.489 -20.228  0.00  0.00      C2   C
ATOM    869  O   ILE A 184      -9.644   7.665 -20.362  0.00  0.00      C2   O
ATOM    870  CB  ILE A 184      -7.439   5.692 -18.890  0.00  0.00      C2   C
ATOM    871  CG1 ILE A 184      -8.216   4.826 -17.853  0.00  0.00      C2   C
ATOM    872  CG2 ILE A 184      -7.247   7.159 -18.317  0.00  0.00      C2   C
ATOM    873  CD1 ILE A 184      -7.493   4.740 -16.533  0.00  0.00      C2   C
ATOM    874  H   ILE A 184      -6.755   6.817 -21.312  0.00  0.00      C2   H
ATOM    875  HA  ILE A 184      -8.535   4.675 -20.340  0.00  0.00      C2   H
ATOM    876  HB  ILE A 184      -6.500   5.169 -19.069  0.00  0.00      C2   H
ATOM    877 HG13 ILE A 184      -8.334   3.849 -18.322  0.00  0.00      C2   H
ATOM    878 HG12 ILE A 184      -9.182   5.291 -17.655  0.00  0.00      C2   H
ATOM    879 HG21 ILE A 184      -6.534   7.222 -17.495  0.00  0.00      C2   H
ATOM    880 HG22 ILE A 184      -6.967   7.908 -19.058  0.00  0.00      C2   H
ATOM    881 HG23 ILE A 184      -8.234   7.462 -17.968  0.00  0.00      C2   H
ATOM    882 HD11 ILE A 184      -6.406   4.688 -16.600  0.00  0.00      C2   H
ATOM    883 HD12 ILE A 184      -7.669   5.568 -15.846  0.00  0.00      C2   H
ATOM    884 HD13 ILE A 184      -7.917   3.866 -16.039  0.00  0.00      C2   H
ATOM    885  N   VAL A 185     -10.645   5.687 -19.866  0.00  0.00      C2   N
ATOM    886  CA  VAL A 185     -12.093   6.094 -19.883  0.00  0.00      C2   C
ATOM    887  C   VAL A 185     -12.647   5.679 -18.507  0.00  0.00      C2   C
ATOM    888  O   VAL A 185     -12.624   4.510 -18.160  0.00  0.00      C2   O
ATOM    889  CB  VAL A 185     -12.848   5.182 -20.986  0.00  0.00      C2   C
ATOM    890  CG1 VAL A 185     -14.374   5.323 -21.006  0.00  0.00      C2   C
ATOM    891  CG2 VAL A 185     -12.148   5.327 -22.304  0.00  0.00      C2   C
ATOM    892  H   VAL A 185     -10.437   4.737 -19.596  0.00  0.00      C2   H
ATOM    893  HA  VAL A 185     -12.256   7.148 -20.111  0.00  0.00      C2   H
ATOM    894  HB  VAL A 185     -12.810   4.113 -20.779  0.00  0.00      C2   H
ATOM    895 HG11 VAL A 185     -14.770   4.896 -20.085  0.00  0.00      C2   H
ATOM    896 HG12 VAL A 185     -14.657   6.367 -21.137  0.00  0.00      C2   H
ATOM    897 HG13 VAL A 185     -14.803   4.703 -21.794  0.00  0.00      C2   H
ATOM    898 HG21 VAL A 185     -12.648   4.729 -23.066  0.00  0.00      C2   H
ATOM    899 HG22 VAL A 185     -12.205   6.319 -22.752  0.00  0.00      C2   H
ATOM    900 HG23 VAL A 185     -11.088   5.078 -22.346  0.00  0.00      C2   H
ATOM    901  N   GLU A 186     -13.234   6.616 -17.778  0.00  0.00      C2   N
ATOM    902  CA  GLU A 186     -13.837   6.416 -16.478  0.00  0.00      C2   C
ATOM    903  C   GLU A 186     -15.289   6.106 -16.851  0.00  0.00      C2   C
ATOM    904  O   GLU A 186     -15.943   6.996 -17.305  0.00  0.00      C2   O
ATOM    905  CB  GLU A 186     -13.779   7.774 -15.705  0.00  0.00      C2   C
ATOM    906  CG  GLU A 186     -14.443   7.711 -14.350  0.00  0.00      C2   C
ATOM    907  CD  GLU A 186     -14.245   8.993 -13.560  0.00  0.00      C2   C
ATOM    908  OE1 GLU A 186     -15.322   9.551 -13.066  0.00  0.00      C2   O
ATOM    909  OE2 GLU A 186     -13.140   9.482 -13.423  0.00  0.00      C2   O
ATOM    910  H   GLU A 186     -13.139   7.525 -18.208  0.00  0.00      C2   H
ATOM    911  HA  GLU A 186     -13.351   5.595 -15.950  0.00  0.00      C2   H
ATOM    912  HB3 GLU A 186     -14.260   8.580 -16.259  0.00  0.00      C2   H
ATOM    913  HB2 GLU A 186     -12.728   8.061 -15.683  0.00  0.00      C2   H
ATOM    914  HG3 GLU A 186     -14.028   6.843 -13.836  0.00  0.00      C2   H
ATOM    915  HG2 GLU A 186     -15.483   7.514 -14.610  0.00  0.00      C2   H
ATOM    916  N   THR A 187     -15.805   5.038 -16.340  0.00  0.00      C2   N
ATOM    917  CA  THR A 187     -17.216   4.856 -16.058  0.00  0.00      C2   C
ATOM    918  C   THR A 187     -17.589   4.924 -14.557  0.00  0.00      C2   C
ATOM    919  O   THR A 187     -17.386   3.843 -13.924  0.00  0.00      C2   O
ATOM    920  CB  THR A 187     -17.734   3.547 -16.601  0.00  0.00      C2   C
ATOM    921  OG1 THR A 187     -17.386   3.590 -17.969  0.00  0.00      C2   O
ATOM    922  CG2 THR A 187     -19.175   3.142 -16.408  0.00  0.00      C2   C
ATOM    923  H   THR A 187     -15.252   4.339 -15.864  0.00  0.00      C2   H
ATOM    924  HA  THR A 187     -17.736   5.691 -16.527  0.00  0.00      C2   H
ATOM    925  HB  THR A 187     -17.140   2.729 -16.193  0.00  0.00      C2   H
ATOM    926  HG1 THR A 187     -16.436   3.728 -18.011  0.00  0.00      C2   H
ATOM    927 HG21 THR A 187     -19.289   2.537 -15.508  0.00  0.00      C2   H
ATOM    928 HG22 THR A 187     -19.708   4.092 -16.417  0.00  0.00      C2   H
ATOM    929 HG23 THR A 187     -19.535   2.378 -17.098  0.00  0.00      C2   H
ATOM    930  N   HIE A 188     -18.177   6.081 -14.150  0.00  0.00      C2   N
ATOM    931  CA  HIE A 188     -18.728   6.273 -12.852  0.00  0.00      C2   C
ATOM    932  C   HIE A 188     -20.178   5.935 -13.041  0.00  0.00      C2   C
ATOM    933  O   HIE A 188     -20.788   6.285 -14.052  0.00  0.00      C2   O
ATOM    934  CB  HIE A 188     -18.626   7.737 -12.444  0.00  0.00      C2   C
ATOM    935  CG  HIE A 188     -19.269   7.941 -11.077  0.00  0.00      C2   C
ATOM    936  ND1 HIE A 188     -18.469   7.802  -9.960  0.00  0.00      C2   N
ATOM    937  CD2 HIE A 188     -20.548   8.301 -10.732  0.00  0.00      C2   C
ATOM    938  CE1 HIE A 188     -19.349   7.881  -8.962  0.00  0.00      C2   C
ATOM    939  NE2 HIE A 188     -20.586   8.223  -9.331  0.00  0.00      C2   N
ATOM    940  H   HIE A 188     -18.484   6.815 -14.772  0.00  0.00      C2   H
ATOM    941  HA  HIE A 188     -18.169   5.618 -12.184  0.00  0.00      C2   H
ATOM    942  HB3 HIE A 188     -19.030   8.375 -13.230  0.00  0.00      C2   H
ATOM    943  HB2 HIE A 188     -17.612   8.114 -12.306  0.00  0.00      C2   H
ATOM    944  HD2 HIE A 188     -21.279   8.707 -11.416  0.00  0.00      C2   H
ATOM    945  HE1 HIE A 188     -19.009   7.866  -7.936  0.00  0.00      C2   H
ATOM    946  HE2 HIE A 188     -21.422   8.481  -8.827  0.00  0.00      C2   H
ATOM    947  N   PHE A 189     -20.697   5.346 -11.935  0.00  0.00      C2   N
ATOM    948  CA  PHE A 189     -22.115   5.016 -11.797  0.00  0.00      C2   C
ATOM    949  C   PHE A 189     -22.197   4.649 -10.266  0.00  0.00      C2   C
ATOM    950  O   PHE A 189     -21.133   4.669  -9.573  0.00  0.00      C2   O
ATOM    951  CB  PHE A 189     -22.522   3.911 -12.749  0.00  0.00      C2   C
ATOM    952  CG  PHE A 189     -22.098   2.494 -12.498  0.00  0.00      C2   C
ATOM    953  CD1 PHE A 189     -20.794   2.034 -12.782  0.00  0.00      C2   C
ATOM    954  CD2 PHE A 189     -22.900   1.658 -11.744  0.00  0.00      C2   C
ATOM    955  CE1 PHE A 189     -20.294   0.860 -12.263  0.00  0.00      C2   C
ATOM    956  CE2 PHE A 189     -22.452   0.349 -11.353  0.00  0.00      C2   C
ATOM    957  CZ  PHE A 189     -21.163  -0.020 -11.645  0.00  0.00      C2   C
ATOM    958  H   PHE A 189     -20.165   5.138 -11.103  0.00  0.00      C2   H
ATOM    959  HA  PHE A 189     -22.652   5.955 -11.929  0.00  0.00      C2   H
ATOM    960  HB3 PHE A 189     -22.115   4.101 -13.742  0.00  0.00      C2   H
ATOM    961  HB2 PHE A 189     -23.602   4.014 -12.860  0.00  0.00      C2   H
ATOM    962  HD1 PHE A 189     -20.096   2.772 -13.150  0.00  0.00      C2   H
ATOM    963  HD2 PHE A 189     -23.833   2.035 -11.351  0.00  0.00      C2   H
ATOM    964  HE1 PHE A 189     -19.250   0.660 -12.458  0.00  0.00      C2   H
ATOM    965  HE2 PHE A 189     -23.095  -0.265 -10.739  0.00  0.00      C2   H
ATOM    966  HZ  PHE A 189     -20.945  -1.056 -11.430  0.00  0.00      C2   H
ATOM    967  N   THR A 190     -23.429   4.530  -9.802  0.00  0.00      C2   N
ATOM    968  CA  THR A 190     -23.736   4.135  -8.467  0.00  0.00      C2   C
ATOM    969  C   THR A 190     -24.946   3.118  -8.615  0.00  0.00      C2   C
ATOM    970  O   THR A 190     -25.803   3.091  -9.526  0.00  0.00      C2   O
ATOM    971  CB  THR A 190     -24.125   5.412  -7.568  0.00  0.00      C2   C
ATOM    972  OG1 THR A 190     -24.585   5.034  -6.368  0.00  0.00      C2   O
ATOM    973  CG2 THR A 190     -25.229   6.234  -8.310  0.00  0.00      C2   C
ATOM    974  H   THR A 190     -24.263   4.586 -10.369  0.00  0.00      C2   H
ATOM    975  HA  THR A 190     -22.866   3.666  -8.007  0.00  0.00      C2   H
ATOM    976  HB  THR A 190     -23.238   6.009  -7.354  0.00  0.00      C2   H
ATOM    977  HG1 THR A 190     -23.861   4.653  -5.866  0.00  0.00      C2   H
ATOM    978 HG21 THR A 190     -26.133   5.635  -8.413  0.00  0.00      C2   H
ATOM    979 HG22 THR A 190     -25.466   7.032  -7.606  0.00  0.00      C2   H
ATOM    980 HG23 THR A 190     -24.853   6.677  -9.232  0.00  0.00      C2   H
ATOM    981  N   PHE A 191     -24.904   2.206  -7.616  0.00  0.00      C2   N
ATOM    982  CA  PHE A 191     -25.924   1.260  -7.398  0.00  0.00      C2   C
ATOM    983  C   PHE A 191     -26.145   1.124  -5.918  0.00  0.00      C2   C
ATOM    984  O   PHE A 191     -25.144   0.986  -5.195  0.00  0.00      C2   O
ATOM    985  CB  PHE A 191     -25.652  -0.067  -8.088  0.00  0.00      C2   C
ATOM    986  CG  PHE A 191     -26.779  -1.159  -7.945  0.00  0.00      C2   C
ATOM    987  CD1 PHE A 191     -27.939  -1.261  -8.765  0.00  0.00      C2   C
ATOM    988  CD2 PHE A 191     -26.700  -1.915  -6.792  0.00  0.00      C2   C
ATOM    989  CE1 PHE A 191     -29.006  -2.059  -8.419  0.00  0.00      C2   C
ATOM    990  CE2 PHE A 191     -27.761  -2.685  -6.357  0.00  0.00      C2   C
ATOM    991  CZ  PHE A 191     -28.884  -2.724  -7.187  0.00  0.00      C2   C
ATOM    992  H   PHE A 191     -24.291   2.387  -6.835  0.00  0.00      C2   H
ATOM    993  HA  PHE A 191     -26.863   1.699  -7.736  0.00  0.00      C2   H
ATOM    994  HB3 PHE A 191     -24.711  -0.537  -7.801  0.00  0.00      C2   H
ATOM    995  HB2 PHE A 191     -25.445   0.077  -9.149  0.00  0.00      C2   H
ATOM    996  HD1 PHE A 191     -28.050  -0.820  -9.745  0.00  0.00      C2   H
ATOM    997  HD2 PHE A 191     -25.785  -1.859  -6.220  0.00  0.00      C2   H
ATOM    998  HE1 PHE A 191     -29.831  -2.128  -9.113  0.00  0.00      C2   H
ATOM    999  HE2 PHE A 191     -27.659  -3.201  -5.413  0.00  0.00      C2   H
ATOM   1000  HZ  PHE A 191     -29.653  -3.424  -6.897  0.00  0.00      C2   H
ATOM   1001  N   LYS A 192     -27.397   1.194  -5.456  0.00  0.00      C2   N
ATOM   1002  CA  LYS A 192     -27.847   1.082  -4.077  0.00  0.00      C2   C
ATOM   1003  C   LYS A 192     -27.083   2.072  -3.106  0.00  0.00      C2   C
ATOM   1004  O   LYS A 192     -26.629   1.717  -2.030  0.00  0.00      C2   O
ATOM   1005  CB  LYS A 192     -27.806  -0.431  -3.677  0.00  0.00      C2   C
ATOM   1006  CG  LYS A 192     -28.503  -0.795  -2.387  0.00  0.00      C2   C
ATOM   1007  CD  LYS A 192     -30.023  -0.442  -2.472  0.00  0.00      C2   C
ATOM   1008  CE  LYS A 192     -30.883  -1.134  -1.378  0.00  0.00      C2   C
ATOM   1009  NZ  LYS A 192     -30.471  -1.068  -0.003  0.00  0.00      C2   N
ATOM   1010  H   LYS A 192     -28.190   1.096  -6.073  0.00  0.00      C2   H
ATOM   1011  HA  LYS A 192     -28.862   1.469  -4.171  0.00  0.00      C2   H
ATOM   1012  HB3 LYS A 192     -26.828  -0.910  -3.627  0.00  0.00      C2   H
ATOM   1013  HB2 LYS A 192     -28.289  -0.962  -4.497  0.00  0.00      C2   H
ATOM   1014  HG3 LYS A 192     -28.138  -0.246  -1.519  0.00  0.00      C2   H
ATOM   1015  HG2 LYS A 192     -28.350  -1.853  -2.177  0.00  0.00      C2   H
ATOM   1016  HD3 LYS A 192     -30.284  -0.779  -3.476  0.00  0.00      C2   H
ATOM   1017  HD2 LYS A 192     -30.048   0.646  -2.419  0.00  0.00      C2   H
ATOM   1018  HE3 LYS A 192     -30.770  -2.205  -1.540  0.00  0.00      C2   H
ATOM   1019  HE2 LYS A 192     -31.927  -0.852  -1.513  0.00  0.00      C2   H
ATOM   1020  HZ1 LYS A 192     -30.171  -0.146   0.282  0.00  0.00      C2   H
ATOM   1021  HZ2 LYS A 192     -31.185  -1.486   0.577  0.00  0.00      C2   H
ATOM   1022  HZ3 LYS A 192     -29.640  -1.619   0.157  0.00  0.00      C2   H
ATOM   1023  N   ASP A 193     -26.903   3.360  -3.582  0.00  0.00      C2   N
ATOM   1024  CA  ASP A 193     -26.300   4.456  -2.883  0.00  0.00      C2   C
ATOM   1025  C   ASP A 193     -24.697   4.397  -2.979  0.00  0.00      C2   C
ATOM   1026  O   ASP A 193     -24.088   5.458  -2.985  0.00  0.00      C2   O
ATOM   1027  CB  ASP A 193     -26.748   4.573  -1.372  0.00  0.00      C2   C
ATOM   1028  CG  ASP A 193     -28.218   4.597  -1.111  0.00  0.00      C2   C
ATOM   1029  OD1 ASP A 193     -28.646   4.189   0.011  0.00  0.00      C2   O
ATOM   1030  OD2 ASP A 193     -28.980   5.220  -1.913  0.00  0.00      C2   O
ATOM   1031  H   ASP A 193     -27.296   3.586  -4.485  0.00  0.00      C2   H
ATOM   1032  HA  ASP A 193     -26.474   5.400  -3.399  0.00  0.00      C2   H
ATOM   1033  HB3 ASP A 193     -26.404   5.526  -0.968  0.00  0.00      C2   H
ATOM   1034  HB2 ASP A 193     -26.286   3.763  -0.807  0.00  0.00      C2   H
ATOM   1035  N   LEU A 194     -24.081   3.144  -2.914  0.00  0.00      C2   N
ATOM   1036  CA  LEU A 194     -22.620   2.925  -3.036  0.00  0.00      C2   C
ATOM   1037  C   LEU A 194     -22.073   3.313  -4.423  0.00  0.00      C2   C
ATOM   1038  O   LEU A 194     -22.794   3.008  -5.429  0.00  0.00      C2   O
ATOM   1039  CB  LEU A 194     -22.445   1.433  -2.695  0.00  0.00      C2   C
ATOM   1040  CG  LEU A 194     -21.032   0.870  -2.396  0.00  0.00      C2   C
ATOM   1041  CD1 LEU A 194     -21.070  -0.486  -1.638  0.00  0.00      C2   C
ATOM   1042  CD2 LEU A 194     -19.981   0.937  -3.594  0.00  0.00      C2   C
ATOM   1043  H   LEU A 194     -24.650   2.311  -2.978  0.00  0.00      C2   H
ATOM   1044  HA  LEU A 194     -22.111   3.604  -2.353  0.00  0.00      C2   H
ATOM   1045  HB3 LEU A 194     -23.037   0.829  -3.382  0.00  0.00      C2   H
ATOM   1046  HB2 LEU A 194     -23.085   1.357  -1.816  0.00  0.00      C2   H
ATOM   1047  HG  LEU A 194     -20.523   1.588  -1.753  0.00  0.00      C2   H
ATOM   1048 HD11 LEU A 194     -20.757  -1.282  -2.314  0.00  0.00      C2   H
ATOM   1049 HD12 LEU A 194     -20.368  -0.454  -0.805  0.00  0.00      C2   H
ATOM   1050 HD13 LEU A 194     -22.078  -0.696  -1.281  0.00  0.00      C2   H
ATOM   1051 HD21 LEU A 194     -19.310   1.784  -3.450  0.00  0.00      C2   H
ATOM   1052 HD22 LEU A 194     -19.275   0.112  -3.691  0.00  0.00      C2   H
ATOM   1053 HD23 LEU A 194     -20.399   1.014  -4.597  0.00  0.00      C2   H
ATOM   1054  N   HIS A 195     -20.992   4.084  -4.389  0.00  0.00      C2   N
ATOM   1055  CA  HIS A 195     -20.465   4.708  -5.582  0.00  0.00      C2   C
ATOM   1056  C   HIS A 195     -19.285   3.861  -6.141  0.00  0.00      C2   C
ATOM   1057  O   HIS A 195     -18.472   3.442  -5.342  0.00  0.00      C2   O
ATOM   1058  CB  HIS A 195     -20.051   6.172  -5.263  0.00  0.00      C2   C
ATOM   1059  CG  HIS A 195     -21.224   7.215  -5.031  0.00  0.00      C2   C
ATOM   1060  ND1 HIS A 195     -22.317   7.043  -4.244  0.00  0.00      C2   N
ATOM   1061  CD2 HIS A 195     -21.330   8.489  -5.528  0.00  0.00      C2   C
ATOM   1062  CE1 HIS A 195     -23.076   8.130  -4.368  0.00  0.00      C2   C
ATOM   1063  NE2 HIS A 195     -22.471   9.130  -5.069  0.00  0.00      C2   N
ATOM   1064  H   HIS A 195     -20.506   4.227  -3.515  0.00  0.00      C2   H
ATOM   1065  HA  HIS A 195     -21.239   4.868  -6.333  0.00  0.00      C2   H
ATOM   1066  HB3 HIS A 195     -19.431   6.500  -6.098  0.00  0.00      C2   H
ATOM   1067  HB2 HIS A 195     -19.376   6.259  -4.411  0.00  0.00      C2   H
ATOM   1068  HD2 HIS A 195     -20.639   9.000  -6.183  0.00  0.00      C2   H
ATOM   1069  HE1 HIS A 195     -23.940   8.306  -3.746  0.00  0.00      C2   H
ATOM   1070  HD1 HIS A 195     -22.661   6.233  -3.750  0.00  0.00      C2   H
ATOM   1071  N   PHE A 196     -19.273   3.646  -7.444  0.00  0.00      C2   N
ATOM   1072  CA  PHE A 196     -18.242   2.900  -8.226  0.00  0.00      C2   C
ATOM   1073  C   PHE A 196     -17.535   3.773  -9.300  0.00  0.00      C2   C
ATOM   1074  O   PHE A 196     -18.195   4.598  -9.953  0.00  0.00      C2   O
ATOM   1075  CB  PHE A 196     -18.775   1.619  -8.897  0.00  0.00      C2   C
ATOM   1076  CG  PHE A 196     -19.740   0.731  -8.142  0.00  0.00      C2   C
ATOM   1077  CD1 PHE A 196     -19.217  -0.394  -7.519  0.00  0.00      C2   C
ATOM   1078  CD2 PHE A 196     -21.104   1.007  -7.995  0.00  0.00      C2   C
ATOM   1079  CE1 PHE A 196     -19.981  -1.261  -6.752  0.00  0.00      C2   C
ATOM   1080  CE2 PHE A 196     -21.932   0.274  -7.145  0.00  0.00      C2   C
ATOM   1081  CZ  PHE A 196     -21.373  -0.904  -6.632  0.00  0.00      C2   C
ATOM   1082  H   PHE A 196     -20.055   3.862  -8.046  0.00  0.00      C2   H
ATOM   1083  HA  PHE A 196     -17.459   2.683  -7.499  0.00  0.00      C2   H
ATOM   1084  HB3 PHE A 196     -17.950   1.059  -9.337  0.00  0.00      C2   H
ATOM   1085  HB2 PHE A 196     -19.323   2.016  -9.752  0.00  0.00      C2   H
ATOM   1086  HD1 PHE A 196     -18.157  -0.583  -7.599  0.00  0.00      C2   H
ATOM   1087  HD2 PHE A 196     -21.432   1.973  -8.349  0.00  0.00      C2   H
ATOM   1088  HE1 PHE A 196     -19.596  -2.080  -6.163  0.00  0.00      C2   H
ATOM   1089  HE2 PHE A 196     -22.909   0.624  -6.844  0.00  0.00      C2   H
ATOM   1090  HZ  PHE A 196     -22.055  -1.528  -6.074  0.00  0.00      C2   H
ATOM   1091  N   LYS A 197     -16.232   3.545  -9.540  0.00  0.00      C2   N
ATOM   1092  CA  LYS A 197     -15.463   4.044 -10.636  0.00  0.00      C2   C
ATOM   1093  C   LYS A 197     -14.781   2.864 -11.357  0.00  0.00      C2   C
ATOM   1094  O   LYS A 197     -13.694   2.467 -10.887  0.00  0.00      C2   O
ATOM   1095  CB  LYS A 197     -14.483   5.199 -10.272  0.00  0.00      C2   C
ATOM   1096  CG  LYS A 197     -15.254   6.416  -9.857  0.00  0.00      C2   C
ATOM   1097  CD  LYS A 197     -14.411   7.685 -10.134  0.00  0.00      C2   C
ATOM   1098  CE  LYS A 197     -14.973   9.071  -9.687  0.00  0.00      C2   C
ATOM   1099  NZ  LYS A 197     -16.147   9.444 -10.557  0.00  0.00      C2   N
ATOM   1100  H   LYS A 197     -15.706   2.907  -8.959  0.00  0.00      C2   H
ATOM   1101  HA  LYS A 197     -16.157   4.495 -11.345  0.00  0.00      C2   H
ATOM   1102  HB3 LYS A 197     -13.859   5.483 -11.120  0.00  0.00      C2   H
ATOM   1103  HB2 LYS A 197     -13.775   4.899  -9.499  0.00  0.00      C2   H
ATOM   1104  HG3 LYS A 197     -15.460   6.315  -8.792  0.00  0.00      C2   H
ATOM   1105  HG2 LYS A 197     -16.179   6.544 -10.419  0.00  0.00      C2   H
ATOM   1106  HD3 LYS A 197     -14.056   7.735 -11.163  0.00  0.00      C2   H
ATOM   1107  HD2 LYS A 197     -13.544   7.540  -9.489  0.00  0.00      C2   H
ATOM   1108  HE3 LYS A 197     -14.206   9.834  -9.817  0.00  0.00      C2   H
ATOM   1109  HE2 LYS A 197     -15.332   9.048  -8.658  0.00  0.00      C2   H
ATOM   1110  HZ1 LYS A 197     -16.457  10.387 -10.371  0.00  0.00      C2   H
ATOM   1111  HZ2 LYS A 197     -15.735   9.455 -11.479  0.00  0.00      C2   H
ATOM   1112  HZ3 LYS A 197     -16.972   8.868 -10.467  0.00  0.00      C2   H
ATOM   1113  N   MET A 198     -15.461   2.397 -12.447  0.00  0.00      C2   N
ATOM   1114  CA  MET A 198     -14.905   1.429 -13.368  0.00  0.00      C2   C
ATOM   1115  C   MET A 198     -14.125   2.251 -14.405  0.00  0.00      C2   C
ATOM   1116  O   MET A 198     -14.747   2.719 -15.340  0.00  0.00      C2   O
ATOM   1117  CB  MET A 198     -16.001   0.442 -13.825  0.00  0.00      C2   C
ATOM   1118  CG  MET A 198     -15.817  -0.144 -15.269  0.00  0.00      C2   C
ATOM   1119  SD  MET A 198     -16.857  -1.619 -15.466  0.00  0.00      C2   S
ATOM   1120  CE  MET A 198     -18.456  -1.124 -14.995  0.00  0.00      C2   C
ATOM   1121  H   MET A 198     -16.370   2.814 -12.589  0.00  0.00      C2   H
ATOM   1122  HA  MET A 198     -14.146   0.802 -12.901  0.00  0.00      C2   H
ATOM   1123  HB3 MET A 198     -16.952   0.971 -13.759  0.00  0.00      C2   H
ATOM   1124  HB2 MET A 198     -16.179  -0.297 -13.044  0.00  0.00      C2   H
ATOM   1125  HG3 MET A 198     -14.861  -0.654 -15.394  0.00  0.00      C2   H
ATOM   1126  HG2 MET A 198     -15.837   0.510 -16.141  0.00  0.00      C2   H
ATOM   1127  HE1 MET A 198     -18.525  -1.034 -13.911  0.00  0.00      C2   H
ATOM   1128  HE2 MET A 198     -18.812  -0.201 -15.452  0.00  0.00      C2   H
ATOM   1129  HE3 MET A 198     -19.190  -1.880 -15.276  0.00  0.00      C2   H
ATOM   1130  N   PHE A 199     -12.803   2.331 -14.248  0.00  0.00      C2   N
ATOM   1131  CA  PHE A 199     -11.890   2.723 -15.262  0.00  0.00      C2   C
ATOM   1132  C   PHE A 199     -11.608   1.616 -16.288  0.00  0.00      C2   C
ATOM   1133  O   PHE A 199     -11.312   0.518 -15.964  0.00  0.00      C2   O
ATOM   1134  CB  PHE A 199     -10.584   3.096 -14.542  0.00  0.00      C2   C
ATOM   1135  CG  PHE A 199     -10.673   4.325 -13.621  0.00  0.00      C2   C
ATOM   1136  CD1 PHE A 199     -10.677   5.612 -14.152  0.00  0.00      C2   C
ATOM   1137  CD2 PHE A 199     -10.928   4.211 -12.244  0.00  0.00      C2   C
ATOM   1138  CE1 PHE A 199     -10.730   6.711 -13.349  0.00  0.00      C2   C
ATOM   1139  CE2 PHE A 199     -10.977   5.339 -11.395  0.00  0.00      C2   C
ATOM   1140  CZ  PHE A 199     -10.898   6.565 -11.983  0.00  0.00      C2   C
ATOM   1141  H   PHE A 199     -12.423   1.717 -13.543  0.00  0.00      C2   H
ATOM   1142  HA  PHE A 199     -12.457   3.470 -15.818  0.00  0.00      C2   H
ATOM   1143  HB3 PHE A 199      -9.792   3.411 -15.223  0.00  0.00      C2   H
ATOM   1144  HB2 PHE A 199     -10.249   2.232 -13.969  0.00  0.00      C2   H
ATOM   1145  HD1 PHE A 199     -10.768   5.677 -15.226  0.00  0.00      C2   H
ATOM   1146  HD2 PHE A 199     -11.020   3.223 -11.818  0.00  0.00      C2   H
ATOM   1147  HE1 PHE A 199     -10.708   7.626 -13.924  0.00  0.00      C2   H
ATOM   1148  HE2 PHE A 199     -11.190   5.314 -10.336  0.00  0.00      C2   H
ATOM   1149  HZ  PHE A 199     -11.095   7.392 -11.318  0.00  0.00      C2   H
ATOM   1150  N   ASP A 200     -11.837   1.927 -17.591  0.00  0.00      C2   N
ATOM   1151  CA  ASP A 200     -11.384   1.093 -18.715  0.00  0.00      C2   C
ATOM   1152  C   ASP A 200     -10.129   1.791 -19.336  0.00  0.00      C2   C
ATOM   1153  O   ASP A 200     -10.187   2.988 -19.488  0.00  0.00      C2   O
ATOM   1154  CB  ASP A 200     -12.527   0.826 -19.779  0.00  0.00      C2   C
ATOM   1155  CG  ASP A 200     -12.213  -0.025 -21.028  0.00  0.00      C2   C
ATOM   1156  OD1 ASP A 200     -13.021  -0.409 -21.881  0.00  0.00      C2   O
ATOM   1157  OD2 ASP A 200     -11.040  -0.393 -21.094  0.00  0.00      C2   O
ATOM   1158  H   ASP A 200     -12.057   2.874 -17.866  0.00  0.00      C2   H
ATOM   1159  HA  ASP A 200     -10.979   0.170 -18.298  0.00  0.00      C2   H
ATOM   1160  HB3 ASP A 200     -12.768   1.809 -20.183  0.00  0.00      C2   H
ATOM   1161  HB2 ASP A 200     -13.440   0.488 -19.289  0.00  0.00      C2   H
ATOM   1162  N   VAL A 201      -9.070   0.981 -19.729  0.00  0.00      C2   N
ATOM   1163  CA  VAL A 201      -7.862   1.626 -20.198  0.00  0.00      C2   C
ATOM   1164  C   VAL A 201      -7.623   1.187 -21.675  0.00  0.00      C2   C
ATOM   1165  O   VAL A 201      -6.487   1.334 -22.124  0.00  0.00      C2   O
ATOM   1166  CB  VAL A 201      -6.682   1.110 -19.318  0.00  0.00      C2   C
ATOM   1167  CG1 VAL A 201      -6.345  -0.405 -19.457  0.00  0.00      C2   C
ATOM   1168  CG2 VAL A 201      -5.409   1.995 -19.297  0.00  0.00      C2   C
ATOM   1169  H   VAL A 201      -9.141  -0.026 -19.768  0.00  0.00      C2   H
ATOM   1170  HA  VAL A 201      -7.883   2.715 -20.225  0.00  0.00      C2   H
ATOM   1171  HB  VAL A 201      -7.125   1.185 -18.325  0.00  0.00      C2   H
ATOM   1172 HG11 VAL A 201      -7.336  -0.854 -19.393  0.00  0.00      C2   H
ATOM   1173 HG12 VAL A 201      -5.736  -0.726 -20.302  0.00  0.00      C2   H
ATOM   1174 HG13 VAL A 201      -5.767  -0.769 -18.606  0.00  0.00      C2   H
ATOM   1175 HG21 VAL A 201      -5.023   2.214 -20.292  0.00  0.00      C2   H
ATOM   1176 HG22 VAL A 201      -5.646   2.982 -18.899  0.00  0.00      C2   H
ATOM   1177 HG23 VAL A 201      -4.664   1.502 -18.673  0.00  0.00      C2   H
ATOM   1178  N   GLY A 202      -8.634   0.717 -22.361  0.00  0.00      C2   N
ATOM   1179  CA  GLY A 202      -8.495  -0.202 -23.463  0.00  0.00      C2   C
ATOM   1180  C   GLY A 202      -7.863   0.317 -24.778  0.00  0.00      C2   C
ATOM   1181  O   GLY A 202      -7.007  -0.397 -25.296  0.00  0.00      C2   O
ATOM   1182  H   GLY A 202      -9.528   0.809 -21.900  0.00  0.00      C2   H
ATOM   1183  HA3 GLY A 202      -9.539  -0.424 -23.687  0.00  0.00      C2   H
ATOM   1184  HA2 GLY A 202      -8.050  -1.151 -23.165  0.00  0.00      C2   H
ATOM   1185  N   GLY A 203      -8.006   1.607 -25.189  0.00  0.00      C2   N
ATOM   1186  CA  GLY A 203      -7.305   2.254 -26.334  0.00  0.00      C2   C
ATOM   1187  C   GLY A 203      -5.911   2.861 -25.997  0.00  0.00      C2   C
ATOM   1188  O   GLY A 203      -5.236   3.525 -26.796  0.00  0.00      C2   O
ATOM   1189  H   GLY A 203      -8.769   2.118 -24.769  0.00  0.00      C2   H
ATOM   1190  HA  GLY A 203      -7.126   1.550 -27.147  0.00  0.00      C2   H
ATOM   1191  HA3 GLY A 203      -7.863   3.107 -26.719  0.00  0.00      C2   H
ATOM   1192  N   GLN A 204      -5.406   2.581 -24.744  0.00  0.00      C2   N
ATOM   1193  CA  GLN A 204      -4.065   3.011 -24.248  0.00  0.00      C2   C
ATOM   1194  C   GLN A 204      -2.998   2.307 -25.038  0.00  0.00      C2   C
ATOM   1195  O   GLN A 204      -2.108   2.920 -25.646  0.00  0.00      C2   O
ATOM   1196  CB  GLN A 204      -3.906   2.709 -22.764  0.00  0.00      C2   C
ATOM   1197  CG  GLN A 204      -2.659   3.259 -22.073  0.00  0.00      C2   C
ATOM   1198  CD  GLN A 204      -2.129   4.522 -22.701  0.00  0.00      C2   C
ATOM   1199  OE1 GLN A 204      -1.058   4.517 -23.343  0.00  0.00      C2   O
ATOM   1200  NE2 GLN A 204      -2.930   5.569 -22.625  0.00  0.00      C2   N
ATOM   1201  H   GLN A 204      -5.969   2.108 -24.050  0.00  0.00      C2   H
ATOM   1202  HA  GLN A 204      -3.974   4.067 -24.501  0.00  0.00      C2   H
ATOM   1203  HB3 GLN A 204      -4.013   1.661 -22.483  0.00  0.00      C2   H
ATOM   1204  HB2 GLN A 204      -4.773   3.100 -22.232  0.00  0.00      C2   H
ATOM   1205  HG3 GLN A 204      -1.844   2.539 -21.999  0.00  0.00      C2   H
ATOM   1206  HG2 GLN A 204      -3.017   3.513 -21.076  0.00  0.00      C2   H
ATOM   1207 HE22 GLN A 204      -2.686   6.492 -22.955  0.00  0.00      C2   H
ATOM   1208 HE21 GLN A 204      -3.889   5.428 -22.344  0.00  0.00      C2   H
ATOM   1209  N   ARG A 205      -3.099   0.965 -25.107  0.00  0.00      C2   N
ATOM   1210  CA  ARG A 205      -2.185   0.062 -25.854  0.00  0.00      C2   C
ATOM   1211  C   ARG A 205      -0.669   0.079 -25.652  0.00  0.00      C2   C
ATOM   1212  O   ARG A 205      -0.043  -0.838 -26.090  0.00  0.00      C2   O
ATOM   1213  CB  ARG A 205      -2.545   0.059 -27.395  0.00  0.00      C2   C
ATOM   1214  CG  ARG A 205      -4.044  -0.012 -27.715  0.00  0.00      C2   C
ATOM   1215  CD  ARG A 205      -4.715  -1.421 -27.430  0.00  0.00      C2   C
ATOM   1216  NE  ARG A 205      -4.093  -2.531 -28.175  0.00  0.00      C2   N
ATOM   1217  CZ  ARG A 205      -4.058  -3.878 -27.963  0.00  0.00      C2   C
ATOM   1218  NH1 ARG A 205      -4.713  -4.430 -26.939  0.00  0.00      C2   N
ATOM   1219  NH2 ARG A 205      -3.334  -4.632 -28.787  0.00  0.00      C2   N
ATOM   1220  H   ARG A 205      -3.685   0.359 -24.551  0.00  0.00      C2   H
ATOM   1221  HA  ARG A 205      -2.318  -0.907 -25.373  0.00  0.00      C2   H
ATOM   1222  HB3 ARG A 205      -2.070  -0.744 -27.958  0.00  0.00      C2   H
ATOM   1223  HB2 ARG A 205      -2.082   0.951 -27.816  0.00  0.00      C2   H
ATOM   1224  HG3 ARG A 205      -4.155   0.056 -28.797  0.00  0.00      C2   H
ATOM   1225  HG2 ARG A 205      -4.580   0.883 -27.401  0.00  0.00      C2   H
ATOM   1226  HD3 ARG A 205      -5.771  -1.330 -27.685  0.00  0.00      C2   H
ATOM   1227  HD2 ARG A 205      -4.466  -1.618 -26.388  0.00  0.00      C2   H
ATOM   1228  HE  ARG A 205      -3.569  -2.152 -28.951  0.00  0.00      C2   H
ATOM   1229 HH12 ARG A 205      -4.560  -5.362 -26.580  0.00  0.00      C2   H
ATOM   1230 HH11 ARG A 205      -5.250  -3.827 -26.334  0.00  0.00      C2   H
ATOM   1231 HH22 ARG A 205      -3.547  -5.613 -28.675  0.00  0.00      C2   H
ATOM   1232 HH21 ARG A 205      -3.015  -4.326 -29.695  0.00  0.00      C2   H
ATOM   1233  N   SER A 206      -0.003   1.150 -25.094  0.00  0.00      C2   N
ATOM   1234  CA  SER A 206       1.445   1.289 -24.765  0.00  0.00      C2   C
ATOM   1235  C   SER A 206       1.943   0.173 -23.784  0.00  0.00      C2   C
ATOM   1236  O   SER A 206       1.076  -0.490 -23.132  0.00  0.00      C2   O
ATOM   1237  CB  SER A 206       1.726   2.816 -24.364  0.00  0.00      C2   C
ATOM   1238  OG  SER A 206       3.062   3.156 -23.982  0.00  0.00      C2   O
ATOM   1239  H   SER A 206      -0.543   1.958 -24.819  0.00  0.00      C2   H
ATOM   1240  HA  SER A 206       1.933   1.073 -25.716  0.00  0.00      C2   H
ATOM   1241  HB3 SER A 206       1.195   2.982 -23.426  0.00  0.00      C2   H
ATOM   1242  HB2 SER A 206       1.285   3.499 -25.090  0.00  0.00      C2   H
ATOM   1243  HG  SER A 206       3.590   2.769 -24.684  0.00  0.00      C2   H
ATOM   1244  N   GLU A 207       3.266  -0.179 -23.798  0.00  0.00      C2   N
ATOM   1245  CA  GLU A 207       3.876  -1.386 -23.276  0.00  0.00      C2   C
ATOM   1246  C   GLU A 207       3.351  -1.725 -21.808  0.00  0.00      C2   C
ATOM   1247  O   GLU A 207       3.735  -0.927 -20.943  0.00  0.00      C2   O
ATOM   1248  CB  GLU A 207       5.386  -1.204 -23.319  0.00  0.00      C2   C
ATOM   1249  CG  GLU A 207       6.355  -2.382 -23.033  0.00  0.00      C2   C
ATOM   1250  CD  GLU A 207       6.314  -3.527 -24.007  0.00  0.00      C2   C
ATOM   1251  OE1 GLU A 207       6.590  -3.253 -25.173  0.00  0.00      C2   O
ATOM   1252  OE2 GLU A 207       6.017  -4.659 -23.493  0.00  0.00      C2   O
ATOM   1253  H   GLU A 207       3.829   0.360 -24.440  0.00  0.00      C2   H
ATOM   1254  HA  GLU A 207       3.517  -2.173 -23.938  0.00  0.00      C2   H
ATOM   1255  HB3 GLU A 207       5.738  -0.500 -22.565  0.00  0.00      C2   H
ATOM   1256  HB2 GLU A 207       5.668  -0.686 -24.236  0.00  0.00      C2   H
ATOM   1257  HG3 GLU A 207       6.228  -2.719 -22.005  0.00  0.00      C2   H
ATOM   1258  HG2 GLU A 207       7.341  -1.957 -23.222  0.00  0.00      C2   H
ATOM   1259  N   ARG A 208       2.539  -2.718 -21.668  0.00  0.00      C2   N
ATOM   1260  CA  ARG A 208       1.536  -2.877 -20.552  0.00  0.00      C2   C
ATOM   1261  C   ARG A 208       2.120  -2.855 -19.167  0.00  0.00      C2   C
ATOM   1262  O   ARG A 208       1.687  -2.087 -18.261  0.00  0.00      C2   O
ATOM   1263  CB  ARG A 208       0.727  -4.202 -20.798  0.00  0.00      C2   C
ATOM   1264  CG  ARG A 208      -0.052  -4.729 -19.663  0.00  0.00      C2   C
ATOM   1265  CD  ARG A 208      -1.030  -5.819 -20.101  0.00  0.00      C2   C
ATOM   1266  NE  ARG A 208      -0.385  -6.952 -20.861  0.00  0.00      C2   N
ATOM   1267  CZ  ARG A 208      -0.292  -8.215 -20.425  0.00  0.00      C2   C
ATOM   1268  NH1 ARG A 208      -0.631  -8.523 -19.184  0.00  0.00      C2   N
ATOM   1269  NH2 ARG A 208       0.147  -9.130 -21.264  0.00  0.00      C2   N
ATOM   1270  H   ARG A 208       2.312  -3.256 -22.491  0.00  0.00      C2   H
ATOM   1271  HA  ARG A 208       0.886  -2.002 -20.580  0.00  0.00      C2   H
ATOM   1272  HB3 ARG A 208       1.422  -4.947 -21.184  0.00  0.00      C2   H
ATOM   1273  HB2 ARG A 208       0.110  -4.035 -21.681  0.00  0.00      C2   H
ATOM   1274  HG3 ARG A 208      -0.575  -3.886 -19.211  0.00  0.00      C2   H
ATOM   1275  HG2 ARG A 208       0.550  -5.225 -18.902  0.00  0.00      C2   H
ATOM   1276  HD3 ARG A 208      -1.793  -5.390 -20.751  0.00  0.00      C2   H
ATOM   1277  HD2 ARG A 208      -1.512  -6.075 -19.157  0.00  0.00      C2   H
ATOM   1278  HE  ARG A 208      -0.124  -6.694 -21.802  0.00  0.00      C2   H
ATOM   1279 HH12 ARG A 208      -0.600  -9.472 -18.838  0.00  0.00      C2   H
ATOM   1280 HH11 ARG A 208      -0.619  -7.756 -18.528  0.00  0.00      C2   H
ATOM   1281 HH22 ARG A 208       0.255 -10.103 -21.013  0.00  0.00      C2   H
ATOM   1282 HH21 ARG A 208       0.540  -8.899 -22.165  0.00  0.00      C2   H
ATOM   1283  N   LYS A 209       3.250  -3.534 -18.970  0.00  0.00      C2   N
ATOM   1284  CA  LYS A 209       4.006  -3.623 -17.627  0.00  0.00      C2   C
ATOM   1285  C   LYS A 209       4.289  -2.230 -17.018  0.00  0.00      C2   C
ATOM   1286  O   LYS A 209       4.566  -2.105 -15.807  0.00  0.00      C2   O
ATOM   1287  CB  LYS A 209       5.273  -4.448 -17.777  0.00  0.00      C2   C
ATOM   1288  CG  LYS A 209       6.408  -3.882 -18.705  0.00  0.00      C2   C
ATOM   1289  CD  LYS A 209       7.594  -4.819 -19.059  0.00  0.00      C2   C
ATOM   1290  CE  LYS A 209       8.016  -5.769 -17.894  0.00  0.00      C2   C
ATOM   1291  NZ  LYS A 209       9.322  -6.431 -18.149  0.00  0.00      C2   N
ATOM   1292  H   LYS A 209       3.626  -4.095 -19.722  0.00  0.00      C2   H
ATOM   1293  HA  LYS A 209       3.238  -4.086 -17.008  0.00  0.00      C2   H
ATOM   1294  HB3 LYS A 209       4.993  -5.462 -18.064  0.00  0.00      C2   H
ATOM   1295  HB2 LYS A 209       5.763  -4.701 -16.837  0.00  0.00      C2   H
ATOM   1296  HG3 LYS A 209       6.823  -2.942 -18.344  0.00  0.00      C2   H
ATOM   1297  HG2 LYS A 209       5.798  -3.598 -19.563  0.00  0.00      C2   H
ATOM   1298  HD3 LYS A 209       8.437  -4.219 -19.404  0.00  0.00      C2   H
ATOM   1299  HD2 LYS A 209       7.274  -5.516 -19.834  0.00  0.00      C2   H
ATOM   1300  HE3 LYS A 209       7.322  -6.570 -17.637  0.00  0.00      C2   H
ATOM   1301  HE2 LYS A 209       8.095  -5.221 -16.956  0.00  0.00      C2   H
ATOM   1302  HZ1 LYS A 209       9.994  -5.677 -18.127  0.00  0.00      C2   H
ATOM   1303  HZ2 LYS A 209       9.620  -7.089 -17.443  0.00  0.00      C2   H
ATOM   1304  HZ3 LYS A 209       9.481  -6.890 -19.034  0.00  0.00      C2   H
ATOM   1305  N   LYS A 210       4.396  -1.206 -17.904  0.00  0.00      C2   N
ATOM   1306  CA  LYS A 210       4.886   0.144 -17.590  0.00  0.00      C2   C
ATOM   1307  C   LYS A 210       3.761   0.968 -16.903  0.00  0.00      C2   C
ATOM   1308  O   LYS A 210       4.086   2.041 -16.399  0.00  0.00      C2   O
ATOM   1309  CB  LYS A 210       5.418   0.821 -18.866  0.00  0.00      C2   C
ATOM   1310  CG  LYS A 210       6.595   0.090 -19.668  0.00  0.00      C2   C
ATOM   1311  CD  LYS A 210       7.907   0.034 -18.830  0.00  0.00      C2   C
ATOM   1312  CE  LYS A 210       8.893  -0.958 -19.497  0.00  0.00      C2   C
ATOM   1313  NZ  LYS A 210      10.212  -1.061 -18.823  0.00  0.00      C2   N
ATOM   1314  H   LYS A 210       4.134  -1.359 -18.867  0.00  0.00      C2   H
ATOM   1315  HA  LYS A 210       5.718   0.022 -16.897  0.00  0.00      C2   H
ATOM   1316  HB3 LYS A 210       5.633   1.851 -18.582  0.00  0.00      C2   H
ATOM   1317  HB2 LYS A 210       4.618   0.948 -19.595  0.00  0.00      C2   H
ATOM   1318  HG3 LYS A 210       6.850   0.599 -20.598  0.00  0.00      C2   H
ATOM   1319  HG2 LYS A 210       6.212  -0.900 -19.916  0.00  0.00      C2   H
ATOM   1320  HD3 LYS A 210       7.748  -0.306 -17.807  0.00  0.00      C2   H
ATOM   1321  HD2 LYS A 210       8.414   0.996 -18.765  0.00  0.00      C2   H
ATOM   1322  HE3 LYS A 210       9.037  -0.587 -20.511  0.00  0.00      C2   H
ATOM   1323  HE2 LYS A 210       8.460  -1.958 -19.515  0.00  0.00      C2   H
ATOM   1324  HZ1 LYS A 210      10.244  -1.349 -17.855  0.00  0.00      C2   H
ATOM   1325  HZ2 LYS A 210      10.760  -1.728 -19.346  0.00  0.00      C2   H
ATOM   1326  HZ3 LYS A 210      10.812  -0.250 -18.866  0.00  0.00      C2   H
ATOM   1327  N   TRP A 211       2.524   0.566 -17.066  0.00  0.00      C2   N
ATOM   1328  CA  TRP A 211       1.413   1.400 -16.525  0.00  0.00      C2   C
ATOM   1329  C   TRP A 211       0.383   0.631 -15.702  0.00  0.00      C2   C
ATOM   1330  O   TRP A 211      -0.301   1.199 -14.861  0.00  0.00      C2   O
ATOM   1331  CB  TRP A 211       0.857   2.280 -17.636  0.00  0.00      C2   C
ATOM   1332  CG  TRP A 211       0.169   1.570 -18.768  0.00  0.00      C2   C
ATOM   1333  CD1 TRP A 211       0.759   1.487 -20.013  0.00  0.00      C2   C
ATOM   1334  CD2 TRP A 211      -0.973   0.693 -18.879  0.00  0.00      C2   C
ATOM   1335  NE1 TRP A 211       0.072   0.655 -20.851  0.00  0.00      C2   N
ATOM   1336  CE2 TRP A 211      -1.075   0.168 -20.250  0.00  0.00      C2   C
ATOM   1337  CE3 TRP A 211      -1.984   0.268 -18.008  0.00  0.00      C2   C
ATOM   1338  CZ2 TRP A 211      -2.126  -0.626 -20.669  0.00  0.00      C2   C
ATOM   1339  CZ3 TRP A 211      -3.012  -0.659 -18.433  0.00  0.00      C2   C
ATOM   1340  CH2 TRP A 211      -3.061  -1.164 -19.742  0.00  0.00      C2   C
ATOM   1341  H   TRP A 211       2.246  -0.262 -17.573  0.00  0.00      C2   H
ATOM   1342  HA  TRP A 211       1.745   2.066 -15.728  0.00  0.00      C2   H
ATOM   1343  HB3 TRP A 211       1.583   2.933 -18.119  0.00  0.00      C2   H
ATOM   1344  HB2 TRP A 211       0.058   2.933 -17.286  0.00  0.00      C2   H
ATOM   1345  HD1 TRP A 211       1.752   1.873 -20.191  0.00  0.00      C2   H
ATOM   1346  HE1 TRP A 211       0.238   0.253 -21.763  0.00  0.00      C2   H
ATOM   1347  HE3 TRP A 211      -1.958   0.645 -16.996  0.00  0.00      C2   H
ATOM   1348  HZ2 TRP A 211      -2.115  -0.968 -21.693  0.00  0.00      C2   H
ATOM   1349  HZ3 TRP A 211      -3.740  -0.938 -17.686  0.00  0.00      C2   H
ATOM   1350  HH2 TRP A 211      -3.844  -1.833 -20.066  0.00  0.00      C2   H
ATOM   1351  N   ILE A 212       0.337  -0.691 -15.927  0.00  0.00      C2   N
ATOM   1352  CA  ILE A 212      -0.693  -1.546 -15.303  0.00  0.00      C2   C
ATOM   1353  C   ILE A 212      -0.499  -1.637 -13.773  0.00  0.00      C2   C
ATOM   1354  O   ILE A 212      -1.489  -1.811 -13.068  0.00  0.00      C2   O
ATOM   1355  CB  ILE A 212      -0.618  -2.955 -15.959  0.00  0.00      C2   C
ATOM   1356  CG1 ILE A 212      -1.753  -4.003 -15.448  0.00  0.00      C2   C
ATOM   1357  CG2 ILE A 212       0.668  -3.640 -15.711  0.00  0.00      C2   C
ATOM   1358  CD1 ILE A 212      -3.219  -3.487 -15.490  0.00  0.00      C2   C
ATOM   1359  H   ILE A 212       0.904  -1.187 -16.600  0.00  0.00      C2   H
ATOM   1360  HA  ILE A 212      -1.687  -1.143 -15.500  0.00  0.00      C2   H
ATOM   1361  HB  ILE A 212      -0.826  -2.874 -17.026  0.00  0.00      C2   H
ATOM   1362 HG13 ILE A 212      -1.582  -4.191 -14.388  0.00  0.00      C2   H
ATOM   1363 HG12 ILE A 212      -1.707  -4.944 -15.997  0.00  0.00      C2   H
ATOM   1364 HG21 ILE A 212       0.837  -3.927 -14.673  0.00  0.00      C2   H
ATOM   1365 HG22 ILE A 212       0.782  -4.563 -16.280  0.00  0.00      C2   H
ATOM   1366 HG23 ILE A 212       1.488  -2.998 -16.034  0.00  0.00      C2   H
ATOM   1367 HD11 ILE A 212      -3.301  -2.912 -16.413  0.00  0.00      C2   H
ATOM   1368 HD12 ILE A 212      -3.991  -4.254 -15.437  0.00  0.00      C2   H
ATOM   1369 HD13 ILE A 212      -3.224  -2.832 -14.619  0.00  0.00      C2   H
ATOM   1370  N   HIE A 213       0.680  -1.315 -13.228  0.00  0.00      C2   N
ATOM   1371  CA  HIE A 213       1.083  -1.347 -11.885  0.00  0.00      C2   C
ATOM   1372  C   HIE A 213       0.663   0.033 -11.280  0.00  0.00      C2   C
ATOM   1373  O   HIE A 213       0.788   0.156 -10.130  0.00  0.00      C2   O
ATOM   1374  CB  HIE A 213       2.617  -1.663 -11.813  0.00  0.00      C2   C
ATOM   1375  CG  HIE A 213       3.610  -0.716 -12.308  0.00  0.00      C2   C
ATOM   1376  ND1 HIE A 213       3.239   0.458 -13.027  0.00  0.00      C2   N
ATOM   1377  CD2 HIE A 213       5.020  -0.650 -12.147  0.00  0.00      C2   C
ATOM   1378  CE1 HIE A 213       4.341   1.003 -13.411  0.00  0.00      C2   C
ATOM   1379  NE2 HIE A 213       5.467   0.463 -12.905  0.00  0.00      C2   N
ATOM   1380  H   HIE A 213       1.427  -1.013 -13.837  0.00  0.00      C2   H
ATOM   1381  HA  HIE A 213       0.486  -2.129 -11.414  0.00  0.00      C2   H
ATOM   1382  HB3 HIE A 213       2.698  -2.589 -12.381  0.00  0.00      C2   H
ATOM   1383  HB2 HIE A 213       2.852  -1.939 -10.785  0.00  0.00      C2   H
ATOM   1384  HD2 HIE A 213       5.649  -1.347 -11.613  0.00  0.00      C2   H
ATOM   1385  HE1 HIE A 213       4.263   1.935 -13.951  0.00  0.00      C2   H
ATOM   1386  HE2 HIE A 213       6.440   0.705 -13.024  0.00  0.00      C2   H
ATOM   1387  N   CYS A 214       0.088   0.999 -12.042  0.00  0.00      C2   N
ATOM   1388  CA  CYS A 214      -0.660   2.102 -11.421  0.00  0.00      C2   C
ATOM   1389  C   CYS A 214      -1.783   1.517 -10.544  0.00  0.00      C2   C
ATOM   1390  O   CYS A 214      -1.922   1.860  -9.375  0.00  0.00      C2   O
ATOM   1391  CB  CYS A 214      -1.262   3.068 -12.505  0.00  0.00      C2   C
ATOM   1392  SG  CYS A 214       0.104   3.878 -13.354  0.00  0.00      C2   S
ATOM   1393  H   CYS A 214       0.145   0.889 -13.044  0.00  0.00      C2   H
ATOM   1394  HA  CYS A 214      -0.071   2.771 -10.793  0.00  0.00      C2   H
ATOM   1395  HB3 CYS A 214      -1.760   3.900 -12.007  0.00  0.00      C2   H
ATOM   1396  HB2 CYS A 214      -2.014   2.576 -13.123  0.00  0.00      C2   H
ATOM   1397  HG  CYS A 214      -0.162   3.777 -14.659  0.00  0.00      C2   H
ATOM   1398  N   PHE A 215      -2.504   0.564 -11.119  0.00  0.00      C2   N
ATOM   1399  CA  PHE A 215      -3.709  -0.111 -10.580  0.00  0.00      C2   C
ATOM   1400  C   PHE A 215      -3.354  -1.220  -9.537  0.00  0.00      C2   C
ATOM   1401  O   PHE A 215      -4.296  -1.893  -9.144  0.00  0.00      C2   O
ATOM   1402  CB  PHE A 215      -4.575  -0.662 -11.724  0.00  0.00      C2   C
ATOM   1403  CG  PHE A 215      -4.851   0.259 -12.950  0.00  0.00      C2   C
ATOM   1404  CD1 PHE A 215      -5.721   1.360 -12.754  0.00  0.00      C2   C
ATOM   1405  CD2 PHE A 215      -3.997   0.291 -14.063  0.00  0.00      C2   C
ATOM   1406  CE1 PHE A 215      -5.967   2.337 -13.711  0.00  0.00      C2   C
ATOM   1407  CE2 PHE A 215      -4.058   1.390 -14.936  0.00  0.00      C2   C
ATOM   1408  CZ  PHE A 215      -5.028   2.326 -14.760  0.00  0.00      C2   C
ATOM   1409  H   PHE A 215      -2.344   0.343 -12.092  0.00  0.00      C2   H
ATOM   1410  HA  PHE A 215      -4.227   0.573  -9.908  0.00  0.00      C2   H
ATOM   1411  HB3 PHE A 215      -5.591  -0.903 -11.409  0.00  0.00      C2   H
ATOM   1412  HB2 PHE A 215      -4.488  -1.684 -12.094  0.00  0.00      C2   H
ATOM   1413  HD1 PHE A 215      -6.302   1.246 -11.852  0.00  0.00      C2   H
ATOM   1414  HD2 PHE A 215      -3.394  -0.554 -14.361  0.00  0.00      C2   H
ATOM   1415  HE1 PHE A 215      -6.695   3.133 -13.665  0.00  0.00      C2   H
ATOM   1416  HE2 PHE A 215      -3.531   1.361 -15.879  0.00  0.00      C2   H
ATOM   1417  HZ  PHE A 215      -5.295   2.950 -15.601  0.00  0.00      C2   H
ATOM   1418  N   GLU A 216      -2.185  -1.210  -8.884  0.00  0.00      C2   N
ATOM   1419  CA  GLU A 216      -2.022  -1.707  -7.540  0.00  0.00      C2   C
ATOM   1420  C   GLU A 216      -2.957  -0.966  -6.545  0.00  0.00      C2   C
ATOM   1421  O   GLU A 216      -2.977   0.268  -6.468  0.00  0.00      C2   O
ATOM   1422  CB  GLU A 216      -0.457  -1.995  -7.206  0.00  0.00      C2   C
ATOM   1423  CG  GLU A 216       0.017  -2.238  -5.754  0.00  0.00      C2   C
ATOM   1424  CD  GLU A 216      -0.251  -1.095  -4.758  0.00  0.00      C2   C
ATOM   1425  OE1 GLU A 216      -0.414   0.034  -5.127  0.00  0.00      C2   O
ATOM   1426  OE2 GLU A 216      -0.123  -1.371  -3.534  0.00  0.00      C2   O
ATOM   1427  H   GLU A 216      -1.605  -0.435  -9.173  0.00  0.00      C2   H
ATOM   1428  HA  GLU A 216      -2.321  -2.755  -7.566  0.00  0.00      C2   H
ATOM   1429  HB3 GLU A 216       0.138  -1.256  -7.742  0.00  0.00      C2   H
ATOM   1430  HB2 GLU A 216      -0.135  -2.875  -7.761  0.00  0.00      C2   H
ATOM   1431  HG3 GLU A 216       1.082  -2.456  -5.830  0.00  0.00      C2   H
ATOM   1432  HG2 GLU A 216      -0.515  -3.134  -5.431  0.00  0.00      C2   H
ATOM   1433  N   GLY A 217      -3.850  -1.753  -5.981  0.00  0.00      C2   N
ATOM   1434  CA  GLY A 217      -4.830  -1.356  -4.952  0.00  0.00      C2   C
ATOM   1435  C   GLY A 217      -6.218  -0.909  -5.581  0.00  0.00      C2   C
ATOM   1436  O   GLY A 217      -6.813  -0.027  -5.003  0.00  0.00      C2   O
ATOM   1437  H   GLY A 217      -3.820  -2.757  -6.082  0.00  0.00      C2   H
ATOM   1438  HA3 GLY A 217      -4.509  -0.504  -4.352  0.00  0.00      C2   H
ATOM   1439  HA2 GLY A 217      -5.128  -2.191  -4.318  0.00  0.00      C2   H
ATOM   1440  N   VAL A 218      -6.578  -1.468  -6.755  0.00  0.00      C2   N
ATOM   1441  CA  VAL A 218      -7.971  -1.594  -7.171  0.00  0.00      C2   C
ATOM   1442  C   VAL A 218      -8.559  -2.697  -6.253  0.00  0.00      C2   C
ATOM   1443  O   VAL A 218      -7.937  -3.761  -6.085  0.00  0.00      C2   O
ATOM   1444  CB  VAL A 218      -8.132  -1.988  -8.668  0.00  0.00      C2   C
ATOM   1445  CG1 VAL A 218      -7.782  -0.764  -9.557  0.00  0.00      C2   C
ATOM   1446  CG2 VAL A 218      -7.263  -3.228  -9.152  0.00  0.00      C2   C
ATOM   1447  H   VAL A 218      -5.870  -2.085  -7.127  0.00  0.00      C2   H
ATOM   1448  HA  VAL A 218      -8.354  -0.580  -7.061  0.00  0.00      C2   H
ATOM   1449  HB  VAL A 218      -9.191  -2.169  -8.851  0.00  0.00      C2   H
ATOM   1450 HG11 VAL A 218      -6.828  -0.249  -9.448  0.00  0.00      C2   H
ATOM   1451 HG12 VAL A 218      -7.799  -1.030 -10.614  0.00  0.00      C2   H
ATOM   1452 HG13 VAL A 218      -8.569  -0.024  -9.415  0.00  0.00      C2   H
ATOM   1453 HG21 VAL A 218      -7.350  -3.535 -10.194  0.00  0.00      C2   H
ATOM   1454 HG22 VAL A 218      -6.216  -2.959  -9.012  0.00  0.00      C2   H
ATOM   1455 HG23 VAL A 218      -7.493  -4.113  -8.559  0.00  0.00      C2   H
ATOM   1456  N   THR A 219      -9.804  -2.403  -5.748  0.00  0.00      C2   N
ATOM   1457  CA  THR A 219     -10.564  -3.317  -4.948  0.00  0.00      C2   C
ATOM   1458  C   THR A 219     -10.964  -4.649  -5.610  0.00  0.00      C2   C
ATOM   1459  O   THR A 219     -11.038  -5.702  -4.887  0.00  0.00      C2   O
ATOM   1460  CB  THR A 219     -11.776  -2.585  -4.330  0.00  0.00      C2   C
ATOM   1461  OG1 THR A 219     -11.441  -1.376  -3.789  0.00  0.00      C2   O
ATOM   1462  CG2 THR A 219     -12.791  -3.317  -3.441  0.00  0.00      C2   C
ATOM   1463  H   THR A 219     -10.430  -1.676  -6.064  0.00  0.00      C2   H
ATOM   1464  HA  THR A 219      -9.955  -3.639  -4.102  0.00  0.00      C2   H
ATOM   1465  HB  THR A 219     -12.372  -2.443  -5.231  0.00  0.00      C2   H
ATOM   1466  HG1 THR A 219     -10.737  -1.645  -3.195  0.00  0.00      C2   H
ATOM   1467 HG21 THR A 219     -12.546  -3.256  -2.380  0.00  0.00      C2   H
ATOM   1468 HG22 THR A 219     -13.688  -2.713  -3.571  0.00  0.00      C2   H
ATOM   1469 HG23 THR A 219     -13.036  -4.351  -3.684  0.00  0.00      C2   H
ATOM   1470  N   ALA A 220     -11.083  -4.715  -6.901  0.00  0.00      C2   N
ATOM   1471  CA  ALA A 220     -11.175  -5.928  -7.689  0.00  0.00      C2   C
ATOM   1472  C   ALA A 220     -10.855  -5.435  -9.063  0.00  0.00      C2   C
ATOM   1473  O   ALA A 220     -10.857  -4.218  -9.398  0.00  0.00      C2   O
ATOM   1474  CB  ALA A 220     -12.659  -6.523  -7.588  0.00  0.00      C2   C
ATOM   1475  H   ALA A 220     -10.859  -3.868  -7.403  0.00  0.00      C2   H
ATOM   1476  HA  ALA A 220     -10.489  -6.621  -7.201  0.00  0.00      C2   H
ATOM   1477  HB1 ALA A 220     -13.400  -5.811  -7.951  0.00  0.00      C2   H
ATOM   1478  HB2 ALA A 220     -12.897  -7.410  -8.175  0.00  0.00      C2   H
ATOM   1479  HB3 ALA A 220     -12.861  -6.699  -6.531  0.00  0.00      C2   H
ATOM   1480  N   ILE A 221     -10.390  -6.427  -9.798  0.00  0.00      C2   N
ATOM   1481  CA  ILE A 221     -10.145  -6.225 -11.230  0.00  0.00      C2   C
ATOM   1482  C   ILE A 221     -11.273  -6.959 -11.993  0.00  0.00      C2   C
ATOM   1483  O   ILE A 221     -11.621  -8.114 -11.671  0.00  0.00      C2   O
ATOM   1484  CB  ILE A 221      -8.814  -6.895 -11.706  0.00  0.00      C2   C
ATOM   1485  CG1 ILE A 221      -7.518  -6.457 -10.977  0.00  0.00      C2   C
ATOM   1486  CG2 ILE A 221      -8.611  -6.777 -13.272  0.00  0.00      C2   C
ATOM   1487  CD1 ILE A 221      -6.315  -7.487 -11.199  0.00  0.00      C2   C
ATOM   1488  H   ILE A 221     -10.285  -7.309  -9.317  0.00  0.00      C2   H
ATOM   1489  HA  ILE A 221     -10.073  -5.196 -11.582  0.00  0.00      C2   H
ATOM   1490  HB  ILE A 221      -8.889  -7.959 -11.479  0.00  0.00      C2   H
ATOM   1491 HG13 ILE A 221      -7.756  -6.409  -9.914  0.00  0.00      C2   H
ATOM   1492 HG12 ILE A 221      -7.126  -5.484 -11.270  0.00  0.00      C2   H
ATOM   1493 HG21 ILE A 221      -7.576  -6.848 -13.606  0.00  0.00      C2   H
ATOM   1494 HG22 ILE A 221      -9.095  -7.653 -13.703  0.00  0.00      C2   H
ATOM   1495 HG23 ILE A 221      -9.023  -5.836 -13.636  0.00  0.00      C2   H
ATOM   1496 HD11 ILE A 221      -5.847  -7.735 -10.246  0.00  0.00      C2   H
ATOM   1497 HD12 ILE A 221      -6.614  -8.466 -11.575  0.00  0.00      C2   H
ATOM   1498 HD13 ILE A 221      -5.549  -6.979 -11.785  0.00  0.00      C2   H
ATOM   1499  N   ILE A 222     -11.765  -6.248 -13.025  0.00  0.00      C2   N
ATOM   1500  CA  ILE A 222     -12.789  -6.786 -13.875  0.00  0.00      C2   C
ATOM   1501  C   ILE A 222     -12.184  -7.435 -15.129  0.00  0.00      C2   C
ATOM   1502  O   ILE A 222     -11.291  -6.862 -15.742  0.00  0.00      C2   O
ATOM   1503  CB  ILE A 222     -13.805  -5.698 -14.285  0.00  0.00      C2   C
ATOM   1504  CG1 ILE A 222     -14.391  -4.972 -12.959  0.00  0.00      C2   C
ATOM   1505  CG2 ILE A 222     -14.997  -6.045 -15.201  0.00  0.00      C2   C
ATOM   1506  CD1 ILE A 222     -15.122  -3.701 -13.339  0.00  0.00      C2   C
ATOM   1507  H   ILE A 222     -11.409  -5.363 -13.358  0.00  0.00      C2   H
ATOM   1508  HA  ILE A 222     -13.387  -7.550 -13.379  0.00  0.00      C2   H
ATOM   1509  HB  ILE A 222     -13.280  -4.866 -14.755  0.00  0.00      C2   H
ATOM   1510 HG13 ILE A 222     -13.662  -4.811 -12.165  0.00  0.00      C2   H
ATOM   1511 HG12 ILE A 222     -15.106  -5.647 -12.489  0.00  0.00      C2   H
ATOM   1512 HG21 ILE A 222     -15.541  -5.152 -15.507  0.00  0.00      C2   H
ATOM   1513 HG22 ILE A 222     -14.677  -6.518 -16.129  0.00  0.00      C2   H
ATOM   1514 HG23 ILE A 222     -15.748  -6.529 -14.577  0.00  0.00      C2   H
ATOM   1515 HD11 ILE A 222     -16.150  -3.899 -13.641  0.00  0.00      C2   H
ATOM   1516 HD12 ILE A 222     -15.280  -2.899 -12.618  0.00  0.00      C2   H
ATOM   1517 HD13 ILE A 222     -14.543  -3.051 -13.994  0.00  0.00      C2   H
ATOM   1518  N   PHE A 223     -12.749  -8.528 -15.630  0.00  0.00      C2   N
ATOM   1519  CA  PHE A 223     -12.270  -9.176 -16.885  0.00  0.00      C2   C
ATOM   1520  C   PHE A 223     -13.517  -9.639 -17.601  0.00  0.00      C2   C
ATOM   1521  O   PHE A 223     -14.486 -10.007 -16.895  0.00  0.00      C2   O
ATOM   1522  CB  PHE A 223     -11.316 -10.374 -16.578  0.00  0.00      C2   C
ATOM   1523  CG  PHE A 223     -10.324 -10.741 -17.658  0.00  0.00      C2   C
ATOM   1524  CD1 PHE A 223      -9.106 -10.087 -17.839  0.00  0.00      C2   C
ATOM   1525  CD2 PHE A 223     -10.652 -11.809 -18.503  0.00  0.00      C2   C
ATOM   1526  CE1 PHE A 223      -8.272 -10.436 -18.841  0.00  0.00      C2   C
ATOM   1527  CE2 PHE A 223      -9.662 -12.207 -19.458  0.00  0.00      C2   C
ATOM   1528  CZ  PHE A 223      -8.472 -11.557 -19.597  0.00  0.00      C2   C
ATOM   1529  H   PHE A 223     -13.429  -9.033 -15.080  0.00  0.00      C2   H
ATOM   1530  HA  PHE A 223     -11.825  -8.425 -17.537  0.00  0.00      C2   H
ATOM   1531  HB3 PHE A 223     -11.900 -11.199 -16.170  0.00  0.00      C2   H
ATOM   1532  HB2 PHE A 223     -10.608 -10.041 -15.820  0.00  0.00      C2   H
ATOM   1533  HD1 PHE A 223      -8.790  -9.339 -17.127  0.00  0.00      C2   H
ATOM   1534  HD2 PHE A 223     -11.608 -12.311 -18.479  0.00  0.00      C2   H
ATOM   1535  HE1 PHE A 223      -7.361  -9.865 -18.943  0.00  0.00      C2   H
ATOM   1536  HE2 PHE A 223     -10.011 -12.995 -20.109  0.00  0.00      C2   H
ATOM   1537  HZ  PHE A 223      -7.779 -11.871 -20.362  0.00  0.00      C2   H
ATOM   1538  N   CYS A 224     -13.442  -9.705 -18.909  0.00  0.00      C2   N
ATOM   1539  CA  CYS A 224     -14.420 -10.357 -19.734  0.00  0.00      C2   C
ATOM   1540  C   CYS A 224     -13.794 -11.442 -20.618  0.00  0.00      C2   C
ATOM   1541  O   CYS A 224     -12.877 -11.113 -21.312  0.00  0.00      C2   O
ATOM   1542  CB  CYS A 224     -14.987  -9.263 -20.684  0.00  0.00      C2   C
ATOM   1543  SG  CYS A 224     -15.972  -8.025 -19.794  0.00  0.00      C2   S
ATOM   1544  H   CYS A 224     -12.713  -9.227 -19.420  0.00  0.00      C2   H
ATOM   1545  HA  CYS A 224     -15.202 -10.856 -19.161  0.00  0.00      C2   H
ATOM   1546  HB3 CYS A 224     -15.592  -9.592 -21.529  0.00  0.00      C2   H
ATOM   1547  HB2 CYS A 224     -14.210  -8.681 -21.179  0.00  0.00      C2   H
ATOM   1548  HG  CYS A 224     -15.037  -7.198 -19.319  0.00  0.00      C2   H
ATOM   1549  N   VAL A 225     -14.367 -12.638 -20.661  0.00  0.00      C2   N
ATOM   1550  CA  VAL A 225     -14.102 -13.803 -21.577  0.00  0.00      C2   C
ATOM   1551  C   VAL A 225     -15.377 -13.979 -22.375  0.00  0.00      C2   C
ATOM   1552  O   VAL A 225     -16.459 -14.039 -21.859  0.00  0.00      C2   O
ATOM   1553  CB  VAL A 225     -13.929 -15.081 -20.684  0.00  0.00      C2   C
ATOM   1554  CG1 VAL A 225     -13.858 -16.465 -21.575  0.00  0.00      C2   C
ATOM   1555  CG2 VAL A 225     -12.639 -14.898 -19.772  0.00  0.00      C2   C
ATOM   1556  H   VAL A 225     -15.205 -12.707 -20.101  0.00  0.00      C2   H
ATOM   1557  HA  VAL A 225     -13.260 -13.563 -22.227  0.00  0.00      C2   H
ATOM   1558  HB  VAL A 225     -14.736 -15.309 -19.988  0.00  0.00      C2   H
ATOM   1559 HG11 VAL A 225     -14.874 -16.733 -21.865  0.00  0.00      C2   H
ATOM   1560 HG12 VAL A 225     -13.161 -16.432 -22.412  0.00  0.00      C2   H
ATOM   1561 HG13 VAL A 225     -13.535 -17.312 -20.970  0.00  0.00      C2   H
ATOM   1562 HG21 VAL A 225     -12.502 -15.632 -18.978  0.00  0.00      C2   H
ATOM   1563 HG22 VAL A 225     -11.711 -14.801 -20.336  0.00  0.00      C2   H
ATOM   1564 HG23 VAL A 225     -12.759 -13.982 -19.194  0.00  0.00      C2   H
ATOM   1565  N   ALA A 226     -15.240 -14.021 -23.710  0.00  0.00      C2   N
ATOM   1566  CA  ALA A 226     -16.398 -14.399 -24.556  0.00  0.00      C2   C
ATOM   1567  C   ALA A 226     -16.396 -15.908 -24.696  0.00  0.00      C2   C
ATOM   1568  O   ALA A 226     -15.480 -16.456 -25.315  0.00  0.00      C2   O
ATOM   1569  CB  ALA A 226     -16.154 -13.673 -25.927  0.00  0.00      C2   C
ATOM   1570  H   ALA A 226     -14.319 -14.039 -24.125  0.00  0.00      C2   H
ATOM   1571  HA  ALA A 226     -17.354 -14.004 -24.212  0.00  0.00      C2   H
ATOM   1572  HB1 ALA A 226     -16.187 -12.605 -25.713  0.00  0.00      C2   H
ATOM   1573  HB2 ALA A 226     -15.197 -13.939 -26.374  0.00  0.00      C2   H
ATOM   1574  HB3 ALA A 226     -17.062 -13.726 -26.528  0.00  0.00      C2   H
ATOM   1575  N   LEU A 227     -17.428 -16.572 -24.104  0.00  0.00      C2   N
ATOM   1576  CA  LEU A 227     -17.521 -18.015 -24.095  0.00  0.00      C2   C
ATOM   1577  C   LEU A 227     -17.372 -18.649 -25.519  0.00  0.00      C2   C
ATOM   1578  O   LEU A 227     -16.730 -19.691 -25.676  0.00  0.00      C2   O
ATOM   1579  CB  LEU A 227     -18.931 -18.352 -23.508  0.00  0.00      C2   C
ATOM   1580  CG  LEU A 227     -18.910 -18.392 -21.953  0.00  0.00      C2   C
ATOM   1581  CD1 LEU A 227     -20.341 -18.376 -21.471  0.00  0.00      C2   C
ATOM   1582  CD2 LEU A 227     -18.109 -19.557 -21.355  0.00  0.00      C2   C
ATOM   1583  H   LEU A 227     -18.100 -16.009 -23.604  0.00  0.00      C2   H
ATOM   1584  HA  LEU A 227     -16.771 -18.439 -23.427  0.00  0.00      C2   H
ATOM   1585  HB3 LEU A 227     -19.298 -19.321 -23.845  0.00  0.00      C2   H
ATOM   1586  HB2 LEU A 227     -19.638 -17.586 -23.827  0.00  0.00      C2   H
ATOM   1587  HG  LEU A 227     -18.423 -17.454 -21.687  0.00  0.00      C2   H
ATOM   1588 HD11 LEU A 227     -20.329 -18.545 -20.394  0.00  0.00      C2   H
ATOM   1589 HD12 LEU A 227     -20.789 -17.396 -21.629  0.00  0.00      C2   H
ATOM   1590 HD13 LEU A 227     -20.876 -19.156 -22.014  0.00  0.00      C2   H
ATOM   1591 HD21 LEU A 227     -17.190 -19.101 -20.985  0.00  0.00      C2   H
ATOM   1592 HD22 LEU A 227     -18.710 -20.067 -20.603  0.00  0.00      C2   H
ATOM   1593 HD23 LEU A 227     -17.899 -20.272 -22.151  0.00  0.00      C2   H
ATOM   1594  N   SER A 228     -17.983 -17.867 -26.470  0.00  0.00      C2   N
ATOM   1595  CA  SER A 228     -18.257 -18.283 -27.842  0.00  0.00      C2   C
ATOM   1596  C   SER A 228     -16.971 -18.447 -28.745  0.00  0.00      C2   C
ATOM   1597  O   SER A 228     -16.971 -19.060 -29.819  0.00  0.00      C2   O
ATOM   1598  CB  SER A 228     -19.175 -17.266 -28.502  0.00  0.00      C2   C
ATOM   1599  OG  SER A 228     -18.534 -16.011 -28.363  0.00  0.00      C2   O
ATOM   1600  H   SER A 228     -18.403 -17.014 -26.130  0.00  0.00      C2   H
ATOM   1601  HA  SER A 228     -18.690 -19.282 -27.880  0.00  0.00      C2   H
ATOM   1602  HB3 SER A 228     -20.182 -17.296 -28.087  0.00  0.00      C2   H
ATOM   1603  HB2 SER A 228     -19.395 -17.466 -29.551  0.00  0.00      C2   H
ATOM   1604  HG  SER A 228     -17.810 -15.890 -28.982  0.00  0.00      C2   H
ATOM   1605  N   ASP A 229     -15.890 -17.694 -28.416  0.00  0.00      C2   N
ATOM   1606  CA  ASP A 229     -14.633 -17.476 -29.151  0.00  0.00      C2   C
ATOM   1607  C   ASP A 229     -13.556 -18.372 -28.721  0.00  0.00      C2   C
ATOM   1608  O   ASP A 229     -12.483 -17.964 -28.250  0.00  0.00      C2   O
ATOM   1609  CB  ASP A 229     -14.115 -16.027 -29.196  0.00  0.00      C2   C
ATOM   1610  CG  ASP A 229     -15.193 -14.916 -29.407  0.00  0.00      C2   C
ATOM   1611  OD1 ASP A 229     -16.283 -15.148 -29.861  0.00  0.00      C2   O
ATOM   1612  OD2 ASP A 229     -14.566 -13.797 -29.325  0.00  0.00      C2   O
ATOM   1613  H   ASP A 229     -15.948 -17.345 -27.470  0.00  0.00      C2   H
ATOM   1614  HA  ASP A 229     -14.799 -17.793 -30.180  0.00  0.00      C2   H
ATOM   1615  HB3 ASP A 229     -13.314 -15.953 -29.932  0.00  0.00      C2   H
ATOM   1616  HB2 ASP A 229     -13.717 -15.748 -28.220  0.00  0.00      C2   H
ATOM   1617  N   TYR A 230     -13.877 -19.701 -28.646  0.00  0.00      C2   N
ATOM   1618  CA  TYR A 230     -13.038 -20.834 -28.238  0.00  0.00      C2   C
ATOM   1619  C   TYR A 230     -12.337 -21.556 -29.478  0.00  0.00      C2   C
ATOM   1620  O   TYR A 230     -11.221 -22.056 -29.322  0.00  0.00      C2   O
ATOM   1621  CB  TYR A 230     -13.884 -21.723 -27.269  0.00  0.00      C2   C
ATOM   1622  CG  TYR A 230     -15.077 -22.350 -27.999  0.00  0.00      C2   C
ATOM   1623  CD1 TYR A 230     -16.361 -21.731 -28.147  0.00  0.00      C2   C
ATOM   1624  CD2 TYR A 230     -14.957 -23.632 -28.608  0.00  0.00      C2   C
ATOM   1625  CE1 TYR A 230     -17.437 -22.343 -28.855  0.00  0.00      C2   C
ATOM   1626  CE2 TYR A 230     -15.954 -24.241 -29.299  0.00  0.00      C2   C
ATOM   1627  CZ  TYR A 230     -17.221 -23.586 -29.483  0.00  0.00      C2   C
ATOM   1628  OH  TYR A 230     -18.177 -24.151 -30.231  0.00  0.00      C2   O
ATOM   1629  H   TYR A 230     -14.770 -20.051 -28.963  0.00  0.00      C2   H
ATOM   1630  HA  TYR A 230     -12.171 -20.363 -27.775  0.00  0.00      C2   H
ATOM   1631  HB3 TYR A 230     -14.214 -21.162 -26.396  0.00  0.00      C2   H
ATOM   1632  HB2 TYR A 230     -13.221 -22.504 -26.897  0.00  0.00      C2   H
ATOM   1633  HD1 TYR A 230     -16.563 -20.763 -27.714  0.00  0.00      C2   H
ATOM   1634  HD2 TYR A 230     -14.002 -24.105 -28.436  0.00  0.00      C2   H
ATOM   1635  HE1 TYR A 230     -18.310 -21.724 -29.003  0.00  0.00      C2   H
ATOM   1636  HE2 TYR A 230     -15.743 -25.068 -29.960  0.00  0.00      C2   H
ATOM   1637  HH  TYR A 230     -18.088 -25.060 -30.528  0.00  0.00      C2   H
ATOM   1638  N   ASP A 231     -12.995 -21.626 -30.602  0.00  0.00      C2   N
ATOM   1639  CA  ASP A 231     -12.655 -22.269 -31.881  0.00  0.00      C2   C
ATOM   1640  C   ASP A 231     -11.881 -21.294 -32.762  0.00  0.00      C2   C
ATOM   1641  O   ASP A 231     -11.317 -21.667 -33.759  0.00  0.00      C2   O
ATOM   1642  CB  ASP A 231     -13.813 -22.895 -32.727  0.00  0.00      C2   C
ATOM   1643  CG  ASP A 231     -15.043 -22.018 -33.137  0.00  0.00      C2   C
ATOM   1644  OD1 ASP A 231     -15.211 -20.930 -32.564  0.00  0.00      C2   O
ATOM   1645  OD2 ASP A 231     -15.891 -22.502 -33.957  0.00  0.00      C2   O
ATOM   1646  H   ASP A 231     -13.940 -21.276 -30.670  0.00  0.00      C2   H
ATOM   1647  HA  ASP A 231     -11.902 -23.000 -31.588  0.00  0.00      C2   H
ATOM   1648  HB3 ASP A 231     -14.253 -23.711 -32.154  0.00  0.00      C2   H
ATOM   1649  HB2 ASP A 231     -13.526 -23.290 -33.701  0.00  0.00      C2   H
ATOM   1650  N   LEU A 232     -11.905 -19.962 -32.413  0.00  0.00      C2   N
ATOM   1651  CA  LEU A 232     -11.335 -18.924 -33.236  0.00  0.00      C2   C
ATOM   1652  C   LEU A 232      -9.835 -18.833 -32.890  0.00  0.00      C2   C
ATOM   1653  O   LEU A 232      -9.517 -18.362 -31.799  0.00  0.00      C2   O
ATOM   1654  CB  LEU A 232     -12.055 -17.593 -33.070  0.00  0.00      C2   C
ATOM   1655  CG  LEU A 232     -13.579 -17.463 -33.344  0.00  0.00      C2   C
ATOM   1656  CD1 LEU A 232     -14.125 -16.002 -33.328  0.00  0.00      C2   C
ATOM   1657  CD2 LEU A 232     -14.277 -18.339 -34.417  0.00  0.00      C2   C
ATOM   1658  H   LEU A 232     -12.547 -19.784 -31.653  0.00  0.00      C2   H
ATOM   1659  HA  LEU A 232     -11.360 -19.193 -34.291  0.00  0.00      C2   H
ATOM   1660  HB3 LEU A 232     -11.518 -16.941 -33.758  0.00  0.00      C2   H
ATOM   1661  HB2 LEU A 232     -11.900 -17.109 -32.106  0.00  0.00      C2   H
ATOM   1662  HG  LEU A 232     -13.880 -17.965 -32.424  0.00  0.00      C2   H
ATOM   1663 HD11 LEU A 232     -13.341 -15.252 -33.427  0.00  0.00      C2   H
ATOM   1664 HD12 LEU A 232     -14.764 -15.868 -34.201  0.00  0.00      C2   H
ATOM   1665 HD13 LEU A 232     -14.687 -15.715 -32.439  0.00  0.00      C2   H
ATOM   1666 HD21 LEU A 232     -15.028 -18.994 -33.974  0.00  0.00      C2   H
ATOM   1667 HD22 LEU A 232     -14.833 -17.753 -35.149  0.00  0.00      C2   H
ATOM   1668 HD23 LEU A 232     -13.533 -18.914 -34.968  0.00  0.00      C2   H
ATOM   1669  N   VAL A 233      -9.041 -19.402 -33.834  0.00  0.00      C2   N
ATOM   1670  CA  VAL A 233      -7.599 -19.365 -33.753  0.00  0.00      C2   C
ATOM   1671  C   VAL A 233      -7.176 -18.152 -34.644  0.00  0.00      C2   C
ATOM   1672  O   VAL A 233      -7.847 -17.875 -35.647  0.00  0.00      C2   O
ATOM   1673  CB  VAL A 233      -6.929 -20.683 -34.273  0.00  0.00      C2   C
ATOM   1674  CG1 VAL A 233      -7.226 -21.898 -33.496  0.00  0.00      C2   C
ATOM   1675  CG2 VAL A 233      -7.312 -20.983 -35.772  0.00  0.00      C2   C
ATOM   1676  H   VAL A 233      -9.424 -19.834 -34.663  0.00  0.00      C2   H
ATOM   1677  HA  VAL A 233      -7.173 -19.143 -32.775  0.00  0.00      C2   H
ATOM   1678  HB  VAL A 233      -5.845 -20.601 -34.188  0.00  0.00      C2   H
ATOM   1679 HG11 VAL A 233      -6.509 -22.709 -33.620  0.00  0.00      C2   H
ATOM   1680 HG12 VAL A 233      -7.114 -21.615 -32.449  0.00  0.00      C2   H
ATOM   1681 HG13 VAL A 233      -8.245 -22.194 -33.746  0.00  0.00      C2   H
ATOM   1682 HG21 VAL A 233      -6.837 -21.912 -36.088  0.00  0.00      C2   H
ATOM   1683 HG22 VAL A 233      -8.380 -21.037 -35.986  0.00  0.00      C2   H
ATOM   1684 HG23 VAL A 233      -6.921 -20.167 -36.380  0.00  0.00      C2   H
ATOM   1685  N   LEU A 234      -6.134 -17.456 -34.219  0.00  0.00      C2   N
ATOM   1686  CA  LEU A 234      -5.673 -16.266 -34.904  0.00  0.00      C2   C
ATOM   1687  C   LEU A 234      -4.424 -16.672 -35.671  0.00  0.00      C2   C
ATOM   1688  O   LEU A 234      -3.349 -16.716 -35.156  0.00  0.00      C2   O
ATOM   1689  CB  LEU A 234      -5.471 -15.187 -33.756  0.00  0.00      C2   C
ATOM   1690  CG  LEU A 234      -6.793 -14.829 -32.935  0.00  0.00      C2   C
ATOM   1691  CD1 LEU A 234      -6.337 -14.074 -31.645  0.00  0.00      C2   C
ATOM   1692  CD2 LEU A 234      -7.884 -14.063 -33.802  0.00  0.00      C2   C
ATOM   1693  H   LEU A 234      -5.651 -17.887 -33.443  0.00  0.00      C2   H
ATOM   1694  HA  LEU A 234      -6.468 -16.013 -35.606  0.00  0.00      C2   H
ATOM   1695  HB3 LEU A 234      -5.173 -14.262 -34.249  0.00  0.00      C2   H
ATOM   1696  HB2 LEU A 234      -4.628 -15.479 -33.130  0.00  0.00      C2   H
ATOM   1697  HG  LEU A 234      -7.281 -15.762 -32.653  0.00  0.00      C2   H
ATOM   1698 HD11 LEU A 234      -6.679 -14.640 -30.779  0.00  0.00      C2   H
ATOM   1699 HD12 LEU A 234      -5.268 -14.215 -31.483  0.00  0.00      C2   H
ATOM   1700 HD13 LEU A 234      -6.614 -13.035 -31.468  0.00  0.00      C2   H
ATOM   1701 HD21 LEU A 234      -8.336 -13.273 -33.202  0.00  0.00      C2   H
ATOM   1702 HD22 LEU A 234      -7.486 -13.500 -34.646  0.00  0.00      C2   H
ATOM   1703 HD23 LEU A 234      -8.791 -14.581 -34.115  0.00  0.00      C2   H
ATOM   1704  N   ALA A 235      -4.659 -17.028 -36.935  0.00  0.00      C2   N
ATOM   1705  CA  ALA A 235      -3.684 -17.569 -37.868  0.00  0.00      C2   C
ATOM   1706  C   ALA A 235      -2.588 -16.582 -38.163  0.00  0.00      C2   C
ATOM   1707  O   ALA A 235      -1.548 -17.011 -38.664  0.00  0.00      C2   O
ATOM   1708  CB  ALA A 235      -4.467 -18.011 -39.113  0.00  0.00      C2   C
ATOM   1709  H   ALA A 235      -5.629 -17.133 -37.198  0.00  0.00      C2   H
ATOM   1710  HA  ALA A 235      -3.157 -18.437 -37.472  0.00  0.00      C2   H
ATOM   1711  HB1 ALA A 235      -5.159 -17.204 -39.354  0.00  0.00      C2   H
ATOM   1712  HB2 ALA A 235      -3.963 -18.457 -39.970  0.00  0.00      C2   H
ATOM   1713  HB3 ALA A 235      -5.173 -18.805 -38.867  0.00  0.00      C2   H
ATOM   1714  N   GLU A 236      -2.806 -15.248 -37.936  0.00  0.00      C2   N
ATOM   1715  CA  GLU A 236      -1.692 -14.219 -38.102  0.00  0.00      C2   C
ATOM   1716  C   GLU A 236      -1.143 -13.685 -36.703  0.00  0.00      C2   C
ATOM   1717  O   GLU A 236      -0.400 -12.700 -36.701  0.00  0.00      C2   O
ATOM   1718  CB  GLU A 236      -2.405 -13.124 -38.962  0.00  0.00      C2   C
ATOM   1719  CG  GLU A 236      -2.866 -13.748 -40.243  0.00  0.00      C2   C
ATOM   1720  CD  GLU A 236      -3.560 -12.785 -41.219  0.00  0.00      C2   C
ATOM   1721  OE1 GLU A 236      -3.528 -13.075 -42.411  0.00  0.00      C2   O
ATOM   1722  OE2 GLU A 236      -4.210 -11.760 -40.813  0.00  0.00      C2   O
ATOM   1723  H   GLU A 236      -3.576 -14.773 -37.486  0.00  0.00      C2   H
ATOM   1724  HA  GLU A 236      -0.783 -14.554 -38.602  0.00  0.00      C2   H
ATOM   1725  HB3 GLU A 236      -1.785 -12.241 -39.118  0.00  0.00      C2   H
ATOM   1726  HB2 GLU A 236      -3.299 -12.733 -38.477  0.00  0.00      C2   H
ATOM   1727  HG3 GLU A 236      -3.662 -14.471 -40.068  0.00  0.00      C2   H
ATOM   1728  HG2 GLU A 236      -1.988 -14.207 -40.698  0.00  0.00      C2   H
ATOM   1729  N   ASP A 237      -1.396 -14.412 -35.619  0.00  0.00      C2   N
ATOM   1730  CA  ASP A 237      -0.838 -14.040 -34.348  0.00  0.00      C2   C
ATOM   1731  C   ASP A 237       0.134 -15.179 -33.959  0.00  0.00      C2   C
ATOM   1732  O   ASP A 237       1.031 -15.353 -34.721  0.00  0.00      C2   O
ATOM   1733  CB  ASP A 237      -1.843 -13.682 -33.194  0.00  0.00      C2   C
ATOM   1734  CG  ASP A 237      -1.186 -13.241 -31.834  0.00  0.00      C2   C
ATOM   1735  OD1 ASP A 237      -1.589 -13.897 -30.841  0.00  0.00      C2   O
ATOM   1736  OD2 ASP A 237      -0.402 -12.270 -31.850  0.00  0.00      C2   O
ATOM   1737  H   ASP A 237      -1.979 -15.237 -35.615  0.00  0.00      C2   H
ATOM   1738  HA  ASP A 237      -0.154 -13.195 -34.426  0.00  0.00      C2   H
ATOM   1739  HB3 ASP A 237      -2.522 -14.529 -33.094  0.00  0.00      C2   H
ATOM   1740  HB2 ASP A 237      -2.417 -12.826 -33.547  0.00  0.00      C2   H
ATOM   1741  N   GLU A 238      -0.149 -16.039 -32.971  0.00  0.00      C2   N
ATOM   1742  CA  GLU A 238       0.693 -17.249 -32.779  0.00  0.00      C2   C
ATOM   1743  C   GLU A 238       0.015 -18.522 -33.295  0.00  0.00      C2   C
ATOM   1744  O   GLU A 238       0.392 -19.667 -32.960  0.00  0.00      C2   O
ATOM   1745  CB  GLU A 238       1.032 -17.393 -31.296  0.00  0.00      C2   C
ATOM   1746  CG  GLU A 238       1.637 -16.167 -30.653  0.00  0.00      C2   C
ATOM   1747  CD  GLU A 238       2.061 -16.338 -29.248  0.00  0.00      C2   C
ATOM   1748  OE1 GLU A 238       3.084 -17.004 -28.955  0.00  0.00      C2   O
ATOM   1749  OE2 GLU A 238       1.397 -15.814 -28.358  0.00  0.00      C2   O
ATOM   1750  H   GLU A 238      -0.900 -15.855 -32.322  0.00  0.00      C2   H
ATOM   1751  HA  GLU A 238       1.611 -17.229 -33.368  0.00  0.00      C2   H
ATOM   1752  HB3 GLU A 238       1.818 -18.147 -31.255  0.00  0.00      C2   H
ATOM   1753  HB2 GLU A 238       0.247 -17.779 -30.646  0.00  0.00      C2   H
ATOM   1754  HG3 GLU A 238       0.948 -15.322 -30.675  0.00  0.00      C2   H
ATOM   1755  HG2 GLU A 238       2.498 -15.745 -31.172  0.00  0.00      C2   H
ATOM   1756  N   GLU A 239      -1.080 -18.396 -34.061  0.00  0.00      C2   N
ATOM   1757  CA  GLU A 239      -2.023 -19.420 -34.466  0.00  0.00      C2   C
ATOM   1758  C   GLU A 239      -2.744 -20.077 -33.198  0.00  0.00      C2   C
ATOM   1759  O   GLU A 239      -3.152 -21.213 -33.194  0.00  0.00      C2   O
ATOM   1760  CB  GLU A 239      -1.363 -20.485 -35.339  0.00  0.00      C2   C
ATOM   1761  CG  GLU A 239      -0.425 -19.864 -36.396  0.00  0.00      C2   C
ATOM   1762  CD  GLU A 239       0.366 -20.934 -37.147  0.00  0.00      C2   C
ATOM   1763  OE1 GLU A 239      -0.345 -21.911 -37.529  0.00  0.00      C2   O
ATOM   1764  OE2 GLU A 239       1.588 -20.912 -37.267  0.00  0.00      C2   O
ATOM   1765  H   GLU A 239      -1.386 -17.444 -34.209  0.00  0.00      C2   H
ATOM   1766  HA  GLU A 239      -2.764 -18.963 -35.122  0.00  0.00      C2   H
ATOM   1767  HB3 GLU A 239      -2.073 -21.022 -35.968  0.00  0.00      C2   H
ATOM   1768  HB2 GLU A 239      -0.850 -21.207 -34.704  0.00  0.00      C2   H
ATOM   1769  HG3 GLU A 239       0.312 -19.301 -35.823  0.00  0.00      C2   H
ATOM   1770  HG2 GLU A 239      -0.996 -19.176 -37.020  0.00  0.00      C2   H
ATOM   1771  N   MET A 240      -2.880 -19.328 -32.113  0.00  0.00      C2   N
ATOM   1772  CA  MET A 240      -3.412 -19.854 -30.840  0.00  0.00      C2   C
ATOM   1773  C   MET A 240      -4.833 -19.293 -30.690  0.00  0.00      C2   C
ATOM   1774  O   MET A 240      -5.151 -18.277 -31.307  0.00  0.00      C2   O
ATOM   1775  CB  MET A 240      -2.407 -19.469 -29.692  0.00  0.00      C2   C
ATOM   1776  CG  MET A 240      -2.689 -20.213 -28.332  0.00  0.00      C2   C
ATOM   1777  SD  MET A 240      -2.857 -22.039 -28.360  0.00  0.00      C2   S
ATOM   1778  CE  MET A 240      -1.227 -22.549 -27.799  0.00  0.00      C2   C
ATOM   1779  H   MET A 240      -2.838 -18.319 -32.115  0.00  0.00      C2   H
ATOM   1780  HA  MET A 240      -3.467 -20.941 -30.794  0.00  0.00      C2   H
ATOM   1781  HB3 MET A 240      -2.347 -18.389 -29.555  0.00  0.00      C2   H
ATOM   1782  HB2 MET A 240      -1.413 -19.698 -30.076  0.00  0.00      C2   H
ATOM   1783  HG3 MET A 240      -3.504 -19.666 -27.856  0.00  0.00      C2   H
ATOM   1784  HG2 MET A 240      -1.729 -19.993 -27.866  0.00  0.00      C2   H
ATOM   1785  HE1 MET A 240      -1.269 -23.623 -27.619  0.00  0.00      C2   H
ATOM   1786  HE2 MET A 240      -0.618 -22.405 -28.692  0.00  0.00      C2   H
ATOM   1787  HE3 MET A 240      -0.734 -21.967 -27.021  0.00  0.00      C2   H
ATOM   1788  N   ASN A 241      -5.669 -20.005 -29.902  0.00  0.00      C2   N
ATOM   1789  CA  ASN A 241      -7.103 -19.827 -29.692  0.00  0.00      C2   C
ATOM   1790  C   ASN A 241      -7.388 -18.627 -28.781  0.00  0.00      C2   C
ATOM   1791  O   ASN A 241      -6.666 -18.535 -27.787  0.00  0.00      C2   O
ATOM   1792  CB  ASN A 241      -7.716 -21.170 -29.100  0.00  0.00      C2   C
ATOM   1793  CG  ASN A 241      -7.494 -22.541 -29.750  0.00  0.00      C2   C
ATOM   1794  OD1 ASN A 241      -6.353 -22.958 -29.953  0.00  0.00      C2   O
ATOM   1795  ND2 ASN A 241      -8.562 -23.155 -30.147  0.00  0.00      C2   N
ATOM   1796  H   ASN A 241      -5.330 -20.738 -29.296  0.00  0.00      C2   H
ATOM   1797  HA  ASN A 241      -7.751 -19.677 -30.555  0.00  0.00      C2   H
ATOM   1798  HB3 ASN A 241      -8.801 -21.091 -29.034  0.00  0.00      C2   H
ATOM   1799  HB2 ASN A 241      -7.419 -21.267 -28.056  0.00  0.00      C2   H
ATOM   1800 HD22 ASN A 241      -8.399 -24.009 -30.661  0.00  0.00      C2   H
ATOM   1801 HD21 ASN A 241      -9.500 -22.843 -29.940  0.00  0.00      C2   H
ATOM   1802  N   ARG A 242      -8.352 -17.753 -29.195  0.00  0.00      C2   N
ATOM   1803  CA  ARG A 242      -8.580 -16.469 -28.387  0.00  0.00      C2   C
ATOM   1804  C   ARG A 242      -8.970 -16.664 -26.914  0.00  0.00      C2   C
ATOM   1805  O   ARG A 242      -8.527 -15.870 -26.093  0.00  0.00      C2   O
ATOM   1806  CB  ARG A 242      -9.453 -15.452 -29.131  0.00  0.00      C2   C
ATOM   1807  CG  ARG A 242      -9.160 -14.010 -28.759  0.00  0.00      C2   C
ATOM   1808  CD  ARG A 242      -9.647 -12.874 -29.761  0.00  0.00      C2   C
ATOM   1809  NE  ARG A 242     -11.102 -12.811 -29.904  0.00  0.00      C2   N
ATOM   1810  CZ  ARG A 242     -11.721 -12.258 -30.933  0.00  0.00      C2   C
ATOM   1811  NH1 ARG A 242     -11.053 -11.509 -31.817  0.00  0.00      C2   N
ATOM   1812  NH2 ARG A 242     -13.004 -12.494 -31.119  0.00  0.00      C2   N
ATOM   1813  H   ARG A 242      -8.862 -17.861 -30.060  0.00  0.00      C2   H
ATOM   1814  HA  ARG A 242      -7.587 -16.021 -28.361  0.00  0.00      C2   H
ATOM   1815  HB3 ARG A 242     -10.536 -15.557 -29.185  0.00  0.00      C2   H
ATOM   1816  HB2 ARG A 242      -9.231 -15.483 -30.198  0.00  0.00      C2   H
ATOM   1817  HG3 ARG A 242      -8.077 -13.889 -28.758  0.00  0.00      C2   H
ATOM   1818  HG2 ARG A 242      -9.582 -13.811 -27.774  0.00  0.00      C2   H
ATOM   1819  HD3 ARG A 242      -9.206 -13.156 -30.717  0.00  0.00      C2   H
ATOM   1820  HD2 ARG A 242      -9.172 -11.906 -29.599  0.00  0.00      C2   H
ATOM   1821  HE  ARG A 242     -11.590 -13.095 -29.067  0.00  0.00      C2   H
ATOM   1822 HH12 ARG A 242     -11.433 -11.207 -32.703  0.00  0.00      C2   H
ATOM   1823 HH11 ARG A 242     -10.054 -11.462 -31.679  0.00  0.00      C2   H
ATOM   1824 HH22 ARG A 242     -13.532 -12.010 -31.831  0.00  0.00      C2   H
ATOM   1825 HH21 ARG A 242     -13.452 -13.127 -30.472  0.00  0.00      C2   H
ATOM   1826  N   MET A 243      -9.687 -17.760 -26.498  0.00  0.00      C2   N
ATOM   1827  CA  MET A 243      -9.758 -18.326 -25.128  0.00  0.00      C2   C
ATOM   1828  C   MET A 243      -8.449 -18.508 -24.432  0.00  0.00      C2   C
ATOM   1829  O   MET A 243      -8.252 -17.965 -23.328  0.00  0.00      C2   O
ATOM   1830  CB  MET A 243     -10.778 -19.486 -25.059  0.00  0.00      C2   C
ATOM   1831  CG  MET A 243     -11.181 -19.537 -23.584  0.00  0.00      C2   C
ATOM   1832  SD  MET A 243     -12.593 -20.680 -23.275  0.00  0.00      C2   S
ATOM   1833  CE  MET A 243     -14.072 -19.744 -23.614  0.00  0.00      C2   C
ATOM   1834  H   MET A 243      -9.998 -18.452 -27.164  0.00  0.00      C2   H
ATOM   1835  HA  MET A 243     -10.075 -17.402 -24.643  0.00  0.00      C2   H
ATOM   1836  HB3 MET A 243     -10.412 -20.378 -25.568  0.00  0.00      C2   H
ATOM   1837  HB2 MET A 243     -11.696 -19.132 -25.529  0.00  0.00      C2   H
ATOM   1838  HG3 MET A 243     -11.536 -18.556 -23.266  0.00  0.00      C2   H
ATOM   1839  HG2 MET A 243     -10.338 -19.849 -22.968  0.00  0.00      C2   H
ATOM   1840  HE1 MET A 243     -13.931 -19.203 -24.550  0.00  0.00      C2   H
ATOM   1841  HE2 MET A 243     -14.888 -20.463 -23.545  0.00  0.00      C2   H
ATOM   1842  HE3 MET A 243     -14.141 -19.026 -22.797  0.00  0.00      C2   H
ATOM   1843  N   HIE A 244      -7.570 -19.242 -25.081  0.00  0.00      C2   N
ATOM   1844  CA  HIE A 244      -6.199 -19.532 -24.644  0.00  0.00      C2   C
ATOM   1845  C   HIE A 244      -5.366 -18.231 -24.509  0.00  0.00      C2   C
ATOM   1846  O   HIE A 244      -4.625 -18.131 -23.519  0.00  0.00      C2   O
ATOM   1847  CB  HIE A 244      -5.488 -20.675 -25.522  0.00  0.00      C2   C
ATOM   1848  CG  HIE A 244      -5.848 -22.057 -25.080  0.00  0.00      C2   C
ATOM   1849  ND1 HIE A 244      -5.238 -22.712 -24.007  0.00  0.00      C2   N
ATOM   1850  CD2 HIE A 244      -6.871 -22.859 -25.564  0.00  0.00      C2   C
ATOM   1851  CE1 HIE A 244      -5.788 -23.937 -24.012  0.00  0.00      C2   C
ATOM   1852  NE2 HIE A 244      -6.742 -24.086 -24.909  0.00  0.00      C2   N
ATOM   1853  H   HIE A 244      -7.769 -19.596 -26.006  0.00  0.00      C2   H
ATOM   1854  HA  HIE A 244      -6.212 -19.882 -23.612  0.00  0.00      C2   H
ATOM   1855  HB3 HIE A 244      -4.401 -20.604 -25.481  0.00  0.00      C2   H
ATOM   1856  HB2 HIE A 244      -5.786 -20.426 -26.541  0.00  0.00      C2   H
ATOM   1857  HD2 HIE A 244      -7.550 -22.810 -26.402  0.00  0.00      C2   H
ATOM   1858  HE1 HIE A 244      -5.410 -24.688 -23.334  0.00  0.00      C2   H
ATOM   1859  HE2 HIE A 244      -7.262 -24.936 -25.071  0.00  0.00      C2   H
ATOM   1860  N   GLU A 245      -5.565 -17.238 -25.369  0.00  0.00      C2   N
ATOM   1861  CA  GLU A 245      -4.972 -15.927 -25.367  0.00  0.00      C2   C
ATOM   1862  C   GLU A 245      -5.543 -14.998 -24.167  0.00  0.00      C2   C
ATOM   1863  O   GLU A 245      -4.764 -14.150 -23.672  0.00  0.00      C2   O
ATOM   1864  CB  GLU A 245      -5.150 -15.314 -26.798  0.00  0.00      C2   C
ATOM   1865  CG  GLU A 245      -4.168 -15.843 -27.863  0.00  0.00      C2   C
ATOM   1866  CD  GLU A 245      -2.812 -15.317 -27.517  0.00  0.00      C2   C
ATOM   1867  OE1 GLU A 245      -1.837 -16.114 -27.634  0.00  0.00      C2   O
ATOM   1868  OE2 GLU A 245      -2.631 -14.139 -27.186  0.00  0.00      C2   O
ATOM   1869  H   GLU A 245      -6.295 -17.393 -26.050  0.00  0.00      C2   H
ATOM   1870  HA  GLU A 245      -3.914 -16.046 -25.133  0.00  0.00      C2   H
ATOM   1871  HB3 GLU A 245      -5.158 -14.224 -26.767  0.00  0.00      C2   H
ATOM   1872  HB2 GLU A 245      -6.168 -15.565 -27.096  0.00  0.00      C2   H
ATOM   1873  HG3 GLU A 245      -4.549 -15.584 -28.851  0.00  0.00      C2   H
ATOM   1874  HG2 GLU A 245      -4.195 -16.932 -27.867  0.00  0.00      C2   H
ATOM   1875  N   SER A 246      -6.762 -15.342 -23.712  0.00  0.00      C2   N
ATOM   1876  CA  SER A 246      -7.392 -14.640 -22.580  0.00  0.00      C2   C
ATOM   1877  C   SER A 246      -7.003 -15.296 -21.283  0.00  0.00      C2   C
ATOM   1878  O   SER A 246      -7.172 -14.667 -20.260  0.00  0.00      C2   O
ATOM   1879  CB  SER A 246      -8.954 -14.699 -22.722  0.00  0.00      C2   C
ATOM   1880  OG  SER A 246      -9.348 -14.140 -23.919  0.00  0.00      C2   O
ATOM   1881  H   SER A 246      -7.322 -15.960 -24.282  0.00  0.00      C2   H
ATOM   1882  HA  SER A 246      -7.148 -13.579 -22.620  0.00  0.00      C2   H
ATOM   1883  HB3 SER A 246      -9.424 -14.121 -21.926  0.00  0.00      C2   H
ATOM   1884  HB2 SER A 246      -9.181 -15.763 -22.660  0.00  0.00      C2   H
ATOM   1885  HG  SER A 246      -9.030 -14.748 -24.590  0.00  0.00      C2   H
ATOM   1886  N   MET A 247      -6.595 -16.581 -21.314  0.00  0.00      C2   N
ATOM   1887  CA  MET A 247      -5.967 -17.206 -20.151  0.00  0.00      C2   C
ATOM   1888  C   MET A 247      -4.578 -16.565 -19.958  0.00  0.00      C2   C
ATOM   1889  O   MET A 247      -4.242 -16.110 -18.865  0.00  0.00      C2   O
ATOM   1890  CB  MET A 247      -5.866 -18.736 -20.310  0.00  0.00      C2   C
ATOM   1891  CG  MET A 247      -7.279 -19.389 -20.362  0.00  0.00      C2   C
ATOM   1892  SD  MET A 247      -7.260 -21.180 -20.612  0.00  0.00      C2   S
ATOM   1893  CE  MET A 247      -6.711 -21.944 -19.052  0.00  0.00      C2   C
ATOM   1894  H   MET A 247      -6.576 -17.007 -22.230  0.00  0.00      C2   H
ATOM   1895  HA  MET A 247      -6.531 -17.041 -19.233  0.00  0.00      C2   H
ATOM   1896  HB3 MET A 247      -5.378 -19.128 -19.417  0.00  0.00      C2   H
ATOM   1897  HB2 MET A 247      -5.173 -19.039 -21.094  0.00  0.00      C2   H
ATOM   1898  HG3 MET A 247      -7.790 -18.950 -21.219  0.00  0.00      C2   H
ATOM   1899  HG2 MET A 247      -7.945 -19.055 -19.567  0.00  0.00      C2   H
ATOM   1900  HE1 MET A 247      -7.567 -21.861 -18.382  0.00  0.00      C2   H
ATOM   1901  HE2 MET A 247      -6.431 -22.978 -19.250  0.00  0.00      C2   H
ATOM   1902  HE3 MET A 247      -5.829 -21.453 -18.641  0.00  0.00      C2   H
ATOM   1903  N   LYS A 248      -3.756 -16.398 -21.030  0.00  0.00      C2   N
ATOM   1904  CA  LYS A 248      -2.376 -15.743 -20.956  0.00  0.00      C2   C
ATOM   1905  C   LYS A 248      -2.388 -14.314 -20.427  0.00  0.00      C2   C
ATOM   1906  O   LYS A 248      -1.457 -14.053 -19.656  0.00  0.00      C2   O
ATOM   1907  CB  LYS A 248      -1.775 -15.948 -22.369  0.00  0.00      C2   C
ATOM   1908  CG  LYS A 248      -1.285 -17.331 -22.646  0.00  0.00      C2   C
ATOM   1909  CD  LYS A 248      -1.036 -17.541 -24.147  0.00  0.00      C2   C
ATOM   1910  CE  LYS A 248       0.056 -16.663 -24.788  0.00  0.00      C2   C
ATOM   1911  NZ  LYS A 248       0.266 -16.903 -26.253  0.00  0.00      C2   N
ATOM   1912  H   LYS A 248      -3.986 -16.613 -21.990  0.00  0.00      C2   H
ATOM   1913  HA  LYS A 248      -1.877 -16.440 -20.283  0.00  0.00      C2   H
ATOM   1914  HB3 LYS A 248      -0.789 -15.491 -22.453  0.00  0.00      C2   H
ATOM   1915  HB2 LYS A 248      -2.465 -15.538 -23.107  0.00  0.00      C2   H
ATOM   1916  HG3 LYS A 248      -1.969 -18.129 -22.357  0.00  0.00      C2   H
ATOM   1917  HG2 LYS A 248      -0.367 -17.546 -22.099  0.00  0.00      C2   H
ATOM   1918  HD3 LYS A 248      -1.957 -17.403 -24.714  0.00  0.00      C2   H
ATOM   1919  HD2 LYS A 248      -0.798 -18.602 -24.232  0.00  0.00      C2   H
ATOM   1920  HE3 LYS A 248       1.003 -16.788 -24.264  0.00  0.00      C2   H
ATOM   1921  HE2 LYS A 248      -0.165 -15.598 -24.863  0.00  0.00      C2   H
ATOM   1922  HZ1 LYS A 248      -0.561 -16.664 -26.781  0.00  0.00      C2   H
ATOM   1923  HZ2 LYS A 248       1.041 -16.619 -26.835  0.00  0.00      C2   H
ATOM   1924  HZ3 LYS A 248       0.253 -17.909 -26.344  0.00  0.00      C2   H
ATOM   1925  N   LEU A 249      -3.362 -13.506 -20.806  0.00  0.00      C2   N
ATOM   1926  CA  LEU A 249      -3.799 -12.211 -20.319  0.00  0.00      C2   C
ATOM   1927  C   LEU A 249      -4.163 -12.230 -18.790  0.00  0.00      C2   C
ATOM   1928  O   LEU A 249      -3.483 -11.572 -17.954  0.00  0.00      C2   O
ATOM   1929  CB  LEU A 249      -4.817 -11.771 -21.334  0.00  0.00      C2   C
ATOM   1930  CG  LEU A 249      -5.230 -10.322 -21.148  0.00  0.00      C2   C
ATOM   1931  CD1 LEU A 249      -4.027  -9.409 -21.458  0.00  0.00      C2   C
ATOM   1932  CD2 LEU A 249      -6.425  -9.917 -22.009  0.00  0.00      C2   C
ATOM   1933  H   LEU A 249      -3.823 -13.813 -21.651  0.00  0.00      C2   H
ATOM   1934  HA  LEU A 249      -2.935 -11.554 -20.423  0.00  0.00      C2   H
ATOM   1935  HB3 LEU A 249      -5.782 -12.268 -21.231  0.00  0.00      C2   H
ATOM   1936  HB2 LEU A 249      -4.340 -11.950 -22.297  0.00  0.00      C2   H
ATOM   1937  HG  LEU A 249      -5.381 -10.196 -20.076  0.00  0.00      C2   H
ATOM   1938 HD11 LEU A 249      -3.704  -8.936 -20.530  0.00  0.00      C2   H
ATOM   1939 HD12 LEU A 249      -3.254 -10.052 -21.878  0.00  0.00      C2   H
ATOM   1940 HD13 LEU A 249      -4.154  -8.568 -22.140  0.00  0.00      C2   H
ATOM   1941 HD21 LEU A 249      -6.413 -10.546 -22.899  0.00  0.00      C2   H
ATOM   1942 HD22 LEU A 249      -7.364  -9.984 -21.459  0.00  0.00      C2   H
ATOM   1943 HD23 LEU A 249      -6.303  -8.903 -22.389  0.00  0.00      C2   H
ATOM   1944  N   PHE A 250      -5.124 -13.054 -18.444  0.00  0.00      C2   N
ATOM   1945  CA  PHE A 250      -5.575 -13.252 -17.061  0.00  0.00      C2   C
ATOM   1946  C   PHE A 250      -4.492 -13.756 -16.102  0.00  0.00      C2   C
ATOM   1947  O   PHE A 250      -4.302 -13.215 -15.007  0.00  0.00      C2   O
ATOM   1948  CB  PHE A 250      -6.748 -14.258 -17.059  0.00  0.00      C2   C
ATOM   1949  CG  PHE A 250      -7.378 -14.730 -15.721  0.00  0.00      C2   C
ATOM   1950  CD1 PHE A 250      -8.656 -14.239 -15.455  0.00  0.00      C2   C
ATOM   1951  CD2 PHE A 250      -6.773 -15.739 -14.863  0.00  0.00      C2   C
ATOM   1952  CE1 PHE A 250      -9.332 -14.709 -14.338  0.00  0.00      C2   C
ATOM   1953  CE2 PHE A 250      -7.438 -16.091 -13.698  0.00  0.00      C2   C
ATOM   1954  CZ  PHE A 250      -8.731 -15.640 -13.460  0.00  0.00      C2   C
ATOM   1955  H   PHE A 250      -5.708 -13.619 -19.044  0.00  0.00      C2   H
ATOM   1956  HA  PHE A 250      -6.001 -12.275 -16.828  0.00  0.00      C2   H
ATOM   1957  HB3 PHE A 250      -6.525 -15.183 -17.591  0.00  0.00      C2   H
ATOM   1958  HB2 PHE A 250      -7.468 -13.678 -17.637  0.00  0.00      C2   H
ATOM   1959  HD1 PHE A 250      -9.217 -13.640 -16.157  0.00  0.00      C2   H
ATOM   1960  HD2 PHE A 250      -5.779 -16.117 -15.052  0.00  0.00      C2   H
ATOM   1961  HE1 PHE A 250     -10.264 -14.301 -13.975  0.00  0.00      C2   H
ATOM   1962  HE2 PHE A 250      -7.059 -16.893 -13.081  0.00  0.00      C2   H
ATOM   1963  HZ  PHE A 250      -9.226 -16.136 -12.638  0.00  0.00      C2   H
ATOM   1964  N   ASP A 251      -3.665 -14.767 -16.581  0.00  0.00      C2   N
ATOM   1965  CA  ASP A 251      -2.477 -15.328 -15.856  0.00  0.00      C2   C
ATOM   1966  C   ASP A 251      -1.561 -14.171 -15.454  0.00  0.00      C2   C
ATOM   1967  O   ASP A 251      -1.338 -13.960 -14.304  0.00  0.00      C2   O
ATOM   1968  CB  ASP A 251      -1.797 -16.401 -16.717  0.00  0.00      C2   C
ATOM   1969  CG  ASP A 251      -0.551 -16.983 -16.125  0.00  0.00      C2   C
ATOM   1970  OD1 ASP A 251      -0.099 -16.672 -15.009  0.00  0.00      C2   O
ATOM   1971  OD2 ASP A 251       0.074 -17.857 -16.711  0.00  0.00      C2   O
ATOM   1972  H   ASP A 251      -3.919 -15.239 -17.437  0.00  0.00      C2   H
ATOM   1973  HA  ASP A 251      -2.633 -15.775 -14.875  0.00  0.00      C2   H
ATOM   1974  HB3 ASP A 251      -1.466 -15.922 -17.639  0.00  0.00      C2   H
ATOM   1975  HB2 ASP A 251      -2.559 -17.153 -16.919  0.00  0.00      C2   H
ATOM   1976  N   SER A 252      -1.257 -13.289 -16.395  0.00  0.00      C2   N
ATOM   1977  CA  SER A 252      -0.403 -12.204 -16.141  0.00  0.00      C2   C
ATOM   1978  C   SER A 252      -0.884 -11.070 -15.163  0.00  0.00      C2   C
ATOM   1979  O   SER A 252      -0.084 -10.211 -14.850  0.00  0.00      C2   O
ATOM   1980  CB  SER A 252       0.238 -11.648 -17.513  0.00  0.00      C2   C
ATOM   1981  OG  SER A 252      -0.735 -10.999 -18.276  0.00  0.00      C2   O
ATOM   1982  H   SER A 252      -1.465 -13.533 -17.353  0.00  0.00      C2   H
ATOM   1983  HA  SER A 252       0.427 -12.666 -15.606  0.00  0.00      C2   H
ATOM   1984  HB3 SER A 252       0.584 -12.493 -18.109  0.00  0.00      C2   H
ATOM   1985  HB2 SER A 252       1.110 -11.010 -17.374  0.00  0.00      C2   H
ATOM   1986  HG  SER A 252      -1.608 -11.398 -18.239  0.00  0.00      C2   H
ATOM   1987  N   ILE A 253      -2.136 -11.096 -14.662  0.00  0.00      C2   N
ATOM   1988  CA  ILE A 253      -2.673 -10.172 -13.668  0.00  0.00      C2   C
ATOM   1989  C   ILE A 253      -3.248 -11.007 -12.423  0.00  0.00      C2   C
ATOM   1990  O   ILE A 253      -3.143 -10.541 -11.306  0.00  0.00      C2   O
ATOM   1991  CB  ILE A 253      -3.764  -9.242 -14.151  0.00  0.00      C2   C
ATOM   1992  CG1 ILE A 253      -4.896  -9.986 -14.886  0.00  0.00      C2   C
ATOM   1993  CG2 ILE A 253      -3.216  -8.061 -14.964  0.00  0.00      C2   C
ATOM   1994  CD1 ILE A 253      -6.215 -10.091 -14.068  0.00  0.00      C2   C
ATOM   1995  H   ILE A 253      -2.791 -11.799 -14.973  0.00  0.00      C2   H
ATOM   1996  HA  ILE A 253      -1.872  -9.607 -13.190  0.00  0.00      C2   H
ATOM   1997  HB  ILE A 253      -4.162  -8.706 -13.289  0.00  0.00      C2   H
ATOM   1998 HG13 ILE A 253      -4.688 -10.996 -15.238  0.00  0.00      C2   H
ATOM   1999 HG12 ILE A 253      -5.092  -9.457 -15.819  0.00  0.00      C2   H
ATOM   2000 HG21 ILE A 253      -2.472  -7.473 -14.426  0.00  0.00      C2   H
ATOM   2001 HG22 ILE A 253      -2.709  -8.469 -15.839  0.00  0.00      C2   H
ATOM   2002 HG23 ILE A 253      -4.028  -7.415 -15.296  0.00  0.00      C2   H
ATOM   2003 HD11 ILE A 253      -6.105  -9.708 -13.053  0.00  0.00      C2   H
ATOM   2004 HD12 ILE A 253      -7.140  -9.627 -14.408  0.00  0.00      C2   H
ATOM   2005 HD13 ILE A 253      -6.499 -11.124 -13.871  0.00  0.00      C2   H
ATOM   2006  N   CYS A 254      -3.615 -12.323 -12.623  0.00  0.00      C2   N
ATOM   2007  CA  CYS A 254      -4.045 -13.219 -11.547  0.00  0.00      C2   C
ATOM   2008  C   CYS A 254      -2.893 -13.797 -10.724  0.00  0.00      C2   C
ATOM   2009  O   CYS A 254      -3.089 -13.967  -9.521  0.00  0.00      C2   O
ATOM   2010  CB  CYS A 254      -4.850 -14.378 -12.136  0.00  0.00      C2   C
ATOM   2011  SG  CYS A 254      -5.592 -15.409 -10.858  0.00  0.00      C2   S
ATOM   2012  H   CYS A 254      -3.546 -12.746 -13.538  0.00  0.00      C2   H
ATOM   2013  HA  CYS A 254      -4.581 -12.650 -10.787  0.00  0.00      C2   H
ATOM   2014  HB3 CYS A 254      -4.313 -14.947 -12.896  0.00  0.00      C2   H
ATOM   2015  HB2 CYS A 254      -5.644 -13.994 -12.776  0.00  0.00      C2   H
ATOM   2016  HG  CYS A 254      -5.599 -16.447 -11.699  0.00  0.00      C2   H
ATOM   2017  N   ASN A 255      -1.822 -14.059 -11.427  0.00  0.00      C2   N
ATOM   2018  CA  ASN A 255      -0.589 -14.439 -10.767  0.00  0.00      C2   C
ATOM   2019  C   ASN A 255       0.386 -13.305 -10.962  0.00  0.00      C2   C
ATOM   2020  O   ASN A 255       0.953 -13.092 -12.033  0.00  0.00      C2   O
ATOM   2021  CB  ASN A 255      -0.136 -15.728 -11.511  0.00  0.00      C2   C
ATOM   2022  CG  ASN A 255      -1.027 -16.964 -11.304  0.00  0.00      C2   C
ATOM   2023  OD1 ASN A 255      -1.506 -17.240 -10.243  0.00  0.00      C2   O
ATOM   2024  ND2 ASN A 255      -1.162 -17.781 -12.382  0.00  0.00      C2   N
ATOM   2025  H   ASN A 255      -1.685 -13.810 -12.396  0.00  0.00      C2   H
ATOM   2026  HA  ASN A 255      -0.709 -14.728  -9.722  0.00  0.00      C2   H
ATOM   2027  HB3 ASN A 255       0.852 -15.913 -11.088  0.00  0.00      C2   H
ATOM   2028  HB2 ASN A 255       0.017 -15.498 -12.565  0.00  0.00      C2   H
ATOM   2029 HD22 ASN A 255      -1.835 -18.533 -12.358  0.00  0.00      C2   H
ATOM   2030 HD21 ASN A 255      -0.804 -17.371 -13.233  0.00  0.00      C2   H
ATOM   2031  N   ASN A 256       0.524 -12.428  -9.959  0.00  0.00      C2   N
ATOM   2032  CA  ASN A 256       1.226 -11.138 -10.091  0.00  0.00      C2   C
ATOM   2033  C   ASN A 256       1.571 -10.633  -8.717  0.00  0.00      C2   C
ATOM   2034  O   ASN A 256       0.634 -10.662  -7.873  0.00  0.00      C2   O
ATOM   2035  CB  ASN A 256       0.391 -10.154 -10.930  0.00  0.00      C2   C
ATOM   2036  CG  ASN A 256       1.198  -8.984 -11.509  0.00  0.00      C2   C
ATOM   2037  OD1 ASN A 256       1.787  -8.228 -10.801  0.00  0.00      C2   O
ATOM   2038  ND2 ASN A 256       1.031  -8.717 -12.796  0.00  0.00      C2   N
ATOM   2039  H   ASN A 256      -0.004 -12.588  -9.112  0.00  0.00      C2   H
ATOM   2040  HA  ASN A 256       2.156 -11.402 -10.593  0.00  0.00      C2   H
ATOM   2041  HB3 ASN A 256      -0.520  -9.838 -10.422  0.00  0.00      C2   H
ATOM   2042  HB2 ASN A 256       0.038 -10.634 -11.843  0.00  0.00      C2   H
ATOM   2043 HD22 ASN A 256       1.429  -7.930 -13.288  0.00  0.00      C2   H
ATOM   2044 HD21 ASN A 256       0.403  -9.256 -13.375  0.00  0.00      C2   H
ATOM   2045  N   LYS A 257       2.752 -10.153  -8.492  0.00  0.00      C2   N
ATOM   2046  CA  LYS A 257       3.226  -9.436  -7.342  0.00  0.00      C2   C
ATOM   2047  C   LYS A 257       2.416  -8.104  -7.083  0.00  0.00      C2   C
ATOM   2048  O   LYS A 257       2.310  -7.740  -5.924  0.00  0.00      C2   O
ATOM   2049  CB  LYS A 257       4.780  -9.132  -7.369  0.00  0.00      C2   C
ATOM   2050  CG  LYS A 257       5.199  -8.032  -8.451  0.00  0.00      C2   C
ATOM   2051  CD  LYS A 257       6.690  -8.271  -8.925  0.00  0.00      C2   C
ATOM   2052  CE  LYS A 257       7.160  -7.143  -9.811  0.00  0.00      C2   C
ATOM   2053  NZ  LYS A 257       6.903  -7.432 -11.215  0.00  0.00      C2   N
ATOM   2054  H   LYS A 257       3.348 -10.085  -9.305  0.00  0.00      C2   H
ATOM   2055  HA  LYS A 257       3.026 -10.155  -6.547  0.00  0.00      C2   H
ATOM   2056  HB3 LYS A 257       5.313 -10.080  -7.438  0.00  0.00      C2   H
ATOM   2057  HB2 LYS A 257       5.090  -8.790  -6.382  0.00  0.00      C2   H
ATOM   2058  HG3 LYS A 257       5.033  -7.107  -7.899  0.00  0.00      C2   H
ATOM   2059  HG2 LYS A 257       4.483  -7.925  -9.266  0.00  0.00      C2   H
ATOM   2060  HD3 LYS A 257       6.766  -9.280  -9.330  0.00  0.00      C2   H
ATOM   2061  HD2 LYS A 257       7.117  -8.230  -7.923  0.00  0.00      C2   H
ATOM   2062  HE3 LYS A 257       8.235  -7.122  -9.627  0.00  0.00      C2   H
ATOM   2063  HE2 LYS A 257       6.785  -6.142  -9.597  0.00  0.00      C2   H
ATOM   2064  HZ1 LYS A 257       5.898  -7.430 -11.320  0.00  0.00      C2   H
ATOM   2065  HZ2 LYS A 257       7.269  -6.865 -11.966  0.00  0.00      C2   H
ATOM   2066  HZ3 LYS A 257       7.116  -8.390 -11.452  0.00  0.00      C2   H
ATOM   2067  N   TRP A 258       1.944  -7.443  -8.137  0.00  0.00      C2   N
ATOM   2068  CA  TRP A 258       1.243  -6.171  -7.947  0.00  0.00      C2   C
ATOM   2069  C   TRP A 258      -0.179  -6.377  -7.450  0.00  0.00      C2   C
ATOM   2070  O   TRP A 258      -0.895  -5.394  -7.159  0.00  0.00      C2   O
ATOM   2071  CB  TRP A 258       1.296  -5.472  -9.338  0.00  0.00      C2   C
ATOM   2072  CG  TRP A 258       2.627  -5.124  -9.906  0.00  0.00      C2   C
ATOM   2073  CD1 TRP A 258       3.106  -5.393 -11.149  0.00  0.00      C2   C
ATOM   2074  CD2 TRP A 258       3.662  -4.318  -9.277  0.00  0.00      C2   C
ATOM   2075  NE1 TRP A 258       4.348  -4.836 -11.288  0.00  0.00      C2   N
ATOM   2076  CE2 TRP A 258       4.763  -4.211 -10.126  0.00  0.00      C2   C
ATOM   2077  CE3 TRP A 258       3.840  -3.656  -8.012  0.00  0.00      C2   C
ATOM   2078  CZ2 TRP A 258       5.992  -3.590  -9.753  0.00  0.00      C2   C
ATOM   2079  CZ3 TRP A 258       4.952  -2.898  -7.765  0.00  0.00      C2   C
ATOM   2080  CH2 TRP A 258       6.058  -2.907  -8.592  0.00  0.00      C2   C
ATOM   2081  H   TRP A 258       2.138  -7.783  -9.068  0.00  0.00      C2   H
ATOM   2082  HA  TRP A 258       1.788  -5.500  -7.283  0.00  0.00      C2   H
ATOM   2083  HB3 TRP A 258       0.657  -4.593  -9.247  0.00  0.00      C2   H
ATOM   2084  HB2 TRP A 258       0.700  -5.973 -10.102  0.00  0.00      C2   H
ATOM   2085  HD1 TRP A 258       2.553  -5.780 -11.992  0.00  0.00      C2   H
ATOM   2086  HE1 TRP A 258       4.820  -4.851 -12.181  0.00  0.00      C2   H
ATOM   2087  HE3 TRP A 258       2.959  -3.616  -7.387  0.00  0.00      C2   H
ATOM   2088  HZ2 TRP A 258       6.840  -3.660 -10.420  0.00  0.00      C2   H
ATOM   2089  HZ3 TRP A 258       5.110  -2.317  -6.868  0.00  0.00      C2   H
ATOM   2090  HH2 TRP A 258       6.877  -2.285  -8.262  0.00  0.00      C2   H
ATOM   2091  N   PHE A 259      -0.667  -7.666  -7.458  0.00  0.00      C2   N
ATOM   2092  CA  PHE A 259      -2.105  -8.091  -7.302  0.00  0.00      C2   C
ATOM   2093  C   PHE A 259      -2.151  -9.268  -6.447  0.00  0.00      C2   C
ATOM   2094  O   PHE A 259      -2.734 -10.301  -6.871  0.00  0.00      C2   O
ATOM   2095  CB  PHE A 259      -2.697  -8.261  -8.753  0.00  0.00      C2   C
ATOM   2096  CG  PHE A 259      -2.731  -7.037  -9.685  0.00  0.00      C2   C
ATOM   2097  CD1 PHE A 259      -3.422  -5.866  -9.358  0.00  0.00      C2   C
ATOM   2098  CD2 PHE A 259      -2.018  -7.095 -10.904  0.00  0.00      C2   C
ATOM   2099  CE1 PHE A 259      -3.372  -4.743 -10.184  0.00  0.00      C2   C
ATOM   2100  CE2 PHE A 259      -1.854  -5.942 -11.681  0.00  0.00      C2   C
ATOM   2101  CZ  PHE A 259      -2.540  -4.828 -11.350  0.00  0.00      C2   C
ATOM   2102  H   PHE A 259      -0.091  -8.421  -7.804  0.00  0.00      C2   H
ATOM   2103  HA  PHE A 259      -2.716  -7.305  -6.858  0.00  0.00      C2   H
ATOM   2104  HB3 PHE A 259      -3.699  -8.684  -8.679  0.00  0.00      C2   H
ATOM   2105  HB2 PHE A 259      -2.178  -9.100  -9.217  0.00  0.00      C2   H
ATOM   2106  HD1 PHE A 259      -4.066  -5.892  -8.492  0.00  0.00      C2   H
ATOM   2107  HD2 PHE A 259      -1.480  -8.016 -11.074  0.00  0.00      C2   H
ATOM   2108  HE1 PHE A 259      -4.015  -3.887 -10.039  0.00  0.00      C2   H
ATOM   2109  HE2 PHE A 259      -1.232  -5.979 -12.563  0.00  0.00      C2   H
ATOM   2110  HZ  PHE A 259      -2.498  -4.014 -12.058  0.00  0.00      C2   H
ATOM   2111  N   THR A 260      -1.657  -9.108  -5.178  0.00  0.00      C2   N
ATOM   2112  CA  THR A 260      -1.620 -10.278  -4.304  0.00  0.00      C2   C
ATOM   2113  C   THR A 260      -2.993 -10.592  -3.612  0.00  0.00      C2   C
ATOM   2114  O   THR A 260      -3.641 -11.590  -3.929  0.00  0.00      C2   O
ATOM   2115  CB  THR A 260      -0.525 -10.162  -3.234  0.00  0.00      C2   C
ATOM   2116  OG1 THR A 260       0.733  -9.950  -3.859  0.00  0.00      C2   O
ATOM   2117  CG2 THR A 260      -0.349 -11.386  -2.346  0.00  0.00      C2   C
ATOM   2118  H   THR A 260      -1.219  -8.296  -4.767  0.00  0.00      C2   H
ATOM   2119  HA  THR A 260      -1.361 -11.174  -4.868  0.00  0.00      C2   H
ATOM   2120  HB  THR A 260      -0.662  -9.340  -2.531  0.00  0.00      C2   H
ATOM   2121  HG1 THR A 260       1.032 -10.821  -4.129  0.00  0.00      C2   H
ATOM   2122 HG21 THR A 260       0.646 -11.334  -1.902  0.00  0.00      C2   H
ATOM   2123 HG22 THR A 260      -1.026 -11.423  -1.493  0.00  0.00      C2   H
ATOM   2124 HG23 THR A 260      -0.656 -12.295  -2.863  0.00  0.00      C2   H
ATOM   2125  N   ASP A 261      -3.555  -9.728  -2.694  0.00  0.00      C2   N
ATOM   2126  CA  ASP A 261      -4.832  -9.966  -2.034  0.00  0.00      C2   C
ATOM   2127  C   ASP A 261      -6.079  -9.641  -2.935  0.00  0.00      C2   C
ATOM   2128  O   ASP A 261      -7.230  -9.911  -2.547  0.00  0.00      C2   O
ATOM   2129  CB  ASP A 261      -5.002  -9.178  -0.748  0.00  0.00      C2   C
ATOM   2130  CG  ASP A 261      -3.975  -9.342   0.342  0.00  0.00      C2   C
ATOM   2131  OD1 ASP A 261      -3.705 -10.507   0.686  0.00  0.00      C2   O
ATOM   2132  OD2 ASP A 261      -3.724  -8.352   1.072  0.00  0.00      C2   O
ATOM   2133  H   ASP A 261      -3.077  -8.851  -2.545  0.00  0.00      C2   H
ATOM   2134  HA  ASP A 261      -4.818 -11.038  -1.836  0.00  0.00      C2   H
ATOM   2135  HB3 ASP A 261      -5.998  -9.322  -0.330  0.00  0.00      C2   H
ATOM   2136  HB2 ASP A 261      -5.007  -8.123  -1.022  0.00  0.00      C2   H
ATOM   2137  N   THR A 262      -5.783  -9.068  -4.098  0.00  0.00      C2   N
ATOM   2138  CA  THR A 262      -6.713  -8.614  -5.120  0.00  0.00      C2   C
ATOM   2139  C   THR A 262      -7.637  -9.629  -5.826  0.00  0.00      C2   C
ATOM   2140  O   THR A 262      -7.234 -10.304  -6.736  0.00  0.00      C2   O
ATOM   2141  CB  THR A 262      -5.914  -7.790  -6.276  0.00  0.00      C2   C
ATOM   2142  OG1 THR A 262      -5.012  -6.826  -5.623  0.00  0.00      C2   O
ATOM   2143  CG2 THR A 262      -6.911  -6.957  -7.101  0.00  0.00      C2   C
ATOM   2144  H   THR A 262      -4.814  -9.019  -4.377  0.00  0.00      C2   H
ATOM   2145  HA  THR A 262      -7.221  -7.964  -4.408  0.00  0.00      C2   H
ATOM   2146  HB  THR A 262      -5.312  -8.405  -6.945  0.00  0.00      C2   H
ATOM   2147  HG1 THR A 262      -5.482  -6.268  -4.999  0.00  0.00      C2   H
ATOM   2148 HG21 THR A 262      -7.628  -7.570  -7.646  0.00  0.00      C2   H
ATOM   2149 HG22 THR A 262      -7.423  -6.276  -6.421  0.00  0.00      C2   H
ATOM   2150 HG23 THR A 262      -6.317  -6.326  -7.763  0.00  0.00      C2   H
ATOM   2151  N   SER A 263      -8.895  -9.762  -5.397  0.00  0.00      C2   N
ATOM   2152  CA  SER A 263      -9.834 -10.706  -6.114  0.00  0.00      C2   C
ATOM   2153  C   SER A 263     -10.277 -10.309  -7.485  0.00  0.00      C2   C
ATOM   2154  O   SER A 263     -10.231  -9.131  -7.786  0.00  0.00      C2   O
ATOM   2155  CB  SER A 263     -11.007 -11.048  -5.137  0.00  0.00      C2   C
ATOM   2156  OG  SER A 263     -10.792 -12.062  -4.199  0.00  0.00      C2   O
ATOM   2157  H   SER A 263      -9.216  -9.230  -4.601  0.00  0.00      C2   H
ATOM   2158  HA  SER A 263      -9.217 -11.542  -6.444  0.00  0.00      C2   H
ATOM   2159  HB3 SER A 263     -11.969 -11.193  -5.628  0.00  0.00      C2   H
ATOM   2160  HB2 SER A 263     -11.314 -10.217  -4.501  0.00  0.00      C2   H
ATOM   2161  HG  SER A 263     -11.594 -12.295  -3.726  0.00  0.00      C2   H
ATOM   2162  N   ILE A 264     -10.727 -11.253  -8.251  0.00  0.00      C2   N
ATOM   2163  CA  ILE A 264     -11.116 -11.136  -9.671  0.00  0.00      C2   C
ATOM   2164  C   ILE A 264     -12.607 -11.268  -9.886  0.00  0.00      C2   C
ATOM   2165  O   ILE A 264     -13.174 -12.358  -9.606  0.00  0.00      C2   O
ATOM   2166  CB  ILE A 264     -10.295 -11.992 -10.718  0.00  0.00      C2   C
ATOM   2167  CG1 ILE A 264      -8.785 -12.073 -10.391  0.00  0.00      C2   C
ATOM   2168  CG2 ILE A 264     -10.385 -11.609 -12.234  0.00  0.00      C2   C
ATOM   2169  CD1 ILE A 264      -7.976 -10.695 -10.473  0.00  0.00      C2   C
ATOM   2170  H   ILE A 264     -10.600 -12.195  -7.909  0.00  0.00      C2   H
ATOM   2171  HA  ILE A 264     -11.025 -10.084  -9.944  0.00  0.00      C2   H
ATOM   2172  HB  ILE A 264     -10.744 -12.965 -10.520  0.00  0.00      C2   H
ATOM   2173 HG13 ILE A 264      -8.383 -12.767 -11.130  0.00  0.00      C2   H
ATOM   2174 HG12 ILE A 264      -8.714 -12.545  -9.412  0.00  0.00      C2   H
ATOM   2175 HG21 ILE A 264      -9.755 -12.235 -12.866  0.00  0.00      C2   H
ATOM   2176 HG22 ILE A 264     -11.361 -11.708 -12.711  0.00  0.00      C2   H
ATOM   2177 HG23 ILE A 264     -10.190 -10.546 -12.374  0.00  0.00      C2   H
ATOM   2178 HD11 ILE A 264      -8.438  -9.790 -10.079  0.00  0.00      C2   H
ATOM   2179 HD12 ILE A 264      -7.021 -10.684  -9.947  0.00  0.00      C2   H
ATOM   2180 HD13 ILE A 264      -7.837 -10.400 -11.513  0.00  0.00      C2   H
ATOM   2181  N   ILE A 265     -13.111 -10.380 -10.742  0.00  0.00      C2   N
ATOM   2182  CA  ILE A 265     -14.534 -10.443 -11.198  0.00  0.00      C2   C
ATOM   2183  C   ILE A 265     -14.422 -10.971 -12.670  0.00  0.00      C2   C
ATOM   2184  O   ILE A 265     -13.811 -10.228 -13.524  0.00  0.00      C2   O
ATOM   2185  CB  ILE A 265     -15.285  -9.116 -11.130  0.00  0.00      C2   C
ATOM   2186  CG1 ILE A 265     -15.524  -8.718  -9.617  0.00  0.00      C2   C
ATOM   2187  CG2 ILE A 265     -16.608  -9.108 -11.910  0.00  0.00      C2   C
ATOM   2188  CD1 ILE A 265     -16.087  -7.262  -9.551  0.00  0.00      C2   C
ATOM   2189  H   ILE A 265     -12.527  -9.753 -11.277  0.00  0.00      C2   H
ATOM   2190  HA  ILE A 265     -15.068 -11.209 -10.636  0.00  0.00      C2   H
ATOM   2191  HB  ILE A 265     -14.602  -8.367 -11.531  0.00  0.00      C2   H
ATOM   2192 HG13 ILE A 265     -14.726  -8.692  -8.875  0.00  0.00      C2   H
ATOM   2193 HG12 ILE A 265     -16.232  -9.311  -9.039  0.00  0.00      C2   H
ATOM   2194 HG21 ILE A 265     -17.083  -9.988 -11.475  0.00  0.00      C2   H
ATOM   2195 HG22 ILE A 265     -17.189  -8.188 -11.851  0.00  0.00      C2   H
ATOM   2196 HG23 ILE A 265     -16.576  -9.317 -12.979  0.00  0.00      C2   H
ATOM   2197 HD11 ILE A 265     -15.698  -6.661  -8.730  0.00  0.00      C2   H
ATOM   2198 HD12 ILE A 265     -15.855  -6.676 -10.441  0.00  0.00      C2   H
ATOM   2199 HD13 ILE A 265     -17.164  -7.209  -9.389  0.00  0.00      C2   H
ATOM   2200  N   LEU A 266     -14.963 -12.167 -13.008  0.00  0.00      C2   N
ATOM   2201  CA  LEU A 266     -14.775 -12.811 -14.317  0.00  0.00      C2   C
ATOM   2202  C   LEU A 266     -16.186 -12.849 -14.908  0.00  0.00      C2   C
ATOM   2203  O   LEU A 266     -17.156 -13.504 -14.446  0.00  0.00      C2   O
ATOM   2204  CB  LEU A 266     -14.200 -14.244 -14.044  0.00  0.00      C2   C
ATOM   2205  CG  LEU A 266     -13.869 -15.086 -15.332  0.00  0.00      C2   C
ATOM   2206  CD1 LEU A 266     -12.957 -14.367 -16.274  0.00  0.00      C2   C
ATOM   2207  CD2 LEU A 266     -13.379 -16.514 -14.959  0.00  0.00      C2   C
ATOM   2208  H   LEU A 266     -15.641 -12.523 -12.349  0.00  0.00      C2   H
ATOM   2209  HA  LEU A 266     -14.046 -12.330 -14.969  0.00  0.00      C2   H
ATOM   2210  HB3 LEU A 266     -14.950 -14.785 -13.467  0.00  0.00      C2   H
ATOM   2211  HB2 LEU A 266     -13.358 -14.212 -13.353  0.00  0.00      C2   H
ATOM   2212  HG  LEU A 266     -14.830 -15.086 -15.845  0.00  0.00      C2   H
ATOM   2213 HD11 LEU A 266     -12.244 -13.768 -15.709  0.00  0.00      C2   H
ATOM   2214 HD12 LEU A 266     -12.356 -15.065 -16.858  0.00  0.00      C2   H
ATOM   2215 HD13 LEU A 266     -13.459 -13.556 -16.802  0.00  0.00      C2   H
ATOM   2216 HD21 LEU A 266     -13.807 -17.201 -15.689  0.00  0.00      C2   H
ATOM   2217 HD22 LEU A 266     -12.294 -16.613 -14.960  0.00  0.00      C2   H
ATOM   2218 HD23 LEU A 266     -13.759 -16.785 -13.974  0.00  0.00      C2   H
ATOM   2219  N   PHE A 267     -16.365 -11.955 -15.972  0.00  0.00      C2   N
ATOM   2220  CA  PHE A 267     -17.567 -11.985 -16.820  0.00  0.00      C2   C
ATOM   2221  C   PHE A 267     -17.385 -13.037 -17.977  0.00  0.00      C2   C
ATOM   2222  O   PHE A 267     -16.522 -12.859 -18.871  0.00  0.00      C2   O
ATOM   2223  CB  PHE A 267     -17.777 -10.546 -17.378  0.00  0.00      C2   C
ATOM   2224  CG  PHE A 267     -18.173  -9.496 -16.331  0.00  0.00      C2   C
ATOM   2225  CD1 PHE A 267     -19.481  -9.627 -15.799  0.00  0.00      C2   C
ATOM   2226  CD2 PHE A 267     -17.476  -8.270 -16.205  0.00  0.00      C2   C
ATOM   2227  CE1 PHE A 267     -20.080  -8.542 -15.107  0.00  0.00      C2   C
ATOM   2228  CE2 PHE A 267     -18.099  -7.206 -15.538  0.00  0.00      C2   C
ATOM   2229  CZ  PHE A 267     -19.414  -7.306 -14.999  0.00  0.00      C2   C
ATOM   2230  H   PHE A 267     -15.617 -11.399 -16.360  0.00  0.00      C2   H
ATOM   2231  HA  PHE A 267     -18.397 -12.304 -16.190  0.00  0.00      C2   H
ATOM   2232  HB3 PHE A 267     -18.289 -10.542 -18.340  0.00  0.00      C2   H
ATOM   2233  HB2 PHE A 267     -16.820 -10.132 -17.694  0.00  0.00      C2   H
ATOM   2234  HD1 PHE A 267     -19.947 -10.595 -15.911  0.00  0.00      C2   H
ATOM   2235  HD2 PHE A 267     -16.487  -8.182 -16.631  0.00  0.00      C2   H
ATOM   2236  HE1 PHE A 267     -21.078  -8.595 -14.697  0.00  0.00      C2   H
ATOM   2237  HE2 PHE A 267     -17.697  -6.206 -15.472  0.00  0.00      C2   H
ATOM   2238  HZ  PHE A 267     -19.890  -6.476 -14.498  0.00  0.00      C2   H
ATOM   2239  N   LEU A 268     -18.252 -14.115 -17.972  0.00  0.00      C2   N
ATOM   2240  CA  LEU A 268     -18.429 -15.090 -19.017  0.00  0.00      C2   C
ATOM   2241  C   LEU A 268     -19.526 -14.591 -19.968  0.00  0.00      C2   C
ATOM   2242  O   LEU A 268     -20.699 -14.769 -19.644  0.00  0.00      C2   O
ATOM   2243  CB  LEU A 268     -18.762 -16.456 -18.310  0.00  0.00      C2   C
ATOM   2244  CG  LEU A 268     -17.569 -16.979 -17.395  0.00  0.00      C2   C
ATOM   2245  CD1 LEU A 268     -18.049 -18.110 -16.493  0.00  0.00      C2   C
ATOM   2246  CD2 LEU A 268     -16.314 -17.266 -18.214  0.00  0.00      C2   C
ATOM   2247  H   LEU A 268     -18.912 -14.287 -17.226  0.00  0.00      C2   H
ATOM   2248  HA  LEU A 268     -17.493 -15.280 -19.543  0.00  0.00      C2   H
ATOM   2249  HB3 LEU A 268     -19.070 -17.061 -19.162  0.00  0.00      C2   H
ATOM   2250  HB2 LEU A 268     -19.626 -16.390 -17.649  0.00  0.00      C2   H
ATOM   2251  HG  LEU A 268     -17.172 -16.223 -16.718  0.00  0.00      C2   H
ATOM   2252 HD11 LEU A 268     -17.283 -18.473 -15.808  0.00  0.00      C2   H
ATOM   2253 HD12 LEU A 268     -18.810 -17.726 -15.813  0.00  0.00      C2   H
ATOM   2254 HD13 LEU A 268     -18.451 -18.939 -17.075  0.00  0.00      C2   H
ATOM   2255 HD21 LEU A 268     -16.041 -18.291 -17.963  0.00  0.00      C2   H
ATOM   2256 HD22 LEU A 268     -16.446 -17.370 -19.291  0.00  0.00      C2   H
ATOM   2257 HD23 LEU A 268     -15.494 -16.560 -18.087  0.00  0.00      C2   H
ATOM   2258  N   ASN A 269     -19.076 -13.737 -20.931  0.00  0.00      C2   N
ATOM   2259  CA  ASN A 269     -19.874 -13.066 -21.974  0.00  0.00      C2   C
ATOM   2260  C   ASN A 269     -20.213 -14.142 -23.081  0.00  0.00      C2   C
ATOM   2261  O   ASN A 269     -19.540 -15.199 -23.268  0.00  0.00      C2   O
ATOM   2262  CB  ASN A 269     -19.040 -11.909 -22.603  0.00  0.00      C2   C
ATOM   2263  CG  ASN A 269     -18.936 -10.647 -21.817  0.00  0.00      C2   C
ATOM   2264  OD1 ASN A 269     -19.449 -10.611 -20.698  0.00  0.00      C2   O
ATOM   2265  ND2 ASN A 269     -18.239  -9.654 -22.241  0.00  0.00      C2   N
ATOM   2266  H   ASN A 269     -18.110 -13.607 -21.197  0.00  0.00      C2   H
ATOM   2267  HA  ASN A 269     -20.749 -12.623 -21.498  0.00  0.00      C2   H
ATOM   2268  HB3 ASN A 269     -19.305 -11.665 -23.632  0.00  0.00      C2   H
ATOM   2269  HB2 ASN A 269     -18.006 -12.238 -22.706  0.00  0.00      C2   H
ATOM   2270 HD22 ASN A 269     -18.317  -8.850 -21.634  0.00  0.00      C2   H
ATOM   2271 HD21 ASN A 269     -17.754  -9.572 -23.124  0.00  0.00      C2   H
ATOM   2272  N   LYS A 270     -21.177 -13.758 -23.903  0.00  0.00      C2   N
ATOM   2273  CA  LYS A 270     -21.703 -14.489 -25.032  0.00  0.00      C2   C
ATOM   2274  C   LYS A 270     -22.249 -15.923 -24.897  0.00  0.00      C2   C
ATOM   2275  O   LYS A 270     -22.106 -16.806 -25.776  0.00  0.00      C2   O
ATOM   2276  CB  LYS A 270     -20.698 -14.368 -26.202  0.00  0.00      C2   C
ATOM   2277  CG  LYS A 270     -20.422 -12.958 -26.605  0.00  0.00      C2   C
ATOM   2278  CD  LYS A 270     -19.602 -12.821 -27.867  0.00  0.00      C2   C
ATOM   2279  CE  LYS A 270     -19.606 -11.389 -28.439  0.00  0.00      C2   C
ATOM   2280  NZ  LYS A 270     -18.931 -11.240 -29.737  0.00  0.00      C2   N
ATOM   2281  H   LYS A 270     -21.508 -12.811 -23.787  0.00  0.00      C2   H
ATOM   2282  HA  LYS A 270     -22.638 -14.067 -25.402  0.00  0.00      C2   H
ATOM   2283  HB3 LYS A 270     -21.072 -14.901 -27.076  0.00  0.00      C2   H
ATOM   2284  HB2 LYS A 270     -19.833 -14.935 -25.856  0.00  0.00      C2   H
ATOM   2285  HG3 LYS A 270     -19.843 -12.421 -25.853  0.00  0.00      C2   H
ATOM   2286  HG2 LYS A 270     -21.400 -12.506 -26.766  0.00  0.00      C2   H
ATOM   2287  HD3 LYS A 270     -19.856 -13.660 -28.516  0.00  0.00      C2   H
ATOM   2288  HD2 LYS A 270     -18.555 -13.100 -27.747  0.00  0.00      C2   H
ATOM   2289  HE3 LYS A 270     -19.215 -10.753 -27.644  0.00  0.00      C2   H
ATOM   2290  HE2 LYS A 270     -20.622 -10.999 -28.504  0.00  0.00      C2   H
ATOM   2291  HZ1 LYS A 270     -18.129 -11.853 -29.714  0.00  0.00      C2   H
ATOM   2292  HZ2 LYS A 270     -19.504 -11.445 -30.544  0.00  0.00      C2   H
ATOM   2293  HZ3 LYS A 270     -18.647 -10.287 -29.911  0.00  0.00      C2   H
ATOM   2294  N   LYS A 271     -22.920 -16.198 -23.799  0.00  0.00      C2   N
ATOM   2295  CA  LYS A 271     -23.443 -17.518 -23.489  0.00  0.00      C2   C
ATOM   2296  C   LYS A 271     -24.469 -18.105 -24.446  0.00  0.00      C2   C
ATOM   2297  O   LYS A 271     -24.500 -19.320 -24.707  0.00  0.00      C2   O
ATOM   2298  CB  LYS A 271     -24.007 -17.483 -22.039  0.00  0.00      C2   C
ATOM   2299  CG  LYS A 271     -25.367 -16.686 -21.876  0.00  0.00      C2   C
ATOM   2300  CD  LYS A 271     -25.914 -16.422 -20.419  0.00  0.00      C2   C
ATOM   2301  CE  LYS A 271     -27.271 -15.652 -20.394  0.00  0.00      C2   C
ATOM   2302  NZ  LYS A 271     -28.254 -16.352 -21.197  0.00  0.00      C2   N
ATOM   2303  H   LYS A 271     -23.112 -15.461 -23.136  0.00  0.00      C2   H
ATOM   2304  HA  LYS A 271     -22.504 -18.070 -23.533  0.00  0.00      C2   H
ATOM   2305  HB3 LYS A 271     -23.214 -17.006 -21.462  0.00  0.00      C2   H
ATOM   2306  HB2 LYS A 271     -24.153 -18.515 -21.718  0.00  0.00      C2   H
ATOM   2307  HG3 LYS A 271     -26.161 -17.102 -22.497  0.00  0.00      C2   H
ATOM   2308  HG2 LYS A 271     -25.249 -15.729 -22.386  0.00  0.00      C2   H
ATOM   2309  HD3 LYS A 271     -25.187 -15.944 -19.761  0.00  0.00      C2   H
ATOM   2310  HD2 LYS A 271     -26.017 -17.434 -20.030  0.00  0.00      C2   H
ATOM   2311  HE3 LYS A 271     -27.116 -14.599 -20.633  0.00  0.00      C2   H
ATOM   2312  HE2 LYS A 271     -27.640 -15.582 -19.371  0.00  0.00      C2   H
ATOM   2313  HZ1 LYS A 271     -29.178 -15.946 -21.148  0.00  0.00      C2   H
ATOM   2314  HZ2 LYS A 271     -28.025 -16.425 -22.178  0.00  0.00      C2   H
ATOM   2315  HZ3 LYS A 271     -28.490 -17.283 -20.885  0.00  0.00      C2   H
ATOM   2316  N   ASP A 272     -25.340 -17.262 -24.955  0.00  0.00      C2   N
ATOM   2317  CA  ASP A 272     -26.326 -17.539 -25.958  0.00  0.00      C2   C
ATOM   2318  C   ASP A 272     -25.773 -17.941 -27.317  0.00  0.00      C2   C
ATOM   2319  O   ASP A 272     -26.447 -18.722 -28.035  0.00  0.00      C2   O
ATOM   2320  CB  ASP A 272     -27.423 -16.437 -26.224  0.00  0.00      C2   C
ATOM   2321  CG  ASP A 272     -28.433 -16.308 -25.093  0.00  0.00      C2   C
ATOM   2322  OD1 ASP A 272     -29.285 -15.368 -25.154  0.00  0.00      C2   O
ATOM   2323  OD2 ASP A 272     -28.312 -17.080 -24.105  0.00  0.00      C2   O
ATOM   2324  H   ASP A 272     -25.204 -16.311 -24.643  0.00  0.00      C2   H
ATOM   2325  HA  ASP A 272     -26.823 -18.457 -25.643  0.00  0.00      C2   H
ATOM   2326  HB3 ASP A 272     -28.020 -16.640 -27.114  0.00  0.00      C2   H
ATOM   2327  HB2 ASP A 272     -26.947 -15.478 -26.427  0.00  0.00      C2   H
ATOM   2328  N   LEU A 273     -24.650 -17.391 -27.632  0.00  0.00      C2   N
ATOM   2329  CA  LEU A 273     -23.961 -17.726 -28.880  0.00  0.00      C2   C
ATOM   2330  C   LEU A 273     -23.190 -19.042 -28.767  0.00  0.00      C2   C
ATOM   2331  O   LEU A 273     -23.309 -19.856 -29.704  0.00  0.00      C2   O
ATOM   2332  CB  LEU A 273     -23.125 -16.531 -29.325  0.00  0.00      C2   C
ATOM   2333  CG  LEU A 273     -22.413 -16.752 -30.719  0.00  0.00      C2   C
ATOM   2334  CD1 LEU A 273     -23.368 -16.625 -31.931  0.00  0.00      C2   C
ATOM   2335  CD2 LEU A 273     -21.321 -15.712 -30.832  0.00  0.00      C2   C
ATOM   2336  H   LEU A 273     -24.324 -16.541 -27.196  0.00  0.00      C2   H
ATOM   2337  HA  LEU A 273     -24.676 -17.853 -29.693  0.00  0.00      C2   H
ATOM   2338  HB3 LEU A 273     -22.445 -16.317 -28.500  0.00  0.00      C2   H
ATOM   2339  HB2 LEU A 273     -23.706 -15.622 -29.477  0.00  0.00      C2   H
ATOM   2340  HG  LEU A 273     -21.944 -17.734 -30.790  0.00  0.00      C2   H
ATOM   2341 HD11 LEU A 273     -22.914 -16.193 -32.822  0.00  0.00      C2   H
ATOM   2342 HD12 LEU A 273     -23.673 -17.620 -32.258  0.00  0.00      C2   H
ATOM   2343 HD13 LEU A 273     -24.256 -16.028 -31.720  0.00  0.00      C2   H
ATOM   2344 HD21 LEU A 273     -20.956 -15.217 -29.931  0.00  0.00      C2   H
ATOM   2345 HD22 LEU A 273     -20.467 -16.203 -31.299  0.00  0.00      C2   H
ATOM   2346 HD23 LEU A 273     -21.517 -14.954 -31.589  0.00  0.00      C2   H
ATOM   2347  N   PHE A 274     -22.522 -19.204 -27.662  0.00  0.00      C2   N
ATOM   2348  CA  PHE A 274     -21.878 -20.396 -27.260  0.00  0.00      C2   C
ATOM   2349  C   PHE A 274     -22.809 -21.632 -27.262  0.00  0.00      C2   C
ATOM   2350  O   PHE A 274     -22.374 -22.639 -27.772  0.00  0.00      C2   O
ATOM   2351  CB  PHE A 274     -21.089 -20.087 -25.953  0.00  0.00      C2   C
ATOM   2352  CG  PHE A 274     -20.491 -21.236 -25.107  0.00  0.00      C2   C
ATOM   2353  CD1 PHE A 274     -19.378 -21.936 -25.543  0.00  0.00      C2   C
ATOM   2354  CD2 PHE A 274     -21.106 -21.336 -23.822  0.00  0.00      C2   C
ATOM   2355  CE1 PHE A 274     -18.760 -22.745 -24.588  0.00  0.00      C2   C
ATOM   2356  CE2 PHE A 274     -20.518 -22.273 -22.957  0.00  0.00      C2   C
ATOM   2357  CZ  PHE A 274     -19.332 -22.870 -23.303  0.00  0.00      C2   C
ATOM   2358  H   PHE A 274     -22.504 -18.388 -27.067  0.00  0.00      C2   H
ATOM   2359  HA  PHE A 274     -21.082 -20.622 -27.969  0.00  0.00      C2   H
ATOM   2360  HB3 PHE A 274     -21.674 -19.470 -25.272  0.00  0.00      C2   H
ATOM   2361  HB2 PHE A 274     -20.228 -19.468 -26.206  0.00  0.00      C2   H
ATOM   2362  HD1 PHE A 274     -18.877 -21.725 -26.476  0.00  0.00      C2   H
ATOM   2363  HD2 PHE A 274     -21.948 -20.738 -23.506  0.00  0.00      C2   H
ATOM   2364  HE1 PHE A 274     -17.925 -23.406 -24.771  0.00  0.00      C2   H
ATOM   2365  HE2 PHE A 274     -20.905 -22.399 -21.957  0.00  0.00      C2   H
ATOM   2366  HZ  PHE A 274     -18.904 -23.582 -22.614  0.00  0.00      C2   H
ATOM   2367  N   GLU A 275     -24.056 -21.416 -26.823  0.00  0.00      C2   N
ATOM   2368  CA  GLU A 275     -25.177 -22.398 -26.797  0.00  0.00      C2   C
ATOM   2369  C   GLU A 275     -25.599 -22.915 -28.205  0.00  0.00      C2   C
ATOM   2370  O   GLU A 275     -25.948 -24.054 -28.439  0.00  0.00      C2   O
ATOM   2371  CB  GLU A 275     -26.350 -21.895 -25.859  0.00  0.00      C2   C
ATOM   2372  CG  GLU A 275     -27.582 -22.836 -25.793  0.00  0.00      C2   C
ATOM   2373  CD  GLU A 275     -28.775 -22.367 -24.931  0.00  0.00      C2   C
ATOM   2374  OE1 GLU A 275     -28.828 -21.124 -24.652  0.00  0.00      C2   O
ATOM   2375  OE2 GLU A 275     -29.617 -23.214 -24.645  0.00  0.00      C2   O
ATOM   2376  H   GLU A 275     -24.303 -20.488 -26.510  0.00  0.00      C2   H
ATOM   2377  HA  GLU A 275     -24.842 -23.266 -26.229  0.00  0.00      C2   H
ATOM   2378  HB3 GLU A 275     -26.754 -21.017 -26.365  0.00  0.00      C2   H
ATOM   2379  HB2 GLU A 275     -25.976 -21.527 -24.903  0.00  0.00      C2   H
ATOM   2380  HG3 GLU A 275     -27.150 -23.764 -25.418  0.00  0.00      C2   H
ATOM   2381  HG2 GLU A 275     -27.904 -22.925 -26.831  0.00  0.00      C2   H
ATOM   2382  N   GLU A 276     -25.686 -21.982 -29.181  0.00  0.00      C2   N
ATOM   2383  CA  GLU A 276     -25.880 -22.342 -30.550  0.00  0.00      C2   C
ATOM   2384  C   GLU A 276     -24.596 -22.933 -31.289  0.00  0.00      C2   C
ATOM   2385  O   GLU A 276     -24.664 -23.834 -32.116  0.00  0.00      C2   O
ATOM   2386  CB  GLU A 276     -26.525 -21.179 -31.373  0.00  0.00      C2   C
ATOM   2387  CG  GLU A 276     -28.051 -21.027 -31.171  0.00  0.00      C2   C
ATOM   2388  CD  GLU A 276     -28.951 -22.183 -31.496  0.00  0.00      C2   C
ATOM   2389  OE1 GLU A 276     -29.451 -22.760 -30.498  0.00  0.00      C2   O
ATOM   2390  OE2 GLU A 276     -29.266 -22.439 -32.684  0.00  0.00      C2   O
ATOM   2391  H   GLU A 276     -25.479 -21.001 -29.059  0.00  0.00      C2   H
ATOM   2392  HA  GLU A 276     -26.475 -23.255 -30.583  0.00  0.00      C2   H
ATOM   2393  HB3 GLU A 276     -26.472 -21.323 -32.452  0.00  0.00      C2   H
ATOM   2394  HB2 GLU A 276     -25.960 -20.277 -31.136  0.00  0.00      C2   H
ATOM   2395  HG3 GLU A 276     -28.331 -20.127 -31.719  0.00  0.00      C2   H
ATOM   2396  HG2 GLU A 276     -28.267 -20.805 -30.126  0.00  0.00      C2   H
ATOM   2397  N   LYS A 277     -23.449 -22.309 -31.095  0.00  0.00      C2   N
ATOM   2398  CA  LYS A 277     -22.133 -22.730 -31.720  0.00  0.00      C2   C
ATOM   2399  C   LYS A 277     -21.704 -24.153 -31.256  0.00  0.00      C2   C
ATOM   2400  O   LYS A 277     -21.018 -24.804 -32.048  0.00  0.00      C2   O
ATOM   2401  CB  LYS A 277     -21.020 -21.774 -31.528  0.00  0.00      C2   C
ATOM   2402  CG  LYS A 277     -21.076 -20.519 -32.418  0.00  0.00      C2   C
ATOM   2403  CD  LYS A 277     -19.838 -19.637 -32.169  0.00  0.00      C2   C
ATOM   2404  CE  LYS A 277     -18.515 -20.433 -32.279  0.00  0.00      C2   C
ATOM   2405  NZ  LYS A 277     -17.378 -19.591 -32.677  0.00  0.00      C2   N
ATOM   2406  H   LYS A 277     -23.354 -21.580 -30.403  0.00  0.00      C2   H
ATOM   2407  HA  LYS A 277     -22.282 -22.652 -32.797  0.00  0.00      C2   H
ATOM   2408  HB3 LYS A 277     -20.040 -22.213 -31.716  0.00  0.00      C2   H
ATOM   2409  HB2 LYS A 277     -21.121 -21.367 -30.522  0.00  0.00      C2   H
ATOM   2410  HG3 LYS A 277     -22.030 -20.032 -32.216  0.00  0.00      C2   H
ATOM   2411  HG2 LYS A 277     -21.149 -20.811 -33.465  0.00  0.00      C2   H
ATOM   2412  HD3 LYS A 277     -19.924 -19.231 -31.162  0.00  0.00      C2   H
ATOM   2413  HD2 LYS A 277     -19.879 -18.767 -32.824  0.00  0.00      C2   H
ATOM   2414  HE3 LYS A 277     -18.497 -21.152 -33.098  0.00  0.00      C2   H
ATOM   2415  HE2 LYS A 277     -18.223 -20.938 -31.359  0.00  0.00      C2   H
ATOM   2416  HZ1 LYS A 277     -17.123 -18.964 -31.927  0.00  0.00      C2   H
ATOM   2417  HZ2 LYS A 277     -16.632 -20.270 -32.724  0.00  0.00      C2   H
ATOM   2418  HZ3 LYS A 277     -17.415 -19.183 -33.600  0.00  0.00      C2   H
ATOM   2419  N   ILE A 278     -21.983 -24.582 -29.973  0.00  0.00      C2   N
ATOM   2420  CA  ILE A 278     -21.629 -25.921 -29.555  0.00  0.00      C2   C
ATOM   2421  C   ILE A 278     -22.330 -27.100 -30.220  0.00  0.00      C2   C
ATOM   2422  O   ILE A 278     -21.907 -28.245 -30.137  0.00  0.00      C2   O
ATOM   2423  CB  ILE A 278     -21.624 -26.125 -28.054  0.00  0.00      C2   C
ATOM   2424  CG1 ILE A 278     -20.663 -27.236 -27.580  0.00  0.00      C2   C
ATOM   2425  CG2 ILE A 278     -23.024 -26.175 -27.365  0.00  0.00      C2   C
ATOM   2426  CD1 ILE A 278     -19.891 -26.857 -26.247  0.00  0.00      C2   C
ATOM   2427  H   ILE A 278     -22.589 -24.027 -29.387  0.00  0.00      C2   H
ATOM   2428  HA  ILE A 278     -20.587 -26.102 -29.818  0.00  0.00      C2   H
ATOM   2429  HB  ILE A 278     -21.132 -25.197 -27.764  0.00  0.00      C2   H
ATOM   2430 HG13 ILE A 278     -19.805 -27.378 -28.238  0.00  0.00      C2   H
ATOM   2431 HG12 ILE A 278     -21.126 -28.215 -27.463  0.00  0.00      C2   H
ATOM   2432 HG21 ILE A 278     -22.884 -26.290 -26.291  0.00  0.00      C2   H
ATOM   2433 HG22 ILE A 278     -23.687 -25.333 -27.564  0.00  0.00      C2   H
ATOM   2434 HG23 ILE A 278     -23.544 -27.084 -27.668  0.00  0.00      C2   H
ATOM   2435 HD11 ILE A 278     -20.464 -26.918 -25.321  0.00  0.00      C2   H
ATOM   2436 HD12 ILE A 278     -19.028 -27.510 -26.115  0.00  0.00      C2   H
ATOM   2437 HD13 ILE A 278     -19.448 -25.864 -26.316  0.00  0.00      C2   H
ATOM   2438  N   LYS A 279     -23.450 -26.836 -30.883  0.00  0.00      C2   N
ATOM   2439  CA  LYS A 279     -24.218 -27.872 -31.649  0.00  0.00      C2   C
ATOM   2440  C   LYS A 279     -23.481 -28.135 -32.987  0.00  0.00      C2   C
ATOM   2441  O   LYS A 279     -23.940 -29.034 -33.626  0.00  0.00      C2   O
ATOM   2442  CB  LYS A 279     -25.591 -27.179 -31.890  0.00  0.00      C2   C
ATOM   2443  CG  LYS A 279     -26.392 -26.873 -30.638  0.00  0.00      C2   C
ATOM   2444  CD  LYS A 279     -27.640 -26.048 -31.024  0.00  0.00      C2   C
ATOM   2445  CE  LYS A 279     -28.683 -25.945 -29.904  0.00  0.00      C2   C
ATOM   2446  NZ  LYS A 279     -28.605 -24.809 -28.918  0.00  0.00      C2   N
ATOM   2447  H   LYS A 279     -23.877 -25.923 -30.819  0.00  0.00      C2   H
ATOM   2448  HA  LYS A 279     -24.241 -28.815 -31.103  0.00  0.00      C2   H
ATOM   2449  HB3 LYS A 279     -26.248 -27.908 -32.364  0.00  0.00      C2   H
ATOM   2450  HB2 LYS A 279     -25.443 -26.336 -32.564  0.00  0.00      C2   H
ATOM   2451  HG3 LYS A 279     -25.820 -26.189 -30.011  0.00  0.00      C2   H
ATOM   2452  HG2 LYS A 279     -26.669 -27.749 -30.053  0.00  0.00      C2   H
ATOM   2453  HD3 LYS A 279     -28.042 -26.486 -31.937  0.00  0.00      C2   H
ATOM   2454  HD2 LYS A 279     -27.258 -25.123 -31.455  0.00  0.00      C2   H
ATOM   2455  HE3 LYS A 279     -28.878 -26.918 -29.454  0.00  0.00      C2   H
ATOM   2456  HE2 LYS A 279     -29.643 -25.752 -30.384  0.00  0.00      C2   H
ATOM   2457  HZ1 LYS A 279     -27.742 -25.009 -28.433  0.00  0.00      C2   H
ATOM   2458  HZ2 LYS A 279     -28.580 -23.904 -29.365  0.00  0.00      C2   H
ATOM   2459  HZ3 LYS A 279     -29.381 -24.800 -28.272  0.00  0.00      C2   H
ATOM   2460  N   LYS A 280     -22.506 -27.229 -33.319  0.00  0.00      C2   N
ATOM   2461  CA  LYS A 280     -21.984 -27.205 -34.654  0.00  0.00      C2   C
ATOM   2462  C   LYS A 280     -20.462 -26.886 -34.696  0.00  0.00      C2   C
ATOM   2463  O   LYS A 280     -19.991 -26.504 -35.748  0.00  0.00      C2   O
ATOM   2464  CB  LYS A 280     -22.712 -26.315 -35.599  0.00  0.00      C2   C
ATOM   2465  CG  LYS A 280     -22.778 -24.806 -35.070  0.00  0.00      C2   C
ATOM   2466  CD  LYS A 280     -23.904 -24.046 -35.783  0.00  0.00      C2   C
ATOM   2467  CE  LYS A 280     -24.160 -22.598 -35.237  0.00  0.00      C2   C
ATOM   2468  NZ  LYS A 280     -25.615 -22.179 -35.165  0.00  0.00      C2   N
ATOM   2469  H   LYS A 280     -22.337 -26.466 -32.679  0.00  0.00      C2   H
ATOM   2470  HA  LYS A 280     -21.969 -28.253 -34.954  0.00  0.00      C2   H
ATOM   2471  HB3 LYS A 280     -23.731 -26.674 -35.742  0.00  0.00      C2   H
ATOM   2472  HB2 LYS A 280     -22.172 -26.247 -36.543  0.00  0.00      C2   H
ATOM   2473  HG3 LYS A 280     -21.856 -24.225 -35.027  0.00  0.00      C2   H
ATOM   2474  HG2 LYS A 280     -23.064 -24.919 -34.024  0.00  0.00      C2   H
ATOM   2475  HD3 LYS A 280     -24.826 -24.625 -35.732  0.00  0.00      C2   H
ATOM   2476  HD2 LYS A 280     -23.719 -24.060 -36.857  0.00  0.00      C2   H
ATOM   2477  HE3 LYS A 280     -23.707 -21.899 -35.941  0.00  0.00      C2   H
ATOM   2478  HE2 LYS A 280     -23.729 -22.437 -34.249  0.00  0.00      C2   H
ATOM   2479  HZ1 LYS A 280     -25.998 -22.853 -34.518  0.00  0.00      C2   H
ATOM   2480  HZ2 LYS A 280     -25.525 -21.257 -34.761  0.00  0.00      C2   H
ATOM   2481  HZ3 LYS A 280     -26.217 -22.132 -35.974  0.00  0.00      C2   H
ATOM   2482  N   SER A 281     -19.736 -27.084 -33.569  0.00  0.00      C2   N
ATOM   2483  CA  SER A 281     -18.266 -26.777 -33.418  0.00  0.00      C2   C
ATOM   2484  C   SER A 281     -17.821 -27.307 -31.974  0.00  0.00      C2   C
ATOM   2485  O   SER A 281     -17.886 -26.597 -31.033  0.00  0.00      C2   O
ATOM   2486  CB  SER A 281     -18.008 -25.271 -33.688  0.00  0.00      C2   C
ATOM   2487  OG  SER A 281     -16.653 -25.067 -33.606  0.00  0.00      C2   O
ATOM   2488  H   SER A 281     -20.256 -27.438 -32.779  0.00  0.00      C2   H
ATOM   2489  HA  SER A 281     -17.754 -27.391 -34.159  0.00  0.00      C2   H
ATOM   2490  HB3 SER A 281     -18.516 -24.590 -33.004  0.00  0.00      C2   H
ATOM   2491  HB2 SER A 281     -18.264 -25.141 -34.740  0.00  0.00      C2   H
ATOM   2492  HG  SER A 281     -16.483 -24.127 -33.698  0.00  0.00      C2   H
ATOM   2493  N   PRO A 282     -17.514 -28.613 -31.856  0.00  0.00      C2   N
ATOM   2494  CA  PRO A 282     -16.988 -29.206 -30.645  0.00  0.00      C2   C
ATOM   2495  C   PRO A 282     -15.865 -28.517 -29.828  0.00  0.00      C2   C
ATOM   2496  O   PRO A 282     -15.107 -27.801 -30.418  0.00  0.00      C2   O
ATOM   2497  CB  PRO A 282     -16.590 -30.601 -31.104  0.00  0.00      C2   C
ATOM   2498  CG  PRO A 282     -17.255 -30.982 -32.335  0.00  0.00      C2   C
ATOM   2499  CD  PRO A 282     -17.494 -29.605 -32.948  0.00  0.00      C2   C
ATOM   2500  HA  PRO A 282     -17.891 -29.218 -30.034  0.00  0.00      C2   H
ATOM   2501  HB3 PRO A 282     -16.897 -31.351 -30.374  0.00  0.00      C2   H
ATOM   2502  HB2 PRO A 282     -15.501 -30.594 -31.154  0.00  0.00      C2   H
ATOM   2503  HG3 PRO A 282     -18.257 -31.280 -32.028  0.00  0.00      C2   H
ATOM   2504  HG2 PRO A 282     -16.669 -31.709 -32.898  0.00  0.00      C2   H
ATOM   2505  HD2 PRO A 282     -16.663 -29.315 -33.592  0.00  0.00      C2   H
ATOM   2506  HD3 PRO A 282     -18.424 -29.470 -33.499  0.00  0.00      C2   H
ATOM   2507  N   LEU A 283     -15.879 -28.746 -28.474  0.00  0.00      C2   N
ATOM   2508  CA  LEU A 283     -14.996 -28.122 -27.507  0.00  0.00      C2   C
ATOM   2509  C   LEU A 283     -13.500 -28.613 -27.616  0.00  0.00      C2   C
ATOM   2510  O   LEU A 283     -12.572 -27.958 -27.301  0.00  0.00      C2   O
ATOM   2511  CB  LEU A 283     -15.530 -28.303 -26.112  0.00  0.00      C2   C
ATOM   2512  CG  LEU A 283     -14.998 -27.128 -25.234  0.00  0.00      C2   C
ATOM   2513  CD1 LEU A 283     -15.799 -25.779 -25.579  0.00  0.00      C2   C
ATOM   2514  CD2 LEU A 283     -14.811 -27.440 -23.784  0.00  0.00      C2   C
ATOM   2515  H   LEU A 283     -16.447 -29.545 -28.232  0.00  0.00      C2   H
ATOM   2516  HA  LEU A 283     -14.997 -27.050 -27.700  0.00  0.00      C2   H
ATOM   2517  HB3 LEU A 283     -15.210 -29.278 -25.745  0.00  0.00      C2   H
ATOM   2518  HB2 LEU A 283     -16.606 -28.126 -26.095  0.00  0.00      C2   H
ATOM   2519  HG  LEU A 283     -13.980 -26.899 -25.549  0.00  0.00      C2   H
ATOM   2520 HD11 LEU A 283     -16.882 -25.893 -25.536  0.00  0.00      C2   H
ATOM   2521 HD12 LEU A 283     -15.532 -25.003 -24.861  0.00  0.00      C2   H
ATOM   2522 HD13 LEU A 283     -15.451 -25.320 -26.505  0.00  0.00      C2   H
ATOM   2523 HD21 LEU A 283     -14.823 -26.515 -23.208  0.00  0.00      C2   H
ATOM   2524 HD22 LEU A 283     -15.676 -28.052 -23.527  0.00  0.00      C2   H
ATOM   2525 HD23 LEU A 283     -13.862 -27.927 -23.559  0.00  0.00      C2   H
ATOM   2526  N   THR A 284     -13.405 -29.817 -28.232  0.00  0.00      C2   N
ATOM   2527  CA  THR A 284     -12.129 -30.500 -28.490  0.00  0.00      C2   C
ATOM   2528  C   THR A 284     -11.072 -29.793 -29.349  0.00  0.00      C2   C
ATOM   2529  O   THR A 284      -9.906 -30.226 -29.372  0.00  0.00      C2   O
ATOM   2530  CB  THR A 284     -12.548 -31.848 -29.066  0.00  0.00      C2   C
ATOM   2531  OG1 THR A 284     -13.276 -31.599 -30.262  0.00  0.00      C2   O
ATOM   2532  CG2 THR A 284     -13.475 -32.730 -28.148  0.00  0.00      C2   C
ATOM   2533  H   THR A 284     -14.209 -30.406 -28.395  0.00  0.00      C2   H
ATOM   2534  HA  THR A 284     -11.679 -30.742 -27.527  0.00  0.00      C2   H
ATOM   2535  HB  THR A 284     -11.640 -32.448 -29.110  0.00  0.00      C2   H
ATOM   2536  HG1 THR A 284     -12.609 -31.365 -30.912  0.00  0.00      C2   H
ATOM   2537 HG21 THR A 284     -13.064 -32.772 -27.139  0.00  0.00      C2   H
ATOM   2538 HG22 THR A 284     -14.488 -32.389 -27.935  0.00  0.00      C2   H
ATOM   2539 HG23 THR A 284     -13.593 -33.734 -28.555  0.00  0.00      C2   H
ATOM   2540  N   ILE A 285     -11.515 -28.769 -30.099  0.00  0.00      C2   N
ATOM   2541  CA  ILE A 285     -10.628 -27.857 -30.792  0.00  0.00      C2   C
ATOM   2542  C   ILE A 285      -9.728 -27.060 -29.792  0.00  0.00      C2   C
ATOM   2543  O   ILE A 285      -8.571 -26.790 -30.008  0.00  0.00      C2   O
ATOM   2544  CB  ILE A 285     -11.500 -26.967 -31.764  0.00  0.00      C2   C
ATOM   2545  CG1 ILE A 285     -10.628 -26.368 -32.854  0.00  0.00      C2   C
ATOM   2546  CG2 ILE A 285     -12.393 -25.910 -31.039  0.00  0.00      C2   C
ATOM   2547  CD1 ILE A 285     -11.479 -25.853 -34.037  0.00  0.00      C2   C
ATOM   2548  H   ILE A 285     -12.497 -28.536 -30.056  0.00  0.00      C2   H
ATOM   2549  HA  ILE A 285     -10.011 -28.485 -31.436  0.00  0.00      C2   H
ATOM   2550  HB  ILE A 285     -12.305 -27.583 -32.165  0.00  0.00      C2   H
ATOM   2551 HG13 ILE A 285     -10.043 -27.180 -33.286  0.00  0.00      C2   H
ATOM   2552 HG12 ILE A 285      -9.922 -25.630 -32.472  0.00  0.00      C2   H
ATOM   2553 HG21 ILE A 285     -13.129 -25.474 -31.715  0.00  0.00      C2   H
ATOM   2554 HG22 ILE A 285     -12.857 -26.384 -30.175  0.00  0.00      C2   H
ATOM   2555 HG23 ILE A 285     -11.758 -25.151 -30.581  0.00  0.00      C2   H
ATOM   2556 HD11 ILE A 285     -11.698 -24.790 -33.939  0.00  0.00      C2   H
ATOM   2557 HD12 ILE A 285     -10.786 -25.831 -34.878  0.00  0.00      C2   H
ATOM   2558 HD13 ILE A 285     -12.297 -26.471 -34.407  0.00  0.00      C2   H
ATOM   2559  N   CYS A 286     -10.361 -26.645 -28.699  0.00  0.00      C2   N
ATOM   2560  CA  CYS A 286      -9.851 -25.723 -27.669  0.00  0.00      C2   C
ATOM   2561  C   CYS A 286      -9.083 -26.572 -26.632  0.00  0.00      C2   C
ATOM   2562  O   CYS A 286      -8.083 -26.111 -26.069  0.00  0.00      C2   O
ATOM   2563  CB  CYS A 286     -11.035 -24.978 -27.160  0.00  0.00      C2   C
ATOM   2564  SG  CYS A 286     -10.599 -23.502 -26.185  0.00  0.00      C2   S
ATOM   2565  H   CYS A 286     -11.329 -26.919 -28.611  0.00  0.00      C2   H
ATOM   2566  HA  CYS A 286      -9.111 -25.058 -28.114  0.00  0.00      C2   H
ATOM   2567  HB3 CYS A 286     -11.593 -25.630 -26.487  0.00  0.00      C2   H
ATOM   2568  HB2 CYS A 286     -11.726 -24.748 -27.971  0.00  0.00      C2   H
ATOM   2569  HG  CYS A 286      -9.877 -23.901 -25.134  0.00  0.00      C2   H
ATOM   2570  N   TYR A 287      -9.568 -27.818 -26.391  0.00  0.00      C2   N
ATOM   2571  CA  TYR A 287      -8.942 -28.728 -25.347  0.00  0.00      C2   C
ATOM   2572  C   TYR A 287      -9.191 -30.199 -25.833  0.00  0.00      C2   C
ATOM   2573  O   TYR A 287     -10.252 -30.705 -25.586  0.00  0.00      C2   O
ATOM   2574  CB  TYR A 287      -9.711 -28.458 -24.076  0.00  0.00      C2   C
ATOM   2575  CG  TYR A 287      -9.621 -27.061 -23.438  0.00  0.00      C2   C
ATOM   2576  CD1 TYR A 287      -8.522 -26.625 -22.721  0.00  0.00      C2   C
ATOM   2577  CD2 TYR A 287     -10.716 -26.189 -23.625  0.00  0.00      C2   C
ATOM   2578  CE1 TYR A 287      -8.513 -25.320 -22.156  0.00  0.00      C2   C
ATOM   2579  CE2 TYR A 287     -10.604 -24.833 -23.152  0.00  0.00      C2   C
ATOM   2580  CZ  TYR A 287      -9.550 -24.439 -22.311  0.00  0.00      C2   C
ATOM   2581  OH  TYR A 287      -9.507 -23.158 -22.017  0.00  0.00      C2   O
ATOM   2582  H   TYR A 287     -10.371 -28.205 -26.865  0.00  0.00      C2   H
ATOM   2583  HA  TYR A 287      -7.884 -28.492 -25.233  0.00  0.00      C2   H
ATOM   2584  HB3 TYR A 287      -9.327 -29.204 -23.381  0.00  0.00      C2   H
ATOM   2585  HB2 TYR A 287     -10.768 -28.684 -24.221  0.00  0.00      C2   H
ATOM   2586  HD1 TYR A 287      -7.665 -27.280 -22.765  0.00  0.00      C2   H
ATOM   2587  HD2 TYR A 287     -11.578 -26.515 -24.188  0.00  0.00      C2   H
ATOM   2588  HE1 TYR A 287      -7.571 -24.996 -21.738  0.00  0.00      C2   H
ATOM   2589  HE2 TYR A 287     -11.447 -24.160 -23.212  0.00  0.00      C2   H
ATOM   2590  HH  TYR A 287      -8.705 -22.952 -21.532  0.00  0.00      C2   H
ATOM   2591  N   PRO A 288      -8.258 -30.830 -26.540  0.00  0.00      C2   N
ATOM   2592  CA  PRO A 288      -8.495 -32.219 -27.082  0.00  0.00      C2   C
ATOM   2593  C   PRO A 288      -9.004 -33.312 -26.097  0.00  0.00      C2   C
ATOM   2594  O   PRO A 288      -9.925 -34.066 -26.389  0.00  0.00      C2   O
ATOM   2595  CB  PRO A 288      -7.150 -32.592 -27.793  0.00  0.00      C2   C
ATOM   2596  CG  PRO A 288      -6.198 -31.525 -27.352  0.00  0.00      C2   C
ATOM   2597  CD  PRO A 288      -7.066 -30.294 -27.138  0.00  0.00      C2   C
ATOM   2598  HA  PRO A 288      -9.196 -32.049 -27.899  0.00  0.00      C2   H
ATOM   2599  HB3 PRO A 288      -7.330 -32.509 -28.865  0.00  0.00      C2   H
ATOM   2600  HB2 PRO A 288      -6.770 -33.528 -27.382  0.00  0.00      C2   H
ATOM   2601  HG3 PRO A 288      -5.278 -31.406 -27.924  0.00  0.00      C2   H
ATOM   2602  HG2 PRO A 288      -5.790 -31.888 -26.408  0.00  0.00      C2   H
ATOM   2603  HD2 PRO A 288      -6.546 -29.448 -26.688  0.00  0.00      C2   H
ATOM   2604  HD3 PRO A 288      -7.367 -30.000 -28.144  0.00  0.00      C2   H
ATOM   2605  N   GLU A 289      -8.417 -33.282 -24.843  0.00  0.00      C2   N
ATOM   2606  CA  GLU A 289      -8.540 -34.316 -23.775  0.00  0.00      C2   C
ATOM   2607  C   GLU A 289      -9.900 -34.123 -23.109  0.00  0.00      C2   C
ATOM   2608  O   GLU A 289     -10.192 -34.794 -22.115  0.00  0.00      C2   O
ATOM   2609  CB  GLU A 289      -7.464 -34.044 -22.763  0.00  0.00      C2   C
ATOM   2610  CG  GLU A 289      -6.009 -34.290 -23.287  0.00  0.00      C2   C
ATOM   2611  CD  GLU A 289      -4.879 -33.681 -22.413  0.00  0.00      C2   C
ATOM   2612  OE1 GLU A 289      -3.786 -34.272 -22.311  0.00  0.00      C2   O
ATOM   2613  OE2 GLU A 289      -5.179 -32.619 -21.806  0.00  0.00      C2   O
ATOM   2614  H   GLU A 289      -7.855 -32.477 -24.608  0.00  0.00      C2   H
ATOM   2615  HA  GLU A 289      -8.532 -35.292 -24.260  0.00  0.00      C2   H
ATOM   2616  HB3 GLU A 289      -7.677 -34.652 -21.884  0.00  0.00      C2   H
ATOM   2617  HB2 GLU A 289      -7.618 -32.996 -22.505  0.00  0.00      C2   H
ATOM   2618  HG3 GLU A 289      -5.831 -34.046 -24.334  0.00  0.00      C2   H
ATOM   2619  HG2 GLU A 289      -5.862 -35.370 -23.265  0.00  0.00      C2   H
ATOM   2620  N   TYR A 290     -10.791 -33.237 -23.657  0.00  0.00      C2   N
ATOM   2621  CA  TYR A 290     -12.163 -33.010 -23.217  0.00  0.00      C2   C
ATOM   2622  C   TYR A 290     -12.941 -34.289 -23.272  0.00  0.00      C2   C
ATOM   2623  O   TYR A 290     -13.338 -34.716 -24.358  0.00  0.00      C2   O
ATOM   2624  CB  TYR A 290     -12.714 -31.759 -23.963  0.00  0.00      C2   C
ATOM   2625  CG  TYR A 290     -14.115 -31.276 -23.510  0.00  0.00      C2   C
ATOM   2626  CD1 TYR A 290     -14.381 -30.760 -22.262  0.00  0.00      C2   C
ATOM   2627  CD2 TYR A 290     -15.222 -31.489 -24.372  0.00  0.00      C2   C
ATOM   2628  CE1 TYR A 290     -15.631 -30.527 -21.760  0.00  0.00      C2   C
ATOM   2629  CE2 TYR A 290     -16.513 -31.128 -24.045  0.00  0.00      C2   C
ATOM   2630  CZ  TYR A 290     -16.744 -30.721 -22.699  0.00  0.00      C2   C
ATOM   2631  OH  TYR A 290     -18.061 -30.528 -22.230  0.00  0.00      C2   O
ATOM   2632  H   TYR A 290     -10.487 -32.611 -24.388  0.00  0.00      C2   H
ATOM   2633  HA  TYR A 290     -12.056 -32.724 -22.171  0.00  0.00      C2   H
ATOM   2634  HB3 TYR A 290     -12.726 -31.922 -25.041  0.00  0.00      C2   H
ATOM   2635  HB2 TYR A 290     -11.959 -30.978 -23.876  0.00  0.00      C2   H
ATOM   2636  HD1 TYR A 290     -13.534 -30.629 -21.605  0.00  0.00      C2   H
ATOM   2637  HD2 TYR A 290     -14.982 -31.866 -25.355  0.00  0.00      C2   H
ATOM   2638  HE1 TYR A 290     -15.843 -30.250 -20.738  0.00  0.00      C2   H
ATOM   2639  HE2 TYR A 290     -17.281 -31.288 -24.786  0.00  0.00      C2   H
ATOM   2640  HH  TYR A 290     -18.742 -30.864 -22.817  0.00  0.00      C2   H
ATOM   2641  N   ALA A 291     -13.049 -35.071 -22.176  0.00  0.00      C2   N
ATOM   2642  CA  ALA A 291     -13.876 -36.305 -22.112  0.00  0.00      C2   C
ATOM   2643  C   ALA A 291     -15.403 -35.979 -21.852  0.00  0.00      C2   C
ATOM   2644  O   ALA A 291     -16.165 -36.824 -21.507  0.00  0.00      C2   O
ATOM   2645  CB  ALA A 291     -13.330 -37.259 -21.194  0.00  0.00      C2   C
ATOM   2646  H   ALA A 291     -12.546 -34.792 -21.346  0.00  0.00      C2   H
ATOM   2647  HA  ALA A 291     -14.025 -36.756 -23.094  0.00  0.00      C2   H
ATOM   2648  HB1 ALA A 291     -13.128 -36.631 -20.326  0.00  0.00      C2   H
ATOM   2649  HB2 ALA A 291     -14.019 -38.078 -20.985  0.00  0.00      C2   H
ATOM   2650  HB3 ALA A 291     -12.360 -37.662 -21.484  0.00  0.00      C2   H
ATOM   2651  N   GLY A 292     -15.828 -34.730 -22.124  0.00  0.00      C2   N
ATOM   2652  CA  GLY A 292     -17.183 -34.135 -21.881  0.00  0.00      C2   C
ATOM   2653  C   GLY A 292     -18.005 -34.412 -23.141  0.00  0.00      C2   C
ATOM   2654  O   GLY A 292     -17.594 -35.210 -23.988  0.00  0.00      C2   O
ATOM   2655  H   GLY A 292     -15.263 -34.105 -22.680  0.00  0.00      C2   H
ATOM   2656  HA3 GLY A 292     -17.159 -33.064 -21.679  0.00  0.00      C2   H
ATOM   2657  HA2 GLY A 292     -17.613 -34.604 -20.996  0.00  0.00      C2   H
ATOM   2658  N   SER A 293     -19.186 -33.817 -23.177  0.00  0.00      C2   N
ATOM   2659  CA  SER A 293     -20.077 -33.756 -24.342  0.00  0.00      C2   C
ATOM   2660  C   SER A 293     -20.286 -32.312 -24.862  0.00  0.00      C2   C
ATOM   2661  O   SER A 293     -19.772 -31.319 -24.331  0.00  0.00      C2   O
ATOM   2662  CB  SER A 293     -21.368 -34.466 -23.895  0.00  0.00      C2   C
ATOM   2663  OG  SER A 293     -22.205 -33.701 -23.105  0.00  0.00      C2   O
ATOM   2664  H   SER A 293     -19.541 -33.496 -22.287  0.00  0.00      C2   H
ATOM   2665  HA  SER A 293     -19.784 -34.400 -25.172  0.00  0.00      C2   H
ATOM   2666  HB3 SER A 293     -21.335 -35.418 -23.366  0.00  0.00      C2   H
ATOM   2667  HB2 SER A 293     -22.016 -34.698 -24.741  0.00  0.00      C2   H
ATOM   2668  HG  SER A 293     -21.847 -33.698 -22.215  0.00  0.00      C2   H
ATOM   2669  N   ASN A 294     -21.038 -32.301 -26.003  0.00  0.00      C2   N
ATOM   2670  CA  ASN A 294     -21.437 -31.155 -26.711  0.00  0.00      C2   C
ATOM   2671  C   ASN A 294     -22.656 -30.518 -26.049  0.00  0.00      C2   C
ATOM   2672  O   ASN A 294     -23.322 -29.670 -26.607  0.00  0.00      C2   O
ATOM   2673  CB  ASN A 294     -21.615 -31.474 -28.217  0.00  0.00      C2   C
ATOM   2674  CG  ASN A 294     -20.447 -32.090 -28.962  0.00  0.00      C2   C
ATOM   2675  OD1 ASN A 294     -19.583 -31.314 -29.322  0.00  0.00      C2   O
ATOM   2676  ND2 ASN A 294     -20.300 -33.378 -29.192  0.00  0.00      C2   N
ATOM   2677  H   ASN A 294     -21.360 -33.196 -26.342  0.00  0.00      C2   H
ATOM   2678  HA  ASN A 294     -20.758 -30.314 -26.574  0.00  0.00      C2   H
ATOM   2679  HB3 ASN A 294     -21.899 -30.563 -28.743  0.00  0.00      C2   H
ATOM   2680  HB2 ASN A 294     -22.467 -32.128 -28.403  0.00  0.00      C2   H
ATOM   2681 HD22 ASN A 294     -19.467 -33.813 -29.561  0.00  0.00      C2   H
ATOM   2682 HD21 ASN A 294     -21.034 -33.940 -28.785  0.00  0.00      C2   H
ATOM   2683  N   THR A 295     -22.979 -30.933 -24.801  0.00  0.00      C2   N
ATOM   2684  CA  THR A 295     -23.894 -30.339 -23.834  0.00  0.00      C2   C
ATOM   2685  C   THR A 295     -23.302 -29.067 -23.232  0.00  0.00      C2   C
ATOM   2686  O   THR A 295     -22.250 -29.110 -22.589  0.00  0.00      C2   O
ATOM   2687  CB  THR A 295     -24.346 -31.361 -22.695  0.00  0.00      C2   C
ATOM   2688  OG1 THR A 295     -24.643 -32.605 -23.254  0.00  0.00      C2   O
ATOM   2689  CG2 THR A 295     -25.469 -30.946 -21.726  0.00  0.00      C2   C
ATOM   2690  H   THR A 295     -22.420 -31.723 -24.514  0.00  0.00      C2   H
ATOM   2691  HA  THR A 295     -24.779 -30.033 -24.392  0.00  0.00      C2   H
ATOM   2692  HB  THR A 295     -23.431 -31.504 -22.121  0.00  0.00      C2   H
ATOM   2693  HG1 THR A 295     -23.781 -32.998 -23.408  0.00  0.00      C2   H
ATOM   2694 HG21 THR A 295     -25.603 -31.723 -20.974  0.00  0.00      C2   H
ATOM   2695 HG22 THR A 295     -25.501 -29.933 -21.326  0.00  0.00      C2   H
ATOM   2696 HG23 THR A 295     -26.383 -30.964 -22.319  0.00  0.00      C2   H
ATOM   2697  N   TYR A 296     -24.084 -27.935 -23.324  0.00  0.00      C2   N
ATOM   2698  CA  TYR A 296     -23.691 -26.535 -22.898  0.00  0.00      C2   C
ATOM   2699  C   TYR A 296     -23.233 -26.486 -21.388  0.00  0.00      C2   C
ATOM   2700  O   TYR A 296     -22.274 -25.798 -21.011  0.00  0.00      C2   O
ATOM   2701  CB  TYR A 296     -24.821 -25.615 -23.287  0.00  0.00      C2   C
ATOM   2702  CG  TYR A 296     -25.112 -24.235 -22.719  0.00  0.00      C2   C
ATOM   2703  CD1 TYR A 296     -24.001 -23.350 -22.492  0.00  0.00      C2   C
ATOM   2704  CD2 TYR A 296     -26.429 -23.828 -22.275  0.00  0.00      C2   C
ATOM   2705  CE1 TYR A 296     -24.247 -22.064 -22.007  0.00  0.00      C2   C
ATOM   2706  CE2 TYR A 296     -26.682 -22.496 -21.899  0.00  0.00      C2   C
ATOM   2707  CZ  TYR A 296     -25.545 -21.613 -21.844  0.00  0.00      C2   C
ATOM   2708  OH  TYR A 296     -25.732 -20.311 -21.465  0.00  0.00      C2   O
ATOM   2709  H   TYR A 296     -24.961 -28.009 -23.819  0.00  0.00      C2   H
ATOM   2710  HA  TYR A 296     -22.866 -26.273 -23.561  0.00  0.00      C2   H
ATOM   2711  HB3 TYR A 296     -25.720 -26.086 -22.888  0.00  0.00      C2   H
ATOM   2712  HB2 TYR A 296     -24.828 -25.547 -24.375  0.00  0.00      C2   H
ATOM   2713  HD1 TYR A 296     -22.996 -23.613 -22.787  0.00  0.00      C2   H
ATOM   2714  HD2 TYR A 296     -27.223 -24.558 -22.322  0.00  0.00      C2   H
ATOM   2715  HE1 TYR A 296     -23.451 -21.344 -21.891  0.00  0.00      C2   H
ATOM   2716  HE2 TYR A 296     -27.642 -22.036 -21.716  0.00  0.00      C2   H
ATOM   2717  HH  TYR A 296     -26.323 -19.892 -22.094  0.00  0.00      C2   H
ATOM   2718  N   GLU A 297     -23.947 -27.203 -20.490  0.00  0.00      C2   N
ATOM   2719  CA  GLU A 297     -23.698 -27.100 -19.095  0.00  0.00      C2   C
ATOM   2720  C   GLU A 297     -22.344 -27.651 -18.695  0.00  0.00      C2   C
ATOM   2721  O   GLU A 297     -21.651 -27.059 -17.848  0.00  0.00      C2   O
ATOM   2722  CB  GLU A 297     -24.782 -27.799 -18.338  0.00  0.00      C2   C
ATOM   2723  CG  GLU A 297     -26.240 -27.505 -18.711  0.00  0.00      C2   C
ATOM   2724  CD  GLU A 297     -27.160 -28.252 -17.812  0.00  0.00      C2   C
ATOM   2725  OE1 GLU A 297     -26.886 -28.199 -16.607  0.00  0.00      C2   O
ATOM   2726  OE2 GLU A 297     -28.182 -28.705 -18.330  0.00  0.00      C2   O
ATOM   2727  H   GLU A 297     -24.883 -27.511 -20.710  0.00  0.00      C2   H
ATOM   2728  HA  GLU A 297     -23.555 -26.050 -18.838  0.00  0.00      C2   H
ATOM   2729  HB3 GLU A 297     -24.642 -27.396 -17.335  0.00  0.00      C2   H
ATOM   2730  HB2 GLU A 297     -24.656 -28.880 -18.271  0.00  0.00      C2   H
ATOM   2731  HG3 GLU A 297     -26.433 -27.857 -19.724  0.00  0.00      C2   H
ATOM   2732  HG2 GLU A 297     -26.440 -26.443 -18.573  0.00  0.00      C2   H
ATOM   2733  N   GLU A 298     -22.005 -28.844 -19.248  0.00  0.00      C2   N
ATOM   2734  CA  GLU A 298     -20.727 -29.523 -19.134  0.00  0.00      C2   C
ATOM   2735  C   GLU A 298     -19.579 -28.607 -19.618  0.00  0.00      C2   C
ATOM   2736  O   GLU A 298     -18.549 -28.462 -18.950  0.00  0.00      C2   O
ATOM   2737  CB  GLU A 298     -20.736 -30.801 -19.832  0.00  0.00      C2   C
ATOM   2738  CG  GLU A 298     -21.866 -31.751 -19.421  0.00  0.00      C2   C
ATOM   2739  CD  GLU A 298     -21.745 -33.099 -20.081  0.00  0.00      C2   C
ATOM   2740  OE1 GLU A 298     -20.792 -33.346 -20.881  0.00  0.00      C2   O
ATOM   2741  OE2 GLU A 298     -22.625 -33.989 -19.982  0.00  0.00      C2   O
ATOM   2742  H   GLU A 298     -22.712 -29.099 -19.922  0.00  0.00      C2   H
ATOM   2743  HA  GLU A 298     -20.442 -29.711 -18.099  0.00  0.00      C2   H
ATOM   2744  HB3 GLU A 298     -19.796 -31.253 -19.515  0.00  0.00      C2   H
ATOM   2745  HB2 GLU A 298     -20.814 -30.706 -20.915  0.00  0.00      C2   H
ATOM   2746  HG3 GLU A 298     -22.825 -31.366 -19.768  0.00  0.00      C2   H
ATOM   2747  HG2 GLU A 298     -21.962 -31.928 -18.350  0.00  0.00      C2   H
ATOM   2748  N   ALA A 299     -19.741 -28.127 -20.875  0.00  0.00      C2   N
ATOM   2749  CA  ALA A 299     -18.728 -27.207 -21.538  0.00  0.00      C2   C
ATOM   2750  C   ALA A 299     -18.580 -25.870 -20.802  0.00  0.00      C2   C
ATOM   2751  O   ALA A 299     -17.437 -25.484 -20.623  0.00  0.00      C2   O
ATOM   2752  CB  ALA A 299     -19.038 -27.010 -23.027  0.00  0.00      C2   C
ATOM   2753  H   ALA A 299     -20.518 -28.447 -21.435  0.00  0.00      C2   H
ATOM   2754  HA  ALA A 299     -17.695 -27.555 -21.531  0.00  0.00      C2   H
ATOM   2755  HB1 ALA A 299     -20.121 -27.068 -23.136  0.00  0.00      C2   H
ATOM   2756  HB2 ALA A 299     -18.649 -26.055 -23.381  0.00  0.00      C2   H
ATOM   2757  HB3 ALA A 299     -18.601 -27.800 -23.639  0.00  0.00      C2   H
ATOM   2758  N   ALA A 300     -19.669 -25.125 -20.351  0.00  0.00      C2   N
ATOM   2759  CA  ALA A 300     -19.593 -23.972 -19.526  0.00  0.00      C2   C
ATOM   2760  C   ALA A 300     -18.915 -24.279 -18.165  0.00  0.00      C2   C
ATOM   2761  O   ALA A 300     -17.974 -23.554 -17.834  0.00  0.00      C2   O
ATOM   2762  CB  ALA A 300     -21.021 -23.493 -19.080  0.00  0.00      C2   C
ATOM   2763  H   ALA A 300     -20.602 -25.429 -20.590  0.00  0.00      C2   H
ATOM   2764  HA  ALA A 300     -19.307 -23.074 -20.073  0.00  0.00      C2   H
ATOM   2765  HB1 ALA A 300     -21.052 -23.061 -18.080  0.00  0.00      C2   H
ATOM   2766  HB2 ALA A 300     -21.398 -22.812 -19.843  0.00  0.00      C2   H
ATOM   2767  HB3 ALA A 300     -21.765 -24.258 -18.856  0.00  0.00      C2   H
ATOM   2768  N   ALA A 301     -19.299 -25.393 -17.477  0.00  0.00      C2   N
ATOM   2769  CA  ALA A 301     -18.779 -25.749 -16.242  0.00  0.00      C2   C
ATOM   2770  C   ALA A 301     -17.262 -26.108 -16.272  0.00  0.00      C2   C
ATOM   2771  O   ALA A 301     -16.564 -25.777 -15.301  0.00  0.00      C2   O
ATOM   2772  CB  ALA A 301     -19.539 -26.980 -15.687  0.00  0.00      C2   C
ATOM   2773  H   ALA A 301     -20.204 -25.790 -17.685  0.00  0.00      C2   H
ATOM   2774  HA  ALA A 301     -18.825 -24.908 -15.549  0.00  0.00      C2   H
ATOM   2775  HB1 ALA A 301     -19.732 -27.780 -16.401  0.00  0.00      C2   H
ATOM   2776  HB2 ALA A 301     -18.944 -27.461 -14.911  0.00  0.00      C2   H
ATOM   2777  HB3 ALA A 301     -20.466 -26.550 -15.307  0.00  0.00      C2   H
ATOM   2778  N   TYR A 302     -16.788 -26.690 -17.373  0.00  0.00      C2   N
ATOM   2779  CA  TYR A 302     -15.486 -27.140 -17.723  0.00  0.00      C2   C
ATOM   2780  C   TYR A 302     -14.663 -25.863 -17.945  0.00  0.00      C2   C
ATOM   2781  O   TYR A 302     -13.603 -25.786 -17.326  0.00  0.00      C2   O
ATOM   2782  CB  TYR A 302     -15.445 -28.127 -18.956  0.00  0.00      C2   C
ATOM   2783  CG  TYR A 302     -14.053 -28.458 -19.540  0.00  0.00      C2   C
ATOM   2784  CD1 TYR A 302     -13.468 -29.572 -19.009  0.00  0.00      C2   C
ATOM   2785  CD2 TYR A 302     -13.333 -27.695 -20.511  0.00  0.00      C2   C
ATOM   2786  CE1 TYR A 302     -12.134 -29.926 -19.430  0.00  0.00      C2   C
ATOM   2787  CE2 TYR A 302     -12.060 -27.973 -20.890  0.00  0.00      C2   C
ATOM   2788  CZ  TYR A 302     -11.447 -29.091 -20.371  0.00  0.00      C2   C
ATOM   2789  OH  TYR A 302     -10.150 -29.390 -20.633  0.00  0.00      C2   O
ATOM   2790  H   TYR A 302     -17.545 -26.996 -17.967  0.00  0.00      C2   H
ATOM   2791  HA  TYR A 302     -15.124 -27.762 -16.905  0.00  0.00      C2   H
ATOM   2792  HB3 TYR A 302     -16.041 -27.946 -19.850  0.00  0.00      C2   H
ATOM   2793  HB2 TYR A 302     -15.977 -29.009 -18.600  0.00  0.00      C2   H
ATOM   2794  HD1 TYR A 302     -13.904 -30.179 -18.230  0.00  0.00      C2   H
ATOM   2795  HD2 TYR A 302     -13.663 -26.748 -20.911  0.00  0.00      C2   H
ATOM   2796  HE1 TYR A 302     -11.562 -30.767 -19.066  0.00  0.00      C2   H
ATOM   2797  HE2 TYR A 302     -11.651 -27.377 -21.692  0.00  0.00      C2   H
ATOM   2798  HH  TYR A 302      -9.853 -30.262 -20.365  0.00  0.00      C2   H
ATOM   2799  N   ILE A 303     -15.115 -24.859 -18.697  0.00  0.00      C2   N
ATOM   2800  CA  ILE A 303     -14.532 -23.572 -18.991  0.00  0.00      C2   C
ATOM   2801  C   ILE A 303     -14.411 -22.755 -17.733  0.00  0.00      C2   C
ATOM   2802  O   ILE A 303     -13.363 -22.185 -17.461  0.00  0.00      C2   O
ATOM   2803  CB  ILE A 303     -15.326 -22.895 -20.139  0.00  0.00      C2   C
ATOM   2804  CG1 ILE A 303     -14.951 -23.397 -21.508  0.00  0.00      C2   C
ATOM   2805  CG2 ILE A 303     -15.093 -21.305 -20.103  0.00  0.00      C2   C
ATOM   2806  CD1 ILE A 303     -15.822 -22.899 -22.661  0.00  0.00      C2   C
ATOM   2807  H   ILE A 303     -15.888 -24.967 -19.338  0.00  0.00      C2   H
ATOM   2808  HA  ILE A 303     -13.510 -23.705 -19.344  0.00  0.00      C2   H
ATOM   2809  HB  ILE A 303     -16.395 -23.111 -20.140  0.00  0.00      C2   H
ATOM   2810 HG13 ILE A 303     -15.197 -24.455 -21.416  0.00  0.00      C2   H
ATOM   2811 HG12 ILE A 303     -13.908 -23.216 -21.769  0.00  0.00      C2   H
ATOM   2812 HG21 ILE A 303     -15.553 -20.715 -19.311  0.00  0.00      C2   H
ATOM   2813 HG22 ILE A 303     -14.011 -21.172 -20.117  0.00  0.00      C2   H
ATOM   2814 HG23 ILE A 303     -15.426 -20.889 -21.054  0.00  0.00      C2   H
ATOM   2815 HD11 ILE A 303     -16.351 -23.720 -23.146  0.00  0.00      C2   H
ATOM   2816 HD12 ILE A 303     -16.428 -22.015 -22.462  0.00  0.00      C2   H
ATOM   2817 HD13 ILE A 303     -15.085 -22.530 -23.374  0.00  0.00      C2   H
ATOM   2818  N   GLN A 304     -15.486 -22.816 -16.825  0.00  0.00      C2   N
ATOM   2819  CA  GLN A 304     -15.464 -22.167 -15.495  0.00  0.00      C2   C
ATOM   2820  C   GLN A 304     -14.480 -22.824 -14.519  0.00  0.00      C2   C
ATOM   2821  O   GLN A 304     -14.096 -22.183 -13.546  0.00  0.00      C2   O
ATOM   2822  CB  GLN A 304     -16.924 -22.102 -15.016  0.00  0.00      C2   C
ATOM   2823  CG  GLN A 304     -17.317 -21.777 -13.571  0.00  0.00      C2   C
ATOM   2824  CD  GLN A 304     -18.819 -21.771 -13.364  0.00  0.00      C2   C
ATOM   2825  OE1 GLN A 304     -19.525 -22.613 -13.931  0.00  0.00      C2   O
ATOM   2826  NE2 GLN A 304     -19.274 -20.825 -12.593  0.00  0.00      C2   N
ATOM   2827  H   GLN A 304     -16.363 -23.230 -17.109  0.00  0.00      C2   H
ATOM   2828  HA  GLN A 304     -15.131 -21.146 -15.683  0.00  0.00      C2   H
ATOM   2829  HB3 GLN A 304     -17.346 -23.077 -15.263  0.00  0.00      C2   H
ATOM   2830  HB2 GLN A 304     -17.444 -21.373 -15.637  0.00  0.00      C2   H
ATOM   2831  HG3 GLN A 304     -16.786 -20.902 -13.197  0.00  0.00      C2   H
ATOM   2832  HG2 GLN A 304     -16.878 -22.562 -12.955  0.00  0.00      C2   H
ATOM   2833 HE22 GLN A 304     -20.260 -20.775 -12.382  0.00  0.00      C2   H
ATOM   2834 HE21 GLN A 304     -18.695 -20.125 -12.151  0.00  0.00      C2   H
ATOM   2835  N   CYS A 305     -14.146 -24.158 -14.722  0.00  0.00      C2   N
ATOM   2836  CA  CYS A 305     -13.078 -24.888 -13.903  0.00  0.00      C2   C
ATOM   2837  C   CYS A 305     -11.664 -24.481 -14.437  0.00  0.00      C2   C
ATOM   2838  O   CYS A 305     -10.824 -24.134 -13.574  0.00  0.00      C2   O
ATOM   2839  CB  CYS A 305     -13.283 -26.432 -13.761  0.00  0.00      C2   C
ATOM   2840  SG  CYS A 305     -14.823 -26.829 -12.932  0.00  0.00      C2   S
ATOM   2841  H   CYS A 305     -14.716 -24.686 -15.368  0.00  0.00      C2   H
ATOM   2842  HA  CYS A 305     -13.190 -24.518 -12.883  0.00  0.00      C2   H
ATOM   2843  HB3 CYS A 305     -12.410 -26.761 -13.197  0.00  0.00      C2   H
ATOM   2844  HB2 CYS A 305     -13.209 -26.874 -14.755  0.00  0.00      C2   H
ATOM   2845  HG  CYS A 305     -15.584 -26.682 -14.021  0.00  0.00      C2   H
ATOM   2846  N   GLN A 306     -11.494 -24.569 -15.743  0.00  0.00      C2   N
ATOM   2847  CA  GLN A 306     -10.235 -24.242 -16.433  0.00  0.00      C2   C
ATOM   2848  C   GLN A 306      -9.786 -22.798 -16.173  0.00  0.00      C2   C
ATOM   2849  O   GLN A 306      -8.602 -22.649 -15.857  0.00  0.00      C2   O
ATOM   2850  CB  GLN A 306     -10.415 -24.438 -17.926  0.00  0.00      C2   C
ATOM   2851  CG  GLN A 306     -10.038 -25.890 -18.503  0.00  0.00      C2   C
ATOM   2852  CD  GLN A 306      -8.571 -26.165 -18.781  0.00  0.00      C2   C
ATOM   2853  OE1 GLN A 306      -7.715 -25.340 -18.398  0.00  0.00      C2   O
ATOM   2854  NE2 GLN A 306      -8.269 -27.264 -19.457  0.00  0.00      C2   N
ATOM   2855  H   GLN A 306     -12.233 -24.983 -16.294  0.00  0.00      C2   H
ATOM   2856  HA  GLN A 306      -9.517 -24.986 -16.086  0.00  0.00      C2   H
ATOM   2857  HB3 GLN A 306      -9.776 -23.708 -18.422  0.00  0.00      C2   H
ATOM   2858  HB2 GLN A 306     -11.452 -24.242 -18.201  0.00  0.00      C2   H
ATOM   2859  HG3 GLN A 306     -10.545 -26.014 -19.460  0.00  0.00      C2   H
ATOM   2860  HG2 GLN A 306     -10.507 -26.636 -17.861  0.00  0.00      C2   H
ATOM   2861 HE22 GLN A 306      -7.324 -27.617 -19.406  0.00  0.00      C2   H
ATOM   2862 HE21 GLN A 306      -8.984 -27.924 -19.728  0.00  0.00      C2   H
ATOM   2863  N   PHE A 307     -10.728 -21.786 -16.164  0.00  0.00      C2   N
ATOM   2864  CA  PHE A 307     -10.409 -20.470 -15.697  0.00  0.00      C2   C
ATOM   2865  C   PHE A 307     -10.072 -20.280 -14.204  0.00  0.00      C2   C
ATOM   2866  O   PHE A 307      -9.458 -19.238 -13.902  0.00  0.00      C2   O
ATOM   2867  CB  PHE A 307     -11.527 -19.468 -16.144  0.00  0.00      C2   C
ATOM   2868  CG  PHE A 307     -11.221 -18.655 -17.370  0.00  0.00      C2   C
ATOM   2869  CD1 PHE A 307     -10.326 -17.562 -17.375  0.00  0.00      C2   C
ATOM   2870  CD2 PHE A 307     -11.620 -19.228 -18.595  0.00  0.00      C2   C
ATOM   2871  CE1 PHE A 307     -10.022 -17.003 -18.603  0.00  0.00      C2   C
ATOM   2872  CE2 PHE A 307     -11.282 -18.635 -19.812  0.00  0.00      C2   C
ATOM   2873  CZ  PHE A 307     -10.497 -17.530 -19.801  0.00  0.00      C2   C
ATOM   2874  H   PHE A 307     -11.606 -22.008 -16.612  0.00  0.00      C2   H
ATOM   2875  HA  PHE A 307      -9.475 -20.202 -16.192  0.00  0.00      C2   H
ATOM   2876  HB3 PHE A 307     -11.571 -18.657 -15.417  0.00  0.00      C2   H
ATOM   2877  HB2 PHE A 307     -12.517 -19.922 -16.187  0.00  0.00      C2   H
ATOM   2878  HD1 PHE A 307      -9.973 -17.055 -16.489  0.00  0.00      C2   H
ATOM   2879  HD2 PHE A 307     -12.313 -20.056 -18.613  0.00  0.00      C2   H
ATOM   2880  HE1 PHE A 307      -9.322 -16.194 -18.749  0.00  0.00      C2   H
ATOM   2881  HE2 PHE A 307     -11.551 -19.106 -20.745  0.00  0.00      C2   H
ATOM   2882  HZ  PHE A 307     -10.091 -17.158 -20.730  0.00  0.00      C2   H
ATOM   2883  N   GLU A 308     -10.558 -21.138 -13.281  0.00  0.00      C2   N
ATOM   2884  CA  GLU A 308     -10.315 -20.920 -11.849  0.00  0.00      C2   C
ATOM   2885  C   GLU A 308      -8.888 -21.313 -11.467  0.00  0.00      C2   C
ATOM   2886  O   GLU A 308      -8.305 -20.587 -10.619  0.00  0.00      C2   O
ATOM   2887  CB  GLU A 308     -11.342 -21.531 -10.907  0.00  0.00      C2   C
ATOM   2888  CG  GLU A 308     -11.651 -20.805  -9.638  0.00  0.00      C2   C
ATOM   2889  CD  GLU A 308     -12.651 -21.563  -8.806  0.00  0.00      C2   C
ATOM   2890  OE1 GLU A 308     -12.217 -22.370  -7.976  0.00  0.00      C2   O
ATOM   2891  OE2 GLU A 308     -13.829 -21.513  -9.117  0.00  0.00      C2   O
ATOM   2892  H   GLU A 308     -10.967 -22.016 -13.565  0.00  0.00      C2   H
ATOM   2893  HA  GLU A 308     -10.370 -19.841 -11.701  0.00  0.00      C2   H
ATOM   2894  HB3 GLU A 308     -11.006 -22.545 -10.690  0.00  0.00      C2   H
ATOM   2895  HB2 GLU A 308     -12.283 -21.744 -11.412  0.00  0.00      C2   H
ATOM   2896  HG3 GLU A 308     -12.107 -19.861  -9.933  0.00  0.00      C2   H
ATOM   2897  HG2 GLU A 308     -10.774 -20.617  -9.018  0.00  0.00      C2   H
ATOM   2898  N   ASP A 309      -8.464 -22.410 -12.047  0.00  0.00      C2   N
ATOM   2899  CA  ASP A 309      -7.247 -23.168 -11.815  0.00  0.00      C2   C
ATOM   2900  C   ASP A 309      -6.035 -22.514 -12.447  0.00  0.00      C2   C
ATOM   2901  O   ASP A 309      -4.927 -22.985 -12.334  0.00  0.00      C2   O
ATOM   2902  CB  ASP A 309      -7.415 -24.685 -12.160  0.00  0.00      C2   C
ATOM   2903  CG  ASP A 309      -8.287 -25.545 -11.245  0.00  0.00      C2   C
ATOM   2904  OD1 ASP A 309      -8.778 -25.053 -10.224  0.00  0.00      C2   O
ATOM   2905  OD2 ASP A 309      -8.437 -26.755 -11.447  0.00  0.00      C2   O
ATOM   2906  H   ASP A 309      -9.118 -22.787 -12.718  0.00  0.00      C2   H
ATOM   2907  HA  ASP A 309      -7.173 -23.049 -10.734  0.00  0.00      C2   H
ATOM   2908  HB3 ASP A 309      -6.436 -25.163 -12.183  0.00  0.00      C2   H
ATOM   2909  HB2 ASP A 309      -7.957 -24.730 -13.105  0.00  0.00      C2   H
ATOM   2910  N   LEU A 310      -6.210 -21.302 -13.080  0.00  0.00      C2   N
ATOM   2911  CA  LEU A 310      -5.196 -20.345 -13.510  0.00  0.00      C2   C
ATOM   2912  C   LEU A 310      -4.620 -19.647 -12.267  0.00  0.00      C2   C
ATOM   2913  O   LEU A 310      -3.424 -19.279 -12.256  0.00  0.00      C2   O
ATOM   2914  CB  LEU A 310      -5.782 -19.259 -14.492  0.00  0.00      C2   C
ATOM   2915  CG  LEU A 310      -5.792 -19.682 -15.952  0.00  0.00      C2   C
ATOM   2916  CD1 LEU A 310      -6.913 -19.034 -16.723  0.00  0.00      C2   C
ATOM   2917  CD2 LEU A 310      -4.416 -19.417 -16.693  0.00  0.00      C2   C
ATOM   2918  H   LEU A 310      -7.180 -21.073 -13.243  0.00  0.00      C2   H
ATOM   2919  HA  LEU A 310      -4.453 -20.950 -14.030  0.00  0.00      C2   H
ATOM   2920  HB3 LEU A 310      -5.306 -18.303 -14.276  0.00  0.00      C2   H
ATOM   2921  HB2 LEU A 310      -6.796 -19.282 -14.095  0.00  0.00      C2   H
ATOM   2922  HG  LEU A 310      -5.985 -20.753 -16.012  0.00  0.00      C2   H
ATOM   2923 HD11 LEU A 310      -6.563 -18.203 -17.335  0.00  0.00      C2   H
ATOM   2924 HD12 LEU A 310      -7.279 -19.714 -17.492  0.00  0.00      C2   H
ATOM   2925 HD13 LEU A 310      -7.779 -18.770 -16.117  0.00  0.00      C2   H
ATOM   2926 HD21 LEU A 310      -3.732 -18.977 -15.968  0.00  0.00      C2   H
ATOM   2927 HD22 LEU A 310      -3.965 -20.371 -16.967  0.00  0.00      C2   H
ATOM   2928 HD23 LEU A 310      -4.486 -18.743 -17.547  0.00  0.00      C2   H
ATOM   2929  N   ASN A 311      -5.432 -19.553 -11.184  0.00  0.00      C2   N
ATOM   2930  CA  ASN A 311      -5.127 -18.919  -9.888  0.00  0.00      C2   C
ATOM   2931  C   ASN A 311      -4.347 -19.947  -9.118  0.00  0.00      C2   C
ATOM   2932  O   ASN A 311      -4.962 -20.943  -8.765  0.00  0.00      C2   O
ATOM   2933  CB  ASN A 311      -6.458 -18.479  -9.165  0.00  0.00      C2   C
ATOM   2934  CG  ASN A 311      -6.417 -17.840  -7.773  0.00  0.00      C2   C
ATOM   2935  OD1 ASN A 311      -5.317 -17.649  -7.175  0.00  0.00      C2   O
ATOM   2936  ND2 ASN A 311      -7.539 -17.601  -7.151  0.00  0.00      C2   N
ATOM   2937  H   ASN A 311      -6.352 -19.966 -11.250  0.00  0.00      C2   H
ATOM   2938  HA  ASN A 311      -4.553 -18.005 -10.039  0.00  0.00      C2   H
ATOM   2939  HB3 ASN A 311      -7.046 -19.378  -8.978  0.00  0.00      C2   H
ATOM   2940  HB2 ASN A 311      -7.040 -17.769  -9.752  0.00  0.00      C2   H
ATOM   2941 HD22 ASN A 311      -7.617 -17.146  -6.252  0.00  0.00      C2   H
ATOM   2942 HD21 ASN A 311      -8.363 -18.026  -7.551  0.00  0.00      C2   H
ATOM   2943  N   LYS A 312      -3.035 -19.811  -8.936  0.00  0.00      C2   N
ATOM   2944  CA  LYS A 312      -2.196 -20.700  -8.137  0.00  0.00      C2   C
ATOM   2945  C   LYS A 312      -2.602 -20.667  -6.614  0.00  0.00      C2   C
ATOM   2946  O   LYS A 312      -2.716 -21.686  -5.961  0.00  0.00      C2   O
ATOM   2947  CB  LYS A 312      -0.653 -20.477  -8.273  0.00  0.00      C2   C
ATOM   2948  CG  LYS A 312      -0.151 -20.298  -9.729  0.00  0.00      C2   C
ATOM   2949  CD  LYS A 312      -0.644 -21.457 -10.674  0.00  0.00      C2   C
ATOM   2950  CE  LYS A 312      -0.239 -21.382 -12.175  0.00  0.00      C2   C
ATOM   2951  NZ  LYS A 312      -0.454 -22.678 -12.891  0.00  0.00      C2   N
ATOM   2952  H   LYS A 312      -2.577 -18.995  -9.315  0.00  0.00      C2   H
ATOM   2953  HA  LYS A 312      -2.470 -21.648  -8.600  0.00  0.00      C2   H
ATOM   2954  HB3 LYS A 312      -0.056 -21.281  -7.841  0.00  0.00      C2   H
ATOM   2955  HB2 LYS A 312      -0.277 -19.612  -7.726  0.00  0.00      C2   H
ATOM   2956  HG3 LYS A 312       0.929 -20.325  -9.584  0.00  0.00      C2   H
ATOM   2957  HG2 LYS A 312      -0.462 -19.287  -9.993  0.00  0.00      C2   H
ATOM   2958  HD3 LYS A 312      -1.733 -21.465 -10.630  0.00  0.00      C2   H
ATOM   2959  HD2 LYS A 312      -0.351 -22.359 -10.136  0.00  0.00      C2   H
ATOM   2960  HE3 LYS A 312       0.820 -21.199 -12.357  0.00  0.00      C2   H
ATOM   2961  HE2 LYS A 312      -0.826 -20.695 -12.785  0.00  0.00      C2   H
ATOM   2962  HZ1 LYS A 312       0.222 -22.801 -13.632  0.00  0.00      C2   H
ATOM   2963  HZ2 LYS A 312      -0.088 -23.441 -12.340  0.00  0.00      C2   H
ATOM   2964  HZ3 LYS A 312      -1.406 -22.816 -13.197  0.00  0.00      C2   H
ATOM   2965  N   ARG A 313      -2.599 -19.463  -6.003  0.00  0.00      C2   N
ATOM   2966  CA  ARG A 313      -2.633 -19.208  -4.551  0.00  0.00      C2   C
ATOM   2967  C   ARG A 313      -4.063 -18.854  -4.086  0.00  0.00      C2   C
ATOM   2968  O   ARG A 313      -4.171 -17.706  -3.611  0.00  0.00      C2   O
ATOM   2969  CB  ARG A 313      -1.494 -18.220  -4.144  0.00  0.00      C2   C
ATOM   2970  CG  ARG A 313      -0.063 -18.914  -4.039  0.00  0.00      C2   C
ATOM   2971  CD  ARG A 313       0.931 -17.824  -3.528  0.00  0.00      C2   C
ATOM   2972  NE  ARG A 313       0.656 -17.351  -2.144  0.00  0.00      C2   N
ATOM   2973  CZ  ARG A 313       1.089 -16.184  -1.622  0.00  0.00      C2   C
ATOM   2974  NH1 ARG A 313       2.001 -15.398  -2.287  0.00  0.00      C2   N
ATOM   2975  NH2 ARG A 313       0.752 -15.841  -0.400  0.00  0.00      C2   N
ATOM   2976  H   ARG A 313      -2.644 -18.734  -6.700  0.00  0.00      C2   H
ATOM   2977  HA  ARG A 313      -2.511 -20.106  -3.946  0.00  0.00      C2   H
ATOM   2978  HB3 ARG A 313      -1.729 -17.798  -3.167  0.00  0.00      C2   H
ATOM   2979  HB2 ARG A 313      -1.494 -17.318  -4.756  0.00  0.00      C2   H
ATOM   2980  HG3 ARG A 313       0.252 -19.288  -5.013  0.00  0.00      C2   H
ATOM   2981  HG2 ARG A 313      -0.081 -19.771  -3.365  0.00  0.00      C2   H
ATOM   2982  HD3 ARG A 313       0.865 -16.931  -4.150  0.00  0.00      C2   H
ATOM   2983  HD2 ARG A 313       1.935 -18.235  -3.632  0.00  0.00      C2   H
ATOM   2984  HE  ARG A 313       0.182 -17.967  -1.500  0.00  0.00      C2   H
ATOM   2985 HH12 ARG A 313       2.472 -14.558  -1.982  0.00  0.00      C2   H
ATOM   2986 HH11 ARG A 313       2.201 -15.724  -3.221  0.00  0.00      C2   H
ATOM   2987 HH22 ARG A 313       1.014 -14.908  -0.115  0.00  0.00      C2   H
ATOM   2988 HH21 ARG A 313       0.014 -16.253   0.153  0.00  0.00      C2   H
ATOM   2989  N   LYS A 314      -4.986 -19.721  -4.516  0.00  0.00      C2   N
ATOM   2990  CA  LYS A 314      -6.377 -19.584  -4.129  0.00  0.00      C2   C
ATOM   2991  C   LYS A 314      -6.680 -19.049  -2.730  0.00  0.00      C2   C
ATOM   2992  O   LYS A 314      -7.741 -18.405  -2.561  0.00  0.00      C2   O
ATOM   2993  CB  LYS A 314      -7.199 -20.833  -4.482  0.00  0.00      C2   C
ATOM   2994  CG  LYS A 314      -7.391 -21.141  -5.941  0.00  0.00      C2   C
ATOM   2995  CD  LYS A 314      -8.517 -22.153  -6.342  0.00  0.00      C2   C
ATOM   2996  CE  LYS A 314      -8.369 -22.724  -7.727  0.00  0.00      C2   C
ATOM   2997  NZ  LYS A 314      -9.480 -23.733  -8.041  0.00  0.00      C2   N
ATOM   2998  H   LYS A 314      -4.765 -20.525  -5.086  0.00  0.00      C2   H
ATOM   2999  HA  LYS A 314      -6.823 -18.806  -4.747  0.00  0.00      C2   H
ATOM   3000  HB3 LYS A 314      -8.189 -20.771  -4.030  0.00  0.00      C2   H
ATOM   3001  HB2 LYS A 314      -6.771 -21.742  -4.057  0.00  0.00      C2   H
ATOM   3002  HG3 LYS A 314      -6.409 -21.561  -6.158  0.00  0.00      C2   H
ATOM   3003  HG2 LYS A 314      -7.619 -20.253  -6.531  0.00  0.00      C2   H
ATOM   3004  HD3 LYS A 314      -9.420 -21.555  -6.219  0.00  0.00      C2   H
ATOM   3005  HD2 LYS A 314      -8.596 -22.998  -5.658  0.00  0.00      C2   H
ATOM   3006  HE3 LYS A 314      -7.467 -23.330  -7.811  0.00  0.00      C2   H
ATOM   3007  HE2 LYS A 314      -8.312 -21.972  -8.515  0.00  0.00      C2   H
ATOM   3008  HZ1 LYS A 314      -9.528 -24.545  -7.443  0.00  0.00      C2   H
ATOM   3009  HZ2 LYS A 314     -10.399 -23.363  -8.237  0.00  0.00      C2   H
ATOM   3010  HZ3 LYS A 314      -9.257 -24.172  -8.923  0.00  0.00      C2   H
ATOM   3011  N   ASP A 315      -5.901 -19.369  -1.682  0.00  0.00      C2   N
ATOM   3012  CA  ASP A 315      -6.065 -18.906  -0.308  0.00  0.00      C2   C
ATOM   3013  C   ASP A 315      -5.986 -17.363  -0.153  0.00  0.00      C2   C
ATOM   3014  O   ASP A 315      -6.333 -16.885   0.885  0.00  0.00      C2   O
ATOM   3015  CB  ASP A 315      -5.128 -19.614   0.753  0.00  0.00      C2   C
ATOM   3016  CG  ASP A 315      -3.686 -19.504   0.441  0.00  0.00      C2   C
ATOM   3017  OD1 ASP A 315      -3.202 -20.363  -0.314  0.00  0.00      C2   O
ATOM   3018  OD2 ASP A 315      -3.037 -18.567   0.899  0.00  0.00      C2   O
ATOM   3019  H   ASP A 315      -5.088 -19.966  -1.731  0.00  0.00      C2   H
ATOM   3020  HA  ASP A 315      -7.071 -19.088   0.070  0.00  0.00      C2   H
ATOM   3021  HB3 ASP A 315      -5.308 -20.685   0.837  0.00  0.00      C2   H
ATOM   3022  HB2 ASP A 315      -5.312 -19.122   1.708  0.00  0.00      C2   H
ATOM   3023  N   THR A 316      -5.436 -16.679  -1.137  0.00  0.00      C2   N
ATOM   3024  CA  THR A 316      -5.103 -15.265  -1.153  0.00  0.00      C2   C
ATOM   3025  C   THR A 316      -6.076 -14.459  -1.978  0.00  0.00      C2   C
ATOM   3026  O   THR A 316      -6.185 -13.283  -1.732  0.00  0.00      C2   O
ATOM   3027  CB  THR A 316      -3.718 -14.923  -1.667  0.00  0.00      C2   C
ATOM   3028  OG1 THR A 316      -2.840 -16.086  -1.568  0.00  0.00      C2   O
ATOM   3029  CG2 THR A 316      -2.943 -13.746  -0.900  0.00  0.00      C2   C
ATOM   3030  H   THR A 316      -5.298 -17.156  -2.017  0.00  0.00      C2   H
ATOM   3031  HA  THR A 316      -5.082 -14.948  -0.110  0.00  0.00      C2   H
ATOM   3032  HB  THR A 316      -3.709 -14.715  -2.737  0.00  0.00      C2   H
ATOM   3033  HG1 THR A 316      -3.158 -16.751  -2.183  0.00  0.00      C2   H
ATOM   3034 HG21 THR A 316      -3.430 -12.772  -0.950  0.00  0.00      C2   H
ATOM   3035 HG22 THR A 316      -2.927 -13.933   0.174  0.00  0.00      C2   H
ATOM   3036 HG23 THR A 316      -1.962 -13.571  -1.343  0.00  0.00      C2   H
ATOM   3037  N   LYS A 317      -6.858 -14.994  -2.934  0.00  0.00      C2   N
ATOM   3038  CA  LYS A 317      -7.767 -14.252  -3.765  0.00  0.00      C2   C
ATOM   3039  C   LYS A 317      -8.832 -15.204  -4.297  0.00  0.00      C2   C
ATOM   3040  O   LYS A 317      -8.454 -16.357  -4.567  0.00  0.00      C2   O
ATOM   3041  CB  LYS A 317      -7.045 -13.384  -4.921  0.00  0.00      C2   C
ATOM   3042  CG  LYS A 317      -6.458 -14.221  -6.074  0.00  0.00      C2   C
ATOM   3043  CD  LYS A 317      -6.012 -13.308  -7.257  0.00  0.00      C2   C
ATOM   3044  CE  LYS A 317      -4.850 -12.356  -7.048  0.00  0.00      C2   C
ATOM   3045  NZ  LYS A 317      -3.581 -13.020  -6.875  0.00  0.00      C2   N
ATOM   3046  H   LYS A 317      -6.963 -15.964  -3.196  0.00  0.00      C2   H
ATOM   3047  HA  LYS A 317      -8.307 -13.643  -3.039  0.00  0.00      C2   H
ATOM   3048  HB3 LYS A 317      -6.329 -12.670  -4.514  0.00  0.00      C2   H
ATOM   3049  HB2 LYS A 317      -7.838 -12.801  -5.389  0.00  0.00      C2   H
ATOM   3050  HG3 LYS A 317      -7.164 -14.964  -6.446  0.00  0.00      C2   H
ATOM   3051  HG2 LYS A 317      -5.594 -14.780  -5.715  0.00  0.00      C2   H
ATOM   3052  HD3 LYS A 317      -6.892 -12.728  -7.535  0.00  0.00      C2   H
ATOM   3053  HD2 LYS A 317      -5.885 -14.032  -8.062  0.00  0.00      C2   H
ATOM   3054  HE3 LYS A 317      -4.842 -11.799  -6.111  0.00  0.00      C2   H
ATOM   3055  HE2 LYS A 317      -4.738 -11.749  -7.946  0.00  0.00      C2   H
ATOM   3056  HZ1 LYS A 317      -3.618 -13.839  -6.285  0.00  0.00      C2   H
ATOM   3057  HZ2 LYS A 317      -3.253 -13.438  -7.734  0.00  0.00      C2   H
ATOM   3058  HZ3 LYS A 317      -2.853 -12.424  -6.507  0.00  0.00      C2   H
ATOM   3059  N   GLU A 318     -10.039 -14.692  -4.706  0.00  0.00      C2   N
ATOM   3060  CA  GLU A 318     -11.012 -15.447  -5.448  0.00  0.00      C2   C
ATOM   3061  C   GLU A 318     -11.287 -14.880  -6.915  0.00  0.00      C2   C
ATOM   3062  O   GLU A 318     -10.943 -13.726  -7.142  0.00  0.00      C2   O
ATOM   3063  CB  GLU A 318     -12.319 -15.470  -4.602  0.00  0.00      C2   C
ATOM   3064  CG  GLU A 318     -12.205 -16.416  -3.416  0.00  0.00      C2   C
ATOM   3065  CD  GLU A 318     -13.314 -16.227  -2.340  0.00  0.00      C2   C
ATOM   3066  OE1 GLU A 318     -14.377 -16.844  -2.298  0.00  0.00      C2   O
ATOM   3067  OE2 GLU A 318     -12.927 -15.521  -1.411  0.00  0.00      C2   O
ATOM   3068  H   GLU A 318     -10.239 -13.702  -4.674  0.00  0.00      C2   H
ATOM   3069  HA  GLU A 318     -10.802 -16.507  -5.587  0.00  0.00      C2   H
ATOM   3070  HB3 GLU A 318     -13.090 -15.906  -5.237  0.00  0.00      C2   H
ATOM   3071  HB2 GLU A 318     -12.696 -14.492  -4.305  0.00  0.00      C2   H
ATOM   3072  HG3 GLU A 318     -11.257 -16.523  -2.887  0.00  0.00      C2   H
ATOM   3073  HG2 GLU A 318     -12.317 -17.419  -3.828  0.00  0.00      C2   H
ATOM   3074  N   ILE A 319     -11.905 -15.753  -7.726  0.00  0.00      C2   N
ATOM   3075  CA  ILE A 319     -12.262 -15.600  -9.121  0.00  0.00      C2   C
ATOM   3076  C   ILE A 319     -13.832 -15.702  -8.964  0.00  0.00      C2   C
ATOM   3077  O   ILE A 319     -14.393 -16.802  -8.749  0.00  0.00      C2   O
ATOM   3078  CB  ILE A 319     -11.670 -16.666 -10.091  0.00  0.00      C2   C
ATOM   3079  CG1 ILE A 319     -10.153 -16.923  -9.832  0.00  0.00      C2   C
ATOM   3080  CG2 ILE A 319     -12.091 -16.506 -11.593  0.00  0.00      C2   C
ATOM   3081  CD1 ILE A 319      -9.155 -15.711  -9.830  0.00  0.00      C2   C
ATOM   3082  H   ILE A 319     -12.327 -16.564  -7.296  0.00  0.00      C2   H
ATOM   3083  HA  ILE A 319     -11.903 -14.604  -9.380  0.00  0.00      C2   H
ATOM   3084  HB  ILE A 319     -12.195 -17.586  -9.832  0.00  0.00      C2   H
ATOM   3085 HG13 ILE A 319      -9.811 -17.603 -10.612  0.00  0.00      C2   H
ATOM   3086 HG12 ILE A 319     -10.123 -17.485  -8.898  0.00  0.00      C2   H
ATOM   3087 HG21 ILE A 319     -11.562 -17.300 -12.119  0.00  0.00      C2   H
ATOM   3088 HG22 ILE A 319     -13.165 -16.634 -11.726  0.00  0.00      C2   H
ATOM   3089 HG23 ILE A 319     -11.859 -15.532 -12.025  0.00  0.00      C2   H
ATOM   3090 HD11 ILE A 319      -9.244 -15.204  -8.869  0.00  0.00      C2   H
ATOM   3091 HD12 ILE A 319      -8.099 -15.974  -9.883  0.00  0.00      C2   H
ATOM   3092 HD13 ILE A 319      -9.400 -14.940 -10.561  0.00  0.00      C2   H
ATOM   3093  N   TYR A 320     -14.591 -14.607  -9.107  0.00  0.00      C2   N
ATOM   3094  CA  TYR A 320     -15.987 -14.552  -9.074  0.00  0.00      C2   C
ATOM   3095  C   TYR A 320     -16.507 -14.800 -10.506  0.00  0.00      C2   C
ATOM   3096  O   TYR A 320     -16.164 -13.951 -11.331  0.00  0.00      C2   O
ATOM   3097  CB  TYR A 320     -16.483 -13.274  -8.472  0.00  0.00      C2   C
ATOM   3098  CG  TYR A 320     -16.228 -12.965  -6.994  0.00  0.00      C2   C
ATOM   3099  CD1 TYR A 320     -14.915 -12.738  -6.479  0.00  0.00      C2   C
ATOM   3100  CD2 TYR A 320     -17.348 -13.010  -6.080  0.00  0.00      C2   C
ATOM   3101  CE1 TYR A 320     -14.763 -12.640  -5.061  0.00  0.00      C2   C
ATOM   3102  CE2 TYR A 320     -17.149 -12.846  -4.693  0.00  0.00      C2   C
ATOM   3103  CZ  TYR A 320     -15.852 -12.640  -4.193  0.00  0.00      C2   C
ATOM   3104  OH  TYR A 320     -15.532 -12.663  -2.781  0.00  0.00      C2   O
ATOM   3105  H   TYR A 320     -14.112 -13.719  -9.069  0.00  0.00      C2   H
ATOM   3106  HA  TYR A 320     -16.414 -15.383  -8.513  0.00  0.00      C2   H
ATOM   3107  HB3 TYR A 320     -17.541 -13.168  -8.709  0.00  0.00      C2   H
ATOM   3108  HB2 TYR A 320     -16.045 -12.449  -9.032  0.00  0.00      C2   H
ATOM   3109  HD1 TYR A 320     -14.016 -12.651  -7.071  0.00  0.00      C2   H
ATOM   3110  HD2 TYR A 320     -18.361 -13.103  -6.442  0.00  0.00      C2   H
ATOM   3111  HE1 TYR A 320     -13.744 -12.459  -4.753  0.00  0.00      C2   H
ATOM   3112  HE2 TYR A 320     -18.012 -13.020  -4.067  0.00  0.00      C2   H
ATOM   3113  HH  TYR A 320     -16.319 -12.794  -2.247  0.00  0.00      C2   H
ATOM   3114  N   THR A 321     -17.298 -15.863 -10.785  0.00  0.00      C2   N
ATOM   3115  CA  THR A 321     -17.744 -16.286 -12.110  0.00  0.00      C2   C
ATOM   3116  C   THR A 321     -19.245 -16.049 -12.229  0.00  0.00      C2   C
ATOM   3117  O   THR A 321     -20.044 -16.815 -11.580  0.00  0.00      C2   O
ATOM   3118  CB  THR A 321     -17.438 -17.836 -12.325  0.00  0.00      C2   C
ATOM   3119  OG1 THR A 321     -18.108 -18.605 -11.346  0.00  0.00      C2   O
ATOM   3120  CG2 THR A 321     -16.019 -18.143 -12.349  0.00  0.00      C2   C
ATOM   3121  H   THR A 321     -17.698 -16.393 -10.024  0.00  0.00      C2   H
ATOM   3122  HA  THR A 321     -17.269 -15.766 -12.942  0.00  0.00      C2   H
ATOM   3123  HB  THR A 321     -17.837 -18.136 -13.295  0.00  0.00      C2   H
ATOM   3124  HG1 THR A 321     -18.883 -18.154 -11.004  0.00  0.00      C2   H
ATOM   3125 HG21 THR A 321     -15.653 -17.613 -13.228  0.00  0.00      C2   H
ATOM   3126 HG22 THR A 321     -15.382 -17.774 -11.545  0.00  0.00      C2   H
ATOM   3127 HG23 THR A 321     -15.833 -19.209 -12.484  0.00  0.00      C2   H
ATOM   3128  N   HIE A 322     -19.628 -15.112 -13.108  0.00  0.00      C2   N
ATOM   3129  CA  HIE A 322     -21.007 -14.789 -13.430  0.00  0.00      C2   C
ATOM   3130  C   HIE A 322     -21.130 -15.010 -14.938  0.00  0.00      C2   C
ATOM   3131  O   HIE A 322     -20.285 -14.535 -15.702  0.00  0.00      C2   O
ATOM   3132  CB  HIE A 322     -21.205 -13.286 -13.160  0.00  0.00      C2   C
ATOM   3133  CG  HIE A 322     -22.559 -12.784 -13.564  0.00  0.00      C2   C
ATOM   3134  ND1 HIE A 322     -23.759 -13.132 -12.962  0.00  0.00      C2   N
ATOM   3135  CD2 HIE A 322     -22.728 -11.817 -14.502  0.00  0.00      C2   C
ATOM   3136  CE1 HIE A 322     -24.632 -12.411 -13.622  0.00  0.00      C2   C
ATOM   3137  NE2 HIE A 322     -24.096 -11.559 -14.459  0.00  0.00      C2   N
ATOM   3138  H   HIE A 322     -18.949 -14.757 -13.765  0.00  0.00      C2   H
ATOM   3139  HA  HIE A 322     -21.703 -15.406 -12.861  0.00  0.00      C2   H
ATOM   3140  HB3 HIE A 322     -20.435 -12.691 -13.650  0.00  0.00      C2   H
ATOM   3141  HB2 HIE A 322     -21.178 -13.180 -12.076  0.00  0.00      C2   H
ATOM   3142  HD2 HIE A 322     -22.055 -11.213 -15.092  0.00  0.00      C2   H
ATOM   3143  HE1 HIE A 322     -25.704 -12.367 -13.501  0.00  0.00      C2   H
ATOM   3144  HE2 HIE A 322     -24.584 -10.908 -15.057  0.00  0.00      C2   H
ATOM   3145  N   PHE A 323     -22.220 -15.726 -15.318  0.00  0.00      C2   N
ATOM   3146  CA  PHE A 323     -22.638 -15.765 -16.696  0.00  0.00      C2   C
ATOM   3147  C   PHE A 323     -23.428 -14.546 -17.052  0.00  0.00      C2   C
ATOM   3148  O   PHE A 323     -24.464 -14.271 -16.437  0.00  0.00      C2   O
ATOM   3149  CB  PHE A 323     -23.407 -17.048 -16.935  0.00  0.00      C2   C
ATOM   3150  CG  PHE A 323     -22.610 -18.370 -16.821  0.00  0.00      C2   C
ATOM   3151  CD1 PHE A 323     -22.096 -18.983 -17.972  0.00  0.00      C2   C
ATOM   3152  CD2 PHE A 323     -22.258 -18.829 -15.491  0.00  0.00      C2   C
ATOM   3153  CE1 PHE A 323     -21.347 -20.143 -17.774  0.00  0.00      C2   C
ATOM   3154  CE2 PHE A 323     -21.578 -20.059 -15.358  0.00  0.00      C2   C
ATOM   3155  CZ  PHE A 323     -21.028 -20.677 -16.505  0.00  0.00      C2   C
ATOM   3156  H   PHE A 323     -22.915 -15.974 -14.628  0.00  0.00      C2   H
ATOM   3157  HA  PHE A 323     -21.809 -15.699 -17.401  0.00  0.00      C2   H
ATOM   3158  HB3 PHE A 323     -23.872 -16.909 -17.910  0.00  0.00      C2   H
ATOM   3159  HB2 PHE A 323     -24.172 -17.149 -16.165  0.00  0.00      C2   H
ATOM   3160  HD1 PHE A 323     -22.421 -18.687 -18.958  0.00  0.00      C2   H
ATOM   3161  HD2 PHE A 323     -22.498 -18.303 -14.578  0.00  0.00      C2   H
ATOM   3162  HE1 PHE A 323     -21.091 -20.737 -18.639  0.00  0.00      C2   H
ATOM   3163  HE2 PHE A 323     -21.200 -20.256 -14.366  0.00  0.00      C2   H
ATOM   3164  HZ  PHE A 323     -20.409 -21.563 -16.501  0.00  0.00      C2   H
ATOM   3165  N   THR A 324     -22.908 -13.725 -17.950  0.00  0.00      C2   N
ATOM   3166  CA  THR A 324     -23.434 -12.359 -18.295  0.00  0.00      C2   C
ATOM   3167  C   THR A 324     -24.778 -12.388 -18.965  0.00  0.00      C2   C
ATOM   3168  O   THR A 324     -25.101 -13.286 -19.809  0.00  0.00      C2   O
ATOM   3169  CB  THR A 324     -22.438 -11.685 -19.237  0.00  0.00      C2   C
ATOM   3170  OG1 THR A 324     -21.133 -11.737 -18.768  0.00  0.00      C2   O
ATOM   3171  CG2 THR A 324     -22.753 -10.178 -19.435  0.00  0.00      C2   C
ATOM   3172  H   THR A 324     -22.096 -13.951 -18.508  0.00  0.00      C2   H
ATOM   3173  HA  THR A 324     -23.465 -11.789 -17.366  0.00  0.00      C2   H
ATOM   3174  HB  THR A 324     -22.523 -12.071 -20.253  0.00  0.00      C2   H
ATOM   3175  HG1 THR A 324     -20.560 -11.202 -19.322  0.00  0.00      C2   H
ATOM   3176 HG21 THR A 324     -23.699 -10.022 -19.954  0.00  0.00      C2   H
ATOM   3177 HG22 THR A 324     -22.909  -9.660 -18.489  0.00  0.00      C2   H
ATOM   3178 HG23 THR A 324     -21.990  -9.668 -20.023  0.00  0.00      C2   H
ATOM   3179  N   CYS A 325     -25.698 -11.684 -18.323  0.00  0.00      C2   N
ATOM   3180  CA  CYS A 325     -27.137 -11.600 -18.557  0.00  0.00      C2   C
ATOM   3181  C   CYS A 325     -27.455 -10.625 -19.699  0.00  0.00      C2   C
ATOM   3182  O   CYS A 325     -26.674  -9.737 -19.966  0.00  0.00      C2   O
ATOM   3183  CB  CYS A 325     -27.807 -11.113 -17.309  0.00  0.00      C2   C
ATOM   3184  SG  CYS A 325     -27.749 -12.416 -16.052  0.00  0.00      C2   S
ATOM   3185  H   CYS A 325     -25.553 -11.206 -17.445  0.00  0.00      C2   H
ATOM   3186  HA  CYS A 325     -27.515 -12.593 -18.800  0.00  0.00      C2   H
ATOM   3187  HB3 CYS A 325     -28.851 -10.948 -17.575  0.00  0.00      C2   H
ATOM   3188  HB2 CYS A 325     -27.363 -10.190 -16.937  0.00  0.00      C2   H
ATOM   3189  HG  CYS A 325     -26.424 -12.265 -15.976  0.00  0.00      C2   H
ATOM   3190  N   ALA A 326     -28.557 -10.933 -20.354  0.00  0.00      C2   N
ATOM   3191  CA  ALA A 326     -29.134 -10.028 -21.337  0.00  0.00      C2   C
ATOM   3192  C   ALA A 326     -30.169  -9.112 -20.637  0.00  0.00      C2   C
ATOM   3193  O   ALA A 326     -30.563  -8.081 -21.210  0.00  0.00      C2   O
ATOM   3194  CB  ALA A 326     -29.959 -10.833 -22.340  0.00  0.00      C2   C
ATOM   3195  H   ALA A 326     -28.995 -11.843 -20.330  0.00  0.00      C2   H
ATOM   3196  HA  ALA A 326     -28.384  -9.396 -21.813  0.00  0.00      C2   H
ATOM   3197  HB1 ALA A 326     -29.435 -11.691 -22.762  0.00  0.00      C2   H
ATOM   3198  HB2 ALA A 326     -30.971 -11.186 -22.140  0.00  0.00      C2   H
ATOM   3199  HB3 ALA A 326     -30.231 -10.216 -23.196  0.00  0.00      C2   H
ATOM   3200  N   THR A 327     -30.646  -9.468 -19.456  0.00  0.00      C2   N
ATOM   3201  CA  THR A 327     -31.630  -8.707 -18.740  0.00  0.00      C2   C
ATOM   3202  C   THR A 327     -30.978  -7.437 -18.039  0.00  0.00      C2   C
ATOM   3203  O   THR A 327     -29.827  -7.537 -17.533  0.00  0.00      C2   O
ATOM   3204  CB  THR A 327     -32.213  -9.743 -17.745  0.00  0.00      C2   C
ATOM   3205  OG1 THR A 327     -31.260 -10.346 -16.871  0.00  0.00      C2   O
ATOM   3206  CG2 THR A 327     -33.008 -10.866 -18.421  0.00  0.00      C2   C
ATOM   3207  H   THR A 327     -30.372 -10.391 -19.151  0.00  0.00      C2   H
ATOM   3208  HA  THR A 327     -32.504  -8.411 -19.320  0.00  0.00      C2   H
ATOM   3209  HB  THR A 327     -32.835  -9.203 -17.031  0.00  0.00      C2   H
ATOM   3210  HG1 THR A 327     -31.045  -9.642 -16.254  0.00  0.00      C2   H
ATOM   3211 HG21 THR A 327     -33.678 -10.400 -19.143  0.00  0.00      C2   H
ATOM   3212 HG22 THR A 327     -32.363 -11.522 -19.006  0.00  0.00      C2   H
ATOM   3213 HG23 THR A 327     -33.686 -11.442 -17.792  0.00  0.00      C2   H
ATOM   3214  N   ASP A 328     -31.794  -6.425 -17.946  0.00  0.00      C2   N
ATOM   3215  CA  ASP A 328     -31.511  -5.188 -17.154  0.00  0.00      C2   C
ATOM   3216  C   ASP A 328     -31.365  -5.570 -15.667  0.00  0.00      C2   C
ATOM   3217  O   ASP A 328     -32.010  -6.496 -15.237  0.00  0.00      C2   O
ATOM   3218  CB  ASP A 328     -32.410  -4.006 -17.270  0.00  0.00      C2   C
ATOM   3219  CG  ASP A 328     -33.878  -4.229 -17.108  0.00  0.00      C2   C
ATOM   3220  OD1 ASP A 328     -34.469  -4.863 -18.018  0.00  0.00      C2   O
ATOM   3221  OD2 ASP A 328     -34.510  -3.815 -16.119  0.00  0.00      C2   O
ATOM   3222  H   ASP A 328     -32.705  -6.376 -18.379  0.00  0.00      C2   H
ATOM   3223  HA  ASP A 328     -30.556  -4.818 -17.527  0.00  0.00      C2   H
ATOM   3224  HB3 ASP A 328     -32.216  -3.484 -18.206  0.00  0.00      C2   H
ATOM   3225  HB2 ASP A 328     -32.198  -3.292 -16.474  0.00  0.00      C2   H
ATOM   3226  N   THR A 329     -30.627  -4.855 -14.819  0.00  0.00      C2   N
ATOM   3227  CA  THR A 329     -30.326  -4.963 -13.406  0.00  0.00      C2   C
ATOM   3228  C   THR A 329     -29.646  -6.202 -12.791  0.00  0.00      C2   C
ATOM   3229  O   THR A 329     -28.923  -6.096 -11.819  0.00  0.00      C2   O
ATOM   3230  CB  THR A 329     -31.620  -4.675 -12.561  0.00  0.00      C2   C
ATOM   3231  OG1 THR A 329     -32.326  -3.588 -13.105  0.00  0.00      C2   O
ATOM   3232  CG2 THR A 329     -31.480  -4.336 -11.137  0.00  0.00      C2   C
ATOM   3233  H   THR A 329     -30.088  -4.127 -15.264  0.00  0.00      C2   H
ATOM   3234  HA  THR A 329     -29.811  -4.009 -13.295  0.00  0.00      C2   H
ATOM   3235  HB  THR A 329     -32.277  -5.540 -12.658  0.00  0.00      C2   H
ATOM   3236  HG1 THR A 329     -32.459  -3.765 -14.039  0.00  0.00      C2   H
ATOM   3237 HG21 THR A 329     -30.470  -3.931 -11.063  0.00  0.00      C2   H
ATOM   3238 HG22 THR A 329     -32.270  -3.753 -10.663  0.00  0.00      C2   H
ATOM   3239 HG23 THR A 329     -31.465  -5.313 -10.654  0.00  0.00      C2   H
ATOM   3240  N   LYS A 330     -29.797  -7.349 -13.433  0.00  0.00      C2   N
ATOM   3241  CA  LYS A 330     -29.067  -8.567 -13.053  0.00  0.00      C2   C
ATOM   3242  C   LYS A 330     -27.522  -8.517 -13.235  0.00  0.00      C2   C
ATOM   3243  O   LYS A 330     -26.829  -9.381 -12.623  0.00  0.00      C2   O
ATOM   3244  CB  LYS A 330     -29.622  -9.846 -13.739  0.00  0.00      C2   C
ATOM   3245  CG  LYS A 330     -31.065 -10.199 -13.384  0.00  0.00      C2   C
ATOM   3246  CD  LYS A 330     -31.247 -10.935 -11.979  0.00  0.00      C2   C
ATOM   3247  CE  LYS A 330     -32.736 -11.087 -11.698  0.00  0.00      C2   C
ATOM   3248  NZ  LYS A 330     -33.095 -11.866 -10.523  0.00  0.00      C2   N
ATOM   3249  H   LYS A 330     -30.338  -7.398 -14.284  0.00  0.00      C2   H
ATOM   3250  HA  LYS A 330     -29.227  -8.709 -11.984  0.00  0.00      C2   H
ATOM   3251  HB3 LYS A 330     -28.986 -10.687 -13.464  0.00  0.00      C2   H
ATOM   3252  HB2 LYS A 330     -29.692  -9.629 -14.805  0.00  0.00      C2   H
ATOM   3253  HG3 LYS A 330     -31.517 -10.838 -14.143  0.00  0.00      C2   H
ATOM   3254  HG2 LYS A 330     -31.529  -9.215 -13.306  0.00  0.00      C2   H
ATOM   3255  HD3 LYS A 330     -30.698 -10.369 -11.226  0.00  0.00      C2   H
ATOM   3256  HD2 LYS A 330     -30.853 -11.937 -11.809  0.00  0.00      C2   H
ATOM   3257  HE3 LYS A 330     -33.189 -11.611 -12.539  0.00  0.00      C2   H
ATOM   3258  HE2 LYS A 330     -33.077 -10.053 -11.643  0.00  0.00      C2   H
ATOM   3259  HZ1 LYS A 330     -33.068 -12.871 -10.622  0.00  0.00      C2   H
ATOM   3260  HZ2 LYS A 330     -32.515 -11.644  -9.727  0.00  0.00      C2   H
ATOM   3261  HZ3 LYS A 330     -34.056 -11.602 -10.355  0.00  0.00      C2   H
ATOM   3262  N   ASN A 331     -26.979  -7.607 -14.055  0.00  0.00      C2   N
ATOM   3263  CA  ASN A 331     -25.497  -7.542 -14.186  0.00  0.00      C2   C
ATOM   3264  C   ASN A 331     -24.961  -6.580 -13.177  0.00  0.00      C2   C
ATOM   3265  O   ASN A 331     -23.895  -6.836 -12.623  0.00  0.00      C2   O
ATOM   3266  CB  ASN A 331     -25.057  -7.203 -15.571  0.00  0.00      C2   C
ATOM   3267  CG  ASN A 331     -25.169  -8.329 -16.562  0.00  0.00      C2   C
ATOM   3268  OD1 ASN A 331     -24.897  -9.508 -16.423  0.00  0.00      C2   O
ATOM   3269  ND2 ASN A 331     -25.646  -7.919 -17.752  0.00  0.00      C2   N
ATOM   3270  H   ASN A 331     -27.600  -6.982 -14.549  0.00  0.00      C2   H
ATOM   3271  HA  ASN A 331     -25.096  -8.530 -13.960  0.00  0.00      C2   H
ATOM   3272  HB3 ASN A 331     -23.989  -7.006 -15.487  0.00  0.00      C2   H
ATOM   3273  HB2 ASN A 331     -25.443  -6.221 -15.843  0.00  0.00      C2   H
ATOM   3274 HD22 ASN A 331     -25.805  -8.631 -18.451  0.00  0.00      C2   H
ATOM   3275 HD21 ASN A 331     -25.807  -6.941 -17.945  0.00  0.00      C2   H
ATOM   3276  N   VAL A 332     -25.601  -5.443 -12.960  0.00  0.00      C2   N
ATOM   3277  CA  VAL A 332     -25.227  -4.505 -11.933  0.00  0.00      C2   C
ATOM   3278  C   VAL A 332     -25.353  -4.964 -10.478  0.00  0.00      C2   C
ATOM   3279  O   VAL A 332     -24.389  -4.687  -9.725  0.00  0.00      C2   O
ATOM   3280  CB  VAL A 332     -25.808  -3.097 -12.189  0.00  0.00      C2   C
ATOM   3281  CG1 VAL A 332     -27.268  -2.890 -11.715  0.00  0.00      C2   C
ATOM   3282  CG2 VAL A 332     -24.936  -1.893 -11.774  0.00  0.00      C2   C
ATOM   3283  H   VAL A 332     -26.452  -5.120 -13.396  0.00  0.00      C2   H
ATOM   3284  HA  VAL A 332     -24.142  -4.482 -12.034  0.00  0.00      C2   H
ATOM   3285  HB  VAL A 332     -25.840  -3.041 -13.277  0.00  0.00      C2   H
ATOM   3286 HG11 VAL A 332     -27.446  -2.990 -10.644  0.00  0.00      C2   H
ATOM   3287 HG12 VAL A 332     -27.728  -2.015 -12.175  0.00  0.00      C2   H
ATOM   3288 HG13 VAL A 332     -27.808  -3.688 -12.224  0.00  0.00      C2   H
ATOM   3289 HG21 VAL A 332     -25.072  -1.674 -10.715  0.00  0.00      C2   H
ATOM   3290 HG22 VAL A 332     -23.900  -2.136 -12.010  0.00  0.00      C2   H
ATOM   3291 HG23 VAL A 332     -25.165  -1.049 -12.424  0.00  0.00      C2   H
ATOM   3292  N   GLN A 333     -26.447  -5.647 -10.055  0.00  0.00      C2   N
ATOM   3293  CA  GLN A 333     -26.603  -6.119  -8.668  0.00  0.00      C2   C
ATOM   3294  C   GLN A 333     -25.431  -7.007  -8.305  0.00  0.00      C2   C
ATOM   3295  O   GLN A 333     -24.929  -7.077  -7.207  0.00  0.00      C2   O
ATOM   3296  CB  GLN A 333     -28.003  -6.788  -8.576  0.00  0.00      C2   C
ATOM   3297  CG  GLN A 333     -28.245  -7.599  -7.218  0.00  0.00      C2   C
ATOM   3298  CD  GLN A 333     -28.271  -6.612  -6.068  0.00  0.00      C2   C
ATOM   3299  OE1 GLN A 333     -29.160  -5.736  -6.140  0.00  0.00      C2   O
ATOM   3300  NE2 GLN A 333     -27.482  -6.791  -5.039  0.00  0.00      C2   N
ATOM   3301  H   GLN A 333     -27.144  -5.899 -10.741  0.00  0.00      C2   H
ATOM   3302  HA  GLN A 333     -26.663  -5.229  -8.041  0.00  0.00      C2   H
ATOM   3303  HB3 GLN A 333     -28.171  -7.428  -9.442  0.00  0.00      C2   H
ATOM   3304  HB2 GLN A 333     -28.742  -5.986  -8.570  0.00  0.00      C2   H
ATOM   3305  HG3 GLN A 333     -27.469  -8.363  -7.168  0.00  0.00      C2   H
ATOM   3306  HG2 GLN A 333     -29.196  -8.131  -7.205  0.00  0.00      C2   H
ATOM   3307 HE22 GLN A 333     -27.665  -6.222  -4.225  0.00  0.00      C2   H
ATOM   3308 HE21 GLN A 333     -26.943  -7.631  -4.884  0.00  0.00      C2   H
ATOM   3309  N   PHE A 334     -24.950  -7.816  -9.259  0.00  0.00      C2   N
ATOM   3310  CA  PHE A 334     -23.760  -8.613  -9.188  0.00  0.00      C2   C
ATOM   3311  C   PHE A 334     -22.404  -7.956  -8.808  0.00  0.00      C2   C
ATOM   3312  O   PHE A 334     -21.766  -8.359  -7.903  0.00  0.00      C2   O
ATOM   3313  CB  PHE A 334     -23.704  -9.654 -10.309  0.00  0.00      C2   C
ATOM   3314  CG  PHE A 334     -22.329 -10.244 -10.654  0.00  0.00      C2   C
ATOM   3315  CD1 PHE A 334     -21.731 -11.076  -9.703  0.00  0.00      C2   C
ATOM   3316  CD2 PHE A 334     -21.571  -9.825 -11.767  0.00  0.00      C2   C
ATOM   3317  CE1 PHE A 334     -20.452 -11.592  -9.839  0.00  0.00      C2   C
ATOM   3318  CE2 PHE A 334     -20.278 -10.304 -11.898  0.00  0.00      C2   C
ATOM   3319  CZ  PHE A 334     -19.706 -11.247 -10.993  0.00  0.00      C2   C
ATOM   3320  H   PHE A 334     -25.576  -7.766 -10.050  0.00  0.00      C2   H
ATOM   3321  HA  PHE A 334     -23.901  -9.247  -8.313  0.00  0.00      C2   H
ATOM   3322  HB3 PHE A 334     -24.118  -9.220 -11.220  0.00  0.00      C2   H
ATOM   3323  HB2 PHE A 334     -24.385 -10.442  -9.989  0.00  0.00      C2   H
ATOM   3324  HD1 PHE A 334     -22.316 -11.509  -8.905  0.00  0.00      C2   H
ATOM   3325  HD2 PHE A 334     -21.933  -9.069 -12.449  0.00  0.00      C2   H
ATOM   3326  HE1 PHE A 334     -19.992 -12.231  -9.100  0.00  0.00      C2   H
ATOM   3327  HE2 PHE A 334     -19.778  -9.857 -12.744  0.00  0.00      C2   H
ATOM   3328  HZ  PHE A 334     -18.654 -11.482 -11.047  0.00  0.00      C2   H
ATOM   3329  N   VAL A 335     -22.018  -6.892  -9.619  0.00  0.00      C2   N
ATOM   3330  CA  VAL A 335     -20.817  -6.139  -9.363  0.00  0.00      C2   C
ATOM   3331  C   VAL A 335     -20.860  -5.586  -7.897  0.00  0.00      C2   C
ATOM   3332  O   VAL A 335     -19.826  -5.644  -7.253  0.00  0.00      C2   O
ATOM   3333  CB  VAL A 335     -20.616  -4.938 -10.324  0.00  0.00      C2   C
ATOM   3334  CG1 VAL A 335     -19.426  -3.991 -10.110  0.00  0.00      C2   C
ATOM   3335  CG2 VAL A 335     -20.727  -5.395 -11.791  0.00  0.00      C2   C
ATOM   3336  H   VAL A 335     -22.626  -6.622 -10.379  0.00  0.00      C2   H
ATOM   3337  HA  VAL A 335     -20.054  -6.905  -9.493  0.00  0.00      C2   H
ATOM   3338  HB  VAL A 335     -21.487  -4.330 -10.079  0.00  0.00      C2   H
ATOM   3339 HG11 VAL A 335     -19.360  -3.410  -9.191  0.00  0.00      C2   H
ATOM   3340 HG12 VAL A 335     -18.493  -4.547 -10.206  0.00  0.00      C2   H
ATOM   3341 HG13 VAL A 335     -19.387  -3.299 -10.951  0.00  0.00      C2   H
ATOM   3342 HG21 VAL A 335     -20.124  -6.288 -11.958  0.00  0.00      C2   H
ATOM   3343 HG22 VAL A 335     -21.762  -5.702 -11.938  0.00  0.00      C2   H
ATOM   3344 HG23 VAL A 335     -20.230  -4.749 -12.514  0.00  0.00      C2   H
ATOM   3345  N   PHE A 336     -22.049  -5.088  -7.431  0.00  0.00      C2   N
ATOM   3346  CA  PHE A 336     -22.254  -4.513  -6.112  0.00  0.00      C2   C
ATOM   3347  C   PHE A 336     -22.027  -5.546  -4.975  0.00  0.00      C2   C
ATOM   3348  O   PHE A 336     -21.334  -5.255  -3.982  0.00  0.00      C2   O
ATOM   3349  CB  PHE A 336     -23.574  -3.817  -6.126  0.00  0.00      C2   C
ATOM   3350  CG  PHE A 336     -24.242  -3.501  -4.771  0.00  0.00      C2   C
ATOM   3351  CD1 PHE A 336     -24.004  -2.282  -4.016  0.00  0.00      C2   C
ATOM   3352  CD2 PHE A 336     -24.971  -4.478  -4.114  0.00  0.00      C2   C
ATOM   3353  CE1 PHE A 336     -24.541  -2.142  -2.733  0.00  0.00      C2   C
ATOM   3354  CE2 PHE A 336     -25.450  -4.326  -2.860  0.00  0.00      C2   C
ATOM   3355  CZ  PHE A 336     -25.208  -3.214  -2.147  0.00  0.00      C2   C
ATOM   3356  H   PHE A 336     -22.822  -5.025  -8.078  0.00  0.00      C2   H
ATOM   3357  HA  PHE A 336     -21.538  -3.700  -6.000  0.00  0.00      C2   H
ATOM   3358  HB3 PHE A 336     -24.309  -4.478  -6.585  0.00  0.00      C2   H
ATOM   3359  HB2 PHE A 336     -23.540  -2.861  -6.649  0.00  0.00      C2   H
ATOM   3360  HD1 PHE A 336     -23.370  -1.481  -4.365  0.00  0.00      C2   H
ATOM   3361  HD2 PHE A 336     -24.955  -5.475  -4.528  0.00  0.00      C2   H
ATOM   3362  HE1 PHE A 336     -24.573  -1.238  -2.144  0.00  0.00      C2   H
ATOM   3363  HE2 PHE A 336     -26.066  -5.095  -2.418  0.00  0.00      C2   H
ATOM   3364  HZ  PHE A 336     -25.709  -3.128  -1.194  0.00  0.00      C2   H
ATOM   3365  N   ASP A 337     -22.497  -6.788  -5.236  0.00  0.00      C2   N
ATOM   3366  CA  ASP A 337     -22.507  -7.857  -4.264  0.00  0.00      C2   C
ATOM   3367  C   ASP A 337     -21.240  -8.596  -4.244  0.00  0.00      C2   C
ATOM   3368  O   ASP A 337     -20.884  -9.140  -3.209  0.00  0.00      C2   O
ATOM   3369  CB  ASP A 337     -23.639  -8.928  -4.526  0.00  0.00      C2   C
ATOM   3370  CG  ASP A 337     -25.020  -8.372  -4.113  0.00  0.00      C2   C
ATOM   3371  OD1 ASP A 337     -25.051  -7.564  -3.125  0.00  0.00      C2   O
ATOM   3372  OD2 ASP A 337     -26.048  -8.899  -4.588  0.00  0.00      C2   O
ATOM   3373  H   ASP A 337     -23.018  -6.986  -6.078  0.00  0.00      C2   H
ATOM   3374  HA  ASP A 337     -22.636  -7.352  -3.307  0.00  0.00      C2   H
ATOM   3375  HB3 ASP A 337     -23.584  -9.808  -3.885  0.00  0.00      C2   H
ATOM   3376  HB2 ASP A 337     -23.713  -9.192  -5.581  0.00  0.00      C2   H
ATOM   3377  N   ALA A 338     -20.425  -8.592  -5.323  0.00  0.00      C2   N
ATOM   3378  CA  ALA A 338     -19.056  -9.153  -5.367  0.00  0.00      C2   C
ATOM   3379  C   ALA A 338     -18.098  -8.176  -4.697  0.00  0.00      C2   C
ATOM   3380  O   ALA A 338     -17.280  -8.630  -3.877  0.00  0.00      C2   O
ATOM   3381  CB  ALA A 338     -18.737  -9.514  -6.870  0.00  0.00      C2   C
ATOM   3382  H   ALA A 338     -20.644  -8.092  -6.173  0.00  0.00      C2   H
ATOM   3383  HA  ALA A 338     -19.082 -10.022  -4.709  0.00  0.00      C2   H
ATOM   3384  HB1 ALA A 338     -19.535 -10.180  -7.200  0.00  0.00      C2   H
ATOM   3385  HB2 ALA A 338     -18.685  -8.738  -7.633  0.00  0.00      C2   H
ATOM   3386  HB3 ALA A 338     -17.968 -10.287  -6.875  0.00  0.00      C2   H
ATOM   3387  N   VAL A 339     -18.200  -6.867  -4.986  0.00  0.00      C2   N
ATOM   3388  CA  VAL A 339     -17.461  -5.785  -4.277  0.00  0.00      C2   C
ATOM   3389  C   VAL A 339     -17.834  -5.730  -2.782  0.00  0.00      C2   C
ATOM   3390  O   VAL A 339     -16.919  -5.502  -2.043  0.00  0.00      C2   O
ATOM   3391  CB  VAL A 339     -17.627  -4.331  -4.792  0.00  0.00      C2   C
ATOM   3392  CG1 VAL A 339     -17.114  -3.220  -3.895  0.00  0.00      C2   C
ATOM   3393  CG2 VAL A 339     -16.906  -4.217  -6.125  0.00  0.00      C2   C
ATOM   3394  H   VAL A 339     -18.783  -6.529  -5.738  0.00  0.00      C2   H
ATOM   3395  HA  VAL A 339     -16.433  -6.138  -4.351  0.00  0.00      C2   H
ATOM   3396  HB  VAL A 339     -18.701  -4.285  -4.969  0.00  0.00      C2   H
ATOM   3397 HG11 VAL A 339     -16.072  -2.968  -3.697  0.00  0.00      C2   H
ATOM   3398 HG12 VAL A 339     -17.112  -2.286  -4.457  0.00  0.00      C2   H
ATOM   3399 HG13 VAL A 339     -17.843  -3.013  -3.111  0.00  0.00      C2   H
ATOM   3400 HG21 VAL A 339     -16.986  -3.234  -6.588  0.00  0.00      C2   H
ATOM   3401 HG22 VAL A 339     -15.856  -4.444  -5.936  0.00  0.00      C2   H
ATOM   3402 HG23 VAL A 339     -17.254  -4.959  -6.843  0.00  0.00      C2   H
ATOM   3403  N   THR A 340     -19.098  -6.028  -2.417  0.00  0.00      C2   N
ATOM   3404  CA  THR A 340     -19.417  -6.179  -0.997  0.00  0.00      C2   C
ATOM   3405  C   THR A 340     -18.693  -7.400  -0.389  0.00  0.00      C2   C
ATOM   3406  O   THR A 340     -18.144  -7.194   0.669  0.00  0.00      C2   O
ATOM   3407  CB  THR A 340     -20.950  -6.475  -0.733  0.00  0.00      C2   C
ATOM   3408  OG1 THR A 340     -21.568  -5.353  -1.238  0.00  0.00      C2   O
ATOM   3409  CG2 THR A 340     -21.293  -6.670   0.735  0.00  0.00      C2   C
ATOM   3410  H   THR A 340     -19.830  -6.116  -3.108  0.00  0.00      C2   H
ATOM   3411  HA  THR A 340     -19.089  -5.263  -0.506  0.00  0.00      C2   H
ATOM   3412  HB  THR A 340     -21.246  -7.336  -1.331  0.00  0.00      C2   H
ATOM   3413  HG1 THR A 340     -21.274  -5.256  -2.147  0.00  0.00      C2   H
ATOM   3414 HG21 THR A 340     -21.003  -5.745   1.234  0.00  0.00      C2   H
ATOM   3415 HG22 THR A 340     -22.342  -6.505   0.982  0.00  0.00      C2   H
ATOM   3416 HG23 THR A 340     -20.921  -7.552   1.256  0.00  0.00      C2   H
ATOM   3417  N   ASP A 341     -18.703  -8.591  -1.026  0.00  0.00      C2   N
ATOM   3418  CA  ASP A 341     -18.195  -9.900  -0.532  0.00  0.00      C2   C
ATOM   3419  C   ASP A 341     -16.646  -9.780  -0.340  0.00  0.00      C2   C
ATOM   3420  O   ASP A 341     -16.057 -10.171   0.643  0.00  0.00      C2   O
ATOM   3421  CB  ASP A 341     -18.524 -11.145  -1.418  0.00  0.00      C2   C
ATOM   3422  CG  ASP A 341     -18.097 -12.448  -0.688  0.00  0.00      C2   C
ATOM   3423  OD1 ASP A 341     -18.568 -12.597   0.453  0.00  0.00      C2   O
ATOM   3424  OD2 ASP A 341     -17.519 -13.386  -1.361  0.00  0.00      C2   O
ATOM   3425  H   ASP A 341     -19.189  -8.603  -1.912  0.00  0.00      C2   H
ATOM   3426  HA  ASP A 341     -18.487 -10.172   0.482  0.00  0.00      C2   H
ATOM   3427  HB3 ASP A 341     -17.901 -11.120  -2.313  0.00  0.00      C2   H
ATOM   3428  HB2 ASP A 341     -19.576 -11.217  -1.694  0.00  0.00      C2   H
ATOM   3429  N   VAL A 342     -15.907  -9.226  -1.310  0.00  0.00      C2   N
ATOM   3430  CA  VAL A 342     -14.452  -9.038  -1.213  0.00  0.00      C2   C
ATOM   3431  C   VAL A 342     -14.105  -8.099  -0.101  0.00  0.00      C2   C
ATOM   3432  O   VAL A 342     -13.116  -8.426   0.507  0.00  0.00      C2   O
ATOM   3433  CB  VAL A 342     -13.722  -8.673  -2.566  0.00  0.00      C2   C
ATOM   3434  CG1 VAL A 342     -13.952  -9.580  -3.781  0.00  0.00      C2   C
ATOM   3435  CG2 VAL A 342     -13.807  -7.146  -2.974  0.00  0.00      C2   C
ATOM   3436  H   VAL A 342     -16.356  -9.162  -2.213  0.00  0.00      C2   H
ATOM   3437  HA  VAL A 342     -14.047 -10.036  -1.046  0.00  0.00      C2   H
ATOM   3438  HB  VAL A 342     -12.662  -8.803  -2.346  0.00  0.00      C2   H
ATOM   3439 HG11 VAL A 342     -13.326 -10.457  -3.614  0.00  0.00      C2   H
ATOM   3440 HG12 VAL A 342     -14.985  -9.912  -3.883  0.00  0.00      C2   H
ATOM   3441 HG13 VAL A 342     -13.676  -9.140  -4.739  0.00  0.00      C2   H
ATOM   3442 HG21 VAL A 342     -14.832  -6.788  -3.074  0.00  0.00      C2   H
ATOM   3443 HG22 VAL A 342     -13.352  -6.531  -2.198  0.00  0.00      C2   H
ATOM   3444 HG23 VAL A 342     -13.421  -6.973  -3.979  0.00  0.00      C2   H
ATOM   3445  N   ILE A 343     -14.808  -6.976   0.060  0.00  0.00      C2   N
ATOM   3446  CA  ILE A 343     -14.628  -5.966   1.184  0.00  0.00      C2   C
ATOM   3447  C   ILE A 343     -14.811  -6.704   2.481  0.00  0.00      C2   C
ATOM   3448  O   ILE A 343     -13.864  -6.634   3.319  0.00  0.00      C2   O
ATOM   3449  CB  ILE A 343     -15.610  -4.716   1.095  0.00  0.00      C2   C
ATOM   3450  CG1 ILE A 343     -15.134  -3.709   0.025  0.00  0.00      C2   C
ATOM   3451  CG2 ILE A 343     -15.779  -3.968   2.374  0.00  0.00      C2   C
ATOM   3452  CD1 ILE A 343     -16.073  -2.551  -0.403  0.00  0.00      C2   C
ATOM   3453  H   ILE A 343     -15.568  -6.938  -0.604  0.00  0.00      C2   H
ATOM   3454  HA  ILE A 343     -13.610  -5.578   1.144  0.00  0.00      C2   H
ATOM   3455  HB  ILE A 343     -16.583  -5.097   0.787  0.00  0.00      C2   H
ATOM   3456 HG13 ILE A 343     -15.040  -4.170  -0.958  0.00  0.00      C2   H
ATOM   3457 HG12 ILE A 343     -14.145  -3.342   0.300  0.00  0.00      C2   H
ATOM   3458 HG21 ILE A 343     -14.752  -3.856   2.720  0.00  0.00      C2   H
ATOM   3459 HG22 ILE A 343     -16.172  -2.952   2.333  0.00  0.00      C2   H
ATOM   3460 HG23 ILE A 343     -16.444  -4.529   3.030  0.00  0.00      C2   H
ATOM   3461 HD11 ILE A 343     -15.698  -2.088  -1.316  0.00  0.00      C2   H
ATOM   3462 HD12 ILE A 343     -17.063  -2.937  -0.644  0.00  0.00      C2   H
ATOM   3463 HD13 ILE A 343     -16.224  -1.759   0.331  0.00  0.00      C2   H
ATOM   3464  N   ILE A 344     -15.953  -7.373   2.691  0.00  0.00      C2   N
ATOM   3465  CA  ILE A 344     -16.176  -8.021   3.977  0.00  0.00      C2   C
ATOM   3466  C   ILE A 344     -15.193  -9.161   4.311  0.00  0.00      C2   C
ATOM   3467  O   ILE A 344     -14.736  -9.268   5.475  0.00  0.00      C2   O
ATOM   3468  CB  ILE A 344     -17.654  -8.530   4.113  0.00  0.00      C2   C
ATOM   3469  CG1 ILE A 344     -18.643  -7.388   4.619  0.00  0.00      C2   C
ATOM   3470  CG2 ILE A 344     -17.936  -9.736   5.001  0.00  0.00      C2   C
ATOM   3471  CD1 ILE A 344     -20.110  -7.362   4.292  0.00  0.00      C2   C
ATOM   3472  H   ILE A 344     -16.668  -7.460   1.982  0.00  0.00      C2   H
ATOM   3473  HA  ILE A 344     -16.038  -7.265   4.749  0.00  0.00      C2   H
ATOM   3474  HB  ILE A 344     -17.951  -8.817   3.104  0.00  0.00      C2   H
ATOM   3475 HG13 ILE A 344     -18.181  -6.422   4.417  0.00  0.00      C2   H
ATOM   3476 HG12 ILE A 344     -18.485  -7.462   5.695  0.00  0.00      C2   H
ATOM   3477 HG21 ILE A 344     -18.900  -9.899   5.483  0.00  0.00      C2   H
ATOM   3478 HG22 ILE A 344     -17.651 -10.669   4.514  0.00  0.00      C2   H
ATOM   3479 HG23 ILE A 344     -17.339  -9.670   5.910  0.00  0.00      C2   H
ATOM   3480 HD11 ILE A 344     -20.392  -6.646   3.520  0.00  0.00      C2   H
ATOM   3481 HD12 ILE A 344     -20.441  -8.311   3.871  0.00  0.00      C2   H
ATOM   3482 HD13 ILE A 344     -20.731  -7.291   5.185  0.00  0.00      C2   H
ATOM   3483  N   LYS A 345     -14.814  -9.948   3.286  0.00  0.00      C2   N
ATOM   3484  CA  LYS A 345     -13.808 -11.054   3.435  0.00  0.00      C2   C
ATOM   3485  C   LYS A 345     -12.453 -10.446   3.785  0.00  0.00      C2   C
ATOM   3486  O   LYS A 345     -11.777 -11.074   4.581  0.00  0.00      C2   O
ATOM   3487  CB  LYS A 345     -13.756 -11.866   2.088  0.00  0.00      C2   C
ATOM   3488  CG  LYS A 345     -14.960 -12.865   2.054  0.00  0.00      C2   C
ATOM   3489  CD  LYS A 345     -14.869 -13.676   0.803  0.00  0.00      C2   C
ATOM   3490  CE  LYS A 345     -15.575 -14.975   0.812  0.00  0.00      C2   C
ATOM   3491  NZ  LYS A 345     -15.886 -15.432  -0.581  0.00  0.00      C2   N
ATOM   3492  H   LYS A 345     -15.135  -9.700   2.361  0.00  0.00      C2   H
ATOM   3493  HA  LYS A 345     -14.110 -11.792   4.178  0.00  0.00      C2   H
ATOM   3494  HB3 LYS A 345     -12.859 -12.485   2.117  0.00  0.00      C2   H
ATOM   3495  HB2 LYS A 345     -13.607 -11.241   1.208  0.00  0.00      C2   H
ATOM   3496  HG3 LYS A 345     -15.860 -12.266   2.188  0.00  0.00      C2   H
ATOM   3497  HG2 LYS A 345     -14.962 -13.479   2.954  0.00  0.00      C2   H
ATOM   3498  HD3 LYS A 345     -13.824 -13.796   0.518  0.00  0.00      C2   H
ATOM   3499  HD2 LYS A 345     -15.228 -12.957   0.067  0.00  0.00      C2   H
ATOM   3500  HE3 LYS A 345     -16.631 -14.822   1.034  0.00  0.00      C2   H
ATOM   3501  HE2 LYS A 345     -15.105 -15.763   1.400  0.00  0.00      C2   H
ATOM   3502  HZ1 LYS A 345     -15.185 -15.879  -1.155  0.00  0.00      C2   H
ATOM   3503  HZ2 LYS A 345     -16.563 -16.166  -0.427  0.00  0.00      C2   H
ATOM   3504  HZ3 LYS A 345     -16.498 -14.774  -1.041  0.00  0.00      C2   H
ATOM   3505  N   ASN A 346     -12.052  -9.341   3.249  0.00  0.00      C2   N
ATOM   3506  CA  ASN A 346     -10.746  -8.716   3.426  0.00  0.00      C2   C
ATOM   3507  C   ASN A 346     -10.743  -7.799   4.614  0.00  0.00      C2   C
ATOM   3508  O   ASN A 346      -9.679  -7.561   5.153  0.00  0.00      C2   O
ATOM   3509  CB  ASN A 346     -10.258  -8.001   2.134  0.00  0.00      C2   C
ATOM   3510  CG  ASN A 346      -9.715  -8.965   1.072  0.00  0.00      C2   C
ATOM   3511  OD1 ASN A 346      -8.994  -9.916   1.467  0.00  0.00      C2   O
ATOM   3512  ND2 ASN A 346     -10.033  -8.849  -0.241  0.00  0.00      C2   N
ATOM   3513  H   ASN A 346     -12.617  -8.972   2.497  0.00  0.00      C2   H
ATOM   3514  HA  ASN A 346     -10.050  -9.462   3.809  0.00  0.00      C2   H
ATOM   3515  HB3 ASN A 346      -9.437  -7.297   2.270  0.00  0.00      C2   H
ATOM   3516  HB2 ASN A 346     -11.141  -7.488   1.753  0.00  0.00      C2   H
ATOM   3517 HD22 ASN A 346      -9.737  -9.553  -0.901  0.00  0.00      C2   H
ATOM   3518 HD21 ASN A 346     -10.468  -8.020  -0.621  0.00  0.00      C2   H
ATOM   3519  N   ASN A 347     -11.874  -7.281   5.020  0.00  0.00      C2   N
ATOM   3520  CA  ASN A 347     -12.095  -6.581   6.274  0.00  0.00      C2   C
ATOM   3521  C   ASN A 347     -11.851  -7.508   7.414  0.00  0.00      C2   C
ATOM   3522  O   ASN A 347     -11.269  -7.075   8.386  0.00  0.00      C2   O
ATOM   3523  CB  ASN A 347     -13.522  -5.895   6.360  0.00  0.00      C2   C
ATOM   3524  CG  ASN A 347     -13.738  -4.597   5.636  0.00  0.00      C2   C
ATOM   3525  OD1 ASN A 347     -12.881  -4.057   4.995  0.00  0.00      C2   O
ATOM   3526  ND2 ASN A 347     -14.900  -4.032   5.812  0.00  0.00      C2   N
ATOM   3527  H   ASN A 347     -12.652  -7.243   4.377  0.00  0.00      C2   H
ATOM   3528  HA  ASN A 347     -11.318  -5.817   6.282  0.00  0.00      C2   H
ATOM   3529  HB3 ASN A 347     -13.883  -5.749   7.378  0.00  0.00      C2   H
ATOM   3530  HB2 ASN A 347     -14.174  -6.713   6.054  0.00  0.00      C2   H
ATOM   3531 HD22 ASN A 347     -15.138  -3.143   5.396  0.00  0.00      C2   H
ATOM   3532 HD21 ASN A 347     -15.396  -4.478   6.571  0.00  0.00      C2   H
ATOM   3533  N   LEU A 348     -12.346  -8.769   7.335  0.00  0.00      C2   N
ATOM   3534  CA  LEU A 348     -12.216  -9.722   8.464  0.00  0.00      C2   C
ATOM   3535  C   LEU A 348     -10.759 -10.251   8.488  0.00  0.00      C2   C
ATOM   3536  O   LEU A 348     -10.456 -10.985   9.407  0.00  0.00      C2   O
ATOM   3537  CB  LEU A 348     -13.211 -10.875   8.335  0.00  0.00      C2   C
ATOM   3538  CG  LEU A 348     -14.702 -10.497   8.381  0.00  0.00      C2   C
ATOM   3539  CD1 LEU A 348     -15.586 -11.606   7.896  0.00  0.00      C2   C
ATOM   3540  CD2 LEU A 348     -15.123  -9.869   9.702  0.00  0.00      C2   C
ATOM   3541  H   LEU A 348     -13.009  -9.032   6.619  0.00  0.00      C2   H
ATOM   3542  HA  LEU A 348     -12.385  -9.173   9.391  0.00  0.00      C2   H
ATOM   3543  HB3 LEU A 348     -13.019 -11.676   9.049  0.00  0.00      C2   H
ATOM   3544  HB2 LEU A 348     -13.005 -11.294   7.349  0.00  0.00      C2   H
ATOM   3545  HG  LEU A 348     -14.965  -9.721   7.661  0.00  0.00      C2   H
ATOM   3546 HD11 LEU A 348     -16.495 -11.725   8.485  0.00  0.00      C2   H
ATOM   3547 HD12 LEU A 348     -15.858 -11.478   6.848  0.00  0.00      C2   H
ATOM   3548 HD13 LEU A 348     -15.003 -12.505   8.094  0.00  0.00      C2   H
ATOM   3549 HD21 LEU A 348     -14.959  -8.795   9.784  0.00  0.00      C2   H
ATOM   3550 HD22 LEU A 348     -16.184  -9.886   9.952  0.00  0.00      C2   H
ATOM   3551 HD23 LEU A 348     -14.615 -10.392  10.512  0.00  0.00      C2   H
ATOM   3552  N   LYS A 349      -9.984 -10.070   7.454  0.00  0.00      C2   N
ATOM   3553  CA  LYS A 349      -8.570 -10.338   7.473  0.00  0.00      C2   C
ATOM   3554  C   LYS A 349      -7.814  -9.207   8.177  0.00  0.00      C2   C
ATOM   3555  O   LYS A 349      -6.962  -9.437   9.044  0.00  0.00      C2   O
ATOM   3556  CB  LYS A 349      -7.963 -10.658   6.081  0.00  0.00      C2   C
ATOM   3557  CG  LYS A 349      -8.546 -11.875   5.297  0.00  0.00      C2   C
ATOM   3558  CD  LYS A 349      -7.972 -11.942   3.948  0.00  0.00      C2   C
ATOM   3559  CE  LYS A 349      -8.756 -12.810   2.991  0.00  0.00      C2   C
ATOM   3560  NZ  LYS A 349      -8.292 -12.533   1.593  0.00  0.00      C2   N
ATOM   3561  H   LYS A 349     -10.355  -9.505   6.703  0.00  0.00      C2   H
ATOM   3562  HA  LYS A 349      -8.407 -11.267   8.019  0.00  0.00      C2   H
ATOM   3563  HB3 LYS A 349      -6.876 -10.701   6.145  0.00  0.00      C2   H
ATOM   3564  HB2 LYS A 349      -7.981  -9.721   5.524  0.00  0.00      C2   H
ATOM   3565  HG3 LYS A 349      -9.628 -11.743   5.300  0.00  0.00      C2   H
ATOM   3566  HG2 LYS A 349      -8.417 -12.792   5.873  0.00  0.00      C2   H
ATOM   3567  HD3 LYS A 349      -6.982 -12.359   4.126  0.00  0.00      C2   H
ATOM   3568  HD2 LYS A 349      -7.807 -10.915   3.622  0.00  0.00      C2   H
ATOM   3569  HE3 LYS A 349      -9.804 -12.522   2.909  0.00  0.00      C2   H
ATOM   3570  HE2 LYS A 349      -8.573 -13.863   3.205  0.00  0.00      C2   H
ATOM   3571  HZ1 LYS A 349      -8.727 -11.664   1.318  0.00  0.00      C2   H
ATOM   3572  HZ2 LYS A 349      -7.299 -12.530   1.409  0.00  0.00      C2   H
ATOM   3573  HZ3 LYS A 349      -8.613 -13.353   1.097  0.00  0.00      C2   H
ATOM   3574  N   ASP A 350      -8.181  -8.001   7.776  0.00  0.00      C2   N
ATOM   3575  CA  ASP A 350      -7.663  -6.734   8.226  0.00  0.00      C2   C
ATOM   3576  C   ASP A 350      -7.706  -6.567   9.796  0.00  0.00      C2   C
ATOM   3577  O   ASP A 350      -6.789  -6.069  10.451  0.00  0.00      C2   O
ATOM   3578  CB  ASP A 350      -8.124  -5.467   7.539  0.00  0.00      C2   C
ATOM   3579  CG  ASP A 350      -7.592  -5.137   6.178  0.00  0.00      C2   C
ATOM   3580  OD1 ASP A 350      -6.427  -5.579   5.883  0.00  0.00      C2   O
ATOM   3581  OD2 ASP A 350      -8.072  -4.142   5.520  0.00  0.00      C2   O
ATOM   3582  H   ASP A 350      -8.956  -8.104   7.137  0.00  0.00      C2   H
ATOM   3583  HA  ASP A 350      -6.580  -6.752   8.104  0.00  0.00      C2   H
ATOM   3584  HB3 ASP A 350      -7.798  -4.584   8.087  0.00  0.00      C2   H
ATOM   3585  HB2 ASP A 350      -9.209  -5.365   7.523  0.00  0.00      C2   H
ATOM   3586  N   CYS A 351      -8.829  -6.967  10.352  0.00  0.00      C2   N
ATOM   3587  CA  CYS A 351      -9.019  -6.978  11.786  0.00  0.00      C2   C
ATOM   3588  C   CYS A 351      -8.565  -8.250  12.479  0.00  0.00      C2   C
ATOM   3589  O   CYS A 351      -8.928  -8.422  13.658  0.00  0.00      C2   O
ATOM   3590  CB  CYS A 351     -10.446  -6.565  12.170  0.00  0.00      C2   C
ATOM   3591  SG  CYS A 351     -11.631  -7.781  11.529  0.00  0.00      C2   S
ATOM   3592  H   CYS A 351      -9.613  -7.113   9.732  0.00  0.00      C2   H
ATOM   3593  HA  CYS A 351      -8.340  -6.277  12.272  0.00  0.00      C2   H
ATOM   3594  HB3 CYS A 351     -10.636  -5.581  11.739  0.00  0.00      C2   H
ATOM   3595  HB2 CYS A 351     -10.477  -6.465  13.255  0.00  0.00      C2   H
ATOM   3596  HG  CYS A 351     -11.812  -7.073  10.411  0.00  0.00      C2   H
ATOM   3597  N   GLY A 352      -7.798  -9.103  11.786  0.00  0.00      C2   N
ATOM   3598  CA  GLY A 352      -7.142 -10.382  12.223  0.00  0.00      C2   C
ATOM   3599  C   GLY A 352      -8.088 -11.332  12.798  0.00  0.00      C2   C
ATOM   3600  O   GLY A 352      -7.606 -12.042  13.679  0.00  0.00      C2   O
ATOM   3601  H   GLY A 352      -7.630  -8.867  10.819  0.00  0.00      C2   H
ATOM   3602  HA3 GLY A 352      -6.289 -10.154  12.862  0.00  0.00      C2   H
ATOM   3603  HA2 GLY A 352      -6.767 -10.763  11.273  0.00  0.00      C2   H
ATOM   3604  N   LEU A 353      -9.360 -11.376  12.344  0.00  0.00      C2   N
ATOM   3605  CA  LEU A 353     -10.310 -12.347  12.815  0.00  0.00      C2   C
ATOM   3606  C   LEU A 353     -10.537 -13.636  11.927  0.00  0.00      C2   C
ATOM   3607  O   LEU A 353     -10.804 -14.698  12.419  0.00  0.00      C2   O
ATOM   3608  CB  LEU A 353     -11.522 -11.377  12.953  0.00  0.00      C2   C
ATOM   3609  CG  LEU A 353     -12.834 -11.947  13.610  0.00  0.00      C2   C
ATOM   3610  CD1 LEU A 353     -12.626 -12.524  15.036  0.00  0.00      C2   C
ATOM   3611  CD2 LEU A 353     -13.978 -10.940  13.503  0.00  0.00      C2   C
ATOM   3612  H   LEU A 353      -9.744 -10.743  11.657  0.00  0.00      C2   H
ATOM   3613  HA  LEU A 353     -10.042 -12.595  13.842  0.00  0.00      C2   H
ATOM   3614  HB3 LEU A 353     -11.817 -11.013  11.968  0.00  0.00      C2   H
ATOM   3615  HB2 LEU A 353     -11.300 -10.457  13.493  0.00  0.00      C2   H
ATOM   3616  HG  LEU A 353     -13.100 -12.802  12.988  0.00  0.00      C2   H
ATOM   3617 HD11 LEU A 353     -13.026 -11.915  15.846  0.00  0.00      C2   H
ATOM   3618 HD12 LEU A 353     -13.152 -13.479  15.060  0.00  0.00      C2   H
ATOM   3619 HD13 LEU A 353     -11.578 -12.648  15.309  0.00  0.00      C2   H
ATOM   3620 HD21 LEU A 353     -13.644  -9.972  13.131  0.00  0.00      C2   H
ATOM   3621 HD22 LEU A 353     -14.723 -11.291  12.787  0.00  0.00      C2   H
ATOM   3622 HD23 LEU A 353     -14.413 -10.929  14.502  0.00  0.00      C2   H
ATOM   3623  N   PHE A 354     -10.384 -13.484  10.584  0.00  0.00      C2   N
ATOM   3624  CA  PHE A 354     -10.485 -14.603   9.571  0.00  0.00      C2   C
ATOM   3625  C   PHE A 354      -9.265 -15.556   9.448  0.00  0.00      C2   C
ATOM   3626  O   PHE A 354      -9.565 -16.736   9.594  0.00  0.00      C2   O
ATOM   3627  CB  PHE A 354     -10.897 -13.976   8.160  0.00  0.00      C2   C
ATOM   3628  CG  PHE A 354     -11.722 -14.823   7.108  0.00  0.00      C2   C
ATOM   3629  CD1 PHE A 354     -12.577 -15.865   7.493  0.00  0.00      C2   C
ATOM   3630  CD2 PHE A 354     -11.728 -14.492   5.728  0.00  0.00      C2   C
ATOM   3631  CE1 PHE A 354     -13.488 -16.504   6.671  0.00  0.00      C2   C
ATOM   3632  CE2 PHE A 354     -12.509 -15.264   4.880  0.00  0.00      C2   C
ATOM   3633  CZ  PHE A 354     -13.406 -16.209   5.322  0.00  0.00      C2   C
ATOM   3634  H   PHE A 354     -10.479 -12.562  10.182  0.00  0.00      C2   H
ATOM   3635  HA  PHE A 354     -11.336 -15.136   9.994  0.00  0.00      C2   H
ATOM   3636  HB3 PHE A 354     -10.016 -13.554   7.676  0.00  0.00      C2   H
ATOM   3637  HB2 PHE A 354     -11.611 -13.167   8.312  0.00  0.00      C2   H
ATOM   3638  HD1 PHE A 354     -12.386 -16.253   8.483  0.00  0.00      C2   H
ATOM   3639  HD2 PHE A 354     -11.088 -13.705   5.357  0.00  0.00      C2   H
ATOM   3640  HE1 PHE A 354     -14.084 -17.323   7.046  0.00  0.00      C2   H
ATOM   3641  HE2 PHE A 354     -12.598 -15.177   3.807  0.00  0.00      C2   H
ATOM   3642  HZ  PHE A 354     -14.128 -16.707   4.690  0.00  0.00      C2   H
ATOM   3643  N   NMA A 354      -8.009 -15.045   9.460  0.00  0.00      C2   N
ATOM   3644  CA  NMA A 354      -7.510 -13.751   9.038  0.00  0.00      C2   C
ATOM   3645  H   NMA A 354      -7.293 -15.746   9.331  0.00  0.00      C2   H
ATOM   3646  1HA NMA A 354      -7.950 -12.915   9.582  0.00  0.00      C2   H
ATOM   3647  2HA NMA A 354      -6.459 -13.710   9.322  0.00  0.00      C2   H
ATOM   3648  3HA NMA A 354      -7.579 -13.661   7.953  0.00  0.00      C2   H
ATOM   3649  CH3 ACE B   1      17.539  -0.289 -59.020  0.00  0.00      C2   C
ATOM   3650  C   ACE B   1      18.474  -1.017 -58.036  0.00  0.00      C2   C
ATOM   3651  O   ACE B   1      18.067  -1.320 -56.885  0.00  0.00      C2   O
ATOM   3652  1H  ACE B   1      16.553  -0.745 -58.932  0.00  0.00      C2   H
ATOM   3653  2H  ACE B   1      17.509   0.747 -58.683  0.00  0.00      C2   H
ATOM   3654  3H  ACE B   1      17.912  -0.360 -60.042  0.00  0.00      C2   H
ATOM   3655  N   SER B   2      19.679  -1.337 -58.504  0.00  0.00      C2   N
ATOM   3656  CA  SER B   2      20.831  -1.850 -57.768  0.00  0.00      C2   C
ATOM   3657  C   SER B   2      21.513  -0.913 -56.756  0.00  0.00      C2   C
ATOM   3658  O   SER B   2      22.312  -1.368 -55.977  0.00  0.00      C2   O
ATOM   3659  CB  SER B   2      21.810  -2.400 -58.852  0.00  0.00      C2   C
ATOM   3660  OG  SER B   2      22.467  -1.385 -59.509  0.00  0.00      C2   O
ATOM   3661  H2  SER B   2      19.931  -1.023 -59.431  0.00  0.00      C2   H
ATOM   3662  HA  SER B   2      20.499  -2.752 -57.254  0.00  0.00      C2   H
ATOM   3663  HB3 SER B   2      21.309  -3.172 -59.436  0.00  0.00      C2   H
ATOM   3664  HB2 SER B   2      22.567  -2.956 -58.298  0.00  0.00      C2   H
ATOM   3665  HG  SER B   2      23.277  -1.743 -59.878  0.00  0.00      C2   H
ATOM   3666  N   GLU B   3      21.196   0.404 -56.820  0.00  0.00      C2   N
ATOM   3667  CA  GLU B   3      21.647   1.454 -55.844  0.00  0.00      C2   C
ATOM   3668  C   GLU B   3      21.270   1.048 -54.453  0.00  0.00      C2   C
ATOM   3669  O   GLU B   3      21.934   1.442 -53.488  0.00  0.00      C2   O
ATOM   3670  CB  GLU B   3      21.170   2.871 -56.223  0.00  0.00      C2   C
ATOM   3671  CG  GLU B   3      21.843   3.487 -57.432  0.00  0.00      C2   C
ATOM   3672  CD  GLU B   3      21.447   2.893 -58.825  0.00  0.00      C2   C
ATOM   3673  OE1 GLU B   3      20.362   2.305 -58.837  0.00  0.00      C2   O
ATOM   3674  OE2 GLU B   3      22.166   3.083 -59.891  0.00  0.00      C2   O
ATOM   3675  H   GLU B   3      20.632   0.723 -57.595  0.00  0.00      C2   H
ATOM   3676  HA  GLU B   3      22.732   1.521 -55.761  0.00  0.00      C2   H
ATOM   3677  HB3 GLU B   3      21.357   3.455 -55.322  0.00  0.00      C2   H
ATOM   3678  HB2 GLU B   3      20.126   2.655 -56.449  0.00  0.00      C2   H
ATOM   3679  HG3 GLU B   3      22.901   3.745 -57.390  0.00  0.00      C2   H
ATOM   3680  HG2 GLU B   3      21.437   4.487 -57.282  0.00  0.00      C2   H
ATOM   3681  N   LEU B   4      20.190   0.179 -54.297  0.00  0.00      C2   N
ATOM   3682  CA  LEU B   4      19.670  -0.513 -53.137  0.00  0.00      C2   C
ATOM   3683  C   LEU B   4      20.761  -1.146 -52.302  0.00  0.00      C2   C
ATOM   3684  O   LEU B   4      20.940  -0.970 -51.077  0.00  0.00      C2   O
ATOM   3685  CB  LEU B   4      18.394  -1.410 -53.559  0.00  0.00      C2   C
ATOM   3686  CG  LEU B   4      17.677  -2.144 -52.431  0.00  0.00      C2   C
ATOM   3687  CD1 LEU B   4      17.375  -1.251 -51.199  0.00  0.00      C2   C
ATOM   3688  CD2 LEU B   4      16.404  -2.856 -52.915  0.00  0.00      C2   C
ATOM   3689  H   LEU B   4      19.706   0.025 -55.170  0.00  0.00      C2   H
ATOM   3690  HA  LEU B   4      19.308   0.223 -52.419  0.00  0.00      C2   H
ATOM   3691  HB3 LEU B   4      18.659  -2.173 -54.291  0.00  0.00      C2   H
ATOM   3692  HB2 LEU B   4      17.685  -0.762 -54.075  0.00  0.00      C2   H
ATOM   3693  HG  LEU B   4      18.317  -2.975 -52.135  0.00  0.00      C2   H
ATOM   3694 HD11 LEU B   4      16.368  -1.291 -50.785  0.00  0.00      C2   H
ATOM   3695 HD12 LEU B   4      17.934  -1.744 -50.403  0.00  0.00      C2   H
ATOM   3696 HD13 LEU B   4      17.762  -0.233 -51.161  0.00  0.00      C2   H
ATOM   3697 HD21 LEU B   4      16.432  -3.808 -52.385  0.00  0.00      C2   H
ATOM   3698 HD22 LEU B   4      15.580  -2.237 -52.561  0.00  0.00      C2   H
ATOM   3699 HD23 LEU B   4      16.311  -2.916 -54.000  0.00  0.00      C2   H
ATOM   3700  N   ASP B   5      21.532  -1.946 -53.037  0.00  0.00      C2   N
ATOM   3701  CA  ASP B   5      22.785  -2.562 -52.662  0.00  0.00      C2   C
ATOM   3702  C   ASP B   5      23.931  -1.596 -52.112  0.00  0.00      C2   C
ATOM   3703  O   ASP B   5      24.363  -1.733 -50.987  0.00  0.00      C2   O
ATOM   3704  CB  ASP B   5      23.395  -3.469 -53.729  0.00  0.00      C2   C
ATOM   3705  CG  ASP B   5      22.542  -4.553 -54.214  0.00  0.00      C2   C
ATOM   3706  OD1 ASP B   5      22.877  -5.254 -55.200  0.00  0.00      C2   O
ATOM   3707  OD2 ASP B   5      21.550  -4.872 -53.549  0.00  0.00      C2   O
ATOM   3708  H   ASP B   5      21.298  -2.043 -54.015  0.00  0.00      C2   H
ATOM   3709  HA  ASP B   5      22.696  -3.160 -51.755  0.00  0.00      C2   H
ATOM   3710  HB3 ASP B   5      24.268  -3.902 -53.242  0.00  0.00      C2   H
ATOM   3711  HB2 ASP B   5      23.800  -2.853 -54.533  0.00  0.00      C2   H
ATOM   3712  N   GLN B   6      24.392  -0.662 -52.934  0.00  0.00      C2   N
ATOM   3713  CA  GLN B   6      25.501   0.278 -52.866  0.00  0.00      C2   C
ATOM   3714  C   GLN B   6      25.335   1.126 -51.561  0.00  0.00      C2   C
ATOM   3715  O   GLN B   6      26.350   1.409 -50.891  0.00  0.00      C2   O
ATOM   3716  CB  GLN B   6      25.448   1.111 -54.178  0.00  0.00      C2   C
ATOM   3717  CG  GLN B   6      25.404   0.321 -55.523  0.00  0.00      C2   C
ATOM   3718  CD  GLN B   6      25.458   1.148 -56.768  0.00  0.00      C2   C
ATOM   3719  OE1 GLN B   6      25.831   2.307 -56.710  0.00  0.00      C2   O
ATOM   3720  NE2 GLN B   6      24.977   0.671 -57.895  0.00  0.00      C2   N
ATOM   3721  H   GLN B   6      23.894  -0.535 -53.803  0.00  0.00      C2   H
ATOM   3722  HA  GLN B   6      26.423  -0.304 -52.856  0.00  0.00      C2   H
ATOM   3723  HB3 GLN B   6      26.247   1.849 -54.247  0.00  0.00      C2   H
ATOM   3724  HB2 GLN B   6      24.447   1.542 -54.188  0.00  0.00      C2   H
ATOM   3725  HG3 GLN B   6      24.411  -0.128 -55.554  0.00  0.00      C2   H
ATOM   3726  HG2 GLN B   6      26.276  -0.333 -55.562  0.00  0.00      C2   H
ATOM   3727 HE22 GLN B   6      24.835   1.267 -58.698  0.00  0.00      C2   H
ATOM   3728 HE21 GLN B   6      24.840  -0.327 -57.979  0.00  0.00      C2   H
ATOM   3729  N   LEU B   7      24.098   1.425 -51.225  0.00  0.00      C2   N
ATOM   3730  CA  LEU B   7      23.641   2.105 -50.079  0.00  0.00      C2   C
ATOM   3731  C   LEU B   7      23.591   1.249 -48.846  0.00  0.00      C2   C
ATOM   3732  O   LEU B   7      24.059   1.643 -47.702  0.00  0.00      C2   O
ATOM   3733  CB  LEU B   7      22.247   2.779 -50.442  0.00  0.00      C2   C
ATOM   3734  CG  LEU B   7      22.135   3.851 -51.587  0.00  0.00      C2   C
ATOM   3735  CD1 LEU B   7      20.692   4.127 -51.985  0.00  0.00      C2   C
ATOM   3736  CD2 LEU B   7      22.761   5.150 -51.034  0.00  0.00      C2   C
ATOM   3737  H   LEU B   7      23.362   1.026 -51.790  0.00  0.00      C2   H
ATOM   3738  HA  LEU B   7      24.278   2.937 -49.778  0.00  0.00      C2   H
ATOM   3739  HB3 LEU B   7      21.865   3.273 -49.549  0.00  0.00      C2   H
ATOM   3740  HB2 LEU B   7      21.550   1.964 -50.637  0.00  0.00      C2   H
ATOM   3741  HG  LEU B   7      22.730   3.681 -52.485  0.00  0.00      C2   H
ATOM   3742 HD11 LEU B   7      20.359   5.160 -52.081  0.00  0.00      C2   H
ATOM   3743 HD12 LEU B   7      20.432   3.651 -52.931  0.00  0.00      C2   H
ATOM   3744 HD13 LEU B   7      19.998   3.742 -51.238  0.00  0.00      C2   H
ATOM   3745 HD21 LEU B   7      23.147   5.697 -51.895  0.00  0.00      C2   H
ATOM   3746 HD22 LEU B   7      22.185   5.721 -50.306  0.00  0.00      C2   H
ATOM   3747 HD23 LEU B   7      23.634   4.852 -50.454  0.00  0.00      C2   H
ATOM   3748  N   ARG B   8      22.957   0.085 -48.879  0.00  0.00      C2   N
ATOM   3749  CA  ARG B   8      23.003  -0.915 -47.868  0.00  0.00      C2   C
ATOM   3750  C   ARG B   8      24.495  -1.288 -47.434  0.00  0.00      C2   C
ATOM   3751  O   ARG B   8      24.847  -1.386 -46.265  0.00  0.00      C2   O
ATOM   3752  CB  ARG B   8      22.050  -2.029 -48.387  0.00  0.00      C2   C
ATOM   3753  CG  ARG B   8      21.779  -3.143 -47.301  0.00  0.00      C2   C
ATOM   3754  CD  ARG B   8      20.870  -4.369 -47.772  0.00  0.00      C2   C
ATOM   3755  NE  ARG B   8      21.422  -5.126 -48.810  0.00  0.00      C2   N
ATOM   3756  CZ  ARG B   8      21.274  -5.019 -50.137  0.00  0.00      C2   C
ATOM   3757  NH1 ARG B   8      20.541  -4.043 -50.657  0.00  0.00      C2   N
ATOM   3758  NH2 ARG B   8      21.795  -5.912 -50.959  0.00  0.00      C2   N
ATOM   3759  H   ARG B   8      22.619  -0.148 -49.802  0.00  0.00      C2   H
ATOM   3760  HA  ARG B   8      22.540  -0.472 -46.987  0.00  0.00      C2   H
ATOM   3761  HB3 ARG B   8      22.534  -2.450 -49.268  0.00  0.00      C2   H
ATOM   3762  HB2 ARG B   8      21.127  -1.548 -48.711  0.00  0.00      C2   H
ATOM   3763  HG3 ARG B   8      21.322  -2.675 -46.428  0.00  0.00      C2   H
ATOM   3764  HG2 ARG B   8      22.659  -3.417 -46.719  0.00  0.00      C2   H
ATOM   3765  HD3 ARG B   8      19.847  -4.046 -47.964  0.00  0.00      C2   H
ATOM   3766  HD2 ARG B   8      20.786  -5.158 -47.025  0.00  0.00      C2   H
ATOM   3767  HE  ARG B   8      22.221  -5.692 -48.562  0.00  0.00      C2   H
ATOM   3768 HH12 ARG B   8      20.545  -4.061 -51.667  0.00  0.00      C2   H
ATOM   3769 HH11 ARG B   8      20.191  -3.269 -50.111  0.00  0.00      C2   H
ATOM   3770 HH22 ARG B   8      21.800  -5.811 -51.964  0.00  0.00      C2   H
ATOM   3771 HH21 ARG B   8      22.065  -6.857 -50.727  0.00  0.00      C2   H
ATOM   3772  N   GLN B   9      25.489  -1.294 -48.312  0.00  0.00      C2   N
ATOM   3773  CA  GLN B   9      26.919  -1.598 -48.077  0.00  0.00      C2   C
ATOM   3774  C   GLN B   9      27.568  -0.294 -47.453  0.00  0.00      C2   C
ATOM   3775  O   GLN B   9      28.298  -0.402 -46.449  0.00  0.00      C2   O
ATOM   3776  CB  GLN B   9      27.617  -1.821 -49.443  0.00  0.00      C2   C
ATOM   3777  CG  GLN B   9      27.135  -3.083 -50.237  0.00  0.00      C2   C
ATOM   3778  CD  GLN B   9      27.556  -3.000 -51.619  0.00  0.00      C2   C
ATOM   3779  OE1 GLN B   9      28.495  -2.302 -51.909  0.00  0.00      C2   O
ATOM   3780  NE2 GLN B   9      26.944  -3.780 -52.450  0.00  0.00      C2   N
ATOM   3781  H   GLN B   9      25.252  -1.202 -49.290  0.00  0.00      C2   H
ATOM   3782  HA  GLN B   9      27.138  -2.444 -47.424  0.00  0.00      C2   H
ATOM   3783  HB3 GLN B   9      28.685  -1.972 -49.289  0.00  0.00      C2   H
ATOM   3784  HB2 GLN B   9      27.589  -0.887 -50.005  0.00  0.00      C2   H
ATOM   3785  HG3 GLN B   9      26.046  -3.045 -50.219  0.00  0.00      C2   H
ATOM   3786  HG2 GLN B   9      27.335  -4.125 -49.989  0.00  0.00      C2   H
ATOM   3787 HE22 GLN B   9      27.211  -3.900 -53.416  0.00  0.00      C2   H
ATOM   3788 HE21 GLN B   9      26.244  -4.419 -52.102  0.00  0.00      C2   H
ATOM   3789  N   GLU B  10      27.177   0.932 -47.915  0.00  0.00      C2   N
ATOM   3790  CA  GLU B  10      27.545   2.243 -47.369  0.00  0.00      C2   C
ATOM   3791  C   GLU B  10      27.150   2.260 -45.885  0.00  0.00      C2   C
ATOM   3792  O   GLU B  10      28.055   2.556 -45.085  0.00  0.00      C2   O
ATOM   3793  CB  GLU B  10      27.039   3.379 -48.248  0.00  0.00      C2   C
ATOM   3794  CG  GLU B  10      27.483   4.767 -47.793  0.00  0.00      C2   C
ATOM   3795  CD  GLU B  10      27.075   5.925 -48.719  0.00  0.00      C2   C
ATOM   3796  OE1 GLU B  10      26.386   5.612 -49.750  0.00  0.00      C2   O
ATOM   3797  OE2 GLU B  10      27.512   7.063 -48.550  0.00  0.00      C2   O
ATOM   3798  H   GLU B  10      26.504   0.980 -48.666  0.00  0.00      C2   H
ATOM   3799  HA  GLU B  10      28.634   2.301 -47.357  0.00  0.00      C2   H
ATOM   3800  HB3 GLU B  10      25.957   3.295 -48.348  0.00  0.00      C2   H
ATOM   3801  HB2 GLU B  10      27.417   3.212 -49.256  0.00  0.00      C2   H
ATOM   3802  HG3 GLU B  10      28.573   4.786 -47.780  0.00  0.00      C2   H
ATOM   3803  HG2 GLU B  10      27.039   5.035 -46.834  0.00  0.00      C2   H
ATOM   3804  N   ALA B  11      25.866   1.872 -45.512  0.00  0.00      C2   N
ATOM   3805  CA  ALA B  11      25.495   1.777 -44.087  0.00  0.00      C2   C
ATOM   3806  C   ALA B  11      26.250   0.773 -43.151  0.00  0.00      C2   C
ATOM   3807  O   ALA B  11      26.226   0.862 -41.927  0.00  0.00      C2   O
ATOM   3808  CB  ALA B  11      23.967   1.452 -43.937  0.00  0.00      C2   C
ATOM   3809  H   ALA B  11      25.179   1.539 -46.173  0.00  0.00      C2   H
ATOM   3810  HA  ALA B  11      25.630   2.746 -43.606  0.00  0.00      C2   H
ATOM   3811  HB1 ALA B  11      23.885   0.541 -44.531  0.00  0.00      C2   H
ATOM   3812  HB2 ALA B  11      23.674   1.188 -42.921  0.00  0.00      C2   H
ATOM   3813  HB3 ALA B  11      23.423   2.316 -44.319  0.00  0.00      C2   H
ATOM   3814  N   GLU B  12      26.826  -0.302 -43.811  0.00  0.00      C2   N
ATOM   3815  CA  GLU B  12      27.628  -1.336 -43.160  0.00  0.00      C2   C
ATOM   3816  C   GLU B  12      29.021  -0.695 -42.938  0.00  0.00      C2   C
ATOM   3817  O   GLU B  12      29.542  -0.853 -41.867  0.00  0.00      C2   O
ATOM   3818  CB  GLU B  12      27.672  -2.542 -44.193  0.00  0.00      C2   C
ATOM   3819  CG  GLU B  12      27.935  -3.904 -43.583  0.00  0.00      C2   C
ATOM   3820  CD  GLU B  12      28.085  -5.007 -44.591  0.00  0.00      C2   C
ATOM   3821  OE1 GLU B  12      27.178  -5.788 -44.731  0.00  0.00      C2   O
ATOM   3822  OE2 GLU B  12      29.213  -5.148 -45.132  0.00  0.00      C2   O
ATOM   3823  H   GLU B  12      26.713  -0.422 -44.808  0.00  0.00      C2   H
ATOM   3824  HA  GLU B  12      27.189  -1.647 -42.212  0.00  0.00      C2   H
ATOM   3825  HB3 GLU B  12      28.494  -2.286 -44.861  0.00  0.00      C2   H
ATOM   3826  HB2 GLU B  12      26.714  -2.526 -44.714  0.00  0.00      C2   H
ATOM   3827  HG3 GLU B  12      27.023  -4.097 -43.017  0.00  0.00      C2   H
ATOM   3828  HG2 GLU B  12      28.763  -3.991 -42.879  0.00  0.00      C2   H
ATOM   3829  N   GLN B  13      29.565  -0.072 -44.019  0.00  0.00      C2   N
ATOM   3830  CA  GLN B  13      30.917   0.633 -44.011  0.00  0.00      C2   C
ATOM   3831  C   GLN B  13      31.025   1.771 -42.951  0.00  0.00      C2   C
ATOM   3832  O   GLN B  13      32.059   1.903 -42.251  0.00  0.00      C2   O
ATOM   3833  CB  GLN B  13      31.164   0.999 -45.405  0.00  0.00      C2   C
ATOM   3834  CG  GLN B  13      31.431  -0.247 -46.276  0.00  0.00      C2   C
ATOM   3835  CD  GLN B  13      31.432   0.047 -47.745  0.00  0.00      C2   C
ATOM   3836  OE1 GLN B  13      31.776   1.104 -48.274  0.00  0.00      C2   O
ATOM   3837  NE2 GLN B  13      31.078  -0.891 -48.594  0.00  0.00      C2   N
ATOM   3838  H   GLN B  13      29.190  -0.220 -44.945  0.00  0.00      C2   H
ATOM   3839  HA  GLN B  13      31.667  -0.090 -43.691  0.00  0.00      C2   H
ATOM   3840  HB3 GLN B  13      31.998   1.700 -45.428  0.00  0.00      C2   H
ATOM   3841  HB2 GLN B  13      30.372   1.595 -45.858  0.00  0.00      C2   H
ATOM   3842  HG3 GLN B  13      30.770  -1.078 -46.029  0.00  0.00      C2   H
ATOM   3843  HG2 GLN B  13      32.451  -0.601 -46.127  0.00  0.00      C2   H
ATOM   3844 HE22 GLN B  13      31.326  -0.746 -49.562  0.00  0.00      C2   H
ATOM   3845 HE21 GLN B  13      30.706  -1.792 -48.329  0.00  0.00      C2   H
ATOM   3846  N   LEU B  14      29.880   2.435 -42.691  0.00  0.00      C2   N
ATOM   3847  CA  LEU B  14      29.750   3.477 -41.660  0.00  0.00      C2   C
ATOM   3848  C   LEU B  14      29.585   2.802 -40.264  0.00  0.00      C2   C
ATOM   3849  O   LEU B  14      29.848   3.559 -39.338  0.00  0.00      C2   O
ATOM   3850  CB  LEU B  14      28.539   4.424 -41.941  0.00  0.00      C2   C
ATOM   3851  CG  LEU B  14      28.773   5.304 -43.170  0.00  0.00      C2   C
ATOM   3852  CD1 LEU B  14      27.471   6.022 -43.615  0.00  0.00      C2   C
ATOM   3853  CD2 LEU B  14      29.953   6.260 -43.044  0.00  0.00      C2   C
ATOM   3854  H   LEU B  14      29.088   2.398 -43.317  0.00  0.00      C2   H
ATOM   3855  HA  LEU B  14      30.690   4.014 -41.535  0.00  0.00      C2   H
ATOM   3856  HB3 LEU B  14      28.387   5.028 -41.046  0.00  0.00      C2   H
ATOM   3857  HB2 LEU B  14      27.683   3.771 -42.111  0.00  0.00      C2   H
ATOM   3858  HG  LEU B  14      29.009   4.623 -43.988  0.00  0.00      C2   H
ATOM   3859 HD11 LEU B  14      27.285   5.901 -44.682  0.00  0.00      C2   H
ATOM   3860 HD12 LEU B  14      26.578   5.576 -43.178  0.00  0.00      C2   H
ATOM   3861 HD13 LEU B  14      27.564   7.100 -43.485  0.00  0.00      C2   H
ATOM   3862 HD21 LEU B  14      30.809   6.254 -43.720  0.00  0.00      C2   H
ATOM   3863 HD22 LEU B  14      29.572   7.279 -43.111  0.00  0.00      C2   H
ATOM   3864 HD23 LEU B  14      30.393   6.215 -42.048  0.00  0.00      C2   H
ATOM   3865  N   LYS B  15      29.355   1.465 -40.197  0.00  0.00      C2   N
ATOM   3866  CA  LYS B  15      29.309   0.755 -38.894  0.00  0.00      C2   C
ATOM   3867  C   LYS B  15      30.641   0.146 -38.520  0.00  0.00      C2   C
ATOM   3868  O   LYS B  15      31.057   0.314 -37.349  0.00  0.00      C2   O
ATOM   3869  CB  LYS B  15      28.193  -0.293 -38.850  0.00  0.00      C2   C
ATOM   3870  CG  LYS B  15      27.892  -0.918 -37.459  0.00  0.00      C2   C
ATOM   3871  CD  LYS B  15      26.853  -0.048 -36.711  0.00  0.00      C2   C
ATOM   3872  CE  LYS B  15      26.567  -0.561 -35.282  0.00  0.00      C2   C
ATOM   3873  NZ  LYS B  15      25.214  -0.151 -34.965  0.00  0.00      C2   N
ATOM   3874  H   LYS B  15      29.447   0.824 -40.972  0.00  0.00      C2   H
ATOM   3875  HA  LYS B  15      29.129   1.494 -38.114  0.00  0.00      C2   H
ATOM   3876  HB3 LYS B  15      28.579  -1.145 -39.409  0.00  0.00      C2   H
ATOM   3877  HB2 LYS B  15      27.361   0.122 -39.418  0.00  0.00      C2   H
ATOM   3878  HG3 LYS B  15      28.833  -1.154 -36.963  0.00  0.00      C2   H
ATOM   3879  HG2 LYS B  15      27.480  -1.910 -37.643  0.00  0.00      C2   H
ATOM   3880  HD3 LYS B  15      26.013  -0.028 -37.405  0.00  0.00      C2   H
ATOM   3881  HD2 LYS B  15      27.280   0.954 -36.750  0.00  0.00      C2   H
ATOM   3882  HE3 LYS B  15      27.274  -0.121 -34.579  0.00  0.00      C2   H
ATOM   3883  HE2 LYS B  15      26.538  -1.632 -35.082  0.00  0.00      C2   H
ATOM   3884  HZ1 LYS B  15      24.553  -0.605 -35.579  0.00  0.00      C2   H
ATOM   3885  HZ2 LYS B  15      24.940  -0.412 -34.028  0.00  0.00      C2   H
ATOM   3886  HZ3 LYS B  15      25.114   0.847 -35.082  0.00  0.00      C2   H
ATOM   3887  N   ASN B  16      31.375  -0.289 -39.544  0.00  0.00      C2   N
ATOM   3888  CA  ASN B  16      32.786  -0.775 -39.451  0.00  0.00      C2   C
ATOM   3889  C   ASN B  16      33.771   0.317 -39.016  0.00  0.00      C2   C
ATOM   3890  O   ASN B  16      34.752  -0.045 -38.396  0.00  0.00      C2   O
ATOM   3891  CB  ASN B  16      33.319  -1.428 -40.831  0.00  0.00      C2   C
ATOM   3892  CG  ASN B  16      32.494  -2.515 -41.475  0.00  0.00      C2   C
ATOM   3893  OD1 ASN B  16      31.544  -3.120 -40.961  0.00  0.00      C2   O
ATOM   3894  ND2 ASN B  16      32.850  -2.710 -42.736  0.00  0.00      C2   N
ATOM   3895  H   ASN B  16      30.895  -0.529 -40.399  0.00  0.00      C2   H
ATOM   3896  HA  ASN B  16      32.933  -1.438 -38.599  0.00  0.00      C2   H
ATOM   3897  HB3 ASN B  16      34.353  -1.771 -40.776  0.00  0.00      C2   H
ATOM   3898  HB2 ASN B  16      33.587  -0.644 -41.538  0.00  0.00      C2   H
ATOM   3899 HD22 ASN B  16      32.219  -3.279 -43.282  0.00  0.00      C2   H
ATOM   3900 HD21 ASN B  16      33.532  -2.092 -43.153  0.00  0.00      C2   H
ATOM   3901  N   GLN B  17      33.487   1.561 -39.428  0.00  0.00      C2   N
ATOM   3902  CA  GLN B  17      34.200   2.710 -38.837  0.00  0.00      C2   C
ATOM   3903  C   GLN B  17      34.015   2.847 -37.337  0.00  0.00      C2   C
ATOM   3904  O   GLN B  17      34.943   2.882 -36.548  0.00  0.00      C2   O
ATOM   3905  CB  GLN B  17      33.776   3.917 -39.708  0.00  0.00      C2   C
ATOM   3906  CG  GLN B  17      34.322   5.321 -39.224  0.00  0.00      C2   C
ATOM   3907  CD  GLN B  17      35.859   5.424 -39.033  0.00  0.00      C2   C
ATOM   3908  OE1 GLN B  17      36.588   4.728 -39.687  0.00  0.00      C2   O
ATOM   3909  NE2 GLN B  17      36.334   6.280 -38.160  0.00  0.00      C2   N
ATOM   3910  H   GLN B  17      32.726   1.715 -40.074  0.00  0.00      C2   H
ATOM   3911  HA  GLN B  17      35.250   2.532 -39.069  0.00  0.00      C2   H
ATOM   3912  HB3 GLN B  17      32.690   3.999 -39.735  0.00  0.00      C2   H
ATOM   3913  HB2 GLN B  17      34.130   3.738 -40.723  0.00  0.00      C2   H
ATOM   3914  HG3 GLN B  17      33.804   5.539 -38.290  0.00  0.00      C2   H
ATOM   3915  HG2 GLN B  17      34.026   6.153 -39.862  0.00  0.00      C2   H
ATOM   3916 HE22 GLN B  17      37.334   6.415 -38.135  0.00  0.00      C2   H
ATOM   3917 HE21 GLN B  17      35.751   6.843 -37.557  0.00  0.00      C2   H
ATOM   3918  N   ILE B  18      32.715   2.928 -36.902  0.00  0.00      C2   N
ATOM   3919  CA  ILE B  18      32.265   2.999 -35.521  0.00  0.00      C2   C
ATOM   3920  C   ILE B  18      32.840   1.883 -34.659  0.00  0.00      C2   C
ATOM   3921  O   ILE B  18      33.366   2.135 -33.579  0.00  0.00      C2   O
ATOM   3922  CB  ILE B  18      30.690   2.867 -35.409  0.00  0.00      C2   C
ATOM   3923  CG1 ILE B  18      30.144   4.321 -35.253  0.00  0.00      C2   C
ATOM   3924  CG2 ILE B  18      30.008   1.985 -34.347  0.00  0.00      C2   C
ATOM   3925  CD1 ILE B  18      28.625   4.557 -35.277  0.00  0.00      C2   C
ATOM   3926  H   ILE B  18      31.942   2.964 -37.552  0.00  0.00      C2   H
ATOM   3927  HA  ILE B  18      32.626   3.964 -35.166  0.00  0.00      C2   H
ATOM   3928  HB  ILE B  18      30.282   2.561 -36.373  0.00  0.00      C2   H
ATOM   3929 HG13 ILE B  18      30.572   4.864 -36.095  0.00  0.00      C2   H
ATOM   3930 HG12 ILE B  18      30.521   4.777 -34.338  0.00  0.00      C2   H
ATOM   3931 HG21 ILE B  18      30.421   2.317 -33.395  0.00  0.00      C2   H
ATOM   3932 HG22 ILE B  18      28.934   2.077 -34.187  0.00  0.00      C2   H
ATOM   3933 HG23 ILE B  18      30.209   0.914 -34.305  0.00  0.00      C2   H
ATOM   3934 HD11 ILE B  18      28.313   4.280 -34.271  0.00  0.00      C2   H
ATOM   3935 HD12 ILE B  18      28.255   5.580 -35.341  0.00  0.00      C2   H
ATOM   3936 HD13 ILE B  18      28.112   3.907 -35.985  0.00  0.00      C2   H
ATOM   3937  N   ARG B  19      32.765   0.660 -35.229  0.00  0.00      C2   N
ATOM   3938  CA  ARG B  19      33.283  -0.626 -34.612  0.00  0.00      C2   C
ATOM   3939  C   ARG B  19      34.760  -0.576 -34.110  0.00  0.00      C2   C
ATOM   3940  O   ARG B  19      34.993  -1.108 -33.073  0.00  0.00      C2   O
ATOM   3941  CB  ARG B  19      33.037  -1.829 -35.628  0.00  0.00      C2   C
ATOM   3942  CG  ARG B  19      33.658  -3.142 -35.405  0.00  0.00      C2   C
ATOM   3943  CD  ARG B  19      33.801  -4.016 -36.658  0.00  0.00      C2   C
ATOM   3944  NE  ARG B  19      34.898  -3.419 -37.485  0.00  0.00      C2   N
ATOM   3945  CZ  ARG B  19      35.242  -3.626 -38.739  0.00  0.00      C2   C
ATOM   3946  NH1 ARG B  19      34.670  -4.567 -39.479  0.00  0.00      C2   N
ATOM   3947  NH2 ARG B  19      36.230  -2.883 -39.219  0.00  0.00      C2   N
ATOM   3948  H   ARG B  19      32.214   0.428 -36.043  0.00  0.00      C2   H
ATOM   3949  HA  ARG B  19      32.757  -0.774 -33.669  0.00  0.00      C2   H
ATOM   3950  HB3 ARG B  19      33.383  -1.503 -36.608  0.00  0.00      C2   H
ATOM   3951  HB2 ARG B  19      31.976  -2.016 -35.797  0.00  0.00      C2   H
ATOM   3952  HG3 ARG B  19      33.231  -3.779 -34.630  0.00  0.00      C2   H
ATOM   3953  HG2 ARG B  19      34.660  -2.809 -35.133  0.00  0.00      C2   H
ATOM   3954  HD3 ARG B  19      32.952  -3.847 -37.321  0.00  0.00      C2   H
ATOM   3955  HD2 ARG B  19      33.960  -5.085 -36.519  0.00  0.00      C2   H
ATOM   3956  HE  ARG B  19      35.619  -3.007 -36.911  0.00  0.00      C2   H
ATOM   3957 HH12 ARG B  19      34.937  -4.721 -40.441  0.00  0.00      C2   H
ATOM   3958 HH11 ARG B  19      33.847  -5.024 -39.113  0.00  0.00      C2   H
ATOM   3959 HH22 ARG B  19      36.502  -2.926 -40.190  0.00  0.00      C2   H
ATOM   3960 HH21 ARG B  19      36.793  -2.410 -38.526  0.00  0.00      C2   H
ATOM   3961  N   ASP B  20      35.646   0.019 -34.949  0.00  0.00      C2   N
ATOM   3962  CA  ASP B  20      37.057   0.101 -34.722  0.00  0.00      C2   C
ATOM   3963  C   ASP B  20      37.365   1.419 -33.919  0.00  0.00      C2   C
ATOM   3964  O   ASP B  20      38.224   1.448 -33.040  0.00  0.00      C2   O
ATOM   3965  CB  ASP B  20      37.972  -0.024 -35.963  0.00  0.00      C2   C
ATOM   3966  CG  ASP B  20      37.780  -1.251 -36.888  0.00  0.00      C2   C
ATOM   3967  OD1 ASP B  20      37.181  -2.202 -36.366  0.00  0.00      C2   O
ATOM   3968  OD2 ASP B  20      38.277  -1.331 -38.017  0.00  0.00      C2   O
ATOM   3969  H   ASP B  20      35.227   0.299 -35.825  0.00  0.00      C2   H
ATOM   3970  HA  ASP B  20      37.386  -0.668 -34.024  0.00  0.00      C2   H
ATOM   3971  HB3 ASP B  20      39.019  -0.104 -35.671  0.00  0.00      C2   H
ATOM   3972  HB2 ASP B  20      37.785   0.912 -36.489  0.00  0.00      C2   H
ATOM   3973  N   ALA B  21      36.575   2.490 -34.220  0.00  0.00      C2   N
ATOM   3974  CA  ALA B  21      36.618   3.828 -33.541  0.00  0.00      C2   C
ATOM   3975  C   ALA B  21      36.315   3.742 -32.003  0.00  0.00      C2   C
ATOM   3976  O   ALA B  21      37.060   4.346 -31.255  0.00  0.00      C2   O
ATOM   3977  CB  ALA B  21      35.712   4.813 -34.312  0.00  0.00      C2   C
ATOM   3978  H   ALA B  21      35.862   2.352 -34.922  0.00  0.00      C2   H
ATOM   3979  HA  ALA B  21      37.660   4.139 -33.618  0.00  0.00      C2   H
ATOM   3980  HB1 ALA B  21      36.051   4.930 -35.341  0.00  0.00      C2   H
ATOM   3981  HB2 ALA B  21      34.689   4.443 -34.240  0.00  0.00      C2   H
ATOM   3982  HB3 ALA B  21      35.704   5.829 -33.919  0.00  0.00      C2   H
ATOM   3983  N   ARG B  22      35.450   2.824 -31.550  0.00  0.00      C2   N
ATOM   3984  CA  ARG B  22      35.008   2.749 -30.148  0.00  0.00      C2   C
ATOM   3985  C   ARG B  22      36.160   2.446 -29.237  0.00  0.00      C2   C
ATOM   3986  O   ARG B  22      36.156   2.920 -28.081  0.00  0.00      C2   O
ATOM   3987  CB  ARG B  22      33.950   1.590 -29.974  0.00  0.00      C2   C
ATOM   3988  CG  ARG B  22      32.576   1.901 -30.535  0.00  0.00      C2   C
ATOM   3989  CD  ARG B  22      31.410   2.255 -29.574  0.00  0.00      C2   C
ATOM   3990  NE  ARG B  22      30.288   2.879 -30.317  0.00  0.00      C2   N
ATOM   3991  CZ  ARG B  22      30.307   4.216 -30.584  0.00  0.00      C2   C
ATOM   3992  NH1 ARG B  22      31.267   5.032 -30.144  0.00  0.00      C2   N
ATOM   3993  NH2 ARG B  22      29.382   4.682 -31.402  0.00  0.00      C2   N
ATOM   3994  H   ARG B  22      34.892   2.371 -32.259  0.00  0.00      C2   H
ATOM   3995  HA  ARG B  22      34.604   3.732 -29.906  0.00  0.00      C2   H
ATOM   3996  HB3 ARG B  22      33.917   1.412 -28.899  0.00  0.00      C2   H
ATOM   3997  HB2 ARG B  22      34.354   0.667 -30.390  0.00  0.00      C2   H
ATOM   3998  HG3 ARG B  22      32.351   0.991 -31.092  0.00  0.00      C2   H
ATOM   3999  HG2 ARG B  22      32.648   2.522 -31.429  0.00  0.00      C2   H
ATOM   4000  HD3 ARG B  22      31.706   2.712 -28.630  0.00  0.00      C2   H
ATOM   4001  HD2 ARG B  22      30.889   1.328 -29.332  0.00  0.00      C2   H
ATOM   4002  HE  ARG B  22      29.659   2.281 -30.832  0.00  0.00      C2   H
ATOM   4003 HH12 ARG B  22      31.106   6.004 -30.366  0.00  0.00      C2   H
ATOM   4004 HH11 ARG B  22      32.008   4.815 -29.493  0.00  0.00      C2   H
ATOM   4005 HH22 ARG B  22      29.412   5.686 -31.506  0.00  0.00      C2   H
ATOM   4006 HH21 ARG B  22      28.533   4.199 -31.660  0.00  0.00      C2   H
ATOM   4007  N   LYS B  23      37.055   1.580 -29.749  0.00  0.00      C2   N
ATOM   4008  CA  LYS B  23      38.208   0.968 -29.077  0.00  0.00      C2   C
ATOM   4009  C   LYS B  23      39.364   1.921 -29.128  0.00  0.00      C2   C
ATOM   4010  O   LYS B  23      40.299   1.910 -28.250  0.00  0.00      C2   O
ATOM   4011  CB  LYS B  23      38.575  -0.359 -29.758  0.00  0.00      C2   C
ATOM   4012  CG  LYS B  23      37.554  -1.483 -29.669  0.00  0.00      C2   C
ATOM   4013  CD  LYS B  23      37.973  -2.866 -30.227  0.00  0.00      C2   C
ATOM   4014  CE  LYS B  23      36.957  -3.952 -30.322  0.00  0.00      C2   C
ATOM   4015  NZ  LYS B  23      35.939  -3.444 -31.326  0.00  0.00      C2   N
ATOM   4016  H   LYS B  23      36.809   1.216 -30.658  0.00  0.00      C2   H
ATOM   4017  HA  LYS B  23      37.966   0.825 -28.024  0.00  0.00      C2   H
ATOM   4018  HB3 LYS B  23      39.508  -0.717 -29.323  0.00  0.00      C2   H
ATOM   4019  HB2 LYS B  23      38.998  -0.262 -30.758  0.00  0.00      C2   H
ATOM   4020  HG3 LYS B  23      36.596  -1.277 -30.146  0.00  0.00      C2   H
ATOM   4021  HG2 LYS B  23      37.264  -1.626 -28.629  0.00  0.00      C2   H
ATOM   4022  HD3 LYS B  23      38.725  -3.176 -29.502  0.00  0.00      C2   H
ATOM   4023  HD2 LYS B  23      38.521  -2.777 -31.165  0.00  0.00      C2   H
ATOM   4024  HE3 LYS B  23      36.434  -4.259 -29.417  0.00  0.00      C2   H
ATOM   4025  HE2 LYS B  23      37.550  -4.831 -30.576  0.00  0.00      C2   H
ATOM   4026  HZ1 LYS B  23      36.380  -3.067 -32.152  0.00  0.00      C2   H
ATOM   4027  HZ2 LYS B  23      35.351  -4.187 -31.675  0.00  0.00      C2   H
ATOM   4028  HZ3 LYS B  23      35.239  -2.903 -30.839  0.00  0.00      C2   H
ATOM   4029  N   ALA B  24      39.401   2.737 -30.229  0.00  0.00      C2   N
ATOM   4030  CA  ALA B  24      40.495   3.699 -30.347  0.00  0.00      C2   C
ATOM   4031  C   ALA B  24      40.215   4.973 -29.529  0.00  0.00      C2   C
ATOM   4032  O   ALA B  24      41.079   5.840 -29.608  0.00  0.00      C2   O
ATOM   4033  CB  ALA B  24      40.711   4.033 -31.844  0.00  0.00      C2   C
ATOM   4034  H   ALA B  24      38.695   2.842 -30.943  0.00  0.00      C2   H
ATOM   4035  HA  ALA B  24      41.412   3.309 -29.907  0.00  0.00      C2   H
ATOM   4036  HB1 ALA B  24      39.814   4.510 -32.239  0.00  0.00      C2   H
ATOM   4037  HB2 ALA B  24      41.323   4.916 -32.030  0.00  0.00      C2   H
ATOM   4038  HB3 ALA B  24      41.019   3.214 -32.493  0.00  0.00      C2   H
ATOM   4039  N   CYS B  25      39.052   5.115 -28.891  0.00  0.00      C2   N
ATOM   4040  CA  CYS B  25      38.670   6.292 -28.170  0.00  0.00      C2   C
ATOM   4041  C   CYS B  25      38.790   6.059 -26.695  0.00  0.00      C2   C
ATOM   4042  O   CYS B  25      38.966   7.021 -25.945  0.00  0.00      C2   O
ATOM   4043  CB  CYS B  25      37.147   6.648 -28.416  0.00  0.00      C2   C
ATOM   4044  SG  CYS B  25      36.926   7.290 -30.085  0.00  0.00      C2   S
ATOM   4045  H   CYS B  25      38.330   4.453 -29.138  0.00  0.00      C2   H
ATOM   4046  HA  CYS B  25      39.272   7.172 -28.394  0.00  0.00      C2   H
ATOM   4047  HB3 CYS B  25      36.858   7.479 -27.773  0.00  0.00      C2   H
ATOM   4048  HB2 CYS B  25      36.547   5.768 -28.184  0.00  0.00      C2   H
ATOM   4049  HG  CYS B  25      37.615   6.291 -30.644  0.00  0.00      C2   H
ATOM   4050  N   ALA B  26      38.507   4.811 -26.164  0.00  0.00      C2   N
ATOM   4051  CA  ALA B  26      38.891   4.279 -24.808  0.00  0.00      C2   C
ATOM   4052  C   ALA B  26      40.153   3.448 -24.797  0.00  0.00      C2   C
ATOM   4053  O   ALA B  26      40.107   2.241 -24.584  0.00  0.00      C2   O
ATOM   4054  CB  ALA B  26      37.641   3.632 -24.193  0.00  0.00      C2   C
ATOM   4055  H   ALA B  26      38.291   4.026 -26.762  0.00  0.00      C2   H
ATOM   4056  HA  ALA B  26      39.088   5.178 -24.224  0.00  0.00      C2   H
ATOM   4057  HB1 ALA B  26      37.535   2.590 -24.497  0.00  0.00      C2   H
ATOM   4058  HB2 ALA B  26      37.845   3.655 -23.122  0.00  0.00      C2   H
ATOM   4059  HB3 ALA B  26      36.711   4.179 -24.343  0.00  0.00      C2   H
ATOM   4060  N   ASP B  27      41.323   4.056 -25.031  0.00  0.00      C2   N
ATOM   4061  CA  ASP B  27      42.662   3.407 -24.797  0.00  0.00      C2   C
ATOM   4062  C   ASP B  27      42.927   3.541 -23.371  0.00  0.00      C2   C
ATOM   4063  O   ASP B  27      42.829   2.621 -22.573  0.00  0.00      C2   O
ATOM   4064  CB  ASP B  27      43.819   3.976 -25.591  0.00  0.00      C2   C
ATOM   4065  CG  ASP B  27      43.773   5.453 -26.042  0.00  0.00      C2   C
ATOM   4066  OD1 ASP B  27      43.116   6.305 -25.367  0.00  0.00      C2   O
ATOM   4067  OD2 ASP B  27      44.431   5.759 -27.068  0.00  0.00      C2   O
ATOM   4068  H   ASP B  27      41.348   5.052 -25.197  0.00  0.00      C2   H
ATOM   4069  HA  ASP B  27      42.462   2.367 -25.057  0.00  0.00      C2   H
ATOM   4070  HB3 ASP B  27      43.859   3.321 -26.462  0.00  0.00      C2   H
ATOM   4071  HB2 ASP B  27      44.758   3.713 -25.104  0.00  0.00      C2   H
ATOM   4072  N   ALA B  28      43.100   4.869 -23.037  0.00  0.00      C2   N
ATOM   4073  CA  ALA B  28      43.221   5.307 -21.682  0.00  0.00      C2   C
ATOM   4074  C   ALA B  28      41.766   5.553 -21.228  0.00  0.00      C2   C
ATOM   4075  O   ALA B  28      40.958   6.027 -22.091  0.00  0.00      C2   O
ATOM   4076  CB  ALA B  28      44.162   6.614 -21.526  0.00  0.00      C2   C
ATOM   4077  H   ALA B  28      43.063   5.622 -23.709  0.00  0.00      C2   H
ATOM   4078  HA  ALA B  28      43.572   4.479 -21.067  0.00  0.00      C2   H
ATOM   4079  HB1 ALA B  28      44.083   7.083 -20.545  0.00  0.00      C2   H
ATOM   4080  HB2 ALA B  28      45.177   6.416 -21.869  0.00  0.00      C2   H
ATOM   4081  HB3 ALA B  28      43.762   7.336 -22.239  0.00  0.00      C2   H
ATOM   4082  N   THR B  29      41.449   5.224 -19.977  0.00  0.00      C2   N
ATOM   4083  CA  THR B  29      40.074   5.125 -19.512  0.00  0.00      C2   C
ATOM   4084  C   THR B  29      39.675   6.077 -18.420  0.00  0.00      C2   C
ATOM   4085  O   THR B  29      40.506   6.844 -17.918  0.00  0.00      C2   O
ATOM   4086  CB  THR B  29      39.888   3.665 -18.921  0.00  0.00      C2   C
ATOM   4087  OG1 THR B  29      40.864   3.256 -17.961  0.00  0.00      C2   O
ATOM   4088  CG2 THR B  29      40.012   2.645 -20.019  0.00  0.00      C2   C
ATOM   4089  H   THR B  29      42.086   4.746 -19.356  0.00  0.00      C2   H
ATOM   4090  HA  THR B  29      39.363   5.110 -20.339  0.00  0.00      C2   H
ATOM   4091  HB  THR B  29      38.883   3.463 -18.552  0.00  0.00      C2   H
ATOM   4092  HG1 THR B  29      40.732   2.364 -17.631  0.00  0.00      C2   H
ATOM   4093 HG21 THR B  29      39.196   2.844 -20.714  0.00  0.00      C2   H
ATOM   4094 HG22 THR B  29      40.968   2.755 -20.531  0.00  0.00      C2   H
ATOM   4095 HG23 THR B  29      39.935   1.632 -19.626  0.00  0.00      C2   H
ATOM   4096  N   LEU B  30      38.381   6.200 -18.121  0.00  0.00      C2   N
ATOM   4097  CA  LEU B  30      37.782   6.860 -16.925  0.00  0.00      C2   C
ATOM   4098  C   LEU B  30      38.357   6.390 -15.584  0.00  0.00      C2   C
ATOM   4099  O   LEU B  30      38.652   7.184 -14.675  0.00  0.00      C2   O
ATOM   4100  CB  LEU B  30      36.344   7.124 -17.012  0.00  0.00      C2   C
ATOM   4101  CG  LEU B  30      35.598   7.916 -15.848  0.00  0.00      C2   C
ATOM   4102  CD1 LEU B  30      34.333   8.599 -16.473  0.00  0.00      C2   C
ATOM   4103  CD2 LEU B  30      35.327   7.088 -14.558  0.00  0.00      C2   C
ATOM   4104  H   LEU B  30      37.860   5.497 -18.625  0.00  0.00      C2   H
ATOM   4105  HA  LEU B  30      38.302   7.814 -17.011  0.00  0.00      C2   H
ATOM   4106  HB3 LEU B  30      35.833   6.162 -17.052  0.00  0.00      C2   H
ATOM   4107  HB2 LEU B  30      36.175   7.564 -17.994  0.00  0.00      C2   H
ATOM   4108  HG  LEU B  30      36.243   8.655 -15.373  0.00  0.00      C2   H
ATOM   4109 HD11 LEU B  30      34.290   9.673 -16.291  0.00  0.00      C2   H
ATOM   4110 HD12 LEU B  30      34.226   8.416 -17.542  0.00  0.00      C2   H
ATOM   4111 HD13 LEU B  30      33.421   8.186 -16.043  0.00  0.00      C2   H
ATOM   4112 HD21 LEU B  30      35.919   7.269 -13.661  0.00  0.00      C2   H
ATOM   4113 HD22 LEU B  30      34.314   7.241 -14.187  0.00  0.00      C2   H
ATOM   4114 HD23 LEU B  30      35.270   6.020 -14.767  0.00  0.00      C2   H
ATOM   4115  N   SER B  31      38.525   5.097 -15.585  0.00  0.00      C2   N
ATOM   4116  CA  SER B  31      39.197   4.549 -14.413  0.00  0.00      C2   C
ATOM   4117  C   SER B  31      40.697   4.923 -14.295  0.00  0.00      C2   C
ATOM   4118  O   SER B  31      41.096   5.281 -13.182  0.00  0.00      C2   O
ATOM   4119  CB  SER B  31      38.833   3.025 -14.254  0.00  0.00      C2   C
ATOM   4120  OG  SER B  31      39.037   2.394 -15.464  0.00  0.00      C2   O
ATOM   4121  H   SER B  31      38.141   4.583 -16.364  0.00  0.00      C2   H
ATOM   4122  HA  SER B  31      38.734   4.909 -13.494  0.00  0.00      C2   H
ATOM   4123  HB3 SER B  31      37.775   2.862 -14.048  0.00  0.00      C2   H
ATOM   4124  HB2 SER B  31      39.369   2.439 -13.507  0.00  0.00      C2   H
ATOM   4125  HG  SER B  31      38.180   2.479 -15.889  0.00  0.00      C2   H
ATOM   4126  N   GLN B  32      41.392   5.011 -15.422  0.00  0.00      C2   N
ATOM   4127  CA  GLN B  32      42.821   5.304 -15.430  0.00  0.00      C2   C
ATOM   4128  C   GLN B  32      43.141   6.751 -14.960  0.00  0.00      C2   C
ATOM   4129  O   GLN B  32      44.080   6.950 -14.144  0.00  0.00      C2   O
ATOM   4130  CB  GLN B  32      43.381   5.069 -16.877  0.00  0.00      C2   C
ATOM   4131  CG  GLN B  32      44.824   5.567 -16.996  0.00  0.00      C2   C
ATOM   4132  CD  GLN B  32      45.369   5.203 -18.374  0.00  0.00      C2   C
ATOM   4133  OE1 GLN B  32      44.971   4.314 -19.124  0.00  0.00      C2   O
ATOM   4134  NE2 GLN B  32      46.443   5.849 -18.829  0.00  0.00      C2   N
ATOM   4135  H   GLN B  32      40.994   4.762 -16.317  0.00  0.00      C2   H
ATOM   4136  HA  GLN B  32      43.318   4.610 -14.752  0.00  0.00      C2   H
ATOM   4137  HB3 GLN B  32      42.749   5.605 -17.585  0.00  0.00      C2   H
ATOM   4138  HB2 GLN B  32      43.449   4.020 -17.165  0.00  0.00      C2   H
ATOM   4139  HG3 GLN B  32      45.468   4.922 -16.397  0.00  0.00      C2   H
ATOM   4140  HG2 GLN B  32      45.106   6.599 -16.788  0.00  0.00      C2   H
ATOM   4141 HE22 GLN B  32      46.910   5.514 -19.660  0.00  0.00      C2   H
ATOM   4142 HE21 GLN B  32      46.892   6.397 -18.109  0.00  0.00      C2   H
ATOM   4143  N   ILE B  33      42.238   7.666 -15.334  0.00  0.00      C2   N
ATOM   4144  CA  ILE B  33      42.048   9.034 -14.890  0.00  0.00      C2   C
ATOM   4145  C   ILE B  33      41.703   9.160 -13.404  0.00  0.00      C2   C
ATOM   4146  O   ILE B  33      42.459   9.809 -12.740  0.00  0.00      C2   O
ATOM   4147  CB  ILE B  33      41.103   9.871 -15.761  0.00  0.00      C2   C
ATOM   4148  CG1 ILE B  33      41.654   9.947 -17.158  0.00  0.00      C2   C
ATOM   4149  CG2 ILE B  33      40.408  11.224 -15.311  0.00  0.00      C2   C
ATOM   4150  CD1 ILE B  33      42.812  10.981 -17.316  0.00  0.00      C2   C
ATOM   4151  H   ILE B  33      41.510   7.299 -15.930  0.00  0.00      C2   H
ATOM   4152  HA  ILE B  33      43.066   9.416 -14.961  0.00  0.00      C2   H
ATOM   4153  HB  ILE B  33      40.201   9.263 -15.837  0.00  0.00      C2   H
ATOM   4154 HG13 ILE B  33      40.921  10.161 -17.936  0.00  0.00      C2   H
ATOM   4155 HG12 ILE B  33      42.036   8.963 -17.428  0.00  0.00      C2   H
ATOM   4156 HG21 ILE B  33      39.978  11.136 -14.314  0.00  0.00      C2   H
ATOM   4157 HG22 ILE B  33      41.147  12.025 -15.287  0.00  0.00      C2   H
ATOM   4158 HG23 ILE B  33      39.537  11.527 -15.893  0.00  0.00      C2   H
ATOM   4159 HD11 ILE B  33      43.787  10.530 -17.499  0.00  0.00      C2   H
ATOM   4160 HD12 ILE B  33      42.595  11.638 -18.157  0.00  0.00      C2   H
ATOM   4161 HD13 ILE B  33      42.821  11.592 -16.413  0.00  0.00      C2   H
ATOM   4162  N   THR B  34      40.636   8.537 -12.851  0.00  0.00      C2   N
ATOM   4163  CA  THR B  34      40.142   8.607 -11.504  0.00  0.00      C2   C
ATOM   4164  C   THR B  34      40.859   7.595 -10.555  0.00  0.00      C2   C
ATOM   4165  O   THR B  34      40.420   7.396  -9.412  0.00  0.00      C2   O
ATOM   4166  CB  THR B  34      38.583   8.549 -11.521  0.00  0.00      C2   C
ATOM   4167  OG1 THR B  34      38.016   7.331 -11.826  0.00  0.00      C2   O
ATOM   4168  CG2 THR B  34      37.925   9.600 -12.411  0.00  0.00      C2   C
ATOM   4169  H   THR B  34      40.041   8.020 -13.482  0.00  0.00      C2   H
ATOM   4170  HA  THR B  34      40.391   9.605 -11.142  0.00  0.00      C2   H
ATOM   4171  HB  THR B  34      38.200   8.632 -10.504  0.00  0.00      C2   H
ATOM   4172  HG1 THR B  34      38.228   7.248 -12.759  0.00  0.00      C2   H
ATOM   4173 HG21 THR B  34      37.964  10.618 -12.021  0.00  0.00      C2   H
ATOM   4174 HG22 THR B  34      38.417   9.591 -13.383  0.00  0.00      C2   H
ATOM   4175 HG23 THR B  34      36.885   9.375 -12.646  0.00  0.00      C2   H
ATOM   4176  N   ASN B  35      41.979   7.033 -10.952  0.00  0.00      C2   N
ATOM   4177  CA  ASN B  35      42.816   6.135 -10.120  0.00  0.00      C2   C
ATOM   4178  C   ASN B  35      43.251   6.829  -8.759  0.00  0.00      C2   C
ATOM   4179  O   ASN B  35      43.994   7.760  -8.767  0.00  0.00      C2   O
ATOM   4180  CB  ASN B  35      44.132   5.728 -10.921  0.00  0.00      C2   C
ATOM   4181  CG  ASN B  35      45.087   4.684 -10.239  0.00  0.00      C2   C
ATOM   4182  OD1 ASN B  35      44.657   3.946  -9.374  0.00  0.00      C2   O
ATOM   4183  ND2 ASN B  35      46.242   4.423 -10.843  0.00  0.00      C2   N
ATOM   4184  H   ASN B  35      42.321   7.127 -11.898  0.00  0.00      C2   H
ATOM   4185  HA  ASN B  35      42.200   5.282  -9.836  0.00  0.00      C2   H
ATOM   4186  HB3 ASN B  35      44.820   6.506 -11.253  0.00  0.00      C2   H
ATOM   4187  HB2 ASN B  35      43.758   5.255 -11.829  0.00  0.00      C2   H
ATOM   4188 HD22 ASN B  35      46.897   3.656 -10.795  0.00  0.00      C2   H
ATOM   4189 HD21 ASN B  35      46.653   5.211 -11.322  0.00  0.00      C2   H
ATOM   4190  N   ASN B  36      42.677   6.302  -7.660  0.00  0.00      C2   N
ATOM   4191  CA  ASN B  36      42.852   6.691  -6.238  0.00  0.00      C2   C
ATOM   4192  C   ASN B  36      42.752   8.211  -6.021  0.00  0.00      C2   C
ATOM   4193  O   ASN B  36      43.516   8.864  -5.233  0.00  0.00      C2   O
ATOM   4194  CB  ASN B  36      44.180   6.148  -5.667  0.00  0.00      C2   C
ATOM   4195  CG  ASN B  36      44.111   4.629  -5.332  0.00  0.00      C2   C
ATOM   4196  OD1 ASN B  36      43.092   4.106  -4.891  0.00  0.00      C2   O
ATOM   4197  ND2 ASN B  36      45.285   4.051  -5.340  0.00  0.00      C2   N
ATOM   4198  H   ASN B  36      41.987   5.570  -7.755  0.00  0.00      C2   H
ATOM   4199  HA  ASN B  36      42.020   6.268  -5.674  0.00  0.00      C2   H
ATOM   4200  HB3 ASN B  36      44.603   6.718  -4.840  0.00  0.00      C2   H
ATOM   4201  HB2 ASN B  36      44.870   6.292  -6.499  0.00  0.00      C2   H
ATOM   4202 HD22 ASN B  36      45.303   3.084  -5.051  0.00  0.00      C2   H
ATOM   4203 HD21 ASN B  36      46.121   4.576  -5.551  0.00  0.00      C2   H
ATOM   4204  N   ILE B  37      41.636   8.800  -6.569  0.00  0.00      C2   N
ATOM   4205  CA  ILE B  37      41.123  10.091  -6.104  0.00  0.00      C2   C
ATOM   4206  C   ILE B  37      40.366   9.923  -4.797  0.00  0.00      C2   C
ATOM   4207  O   ILE B  37      40.025   8.751  -4.506  0.00  0.00      C2   O
ATOM   4208  CB  ILE B  37      40.095  10.790  -7.081  0.00  0.00      C2   C
ATOM   4209  CG1 ILE B  37      38.860   9.877  -7.509  0.00  0.00      C2   C
ATOM   4210  CG2 ILE B  37      40.904  11.281  -8.309  0.00  0.00      C2   C
ATOM   4211  CD1 ILE B  37      37.574  10.785  -7.738  0.00  0.00      C2   C
ATOM   4212  H   ILE B  37      40.964   8.204  -7.030  0.00  0.00      C2   H
ATOM   4213  HA  ILE B  37      41.936  10.755  -5.811  0.00  0.00      C2   H
ATOM   4214  HB  ILE B  37      39.761  11.724  -6.629  0.00  0.00      C2   H
ATOM   4215 HG13 ILE B  37      38.592   9.078  -6.817  0.00  0.00      C2   H
ATOM   4216 HG12 ILE B  37      39.126   9.383  -8.443  0.00  0.00      C2   H
ATOM   4217 HG21 ILE B  37      41.721  11.969  -8.094  0.00  0.00      C2   H
ATOM   4218 HG22 ILE B  37      41.389  10.456  -8.831  0.00  0.00      C2   H
ATOM   4219 HG23 ILE B  37      40.297  11.753  -9.082  0.00  0.00      C2   H
ATOM   4220 HD11 ILE B  37      36.663  10.203  -7.881  0.00  0.00      C2   H
ATOM   4221 HD12 ILE B  37      37.436  11.376  -6.833  0.00  0.00      C2   H
ATOM   4222 HD13 ILE B  37      37.675  11.441  -8.603  0.00  0.00      C2   H
ATOM   4223  N   ASP B  38      39.978  11.017  -4.135  0.00  0.00      C2   N
ATOM   4224  CA  ASP B  38      39.353  10.920  -2.807  0.00  0.00      C2   C
ATOM   4225  C   ASP B  38      37.909  10.422  -2.845  0.00  0.00      C2   C
ATOM   4226  O   ASP B  38      37.123  10.978  -3.627  0.00  0.00      C2   O
ATOM   4227  CB  ASP B  38      39.368  12.318  -2.181  0.00  0.00      C2   C
ATOM   4228  CG  ASP B  38      38.987  12.373  -0.658  0.00  0.00      C2   C
ATOM   4229  OD1 ASP B  38      39.747  11.806   0.177  0.00  0.00      C2   O
ATOM   4230  OD2 ASP B  38      38.149  13.216  -0.310  0.00  0.00      C2   O
ATOM   4231  H   ASP B  38      40.142  11.921  -4.555  0.00  0.00      C2   H
ATOM   4232  HA  ASP B  38      39.958  10.333  -2.117  0.00  0.00      C2   H
ATOM   4233  HB3 ASP B  38      38.596  12.882  -2.704  0.00  0.00      C2   H
ATOM   4234  HB2 ASP B  38      40.327  12.772  -2.431  0.00  0.00      C2   H
ATOM   4235  N   PRO B  39      37.563   9.422  -2.023  0.00  0.00      C2   N
ATOM   4236  CA  PRO B  39      36.181   8.967  -1.806  0.00  0.00      C2   C
ATOM   4237  C   PRO B  39      35.309  10.058  -1.043  0.00  0.00      C2   C
ATOM   4238  O   PRO B  39      35.632  10.497   0.069  0.00  0.00      C2   O
ATOM   4239  CB  PRO B  39      36.294   7.773  -0.903  0.00  0.00      C2   C
ATOM   4240  CG  PRO B  39      37.620   7.751  -0.222  0.00  0.00      C2   C
ATOM   4241  CD  PRO B  39      38.390   8.770  -1.028  0.00  0.00      C2   C
ATOM   4242  HA  PRO B  39      35.723   8.769  -2.775  0.00  0.00      C2   H
ATOM   4243  HB3 PRO B  39      36.098   6.862  -1.469  0.00  0.00      C2   H
ATOM   4244  HB2 PRO B  39      35.585   7.620  -0.089  0.00  0.00      C2   H
ATOM   4245  HG3 PRO B  39      38.038   6.754  -0.088  0.00  0.00      C2   H
ATOM   4246  HG2 PRO B  39      37.516   8.082   0.812  0.00  0.00      C2   H
ATOM   4247  HD2 PRO B  39      38.840   9.486  -0.340  0.00  0.00      C2   H
ATOM   4248  HD3 PRO B  39      39.235   8.246  -1.475  0.00  0.00      C2   H
ATOM   4249  N   VAL B  40      34.287  10.642  -1.658  0.00  0.00      C2   N
ATOM   4250  CA  VAL B  40      33.320  11.664  -1.064  0.00  0.00      C2   C
ATOM   4251  C   VAL B  40      32.635  11.391   0.376  0.00  0.00      C2   C
ATOM   4252  O   VAL B  40      31.779  12.153   0.767  0.00  0.00      C2   O
ATOM   4253  CB  VAL B  40      32.124  11.712  -2.116  0.00  0.00      C2   C
ATOM   4254  CG1 VAL B  40      32.530  12.268  -3.435  0.00  0.00      C2   C
ATOM   4255  CG2 VAL B  40      31.384  10.355  -2.154  0.00  0.00      C2   C
ATOM   4256  H   VAL B  40      34.135  10.313  -2.601  0.00  0.00      C2   H
ATOM   4257  HA  VAL B  40      33.925  12.563  -0.938  0.00  0.00      C2   H
ATOM   4258  HB  VAL B  40      31.514  12.503  -1.680  0.00  0.00      C2   H
ATOM   4259 HG11 VAL B  40      31.684  12.836  -3.823  0.00  0.00      C2   H
ATOM   4260 HG12 VAL B  40      33.534  12.672  -3.568  0.00  0.00      C2   H
ATOM   4261 HG13 VAL B  40      32.537  11.381  -4.068  0.00  0.00      C2   H
ATOM   4262 HG21 VAL B  40      31.030  10.145  -1.145  0.00  0.00      C2   H
ATOM   4263 HG22 VAL B  40      30.514  10.345  -2.810  0.00  0.00      C2   H
ATOM   4264 HG23 VAL B  40      32.025   9.580  -2.575  0.00  0.00      C2   H
ATOM   4265  N   GLY B  41      32.999  10.278   1.030  0.00  0.00      C2   N
ATOM   4266  CA  GLY B  41      32.491   9.691   2.234  0.00  0.00      C2   C
ATOM   4267  C   GLY B  41      31.244   8.852   2.032  0.00  0.00      C2   C
ATOM   4268  O   GLY B  41      30.966   8.456   0.870  0.00  0.00      C2   O
ATOM   4269  H   GLY B  41      33.770   9.806   0.580  0.00  0.00      C2   H
ATOM   4270  HA3 GLY B  41      32.344  10.468   2.983  0.00  0.00      C2   H
ATOM   4271  HA2 GLY B  41      33.222   8.977   2.614  0.00  0.00      C2   H
ATOM   4272  N   ARG B  42      30.576   8.573   3.162  0.00  0.00      C2   N
ATOM   4273  CA  ARG B  42      29.311   7.855   3.080  0.00  0.00      C2   C
ATOM   4274  C   ARG B  42      28.196   8.865   3.602  0.00  0.00      C2   C
ATOM   4275  O   ARG B  42      27.902   8.865   4.781  0.00  0.00      C2   O
ATOM   4276  CB  ARG B  42      29.441   6.481   3.816  0.00  0.00      C2   C
ATOM   4277  CG  ARG B  42      28.086   5.712   3.740  0.00  0.00      C2   C
ATOM   4278  CD  ARG B  42      27.844   4.468   4.561  0.00  0.00      C2   C
ATOM   4279  NE  ARG B  42      28.482   4.472   5.889  0.00  0.00      C2   N
ATOM   4280  CZ  ARG B  42      29.457   3.655   6.192  0.00  0.00      C2   C
ATOM   4281  NH1 ARG B  42      30.122   2.995   5.250  0.00  0.00      C2   N
ATOM   4282  NH2 ARG B  42      29.874   3.476   7.456  0.00  0.00      C2   N
ATOM   4283  H   ARG B  42      30.956   8.783   4.074  0.00  0.00      C2   H
ATOM   4284  HA  ARG B  42      29.100   7.718   2.020  0.00  0.00      C2   H
ATOM   4285  HB3 ARG B  42      29.866   6.655   4.804  0.00  0.00      C2   H
ATOM   4286  HB2 ARG B  42      30.120   5.849   3.243  0.00  0.00      C2   H
ATOM   4287  HG3 ARG B  42      27.966   5.399   2.703  0.00  0.00      C2   H
ATOM   4288  HG2 ARG B  42      27.271   6.413   3.918  0.00  0.00      C2   H
ATOM   4289  HD3 ARG B  42      27.955   3.565   3.960  0.00  0.00      C2   H
ATOM   4290  HD2 ARG B  42      26.775   4.416   4.767  0.00  0.00      C2   H
ATOM   4291  HE  ARG B  42      27.937   4.892   6.629  0.00  0.00      C2   H
ATOM   4292 HH12 ARG B  42      30.833   2.341   5.543  0.00  0.00      C2   H
ATOM   4293 HH11 ARG B  42      30.019   3.048   4.246  0.00  0.00      C2   H
ATOM   4294 HH22 ARG B  42      30.787   3.072   7.608  0.00  0.00      C2   H
ATOM   4295 HH21 ARG B  42      29.326   3.889   8.196  0.00  0.00      C2   H
ATOM   4296  N   ILE B  43      27.523   9.606   2.749  0.00  0.00      C2   N
ATOM   4297  CA  ILE B  43      26.614  10.681   3.124  0.00  0.00      C2   C
ATOM   4298  C   ILE B  43      25.241  10.073   3.448  0.00  0.00      C2   C
ATOM   4299  O   ILE B  43      24.404   9.744   2.610  0.00  0.00      C2   O
ATOM   4300  CB  ILE B  43      26.477  11.660   1.976  0.00  0.00      C2   C
ATOM   4301  CG1 ILE B  43      27.897  12.219   1.688  0.00  0.00      C2   C
ATOM   4302  CG2 ILE B  43      25.484  12.834   2.005  0.00  0.00      C2   C
ATOM   4303  CD1 ILE B  43      28.151  13.179   0.503  0.00  0.00      C2   C
ATOM   4304  H   ILE B  43      27.503   9.288   1.791  0.00  0.00      C2   H
ATOM   4305  HA  ILE B  43      27.037  11.242   3.958  0.00  0.00      C2   H
ATOM   4306  HB  ILE B  43      26.203  11.163   1.046  0.00  0.00      C2   H
ATOM   4307 HG13 ILE B  43      28.567  11.394   1.444  0.00  0.00      C2   H
ATOM   4308 HG12 ILE B  43      28.374  12.657   2.565  0.00  0.00      C2   H
ATOM   4309 HG21 ILE B  43      24.489  12.601   2.384  0.00  0.00      C2   H
ATOM   4310 HG22 ILE B  43      25.720  13.493   2.840  0.00  0.00      C2   H
ATOM   4311 HG23 ILE B  43      25.370  13.428   1.098  0.00  0.00      C2   H
ATOM   4312 HD11 ILE B  43      28.688  12.500  -0.159  0.00  0.00      C2   H
ATOM   4313 HD12 ILE B  43      27.314  13.695   0.032  0.00  0.00      C2   H
ATOM   4314 HD13 ILE B  43      28.853  13.985   0.718  0.00  0.00      C2   H
ATOM   4315  N   GLN B  44      24.979   9.928   4.742  0.00  0.00      C2   N
ATOM   4316  CA  GLN B  44      23.748   9.484   5.315  0.00  0.00      C2   C
ATOM   4317  C   GLN B  44      22.906  10.724   5.585  0.00  0.00      C2   C
ATOM   4318  O   GLN B  44      23.466  11.798   5.888  0.00  0.00      C2   O
ATOM   4319  CB  GLN B  44      24.010   8.580   6.608  0.00  0.00      C2   C
ATOM   4320  CG  GLN B  44      24.668   7.183   6.371  0.00  0.00      C2   C
ATOM   4321  CD  GLN B  44      23.908   6.319   5.418  0.00  0.00      C2   C
ATOM   4322  OE1 GLN B  44      24.127   6.396   4.216  0.00  0.00      C2   O
ATOM   4323  NE2 GLN B  44      22.925   5.527   5.841  0.00  0.00      C2   N
ATOM   4324  H   GLN B  44      25.719  10.122   5.402  0.00  0.00      C2   H
ATOM   4325  HA  GLN B  44      23.180   8.975   4.537  0.00  0.00      C2   H
ATOM   4326  HB3 GLN B  44      23.020   8.490   7.057  0.00  0.00      C2   H
ATOM   4327  HB2 GLN B  44      24.627   9.170   7.285  0.00  0.00      C2   H
ATOM   4328  HG3 GLN B  44      24.698   6.618   7.303  0.00  0.00      C2   H
ATOM   4329  HG2 GLN B  44      25.681   7.426   6.049  0.00  0.00      C2   H
ATOM   4330 HE22 GLN B  44      22.416   4.902   5.233  0.00  0.00      C2   H
ATOM   4331 HE21 GLN B  44      22.671   5.405   6.811  0.00  0.00      C2   H
ATOM   4332  N   MET B  45      21.562  10.664   5.436  0.00  0.00      C2   N
ATOM   4333  CA  MET B  45      20.641  11.921   5.460  0.00  0.00      C2   C
ATOM   4334  C   MET B  45      19.465  11.528   6.372  0.00  0.00      C2   C
ATOM   4335  O   MET B  45      19.032  10.391   6.190  0.00  0.00      C2   O
ATOM   4336  CB  MET B  45      20.162  12.198   3.990  0.00  0.00      C2   C
ATOM   4337  CG  MET B  45      21.215  12.729   2.994  0.00  0.00      C2   C
ATOM   4338  SD  MET B  45      20.541  13.648   1.597  0.00  0.00      C2   S
ATOM   4339  CE  MET B  45      21.924  13.371   0.435  0.00  0.00      C2   C
ATOM   4340  H   MET B  45      21.075   9.783   5.350  0.00  0.00      C2   H
ATOM   4341  HA  MET B  45      21.065  12.813   5.921  0.00  0.00      C2   H
ATOM   4342  HB3 MET B  45      19.249  12.788   4.066  0.00  0.00      C2   H
ATOM   4343  HB2 MET B  45      19.697  11.263   3.676  0.00  0.00      C2   H
ATOM   4344  HG3 MET B  45      21.746  11.898   2.531  0.00  0.00      C2   H
ATOM   4345  HG2 MET B  45      21.975  13.412   3.373  0.00  0.00      C2   H
ATOM   4346  HE1 MET B  45      22.179  12.323   0.274  0.00  0.00      C2   H
ATOM   4347  HE2 MET B  45      21.747  13.854  -0.525  0.00  0.00      C2   H
ATOM   4348  HE3 MET B  45      22.886  13.793   0.724  0.00  0.00      C2   H
ATOM   4349  N   ARG B  46      18.946  12.447   7.141  0.00  0.00      C2   N
ATOM   4350  CA  ARG B  46      17.611  12.349   7.741  0.00  0.00      C2   C
ATOM   4351  C   ARG B  46      16.542  12.898   6.796  0.00  0.00      C2   C
ATOM   4352  O   ARG B  46      16.921  13.647   5.916  0.00  0.00      C2   O
ATOM   4353  CB  ARG B  46      17.665  13.127   9.056  0.00  0.00      C2   C
ATOM   4354  CG  ARG B  46      16.321  13.306   9.868  0.00  0.00      C2   C
ATOM   4355  CD  ARG B  46      16.455  13.817  11.322  0.00  0.00      C2   C
ATOM   4356  NE  ARG B  46      17.267  15.049  11.471  0.00  0.00      C2   N
ATOM   4357  CZ  ARG B  46      16.863  16.319  11.300  0.00  0.00      C2   C
ATOM   4358  NH1 ARG B  46      15.590  16.520  10.918  0.00  0.00      C2   N
ATOM   4359  NH2 ARG B  46      17.770  17.285  11.388  0.00  0.00      C2   N
ATOM   4360  H   ARG B  46      19.488  13.288   7.279  0.00  0.00      C2   H
ATOM   4361  HA  ARG B  46      17.374  11.318   8.003  0.00  0.00      C2   H
ATOM   4362  HB3 ARG B  46      17.883  14.182   8.886  0.00  0.00      C2   H
ATOM   4363  HB2 ARG B  46      18.404  12.708   9.738  0.00  0.00      C2   H
ATOM   4364  HG3 ARG B  46      15.968  12.286  10.017  0.00  0.00      C2   H
ATOM   4365  HG2 ARG B  46      15.476  13.831   9.422  0.00  0.00      C2   H
ATOM   4366  HD3 ARG B  46      16.899  13.075  11.986  0.00  0.00      C2   H
ATOM   4367  HD2 ARG B  46      15.456  14.047  11.691  0.00  0.00      C2   H
ATOM   4368  HE  ARG B  46      18.257  14.877  11.568  0.00  0.00      C2   H
ATOM   4369 HH12 ARG B  46      15.275  17.471  10.787  0.00  0.00      C2   H
ATOM   4370 HH11 ARG B  46      14.848  15.891  11.190  0.00  0.00      C2   H
ATOM   4371 HH22 ARG B  46      17.428  18.222  11.228  0.00  0.00      C2   H
ATOM   4372 HH21 ARG B  46      18.745  17.170  11.626  0.00  0.00      C2   H
ATOM   4373  N   THR B  47      15.350  12.400   7.052  0.00  0.00      C2   N
ATOM   4374  CA  THR B  47      14.160  12.950   6.509  0.00  0.00      C2   C
ATOM   4375  C   THR B  47      13.833  14.227   7.339  0.00  0.00      C2   C
ATOM   4376  O   THR B  47      13.164  14.208   8.390  0.00  0.00      C2   O
ATOM   4377  CB  THR B  47      13.010  11.975   6.696  0.00  0.00      C2   C
ATOM   4378  OG1 THR B  47      13.333  10.806   5.988  0.00  0.00      C2   O
ATOM   4379  CG2 THR B  47      11.630  12.539   6.301  0.00  0.00      C2   C
ATOM   4380  H   THR B  47      15.189  11.742   7.801  0.00  0.00      C2   H
ATOM   4381  HA  THR B  47      14.193  13.121   5.433  0.00  0.00      C2   H
ATOM   4382  HB  THR B  47      12.979  11.760   7.764  0.00  0.00      C2   H
ATOM   4383  HG1 THR B  47      14.261  10.562   5.957  0.00  0.00      C2   H
ATOM   4384 HG21 THR B  47      11.358  13.225   7.104  0.00  0.00      C2   H
ATOM   4385 HG22 THR B  47      11.606  13.048   5.337  0.00  0.00      C2   H
ATOM   4386 HG23 THR B  47      10.773  11.866   6.316  0.00  0.00      C2   H
ATOM   4387  N   ARG B  48      14.272  15.389   6.832  0.00  0.00      C2   N
ATOM   4388  CA  ARG B  48      14.023  16.699   7.351  0.00  0.00      C2   C
ATOM   4389  C   ARG B  48      12.551  17.020   7.624  0.00  0.00      C2   C
ATOM   4390  O   ARG B  48      12.166  17.411   8.703  0.00  0.00      C2   O
ATOM   4391  CB  ARG B  48      14.752  17.780   6.587  0.00  0.00      C2   C
ATOM   4392  CG  ARG B  48      16.259  17.648   6.713  0.00  0.00      C2   C
ATOM   4393  CD  ARG B  48      16.925  17.922   8.055  0.00  0.00      C2   C
ATOM   4394  NE  ARG B  48      18.391  17.835   8.041  0.00  0.00      C2   N
ATOM   4395  CZ  ARG B  48      19.312  18.592   8.731  0.00  0.00      C2   C
ATOM   4396  NH1 ARG B  48      18.892  19.621   9.416  0.00  0.00      C2   N
ATOM   4397  NH2 ARG B  48      20.626  18.424   8.711  0.00  0.00      C2   N
ATOM   4398  H   ARG B  48      14.720  15.298   5.932  0.00  0.00      C2   H
ATOM   4399  HA  ARG B  48      14.458  16.705   8.350  0.00  0.00      C2   H
ATOM   4400  HB3 ARG B  48      14.463  18.792   6.874  0.00  0.00      C2   H
ATOM   4401  HB2 ARG B  48      14.535  17.743   5.520  0.00  0.00      C2   H
ATOM   4402  HG3 ARG B  48      16.736  18.199   5.903  0.00  0.00      C2   H
ATOM   4403  HG2 ARG B  48      16.585  16.647   6.430  0.00  0.00      C2   H
ATOM   4404  HD3 ARG B  48      16.538  17.184   8.757  0.00  0.00      C2   H
ATOM   4405  HD2 ARG B  48      16.672  18.903   8.457  0.00  0.00      C2   H
ATOM   4406  HE  ARG B  48      18.684  16.956   7.638  0.00  0.00      C2   H
ATOM   4407 HH12 ARG B  48      19.495  20.429   9.357  0.00  0.00      C2   H
ATOM   4408 HH11 ARG B  48      17.918  19.652   9.683  0.00  0.00      C2   H
ATOM   4409 HH22 ARG B  48      21.347  19.007   9.111  0.00  0.00      C2   H
ATOM   4410 HH21 ARG B  48      21.017  17.593   8.292  0.00  0.00      C2   H
ATOM   4411  N   ARG B  49      11.733  16.825   6.602  0.00  0.00      C2   N
ATOM   4412  CA  ARG B  49      10.314  17.100   6.502  0.00  0.00      C2   C
ATOM   4413  C   ARG B  49       9.560  15.939   5.920  0.00  0.00      C2   C
ATOM   4414  O   ARG B  49      10.068  15.405   4.903  0.00  0.00      C2   O
ATOM   4415  CB  ARG B  49      10.026  18.386   5.720  0.00  0.00      C2   C
ATOM   4416  CG  ARG B  49      10.812  19.635   6.025  0.00  0.00      C2   C
ATOM   4417  CD  ARG B  49      10.528  20.385   7.371  0.00  0.00      C2   C
ATOM   4418  NE  ARG B  49      11.573  21.403   7.722  0.00  0.00      C2   N
ATOM   4419  CZ  ARG B  49      12.734  21.151   8.431  0.00  0.00      C2   C
ATOM   4420  NH1 ARG B  49      12.914  19.997   9.058  0.00  0.00      C2   N
ATOM   4421  NH2 ARG B  49      13.619  22.140   8.540  0.00  0.00      C2   N
ATOM   4422  H   ARG B  49      12.100  16.260   5.850  0.00  0.00      C2   H
ATOM   4423  HA  ARG B  49       9.978  17.279   7.523  0.00  0.00      C2   H
ATOM   4424  HB3 ARG B  49       8.959  18.599   5.793  0.00  0.00      C2   H
ATOM   4425  HB2 ARG B  49      10.182  18.202   4.657  0.00  0.00      C2   H
ATOM   4426  HG3 ARG B  49      10.562  20.403   5.294  0.00  0.00      C2   H
ATOM   4427  HG2 ARG B  49      11.872  19.446   5.854  0.00  0.00      C2   H
ATOM   4428  HD3 ARG B  49      10.203  19.807   8.236  0.00  0.00      C2   H
ATOM   4429  HD2 ARG B  49       9.632  20.939   7.090  0.00  0.00      C2   H
ATOM   4430  HE  ARG B  49      11.432  22.253   7.196  0.00  0.00      C2   H
ATOM   4431 HH12 ARG B  49      13.705  19.666   9.591  0.00  0.00      C2   H
ATOM   4432 HH11 ARG B  49      12.137  19.351   9.037  0.00  0.00      C2   H
ATOM   4433 HH22 ARG B  49      14.515  21.928   8.955  0.00  0.00      C2   H
ATOM   4434 HH21 ARG B  49      13.456  23.093   8.245  0.00  0.00      C2   H
ATOM   4435  N   THR B  50       8.476  15.574   6.580  0.00  0.00      C2   N
ATOM   4436  CA  THR B  50       7.650  14.510   6.027  0.00  0.00      C2   C
ATOM   4437  C   THR B  50       6.315  15.161   5.535  0.00  0.00      C2   C
ATOM   4438  O   THR B  50       5.556  15.623   6.402  0.00  0.00      C2   O
ATOM   4439  CB  THR B  50       7.327  13.626   7.266  0.00  0.00      C2   C
ATOM   4440  OG1 THR B  50       8.493  13.139   7.864  0.00  0.00      C2   O
ATOM   4441  CG2 THR B  50       6.375  12.456   7.078  0.00  0.00      C2   C
ATOM   4442  H   THR B  50       8.109  16.104   7.357  0.00  0.00      C2   H
ATOM   4443  HA  THR B  50       8.006  13.883   5.210  0.00  0.00      C2   H
ATOM   4444  HB  THR B  50       6.817  14.211   8.032  0.00  0.00      C2   H
ATOM   4445  HG1 THR B  50       8.961  13.930   8.142  0.00  0.00      C2   H
ATOM   4446 HG21 THR B  50       6.286  11.950   8.039  0.00  0.00      C2   H
ATOM   4447 HG22 THR B  50       5.336  12.727   6.893  0.00  0.00      C2   H
ATOM   4448 HG23 THR B  50       6.786  11.740   6.366  0.00  0.00      C2   H
ATOM   4449  N   LEU B  51       6.114  15.168   4.177  0.00  0.00      C2   N
ATOM   4450  CA  LEU B  51       5.101  15.888   3.500  0.00  0.00      C2   C
ATOM   4451  C   LEU B  51       3.921  14.938   3.213  0.00  0.00      C2   C
ATOM   4452  O   LEU B  51       4.137  13.925   2.527  0.00  0.00      C2   O
ATOM   4453  CB  LEU B  51       5.667  16.457   2.172  0.00  0.00      C2   C
ATOM   4454  CG  LEU B  51       6.271  17.924   2.327  0.00  0.00      C2   C
ATOM   4455  CD1 LEU B  51       7.285  18.067   3.432  0.00  0.00      C2   C
ATOM   4456  CD2 LEU B  51       6.755  18.401   0.964  0.00  0.00      C2   C
ATOM   4457  H   LEU B  51       6.682  14.565   3.599  0.00  0.00      C2   H
ATOM   4458  HA  LEU B  51       4.840  16.752   4.111  0.00  0.00      C2   H
ATOM   4459  HB3 LEU B  51       4.815  16.579   1.503  0.00  0.00      C2   H
ATOM   4460  HB2 LEU B  51       6.371  15.743   1.745  0.00  0.00      C2   H
ATOM   4461  HG  LEU B  51       5.414  18.503   2.670  0.00  0.00      C2   H
ATOM   4462 HD11 LEU B  51       6.845  17.956   4.422  0.00  0.00      C2   H
ATOM   4463 HD12 LEU B  51       8.022  17.267   3.367  0.00  0.00      C2   H
ATOM   4464 HD13 LEU B  51       7.711  19.070   3.474  0.00  0.00      C2   H
ATOM   4465 HD21 LEU B  51       6.204  19.326   0.797  0.00  0.00      C2   H
ATOM   4466 HD22 LEU B  51       7.826  18.607   0.975  0.00  0.00      C2   H
ATOM   4467 HD23 LEU B  51       6.385  17.670   0.245  0.00  0.00      C2   H
ATOM   4468  N   ARG B  52       2.825  15.139   3.966  0.00  0.00      C2   N
ATOM   4469  CA  ARG B  52       1.763  14.102   4.004  0.00  0.00      C2   C
ATOM   4470  C   ARG B  52       0.431  14.747   3.516  0.00  0.00      C2   C
ATOM   4471  O   ARG B  52       0.149  15.957   3.749  0.00  0.00      C2   O
ATOM   4472  CB  ARG B  52       1.540  13.658   5.467  0.00  0.00      C2   C
ATOM   4473  CG  ARG B  52       1.243  14.702   6.577  0.00  0.00      C2   C
ATOM   4474  CD  ARG B  52       1.187  14.188   7.953  0.00  0.00      C2   C
ATOM   4475  NE  ARG B  52       2.446  13.826   8.594  0.00  0.00      C2   N
ATOM   4476  CZ  ARG B  52       2.874  12.662   9.163  0.00  0.00      C2   C
ATOM   4477  NH1 ARG B  52       2.196  11.557   8.964  0.00  0.00      C2   N
ATOM   4478  NH2 ARG B  52       3.986  12.658   9.941  0.00  0.00      C2   N
ATOM   4479  H   ARG B  52       2.754  15.914   4.609  0.00  0.00      C2   H
ATOM   4480  HA  ARG B  52       1.928  13.237   3.361  0.00  0.00      C2   H
ATOM   4481  HB3 ARG B  52       2.422  13.075   5.733  0.00  0.00      C2   H
ATOM   4482  HB2 ARG B  52       0.716  12.944   5.429  0.00  0.00      C2   H
ATOM   4483  HG3 ARG B  52       0.299  15.221   6.409  0.00  0.00      C2   H
ATOM   4484  HG2 ARG B  52       1.972  15.512   6.613  0.00  0.00      C2   H
ATOM   4485  HD3 ARG B  52       0.592  13.280   7.856  0.00  0.00      C2   H
ATOM   4486  HD2 ARG B  52       0.635  14.874   8.594  0.00  0.00      C2   H
ATOM   4487  HE  ARG B  52       3.070  14.619   8.580  0.00  0.00      C2   H
ATOM   4488 HH12 ARG B  52       2.425  10.707   9.459  0.00  0.00      C2   H
ATOM   4489 HH11 ARG B  52       1.328  11.696   8.466  0.00  0.00      C2   H
ATOM   4490 HH22 ARG B  52       4.396  11.805  10.295  0.00  0.00      C2   H
ATOM   4491 HH21 ARG B  52       4.392  13.565  10.124  0.00  0.00      C2   H
ATOM   4492  N   GLY B  53      -0.305  13.999   2.690  0.00  0.00      C2   N
ATOM   4493  CA  GLY B  53      -1.603  14.280   2.224  0.00  0.00      C2   C
ATOM   4494  C   GLY B  53      -1.826  13.942   0.749  0.00  0.00      C2   C
ATOM   4495  O   GLY B  53      -2.959  13.959   0.305  0.00  0.00      C2   O
ATOM   4496  H   GLY B  53       0.041  13.063   2.539  0.00  0.00      C2   H
ATOM   4497  HA3 GLY B  53      -1.997  15.248   2.535  0.00  0.00      C2   H
ATOM   4498  HA2 GLY B  53      -2.214  13.536   2.734  0.00  0.00      C2   H
ATOM   4499  N   HIS B  54      -0.843  13.395   0.086  0.00  0.00      C2   N
ATOM   4500  CA  HIS B  54      -1.104  12.396  -0.969  0.00  0.00      C2   C
ATOM   4501  C   HIS B  54      -1.597  11.108  -0.249  0.00  0.00      C2   C
ATOM   4502  O   HIS B  54      -1.045  10.759   0.762  0.00  0.00      C2   O
ATOM   4503  CB  HIS B  54       0.190  12.106  -1.705  0.00  0.00      C2   C
ATOM   4504  CG  HIS B  54       0.831  13.274  -2.455  0.00  0.00      C2   C
ATOM   4505  ND1 HIS B  54       0.348  13.767  -3.670  0.00  0.00      C2   N
ATOM   4506  CD2 HIS B  54       2.013  13.941  -2.251  0.00  0.00      C2   C
ATOM   4507  CE1 HIS B  54       1.120  14.827  -4.020  0.00  0.00      C2   C
ATOM   4508  NE2 HIS B  54       2.151  14.974  -3.173  0.00  0.00      C2   N
ATOM   4509  H   HIS B  54       0.116  13.382   0.402  0.00  0.00      C2   H
ATOM   4510  HA  HIS B  54      -1.937  12.758  -1.572  0.00  0.00      C2   H
ATOM   4511  HB3 HIS B  54      -0.065  11.331  -2.427  0.00  0.00      C2   H
ATOM   4512  HB2 HIS B  54       0.933  11.701  -1.018  0.00  0.00      C2   H
ATOM   4513  HD1 HIS B  54      -0.535  13.461  -4.051  0.00  0.00      C2   H
ATOM   4514  HD2 HIS B  54       2.730  13.746  -1.467  0.00  0.00      C2   H
ATOM   4515  HE1 HIS B  54       0.905  15.463  -4.866  0.00  0.00      C2   H
ATOM   4516  N   LEU B  55      -2.629  10.422  -0.806  0.00  0.00      C2   N
ATOM   4517  CA  LEU B  55      -2.992   9.100  -0.317  0.00  0.00      C2   C
ATOM   4518  C   LEU B  55      -2.611   8.024  -1.280  0.00  0.00      C2   C
ATOM   4519  O   LEU B  55      -2.276   6.971  -0.806  0.00  0.00      C2   O
ATOM   4520  CB  LEU B  55      -4.521   9.150   0.151  0.00  0.00      C2   C
ATOM   4521  CG  LEU B  55      -4.946  10.142   1.307  0.00  0.00      C2   C
ATOM   4522  CD1 LEU B  55      -6.407   9.660   1.631  0.00  0.00      C2   C
ATOM   4523  CD2 LEU B  55      -4.059  10.233   2.545  0.00  0.00      C2   C
ATOM   4524  H   LEU B  55      -2.999  10.774  -1.677  0.00  0.00      C2   H
ATOM   4525  HA  LEU B  55      -2.393   8.894   0.571  0.00  0.00      C2   H
ATOM   4526  HB3 LEU B  55      -4.859   8.149   0.420  0.00  0.00      C2   H
ATOM   4527  HB2 LEU B  55      -5.102   9.403  -0.735  0.00  0.00      C2   H
ATOM   4528  HG  LEU B  55      -4.895  11.170   0.948  0.00  0.00      C2   H
ATOM   4529 HD11 LEU B  55      -6.872   9.370   0.689  0.00  0.00      C2   H
ATOM   4530 HD12 LEU B  55      -6.549   8.839   2.335  0.00  0.00      C2   H
ATOM   4531 HD13 LEU B  55      -6.987  10.457   2.097  0.00  0.00      C2   H
ATOM   4532 HD21 LEU B  55      -3.251   9.502   2.554  0.00  0.00      C2   H
ATOM   4533 HD22 LEU B  55      -3.535  11.166   2.754  0.00  0.00      C2   H
ATOM   4534 HD23 LEU B  55      -4.650  10.063   3.445  0.00  0.00      C2   H
ATOM   4535  N   ALA B  56      -2.679   8.246  -2.613  0.00  0.00      C2   N
ATOM   4536  CA  ALA B  56      -2.149   7.284  -3.580  0.00  0.00      C2   C
ATOM   4537  C   ALA B  56      -0.633   7.415  -3.737  0.00  0.00      C2   C
ATOM   4538  O   ALA B  56      -0.085   8.365  -3.142  0.00  0.00      C2   O
ATOM   4539  CB  ALA B  56      -2.798   7.564  -4.955  0.00  0.00      C2   C
ATOM   4540  H   ALA B  56      -2.967   9.140  -2.986  0.00  0.00      C2   H
ATOM   4541  HA  ALA B  56      -2.411   6.257  -3.328  0.00  0.00      C2   H
ATOM   4542  HB1 ALA B  56      -2.544   6.848  -5.736  0.00  0.00      C2   H
ATOM   4543  HB2 ALA B  56      -3.884   7.515  -4.877  0.00  0.00      C2   H
ATOM   4544  HB3 ALA B  56      -2.497   8.547  -5.317  0.00  0.00      C2   H
ATOM   4545  N   LYS B  57      -0.103   6.583  -4.601  0.00  0.00      C2   N
ATOM   4546  CA  LYS B  57       1.299   6.592  -5.116  0.00  0.00      C2   C
ATOM   4547  C   LYS B  57       1.501   7.950  -5.892  0.00  0.00      C2   C
ATOM   4548  O   LYS B  57       0.706   8.376  -6.704  0.00  0.00      C2   O
ATOM   4549  CB  LYS B  57       1.544   5.420  -6.048  0.00  0.00      C2   C
ATOM   4550  CG  LYS B  57       0.556   5.034  -7.176  0.00  0.00      C2   C
ATOM   4551  CD  LYS B  57       0.872   3.656  -7.882  0.00  0.00      C2   C
ATOM   4552  CE  LYS B  57       0.528   2.363  -7.101  0.00  0.00      C2   C
ATOM   4553  NZ  LYS B  57      -0.907   2.059  -6.835  0.00  0.00      C2   N
ATOM   4554  H   LYS B  57      -0.596   5.778  -4.960  0.00  0.00      C2   H
ATOM   4555  HA  LYS B  57       1.922   6.569  -4.222  0.00  0.00      C2   H
ATOM   4556  HB3 LYS B  57       1.683   4.484  -5.507  0.00  0.00      C2   H
ATOM   4557  HB2 LYS B  57       2.518   5.695  -6.453  0.00  0.00      C2   H
ATOM   4558  HG3 LYS B  57       0.739   5.812  -7.917  0.00  0.00      C2   H
ATOM   4559  HG2 LYS B  57      -0.517   5.007  -6.990  0.00  0.00      C2   H
ATOM   4560  HD3 LYS B  57       1.947   3.579  -8.042  0.00  0.00      C2   H
ATOM   4561  HD2 LYS B  57       0.494   3.621  -8.904  0.00  0.00      C2   H
ATOM   4562  HE3 LYS B  57       0.958   2.477  -6.106  0.00  0.00      C2   H
ATOM   4563  HE2 LYS B  57       1.041   1.600  -7.686  0.00  0.00      C2   H
ATOM   4564  HZ1 LYS B  57      -1.402   2.039  -7.716  0.00  0.00      C2   H
ATOM   4565  HZ2 LYS B  57      -1.053   1.162  -6.396  0.00  0.00      C2   H
ATOM   4566  HZ3 LYS B  57      -1.399   2.712  -6.242  0.00  0.00      C2   H
ATOM   4567  N   ILE B  58       2.544   8.630  -5.353  0.00  0.00      C2   N
ATOM   4568  CA  ILE B  58       3.092   9.866  -5.894  0.00  0.00      C2   C
ATOM   4569  C   ILE B  58       3.877   9.407  -7.119  0.00  0.00      C2   C
ATOM   4570  O   ILE B  58       4.518   8.391  -7.102  0.00  0.00      C2   O
ATOM   4571  CB  ILE B  58       4.121  10.608  -5.012  0.00  0.00      C2   C
ATOM   4572  CG1 ILE B  58       3.521  10.704  -3.584  0.00  0.00      C2   C
ATOM   4573  CG2 ILE B  58       4.549  12.001  -5.494  0.00  0.00      C2   C
ATOM   4574  CD1 ILE B  58       4.479  11.092  -2.428  0.00  0.00      C2   C
ATOM   4575  H   ILE B  58       3.065   8.171  -4.620  0.00  0.00      C2   H
ATOM   4576  HA  ILE B  58       2.222  10.483  -6.118  0.00  0.00      C2   H
ATOM   4577  HB  ILE B  58       5.074  10.079  -4.996  0.00  0.00      C2   H
ATOM   4578 HG13 ILE B  58       3.307   9.675  -3.295  0.00  0.00      C2   H
ATOM   4579 HG12 ILE B  58       2.586  11.255  -3.484  0.00  0.00      C2   H
ATOM   4580 HG21 ILE B  58       5.443  12.301  -4.945  0.00  0.00      C2   H
ATOM   4581 HG22 ILE B  58       4.783  12.000  -6.558  0.00  0.00      C2   H
ATOM   4582 HG23 ILE B  58       3.781  12.760  -5.346  0.00  0.00      C2   H
ATOM   4583 HD11 ILE B  58       4.933  10.231  -1.938  0.00  0.00      C2   H
ATOM   4584 HD12 ILE B  58       5.344  11.586  -2.871  0.00  0.00      C2   H
ATOM   4585 HD13 ILE B  58       4.118  11.707  -1.604  0.00  0.00      C2   H
ATOM   4586  N   TYR B  59       3.653  10.132  -8.212  0.00  0.00      C2   N
ATOM   4587  CA  TYR B  59       4.095   9.662  -9.514  0.00  0.00      C2   C
ATOM   4588  C   TYR B  59       5.102  10.557 -10.187  0.00  0.00      C2   C
ATOM   4589  O   TYR B  59       5.879  10.097 -11.044  0.00  0.00      C2   O
ATOM   4590  CB  TYR B  59       2.876   9.262 -10.413  0.00  0.00      C2   C
ATOM   4591  CG  TYR B  59       3.083   7.891 -11.057  0.00  0.00      C2   C
ATOM   4592  CD1 TYR B  59       2.771   6.757 -10.290  0.00  0.00      C2   C
ATOM   4593  CD2 TYR B  59       3.781   7.802 -12.265  0.00  0.00      C2   C
ATOM   4594  CE1 TYR B  59       3.264   5.522 -10.691  0.00  0.00      C2   C
ATOM   4595  CE2 TYR B  59       4.199   6.572 -12.654  0.00  0.00      C2   C
ATOM   4596  CZ  TYR B  59       3.997   5.377 -11.868  0.00  0.00      C2   C
ATOM   4597  OH  TYR B  59       4.631   4.270 -12.301  0.00  0.00      C2   O
ATOM   4598  H   TYR B  59       2.953  10.858  -8.161  0.00  0.00      C2   H
ATOM   4599  HA  TYR B  59       4.719   8.768  -9.498  0.00  0.00      C2   H
ATOM   4600  HB3 TYR B  59       2.710  10.011 -11.188  0.00  0.00      C2   H
ATOM   4601  HB2 TYR B  59       1.988   9.130  -9.796  0.00  0.00      C2   H
ATOM   4602  HD1 TYR B  59       2.180   6.894  -9.397  0.00  0.00      C2   H
ATOM   4603  HD2 TYR B  59       4.169   8.593 -12.890  0.00  0.00      C2   H
ATOM   4604  HE1 TYR B  59       3.020   4.635 -10.125  0.00  0.00      C2   H
ATOM   4605  HE2 TYR B  59       4.742   6.511 -13.586  0.00  0.00      C2   H
ATOM   4606  HH  TYR B  59       4.900   4.351 -13.219  0.00  0.00      C2   H
ATOM   4607  N   ALA B  60       5.102  11.881  -9.877  0.00  0.00      C2   N
ATOM   4608  CA  ALA B  60       5.921  12.896 -10.498  0.00  0.00      C2   C
ATOM   4609  C   ALA B  60       6.108  14.133  -9.508  0.00  0.00      C2   C
ATOM   4610  O   ALA B  60       5.369  14.223  -8.562  0.00  0.00      C2   O
ATOM   4611  CB  ALA B  60       5.205  13.413 -11.822  0.00  0.00      C2   C
ATOM   4612  H   ALA B  60       4.472  12.222  -9.166  0.00  0.00      C2   H
ATOM   4613  HA  ALA B  60       6.903  12.450 -10.657  0.00  0.00      C2   H
ATOM   4614  HB1 ALA B  60       5.544  14.400 -12.135  0.00  0.00      C2   H
ATOM   4615  HB2 ALA B  60       5.471  12.740 -12.637  0.00  0.00      C2   H
ATOM   4616  HB3 ALA B  60       4.120  13.411 -11.717  0.00  0.00      C2   H
ATOM   4617  N   MET B  61       7.130  14.923  -9.735  0.00  0.00      C2   N
ATOM   4618  CA  MET B  61       7.447  16.154  -9.052  0.00  0.00      C2   C
ATOM   4619  C   MET B  61       8.372  16.982  -9.978  0.00  0.00      C2   C
ATOM   4620  O   MET B  61       9.210  16.436 -10.736  0.00  0.00      C2   O
ATOM   4621  CB  MET B  61       7.935  15.867  -7.600  0.00  0.00      C2   C
ATOM   4622  CG  MET B  61       9.366  15.212  -7.399  0.00  0.00      C2   C
ATOM   4623  SD  MET B  61      10.018  15.454  -5.723  0.00  0.00      C2   S
ATOM   4624  CE  MET B  61       8.714  14.685  -4.816  0.00  0.00      C2   C
ATOM   4625  H   MET B  61       7.914  14.677 -10.323  0.00  0.00      C2   H
ATOM   4626  HA  MET B  61       6.554  16.776  -9.123  0.00  0.00      C2   H
ATOM   4627  HB3 MET B  61       7.241  15.335  -6.948  0.00  0.00      C2   H
ATOM   4628  HB2 MET B  61       7.808  16.798  -7.048  0.00  0.00      C2   H
ATOM   4629  HG3 MET B  61      10.146  15.607  -8.050  0.00  0.00      C2   H
ATOM   4630  HG2 MET B  61       9.441  14.146  -7.614  0.00  0.00      C2   H
ATOM   4631  HE1 MET B  61       7.836  15.274  -4.556  0.00  0.00      C2   H
ATOM   4632  HE2 MET B  61       8.285  13.756  -5.191  0.00  0.00      C2   H
ATOM   4633  HE3 MET B  61       9.220  14.304  -3.928  0.00  0.00      C2   H
ATOM   4634  N   HIE B  62       8.252  18.289  -9.887  0.00  0.00      C2   N
ATOM   4635  CA  HIE B  62       9.230  19.243 -10.317  0.00  0.00      C2   C
ATOM   4636  C   HIE B  62       9.497  20.246  -9.163  0.00  0.00      C2   C
ATOM   4637  O   HIE B  62       8.503  20.708  -8.584  0.00  0.00      C2   O
ATOM   4638  CB  HIE B  62       8.707  20.044 -11.595  0.00  0.00      C2   C
ATOM   4639  CG  HIE B  62       9.649  20.052 -12.738  0.00  0.00      C2   C
ATOM   4640  ND1 HIE B  62       9.659  19.108 -13.803  0.00  0.00      C2   N
ATOM   4641  CD2 HIE B  62      10.609  20.960 -13.107  0.00  0.00      C2   C
ATOM   4642  CE1 HIE B  62      10.666  19.489 -14.641  0.00  0.00      C2   C
ATOM   4643  NE2 HIE B  62      11.287  20.580 -14.234  0.00  0.00      C2   N
ATOM   4644  H   HIE B  62       7.690  18.781  -9.208  0.00  0.00      C2   H
ATOM   4645  HA  HIE B  62      10.167  18.741 -10.559  0.00  0.00      C2   H
ATOM   4646  HB3 HIE B  62       8.559  21.115 -11.453  0.00  0.00      C2   H
ATOM   4647  HB2 HIE B  62       7.777  19.588 -11.935  0.00  0.00      C2   H
ATOM   4648  HD2 HIE B  62      10.994  21.818 -12.575  0.00  0.00      C2   H
ATOM   4649  HE1 HIE B  62      10.897  19.065 -15.607  0.00  0.00      C2   H
ATOM   4650  HE2 HIE B  62      12.000  21.147 -14.669  0.00  0.00      C2   H
ATOM   4651  N   TRP B  63      10.726  20.535  -8.842  0.00  0.00      C2   N
ATOM   4652  CA  TRP B  63      11.084  21.741  -7.985  0.00  0.00      C2   C
ATOM   4653  C   TRP B  63      10.860  23.057  -8.791  0.00  0.00      C2   C
ATOM   4654  O   TRP B  63      11.037  23.023  -9.986  0.00  0.00      C2   O
ATOM   4655  CB  TRP B  63      12.582  21.640  -7.667  0.00  0.00      C2   C
ATOM   4656  CG  TRP B  63      12.959  20.837  -6.451  0.00  0.00      C2   C
ATOM   4657  CD1 TRP B  63      13.273  19.500  -6.471  0.00  0.00      C2   C
ATOM   4658  CD2 TRP B  63      13.005  21.181  -4.981  0.00  0.00      C2   C
ATOM   4659  NE1 TRP B  63      13.577  19.056  -5.202  0.00  0.00      C2   N
ATOM   4660  CE2 TRP B  63      13.380  20.001  -4.248  0.00  0.00      C2   C
ATOM   4661  CE3 TRP B  63      12.840  22.392  -4.242  0.00  0.00      C2   C
ATOM   4662  CZ2 TRP B  63      13.550  19.957  -2.887  0.00  0.00      C2   C
ATOM   4663  CZ3 TRP B  63      12.898  22.282  -2.820  0.00  0.00      C2   C
ATOM   4664  CH2 TRP B  63      13.221  21.141  -2.128  0.00  0.00      C2   C
ATOM   4665  H   TRP B  63      11.464  19.918  -9.150  0.00  0.00      C2   H
ATOM   4666  HA  TRP B  63      10.474  21.822  -7.085  0.00  0.00      C2   H
ATOM   4667  HB3 TRP B  63      12.936  22.625  -7.362  0.00  0.00      C2   H
ATOM   4668  HB2 TRP B  63      13.193  21.436  -8.546  0.00  0.00      C2   H
ATOM   4669  HD1 TRP B  63      13.245  18.971  -7.412  0.00  0.00      C2   H
ATOM   4670  HE1 TRP B  63      13.971  18.139  -5.047  0.00  0.00      C2   H
ATOM   4671  HE3 TRP B  63      12.634  23.280  -4.821  0.00  0.00      C2   H
ATOM   4672  HZ2 TRP B  63      13.796  19.011  -2.427  0.00  0.00      C2   H
ATOM   4673  HZ3 TRP B  63      12.595  23.149  -2.252  0.00  0.00      C2   H
ATOM   4674  HH2 TRP B  63      13.214  20.974  -1.061  0.00  0.00      C2   H
ATOM   4675  N   GLY B  64      10.458  24.127  -8.075  0.00  0.00      C2   N
ATOM   4676  CA  GLY B  64      10.497  25.531  -8.543  0.00  0.00      C2   C
ATOM   4677  C   GLY B  64      11.969  26.091  -8.444  0.00  0.00      C2   C
ATOM   4678  O   GLY B  64      12.706  25.711  -7.580  0.00  0.00      C2   O
ATOM   4679  H   GLY B  64      10.213  24.043  -7.098  0.00  0.00      C2   H
ATOM   4680  HA3 GLY B  64       9.839  26.245  -8.047  0.00  0.00      C2   H
ATOM   4681  HA2 GLY B  64      10.192  25.462  -9.587  0.00  0.00      C2   H
ATOM   4682  N   THR B  65      12.390  26.992  -9.342  0.00  0.00      C2   N
ATOM   4683  CA  THR B  65      13.710  27.680  -9.508  0.00  0.00      C2   C
ATOM   4684  C   THR B  65      14.218  28.531  -8.303  0.00  0.00      C2   C
ATOM   4685  O   THR B  65      15.413  28.869  -8.320  0.00  0.00      C2   O
ATOM   4686  CB  THR B  65      13.636  28.626 -10.722  0.00  0.00      C2   C
ATOM   4687  OG1 THR B  65      12.360  29.181 -10.875  0.00  0.00      C2   O
ATOM   4688  CG2 THR B  65      14.010  27.947 -12.071  0.00  0.00      C2   C
ATOM   4689  H   THR B  65      11.716  27.422  -9.959  0.00  0.00      C2   H
ATOM   4690  HA  THR B  65      14.438  26.870  -9.557  0.00  0.00      C2   H
ATOM   4691  HB  THR B  65      14.473  29.321 -10.661  0.00  0.00      C2   H
ATOM   4692  HG1 THR B  65      12.418  29.831 -11.579  0.00  0.00      C2   H
ATOM   4693 HG21 THR B  65      14.965  27.426 -12.010  0.00  0.00      C2   H
ATOM   4694 HG22 THR B  65      13.188  27.238 -12.169  0.00  0.00      C2   H
ATOM   4695 HG23 THR B  65      14.192  28.630 -12.900  0.00  0.00      C2   H
ATOM   4696  N   ASP B  66      13.368  28.698  -7.322  0.00  0.00      C2   N
ATOM   4697  CA  ASP B  66      13.698  29.272  -6.006  0.00  0.00      C2   C
ATOM   4698  C   ASP B  66      14.480  28.307  -5.068  0.00  0.00      C2   C
ATOM   4699  O   ASP B  66      15.161  28.789  -4.173  0.00  0.00      C2   O
ATOM   4700  CB  ASP B  66      12.491  29.845  -5.171  0.00  0.00      C2   C
ATOM   4701  CG  ASP B  66      11.263  28.966  -5.121  0.00  0.00      C2   C
ATOM   4702  OD1 ASP B  66      11.286  27.696  -5.082  0.00  0.00      C2   O
ATOM   4703  OD2 ASP B  66      10.142  29.554  -4.902  0.00  0.00      C2   O
ATOM   4704  H   ASP B  66      12.420  28.367  -7.429  0.00  0.00      C2   H
ATOM   4705  HA  ASP B  66      14.425  30.049  -6.242  0.00  0.00      C2   H
ATOM   4706  HB3 ASP B  66      12.129  30.717  -5.715  0.00  0.00      C2   H
ATOM   4707  HB2 ASP B  66      12.781  30.041  -4.138  0.00  0.00      C2   H
ATOM   4708  N   SER B  67      14.272  27.002  -5.333  0.00  0.00      C2   N
ATOM   4709  CA  SER B  67      14.854  25.944  -4.441  0.00  0.00      C2   C
ATOM   4710  C   SER B  67      14.195  25.807  -3.074  0.00  0.00      C2   C
ATOM   4711  O   SER B  67      14.753  25.320  -2.079  0.00  0.00      C2   O
ATOM   4712  CB  SER B  67      16.383  25.967  -4.422  0.00  0.00      C2   C
ATOM   4713  OG  SER B  67      16.999  26.079  -5.742  0.00  0.00      C2   O
ATOM   4714  H   SER B  67      13.674  26.810  -6.124  0.00  0.00      C2   H
ATOM   4715  HA  SER B  67      14.580  24.959  -4.818  0.00  0.00      C2   H
ATOM   4716  HB3 SER B  67      16.681  25.047  -3.920  0.00  0.00      C2   H
ATOM   4717  HB2 SER B  67      16.761  26.872  -3.947  0.00  0.00      C2   H
ATOM   4718  HG  SER B  67      16.254  26.067  -6.348  0.00  0.00      C2   H
ATOM   4719  N   ARG B  68      12.920  26.278  -3.010  0.00  0.00      C2   N
ATOM   4720  CA  ARG B  68      12.032  26.093  -1.867  0.00  0.00      C2   C
ATOM   4721  C   ARG B  68      10.646  25.511  -2.211  0.00  0.00      C2   C
ATOM   4722  O   ARG B  68      10.132  24.787  -1.362  0.00  0.00      C2   O
ATOM   4723  CB  ARG B  68      12.044  27.426  -1.019  0.00  0.00      C2   C
ATOM   4724  CG  ARG B  68      11.095  27.394   0.117  0.00  0.00      C2   C
ATOM   4725  CD  ARG B  68      11.250  28.571   1.108  0.00  0.00      C2   C
ATOM   4726  NE  ARG B  68      10.133  28.686   2.077  0.00  0.00      C2   N
ATOM   4727  CZ  ARG B  68       9.857  29.523   3.109  0.00  0.00      C2   C
ATOM   4728  NH1 ARG B  68      10.798  30.394   3.253  0.00  0.00      C2   N
ATOM   4729  NH2 ARG B  68       8.707  29.497   3.770  0.00  0.00      C2   N
ATOM   4730  H   ARG B  68      12.512  26.672  -3.846  0.00  0.00      C2   H
ATOM   4731  HA  ARG B  68      12.503  25.389  -1.181  0.00  0.00      C2   H
ATOM   4732  HB3 ARG B  68      11.925  28.362  -1.564  0.00  0.00      C2   H
ATOM   4733  HB2 ARG B  68      13.067  27.452  -0.644  0.00  0.00      C2   H
ATOM   4734  HG3 ARG B  68      10.924  26.389   0.505  0.00  0.00      C2   H
ATOM   4735  HG2 ARG B  68      10.118  27.691  -0.264  0.00  0.00      C2   H
ATOM   4736  HD3 ARG B  68      11.210  29.541   0.613  0.00  0.00      C2   H
ATOM   4737  HD2 ARG B  68      12.115  28.454   1.760  0.00  0.00      C2   H
ATOM   4738  HE  ARG B  68       9.469  27.936   1.945  0.00  0.00      C2   H
ATOM   4739 HH12 ARG B  68      10.696  31.226   3.817  0.00  0.00      C2   H
ATOM   4740 HH11 ARG B  68      11.663  30.432   2.733  0.00  0.00      C2   H
ATOM   4741 HH22 ARG B  68       8.365  30.107   4.498  0.00  0.00      C2   H
ATOM   4742 HH21 ARG B  68       8.162  28.685   3.518  0.00  0.00      C2   H
ATOM   4743  N   LEU B  69       9.933  25.924  -3.255  0.00  0.00      C2   N
ATOM   4744  CA  LEU B  69       8.719  25.375  -3.855  0.00  0.00      C2   C
ATOM   4745  C   LEU B  69       8.977  23.987  -4.425  0.00  0.00      C2   C
ATOM   4746  O   LEU B  69      10.024  23.781  -5.020  0.00  0.00      C2   O
ATOM   4747  CB  LEU B  69       8.443  26.232  -5.104  0.00  0.00      C2   C
ATOM   4748  CG  LEU B  69       6.892  26.124  -5.485  0.00  0.00      C2   C
ATOM   4749  CD1 LEU B  69       6.053  27.145  -4.641  0.00  0.00      C2   C
ATOM   4750  CD2 LEU B  69       6.598  26.250  -6.952  0.00  0.00      C2   C
ATOM   4751  H   LEU B  69      10.442  26.502  -3.909  0.00  0.00      C2   H
ATOM   4752  HA  LEU B  69       7.965  25.332  -3.069  0.00  0.00      C2   H
ATOM   4753  HB3 LEU B  69       9.030  25.883  -5.954  0.00  0.00      C2   H
ATOM   4754  HB2 LEU B  69       8.694  27.254  -4.818  0.00  0.00      C2   H
ATOM   4755  HG  LEU B  69       6.555  25.154  -5.119  0.00  0.00      C2   H
ATOM   4756 HD11 LEU B  69       5.227  26.765  -4.040  0.00  0.00      C2   H
ATOM   4757 HD12 LEU B  69       6.622  27.632  -3.849  0.00  0.00      C2   H
ATOM   4758 HD13 LEU B  69       5.688  28.025  -5.170  0.00  0.00      C2   H
ATOM   4759 HD21 LEU B  69       6.200  25.295  -7.293  0.00  0.00      C2   H
ATOM   4760 HD22 LEU B  69       5.888  27.069  -7.073  0.00  0.00      C2   H
ATOM   4761 HD23 LEU B  69       7.482  26.444  -7.560  0.00  0.00      C2   H
ATOM   4762  N   LEU B  70       7.942  23.107  -4.344  0.00  0.00      C2   N
ATOM   4763  CA  LEU B  70       7.900  21.759  -5.010  0.00  0.00      C2   C
ATOM   4764  C   LEU B  70       6.419  21.563  -5.392  0.00  0.00      C2   C
ATOM   4765  O   LEU B  70       5.579  21.892  -4.562  0.00  0.00      C2   O
ATOM   4766  CB  LEU B  70       8.428  20.638  -4.047  0.00  0.00      C2   C
ATOM   4767  CG  LEU B  70       8.544  19.188  -4.714  0.00  0.00      C2   C
ATOM   4768  CD1 LEU B  70       9.707  19.148  -5.778  0.00  0.00      C2   C
ATOM   4769  CD2 LEU B  70       8.881  18.177  -3.593  0.00  0.00      C2   C
ATOM   4770  H   LEU B  70       7.118  23.293  -3.791  0.00  0.00      C2   H
ATOM   4771  HA  LEU B  70       8.447  21.885  -5.944  0.00  0.00      C2   H
ATOM   4772  HB3 LEU B  70       7.845  20.582  -3.128  0.00  0.00      C2   H
ATOM   4773  HB2 LEU B  70       9.448  20.989  -3.892  0.00  0.00      C2   H
ATOM   4774  HG  LEU B  70       7.653  18.812  -5.217  0.00  0.00      C2   H
ATOM   4775 HD11 LEU B  70      10.349  18.268  -5.739  0.00  0.00      C2   H
ATOM   4776 HD12 LEU B  70       9.168  19.017  -6.716  0.00  0.00      C2   H
ATOM   4777 HD13 LEU B  70      10.328  20.042  -5.830  0.00  0.00      C2   H
ATOM   4778 HD21 LEU B  70       8.840  18.545  -2.568  0.00  0.00      C2   H
ATOM   4779 HD22 LEU B  70       8.308  17.253  -3.673  0.00  0.00      C2   H
ATOM   4780 HD23 LEU B  70       9.851  17.730  -3.813  0.00  0.00      C2   H
ATOM   4781  N   VAL B  71       6.208  21.044  -6.597  0.00  0.00      C2   N
ATOM   4782  CA  VAL B  71       4.895  20.593  -7.053  0.00  0.00      C2   C
ATOM   4783  C   VAL B  71       5.073  19.058  -7.104  0.00  0.00      C2   C
ATOM   4784  O   VAL B  71       6.111  18.594  -7.527  0.00  0.00      C2   O
ATOM   4785  CB  VAL B  71       4.563  21.141  -8.512  0.00  0.00      C2   C
ATOM   4786  CG1 VAL B  71       4.924  22.730  -8.548  0.00  0.00      C2   C
ATOM   4787  CG2 VAL B  71       5.247  20.435  -9.695  0.00  0.00      C2   C
ATOM   4788  H   VAL B  71       6.959  20.681  -7.166  0.00  0.00      C2   H
ATOM   4789  HA  VAL B  71       4.155  20.838  -6.290  0.00  0.00      C2   H
ATOM   4790  HB  VAL B  71       3.500  20.904  -8.560  0.00  0.00      C2   H
ATOM   4791 HG11 VAL B  71       4.419  23.160  -7.683  0.00  0.00      C2   H
ATOM   4792 HG12 VAL B  71       6.008  22.835  -8.566  0.00  0.00      C2   H
ATOM   4793 HG13 VAL B  71       4.515  23.138  -9.472  0.00  0.00      C2   H
ATOM   4794 HG21 VAL B  71       4.829  20.683 -10.672  0.00  0.00      C2   H
ATOM   4795 HG22 VAL B  71       6.329  20.340  -9.609  0.00  0.00      C2   H
ATOM   4796 HG23 VAL B  71       5.083  19.358  -9.654  0.00  0.00      C2   H
ATOM   4797  N   SER B  72       4.062  18.319  -6.762  0.00  0.00      C2   N
ATOM   4798  CA  SER B  72       3.993  16.875  -6.874  0.00  0.00      C2   C
ATOM   4799  C   SER B  72       2.580  16.389  -7.114  0.00  0.00      C2   C
ATOM   4800  O   SER B  72       1.539  17.036  -6.718  0.00  0.00      C2   O
ATOM   4801  CB  SER B  72       4.591  16.260  -5.606  0.00  0.00      C2   C
ATOM   4802  OG  SER B  72       3.846  16.635  -4.443  0.00  0.00      C2   O
ATOM   4803  H   SER B  72       3.211  18.845  -6.621  0.00  0.00      C2   H
ATOM   4804  HA  SER B  72       4.578  16.618  -7.757  0.00  0.00      C2   H
ATOM   4805  HB3 SER B  72       5.635  16.574  -5.608  0.00  0.00      C2   H
ATOM   4806  HB2 SER B  72       4.695  15.180  -5.711  0.00  0.00      C2   H
ATOM   4807  HG  SER B  72       3.492  15.863  -3.997  0.00  0.00      C2   H
ATOM   4808  N   ALA B  73       2.477  15.261  -7.840  0.00  0.00      C2   N
ATOM   4809  CA  ALA B  73       1.203  14.634  -8.194  0.00  0.00      C2   C
ATOM   4810  C   ALA B  73       1.309  13.212  -7.625  0.00  0.00      C2   C
ATOM   4811  O   ALA B  73       2.349  12.559  -7.785  0.00  0.00      C2   O
ATOM   4812  CB  ALA B  73       1.057  14.547  -9.707  0.00  0.00      C2   C
ATOM   4813  H   ALA B  73       3.305  14.718  -8.039  0.00  0.00      C2   H
ATOM   4814  HA  ALA B  73       0.348  15.170  -7.783  0.00  0.00      C2   H
ATOM   4815  HB1 ALA B  73       0.345  13.851 -10.151  0.00  0.00      C2   H
ATOM   4816  HB2 ALA B  73       0.848  15.545 -10.092  0.00  0.00      C2   H
ATOM   4817  HB3 ALA B  73       1.966  14.181 -10.185  0.00  0.00      C2   H
ATOM   4818  N   SER B  74       0.168  12.808  -7.058  0.00  0.00      C2   N
ATOM   4819  CA  SER B  74      -0.258  11.461  -6.811  0.00  0.00      C2   C
ATOM   4820  C   SER B  74      -1.486  11.196  -7.659  0.00  0.00      C2   C
ATOM   4821  O   SER B  74      -2.200  12.078  -8.061  0.00  0.00      C2   O
ATOM   4822  CB  SER B  74      -0.404  11.192  -5.281  0.00  0.00      C2   C
ATOM   4823  OG  SER B  74      -1.419  12.004  -4.736  0.00  0.00      C2   O
ATOM   4824  H   SER B  74      -0.542  13.520  -6.962  0.00  0.00      C2   H
ATOM   4825  HA  SER B  74       0.539  10.893  -7.290  0.00  0.00      C2   H
ATOM   4826  HB3 SER B  74       0.511  11.285  -4.697  0.00  0.00      C2   H
ATOM   4827  HB2 SER B  74      -0.743  10.162  -5.171  0.00  0.00      C2   H
ATOM   4828  HG  SER B  74      -2.130  11.424  -4.453  0.00  0.00      C2   H
ATOM   4829  N   GLN B  75      -1.792   9.951  -7.878  0.00  0.00      C2   N
ATOM   4830  CA  GLN B  75      -2.979   9.413  -8.538  0.00  0.00      C2   C
ATOM   4831  C   GLN B  75      -4.289   9.703  -7.812  0.00  0.00      C2   C
ATOM   4832  O   GLN B  75      -5.248   9.062  -8.183  0.00  0.00      C2   O
ATOM   4833  CB  GLN B  75      -2.711   7.925  -8.901  0.00  0.00      C2   C
ATOM   4834  CG  GLN B  75      -1.698   7.999 -10.079  0.00  0.00      C2   C
ATOM   4835  CD  GLN B  75      -1.341   6.626 -10.604  0.00  0.00      C2   C
ATOM   4836  OE1 GLN B  75      -1.540   5.630  -9.998  0.00  0.00      C2   O
ATOM   4837  NE2 GLN B  75      -0.723   6.745 -11.830  0.00  0.00      C2   N
ATOM   4838  H   GLN B  75      -1.146   9.277  -7.493  0.00  0.00      C2   H
ATOM   4839  HA  GLN B  75      -3.053   9.978  -9.467  0.00  0.00      C2   H
ATOM   4840  HB3 GLN B  75      -3.615   7.369  -9.150  0.00  0.00      C2   H
ATOM   4841  HB2 GLN B  75      -2.154   7.467  -8.083  0.00  0.00      C2   H
ATOM   4842  HG3 GLN B  75      -0.808   8.496  -9.693  0.00  0.00      C2   H
ATOM   4843  HG2 GLN B  75      -2.131   8.566 -10.903  0.00  0.00      C2   H
ATOM   4844 HE22 GLN B  75      -0.586   5.908 -12.379  0.00  0.00      C2   H
ATOM   4845 HE21 GLN B  75      -0.405   7.632 -12.195  0.00  0.00      C2   H
ATOM   4846  N   ASP B  76      -4.258  10.619  -6.794  0.00  0.00      C2   N
ATOM   4847  CA  ASP B  76      -5.402  11.143  -6.044  0.00  0.00      C2   C
ATOM   4848  C   ASP B  76      -6.295  12.147  -6.943  0.00  0.00      C2   C
ATOM   4849  O   ASP B  76      -7.395  12.561  -6.466  0.00  0.00      C2   O
ATOM   4850  CB  ASP B  76      -5.027  11.985  -4.767  0.00  0.00      C2   C
ATOM   4851  CG  ASP B  76      -4.442  11.162  -3.596  0.00  0.00      C2   C
ATOM   4852  OD1 ASP B  76      -3.319  10.694  -3.635  0.00  0.00      C2   O
ATOM   4853  OD2 ASP B  76      -5.159  11.060  -2.599  0.00  0.00      C2   O
ATOM   4854  H   ASP B  76      -3.335  10.983  -6.605  0.00  0.00      C2   H
ATOM   4855  HA  ASP B  76      -6.125  10.399  -5.710  0.00  0.00      C2   H
ATOM   4856  HB3 ASP B  76      -5.846  12.498  -4.262  0.00  0.00      C2   H
ATOM   4857  HB2 ASP B  76      -4.341  12.809  -4.960  0.00  0.00      C2   H
ATOM   4858  N   GLY B  77      -5.776  12.462  -8.087  0.00  0.00      C2   N
ATOM   4859  CA  GLY B  77      -6.396  13.499  -8.986  0.00  0.00      C2   C
ATOM   4860  C   GLY B  77      -6.039  14.873  -8.409  0.00  0.00      C2   C
ATOM   4861  O   GLY B  77      -6.714  15.883  -8.754  0.00  0.00      C2   O
ATOM   4862  H   GLY B  77      -4.901  12.063  -8.396  0.00  0.00      C2   H
ATOM   4863  HA3 GLY B  77      -7.478  13.402  -9.077  0.00  0.00      C2   H
ATOM   4864  HA2 GLY B  77      -5.877  13.504  -9.944  0.00  0.00      C2   H
ATOM   4865  N   LYS B  78      -4.948  14.921  -7.663  0.00  0.00      C2   N
ATOM   4866  CA  LYS B  78      -4.434  16.151  -7.064  0.00  0.00      C2   C
ATOM   4867  C   LYS B  78      -2.955  16.340  -7.428  0.00  0.00      C2   C
ATOM   4868  O   LYS B  78      -2.046  15.600  -7.029  0.00  0.00      C2   O
ATOM   4869  CB  LYS B  78      -4.578  16.047  -5.520  0.00  0.00      C2   C
ATOM   4870  CG  LYS B  78      -5.981  15.934  -4.996  0.00  0.00      C2   C
ATOM   4871  CD  LYS B  78      -6.806  17.204  -5.180  0.00  0.00      C2   C
ATOM   4872  CE  LYS B  78      -8.153  17.385  -4.526  0.00  0.00      C2   C
ATOM   4873  NZ  LYS B  78      -9.005  16.247  -4.719  0.00  0.00      C2   N
ATOM   4874  H   LYS B  78      -4.374  14.107  -7.497  0.00  0.00      C2   H
ATOM   4875  HA  LYS B  78      -5.107  16.948  -7.381  0.00  0.00      C2   H
ATOM   4876  HB3 LYS B  78      -4.021  16.881  -5.093  0.00  0.00      C2   H
ATOM   4877  HB2 LYS B  78      -4.010  15.182  -5.179  0.00  0.00      C2   H
ATOM   4878  HG3 LYS B  78      -5.872  15.716  -3.934  0.00  0.00      C2   H
ATOM   4879  HG2 LYS B  78      -6.547  15.031  -5.226  0.00  0.00      C2   H
ATOM   4880  HD3 LYS B  78      -6.940  17.208  -6.261  0.00  0.00      C2   H
ATOM   4881  HD2 LYS B  78      -6.227  18.070  -4.859  0.00  0.00      C2   H
ATOM   4882  HE3 LYS B  78      -8.621  18.248  -5.000  0.00  0.00      C2   H
ATOM   4883  HE2 LYS B  78      -8.071  17.624  -3.466  0.00  0.00      C2   H
ATOM   4884  HZ1 LYS B  78      -9.019  15.884  -5.662  0.00  0.00      C2   H
ATOM   4885  HZ2 LYS B  78      -8.720  15.529  -4.070  0.00  0.00      C2   H
ATOM   4886  HZ3 LYS B  78      -9.882  16.585  -4.348  0.00  0.00      C2   H
ATOM   4887  N   LEU B  79      -2.787  17.496  -8.136  0.00  0.00      C2   N
ATOM   4888  CA  LEU B  79      -1.503  18.215  -8.159  0.00  0.00      C2   C
ATOM   4889  C   LEU B  79      -1.366  19.116  -6.966  0.00  0.00      C2   C
ATOM   4890  O   LEU B  79      -2.160  20.029  -6.771  0.00  0.00      C2   O
ATOM   4891  CB  LEU B  79      -1.366  19.018  -9.425  0.00  0.00      C2   C
ATOM   4892  CG  LEU B  79      -0.008  19.668  -9.784  0.00  0.00      C2   C
ATOM   4893  CD1 LEU B  79       1.040  18.641  -9.692  0.00  0.00      C2   C
ATOM   4894  CD2 LEU B  79       0.126  20.610 -11.097  0.00  0.00      C2   C
ATOM   4895  H   LEU B  79      -3.625  18.053  -8.234  0.00  0.00      C2   H
ATOM   4896  HA  LEU B  79      -0.707  17.470  -8.179  0.00  0.00      C2   H
ATOM   4897  HB3 LEU B  79      -2.210  19.705  -9.488  0.00  0.00      C2   H
ATOM   4898  HB2 LEU B  79      -1.391  18.343 -10.280  0.00  0.00      C2   H
ATOM   4899  HG  LEU B  79       0.191  20.419  -9.020  0.00  0.00      C2   H
ATOM   4900 HD11 LEU B  79       1.223  18.440  -8.637  0.00  0.00      C2   H
ATOM   4901 HD12 LEU B  79       0.878  17.696 -10.210  0.00  0.00      C2   H
ATOM   4902 HD13 LEU B  79       2.003  18.974 -10.080  0.00  0.00      C2   H
ATOM   4903 HD21 LEU B  79       0.767  21.437 -10.793  0.00  0.00      C2   H
ATOM   4904 HD22 LEU B  79       0.742  20.124 -11.853  0.00  0.00      C2   H
ATOM   4905 HD23 LEU B  79      -0.833  20.887 -11.535  0.00  0.00      C2   H
ATOM   4906  N   ILE B  80      -0.424  18.921  -6.063  0.00  0.00      C2   N
ATOM   4907  CA  ILE B  80      -0.268  19.663  -4.901  0.00  0.00      C2   C
ATOM   4908  C   ILE B  80       0.962  20.601  -5.086  0.00  0.00      C2   C
ATOM   4909  O   ILE B  80       1.989  20.080  -5.562  0.00  0.00      C2   O
ATOM   4910  CB  ILE B  80       0.013  18.807  -3.603  0.00  0.00      C2   C
ATOM   4911  CG1 ILE B  80      -1.159  17.773  -3.304  0.00  0.00      C2   C
ATOM   4912  CG2 ILE B  80       0.185  19.751  -2.374  0.00  0.00      C2   C
ATOM   4913  CD1 ILE B  80      -1.379  17.100  -1.927  0.00  0.00      C2   C
ATOM   4914  H   ILE B  80       0.290  18.237  -6.269  0.00  0.00      C2   H
ATOM   4915  HA  ILE B  80      -1.122  20.307  -4.688  0.00  0.00      C2   H
ATOM   4916  HB  ILE B  80       0.894  18.174  -3.707  0.00  0.00      C2   H
ATOM   4917 HG13 ILE B  80      -1.162  17.019  -4.091  0.00  0.00      C2   H
ATOM   4918 HG12 ILE B  80      -2.127  18.273  -3.328  0.00  0.00      C2   H
ATOM   4919 HG21 ILE B  80       0.264  19.139  -1.475  0.00  0.00      C2   H
ATOM   4920 HG22 ILE B  80       1.088  20.360  -2.336  0.00  0.00      C2   H
ATOM   4921 HG23 ILE B  80      -0.602  20.483  -2.191  0.00  0.00      C2   H
ATOM   4922 HD11 ILE B  80      -0.431  16.772  -1.499  0.00  0.00      C2   H
ATOM   4923 HD12 ILE B  80      -1.855  17.677  -1.135  0.00  0.00      C2   H
ATOM   4924 HD13 ILE B  80      -2.091  16.276  -1.953  0.00  0.00      C2   H
ATOM   4925  N   ILE B  81       0.935  21.922  -4.799  0.00  0.00      C2   N
ATOM   4926  CA  ILE B  81       2.104  22.806  -4.672  0.00  0.00      C2   C
ATOM   4927  C   ILE B  81       2.426  22.885  -3.160  0.00  0.00      C2   C
ATOM   4928  O   ILE B  81       1.534  23.240  -2.368  0.00  0.00      C2   O
ATOM   4929  CB  ILE B  81       1.791  24.257  -5.175  0.00  0.00      C2   C
ATOM   4930  CG1 ILE B  81       0.987  24.344  -6.447  0.00  0.00      C2   C
ATOM   4931  CG2 ILE B  81       3.124  24.971  -5.317  0.00  0.00      C2   C
ATOM   4932  CD1 ILE B  81       1.588  23.680  -7.680  0.00  0.00      C2   C
ATOM   4933  H   ILE B  81       0.125  22.163  -4.246  0.00  0.00      C2   H
ATOM   4934  HA  ILE B  81       2.862  22.438  -5.365  0.00  0.00      C2   H
ATOM   4935  HB  ILE B  81       1.173  24.824  -4.479  0.00  0.00      C2   H
ATOM   4936 HG13 ILE B  81       0.921  25.401  -6.705  0.00  0.00      C2   H
ATOM   4937 HG12 ILE B  81      -0.026  24.011  -6.217  0.00  0.00      C2   H
ATOM   4938 HG21 ILE B  81       2.846  26.000  -5.545  0.00  0.00      C2   H
ATOM   4939 HG22 ILE B  81       3.832  24.993  -4.488  0.00  0.00      C2   H
ATOM   4940 HG23 ILE B  81       3.783  24.690  -6.139  0.00  0.00      C2   H
ATOM   4941 HD11 ILE B  81       2.204  22.833  -7.378  0.00  0.00      C2   H
ATOM   4942 HD12 ILE B  81       0.875  23.329  -8.426  0.00  0.00      C2   H
ATOM   4943 HD13 ILE B  81       2.257  24.382  -8.180  0.00  0.00      C2   H
ATOM   4944  N   TRP B  82       3.692  22.557  -2.817  0.00  0.00      C2   N
ATOM   4945  CA  TRP B  82       4.133  22.597  -1.420  0.00  0.00      C2   C
ATOM   4946  C   TRP B  82       5.246  23.646  -1.272  0.00  0.00      C2   C
ATOM   4947  O   TRP B  82       5.961  23.938  -2.263  0.00  0.00      C2   O
ATOM   4948  CB  TRP B  82       4.893  21.296  -1.111  0.00  0.00      C2   C
ATOM   4949  CG  TRP B  82       4.162  20.002  -1.312  0.00  0.00      C2   C
ATOM   4950  CD1 TRP B  82       4.116  19.261  -2.451  0.00  0.00      C2   C
ATOM   4951  CD2 TRP B  82       3.362  19.311  -0.316  0.00  0.00      C2   C
ATOM   4952  NE1 TRP B  82       3.358  18.130  -2.213  0.00  0.00      C2   N
ATOM   4953  CE2 TRP B  82       2.925  18.119  -0.908  0.00  0.00      C2   C
ATOM   4954  CE3 TRP B  82       3.071  19.521   1.076  0.00  0.00      C2   C
ATOM   4955  CZ2 TRP B  82       2.110  17.269  -0.169  0.00  0.00      C2   C
ATOM   4956  CZ3 TRP B  82       2.312  18.608   1.783  0.00  0.00      C2   C
ATOM   4957  CH2 TRP B  82       1.871  17.431   1.171  0.00  0.00      C2   C
ATOM   4958  H   TRP B  82       4.416  22.301  -3.472  0.00  0.00      C2   H
ATOM   4959  HA  TRP B  82       3.295  22.902  -0.793  0.00  0.00      C2   H
ATOM   4960  HB3 TRP B  82       5.235  21.265  -0.076  0.00  0.00      C2   H
ATOM   4961  HB2 TRP B  82       5.768  21.201  -1.755  0.00  0.00      C2   H
ATOM   4962  HD1 TRP B  82       4.718  19.432  -3.331  0.00  0.00      C2   H
ATOM   4963  HE1 TRP B  82       3.308  17.465  -2.972  0.00  0.00      C2   H
ATOM   4964  HE3 TRP B  82       3.448  20.366   1.633  0.00  0.00      C2   H
ATOM   4965  HZ2 TRP B  82       1.654  16.431  -0.676  0.00  0.00      C2   H
ATOM   4966  HZ3 TRP B  82       2.254  18.712   2.857  0.00  0.00      C2   H
ATOM   4967  HH2 TRP B  82       1.177  16.763   1.660  0.00  0.00      C2   H
ATOM   4968  N   ASP B  83       5.391  24.169  -0.089  0.00  0.00      C2   N
ATOM   4969  CA  ASP B  83       6.538  24.861   0.499  0.00  0.00      C2   C
ATOM   4970  C   ASP B  83       7.424  23.779   1.280  0.00  0.00      C2   C
ATOM   4971  O   ASP B  83       7.016  23.329   2.308  0.00  0.00      C2   O
ATOM   4972  CB  ASP B  83       6.176  26.010   1.421  0.00  0.00      C2   C
ATOM   4973  CG  ASP B  83       7.378  26.709   2.085  0.00  0.00      C2   C
ATOM   4974  OD1 ASP B  83       8.570  26.424   1.832  0.00  0.00      C2   O
ATOM   4975  OD2 ASP B  83       7.072  27.536   2.982  0.00  0.00      C2   O
ATOM   4976  H   ASP B  83       4.735  23.962   0.651  0.00  0.00      C2   H
ATOM   4977  HA  ASP B  83       6.988  25.266  -0.407  0.00  0.00      C2   H
ATOM   4978  HB3 ASP B  83       5.585  25.486   2.172  0.00  0.00      C2   H
ATOM   4979  HB2 ASP B  83       5.450  26.704   0.996  0.00  0.00      C2   H
ATOM   4980  N   SER B  84       8.522  23.325   0.656  0.00  0.00      C2   N
ATOM   4981  CA  SER B  84       9.458  22.352   1.089  0.00  0.00      C2   C
ATOM   4982  C   SER B  84      10.147  22.699   2.395  0.00  0.00      C2   C
ATOM   4983  O   SER B  84      10.552  21.854   3.177  0.00  0.00      C2   O
ATOM   4984  CB  SER B  84      10.623  22.128   0.095  0.00  0.00      C2   C
ATOM   4985  OG  SER B  84      10.044  21.452  -1.032  0.00  0.00      C2   O
ATOM   4986  H   SER B  84       8.764  23.766  -0.220  0.00  0.00      C2   H
ATOM   4987  HA  SER B  84       8.899  21.419   1.156  0.00  0.00      C2   H
ATOM   4988  HB3 SER B  84      11.291  21.370   0.503  0.00  0.00      C2   H
ATOM   4989  HB2 SER B  84      11.157  23.048  -0.145  0.00  0.00      C2   H
ATOM   4990  HG  SER B  84      10.050  22.007  -1.815  0.00  0.00      C2   H
ATOM   4991  N   TYR B  85      10.302  23.983   2.758  0.00  0.00      C2   N
ATOM   4992  CA  TYR B  85      10.971  24.376   4.005  0.00  0.00      C2   C
ATOM   4993  C   TYR B  85       9.998  24.174   5.166  0.00  0.00      C2   C
ATOM   4994  O   TYR B  85      10.361  23.531   6.129  0.00  0.00      C2   O
ATOM   4995  CB  TYR B  85      11.550  25.829   3.969  0.00  0.00      C2   C
ATOM   4996  CG  TYR B  85      12.833  26.135   3.088  0.00  0.00      C2   C
ATOM   4997  CD1 TYR B  85      13.200  25.421   1.907  0.00  0.00      C2   C
ATOM   4998  CD2 TYR B  85      13.652  27.175   3.581  0.00  0.00      C2   C
ATOM   4999  CE1 TYR B  85      14.315  25.863   1.178  0.00  0.00      C2   C
ATOM   5000  CE2 TYR B  85      14.846  27.450   2.884  0.00  0.00      C2   C
ATOM   5001  CZ  TYR B  85      15.159  26.865   1.659  0.00  0.00      C2   C
ATOM   5002  OH  TYR B  85      16.287  27.171   0.937  0.00  0.00      C2   O
ATOM   5003  H   TYR B  85       9.844  24.665   2.170  0.00  0.00      C2   H
ATOM   5004  HA  TYR B  85      11.859  23.793   4.250  0.00  0.00      C2   H
ATOM   5005  HB3 TYR B  85      11.917  26.155   4.943  0.00  0.00      C2   H
ATOM   5006  HB2 TYR B  85      10.755  26.457   3.567  0.00  0.00      C2   H
ATOM   5007  HD1 TYR B  85      12.610  24.656   1.425  0.00  0.00      C2   H
ATOM   5008  HD2 TYR B  85      13.408  27.745   4.465  0.00  0.00      C2   H
ATOM   5009  HE1 TYR B  85      14.471  25.333   0.250  0.00  0.00      C2   H
ATOM   5010  HE2 TYR B  85      15.489  28.244   3.234  0.00  0.00      C2   H
ATOM   5011  HH  TYR B  85      16.401  26.557   0.209  0.00  0.00      C2   H
ATOM   5012  N   THR B  86       8.806  24.749   5.078  0.00  0.00      C2   N
ATOM   5013  CA  THR B  86       7.869  24.873   6.200  0.00  0.00      C2   C
ATOM   5014  C   THR B  86       6.731  23.772   6.080  0.00  0.00      C2   C
ATOM   5015  O   THR B  86       5.730  23.804   6.811  0.00  0.00      C2   O
ATOM   5016  CB  THR B  86       7.251  26.288   6.285  0.00  0.00      C2   C
ATOM   5017  OG1 THR B  86       6.262  26.485   5.200  0.00  0.00      C2   O
ATOM   5018  CG2 THR B  86       8.372  27.340   6.265  0.00  0.00      C2   C
ATOM   5019  H   THR B  86       8.680  25.322   4.255  0.00  0.00      C2   H
ATOM   5020  HA  THR B  86       8.343  24.447   7.085  0.00  0.00      C2   H
ATOM   5021  HB  THR B  86       6.778  26.260   7.267  0.00  0.00      C2   H
ATOM   5022  HG1 THR B  86       6.652  26.870   4.411  0.00  0.00      C2   H
ATOM   5023 HG21 THR B  86       8.914  27.494   5.332  0.00  0.00      C2   H
ATOM   5024 HG22 THR B  86       8.100  28.320   6.656  0.00  0.00      C2   H
ATOM   5025 HG23 THR B  86       9.155  27.048   6.966  0.00  0.00      C2   H
ATOM   5026  N   THR B  87       6.859  22.901   5.102  0.00  0.00      C2   N
ATOM   5027  CA  THR B  87       5.867  21.845   4.798  0.00  0.00      C2   C
ATOM   5028  C   THR B  87       4.364  22.356   4.593  0.00  0.00      C2   C
ATOM   5029  O   THR B  87       3.466  21.497   4.464  0.00  0.00      C2   O
ATOM   5030  CB  THR B  87       5.839  20.756   5.939  0.00  0.00      C2   C
ATOM   5031  OG1 THR B  87       4.881  20.971   6.948  0.00  0.00      C2   O
ATOM   5032  CG2 THR B  87       7.312  20.532   6.419  0.00  0.00      C2   C
ATOM   5033  H   THR B  87       7.588  22.982   4.408  0.00  0.00      C2   H
ATOM   5034  HA  THR B  87       6.158  21.358   3.867  0.00  0.00      C2   H
ATOM   5035  HB  THR B  87       5.511  19.781   5.578  0.00  0.00      C2   H
ATOM   5036  HG1 THR B  87       5.152  21.806   7.336  0.00  0.00      C2   H
ATOM   5037 HG21 THR B  87       7.350  19.554   6.899  0.00  0.00      C2   H
ATOM   5038 HG22 THR B  87       7.951  20.434   5.541  0.00  0.00      C2   H
ATOM   5039 HG23 THR B  87       7.571  21.204   7.237  0.00  0.00      C2   H
ATOM   5040  N   ASN B  88       4.197  23.688   4.307  0.00  0.00      C2   N
ATOM   5041  CA  ASN B  88       2.806  24.180   4.134  0.00  0.00      C2   C
ATOM   5042  C   ASN B  88       2.292  23.904   2.740  0.00  0.00      C2   C
ATOM   5043  O   ASN B  88       3.040  23.849   1.741  0.00  0.00      C2   O
ATOM   5044  CB  ASN B  88       2.648  25.712   4.317  0.00  0.00      C2   C
ATOM   5045  CG  ASN B  88       2.544  26.306   5.754  0.00  0.00      C2   C
ATOM   5046  OD1 ASN B  88       2.001  25.681   6.721  0.00  0.00      C2   O
ATOM   5047  ND2 ASN B  88       3.006  27.540   5.925  0.00  0.00      C2   N
ATOM   5048  H   ASN B  88       4.904  24.392   4.461  0.00  0.00      C2   H
ATOM   5049  HA  ASN B  88       2.229  23.656   4.895  0.00  0.00      C2   H
ATOM   5050  HB3 ASN B  88       1.654  25.978   3.956  0.00  0.00      C2   H
ATOM   5051  HB2 ASN B  88       3.444  26.174   3.733  0.00  0.00      C2   H
ATOM   5052 HD22 ASN B  88       2.961  27.878   6.876  0.00  0.00      C2   H
ATOM   5053 HD21 ASN B  88       3.595  28.008   5.252  0.00  0.00      C2   H
ATOM   5054  N   LYS B  89       0.987  23.653   2.633  0.00  0.00      C2   N
ATOM   5055  CA  LYS B  89       0.265  23.497   1.351  0.00  0.00      C2   C
ATOM   5056  C   LYS B  89      -0.124  24.937   0.795  0.00  0.00      C2   C
ATOM   5057  O   LYS B  89      -0.892  25.653   1.386  0.00  0.00      C2   O
ATOM   5058  CB  LYS B  89      -1.029  22.580   1.509  0.00  0.00      C2   C
ATOM   5059  CG  LYS B  89      -0.709  21.205   2.070  0.00  0.00      C2   C
ATOM   5060  CD  LYS B  89      -1.851  20.194   2.253  0.00  0.00      C2   C
ATOM   5061  CE  LYS B  89      -1.489  18.751   2.510  0.00  0.00      C2   C
ATOM   5062  NZ  LYS B  89      -1.050  18.443   3.886  0.00  0.00      C2   N
[truncated: 790,242 more chars]
