# Supplementary material for: Structural basis of THC analog activity at the Cannabinoid 1 receptor
Source: Nat Commun. 2025 Jan 8;16:486. doi: 10.1038/s41467-024-55808-4 (PMC11711184; doi:10.1038/s41467-024-55808-4)
Supplement: Supplementary file 6 — Source Data [file 41467_2024_55808_MOESM6_ESM.zip › MD_sim_coordinates/6a_Nabilone_start.pdb]

CRYST1  101.670  112.621  139.514  90.00  90.00  90.00 P 1           1
ATOM      1  CH3 ACE A   2     -12.051  30.415  12.909  0.00  0.00      C2   C
ATOM      2  C   ACE A   2     -11.907  31.931  13.136  0.00  0.00      C2   C
ATOM      3  O   ACE A   2     -12.475  32.781  12.479  0.00  0.00      C2   O
ATOM      4  1H  ACE A   2     -13.072  30.119  12.668  0.00  0.00      C2   H
ATOM      5  2H  ACE A   2     -11.387  29.951  12.179  0.00  0.00      C2   H
ATOM      6  3H  ACE A   2     -11.830  29.860  13.820  0.00  0.00      C2   H
ATOM      7  N   CYS A   3     -11.034  32.246  14.112  0.00  0.00      C2   N
ATOM      8  CA  CYS A   3     -10.754  33.579  14.726  0.00  0.00      C2   C
ATOM      9  C   CYS A   3      -9.991  34.436  13.702  0.00  0.00      C2   C
ATOM     10  O   CYS A   3     -10.147  35.676  13.682  0.00  0.00      C2   O
ATOM     11  CB  CYS A   3     -10.000  33.350  16.056  0.00  0.00      C2   C
ATOM     12  SG  CYS A   3     -10.896  32.341  17.247  0.00  0.00      C2   S
ATOM     13  H2  CYS A   3     -10.568  31.456  14.535  0.00  0.00      C2   H
ATOM     14  HA  CYS A   3     -11.637  34.216  14.782  0.00  0.00      C2   H
ATOM     15  HB3 CYS A   3      -9.790  34.294  16.559  0.00  0.00      C2   H
ATOM     16  HB2 CYS A   3      -9.027  32.870  15.948  0.00  0.00      C2   H
ATOM     17  HG  CYS A   3     -10.872  31.235  16.498  0.00  0.00      C2   H
ATOM     18  N   THR A   4      -9.143  33.785  12.873  0.00  0.00      C2   N
ATOM     19  CA  THR A   4      -8.097  34.474  12.118  0.00  0.00      C2   C
ATOM     20  C   THR A   4      -8.443  34.442  10.620  0.00  0.00      C2   C
ATOM     21  O   THR A   4      -7.675  35.097   9.831  0.00  0.00      C2   O
ATOM     22  CB  THR A   4      -6.787  33.704  12.221  0.00  0.00      C2   C
ATOM     23  OG1 THR A   4      -6.771  32.331  12.141  0.00  0.00      C2   O
ATOM     24  CG2 THR A   4      -6.157  33.858  13.627  0.00  0.00      C2   C
ATOM     25  H   THR A   4      -8.941  32.797  12.926  0.00  0.00      C2   H
ATOM     26  HA  THR A   4      -7.954  35.524  12.371  0.00  0.00      C2   H
ATOM     27  HB  THR A   4      -5.999  34.086  11.572  0.00  0.00      C2   H
ATOM     28  HG1 THR A   4      -6.680  32.140  11.205  0.00  0.00      C2   H
ATOM     29 HG21 THR A   4      -6.687  33.398  14.461  0.00  0.00      C2   H
ATOM     30 HG22 THR A   4      -5.212  33.322  13.717  0.00  0.00      C2   H
ATOM     31 HG23 THR A   4      -6.072  34.902  13.929  0.00  0.00      C2   H
ATOM     32  N   LEU A   5      -9.442  33.693  10.162  0.00  0.00      C2   N
ATOM     33  CA  LEU A   5      -9.793  33.254   8.832  0.00  0.00      C2   C
ATOM     34  C   LEU A   5     -10.234  34.508   8.023  0.00  0.00      C2   C
ATOM     35  O   LEU A   5     -10.941  35.381   8.587  0.00  0.00      C2   O
ATOM     36  CB  LEU A   5     -10.945  32.159   8.904  0.00  0.00      C2   C
ATOM     37  CG  LEU A   5     -10.340  30.694   8.837  0.00  0.00      C2   C
ATOM     38  CD1 LEU A   5      -9.334  30.252   9.926  0.00  0.00      C2   C
ATOM     39  CD2 LEU A   5     -11.470  29.661   8.596  0.00  0.00      C2   C
ATOM     40  H   LEU A   5     -10.099  33.265  10.798  0.00  0.00      C2   H
ATOM     41  HA  LEU A   5      -8.936  32.876   8.274  0.00  0.00      C2   H
ATOM     42  HB3 LEU A   5     -11.636  32.355   8.084  0.00  0.00      C2   H
ATOM     43  HB2 LEU A   5     -11.600  32.366   9.751  0.00  0.00      C2   H
ATOM     44  HG  LEU A   5      -9.833  30.651   7.873  0.00  0.00      C2   H
ATOM     45 HD11 LEU A   5      -9.832  29.777  10.772  0.00  0.00      C2   H
ATOM     46 HD12 LEU A   5      -8.740  29.489   9.423  0.00  0.00      C2   H
ATOM     47 HD13 LEU A   5      -8.747  31.028  10.416  0.00  0.00      C2   H
ATOM     48 HD21 LEU A   5     -11.222  28.937   7.820  0.00  0.00      C2   H
ATOM     49 HD22 LEU A   5     -11.705  29.094   9.496  0.00  0.00      C2   H
ATOM     50 HD23 LEU A   5     -12.336  30.258   8.311  0.00  0.00      C2   H
ATOM     51  N   SER A   6      -9.872  34.580   6.761  0.00  0.00      C2   N
ATOM     52  CA  SER A   6     -10.289  35.596   5.788  0.00  0.00      C2   C
ATOM     53  C   SER A   6     -11.677  35.354   5.276  0.00  0.00      C2   C
ATOM     54  O   SER A   6     -12.195  34.243   5.443  0.00  0.00      C2   O
ATOM     55  CB  SER A   6      -9.173  35.711   4.735  0.00  0.00      C2   C
ATOM     56  OG  SER A   6      -8.909  34.588   3.978  0.00  0.00      C2   O
ATOM     57  H   SER A   6      -9.326  33.806   6.411  0.00  0.00      C2   H
ATOM     58  HA  SER A   6     -10.397  36.545   6.313  0.00  0.00      C2   H
ATOM     59  HB3 SER A   6      -8.246  36.130   5.125  0.00  0.00      C2   H
ATOM     60  HB2 SER A   6      -9.393  36.484   3.998  0.00  0.00      C2   H
ATOM     61  HG  SER A   6      -8.554  33.909   4.557  0.00  0.00      C2   H
ATOM     62  N   ALA A   7     -12.336  36.281   4.614  0.00  0.00      C2   N
ATOM     63  CA  ALA A   7     -13.663  36.162   3.947  0.00  0.00      C2   C
ATOM     64  C   ALA A   7     -13.699  34.955   3.118  0.00  0.00      C2   C
ATOM     65  O   ALA A   7     -14.673  34.175   3.232  0.00  0.00      C2   O
ATOM     66  CB  ALA A   7     -13.966  37.427   3.076  0.00  0.00      C2   C
ATOM     67  H   ALA A   7     -11.887  37.182   4.539  0.00  0.00      C2   H
ATOM     68  HA  ALA A   7     -14.464  36.175   4.686  0.00  0.00      C2   H
ATOM     69  HB1 ALA A   7     -13.090  37.746   2.511  0.00  0.00      C2   H
ATOM     70  HB2 ALA A   7     -14.807  37.139   2.445  0.00  0.00      C2   H
ATOM     71  HB3 ALA A   7     -14.163  38.297   3.702  0.00  0.00      C2   H
ATOM     72  N   GLU A   8     -12.725  34.755   2.276  0.00  0.00      C2   N
ATOM     73  CA  GLU A   8     -12.696  33.597   1.410  0.00  0.00      C2   C
ATOM     74  C   GLU A   8     -12.513  32.277   2.118  0.00  0.00      C2   C
ATOM     75  O   GLU A   8     -12.902  31.227   1.624  0.00  0.00      C2   O
ATOM     76  CB  GLU A   8     -11.677  33.641   0.283  0.00  0.00      C2   C
ATOM     77  CG  GLU A   8     -11.697  34.866  -0.667  0.00  0.00      C2   C
ATOM     78  CD  GLU A   8     -12.948  35.085  -1.346  0.00  0.00      C2   C
ATOM     79  OE1 GLU A   8     -13.834  35.878  -0.935  0.00  0.00      C2   O
ATOM     80  OE2 GLU A   8     -13.084  34.289  -2.285  0.00  0.00      C2   O
ATOM     81  H   GLU A   8     -11.955  35.401   2.169  0.00  0.00      C2   H
ATOM     82  HA  GLU A   8     -13.716  33.556   1.027  0.00  0.00      C2   H
ATOM     83  HB3 GLU A   8     -11.643  32.688  -0.245  0.00  0.00      C2   H
ATOM     84  HB2 GLU A   8     -10.688  33.668   0.740  0.00  0.00      C2   H
ATOM     85  HG3 GLU A   8     -10.910  34.899  -1.419  0.00  0.00      C2   H
ATOM     86  HG2 GLU A   8     -11.486  35.774  -0.102  0.00  0.00      C2   H
ATOM     87  N   ASP A   9     -11.924  32.321   3.305  0.00  0.00      C2   N
ATOM     88  CA  ASP A   9     -11.656  31.231   4.282  0.00  0.00      C2   C
ATOM     89  C   ASP A   9     -12.928  30.832   4.982  0.00  0.00      C2   C
ATOM     90  O   ASP A   9     -13.248  29.636   5.026  0.00  0.00      C2   O
ATOM     91  CB  ASP A   9     -10.390  31.366   5.150  0.00  0.00      C2   C
ATOM     92  CG  ASP A   9      -9.121  31.593   4.367  0.00  0.00      C2   C
ATOM     93  OD1 ASP A   9      -8.974  31.093   3.195  0.00  0.00      C2   O
ATOM     94  OD2 ASP A   9      -8.220  32.133   5.036  0.00  0.00      C2   O
ATOM     95  H   ASP A   9     -11.723  33.235   3.685  0.00  0.00      C2   H
ATOM     96  HA  ASP A   9     -11.567  30.356   3.638  0.00  0.00      C2   H
ATOM     97  HB3 ASP A   9     -10.242  30.402   5.637  0.00  0.00      C2   H
ATOM     98  HB2 ASP A   9     -10.450  32.188   5.862  0.00  0.00      C2   H
ATOM     99  N   LYS A  10     -13.734  31.837   5.372  0.00  0.00      C2   N
ATOM    100  CA  LYS A  10     -15.043  31.785   5.933  0.00  0.00      C2   C
ATOM    101  C   LYS A  10     -16.065  31.157   4.940  0.00  0.00      C2   C
ATOM    102  O   LYS A  10     -16.968  30.446   5.404  0.00  0.00      C2   O
ATOM    103  CB  LYS A  10     -15.379  33.188   6.491  0.00  0.00      C2   C
ATOM    104  CG  LYS A  10     -14.810  33.633   7.851  0.00  0.00      C2   C
ATOM    105  CD  LYS A  10     -14.747  32.395   8.820  0.00  0.00      C2   C
ATOM    106  CE  LYS A  10     -14.710  32.903  10.284  0.00  0.00      C2   C
ATOM    107  NZ  LYS A  10     -16.039  33.491  10.731  0.00  0.00      C2   N
ATOM    108  H   LYS A  10     -13.404  32.789   5.299  0.00  0.00      C2   H
ATOM    109  HA  LYS A  10     -14.990  31.069   6.753  0.00  0.00      C2   H
ATOM    110  HB3 LYS A  10     -16.457  33.161   6.650  0.00  0.00      C2   H
ATOM    111  HB2 LYS A  10     -15.238  33.980   5.756  0.00  0.00      C2   H
ATOM    112  HG3 LYS A  10     -15.499  34.342   8.311  0.00  0.00      C2   H
ATOM    113  HG2 LYS A  10     -13.804  34.052   7.834  0.00  0.00      C2   H
ATOM    114  HD3 LYS A  10     -13.895  31.760   8.578  0.00  0.00      C2   H
ATOM    115  HD2 LYS A  10     -15.588  31.720   8.666  0.00  0.00      C2   H
ATOM    116  HE3 LYS A  10     -13.902  33.626  10.397  0.00  0.00      C2   H
ATOM    117  HE2 LYS A  10     -14.655  32.105  11.024  0.00  0.00      C2   H
ATOM    118  HZ1 LYS A  10     -16.833  32.966  10.392  0.00  0.00      C2   H
ATOM    119  HZ2 LYS A  10     -16.139  33.550  11.735  0.00  0.00      C2   H
ATOM    120  HZ3 LYS A  10     -16.221  34.441  10.440  0.00  0.00      C2   H
ATOM    121  N   ALA A  11     -15.871  31.398   3.655  0.00  0.00      C2   N
ATOM    122  CA  ALA A  11     -16.523  30.693   2.616  0.00  0.00      C2   C
ATOM    123  C   ALA A  11     -16.059  29.248   2.458  0.00  0.00      C2   C
ATOM    124  O   ALA A  11     -16.819  28.266   2.550  0.00  0.00      C2   O
ATOM    125  CB  ALA A  11     -16.541  31.493   1.282  0.00  0.00      C2   C
ATOM    126  H   ALA A  11     -15.053  31.955   3.454  0.00  0.00      C2   H
ATOM    127  HA  ALA A  11     -17.540  30.585   2.993  0.00  0.00      C2   H
ATOM    128  HB1 ALA A  11     -15.589  31.351   0.771  0.00  0.00      C2   H
ATOM    129  HB2 ALA A  11     -17.252  31.067   0.574  0.00  0.00      C2   H
ATOM    130  HB3 ALA A  11     -16.844  32.519   1.492  0.00  0.00      C2   H
ATOM    131  N   ALA A  12     -14.731  29.177   2.288  0.00  0.00      C2   N
ATOM    132  CA  ALA A  12     -14.072  27.906   1.829  0.00  0.00      C2   C
ATOM    133  C   ALA A  12     -14.290  26.657   2.774  0.00  0.00      C2   C
ATOM    134  O   ALA A  12     -14.535  25.560   2.286  0.00  0.00      C2   O
ATOM    135  CB  ALA A  12     -12.646  28.115   1.371  0.00  0.00      C2   C
ATOM    136  H   ALA A  12     -14.141  29.994   2.220  0.00  0.00      C2   H
ATOM    137  HA  ALA A  12     -14.648  27.725   0.922  0.00  0.00      C2   H
ATOM    138  HB1 ALA A  12     -12.025  28.460   2.198  0.00  0.00      C2   H
ATOM    139  HB2 ALA A  12     -12.287  27.149   1.016  0.00  0.00      C2   H
ATOM    140  HB3 ALA A  12     -12.654  28.877   0.591  0.00  0.00      C2   H
ATOM    141  N   VAL A  13     -14.263  26.914   4.087  0.00  0.00      C2   N
ATOM    142  CA  VAL A  13     -14.556  26.023   5.185  0.00  0.00      C2   C
ATOM    143  C   VAL A  13     -15.926  25.362   5.135  0.00  0.00      C2   C
ATOM    144  O   VAL A  13     -16.060  24.255   5.644  0.00  0.00      C2   O
ATOM    145  CB  VAL A  13     -14.277  26.716   6.563  0.00  0.00      C2   C
ATOM    146  CG1 VAL A  13     -15.201  27.911   7.035  0.00  0.00      C2   C
ATOM    147  CG2 VAL A  13     -14.136  25.657   7.604  0.00  0.00      C2   C
ATOM    148  H   VAL A  13     -14.032  27.856   4.369  0.00  0.00      C2   H
ATOM    149  HA  VAL A  13     -13.772  25.277   5.061  0.00  0.00      C2   H
ATOM    150  HB  VAL A  13     -13.280  27.131   6.420  0.00  0.00      C2   H
ATOM    151 HG11 VAL A  13     -15.967  27.441   7.652  0.00  0.00      C2   H
ATOM    152 HG12 VAL A  13     -14.687  28.574   7.731  0.00  0.00      C2   H
ATOM    153 HG13 VAL A  13     -15.803  28.420   6.282  0.00  0.00      C2   H
ATOM    154 HG21 VAL A  13     -15.093  25.209   7.872  0.00  0.00      C2   H
ATOM    155 HG22 VAL A  13     -13.616  24.795   7.187  0.00  0.00      C2   H
ATOM    156 HG23 VAL A  13     -13.548  26.024   8.445  0.00  0.00      C2   H
ATOM    157  N   GLU A  14     -16.925  26.091   4.591  0.00  0.00      C2   N
ATOM    158  CA  GLU A  14     -18.285  25.618   4.345  0.00  0.00      C2   C
ATOM    159  C   GLU A  14     -18.308  24.572   3.246  0.00  0.00      C2   C
ATOM    160  O   GLU A  14     -19.020  23.576   3.388  0.00  0.00      C2   O
ATOM    161  CB  GLU A  14     -19.348  26.788   4.247  0.00  0.00      C2   C
ATOM    162  CG  GLU A  14     -19.333  27.682   5.466  0.00  0.00      C2   C
ATOM    163  CD  GLU A  14     -19.678  26.985   6.767  0.00  0.00      C2   C
ATOM    164  OE1 GLU A  14     -19.023  27.317   7.817  0.00  0.00      C2   O
ATOM    165  OE2 GLU A  14     -20.430  25.983   6.774  0.00  0.00      C2   O
ATOM    166  H   GLU A  14     -16.578  26.940   4.167  0.00  0.00      C2   H
ATOM    167  HA  GLU A  14     -18.579  25.002   5.195  0.00  0.00      C2   H
ATOM    168  HB3 GLU A  14     -20.329  26.366   4.031  0.00  0.00      C2   H
ATOM    169  HB2 GLU A  14     -19.123  27.466   3.424  0.00  0.00      C2   H
ATOM    170  HG3 GLU A  14     -20.175  28.372   5.419  0.00  0.00      C2   H
ATOM    171  HG2 GLU A  14     -18.358  28.167   5.518  0.00  0.00      C2   H
ATOM    172  N   ARG A  15     -17.632  24.870   2.165  0.00  0.00      C2   N
ATOM    173  CA  ARG A  15     -17.444  23.868   1.122  0.00  0.00      C2   C
ATOM    174  C   ARG A  15     -16.629  22.637   1.515  0.00  0.00      C2   C
ATOM    175  O   ARG A  15     -17.031  21.552   1.109  0.00  0.00      C2   O
ATOM    176  CB  ARG A  15     -16.940  24.613  -0.137  0.00  0.00      C2   C
ATOM    177  CG  ARG A  15     -16.419  23.771  -1.278  0.00  0.00      C2   C
ATOM    178  CD  ARG A  15     -16.452  24.555  -2.615  0.00  0.00      C2   C
ATOM    179  NE  ARG A  15     -15.618  25.751  -2.573  0.00  0.00      C2   N
ATOM    180  CZ  ARG A  15     -16.083  26.958  -2.295  0.00  0.00      C2   C
ATOM    181  NH1 ARG A  15     -17.428  27.171  -1.962  0.00  0.00      C2   N
ATOM    182  NH2 ARG A  15     -15.208  27.956  -2.304  0.00  0.00      C2   N
ATOM    183  H   ARG A  15     -17.134  25.729   1.981  0.00  0.00      C2   H
ATOM    184  HA  ARG A  15     -18.450  23.590   0.808  0.00  0.00      C2   H
ATOM    185  HB3 ARG A  15     -16.171  25.367   0.028  0.00  0.00      C2   H
ATOM    186  HB2 ARG A  15     -17.849  25.113  -0.471  0.00  0.00      C2   H
ATOM    187  HG3 ARG A  15     -17.110  22.930  -1.335  0.00  0.00      C2   H
ATOM    188  HG2 ARG A  15     -15.418  23.352  -1.179  0.00  0.00      C2   H
ATOM    189  HD3 ARG A  15     -17.409  24.831  -3.057  0.00  0.00      C2   H
ATOM    190  HD2 ARG A  15     -16.001  23.828  -3.290  0.00  0.00      C2   H
ATOM    191  HE  ARG A  15     -14.643  25.490  -2.534  0.00  0.00      C2   H
ATOM    192 HH12 ARG A  15     -17.763  28.111  -1.804  0.00  0.00      C2   H
ATOM    193 HH11 ARG A  15     -18.236  26.589  -2.132  0.00  0.00      C2   H
ATOM    194 HH22 ARG A  15     -15.485  28.865  -1.960  0.00  0.00      C2   H
ATOM    195 HH21 ARG A  15     -14.276  27.797  -2.659  0.00  0.00      C2   H
ATOM    196  N   SER A  16     -15.519  22.888   2.270  0.00  0.00      C2   N
ATOM    197  CA  SER A  16     -14.760  21.805   2.884  0.00  0.00      C2   C
ATOM    198  C   SER A  16     -15.634  20.829   3.688  0.00  0.00      C2   C
ATOM    199  O   SER A  16     -15.679  19.642   3.361  0.00  0.00      C2   O
ATOM    200  CB  SER A  16     -13.573  22.475   3.625  0.00  0.00      C2   C
ATOM    201  OG  SER A  16     -12.493  21.553   4.016  0.00  0.00      C2   O
ATOM    202  H   SER A  16     -15.127  23.817   2.338  0.00  0.00      C2   H
ATOM    203  HA  SER A  16     -14.387  21.142   2.104  0.00  0.00      C2   H
ATOM    204  HB3 SER A  16     -13.941  23.013   4.499  0.00  0.00      C2   H
ATOM    205  HB2 SER A  16     -13.186  23.314   3.047  0.00  0.00      C2   H
ATOM    206  HG  SER A  16     -12.731  20.979   4.748  0.00  0.00      C2   H
ATOM    207  N   LYS A  17     -16.435  21.393   4.635  0.00  0.00      C2   N
ATOM    208  CA  LYS A  17     -17.481  20.700   5.379  0.00  0.00      C2   C
ATOM    209  C   LYS A  17     -18.518  19.939   4.524  0.00  0.00      C2   C
ATOM    210  O   LYS A  17     -18.914  18.858   4.853  0.00  0.00      C2   O
ATOM    211  CB  LYS A  17     -18.165  21.547   6.446  0.00  0.00      C2   C
ATOM    212  CG  LYS A  17     -17.200  21.915   7.658  0.00  0.00      C2   C
ATOM    213  CD  LYS A  17     -17.835  22.798   8.797  0.00  0.00      C2   C
ATOM    214  CE  LYS A  17     -18.236  24.131   8.194  0.00  0.00      C2   C
ATOM    215  NZ  LYS A  17     -18.850  25.105   9.153  0.00  0.00      C2   N
ATOM    216  H   LYS A  17     -16.358  22.393   4.752  0.00  0.00      C2   H
ATOM    217  HA  LYS A  17     -16.931  19.909   5.889  0.00  0.00      C2   H
ATOM    218  HB3 LYS A  17     -18.999  21.034   6.926  0.00  0.00      C2   H
ATOM    219  HB2 LYS A  17     -18.615  22.437   6.008  0.00  0.00      C2   H
ATOM    220  HG3 LYS A  17     -16.240  22.352   7.382  0.00  0.00      C2   H
ATOM    221  HG2 LYS A  17     -16.941  20.940   8.070  0.00  0.00      C2   H
ATOM    222  HD3 LYS A  17     -17.072  22.846   9.574  0.00  0.00      C2   H
ATOM    223  HD2 LYS A  17     -18.671  22.164   9.093  0.00  0.00      C2   H
ATOM    224  HE3 LYS A  17     -18.963  23.962   7.400  0.00  0.00      C2   H
ATOM    225  HE2 LYS A  17     -17.428  24.765   7.829  0.00  0.00      C2   H
ATOM    226  HZ1 LYS A  17     -18.211  25.272   9.917  0.00  0.00      C2   H
ATOM    227  HZ2 LYS A  17     -19.045  25.950   8.634  0.00  0.00      C2   H
ATOM    228  HZ3 LYS A  17     -19.659  24.641   9.541  0.00  0.00      C2   H
ATOM    229  N   MET A  18     -18.887  20.571   3.389  0.00  0.00      C2   N
ATOM    230  CA  MET A  18     -19.786  20.053   2.385  0.00  0.00      C2   C
ATOM    231  C   MET A  18     -19.224  18.849   1.604  0.00  0.00      C2   C
ATOM    232  O   MET A  18     -19.832  17.758   1.618  0.00  0.00      C2   O
ATOM    233  CB  MET A  18     -20.346  21.207   1.492  0.00  0.00      C2   C
ATOM    234  CG  MET A  18     -21.006  20.852   0.147  0.00  0.00      C2   C
ATOM    235  SD  MET A  18     -21.666  22.311  -0.756  0.00  0.00      C2   S
ATOM    236  CE  MET A  18     -22.991  22.765   0.298  0.00  0.00      C2   C
ATOM    237  H   MET A  18     -18.412  21.454   3.270  0.00  0.00      C2   H
ATOM    238  HA  MET A  18     -20.629  19.673   2.962  0.00  0.00      C2   H
ATOM    239  HB3 MET A  18     -19.546  21.931   1.334  0.00  0.00      C2   H
ATOM    240  HB2 MET A  18     -20.988  21.810   2.135  0.00  0.00      C2   H
ATOM    241  HG3 MET A  18     -21.855  20.202   0.360  0.00  0.00      C2   H
ATOM    242  HG2 MET A  18     -20.305  20.379  -0.541  0.00  0.00      C2   H
ATOM    243  HE1 MET A  18     -23.790  23.360  -0.144  0.00  0.00      C2   H
ATOM    244  HE2 MET A  18     -23.347  21.763   0.535  0.00  0.00      C2   H
ATOM    245  HE3 MET A  18     -22.624  23.275   1.189  0.00  0.00      C2   H
ATOM    246  N   ILE A  19     -17.987  18.947   1.071  0.00  0.00      C2   N
ATOM    247  CA  ILE A  19     -17.135  17.885   0.513  0.00  0.00      C2   C
ATOM    248  C   ILE A  19     -16.918  16.765   1.533  0.00  0.00      C2   C
ATOM    249  O   ILE A  19     -16.825  15.633   0.979  0.00  0.00      C2   O
ATOM    250  CB  ILE A  19     -15.724  18.455   0.037  0.00  0.00      C2   C
ATOM    251  CG1 ILE A  19     -15.845  19.317  -1.274  0.00  0.00      C2   C
ATOM    252  CG2 ILE A  19     -14.549  17.482  -0.173  0.00  0.00      C2   C
ATOM    253  CD1 ILE A  19     -14.696  20.363  -1.417  0.00  0.00      C2   C
ATOM    254  H   ILE A  19     -17.578  19.870   1.044  0.00  0.00      C2   H
ATOM    255  HA  ILE A  19     -17.579  17.419  -0.366  0.00  0.00      C2   H
ATOM    256  HB  ILE A  19     -15.423  19.094   0.867  0.00  0.00      C2   H
ATOM    257 HG13 ILE A  19     -16.779  19.873  -1.202  0.00  0.00      C2   H
ATOM    258 HG12 ILE A  19     -15.931  18.758  -2.206  0.00  0.00      C2   H
ATOM    259 HG21 ILE A  19     -14.610  16.763  -0.990  0.00  0.00      C2   H
ATOM    260 HG22 ILE A  19     -13.656  18.101  -0.264  0.00  0.00      C2   H
ATOM    261 HG23 ILE A  19     -14.416  16.833   0.692  0.00  0.00      C2   H
ATOM    262 HD11 ILE A  19     -14.967  21.199  -2.061  0.00  0.00      C2   H
ATOM    263 HD12 ILE A  19     -14.708  20.984  -0.521  0.00  0.00      C2   H
ATOM    264 HD13 ILE A  19     -13.729  19.914  -1.644  0.00  0.00      C2   H
ATOM    265  N   ASP A  20     -16.849  16.906   2.866  0.00  0.00      C2   N
ATOM    266  CA  ASP A  20     -16.869  15.800   3.923  0.00  0.00      C2   C
ATOM    267  C   ASP A  20     -18.196  15.087   4.094  0.00  0.00      C2   C
ATOM    268  O   ASP A  20     -18.304  13.897   4.291  0.00  0.00      C2   O
ATOM    269  CB  ASP A  20     -16.310  16.053   5.393  0.00  0.00      C2   C
ATOM    270  CG  ASP A  20     -14.813  16.271   5.403  0.00  0.00      C2   C
ATOM    271  OD1 ASP A  20     -14.331  17.333   5.881  0.00  0.00      C2   O
ATOM    272  OD2 ASP A  20     -14.102  15.263   5.080  0.00  0.00      C2   O
ATOM    273  H   ASP A  20     -16.600  17.846   3.137  0.00  0.00      C2   H
ATOM    274  HA  ASP A  20     -16.303  14.999   3.449  0.00  0.00      C2   H
ATOM    275  HB3 ASP A  20     -16.512  15.196   6.036  0.00  0.00      C2   H
ATOM    276  HB2 ASP A  20     -16.979  16.799   5.820  0.00  0.00      C2   H
ATOM    277  N   ARG A  21     -19.318  15.854   3.989  0.00  0.00      C2   N
ATOM    278  CA  ARG A  21     -20.675  15.310   3.973  0.00  0.00      C2   C
ATOM    279  C   ARG A  21     -21.105  14.498   2.756  0.00  0.00      C2   C
ATOM    280  O   ARG A  21     -22.032  13.750   2.831  0.00  0.00      C2   O
ATOM    281  CB  ARG A  21     -21.608  16.600   4.169  0.00  0.00      C2   C
ATOM    282  CG  ARG A  21     -23.109  16.264   4.408  0.00  0.00      C2   C
ATOM    283  CD  ARG A  21     -23.466  15.419   5.719  0.00  0.00      C2   C
ATOM    284  NE  ARG A  21     -23.184  16.307   6.850  0.00  0.00      C2   N
ATOM    285  CZ  ARG A  21     -23.960  17.267   7.303  0.00  0.00      C2   C
ATOM    286  NH1 ARG A  21     -25.115  17.457   6.691  0.00  0.00      C2   N
ATOM    287  NH2 ARG A  21     -23.509  18.122   8.268  0.00  0.00      C2   N
ATOM    288  H   ARG A  21     -19.279  16.859   3.895  0.00  0.00      C2   H
ATOM    289  HA  ARG A  21     -20.737  14.709   4.881  0.00  0.00      C2   H
ATOM    290  HB3 ARG A  21     -21.624  17.234   3.282  0.00  0.00      C2   H
ATOM    291  HB2 ARG A  21     -21.239  17.279   4.938  0.00  0.00      C2   H
ATOM    292  HG3 ARG A  21     -23.442  15.720   3.524  0.00  0.00      C2   H
ATOM    293  HG2 ARG A  21     -23.558  17.256   4.449  0.00  0.00      C2   H
ATOM    294  HD3 ARG A  21     -22.742  14.606   5.768  0.00  0.00      C2   H
ATOM    295  HD2 ARG A  21     -24.482  15.072   5.905  0.00  0.00      C2   H
ATOM    296  HE  ARG A  21     -22.269  16.118   7.234  0.00  0.00      C2   H
ATOM    297 HH12 ARG A  21     -25.760  18.168   7.005  0.00  0.00      C2   H
ATOM    298 HH11 ARG A  21     -25.432  16.696   6.107  0.00  0.00      C2   H
ATOM    299 HH22 ARG A  21     -24.120  18.839   8.631  0.00  0.00      C2   H
ATOM    300 HH21 ARG A  21     -22.743  17.989   8.913  0.00  0.00      C2   H
ATOM    301  N   ASN A  22     -20.479  14.797   1.613  0.00  0.00      C2   N
ATOM    302  CA  ASN A  22     -20.500  13.912   0.420  0.00  0.00      C2   C
ATOM    303  C   ASN A  22     -19.548  12.722   0.511  0.00  0.00      C2   C
ATOM    304  O   ASN A  22     -19.870  11.625   0.154  0.00  0.00      C2   O
ATOM    305  CB  ASN A  22     -20.212  14.737  -0.802  0.00  0.00      C2   C
ATOM    306  CG  ASN A  22     -21.485  15.427  -1.408  0.00  0.00      C2   C
ATOM    307  OD1 ASN A  22     -22.631  15.169  -0.938  0.00  0.00      C2   O
ATOM    308  ND2 ASN A  22     -21.275  16.412  -2.309  0.00  0.00      C2   N
ATOM    309  H   ASN A  22     -19.871  15.602   1.667  0.00  0.00      C2   H
ATOM    310  HA  ASN A  22     -21.534  13.571   0.468  0.00  0.00      C2   H
ATOM    311  HB3 ASN A  22     -20.054  14.071  -1.650  0.00  0.00      C2   H
ATOM    312  HB2 ASN A  22     -19.389  15.449  -0.743  0.00  0.00      C2   H
ATOM    313 HD22 ASN A  22     -22.057  16.812  -2.809  0.00  0.00      C2   H
ATOM    314 HD21 ASN A  22     -20.333  16.742  -2.465  0.00  0.00      C2   H
ATOM    315  N   LEU A  23     -18.247  12.928   0.977  0.00  0.00      C2   N
ATOM    316  CA  LEU A  23     -17.319  11.839   1.388  0.00  0.00      C2   C
ATOM    317  C   LEU A  23     -17.838  10.838   2.465  0.00  0.00      C2   C
ATOM    318  O   LEU A  23     -17.515   9.631   2.487  0.00  0.00      C2   O
ATOM    319  CB  LEU A  23     -15.856  12.481   1.717  0.00  0.00      C2   C
ATOM    320  CG  LEU A  23     -14.764  11.485   2.288  0.00  0.00      C2   C
ATOM    321  CD1 LEU A  23     -14.462  10.247   1.401  0.00  0.00      C2   C
ATOM    322  CD2 LEU A  23     -13.396  12.161   2.557  0.00  0.00      C2   C
ATOM    323  H   LEU A  23     -18.037  13.904   1.129  0.00  0.00      C2   H
ATOM    324  HA  LEU A  23     -17.090  11.182   0.548  0.00  0.00      C2   H
ATOM    325  HB3 LEU A  23     -16.042  13.173   2.538  0.00  0.00      C2   H
ATOM    326  HB2 LEU A  23     -15.464  13.070   0.887  0.00  0.00      C2   H
ATOM    327  HG  LEU A  23     -15.059  11.055   3.246  0.00  0.00      C2   H
ATOM    328 HD11 LEU A  23     -14.713  10.360   0.347  0.00  0.00      C2   H
ATOM    329 HD12 LEU A  23     -13.405   9.992   1.323  0.00  0.00      C2   H
ATOM    330 HD13 LEU A  23     -14.948   9.333   1.743  0.00  0.00      C2   H
ATOM    331 HD21 LEU A  23     -12.814  11.733   3.373  0.00  0.00      C2   H
ATOM    332 HD22 LEU A  23     -12.672  12.020   1.755  0.00  0.00      C2   H
ATOM    333 HD23 LEU A  23     -13.439  13.249   2.511  0.00  0.00      C2   H
ATOM    334  N   ARG A  24     -18.804  11.336   3.294  0.00  0.00      C2   N
ATOM    335  CA  ARG A  24     -19.520  10.490   4.263  0.00  0.00      C2   C
ATOM    336  C   ARG A  24     -20.308   9.324   3.571  0.00  0.00      C2   C
ATOM    337  O   ARG A  24     -20.552   8.289   4.126  0.00  0.00      C2   O
ATOM    338  CB  ARG A  24     -20.584  11.385   4.973  0.00  0.00      C2   C
ATOM    339  CG  ARG A  24     -21.345  10.787   6.210  0.00  0.00      C2   C
ATOM    340  CD  ARG A  24     -22.951  10.789   6.063  0.00  0.00      C2   C
ATOM    341  NE  ARG A  24     -23.337   9.697   5.160  0.00  0.00      C2   N
ATOM    342  CZ  ARG A  24     -23.523   8.412   5.324  0.00  0.00      C2   C
ATOM    343  NH1 ARG A  24     -23.357   7.773   6.527  0.00  0.00      C2   N
ATOM    344  NH2 ARG A  24     -23.867   7.692   4.240  0.00  0.00      C2   N
ATOM    345  H   ARG A  24     -18.923  12.338   3.337  0.00  0.00      C2   H
ATOM    346  HA  ARG A  24     -18.748  10.053   4.897  0.00  0.00      C2   H
ATOM    347  HB3 ARG A  24     -21.440  11.564   4.323  0.00  0.00      C2   H
ATOM    348  HB2 ARG A  24     -20.129  12.335   5.257  0.00  0.00      C2   H
ATOM    349  HG3 ARG A  24     -21.106  11.298   7.142  0.00  0.00      C2   H
ATOM    350  HG2 ARG A  24     -20.940   9.775   6.224  0.00  0.00      C2   H
ATOM    351  HD3 ARG A  24     -23.254  11.694   5.537  0.00  0.00      C2   H
ATOM    352  HD2 ARG A  24     -23.498  10.884   7.001  0.00  0.00      C2   H
ATOM    353  HE  ARG A  24     -23.675  10.066   4.283  0.00  0.00      C2   H
ATOM    354 HH12 ARG A  24     -23.108   6.797   6.452  0.00  0.00      C2   H
ATOM    355 HH11 ARG A  24     -23.038   8.245   7.361  0.00  0.00      C2   H
ATOM    356 HH22 ARG A  24     -23.857   6.682   4.249  0.00  0.00      C2   H
ATOM    357 HH21 ARG A  24     -24.039   8.242   3.411  0.00  0.00      C2   H
ATOM    358  N   GLU A  25     -20.755   9.585   2.353  0.00  0.00      C2   N
ATOM    359  CA  GLU A  25     -21.302   8.663   1.399  0.00  0.00      C2   C
ATOM    360  C   GLU A  25     -20.308   7.729   0.769  0.00  0.00      C2   C
ATOM    361  O   GLU A  25     -20.573   6.534   0.684  0.00  0.00      C2   O
ATOM    362  CB  GLU A  25     -22.161   9.336   0.309  0.00  0.00      C2   C
ATOM    363  CG  GLU A  25     -23.220  10.306   0.776  0.00  0.00      C2   C
ATOM    364  CD  GLU A  25     -24.137   9.770   1.831  0.00  0.00      C2   C
ATOM    365  OE1 GLU A  25     -24.565   8.616   1.848  0.00  0.00      C2   O
ATOM    366  OE2 GLU A  25     -24.366  10.572   2.757  0.00  0.00      C2   O
ATOM    367  H   GLU A  25     -20.615  10.508   1.970  0.00  0.00      C2   H
ATOM    368  HA  GLU A  25     -21.933   7.938   1.912  0.00  0.00      C2   H
ATOM    369  HB3 GLU A  25     -22.726   8.620  -0.289  0.00  0.00      C2   H
ATOM    370  HB2 GLU A  25     -21.468   9.928  -0.288  0.00  0.00      C2   H
ATOM    371  HG3 GLU A  25     -23.852  10.512  -0.088  0.00  0.00      C2   H
ATOM    372  HG2 GLU A  25     -22.889  11.293   1.099  0.00  0.00      C2   H
ATOM    373  N   ASP A  26     -19.141   8.278   0.366  0.00  0.00      C2   N
ATOM    374  CA  ASP A  26     -18.126   7.597  -0.480  0.00  0.00      C2   C
ATOM    375  C   ASP A  26     -17.274   6.583   0.329  0.00  0.00      C2   C
ATOM    376  O   ASP A  26     -16.905   5.541  -0.281  0.00  0.00      C2   O
ATOM    377  CB  ASP A  26     -17.146   8.485  -1.283  0.00  0.00      C2   C
ATOM    378  CG  ASP A  26     -17.814   9.331  -2.399  0.00  0.00      C2   C
ATOM    379  OD1 ASP A  26     -18.932   9.038  -2.903  0.00  0.00      C2   O
ATOM    380  OD2 ASP A  26     -17.154  10.247  -2.907  0.00  0.00      C2   O
ATOM    381  H   ASP A  26     -19.178   9.283   0.275  0.00  0.00      C2   H
ATOM    382  HA  ASP A  26     -18.744   7.060  -1.199  0.00  0.00      C2   H
ATOM    383  HB3 ASP A  26     -16.256   8.007  -1.693  0.00  0.00      C2   H
ATOM    384  HB2 ASP A  26     -16.736   9.172  -0.542  0.00  0.00      C2   H
ATOM    385  N   GLY A  27     -16.984   6.893   1.578  0.00  0.00      C2   N
ATOM    386  CA  GLY A  27     -16.161   5.982   2.448  0.00  0.00      C2   C
ATOM    387  C   GLY A  27     -16.866   4.856   3.117  0.00  0.00      C2   C
ATOM    388  O   GLY A  27     -16.299   3.814   3.441  0.00  0.00      C2   O
ATOM    389  H   GLY A  27     -17.216   7.814   1.921  0.00  0.00      C2   H
ATOM    390  HA3 GLY A  27     -15.932   6.435   3.413  0.00  0.00      C2   H
ATOM    391  HA2 GLY A  27     -15.181   5.796   2.009  0.00  0.00      C2   H
ATOM    392  N   GLU A  28     -18.228   4.982   3.096  0.00  0.00      C2   N
ATOM    393  CA  GLU A  28     -19.191   4.035   3.635  0.00  0.00      C2   C
ATOM    394  C   GLU A  28     -19.477   3.020   2.560  0.00  0.00      C2   C
ATOM    395  O   GLU A  28     -19.448   1.855   2.915  0.00  0.00      C2   O
ATOM    396  CB  GLU A  28     -20.487   4.784   4.021  0.00  0.00      C2   C
ATOM    397  CG  GLU A  28     -21.704   3.915   4.367  0.00  0.00      C2   C
ATOM    398  CD  GLU A  28     -22.816   4.730   5.017  0.00  0.00      C2   C
ATOM    399  OE1 GLU A  28     -23.671   5.166   4.279  0.00  0.00      C2   O
ATOM    400  OE2 GLU A  28     -22.728   4.996   6.227  0.00  0.00      C2   O
ATOM    401  H   GLU A  28     -18.577   5.677   2.452  0.00  0.00      C2   H
ATOM    402  HA  GLU A  28     -18.704   3.469   4.428  0.00  0.00      C2   H
ATOM    403  HB3 GLU A  28     -20.746   5.618   3.369  0.00  0.00      C2   H
ATOM    404  HB2 GLU A  28     -20.276   5.240   4.989  0.00  0.00      C2   H
ATOM    405  HG3 GLU A  28     -21.448   3.107   5.054  0.00  0.00      C2   H
ATOM    406  HG2 GLU A  28     -22.096   3.345   3.525  0.00  0.00      C2   H
ATOM    407  N   LYS A  29     -19.712   3.461   1.309  0.00  0.00      C2   N
ATOM    408  CA  LYS A  29     -20.044   2.695   0.090  0.00  0.00      C2   C
ATOM    409  C   LYS A  29     -18.860   1.784  -0.258  0.00  0.00      C2   C
ATOM    410  O   LYS A  29     -19.080   0.625  -0.641  0.00  0.00      C2   O
ATOM    411  CB  LYS A  29     -20.613   3.578  -1.040  0.00  0.00      C2   C
ATOM    412  CG  LYS A  29     -21.301   2.796  -2.210  0.00  0.00      C2   C
ATOM    413  CD  LYS A  29     -21.593   3.714  -3.338  0.00  0.00      C2   C
ATOM    414  CE  LYS A  29     -22.559   3.197  -4.407  0.00  0.00      C2   C
ATOM    415  NZ  LYS A  29     -22.859   4.092  -5.460  0.00  0.00      C2   N
ATOM    416  H   LYS A  29     -19.770   4.463   1.204  0.00  0.00      C2   H
ATOM    417  HA  LYS A  29     -20.929   2.094   0.293  0.00  0.00      C2   H
ATOM    418  HB3 LYS A  29     -19.766   4.185  -1.360  0.00  0.00      C2   H
ATOM    419  HB2 LYS A  29     -21.307   4.306  -0.618  0.00  0.00      C2   H
ATOM    420  HG3 LYS A  29     -22.236   2.417  -1.797  0.00  0.00      C2   H
ATOM    421  HG2 LYS A  29     -20.695   2.012  -2.665  0.00  0.00      C2   H
ATOM    422  HD3 LYS A  29     -20.654   4.071  -3.761  0.00  0.00      C2   H
ATOM    423  HD2 LYS A  29     -22.094   4.574  -2.893  0.00  0.00      C2   H
ATOM    424  HE3 LYS A  29     -23.533   3.114  -3.924  0.00  0.00      C2   H
ATOM    425  HE2 LYS A  29     -22.180   2.246  -4.782  0.00  0.00      C2   H
ATOM    426  HZ1 LYS A  29     -22.156   4.068  -6.185  0.00  0.00      C2   H
ATOM    427  HZ2 LYS A  29     -23.778   3.861  -5.810  0.00  0.00      C2   H
ATOM    428  HZ3 LYS A  29     -22.807   5.079  -5.254  0.00  0.00      C2   H
ATOM    429  N   ALA A  30     -17.679   2.377  -0.213  0.00  0.00      C2   N
ATOM    430  CA  ALA A  30     -16.371   1.967  -0.833  0.00  0.00      C2   C
ATOM    431  C   ALA A  30     -16.213   0.425  -0.900  0.00  0.00      C2   C
ATOM    432  O   ALA A  30     -15.919  -0.122  -1.988  0.00  0.00      C2   O
ATOM    433  CB  ALA A  30     -15.121   2.623  -0.260  0.00  0.00      C2   C
ATOM    434  H   ALA A  30     -17.725   3.304   0.184  0.00  0.00      C2   H
ATOM    435  HA  ALA A  30     -16.308   2.275  -1.877  0.00  0.00      C2   H
ATOM    436  HB1 ALA A  30     -14.434   2.812  -1.085  0.00  0.00      C2   H
ATOM    437  HB2 ALA A  30     -15.377   3.602   0.146  0.00  0.00      C2   H
ATOM    438  HB3 ALA A  30     -14.675   2.153   0.616  0.00  0.00      C2   H
ATOM    439  N   ALA A  31     -16.420  -0.277   0.179  0.00  0.00      C2   N
ATOM    440  CA  ALA A  31     -16.361  -1.774   0.324  0.00  0.00      C2   C
ATOM    441  C   ALA A  31     -17.149  -2.576  -0.772  0.00  0.00      C2   C
ATOM    442  O   ALA A  31     -16.577  -3.562  -1.202  0.00  0.00      C2   O
ATOM    443  CB  ALA A  31     -16.751  -2.196   1.815  0.00  0.00      C2   C
ATOM    444  H   ALA A  31     -16.652   0.214   1.030  0.00  0.00      C2   H
ATOM    445  HA  ALA A  31     -15.300  -2.023   0.342  0.00  0.00      C2   H
ATOM    446  HB1 ALA A  31     -16.253  -1.487   2.476  0.00  0.00      C2   H
ATOM    447  HB2 ALA A  31     -17.828  -2.193   1.984  0.00  0.00      C2   H
ATOM    448  HB3 ALA A  31     -16.157  -3.105   1.906  0.00  0.00      C2   H
ATOM    449  N   ARG A  32     -18.305  -2.058  -1.115  0.00  0.00      C2   N
ATOM    450  CA  ARG A  32     -19.317  -2.729  -1.948  0.00  0.00      C2   C
ATOM    451  C   ARG A  32     -19.032  -2.382  -3.417  0.00  0.00      C2   C
ATOM    452  O   ARG A  32     -19.678  -2.976  -4.268  0.00  0.00      C2   O
ATOM    453  CB  ARG A  32     -20.737  -2.387  -1.478  0.00  0.00      C2   C
ATOM    454  CG  ARG A  32     -21.087  -2.908  -0.089  0.00  0.00      C2   C
ATOM    455  CD  ARG A  32     -22.633  -2.708   0.119  0.00  0.00      C2   C
ATOM    456  NE  ARG A  32     -23.024  -1.301   0.004  0.00  0.00      C2   N
ATOM    457  CZ  ARG A  32     -23.711  -0.801  -0.979  0.00  0.00      C2   C
ATOM    458  NH1 ARG A  32     -24.164  -1.538  -2.017  0.00  0.00      C2   N
ATOM    459  NH2 ARG A  32     -23.962   0.470  -0.973  0.00  0.00      C2   N
ATOM    460  H   ARG A  32     -18.466  -1.111  -0.803  0.00  0.00      C2   H
ATOM    461  HA  ARG A  32     -19.137  -3.787  -1.756  0.00  0.00      C2   H
ATOM    462  HB3 ARG A  32     -21.422  -2.872  -2.175  0.00  0.00      C2   H
ATOM    463  HB2 ARG A  32     -20.922  -1.319  -1.589  0.00  0.00      C2   H
ATOM    464  HG3 ARG A  32     -20.600  -2.421   0.756  0.00  0.00      C2   H
ATOM    465  HG2 ARG A  32     -20.696  -3.924  -0.043  0.00  0.00      C2   H
ATOM    466  HD3 ARG A  32     -22.811  -2.903   1.177  0.00  0.00      C2   H
ATOM    467  HD2 ARG A  32     -23.253  -3.467  -0.358  0.00  0.00      C2   H
ATOM    468  HE  ARG A  32     -22.602  -0.612   0.609  0.00  0.00      C2   H
ATOM    469 HH12 ARG A  32     -24.900  -1.080  -2.536  0.00  0.00      C2   H
ATOM    470 HH11 ARG A  32     -23.833  -2.476  -2.189  0.00  0.00      C2   H
ATOM    471 HH22 ARG A  32     -24.236   1.092  -1.721  0.00  0.00      C2   H
ATOM    472 HH21 ARG A  32     -23.648   1.004  -0.175  0.00  0.00      C2   H
ATOM    473  N   GLU A  33     -18.102  -1.478  -3.744  0.00  0.00      C2   N
ATOM    474  CA  GLU A  33     -17.576  -1.294  -5.102  0.00  0.00      C2   C
ATOM    475  C   GLU A  33     -16.550  -2.374  -5.435  0.00  0.00      C2   C
ATOM    476  O   GLU A  33     -15.510  -2.416  -4.773  0.00  0.00      C2   O
ATOM    477  CB  GLU A  33     -17.157   0.097  -5.264  0.00  0.00      C2   C
ATOM    478  CG  GLU A  33     -18.252   1.152  -5.167  0.00  0.00      C2   C
ATOM    479  CD  GLU A  33     -17.691   2.437  -5.725  0.00  0.00      C2   C
ATOM    480  OE1 GLU A  33     -16.547   2.860  -5.457  0.00  0.00      C2   O
ATOM    481  OE2 GLU A  33     -18.423   3.089  -6.491  0.00  0.00      C2   O
ATOM    482  H   GLU A  33     -17.544  -0.971  -3.073  0.00  0.00      C2   H
ATOM    483  HA  GLU A  33     -18.365  -1.416  -5.845  0.00  0.00      C2   H
ATOM    484  HB3 GLU A  33     -16.624   0.186  -6.211  0.00  0.00      C2   H
ATOM    485  HB2 GLU A  33     -16.334   0.281  -4.574  0.00  0.00      C2   H
ATOM    486  HG3 GLU A  33     -18.428   1.265  -4.097  0.00  0.00      C2   H
ATOM    487  HG2 GLU A  33     -19.196   0.818  -5.598  0.00  0.00      C2   H
ATOM    488  N   VAL A  34     -16.924  -3.283  -6.321  0.00  0.00      C2   N
ATOM    489  CA  VAL A  34     -16.148  -4.446  -6.757  0.00  0.00      C2   C
ATOM    490  C   VAL A  34     -15.474  -3.993  -8.100  0.00  0.00      C2   C
ATOM    491  O   VAL A  34     -16.127  -4.056  -9.181  0.00  0.00      C2   O
ATOM    492  CB  VAL A  34     -17.067  -5.688  -6.907  0.00  0.00      C2   C
ATOM    493  CG1 VAL A  34     -16.490  -6.887  -7.591  0.00  0.00      C2   C
ATOM    494  CG2 VAL A  34     -17.644  -6.113  -5.564  0.00  0.00      C2   C
ATOM    495  H   VAL A  34     -17.878  -3.189  -6.638  0.00  0.00      C2   H
ATOM    496  HA  VAL A  34     -15.385  -4.630  -6.001  0.00  0.00      C2   H
ATOM    497  HB  VAL A  34     -17.857  -5.249  -7.515  0.00  0.00      C2   H
ATOM    498 HG11 VAL A  34     -16.907  -7.800  -7.167  0.00  0.00      C2   H
ATOM    499 HG12 VAL A  34     -16.513  -6.777  -8.676  0.00  0.00      C2   H
ATOM    500 HG13 VAL A  34     -15.422  -6.880  -7.373  0.00  0.00      C2   H
ATOM    501 HG21 VAL A  34     -18.525  -6.738  -5.706  0.00  0.00      C2   H
ATOM    502 HG22 VAL A  34     -16.864  -6.578  -4.962  0.00  0.00      C2   H
ATOM    503 HG23 VAL A  34     -18.095  -5.288  -5.013  0.00  0.00      C2   H
ATOM    504  N   LYS A  35     -14.204  -3.686  -8.136  0.00  0.00      C2   N
ATOM    505  CA  LYS A  35     -13.529  -3.257  -9.308  0.00  0.00      C2   C
ATOM    506  C   LYS A  35     -13.041  -4.427 -10.077  0.00  0.00      C2   C
ATOM    507  O   LYS A  35     -12.397  -5.333  -9.516  0.00  0.00      C2   O
ATOM    508  CB  LYS A  35     -12.333  -2.259  -9.016  0.00  0.00      C2   C
ATOM    509  CG  LYS A  35     -12.774  -0.972  -8.202  0.00  0.00      C2   C
ATOM    510  CD  LYS A  35     -11.620  -0.039  -7.856  0.00  0.00      C2   C
ATOM    511  CE  LYS A  35     -11.962   1.035  -6.809  0.00  0.00      C2   C
ATOM    512  NZ  LYS A  35     -10.910   2.071  -6.912  0.00  0.00      C2   N
ATOM    513  H   LYS A  35     -13.595  -3.761  -7.334  0.00  0.00      C2   H
ATOM    514  HA  LYS A  35     -14.157  -2.735 -10.030  0.00  0.00      C2   H
ATOM    515  HB3 LYS A  35     -11.920  -1.775  -9.901  0.00  0.00      C2   H
ATOM    516  HB2 LYS A  35     -11.488  -2.801  -8.590  0.00  0.00      C2   H
ATOM    517  HG3 LYS A  35     -13.183  -1.484  -7.332  0.00  0.00      C2   H
ATOM    518  HG2 LYS A  35     -13.716  -0.494  -8.468  0.00  0.00      C2   H
ATOM    519  HD3 LYS A  35     -11.182   0.347  -8.776  0.00  0.00      C2   H
ATOM    520  HD2 LYS A  35     -10.772  -0.614  -7.483  0.00  0.00      C2   H
ATOM    521  HE3 LYS A  35     -12.111   0.575  -5.833  0.00  0.00      C2   H
ATOM    522  HE2 LYS A  35     -12.847   1.548  -7.185  0.00  0.00      C2   H
ATOM    523  HZ1 LYS A  35     -10.822   2.539  -7.803  0.00  0.00      C2   H
ATOM    524  HZ2 LYS A  35     -11.257   2.790  -6.294  0.00  0.00      C2   H
ATOM    525  HZ3 LYS A  35      -9.943   1.865  -6.707  0.00  0.00      C2   H
ATOM    526  N   LEU A  36     -13.432  -4.476 -11.331  0.00  0.00      C2   N
ATOM    527  CA  LEU A  36     -13.302  -5.643 -12.213  0.00  0.00      C2   C
ATOM    528  C   LEU A  36     -12.604  -5.085 -13.440  0.00  0.00      C2   C
ATOM    529  O   LEU A  36     -13.152  -4.235 -14.142  0.00  0.00      C2   O
ATOM    530  CB  LEU A  36     -14.629  -6.305 -12.606  0.00  0.00      C2   C
ATOM    531  CG  LEU A  36     -15.221  -7.304 -11.603  0.00  0.00      C2   C
ATOM    532  CD1 LEU A  36     -16.721  -7.553 -11.705  0.00  0.00      C2   C
ATOM    533  CD2 LEU A  36     -14.448  -8.653 -11.626  0.00  0.00      C2   C
ATOM    534  H   LEU A  36     -14.030  -3.780 -11.751  0.00  0.00      C2   H
ATOM    535  HA  LEU A  36     -12.700  -6.388 -11.693  0.00  0.00      C2   H
ATOM    536  HB3 LEU A  36     -14.581  -6.771 -13.590  0.00  0.00      C2   H
ATOM    537  HB2 LEU A  36     -15.423  -5.566 -12.723  0.00  0.00      C2   H
ATOM    538  HG  LEU A  36     -15.063  -6.827 -10.635  0.00  0.00      C2   H
ATOM    539 HD11 LEU A  36     -17.394  -6.704 -11.827  0.00  0.00      C2   H
ATOM    540 HD12 LEU A  36     -16.914  -8.245 -12.524  0.00  0.00      C2   H
ATOM    541 HD13 LEU A  36     -16.957  -7.962 -10.723  0.00  0.00      C2   H
ATOM    542 HD21 LEU A  36     -15.148  -9.465 -11.821  0.00  0.00      C2   H
ATOM    543 HD22 LEU A  36     -13.698  -8.520 -12.406  0.00  0.00      C2   H
ATOM    544 HD23 LEU A  36     -13.955  -8.883 -10.681  0.00  0.00      C2   H
ATOM    545  N   LEU A  37     -11.390  -5.531 -13.651  0.00  0.00      C2   N
ATOM    546  CA  LEU A  37     -10.630  -5.347 -14.887  0.00  0.00      C2   C
ATOM    547  C   LEU A  37     -11.103  -6.459 -15.792  0.00  0.00      C2   C
ATOM    548  O   LEU A  37     -11.139  -7.558 -15.211  0.00  0.00      C2   O
ATOM    549  CB  LEU A  37      -9.160  -5.422 -14.589  0.00  0.00      C2   C
ATOM    550  CG  LEU A  37      -8.173  -5.308 -15.832  0.00  0.00      C2   C
ATOM    551  CD1 LEU A  37      -8.352  -4.284 -17.032  0.00  0.00      C2   C
ATOM    552  CD2 LEU A  37      -6.653  -5.346 -15.425  0.00  0.00      C2   C
ATOM    553  H   LEU A  37     -11.025  -6.197 -12.985  0.00  0.00      C2   H
ATOM    554  HA  LEU A  37     -10.923  -4.430 -15.399  0.00  0.00      C2   H
ATOM    555  HB3 LEU A  37      -8.861  -6.303 -14.021  0.00  0.00      C2   H
ATOM    556  HB2 LEU A  37      -8.908  -4.550 -13.984  0.00  0.00      C2   H
ATOM    557  HG  LEU A  37      -8.260  -6.290 -16.295  0.00  0.00      C2   H
ATOM    558 HD11 LEU A  37      -8.493  -4.832 -17.963  0.00  0.00      C2   H
ATOM    559 HD12 LEU A  37      -9.241  -3.684 -16.836  0.00  0.00      C2   H
ATOM    560 HD13 LEU A  37      -7.600  -3.504 -17.149  0.00  0.00      C2   H
ATOM    561 HD21 LEU A  37      -6.673  -5.502 -14.347  0.00  0.00      C2   H
ATOM    562 HD22 LEU A  37      -6.078  -6.165 -15.856  0.00  0.00      C2   H
ATOM    563 HD23 LEU A  37      -6.182  -4.384 -15.632  0.00  0.00      C2   H
ATOM    564  N   LEU A  38     -11.403  -6.154 -17.085  0.00  0.00      C2   N
ATOM    565  CA  LEU A  38     -11.617  -7.110 -18.151  0.00  0.00      C2   C
ATOM    566  C   LEU A  38     -10.548  -6.973 -19.155  0.00  0.00      C2   C
ATOM    567  O   LEU A  38     -10.238  -5.864 -19.573  0.00  0.00      C2   O
ATOM    568  CB  LEU A  38     -13.009  -6.815 -18.742  0.00  0.00      C2   C
ATOM    569  CG  LEU A  38     -14.218  -7.291 -17.802  0.00  0.00      C2   C
ATOM    570  CD1 LEU A  38     -14.892  -6.194 -17.008  0.00  0.00      C2   C
ATOM    571  CD2 LEU A  38     -15.179  -8.261 -18.571  0.00  0.00      C2   C
ATOM    572  H   LEU A  38     -11.349  -5.189 -17.377  0.00  0.00      C2   H
ATOM    573  HA  LEU A  38     -11.606  -8.102 -17.700  0.00  0.00      C2   H
ATOM    574  HB3 LEU A  38     -13.099  -7.367 -19.677  0.00  0.00      C2   H
ATOM    575  HB2 LEU A  38     -13.126  -5.802 -19.127  0.00  0.00      C2   H
ATOM    576  HG  LEU A  38     -13.871  -7.943 -17.000  0.00  0.00      C2   H
ATOM    577 HD11 LEU A  38     -15.664  -5.670 -17.572  0.00  0.00      C2   H
ATOM    578 HD12 LEU A  38     -15.420  -6.636 -16.164  0.00  0.00      C2   H
ATOM    579 HD13 LEU A  38     -14.157  -5.417 -16.797  0.00  0.00      C2   H
ATOM    580 HD21 LEU A  38     -15.511  -9.091 -17.947  0.00  0.00      C2   H
ATOM    581 HD22 LEU A  38     -16.025  -7.697 -18.963  0.00  0.00      C2   H
ATOM    582 HD23 LEU A  38     -14.714  -8.715 -19.447  0.00  0.00      C2   H
ATOM    583  N   LEU A  39     -10.001  -8.120 -19.509  0.00  0.00      C2   N
ATOM    584  CA  LEU A  39      -8.721  -8.402 -20.133  0.00  0.00      C2   C
ATOM    585  C   LEU A  39      -8.886  -9.740 -20.933  0.00  0.00      C2   C
ATOM    586  O   LEU A  39      -9.743 -10.518 -20.510  0.00  0.00      C2   O
ATOM    587  CB  LEU A  39      -7.748  -8.657 -18.976  0.00  0.00      C2   C
ATOM    588  CG  LEU A  39      -6.253  -8.341 -19.253  0.00  0.00      C2   C
ATOM    589  CD1 LEU A  39      -5.964  -6.875 -19.563  0.00  0.00      C2   C
ATOM    590  CD2 LEU A  39      -5.335  -8.768 -18.072  0.00  0.00      C2   C
ATOM    591  H   LEU A  39     -10.284  -9.031 -19.175  0.00  0.00      C2   H
ATOM    592  HA  LEU A  39      -8.346  -7.618 -20.792  0.00  0.00      C2   H
ATOM    593  HB3 LEU A  39      -7.919  -9.693 -18.683  0.00  0.00      C2   H
ATOM    594  HB2 LEU A  39      -8.096  -8.120 -18.093  0.00  0.00      C2   H
ATOM    595  HG  LEU A  39      -6.007  -8.946 -20.126  0.00  0.00      C2   H
ATOM    596 HD11 LEU A  39      -5.423  -6.349 -18.776  0.00  0.00      C2   H
ATOM    597 HD12 LEU A  39      -5.382  -6.710 -20.471  0.00  0.00      C2   H
ATOM    598 HD13 LEU A  39      -6.889  -6.307 -19.654  0.00  0.00      C2   H
ATOM    599 HD21 LEU A  39      -4.673  -7.985 -17.700  0.00  0.00      C2   H
ATOM    600 HD22 LEU A  39      -5.979  -9.096 -17.256  0.00  0.00      C2   H
ATOM    601 HD23 LEU A  39      -4.799  -9.624 -18.482  0.00  0.00      C2   H
ATOM    602  N   GLY A  40      -8.050  -9.998 -21.955  0.00  0.00      C2   N
ATOM    603  CA  GLY A  40      -8.056 -11.101 -22.860  0.00  0.00      C2   C
ATOM    604  C   GLY A  40      -6.664 -11.260 -23.366  0.00  0.00      C2   C
ATOM    605  O   GLY A  40      -5.713 -10.643 -22.850  0.00  0.00      C2   O
ATOM    606  H   GLY A  40      -7.195  -9.471 -22.055  0.00  0.00      C2   H
ATOM    607  HA3 GLY A  40      -8.689 -10.767 -23.683  0.00  0.00      C2   H
ATOM    608  HA2 GLY A  40      -8.409 -12.091 -22.574  0.00  0.00      C2   H
ATOM    609  N   ALA A  41      -6.564 -12.169 -24.334  0.00  0.00      C2   N
ATOM    610  CA  ALA A  41      -5.269 -12.541 -24.912  0.00  0.00      C2   C
ATOM    611  C   ALA A  41      -4.746 -11.437 -25.851  0.00  0.00      C2   C
ATOM    612  O   ALA A  41      -4.617 -11.756 -27.033  0.00  0.00      C2   O
ATOM    613  CB  ALA A  41      -5.257 -13.974 -25.469  0.00  0.00      C2   C
ATOM    614  H   ALA A  41      -7.386 -12.678 -24.626  0.00  0.00      C2   H
ATOM    615  HA  ALA A  41      -4.630 -12.579 -24.030  0.00  0.00      C2   H
ATOM    616  HB1 ALA A  41      -4.217 -14.228 -25.677  0.00  0.00      C2   H
ATOM    617  HB2 ALA A  41      -5.663 -14.711 -24.776  0.00  0.00      C2   H
ATOM    618  HB3 ALA A  41      -5.873 -13.983 -26.368  0.00  0.00      C2   H
ATOM    619  N   GLY A  42      -4.373 -10.285 -25.401  0.00  0.00      C2   N
ATOM    620  CA  GLY A  42      -3.899  -9.113 -26.059  0.00  0.00      C2   C
ATOM    621  C   GLY A  42      -5.003  -8.046 -26.131  0.00  0.00      C2   C
ATOM    622  O   GLY A  42      -6.177  -8.354 -25.889  0.00  0.00      C2   O
ATOM    623  H   GLY A  42      -4.508 -10.251 -24.400  0.00  0.00      C2   H
ATOM    624  HA3 GLY A  42      -3.600  -9.348 -27.080  0.00  0.00      C2   H
ATOM    625  HA2 GLY A  42      -3.035  -8.775 -25.487  0.00  0.00      C2   H
ATOM    626  N   GLU A  43      -4.673  -6.894 -26.644  0.00  0.00      C2   N
ATOM    627  CA  GLU A  43      -5.532  -5.762 -27.083  0.00  0.00      C2   C
ATOM    628  C   GLU A  43      -6.815  -6.275 -27.905  0.00  0.00      C2   C
ATOM    629  O   GLU A  43      -6.625  -6.940 -28.909  0.00  0.00      C2   O
ATOM    630  CB  GLU A  43      -4.669  -4.785 -27.909  0.00  0.00      C2   C
ATOM    631  CG  GLU A  43      -5.405  -3.605 -28.675  0.00  0.00      C2   C
ATOM    632  CD  GLU A  43      -4.451  -2.535 -29.219  0.00  0.00      C2   C
ATOM    633  OE1 GLU A  43      -4.941  -1.616 -29.879  0.00  0.00      C2   O
ATOM    634  OE2 GLU A  43      -3.217  -2.663 -29.243  0.00  0.00      C2   O
ATOM    635  H   GLU A  43      -3.693  -6.695 -26.790  0.00  0.00      C2   H
ATOM    636  HA  GLU A  43      -5.914  -5.235 -26.209  0.00  0.00      C2   H
ATOM    637  HB3 GLU A  43      -4.119  -5.345 -28.666  0.00  0.00      C2   H
ATOM    638  HB2 GLU A  43      -3.903  -4.429 -27.221  0.00  0.00      C2   H
ATOM    639  HG3 GLU A  43      -6.227  -3.198 -28.087  0.00  0.00      C2   H
ATOM    640  HG2 GLU A  43      -6.003  -3.989 -29.502  0.00  0.00      C2   H
ATOM    641  N   SER A  44      -8.037  -5.990 -27.370  0.00  0.00      C2   N
ATOM    642  CA  SER A  44      -9.137  -6.789 -27.768  0.00  0.00      C2   C
ATOM    643  C   SER A  44     -10.385  -6.091 -27.165  0.00  0.00      C2   C
ATOM    644  O   SER A  44     -10.241  -5.296 -26.187  0.00  0.00      C2   O
ATOM    645  CB  SER A  44      -8.939  -8.318 -27.504  0.00  0.00      C2   C
ATOM    646  OG  SER A  44      -8.778  -8.512 -26.154  0.00  0.00      C2   O
ATOM    647  H   SER A  44      -8.199  -5.485 -26.511  0.00  0.00      C2   H
ATOM    648  HA  SER A  44      -9.262  -6.581 -28.831  0.00  0.00      C2   H
ATOM    649  HB3 SER A  44      -8.269  -8.749 -28.248  0.00  0.00      C2   H
ATOM    650  HB2 SER A  44      -9.903  -8.774 -27.729  0.00  0.00      C2   H
ATOM    651  HG  SER A  44      -7.826  -8.446 -26.046  0.00  0.00      C2   H
ATOM    652  N   GLY A  45     -11.574  -6.439 -27.670  0.00  0.00      C2   N
ATOM    653  CA  GLY A  45     -12.852  -6.008 -27.256  0.00  0.00      C2   C
ATOM    654  C   GLY A  45     -13.367  -6.992 -26.184  0.00  0.00      C2   C
ATOM    655  O   GLY A  45     -12.943  -8.107 -26.016  0.00  0.00      C2   O
ATOM    656  H   GLY A  45     -11.590  -7.038 -28.483  0.00  0.00      C2   H
ATOM    657  HA3 GLY A  45     -13.508  -5.963 -28.125  0.00  0.00      C2   H
ATOM    658  HA2 GLY A  45     -12.722  -5.001 -26.857  0.00  0.00      C2   H
ATOM    659  N   LYS A  46     -14.314  -6.574 -25.366  0.00  0.00      C2   N
ATOM    660  CA  LYS A  46     -15.058  -7.342 -24.344  0.00  0.00      C2   C
ATOM    661  C   LYS A  46     -16.454  -6.747 -24.041  0.00  0.00      C2   C
ATOM    662  O   LYS A  46     -17.028  -7.033 -22.968  0.00  0.00      C2   O
ATOM    663  CB  LYS A  46     -14.255  -7.513 -23.073  0.00  0.00      C2   C
ATOM    664  CG  LYS A  46     -13.374  -6.406 -22.646  0.00  0.00      C2   C
ATOM    665  CD  LYS A  46     -11.859  -6.694 -22.830  0.00  0.00      C2   C
ATOM    666  CE  LYS A  46     -10.931  -5.455 -22.635  0.00  0.00      C2   C
ATOM    667  NZ  LYS A  46     -11.102  -4.440 -23.710  0.00  0.00      C2   N
ATOM    668  H   LYS A  46     -14.628  -5.618 -25.447  0.00  0.00      C2   H
ATOM    669  HA  LYS A  46     -15.275  -8.292 -24.834  0.00  0.00      C2   H
ATOM    670  HB3 LYS A  46     -13.592  -8.369 -23.195  0.00  0.00      C2   H
ATOM    671  HB2 LYS A  46     -14.885  -7.774 -22.223  0.00  0.00      C2   H
ATOM    672  HG3 LYS A  46     -13.417  -6.206 -21.576  0.00  0.00      C2   H
ATOM    673  HG2 LYS A  46     -13.632  -5.532 -23.244  0.00  0.00      C2   H
ATOM    674  HD3 LYS A  46     -11.798  -7.213 -23.787  0.00  0.00      C2   H
ATOM    675  HD2 LYS A  46     -11.512  -7.457 -22.133  0.00  0.00      C2   H
ATOM    676  HE3 LYS A  46      -9.876  -5.701 -22.514  0.00  0.00      C2   H
ATOM    677  HE2 LYS A  46     -11.094  -4.945 -21.685  0.00  0.00      C2   H
ATOM    678  HZ1 LYS A  46     -10.583  -3.578 -23.614  0.00  0.00      C2   H
ATOM    679  HZ2 LYS A  46     -10.780  -4.790 -24.601  0.00  0.00      C2   H
ATOM    680  HZ3 LYS A  46     -12.070  -4.155 -23.671  0.00  0.00      C2   H
ATOM    681  N   SER A  47     -16.993  -5.975 -25.023  0.00  0.00      C2   N
ATOM    682  CA  SER A  47     -18.219  -5.225 -24.930  0.00  0.00      C2   C
ATOM    683  C   SER A  47     -19.448  -6.104 -24.914  0.00  0.00      C2   C
ATOM    684  O   SER A  47     -20.438  -5.709 -24.324  0.00  0.00      C2   O
ATOM    685  CB  SER A  47     -18.151  -4.277 -26.095  0.00  0.00      C2   C
ATOM    686  OG  SER A  47     -17.977  -4.914 -27.379  0.00  0.00      C2   O
ATOM    687  H   SER A  47     -16.493  -5.861 -25.893  0.00  0.00      C2   H
ATOM    688  HA  SER A  47     -18.202  -4.549 -24.075  0.00  0.00      C2   H
ATOM    689  HB3 SER A  47     -17.397  -3.494 -26.021  0.00  0.00      C2   H
ATOM    690  HB2 SER A  47     -19.153  -3.850 -26.130  0.00  0.00      C2   H
ATOM    691  HG  SER A  47     -18.422  -4.376 -28.038  0.00  0.00      C2   H
ATOM    692  N   THR A  48     -19.373  -7.311 -25.499  0.00  0.00      C2   N
ATOM    693  CA  THR A  48     -20.442  -8.316 -25.469  0.00  0.00      C2   C
ATOM    694  C   THR A  48     -20.558  -9.053 -24.148  0.00  0.00      C2   C
ATOM    695  O   THR A  48     -21.678  -9.336 -23.620  0.00  0.00      C2   O
ATOM    696  CB  THR A  48     -20.229  -9.412 -26.594  0.00  0.00      C2   C
ATOM    697  OG1 THR A  48     -19.320 -10.500 -26.374  0.00  0.00      C2   O
ATOM    698  CG2 THR A  48     -19.945  -8.859 -27.973  0.00  0.00      C2   C
ATOM    699  H   THR A  48     -18.520  -7.587 -25.963  0.00  0.00      C2   H
ATOM    700  HA  THR A  48     -21.377  -7.804 -25.696  0.00  0.00      C2   H
ATOM    701  HB  THR A  48     -21.240  -9.812 -26.668  0.00  0.00      C2   H
ATOM    702  HG1 THR A  48     -19.856 -11.126 -25.881  0.00  0.00      C2   H
ATOM    703 HG21 THR A  48     -20.538  -7.997 -28.279  0.00  0.00      C2   H
ATOM    704 HG22 THR A  48     -18.911  -8.600 -28.202  0.00  0.00      C2   H
ATOM    705 HG23 THR A  48     -20.241  -9.611 -28.705  0.00  0.00      C2   H
ATOM    706  N   ILE A  49     -19.392  -9.278 -23.604  0.00  0.00      C2   N
ATOM    707  CA  ILE A  49     -19.151  -9.876 -22.253  0.00  0.00      C2   C
ATOM    708  C   ILE A  49     -19.673  -8.926 -21.164  0.00  0.00      C2   C
ATOM    709  O   ILE A  49     -20.084  -9.498 -20.134  0.00  0.00      C2   O
ATOM    710  CB  ILE A  49     -17.640 -10.207 -22.003  0.00  0.00      C2   C
ATOM    711  CG1 ILE A  49     -16.973 -10.964 -23.119  0.00  0.00      C2   C
ATOM    712  CG2 ILE A  49     -17.290 -10.830 -20.636  0.00  0.00      C2   C
ATOM    713  CD1 ILE A  49     -17.432 -12.446 -23.263  0.00  0.00      C2   C
ATOM    714  H   ILE A  49     -18.530  -9.015 -24.061  0.00  0.00      C2   H
ATOM    715  HA  ILE A  49     -19.583 -10.876 -22.240  0.00  0.00      C2   H
ATOM    716  HB  ILE A  49     -17.120  -9.249 -22.006  0.00  0.00      C2   H
ATOM    717 HG13 ILE A  49     -15.897 -11.060 -22.973  0.00  0.00      C2   H
ATOM    718 HG12 ILE A  49     -16.999 -10.321 -23.999  0.00  0.00      C2   H
ATOM    719 HG21 ILE A  49     -17.370 -10.070 -19.858  0.00  0.00      C2   H
ATOM    720 HG22 ILE A  49     -17.821 -11.751 -20.394  0.00  0.00      C2   H
ATOM    721 HG23 ILE A  49     -16.221 -11.026 -20.556  0.00  0.00      C2   H
ATOM    722 HD11 ILE A  49     -16.665 -13.200 -23.091  0.00  0.00      C2   H
ATOM    723 HD12 ILE A  49     -18.282 -12.611 -22.601  0.00  0.00      C2   H
ATOM    724 HD13 ILE A  49     -17.756 -12.509 -24.302  0.00  0.00      C2   H
ATOM    725  N   VAL A  50     -19.727  -7.609 -21.421  0.00  0.00      C2   N
ATOM    726  CA  VAL A  50     -20.419  -6.678 -20.446  0.00  0.00      C2   C
ATOM    727  C   VAL A  50     -21.961  -6.693 -20.437  0.00  0.00      C2   C
ATOM    728  O   VAL A  50     -22.559  -6.844 -19.384  0.00  0.00      C2   O
ATOM    729  CB  VAL A  50     -19.888  -5.250 -20.795  0.00  0.00      C2   C
ATOM    730  CG1 VAL A  50     -20.744  -4.104 -20.320  0.00  0.00      C2   C
ATOM    731  CG2 VAL A  50     -18.381  -5.028 -20.548  0.00  0.00      C2   C
ATOM    732  H   VAL A  50     -19.317  -7.300 -22.290  0.00  0.00      C2   H
ATOM    733  HA  VAL A  50     -20.065  -6.890 -19.437  0.00  0.00      C2   H
ATOM    734  HB  VAL A  50     -19.931  -5.151 -21.880  0.00  0.00      C2   H
ATOM    735 HG11 VAL A  50     -21.144  -4.336 -19.333  0.00  0.00      C2   H
ATOM    736 HG12 VAL A  50     -20.193  -3.167 -20.403  0.00  0.00      C2   H
ATOM    737 HG13 VAL A  50     -21.668  -4.048 -20.897  0.00  0.00      C2   H
ATOM    738 HG21 VAL A  50     -17.721  -5.859 -20.795  0.00  0.00      C2   H
ATOM    739 HG22 VAL A  50     -17.989  -4.145 -21.052  0.00  0.00      C2   H
ATOM    740 HG23 VAL A  50     -18.294  -4.866 -19.474  0.00  0.00      C2   H
ATOM    741  N   LYS A  51     -22.567  -6.873 -21.659  0.00  0.00      C2   N
ATOM    742  CA  LYS A  51     -24.015  -7.151 -21.799  0.00  0.00      C2   C
ATOM    743  C   LYS A  51     -24.353  -8.513 -21.075  0.00  0.00      C2   C
ATOM    744  O   LYS A  51     -25.393  -8.568 -20.400  0.00  0.00      C2   O
ATOM    745  CB  LYS A  51     -24.469  -7.071 -23.297  0.00  0.00      C2   C
ATOM    746  CG  LYS A  51     -26.037  -7.011 -23.480  0.00  0.00      C2   C
ATOM    747  CD  LYS A  51     -26.365  -6.543 -24.872  0.00  0.00      C2   C
ATOM    748  CE  LYS A  51     -27.850  -6.429 -25.229  0.00  0.00      C2   C
ATOM    749  NZ  LYS A  51     -28.141  -5.392 -26.239  0.00  0.00      C2   N
ATOM    750  H   LYS A  51     -22.052  -6.706 -22.511  0.00  0.00      C2   H
ATOM    751  HA  LYS A  51     -24.485  -6.351 -21.228  0.00  0.00      C2   H
ATOM    752  HB3 LYS A  51     -23.992  -7.767 -23.987  0.00  0.00      C2   H
ATOM    753  HB2 LYS A  51     -23.995  -6.160 -23.664  0.00  0.00      C2   H
ATOM    754  HG3 LYS A  51     -26.588  -6.283 -22.885  0.00  0.00      C2   H
ATOM    755  HG2 LYS A  51     -26.406  -8.007 -23.236  0.00  0.00      C2   H
ATOM    756  HD3 LYS A  51     -25.934  -7.298 -25.531  0.00  0.00      C2   H
ATOM    757  HD2 LYS A  51     -25.869  -5.610 -25.141  0.00  0.00      C2   H
ATOM    758  HE3 LYS A  51     -28.415  -6.153 -24.339  0.00  0.00      C2   H
ATOM    759  HE2 LYS A  51     -28.130  -7.434 -25.545  0.00  0.00      C2   H
ATOM    760  HZ1 LYS A  51     -27.579  -5.739 -27.003  0.00  0.00      C2   H
ATOM    761  HZ2 LYS A  51     -29.085  -5.332 -26.592  0.00  0.00      C2   H
ATOM    762  HZ3 LYS A  51     -27.887  -4.440 -26.015  0.00  0.00      C2   H
ATOM    763  N   GLN A  52     -23.586  -9.574 -21.452  0.00  0.00      C2   N
ATOM    764  CA  GLN A  52     -23.697 -10.938 -20.886  0.00  0.00      C2   C
ATOM    765  C   GLN A  52     -23.529 -11.034 -19.324  0.00  0.00      C2   C
ATOM    766  O   GLN A  52     -23.814 -12.011 -18.657  0.00  0.00      C2   O
ATOM    767  CB  GLN A  52     -22.623 -11.796 -21.570  0.00  0.00      C2   C
ATOM    768  CG  GLN A  52     -22.941 -12.212 -23.027  0.00  0.00      C2   C
ATOM    769  CD  GLN A  52     -21.768 -12.792 -23.782  0.00  0.00      C2   C
ATOM    770  OE1 GLN A  52     -21.013 -11.962 -24.345  0.00  0.00      C2   O
ATOM    771  NE2 GLN A  52     -21.560 -14.142 -23.777  0.00  0.00      C2   N
ATOM    772  H   GLN A  52     -22.817  -9.497 -22.102  0.00  0.00      C2   H
ATOM    773  HA  GLN A  52     -24.729 -11.270 -20.990  0.00  0.00      C2   H
ATOM    774  HB3 GLN A  52     -22.557 -12.728 -21.009  0.00  0.00      C2   H
ATOM    775  HB2 GLN A  52     -21.633 -11.340 -21.548  0.00  0.00      C2   H
ATOM    776  HG3 GLN A  52     -23.345 -11.376 -23.599  0.00  0.00      C2   H
ATOM    777  HG2 GLN A  52     -23.787 -12.900 -23.031  0.00  0.00      C2   H
ATOM    778 HE22 GLN A  52     -20.798 -14.550 -24.301  0.00  0.00      C2   H
ATOM    779 HE21 GLN A  52     -22.092 -14.785 -23.208  0.00  0.00      C2   H
ATOM    780  N   MET A  53     -22.849  -9.981 -18.770  0.00  0.00      C2   N
ATOM    781  CA  MET A  53     -22.576  -9.740 -17.355  0.00  0.00      C2   C
ATOM    782  C   MET A  53     -23.771  -9.041 -16.665  0.00  0.00      C2   C
ATOM    783  O   MET A  53     -23.647  -8.687 -15.510  0.00  0.00      C2   O
ATOM    784  CB  MET A  53     -21.257  -9.067 -17.249  0.00  0.00      C2   C
ATOM    785  CG  MET A  53     -19.975  -9.808 -17.000  0.00  0.00      C2   C
ATOM    786  SD  MET A  53     -19.902 -10.651 -15.455  0.00  0.00      C2   S
ATOM    787  CE  MET A  53     -19.425  -9.354 -14.319  0.00  0.00      C2   C
ATOM    788  H   MET A  53     -22.454  -9.202 -19.277  0.00  0.00      C2   H
ATOM    789  HA  MET A  53     -22.460 -10.598 -16.693  0.00  0.00      C2   H
ATOM    790  HB3 MET A  53     -21.371  -8.419 -16.380  0.00  0.00      C2   H
ATOM    791  HB2 MET A  53     -21.113  -8.317 -18.026  0.00  0.00      C2   H
ATOM    792  HG3 MET A  53     -19.173  -9.083 -17.140  0.00  0.00      C2   H
ATOM    793  HG2 MET A  53     -19.816 -10.560 -17.773  0.00  0.00      C2   H
ATOM    794  HE1 MET A  53     -20.135  -8.549 -14.503  0.00  0.00      C2   H
ATOM    795  HE2 MET A  53     -19.623  -9.672 -13.295  0.00  0.00      C2   H
ATOM    796  HE3 MET A  53     -18.370  -9.103 -14.433  0.00  0.00      C2   H
ATOM    797  N   LYS A  54     -24.897  -8.926 -17.371  0.00  0.00      C2   N
ATOM    798  CA  LYS A  54     -26.133  -8.384 -16.798  0.00  0.00      C2   C
ATOM    799  C   LYS A  54     -27.172  -9.449 -16.441  0.00  0.00      C2   C
ATOM    800  O   LYS A  54     -26.760 -10.581 -16.325  0.00  0.00      C2   O
ATOM    801  CB  LYS A  54     -26.644  -7.285 -17.689  0.00  0.00      C2   C
ATOM    802  CG  LYS A  54     -25.614  -6.152 -17.929  0.00  0.00      C2   C
ATOM    803  CD  LYS A  54     -26.189  -5.052 -18.858  0.00  0.00      C2   C
ATOM    804  CE  LYS A  54     -25.258  -3.867 -18.972  0.00  0.00      C2   C
ATOM    805  NZ  LYS A  54     -25.987  -2.879 -19.833  0.00  0.00      C2   N
ATOM    806  H   LYS A  54     -25.010  -9.069 -18.365  0.00  0.00      C2   H
ATOM    807  HA  LYS A  54     -25.885  -7.816 -15.901  0.00  0.00      C2   H
ATOM    808  HB3 LYS A  54     -27.534  -6.890 -17.198  0.00  0.00      C2   H
ATOM    809  HB2 LYS A  54     -26.829  -7.642 -18.702  0.00  0.00      C2   H
ATOM    810  HG3 LYS A  54     -24.743  -6.574 -18.429  0.00  0.00      C2   H
ATOM    811  HG2 LYS A  54     -25.311  -5.790 -16.946  0.00  0.00      C2   H
ATOM    812  HD3 LYS A  54     -27.097  -4.648 -18.409  0.00  0.00      C2   H
ATOM    813  HD2 LYS A  54     -26.375  -5.541 -19.814  0.00  0.00      C2   H
ATOM    814  HE3 LYS A  54     -24.313  -4.134 -19.444  0.00  0.00      C2   H
ATOM    815  HE2 LYS A  54     -25.043  -3.436 -17.994  0.00  0.00      C2   H
ATOM    816  HZ1 LYS A  54     -25.452  -2.039 -19.666  0.00  0.00      C2   H
ATOM    817  HZ2 LYS A  54     -26.009  -3.152 -20.805  0.00  0.00      C2   H
ATOM    818  HZ3 LYS A  54     -26.931  -2.694 -19.523  0.00  0.00      C2   H
ATOM    819  N   NMA A  54     -28.370  -9.012 -16.068  0.00  0.00      C2   N
ATOM    820  CA  NMA A  54     -29.314  -9.926 -15.378  0.00  0.00      C2   C
ATOM    821  H   NMA A  54     -28.644  -8.045 -16.172  0.00  0.00      C2   H
ATOM    822  1HA NMA A  54     -28.870 -10.572 -14.620  0.00  0.00      C2   H
ATOM    823  2HA NMA A  54     -30.248  -9.491 -15.022  0.00  0.00      C2   H
ATOM    824  3HA NMA A  54     -29.763 -10.623 -16.086  0.00  0.00      C2   H
ATOM    825  CH3 ACE A 180     -11.695   1.735 -33.182  0.00  0.00      C2   C
ATOM    826  C   ACE A 180     -11.607   1.320 -31.718  0.00  0.00      C2   C
ATOM    827  O   ACE A 180     -11.735   0.115 -31.480  0.00  0.00      C2   O
ATOM    828  1H  ACE A 180     -12.075   0.914 -33.790  0.00  0.00      C2   H
ATOM    829  2H  ACE A 180     -12.492   2.471 -33.288  0.00  0.00      C2   H
ATOM    830  3H  ACE A 180     -10.749   2.055 -33.617  0.00  0.00      C2   H
ATOM    831  N   THR A 181     -11.098   2.267 -30.839  0.00  0.00      C2   N
ATOM    832  CA  THR A 181     -10.939   2.071 -29.434  0.00  0.00      C2   C
ATOM    833  C   THR A 181     -11.305   3.450 -28.773  0.00  0.00      C2   C
ATOM    834  O   THR A 181     -10.865   4.523 -29.250  0.00  0.00      C2   O
ATOM    835  CB  THR A 181      -9.617   1.443 -29.004  0.00  0.00      C2   C
ATOM    836  OG1 THR A 181      -9.612   1.201 -27.591  0.00  0.00      C2   O
ATOM    837  CG2 THR A 181      -8.317   2.243 -29.244  0.00  0.00      C2   C
ATOM    838  H1  THR A 181     -10.986   3.228 -31.131  0.00  0.00      C2   H
ATOM    839  HA  THR A 181     -11.783   1.418 -29.214  0.00  0.00      C2   H
ATOM    840  HB  THR A 181      -9.648   0.485 -29.522  0.00  0.00      C2   H
ATOM    841  HG1 THR A 181     -10.474   0.855 -27.347  0.00  0.00      C2   H
ATOM    842 HG21 THR A 181      -8.246   3.038 -28.502  0.00  0.00      C2   H
ATOM    843 HG22 THR A 181      -7.436   1.607 -29.158  0.00  0.00      C2   H
ATOM    844 HG23 THR A 181      -8.333   2.795 -30.184  0.00  0.00      C2   H
ATOM    845  N   THR A 182     -12.220   3.468 -27.782  0.00  0.00      C2   N
ATOM    846  CA  THR A 182     -12.582   4.733 -27.066  0.00  0.00      C2   C
ATOM    847  C   THR A 182     -11.530   5.189 -26.011  0.00  0.00      C2   C
ATOM    848  O   THR A 182     -11.404   6.389 -25.675  0.00  0.00      C2   O
ATOM    849  CB  THR A 182     -13.978   4.789 -26.348  0.00  0.00      C2   C
ATOM    850  OG1 THR A 182     -14.981   4.682 -27.340  0.00  0.00      C2   O
ATOM    851  CG2 THR A 182     -14.449   6.058 -25.547  0.00  0.00      C2   C
ATOM    852  H   THR A 182     -12.698   2.645 -27.445  0.00  0.00      C2   H
ATOM    853  HA  THR A 182     -12.516   5.566 -27.766  0.00  0.00      C2   H
ATOM    854  HB  THR A 182     -14.078   3.892 -25.736  0.00  0.00      C2   H
ATOM    855  HG1 THR A 182     -14.978   3.790 -27.694  0.00  0.00      C2   H
ATOM    856 HG21 THR A 182     -15.524   6.055 -25.367  0.00  0.00      C2   H
ATOM    857 HG22 THR A 182     -13.872   6.031 -24.623  0.00  0.00      C2   H
ATOM    858 HG23 THR A 182     -14.188   6.896 -26.193  0.00  0.00      C2   H
ATOM    859  N   GLY A 183     -10.858   4.161 -25.422  0.00  0.00      C2   N
ATOM    860  CA  GLY A 183      -9.977   4.206 -24.250  0.00  0.00      C2   C
ATOM    861  C   GLY A 183     -10.721   3.475 -23.129  0.00  0.00      C2   C
ATOM    862  O   GLY A 183     -11.513   2.606 -23.433  0.00  0.00      C2   O
ATOM    863  H   GLY A 183     -11.087   3.237 -25.761  0.00  0.00      C2   H
ATOM    864  HA3 GLY A 183      -9.833   5.246 -23.956  0.00  0.00      C2   H
ATOM    865  HA2 GLY A 183      -9.018   3.708 -24.390  0.00  0.00      C2   H
ATOM    866  N   ILE A 184     -10.427   3.780 -21.864  0.00  0.00      C2   N
ATOM    867  CA  ILE A 184     -10.945   3.039 -20.690  0.00  0.00      C2   C
ATOM    868  C   ILE A 184     -12.406   3.326 -20.412  0.00  0.00      C2   C
ATOM    869  O   ILE A 184     -12.816   4.442 -20.043  0.00  0.00      C2   O
ATOM    870  CB  ILE A 184     -10.119   3.286 -19.443  0.00  0.00      C2   C
ATOM    871  CG1 ILE A 184     -10.718   2.268 -18.337  0.00  0.00      C2   C
ATOM    872  CG2 ILE A 184      -9.949   4.678 -18.921  0.00  0.00      C2   C
ATOM    873  CD1 ILE A 184      -9.908   2.213 -17.125  0.00  0.00      C2   C
ATOM    874  H   ILE A 184      -9.682   4.421 -21.634  0.00  0.00      C2   H
ATOM    875  HA  ILE A 184     -10.760   1.987 -20.908  0.00  0.00      C2   H
ATOM    876  HB  ILE A 184      -9.196   2.847 -19.823  0.00  0.00      C2   H
ATOM    877 HG13 ILE A 184     -10.966   1.277 -18.717  0.00  0.00      C2   H
ATOM    878 HG12 ILE A 184     -11.678   2.704 -18.059  0.00  0.00      C2   H
ATOM    879 HG21 ILE A 184      -9.812   5.484 -19.642  0.00  0.00      C2   H
ATOM    880 HG22 ILE A 184     -10.877   4.994 -18.446  0.00  0.00      C2   H
ATOM    881 HG23 ILE A 184      -9.117   4.764 -18.222  0.00  0.00      C2   H
ATOM    882 HD11 ILE A 184      -9.050   2.880 -17.212  0.00  0.00      C2   H
ATOM    883 HD12 ILE A 184     -10.515   2.232 -16.220  0.00  0.00      C2   H
ATOM    884 HD13 ILE A 184      -9.500   1.203 -17.113  0.00  0.00      C2   H
ATOM    885  N   VAL A 185     -13.319   2.350 -20.641  0.00  0.00      C2   N
ATOM    886  CA  VAL A 185     -14.759   2.489 -20.224  0.00  0.00      C2   C
ATOM    887  C   VAL A 185     -14.952   1.864 -18.840  0.00  0.00      C2   C
ATOM    888  O   VAL A 185     -14.409   0.736 -18.612  0.00  0.00      C2   O
ATOM    889  CB  VAL A 185     -15.738   1.900 -21.240  0.00  0.00      C2   C
ATOM    890  CG1 VAL A 185     -17.219   2.162 -20.767  0.00  0.00      C2   C
ATOM    891  CG2 VAL A 185     -15.464   2.709 -22.591  0.00  0.00      C2   C
ATOM    892  H   VAL A 185     -13.008   1.410 -20.838  0.00  0.00      C2   H
ATOM    893  HA  VAL A 185     -15.114   3.511 -20.087  0.00  0.00      C2   H
ATOM    894  HB  VAL A 185     -15.353   0.896 -21.417  0.00  0.00      C2   H
ATOM    895 HG11 VAL A 185     -17.302   1.657 -19.804  0.00  0.00      C2   H
ATOM    896 HG12 VAL A 185     -17.352   3.239 -20.661  0.00  0.00      C2   H
ATOM    897 HG13 VAL A 185     -17.974   1.753 -21.438  0.00  0.00      C2   H
ATOM    898 HG21 VAL A 185     -16.014   2.327 -23.451  0.00  0.00      C2   H
ATOM    899 HG22 VAL A 185     -15.859   3.715 -22.448  0.00  0.00      C2   H
ATOM    900 HG23 VAL A 185     -14.414   2.743 -22.881  0.00  0.00      C2   H
ATOM    901  N   GLU A 186     -15.694   2.569 -17.979  0.00  0.00      C2   N
ATOM    902  CA  GLU A 186     -16.284   1.994 -16.777  0.00  0.00      C2   C
ATOM    903  C   GLU A 186     -17.836   1.792 -16.951  0.00  0.00      C2   C
ATOM    904  O   GLU A 186     -18.567   2.656 -17.525  0.00  0.00      C2   O
ATOM    905  CB  GLU A 186     -16.035   2.962 -15.612  0.00  0.00      C2   C
ATOM    906  CG  GLU A 186     -16.471   2.486 -14.281  0.00  0.00      C2   C
ATOM    907  CD  GLU A 186     -16.276   3.543 -13.153  0.00  0.00      C2   C
ATOM    908  OE1 GLU A 186     -15.485   4.535 -13.287  0.00  0.00      C2   O
ATOM    909  OE2 GLU A 186     -17.013   3.475 -12.151  0.00  0.00      C2   O
ATOM    910  H   GLU A 186     -16.114   3.404 -18.362  0.00  0.00      C2   H
ATOM    911  HA  GLU A 186     -15.950   0.979 -16.563  0.00  0.00      C2   H
ATOM    912  HB3 GLU A 186     -16.594   3.864 -15.862  0.00  0.00      C2   H
ATOM    913  HB2 GLU A 186     -14.957   3.067 -15.489  0.00  0.00      C2   H
ATOM    914  HG3 GLU A 186     -15.868   1.611 -14.037  0.00  0.00      C2   H
ATOM    915  HG2 GLU A 186     -17.516   2.177 -14.272  0.00  0.00      C2   H
ATOM    916  N   THR A 187     -18.387   0.720 -16.464  0.00  0.00      C2   N
ATOM    917  CA  THR A 187     -19.817   0.367 -16.340  0.00  0.00      C2   C
ATOM    918  C   THR A 187     -20.023  -0.098 -14.871  0.00  0.00      C2   C
ATOM    919  O   THR A 187     -19.278  -0.972 -14.443  0.00  0.00      C2   O
ATOM    920  CB  THR A 187     -20.182  -0.891 -17.231  0.00  0.00      C2   C
ATOM    921  OG1 THR A 187     -19.798  -0.647 -18.527  0.00  0.00      C2   O
ATOM    922  CG2 THR A 187     -21.608  -1.443 -17.203  0.00  0.00      C2   C
ATOM    923  H   THR A 187     -17.721   0.045 -16.118  0.00  0.00      C2   H
ATOM    924  HA  THR A 187     -20.363   1.213 -16.757  0.00  0.00      C2   H
ATOM    925  HB  THR A 187     -19.601  -1.760 -16.923  0.00  0.00      C2   H
ATOM    926  HG1 THR A 187     -20.078   0.231 -18.796  0.00  0.00      C2   H
ATOM    927 HG21 THR A 187     -21.880  -1.596 -16.158  0.00  0.00      C2   H
ATOM    928 HG22 THR A 187     -22.132  -0.642 -17.723  0.00  0.00      C2   H
ATOM    929 HG23 THR A 187     -21.678  -2.346 -17.810  0.00  0.00      C2   H
ATOM    930  N   HIE A 188     -20.964   0.546 -14.168  0.00  0.00      C2   N
ATOM    931  CA  HIE A 188     -21.502   0.357 -12.847  0.00  0.00      C2   C
ATOM    932  C   HIE A 188     -22.846  -0.367 -13.052  0.00  0.00      C2   C
ATOM    933  O   HIE A 188     -23.827   0.116 -13.642  0.00  0.00      C2   O
ATOM    934  CB  HIE A 188     -21.724   1.719 -12.240  0.00  0.00      C2   C
ATOM    935  CG  HIE A 188     -22.396   1.742 -10.924  0.00  0.00      C2   C
ATOM    936  ND1 HIE A 188     -21.738   1.397  -9.769  0.00  0.00      C2   N
ATOM    937  CD2 HIE A 188     -23.655   2.198 -10.633  0.00  0.00      C2   C
ATOM    938  CE1 HIE A 188     -22.624   1.640  -8.777  0.00  0.00      C2   C
ATOM    939  NE2 HIE A 188     -23.771   2.051  -9.286  0.00  0.00      C2   N
ATOM    940  H   HIE A 188     -21.393   1.341 -14.619  0.00  0.00      C2   H
ATOM    941  HA  HIE A 188     -20.726  -0.085 -12.222  0.00  0.00      C2   H
ATOM    942  HB3 HIE A 188     -22.282   2.333 -12.947  0.00  0.00      C2   H
ATOM    943  HB2 HIE A 188     -20.778   2.256 -12.176  0.00  0.00      C2   H
ATOM    944  HD2 HIE A 188     -24.495   2.589 -11.187  0.00  0.00      C2   H
ATOM    945  HE1 HIE A 188     -22.479   1.411  -7.732  0.00  0.00      C2   H
ATOM    946  HE2 HIE A 188     -24.587   2.231  -8.718  0.00  0.00      C2   H
ATOM    947  N   PHE A 189     -22.807  -1.592 -12.548  0.00  0.00      C2   N
ATOM    948  CA  PHE A 189     -23.875  -2.555 -12.587  0.00  0.00      C2   C
ATOM    949  C   PHE A 189     -23.916  -3.215 -11.188  0.00  0.00      C2   C
ATOM    950  O   PHE A 189     -22.942  -3.653 -10.621  0.00  0.00      C2   O
ATOM    951  CB  PHE A 189     -23.606  -3.622 -13.687  0.00  0.00      C2   C
ATOM    952  CG  PHE A 189     -24.601  -4.665 -13.788  0.00  0.00      C2   C
ATOM    953  CD1 PHE A 189     -25.836  -4.400 -14.525  0.00  0.00      C2   C
ATOM    954  CD2 PHE A 189     -24.549  -5.826 -12.991  0.00  0.00      C2   C
ATOM    955  CE1 PHE A 189     -26.886  -5.266 -14.394  0.00  0.00      C2   C
ATOM    956  CE2 PHE A 189     -25.668  -6.615 -12.848  0.00  0.00      C2   C
ATOM    957  CZ  PHE A 189     -26.827  -6.324 -13.481  0.00  0.00      C2   C
ATOM    958  H   PHE A 189     -22.014  -1.893 -12.000  0.00  0.00      C2   H
ATOM    959  HA  PHE A 189     -24.787  -2.050 -12.906  0.00  0.00      C2   H
ATOM    960  HB3 PHE A 189     -22.668  -4.147 -13.504  0.00  0.00      C2   H
ATOM    961  HB2 PHE A 189     -23.442  -3.086 -14.622  0.00  0.00      C2   H
ATOM    962  HD1 PHE A 189     -25.880  -3.524 -15.156  0.00  0.00      C2   H
ATOM    963  HD2 PHE A 189     -23.679  -6.122 -12.424  0.00  0.00      C2   H
ATOM    964  HE1 PHE A 189     -27.836  -5.205 -14.903  0.00  0.00      C2   H
ATOM    965  HE2 PHE A 189     -25.627  -7.368 -12.075  0.00  0.00      C2   H
ATOM    966  HZ  PHE A 189     -27.707  -6.897 -13.229  0.00  0.00      C2   H
ATOM    967  N   THR A 190     -24.985  -2.864 -10.554  0.00  0.00      C2   N
ATOM    968  CA  THR A 190     -25.187  -3.372  -9.180  0.00  0.00      C2   C
ATOM    969  C   THR A 190     -26.131  -4.676  -9.207  0.00  0.00      C2   C
ATOM    970  O   THR A 190     -27.089  -4.785  -9.968  0.00  0.00      C2   O
ATOM    971  CB  THR A 190     -25.903  -2.183  -8.366  0.00  0.00      C2   C
ATOM    972  OG1 THR A 190     -25.051  -1.072  -8.460  0.00  0.00      C2   O
ATOM    973  CG2 THR A 190     -26.122  -2.504  -6.941  0.00  0.00      C2   C
ATOM    974  H   THR A 190     -25.705  -2.313 -10.999  0.00  0.00      C2   H
ATOM    975  HA  THR A 190     -24.266  -3.594  -8.641  0.00  0.00      C2   H
ATOM    976  HB  THR A 190     -26.876  -1.955  -8.800  0.00  0.00      C2   H
ATOM    977  HG1 THR A 190     -25.055  -0.799  -9.380  0.00  0.00      C2   H
ATOM    978 HG21 THR A 190     -25.374  -3.134  -6.461  0.00  0.00      C2   H
ATOM    979 HG22 THR A 190     -26.238  -1.665  -6.255  0.00  0.00      C2   H
ATOM    980 HG23 THR A 190     -27.077  -2.982  -6.722  0.00  0.00      C2   H
ATOM    981  N   PHE A 191     -25.890  -5.625  -8.265  0.00  0.00      C2   N
ATOM    982  CA  PHE A 191     -26.655  -6.880  -8.156  0.00  0.00      C2   C
ATOM    983  C   PHE A 191     -26.279  -7.515  -6.795  0.00  0.00      C2   C
ATOM    984  O   PHE A 191     -25.094  -7.571  -6.434  0.00  0.00      C2   O
ATOM    985  CB  PHE A 191     -26.167  -7.833  -9.317  0.00  0.00      C2   C
ATOM    986  CG  PHE A 191     -26.534  -9.286  -9.354  0.00  0.00      C2   C
ATOM    987  CD1 PHE A 191     -27.749  -9.704  -9.964  0.00  0.00      C2   C
ATOM    988  CD2 PHE A 191     -25.779 -10.217  -8.569  0.00  0.00      C2   C
ATOM    989  CE1 PHE A 191     -28.079 -11.038  -9.902  0.00  0.00      C2   C
ATOM    990  CE2 PHE A 191     -26.152 -11.547  -8.555  0.00  0.00      C2   C
ATOM    991  CZ  PHE A 191     -27.312 -11.904  -9.175  0.00  0.00      C2   C
ATOM    992  H   PHE A 191     -25.064  -5.541  -7.691  0.00  0.00      C2   H
ATOM    993  HA  PHE A 191     -27.705  -6.588  -8.177  0.00  0.00      C2   H
ATOM    994  HB3 PHE A 191     -25.079  -7.818  -9.382  0.00  0.00      C2   H
ATOM    995  HB2 PHE A 191     -26.524  -7.349 -10.227  0.00  0.00      C2   H
ATOM    996  HD1 PHE A 191     -28.348  -8.965 -10.475  0.00  0.00      C2   H
ATOM    997  HD2 PHE A 191     -24.870  -9.952  -8.050  0.00  0.00      C2   H
ATOM    998  HE1 PHE A 191     -28.963 -11.417 -10.392  0.00  0.00      C2   H
ATOM    999  HE2 PHE A 191     -25.552 -12.314  -8.087  0.00  0.00      C2   H
ATOM   1000  HZ  PHE A 191     -27.580 -12.950  -9.172  0.00  0.00      C2   H
ATOM   1001  N   LYS A 192     -27.322  -7.880  -6.040  0.00  0.00      C2   N
ATOM   1002  CA  LYS A 192     -27.443  -8.524  -4.712  0.00  0.00      C2   C
ATOM   1003  C   LYS A 192     -26.678  -7.567  -3.653  0.00  0.00      C2   C
ATOM   1004  O   LYS A 192     -26.332  -8.089  -2.630  0.00  0.00      C2   O
ATOM   1005  CB  LYS A 192     -27.151 -10.011  -4.785  0.00  0.00      C2   C
ATOM   1006  CG  LYS A 192     -28.135 -10.792  -5.617  0.00  0.00      C2   C
ATOM   1007  CD  LYS A 192     -27.968 -12.313  -5.325  0.00  0.00      C2   C
ATOM   1008  CE  LYS A 192     -28.468 -12.905  -3.975  0.00  0.00      C2   C
ATOM   1009  NZ  LYS A 192     -28.148 -14.293  -3.742  0.00  0.00      C2   N
ATOM   1010  H   LYS A 192     -28.194  -7.625  -6.482  0.00  0.00      C2   H
ATOM   1011  HA  LYS A 192     -28.490  -8.409  -4.433  0.00  0.00      C2   H
ATOM   1012  HB3 LYS A 192     -26.953 -10.396  -3.785  0.00  0.00      C2   H
ATOM   1013  HB2 LYS A 192     -26.165 -10.058  -5.246  0.00  0.00      C2   H
ATOM   1014  HG3 LYS A 192     -27.939 -10.473  -6.641  0.00  0.00      C2   H
ATOM   1015  HG2 LYS A 192     -29.184 -10.575  -5.417  0.00  0.00      C2   H
ATOM   1016  HD3 LYS A 192     -26.900 -12.514  -5.410  0.00  0.00      C2   H
ATOM   1017  HD2 LYS A 192     -28.361 -12.792  -6.221  0.00  0.00      C2   H
ATOM   1018  HE3 LYS A 192     -29.539 -12.703  -3.985  0.00  0.00      C2   H
ATOM   1019  HE2 LYS A 192     -28.159 -12.411  -3.054  0.00  0.00      C2   H
ATOM   1020  HZ1 LYS A 192     -29.018 -14.801  -3.813  0.00  0.00      C2   H
ATOM   1021  HZ2 LYS A 192     -27.478 -14.577  -4.442  0.00  0.00      C2   H
ATOM   1022  HZ3 LYS A 192     -27.787 -14.531  -2.829  0.00  0.00      C2   H
ATOM   1023  N   ASP A 193     -26.651  -6.264  -3.890  0.00  0.00      C2   N
ATOM   1024  CA  ASP A 193     -26.010  -5.147  -3.152  0.00  0.00      C2   C
ATOM   1025  C   ASP A 193     -24.418  -5.087  -3.212  0.00  0.00      C2   C
ATOM   1026  O   ASP A 193     -23.799  -4.287  -2.551  0.00  0.00      C2   O
ATOM   1027  CB  ASP A 193     -26.420  -4.932  -1.614  0.00  0.00      C2   C
ATOM   1028  CG  ASP A 193     -27.916  -4.715  -1.430  0.00  0.00      C2   C
ATOM   1029  OD1 ASP A 193     -28.588  -4.054  -2.294  0.00  0.00      C2   O
ATOM   1030  OD2 ASP A 193     -28.460  -5.087  -0.348  0.00  0.00      C2   O
ATOM   1031  H   ASP A 193     -27.271  -5.975  -4.633  0.00  0.00      C2   H
ATOM   1032  HA  ASP A 193     -26.356  -4.239  -3.646  0.00  0.00      C2   H
ATOM   1033  HB3 ASP A 193     -25.876  -4.097  -1.173  0.00  0.00      C2   H
ATOM   1034  HB2 ASP A 193     -26.099  -5.834  -1.093  0.00  0.00      C2   H
ATOM   1035  N   LEU A 194     -23.817  -5.875  -4.158  0.00  0.00      C2   N
ATOM   1036  CA  LEU A 194     -22.541  -5.464  -4.735  0.00  0.00      C2   C
ATOM   1037  C   LEU A 194     -22.745  -4.679  -6.075  0.00  0.00      C2   C
ATOM   1038  O   LEU A 194     -23.392  -5.084  -7.018  0.00  0.00      C2   O
ATOM   1039  CB  LEU A 194     -21.567  -6.665  -4.897  0.00  0.00      C2   C
ATOM   1040  CG  LEU A 194     -21.260  -7.540  -3.668  0.00  0.00      C2   C
ATOM   1041  CD1 LEU A 194     -20.598  -8.906  -4.034  0.00  0.00      C2   C
ATOM   1042  CD2 LEU A 194     -20.444  -6.792  -2.547  0.00  0.00      C2   C
ATOM   1043  H   LEU A 194     -24.393  -6.434  -4.772  0.00  0.00      C2   H
ATOM   1044  HA  LEU A 194     -21.935  -4.819  -4.099  0.00  0.00      C2   H
ATOM   1045  HB3 LEU A 194     -20.587  -6.459  -5.327  0.00  0.00      C2   H
ATOM   1046  HB2 LEU A 194     -22.012  -7.178  -5.750  0.00  0.00      C2   H
ATOM   1047  HG  LEU A 194     -22.182  -7.859  -3.182  0.00  0.00      C2   H
ATOM   1048 HD11 LEU A 194     -20.062  -8.649  -4.947  0.00  0.00      C2   H
ATOM   1049 HD12 LEU A 194     -19.851  -9.221  -3.304  0.00  0.00      C2   H
ATOM   1050 HD13 LEU A 194     -21.285  -9.742  -4.170  0.00  0.00      C2   H
ATOM   1051 HD21 LEU A 194     -19.840  -7.450  -1.922  0.00  0.00      C2   H
ATOM   1052 HD22 LEU A 194     -19.786  -6.029  -2.965  0.00  0.00      C2   H
ATOM   1053 HD23 LEU A 194     -21.152  -6.248  -1.922  0.00  0.00      C2   H
ATOM   1054  N   HIS A 195     -21.989  -3.590  -6.080  0.00  0.00      C2   N
ATOM   1055  CA  HIS A 195     -21.695  -2.710  -7.229  0.00  0.00      C2   C
ATOM   1056  C   HIS A 195     -20.458  -3.311  -7.922  0.00  0.00      C2   C
ATOM   1057  O   HIS A 195     -19.306  -3.272  -7.468  0.00  0.00      C2   O
ATOM   1058  CB  HIS A 195     -21.370  -1.262  -6.874  0.00  0.00      C2   C
ATOM   1059  CG  HIS A 195     -22.362  -0.665  -5.847  0.00  0.00      C2   C
ATOM   1060  ND1 HIS A 195     -23.706  -0.557  -6.096  0.00  0.00      C2   N
ATOM   1061  CD2 HIS A 195     -22.169  -0.295  -4.549  0.00  0.00      C2   C
ATOM   1062  CE1 HIS A 195     -24.248   0.041  -5.027  0.00  0.00      C2   C
ATOM   1063  NE2 HIS A 195     -23.336   0.191  -4.019  0.00  0.00      C2   N
ATOM   1064  H   HIS A 195     -21.368  -3.454  -5.295  0.00  0.00      C2   H
ATOM   1065  HA  HIS A 195     -22.563  -2.641  -7.884  0.00  0.00      C2   H
ATOM   1066  HB3 HIS A 195     -21.365  -0.752  -7.837  0.00  0.00      C2   H
ATOM   1067  HB2 HIS A 195     -20.359  -1.196  -6.475  0.00  0.00      C2   H
ATOM   1068  HD2 HIS A 195     -21.216  -0.179  -4.054  0.00  0.00      C2   H
ATOM   1069  HE1 HIS A 195     -25.287   0.336  -5.039  0.00  0.00      C2   H
ATOM   1070  HD1 HIS A 195     -24.236  -0.806  -6.920  0.00  0.00      C2   H
ATOM   1071  N   PHE A 196     -20.701  -3.933  -9.091  0.00  0.00      C2   N
ATOM   1072  CA  PHE A 196     -19.702  -4.338 -10.094  0.00  0.00      C2   C
ATOM   1073  C   PHE A 196     -19.321  -3.138 -10.929  0.00  0.00      C2   C
ATOM   1074  O   PHE A 196     -20.257  -2.521 -11.535  0.00  0.00      C2   O
ATOM   1075  CB  PHE A 196     -20.252  -5.498 -10.956  0.00  0.00      C2   C
ATOM   1076  CG  PHE A 196     -20.629  -6.709 -10.173  0.00  0.00      C2   C
ATOM   1077  CD1 PHE A 196     -21.897  -7.079  -9.915  0.00  0.00      C2   C
ATOM   1078  CD2 PHE A 196     -19.588  -7.357  -9.415  0.00  0.00      C2   C
ATOM   1079  CE1 PHE A 196     -22.161  -8.013  -8.931  0.00  0.00      C2   C
ATOM   1080  CE2 PHE A 196     -19.850  -8.262  -8.435  0.00  0.00      C2   C
ATOM   1081  CZ  PHE A 196     -21.153  -8.629  -8.209  0.00  0.00      C2   C
ATOM   1082  H   PHE A 196     -21.539  -3.667  -9.588  0.00  0.00      C2   H
ATOM   1083  HA  PHE A 196     -18.812  -4.759  -9.628  0.00  0.00      C2   H
ATOM   1084  HB3 PHE A 196     -19.347  -5.749 -11.510  0.00  0.00      C2   H
ATOM   1085  HB2 PHE A 196     -21.061  -5.180 -11.613  0.00  0.00      C2   H
ATOM   1086  HD1 PHE A 196     -22.769  -6.621 -10.357  0.00  0.00      C2   H
ATOM   1087  HD2 PHE A 196     -18.547  -7.079  -9.495  0.00  0.00      C2   H
ATOM   1088  HE1 PHE A 196     -23.173  -8.233  -8.624  0.00  0.00      C2   H
ATOM   1089  HE2 PHE A 196     -19.010  -8.634  -7.867  0.00  0.00      C2   H
ATOM   1090  HZ  PHE A 196     -21.396  -9.282  -7.384  0.00  0.00      C2   H
ATOM   1091  N   LYS A 197     -18.031  -2.812 -11.009  0.00  0.00      C2   N
ATOM   1092  CA  LYS A 197     -17.427  -1.659 -11.642  0.00  0.00      C2   C
ATOM   1093  C   LYS A 197     -16.461  -2.328 -12.680  0.00  0.00      C2   C
ATOM   1094  O   LYS A 197     -15.345  -2.773 -12.330  0.00  0.00      C2   O
ATOM   1095  CB  LYS A 197     -16.697  -0.803 -10.574  0.00  0.00      C2   C
ATOM   1096  CG  LYS A 197     -17.592  -0.071  -9.539  0.00  0.00      C2   C
ATOM   1097  CD  LYS A 197     -18.433   0.988 -10.200  0.00  0.00      C2   C
ATOM   1098  CE  LYS A 197     -18.589   2.317  -9.561  0.00  0.00      C2   C
ATOM   1099  NZ  LYS A 197     -17.381   3.144  -9.553  0.00  0.00      C2   N
ATOM   1100  H   LYS A 197     -17.416  -3.460 -10.537  0.00  0.00      C2   H
ATOM   1101  HA  LYS A 197     -18.179  -1.117 -12.215  0.00  0.00      C2   H
ATOM   1102  HB3 LYS A 197     -16.118   0.005 -11.022  0.00  0.00      C2   H
ATOM   1103  HB2 LYS A 197     -16.032  -1.476 -10.033  0.00  0.00      C2   H
ATOM   1104  HG3 LYS A 197     -16.914   0.367  -8.807  0.00  0.00      C2   H
ATOM   1105  HG2 LYS A 197     -18.155  -0.799  -8.955  0.00  0.00      C2   H
ATOM   1106  HD3 LYS A 197     -19.428   0.545 -10.155  0.00  0.00      C2   H
ATOM   1107  HD2 LYS A 197     -18.150   1.094 -11.247  0.00  0.00      C2   H
ATOM   1108  HE3 LYS A 197     -18.905   2.164  -8.529  0.00  0.00      C2   H
ATOM   1109  HE2 LYS A 197     -19.392   2.843 -10.077  0.00  0.00      C2   H
ATOM   1110  HZ1 LYS A 197     -17.608   4.101  -9.320  0.00  0.00      C2   H
ATOM   1111  HZ2 LYS A 197     -16.655   2.827  -8.928  0.00  0.00      C2   H
ATOM   1112  HZ3 LYS A 197     -17.068   3.177 -10.513  0.00  0.00      C2   H
ATOM   1113  N   MET A 198     -17.019  -2.479 -13.859  0.00  0.00      C2   N
ATOM   1114  CA  MET A 198     -16.492  -3.310 -14.962  0.00  0.00      C2   C
ATOM   1115  C   MET A 198     -15.662  -2.437 -15.881  0.00  0.00      C2   C
ATOM   1116  O   MET A 198     -16.147  -1.808 -16.837  0.00  0.00      C2   O
ATOM   1117  CB  MET A 198     -17.763  -3.914 -15.714  0.00  0.00      C2   C
ATOM   1118  CG  MET A 198     -18.315  -5.181 -15.105  0.00  0.00      C2   C
ATOM   1119  SD  MET A 198     -19.332  -6.103 -16.313  0.00  0.00      C2   S
ATOM   1120  CE  MET A 198     -20.875  -5.127 -16.508  0.00  0.00      C2   C
ATOM   1121  H   MET A 198     -17.886  -2.053 -14.151  0.00  0.00      C2   H
ATOM   1122  HA  MET A 198     -15.849  -4.139 -14.668  0.00  0.00      C2   H
ATOM   1123  HB3 MET A 198     -17.417  -4.122 -16.727  0.00  0.00      C2   H
ATOM   1124  HB2 MET A 198     -18.618  -3.257 -15.873  0.00  0.00      C2   H
ATOM   1125  HG3 MET A 198     -18.826  -4.988 -14.162  0.00  0.00      C2   H
ATOM   1126  HG2 MET A 198     -17.510  -5.822 -14.745  0.00  0.00      C2   H
ATOM   1127  HE1 MET A 198     -21.391  -4.952 -15.564  0.00  0.00      C2   H
ATOM   1128  HE2 MET A 198     -20.538  -4.127 -16.780  0.00  0.00      C2   H
ATOM   1129  HE3 MET A 198     -21.608  -5.543 -17.200  0.00  0.00      C2   H
ATOM   1130  N   PHE A 199     -14.394  -2.382 -15.576  0.00  0.00      C2   N
ATOM   1131  CA  PHE A 199     -13.499  -1.494 -16.267  0.00  0.00      C2   C
ATOM   1132  C   PHE A 199     -12.923  -2.161 -17.512  0.00  0.00      C2   C
ATOM   1133  O   PHE A 199     -12.001  -2.985 -17.367  0.00  0.00      C2   O
ATOM   1134  CB  PHE A 199     -12.366  -1.116 -15.188  0.00  0.00      C2   C
ATOM   1135  CG  PHE A 199     -12.680  -0.167 -14.043  0.00  0.00      C2   C
ATOM   1136  CD1 PHE A 199     -12.802   1.171 -14.334  0.00  0.00      C2   C
ATOM   1137  CD2 PHE A 199     -12.978  -0.689 -12.784  0.00  0.00      C2   C
ATOM   1138  CE1 PHE A 199     -13.233   2.059 -13.388  0.00  0.00      C2   C
ATOM   1139  CE2 PHE A 199     -13.336   0.213 -11.759  0.00  0.00      C2   C
ATOM   1140  CZ  PHE A 199     -13.508   1.532 -12.119  0.00  0.00      C2   C
ATOM   1141  H   PHE A 199     -14.041  -2.963 -14.829  0.00  0.00      C2   H
ATOM   1142  HA  PHE A 199     -13.969  -0.549 -16.539  0.00  0.00      C2   H
ATOM   1143  HB3 PHE A 199     -11.554  -0.753 -15.818  0.00  0.00      C2   H
ATOM   1144  HB2 PHE A 199     -12.058  -2.047 -14.711  0.00  0.00      C2   H
ATOM   1145  HD1 PHE A 199     -12.598   1.512 -15.338  0.00  0.00      C2   H
ATOM   1146  HD2 PHE A 199     -13.112  -1.759 -12.723  0.00  0.00      C2   H
ATOM   1147  HE1 PHE A 199     -13.179   3.107 -13.643  0.00  0.00      C2   H
ATOM   1148  HE2 PHE A 199     -13.717  -0.153 -10.817  0.00  0.00      C2   H
ATOM   1149  HZ  PHE A 199     -13.878   2.283 -11.437  0.00  0.00      C2   H
ATOM   1150  N   ASP A 200     -13.511  -1.779 -18.673  0.00  0.00      C2   N
ATOM   1151  CA  ASP A 200     -13.153  -2.212 -20.052  0.00  0.00      C2   C
ATOM   1152  C   ASP A 200     -11.999  -1.220 -20.487  0.00  0.00      C2   C
ATOM   1153  O   ASP A 200     -12.385  -0.227 -20.991  0.00  0.00      C2   O
ATOM   1154  CB  ASP A 200     -14.367  -2.182 -21.004  0.00  0.00      C2   C
ATOM   1155  CG  ASP A 200     -14.007  -2.501 -22.502  0.00  0.00      C2   C
ATOM   1156  OD1 ASP A 200     -12.835  -2.801 -22.887  0.00  0.00      C2   O
ATOM   1157  OD2 ASP A 200     -14.954  -2.463 -23.285  0.00  0.00      C2   O
ATOM   1158  H   ASP A 200     -14.161  -1.008 -18.612  0.00  0.00      C2   H
ATOM   1159  HA  ASP A 200     -12.689  -3.193 -19.950  0.00  0.00      C2   H
ATOM   1160  HB3 ASP A 200     -14.856  -1.221 -20.842  0.00  0.00      C2   H
ATOM   1161  HB2 ASP A 200     -15.060  -2.952 -20.664  0.00  0.00      C2   H
ATOM   1162  N   VAL A 201     -10.697  -1.605 -20.315  0.00  0.00      C2   N
ATOM   1163  CA  VAL A 201      -9.548  -0.918 -20.961  0.00  0.00      C2   C
ATOM   1164  C   VAL A 201      -9.601  -0.964 -22.491  0.00  0.00      C2   C
ATOM   1165  O   VAL A 201      -9.956  -1.924 -23.103  0.00  0.00      C2   O
ATOM   1166  CB  VAL A 201      -8.104  -1.456 -20.559  0.00  0.00      C2   C
ATOM   1167  CG1 VAL A 201      -7.874  -1.243 -19.080  0.00  0.00      C2   C
ATOM   1168  CG2 VAL A 201      -7.897  -3.015 -20.828  0.00  0.00      C2   C
ATOM   1169  H   VAL A 201     -10.509  -2.572 -20.090  0.00  0.00      C2   H
ATOM   1170  HA  VAL A 201      -9.731   0.137 -20.754  0.00  0.00      C2   H
ATOM   1171  HB  VAL A 201      -7.400  -0.924 -21.199  0.00  0.00      C2   H
ATOM   1172 HG11 VAL A 201      -6.812  -1.295 -18.843  0.00  0.00      C2   H
ATOM   1173 HG12 VAL A 201      -8.275  -0.287 -18.742  0.00  0.00      C2   H
ATOM   1174 HG13 VAL A 201      -8.527  -1.896 -18.501  0.00  0.00      C2   H
ATOM   1175 HG21 VAL A 201      -7.648  -3.188 -21.875  0.00  0.00      C2   H
ATOM   1176 HG22 VAL A 201      -7.054  -3.411 -20.261  0.00  0.00      C2   H
ATOM   1177 HG23 VAL A 201      -8.729  -3.630 -20.485  0.00  0.00      C2   H
ATOM   1178  N   GLY A 202      -9.212   0.137 -23.093  0.00  0.00      C2   N
ATOM   1179  CA  GLY A 202      -9.109   0.398 -24.520  0.00  0.00      C2   C
ATOM   1180  C   GLY A 202      -7.630   0.060 -24.852  0.00  0.00      C2   C
ATOM   1181  O   GLY A 202      -6.825  -0.307 -23.995  0.00  0.00      C2   O
ATOM   1182  H   GLY A 202      -8.843   0.891 -22.530  0.00  0.00      C2   H
ATOM   1183  HA3 GLY A 202      -9.381   1.426 -24.759  0.00  0.00      C2   H
ATOM   1184  HA2 GLY A 202      -9.661  -0.347 -25.093  0.00  0.00      C2   H
ATOM   1185  N   GLY A 203      -7.253   0.143 -26.164  0.00  0.00      C2   N
ATOM   1186  CA  GLY A 203      -5.975  -0.017 -26.723  0.00  0.00      C2   C
ATOM   1187  C   GLY A 203      -5.134   1.218 -26.449  0.00  0.00      C2   C
ATOM   1188  O   GLY A 203      -5.624   2.379 -26.655  0.00  0.00      C2   O
ATOM   1189  H   GLY A 203      -7.866   0.399 -26.925  0.00  0.00      C2   H
ATOM   1190  HA  GLY A 203      -5.515  -0.906 -26.290  0.00  0.00      C2   H
ATOM   1191  HA3 GLY A 203      -5.995  -0.230 -27.791  0.00  0.00      C2   H
ATOM   1192  N   GLN A 204      -3.883   0.987 -26.035  0.00  0.00      C2   N
ATOM   1193  CA  GLN A 204      -2.885   2.017 -25.572  0.00  0.00      C2   C
ATOM   1194  C   GLN A 204      -1.650   2.249 -26.499  0.00  0.00      C2   C
ATOM   1195  O   GLN A 204      -0.932   3.251 -26.284  0.00  0.00      C2   O
ATOM   1196  CB  GLN A 204      -2.417   1.809 -24.099  0.00  0.00      C2   C
ATOM   1197  CG  GLN A 204      -3.596   1.940 -23.121  0.00  0.00      C2   C
ATOM   1198  CD  GLN A 204      -4.366   3.258 -23.034  0.00  0.00      C2   C
ATOM   1199  OE1 GLN A 204      -4.210   4.008 -22.125  0.00  0.00      C2   O
ATOM   1200  NE2 GLN A 204      -5.229   3.584 -24.005  0.00  0.00      C2   N
ATOM   1201  H   GLN A 204      -3.692   0.029 -25.777  0.00  0.00      C2   H
ATOM   1202  HA  GLN A 204      -3.414   2.969 -25.612  0.00  0.00      C2   H
ATOM   1203  HB3 GLN A 204      -1.636   2.508 -23.799  0.00  0.00      C2   H
ATOM   1204  HB2 GLN A 204      -1.773   0.940 -23.961  0.00  0.00      C2   H
ATOM   1205  HG3 GLN A 204      -3.213   1.779 -22.114  0.00  0.00      C2   H
ATOM   1206  HG2 GLN A 204      -4.422   1.229 -23.139  0.00  0.00      C2   H
ATOM   1207 HE22 GLN A 204      -5.544   4.520 -24.218  0.00  0.00      C2   H
ATOM   1208 HE21 GLN A 204      -5.385   2.947 -24.774  0.00  0.00      C2   H
ATOM   1209  N   ARG A 205      -1.357   1.342 -27.506  0.00  0.00      C2   N
ATOM   1210  CA  ARG A 205      -0.190   1.472 -28.407  0.00  0.00      C2   C
ATOM   1211  C   ARG A 205       1.099   1.369 -27.552  0.00  0.00      C2   C
ATOM   1212  O   ARG A 205       2.145   1.988 -27.966  0.00  0.00      C2   O
ATOM   1213  CB  ARG A 205      -0.226   2.748 -29.295  0.00  0.00      C2   C
ATOM   1214  CG  ARG A 205      -1.541   2.989 -30.110  0.00  0.00      C2   C
ATOM   1215  CD  ARG A 205      -1.600   2.394 -31.589  0.00  0.00      C2   C
ATOM   1216  NE  ARG A 205      -1.410   0.987 -31.587  0.00  0.00      C2   N
ATOM   1217  CZ  ARG A 205      -2.105   0.063 -30.929  0.00  0.00      C2   C
ATOM   1218  NH1 ARG A 205      -3.241   0.438 -30.384  0.00  0.00      C2   N
ATOM   1219  NH2 ARG A 205      -1.562  -1.125 -30.831  0.00  0.00      C2   N
ATOM   1220  H   ARG A 205      -1.852   0.476 -27.662  0.00  0.00      C2   H
ATOM   1221  HA  ARG A 205      -0.154   0.602 -29.063  0.00  0.00      C2   H
ATOM   1222  HB3 ARG A 205       0.656   2.690 -29.933  0.00  0.00      C2   H
ATOM   1223  HB2 ARG A 205       0.062   3.563 -28.630  0.00  0.00      C2   H
ATOM   1224  HG3 ARG A 205      -1.494   4.027 -30.438  0.00  0.00      C2   H
ATOM   1225  HG2 ARG A 205      -2.431   2.891 -29.489  0.00  0.00      C2   H
ATOM   1226  HD3 ARG A 205      -1.014   3.024 -32.258  0.00  0.00      C2   H
ATOM   1227  HD2 ARG A 205      -2.612   2.558 -31.958  0.00  0.00      C2   H
ATOM   1228  HE  ARG A 205      -0.634   0.730 -32.180  0.00  0.00      C2   H
ATOM   1229 HH12 ARG A 205      -3.799  -0.314 -30.004  0.00  0.00      C2   H
ATOM   1230 HH11 ARG A 205      -3.579   1.373 -30.207  0.00  0.00      C2   H
ATOM   1231 HH22 ARG A 205      -2.231  -1.789 -30.470  0.00  0.00      C2   H
ATOM   1232 HH21 ARG A 205      -0.631  -1.275 -31.193  0.00  0.00      C2   H
ATOM   1233  N   SER A 206       1.119   0.590 -26.475  0.00  0.00      C2   N
ATOM   1234  CA  SER A 206       2.235   0.477 -25.576  0.00  0.00      C2   C
ATOM   1235  C   SER A 206       2.107  -0.802 -24.800  0.00  0.00      C2   C
ATOM   1236  O   SER A 206       0.912  -1.188 -24.529  0.00  0.00      C2   O
ATOM   1237  CB  SER A 206       2.286   1.756 -24.683  0.00  0.00      C2   C
ATOM   1238  OG  SER A 206       3.370   1.924 -23.744  0.00  0.00      C2   O
ATOM   1239  H   SER A 206       0.268   0.197 -26.099  0.00  0.00      C2   H
ATOM   1240  HA  SER A 206       3.120   0.354 -26.199  0.00  0.00      C2   H
ATOM   1241  HB3 SER A 206       1.446   1.717 -23.990  0.00  0.00      C2   H
ATOM   1242  HB2 SER A 206       2.222   2.646 -25.309  0.00  0.00      C2   H
ATOM   1243  HG  SER A 206       3.238   2.779 -23.329  0.00  0.00      C2   H
ATOM   1244  N   GLU A 207       3.229  -1.444 -24.518  0.00  0.00      C2   N
ATOM   1245  CA  GLU A 207       3.312  -2.701 -23.839  0.00  0.00      C2   C
ATOM   1246  C   GLU A 207       2.799  -2.729 -22.394  0.00  0.00      C2   C
ATOM   1247  O   GLU A 207       2.894  -1.745 -21.675  0.00  0.00      C2   O
ATOM   1248  CB  GLU A 207       4.751  -3.136 -23.706  0.00  0.00      C2   C
ATOM   1249  CG  GLU A 207       5.668  -3.102 -24.971  0.00  0.00      C2   C
ATOM   1250  CD  GLU A 207       7.105  -3.625 -24.687  0.00  0.00      C2   C
ATOM   1251  OE1 GLU A 207       7.408  -4.080 -23.567  0.00  0.00      C2   O
ATOM   1252  OE2 GLU A 207       7.813  -3.613 -25.660  0.00  0.00      C2   O
ATOM   1253  H   GLU A 207       4.065  -0.905 -24.692  0.00  0.00      C2   H
ATOM   1254  HA  GLU A 207       2.797  -3.381 -24.518  0.00  0.00      C2   H
ATOM   1255  HB3 GLU A 207       4.698  -4.133 -23.268  0.00  0.00      C2   H
ATOM   1256  HB2 GLU A 207       5.291  -2.518 -22.988  0.00  0.00      C2   H
ATOM   1257  HG3 GLU A 207       5.645  -2.169 -25.533  0.00  0.00      C2   H
ATOM   1258  HG2 GLU A 207       5.225  -3.808 -25.674  0.00  0.00      C2   H
ATOM   1259  N   ARG A 208       1.978  -3.799 -22.107  0.00  0.00      C2   N
ATOM   1260  CA  ARG A 208       1.105  -3.918 -20.945  0.00  0.00      C2   C
ATOM   1261  C   ARG A 208       1.786  -3.596 -19.562  0.00  0.00      C2   C
ATOM   1262  O   ARG A 208       1.148  -2.933 -18.769  0.00  0.00      C2   O
ATOM   1263  CB  ARG A 208       0.475  -5.330 -20.953  0.00  0.00      C2   C
ATOM   1264  CG  ARG A 208      -0.683  -5.589 -19.989  0.00  0.00      C2   C
ATOM   1265  CD  ARG A 208      -1.136  -7.050 -20.072  0.00  0.00      C2   C
ATOM   1266  NE  ARG A 208      -0.088  -7.830 -19.389  0.00  0.00      C2   N
ATOM   1267  CZ  ARG A 208      -0.161  -9.113 -19.103  0.00  0.00      C2   C
ATOM   1268  NH1 ARG A 208      -1.171  -9.955 -19.495  0.00  0.00      C2   N
ATOM   1269  NH2 ARG A 208       0.815  -9.690 -18.358  0.00  0.00      C2   N
ATOM   1270  H   ARG A 208       1.966  -4.552 -22.781  0.00  0.00      C2   H
ATOM   1271  HA  ARG A 208       0.348  -3.146 -21.085  0.00  0.00      C2   H
ATOM   1272  HB3 ARG A 208       1.309  -6.014 -20.798  0.00  0.00      C2   H
ATOM   1273  HB2 ARG A 208       0.044  -5.590 -21.920  0.00  0.00      C2   H
ATOM   1274  HG3 ARG A 208      -1.496  -4.872 -20.111  0.00  0.00      C2   H
ATOM   1275  HG2 ARG A 208      -0.214  -5.299 -19.049  0.00  0.00      C2   H
ATOM   1276  HD3 ARG A 208      -1.186  -7.506 -21.061  0.00  0.00      C2   H
ATOM   1277  HD2 ARG A 208      -2.129  -7.073 -19.622  0.00  0.00      C2   H
ATOM   1278  HE  ARG A 208       0.600  -7.342 -18.835  0.00  0.00      C2   H
ATOM   1279 HH12 ARG A 208      -1.264 -10.825 -18.991  0.00  0.00      C2   H
ATOM   1280 HH11 ARG A 208      -2.000  -9.714 -20.019  0.00  0.00      C2   H
ATOM   1281 HH22 ARG A 208       1.116 -10.653 -18.301  0.00  0.00      C2   H
ATOM   1282 HH21 ARG A 208       1.517  -9.090 -17.951  0.00  0.00      C2   H
ATOM   1283  N   LYS A 209       3.036  -3.999 -19.312  0.00  0.00      C2   N
ATOM   1284  CA  LYS A 209       3.871  -3.774 -18.124  0.00  0.00      C2   C
ATOM   1285  C   LYS A 209       4.404  -2.340 -17.988  0.00  0.00      C2   C
ATOM   1286  O   LYS A 209       5.022  -1.970 -16.990  0.00  0.00      C2   O
ATOM   1287  CB  LYS A 209       5.038  -4.761 -18.237  0.00  0.00      C2   C
ATOM   1288  CG  LYS A 209       6.146  -4.475 -19.283  0.00  0.00      C2   C
ATOM   1289  CD  LYS A 209       7.250  -5.501 -19.291  0.00  0.00      C2   C
ATOM   1290  CE  LYS A 209       8.314  -5.400 -20.404  0.00  0.00      C2   C
ATOM   1291  NZ  LYS A 209       8.411  -4.124 -21.133  0.00  0.00      C2   N
ATOM   1292  H   LYS A 209       3.527  -4.438 -20.077  0.00  0.00      C2   H
ATOM   1293  HA  LYS A 209       3.336  -4.075 -17.223  0.00  0.00      C2   H
ATOM   1294  HB3 LYS A 209       4.777  -5.814 -18.335  0.00  0.00      C2   H
ATOM   1295  HB2 LYS A 209       5.714  -4.661 -17.387  0.00  0.00      C2   H
ATOM   1296  HG3 LYS A 209       6.517  -3.506 -18.949  0.00  0.00      C2   H
ATOM   1297  HG2 LYS A 209       5.757  -4.391 -20.298  0.00  0.00      C2   H
ATOM   1298  HD3 LYS A 209       6.804  -6.493 -19.369  0.00  0.00      C2   H
ATOM   1299  HD2 LYS A 209       7.669  -5.564 -18.287  0.00  0.00      C2   H
ATOM   1300  HE3 LYS A 209       8.120  -6.264 -21.040  0.00  0.00      C2   H
ATOM   1301  HE2 LYS A 209       9.272  -5.654 -19.951  0.00  0.00      C2   H
ATOM   1302  HZ1 LYS A 209       7.812  -4.103 -21.946  0.00  0.00      C2   H
ATOM   1303  HZ2 LYS A 209       8.189  -3.257 -20.665  0.00  0.00      C2   H
ATOM   1304  HZ3 LYS A 209       9.349  -4.053 -21.503  0.00  0.00      C2   H
ATOM   1305  N   LYS A 210       4.014  -1.521 -18.955  0.00  0.00      C2   N
ATOM   1306  CA  LYS A 210       4.292  -0.086 -18.855  0.00  0.00      C2   C
ATOM   1307  C   LYS A 210       3.146   0.691 -18.154  0.00  0.00      C2   C
ATOM   1308  O   LYS A 210       3.315   1.819 -17.741  0.00  0.00      C2   O
ATOM   1309  CB  LYS A 210       4.643   0.632 -20.155  0.00  0.00      C2   C
ATOM   1310  CG  LYS A 210       5.854   0.103 -20.855  0.00  0.00      C2   C
ATOM   1311  CD  LYS A 210       6.061   0.562 -22.301  0.00  0.00      C2   C
ATOM   1312  CE  LYS A 210       6.345   2.004 -22.508  0.00  0.00      C2   C
ATOM   1313  NZ  LYS A 210       6.656   2.370 -23.846  0.00  0.00      C2   N
ATOM   1314  H   LYS A 210       3.318  -1.774 -19.641  0.00  0.00      C2   H
ATOM   1315  HA  LYS A 210       5.059   0.007 -18.087  0.00  0.00      C2   H
ATOM   1316  HB3 LYS A 210       4.780   1.703 -20.009  0.00  0.00      C2   H
ATOM   1317  HB2 LYS A 210       3.742   0.459 -20.743  0.00  0.00      C2   H
ATOM   1318  HG3 LYS A 210       5.768  -0.983 -20.853  0.00  0.00      C2   H
ATOM   1319  HG2 LYS A 210       6.750   0.380 -20.298  0.00  0.00      C2   H
ATOM   1320  HD3 LYS A 210       5.082   0.330 -22.720  0.00  0.00      C2   H
ATOM   1321  HD2 LYS A 210       6.718  -0.040 -22.929  0.00  0.00      C2   H
ATOM   1322  HE3 LYS A 210       7.247   2.352 -22.006  0.00  0.00      C2   H
ATOM   1323  HE2 LYS A 210       5.586   2.670 -22.097  0.00  0.00      C2   H
ATOM   1324  HZ1 LYS A 210       6.526   3.371 -23.854  0.00  0.00      C2   H
ATOM   1325  HZ2 LYS A 210       7.603   2.114 -24.090  0.00  0.00      C2   H
ATOM   1326  HZ3 LYS A 210       6.016   1.825 -24.406  0.00  0.00      C2   H
ATOM   1327  N   TRP A 211       2.007   0.007 -17.997  0.00  0.00      C2   N
ATOM   1328  CA  TRP A 211       0.807   0.692 -17.541  0.00  0.00      C2   C
ATOM   1329  C   TRP A 211      -0.133  -0.186 -16.610  0.00  0.00      C2   C
ATOM   1330  O   TRP A 211      -1.086   0.341 -16.027  0.00  0.00      C2   O
ATOM   1331  CB  TRP A 211       0.005   1.308 -18.700  0.00  0.00      C2   C
ATOM   1332  CG  TRP A 211      -0.365   0.344 -19.768  0.00  0.00      C2   C
ATOM   1333  CD1 TRP A 211       0.414   0.148 -20.877  0.00  0.00      C2   C
ATOM   1334  CD2 TRP A 211      -1.586  -0.449 -19.958  0.00  0.00      C2   C
ATOM   1335  NE1 TRP A 211      -0.319  -0.585 -21.799  0.00  0.00      C2   N
ATOM   1336  CE2 TRP A 211      -1.520  -1.030 -21.246  0.00  0.00      C2   C
ATOM   1337  CE3 TRP A 211      -2.697  -0.761 -19.150  0.00  0.00      C2   C
ATOM   1338  CZ2 TRP A 211      -2.520  -1.866 -21.735  0.00  0.00      C2   C
ATOM   1339  CZ3 TRP A 211      -3.787  -1.517 -19.623  0.00  0.00      C2   C
ATOM   1340  CH2 TRP A 211      -3.646  -2.083 -20.937  0.00  0.00      C2   C
ATOM   1341  H   TRP A 211       1.919  -0.895 -18.444  0.00  0.00      C2   H
ATOM   1342  HA  TRP A 211       1.048   1.511 -16.863  0.00  0.00      C2   H
ATOM   1343  HB3 TRP A 211       0.496   2.112 -19.248  0.00  0.00      C2   H
ATOM   1344  HB2 TRP A 211      -0.960   1.724 -18.409  0.00  0.00      C2   H
ATOM   1345  HD1 TRP A 211       1.391   0.566 -21.069  0.00  0.00      C2   H
ATOM   1346  HE1 TRP A 211       0.097  -0.912 -22.659  0.00  0.00      C2   H
ATOM   1347  HE3 TRP A 211      -2.621  -0.486 -18.109  0.00  0.00      C2   H
ATOM   1348  HZ2 TRP A 211      -2.379  -2.392 -22.668  0.00  0.00      C2   H
ATOM   1349  HZ3 TRP A 211      -4.540  -1.856 -18.928  0.00  0.00      C2   H
ATOM   1350  HH2 TRP A 211      -4.464  -2.742 -21.187  0.00  0.00      C2   H
ATOM   1351  N   ILE A 212       0.005  -1.534 -16.578  0.00  0.00      C2   N
ATOM   1352  CA  ILE A 212      -0.979  -2.441 -15.936  0.00  0.00      C2   C
ATOM   1353  C   ILE A 212      -0.769  -2.383 -14.384  0.00  0.00      C2   C
ATOM   1354  O   ILE A 212      -1.607  -2.875 -13.635  0.00  0.00      C2   O
ATOM   1355  CB  ILE A 212      -0.877  -3.961 -16.424  0.00  0.00      C2   C
ATOM   1356  CG1 ILE A 212      -2.021  -4.862 -16.127  0.00  0.00      C2   C
ATOM   1357  CG2 ILE A 212       0.533  -4.620 -16.040  0.00  0.00      C2   C
ATOM   1358  CD1 ILE A 212      -3.317  -4.440 -16.876  0.00  0.00      C2   C
ATOM   1359  H   ILE A 212       0.532  -1.946 -17.335  0.00  0.00      C2   H
ATOM   1360  HA  ILE A 212      -2.002  -2.097 -16.088  0.00  0.00      C2   H
ATOM   1361  HB  ILE A 212      -0.709  -3.874 -17.498  0.00  0.00      C2   H
ATOM   1362 HG13 ILE A 212      -2.032  -4.983 -15.044  0.00  0.00      C2   H
ATOM   1363 HG12 ILE A 212      -1.782  -5.841 -16.543  0.00  0.00      C2   H
ATOM   1364 HG21 ILE A 212       1.302  -3.937 -16.400  0.00  0.00      C2   H
ATOM   1365 HG22 ILE A 212       0.669  -4.810 -14.975  0.00  0.00      C2   H
ATOM   1366 HG23 ILE A 212       0.666  -5.548 -16.597  0.00  0.00      C2   H
ATOM   1367 HD11 ILE A 212      -3.012  -4.157 -17.883  0.00  0.00      C2   H
ATOM   1368 HD12 ILE A 212      -3.910  -5.355 -16.891  0.00  0.00      C2   H
ATOM   1369 HD13 ILE A 212      -3.890  -3.649 -16.392  0.00  0.00      C2   H
ATOM   1370  N   HIE A 213       0.291  -1.751 -13.861  0.00  0.00      C2   N
ATOM   1371  CA  HIE A 213       0.555  -1.374 -12.458  0.00  0.00      C2   C
ATOM   1372  C   HIE A 213      -0.519  -0.395 -11.881  0.00  0.00      C2   C
ATOM   1373  O   HIE A 213      -0.708  -0.300 -10.670  0.00  0.00      C2   O
ATOM   1374  CB  HIE A 213       2.001  -0.781 -12.371  0.00  0.00      C2   C
ATOM   1375  CG  HIE A 213       2.187   0.555 -13.044  0.00  0.00      C2   C
ATOM   1376  ND1 HIE A 213       2.377   0.651 -14.432  0.00  0.00      C2   N
ATOM   1377  CD2 HIE A 213       2.018   1.767 -12.448  0.00  0.00      C2   C
ATOM   1378  CE1 HIE A 213       2.283   1.949 -14.645  0.00  0.00      C2   C
ATOM   1379  NE2 HIE A 213       2.006   2.605 -13.547  0.00  0.00      C2   N
ATOM   1380  H   HIE A 213       0.744  -1.344 -14.667  0.00  0.00      C2   H
ATOM   1381  HA  HIE A 213       0.517  -2.340 -11.954  0.00  0.00      C2   H
ATOM   1382  HB3 HIE A 213       2.652  -1.523 -12.832  0.00  0.00      C2   H
ATOM   1383  HB2 HIE A 213       2.336  -0.755 -11.334  0.00  0.00      C2   H
ATOM   1384  HD2 HIE A 213       1.800   2.030 -11.423  0.00  0.00      C2   H
ATOM   1385  HE1 HIE A 213       2.478   2.439 -15.588  0.00  0.00      C2   H
ATOM   1386  HE2 HIE A 213       1.803   3.594 -13.565  0.00  0.00      C2   H
ATOM   1387  N   CYS A 214      -1.305   0.206 -12.813  0.00  0.00      C2   N
ATOM   1388  CA  CYS A 214      -2.396   1.134 -12.457  0.00  0.00      C2   C
ATOM   1389  C   CYS A 214      -3.715   0.444 -12.059  0.00  0.00      C2   C
ATOM   1390  O   CYS A 214      -4.605   1.125 -11.449  0.00  0.00      C2   O
ATOM   1391  CB  CYS A 214      -2.677   2.086 -13.657  0.00  0.00      C2   C
ATOM   1392  SG  CYS A 214      -1.091   2.783 -14.192  0.00  0.00      C2   S
ATOM   1393  H   CYS A 214      -1.297  -0.119 -13.769  0.00  0.00      C2   H
ATOM   1394  HA  CYS A 214      -1.993   1.691 -11.612  0.00  0.00      C2   H
ATOM   1395  HB3 CYS A 214      -3.347   2.925 -13.470  0.00  0.00      C2   H
ATOM   1396  HB2 CYS A 214      -3.053   1.639 -14.578  0.00  0.00      C2   H
ATOM   1397  HG  CYS A 214      -0.199   1.789 -14.179  0.00  0.00      C2   H
ATOM   1398  N   PHE A 215      -3.800  -0.855 -12.207  0.00  0.00      C2   N
ATOM   1399  CA  PHE A 215      -4.871  -1.750 -11.722  0.00  0.00      C2   C
ATOM   1400  C   PHE A 215      -4.563  -2.459 -10.408  0.00  0.00      C2   C
ATOM   1401  O   PHE A 215      -5.316  -3.269  -9.986  0.00  0.00      C2   O
ATOM   1402  CB  PHE A 215      -5.231  -2.620 -12.848  0.00  0.00      C2   C
ATOM   1403  CG  PHE A 215      -5.920  -1.809 -13.896  0.00  0.00      C2   C
ATOM   1404  CD1 PHE A 215      -7.180  -1.290 -13.668  0.00  0.00      C2   C
ATOM   1405  CD2 PHE A 215      -5.291  -1.566 -15.112  0.00  0.00      C2   C
ATOM   1406  CE1 PHE A 215      -7.767  -0.500 -14.671  0.00  0.00      C2   C
ATOM   1407  CE2 PHE A 215      -5.874  -0.826 -16.126  0.00  0.00      C2   C
ATOM   1408  CZ  PHE A 215      -7.108  -0.276 -15.891  0.00  0.00      C2   C
ATOM   1409  H   PHE A 215      -3.193  -1.440 -12.764  0.00  0.00      C2   H
ATOM   1410  HA  PHE A 215      -5.727  -1.112 -11.504  0.00  0.00      C2   H
ATOM   1411  HB3 PHE A 215      -5.860  -3.427 -12.472  0.00  0.00      C2   H
ATOM   1412  HB2 PHE A 215      -4.314  -3.135 -13.133  0.00  0.00      C2   H
ATOM   1413  HD1 PHE A 215      -7.674  -1.493 -12.729  0.00  0.00      C2   H
ATOM   1414  HD2 PHE A 215      -4.386  -2.117 -15.322  0.00  0.00      C2   H
ATOM   1415  HE1 PHE A 215      -8.647   0.089 -14.461  0.00  0.00      C2   H
ATOM   1416  HE2 PHE A 215      -5.383  -0.758 -17.086  0.00  0.00      C2   H
ATOM   1417  HZ  PHE A 215      -7.548   0.340 -16.661  0.00  0.00      C2   H
ATOM   1418  N   GLU A 216      -3.541  -2.051  -9.650  0.00  0.00      C2   N
ATOM   1419  CA  GLU A 216      -3.236  -2.636  -8.340  0.00  0.00      C2   C
ATOM   1420  C   GLU A 216      -4.351  -2.223  -7.376  0.00  0.00      C2   C
ATOM   1421  O   GLU A 216      -4.572  -1.017  -7.140  0.00  0.00      C2   O
ATOM   1422  CB  GLU A 216      -1.865  -2.085  -7.943  0.00  0.00      C2   C
ATOM   1423  CG  GLU A 216      -1.345  -2.791  -6.646  0.00  0.00      C2   C
ATOM   1424  CD  GLU A 216      -1.850  -2.144  -5.448  0.00  0.00      C2   C
ATOM   1425  OE1 GLU A 216      -1.759  -0.958  -5.216  0.00  0.00      C2   O
ATOM   1426  OE2 GLU A 216      -2.200  -2.968  -4.588  0.00  0.00      C2   O
ATOM   1427  H   GLU A 216      -2.948  -1.256  -9.844  0.00  0.00      C2   H
ATOM   1428  HA  GLU A 216      -3.212  -3.725  -8.383  0.00  0.00      C2   H
ATOM   1429  HB3 GLU A 216      -1.766  -0.999  -7.930  0.00  0.00      C2   H
ATOM   1430  HB2 GLU A 216      -1.209  -2.416  -8.748  0.00  0.00      C2   H
ATOM   1431  HG3 GLU A 216      -0.260  -2.707  -6.707  0.00  0.00      C2   H
ATOM   1432  HG2 GLU A 216      -1.504  -3.865  -6.740  0.00  0.00      C2   H
ATOM   1433  N   GLY A 217      -5.018  -3.197  -6.775  0.00  0.00      C2   N
ATOM   1434  CA  GLY A 217      -6.140  -2.946  -5.903  0.00  0.00      C2   C
ATOM   1435  C   GLY A 217      -7.492  -3.268  -6.505  0.00  0.00      C2   C
ATOM   1436  O   GLY A 217      -8.582  -2.896  -5.957  0.00  0.00      C2   O
ATOM   1437  H   GLY A 217      -4.728  -4.163  -6.819  0.00  0.00      C2   H
ATOM   1438  HA3 GLY A 217      -6.046  -1.949  -5.471  0.00  0.00      C2   H
ATOM   1439  HA2 GLY A 217      -6.172  -3.680  -5.098  0.00  0.00      C2   H
ATOM   1440  N   VAL A 218      -7.589  -3.942  -7.684  0.00  0.00      C2   N
ATOM   1441  CA  VAL A 218      -8.834  -4.530  -8.195  0.00  0.00      C2   C
ATOM   1442  C   VAL A 218      -9.277  -5.743  -7.350  0.00  0.00      C2   C
ATOM   1443  O   VAL A 218      -8.387  -6.444  -6.789  0.00  0.00      C2   O
ATOM   1444  CB  VAL A 218      -8.684  -5.004  -9.639  0.00  0.00      C2   C
ATOM   1445  CG1 VAL A 218      -8.662  -3.723 -10.547  0.00  0.00      C2   C
ATOM   1446  CG2 VAL A 218      -7.483  -5.955  -9.966  0.00  0.00      C2   C
ATOM   1447  H   VAL A 218      -6.763  -4.186  -8.211  0.00  0.00      C2   H
ATOM   1448  HA  VAL A 218      -9.459  -3.640  -8.113  0.00  0.00      C2   H
ATOM   1449  HB  VAL A 218      -9.575  -5.532  -9.982  0.00  0.00      C2   H
ATOM   1450 HG11 VAL A 218      -7.753  -3.130 -10.641  0.00  0.00      C2   H
ATOM   1451 HG12 VAL A 218      -8.898  -4.116 -11.536  0.00  0.00      C2   H
ATOM   1452 HG13 VAL A 218      -9.540  -3.114 -10.334  0.00  0.00      C2   H
ATOM   1453 HG21 VAL A 218      -6.597  -5.677  -9.396  0.00  0.00      C2   H
ATOM   1454 HG22 VAL A 218      -7.727  -6.985  -9.708  0.00  0.00      C2   H
ATOM   1455 HG23 VAL A 218      -7.247  -6.081 -11.023  0.00  0.00      C2   H
ATOM   1456  N   THR A 219     -10.546  -6.017  -7.373  0.00  0.00      C2   N
ATOM   1457  CA  THR A 219     -11.219  -7.037  -6.513  0.00  0.00      C2   C
ATOM   1458  C   THR A 219     -11.109  -8.502  -7.006  0.00  0.00      C2   C
ATOM   1459  O   THR A 219     -10.962  -9.472  -6.253  0.00  0.00      C2   O
ATOM   1460  CB  THR A 219     -12.732  -6.695  -6.357  0.00  0.00      C2   C
ATOM   1461  OG1 THR A 219     -12.914  -5.343  -6.179  0.00  0.00      C2   O
ATOM   1462  CG2 THR A 219     -13.537  -7.434  -5.327  0.00  0.00      C2   C
ATOM   1463  H   THR A 219     -11.210  -5.625  -8.026  0.00  0.00      C2   H
ATOM   1464  HA  THR A 219     -10.730  -6.933  -5.545  0.00  0.00      C2   H
ATOM   1465  HB  THR A 219     -13.105  -6.766  -7.379  0.00  0.00      C2   H
ATOM   1466  HG1 THR A 219     -12.465  -5.097  -5.366  0.00  0.00      C2   H
ATOM   1467 HG21 THR A 219     -13.908  -8.227  -5.977  0.00  0.00      C2   H
ATOM   1468 HG22 THR A 219     -12.875  -7.880  -4.585  0.00  0.00      C2   H
ATOM   1469 HG23 THR A 219     -14.401  -6.893  -4.940  0.00  0.00      C2   H
ATOM   1470  N   ALA A 220     -11.130  -8.561  -8.350  0.00  0.00      C2   N
ATOM   1471  CA  ALA A 220     -10.674  -9.650  -9.145  0.00  0.00      C2   C
ATOM   1472  C   ALA A 220     -10.443  -9.212 -10.583  0.00  0.00      C2   C
ATOM   1473  O   ALA A 220     -10.731  -8.064 -10.894  0.00  0.00      C2   O
ATOM   1474  CB  ALA A 220     -11.790 -10.748  -9.075  0.00  0.00      C2   C
ATOM   1475  H   ALA A 220     -11.112  -7.680  -8.843  0.00  0.00      C2   H
ATOM   1476  HA  ALA A 220      -9.734  -9.974  -8.700  0.00  0.00      C2   H
ATOM   1477  HB1 ALA A 220     -12.764 -10.266  -8.988  0.00  0.00      C2   H
ATOM   1478  HB2 ALA A 220     -11.738 -11.392  -9.953  0.00  0.00      C2   H
ATOM   1479  HB3 ALA A 220     -11.682 -11.509  -8.302  0.00  0.00      C2   H
ATOM   1480  N   ILE A 221      -9.969 -10.185 -11.459  0.00  0.00      C2   N
ATOM   1481  CA  ILE A 221      -9.801  -9.838 -12.860  0.00  0.00      C2   C
ATOM   1482  C   ILE A 221     -10.564 -10.826 -13.683  0.00  0.00      C2   C
ATOM   1483  O   ILE A 221     -10.389 -11.989 -13.430  0.00  0.00      C2   O
ATOM   1484  CB  ILE A 221      -8.363 -10.066 -13.271  0.00  0.00      C2   C
ATOM   1485  CG1 ILE A 221      -7.435  -9.037 -12.554  0.00  0.00      C2   C
ATOM   1486  CG2 ILE A 221      -8.096 -10.040 -14.766  0.00  0.00      C2   C
ATOM   1487  CD1 ILE A 221      -5.878  -9.353 -12.664  0.00  0.00      C2   C
ATOM   1488  H   ILE A 221      -9.945 -11.157 -11.186  0.00  0.00      C2   H
ATOM   1489  HA  ILE A 221     -10.148  -8.843 -13.136  0.00  0.00      C2   H
ATOM   1490  HB  ILE A 221      -8.067 -11.080 -13.006  0.00  0.00      C2   H
ATOM   1491 HG13 ILE A 221      -7.654  -9.078 -11.487  0.00  0.00      C2   H
ATOM   1492 HG12 ILE A 221      -7.791  -8.056 -12.870  0.00  0.00      C2   H
ATOM   1493 HG21 ILE A 221      -8.561 -10.931 -15.187  0.00  0.00      C2   H
ATOM   1494 HG22 ILE A 221      -8.355  -9.060 -15.166  0.00  0.00      C2   H
ATOM   1495 HG23 ILE A 221      -7.061 -10.277 -15.011  0.00  0.00      C2   H
ATOM   1496 HD11 ILE A 221      -5.300  -8.759 -11.956  0.00  0.00      C2   H
ATOM   1497 HD12 ILE A 221      -5.700 -10.378 -12.338  0.00  0.00      C2   H
ATOM   1498 HD13 ILE A 221      -5.683  -9.184 -13.722  0.00  0.00      C2   H
ATOM   1499  N   ILE A 222     -11.377 -10.327 -14.671  0.00  0.00      C2   N
ATOM   1500  CA  ILE A 222     -12.061 -11.224 -15.602  0.00  0.00      C2   C
ATOM   1501  C   ILE A 222     -11.241 -11.345 -16.851  0.00  0.00      C2   C
ATOM   1502  O   ILE A 222     -11.047 -10.404 -17.688  0.00  0.00      C2   O
ATOM   1503  CB  ILE A 222     -13.536 -10.787 -15.767  0.00  0.00      C2   C
ATOM   1504  CG1 ILE A 222     -14.345 -10.995 -14.437  0.00  0.00      C2   C
ATOM   1505  CG2 ILE A 222     -14.264 -11.429 -17.021  0.00  0.00      C2   C
ATOM   1506  CD1 ILE A 222     -15.679 -10.239 -14.355  0.00  0.00      C2   C
ATOM   1507  H   ILE A 222     -11.277  -9.355 -14.923  0.00  0.00      C2   H
ATOM   1508  HA  ILE A 222     -12.054 -12.206 -15.128  0.00  0.00      C2   H
ATOM   1509  HB  ILE A 222     -13.404  -9.706 -15.818  0.00  0.00      C2   H
ATOM   1510 HG13 ILE A 222     -13.717 -10.733 -13.586  0.00  0.00      C2   H
ATOM   1511 HG12 ILE A 222     -14.656 -12.034 -14.326  0.00  0.00      C2   H
ATOM   1512 HG21 ILE A 222     -14.203 -12.508 -16.875  0.00  0.00      C2   H
ATOM   1513 HG22 ILE A 222     -15.317 -11.157 -17.094  0.00  0.00      C2   H
ATOM   1514 HG23 ILE A 222     -13.902 -11.140 -18.007  0.00  0.00      C2   H
ATOM   1515 HD11 ILE A 222     -16.191 -10.264 -15.317  0.00  0.00      C2   H
ATOM   1516 HD12 ILE A 222     -16.385 -10.738 -13.692  0.00  0.00      C2   H
ATOM   1517 HD13 ILE A 222     -15.665  -9.176 -14.116  0.00  0.00      C2   H
ATOM   1518  N   PHE A 223     -10.595 -12.573 -16.908  0.00  0.00      C2   N
ATOM   1519  CA  PHE A 223      -9.832 -13.017 -18.013  0.00  0.00      C2   C
ATOM   1520  C   PHE A 223     -10.742 -13.689 -18.970  0.00  0.00      C2   C
ATOM   1521  O   PHE A 223     -11.391 -14.699 -18.702  0.00  0.00      C2   O
ATOM   1522  CB  PHE A 223      -8.596 -13.914 -17.659  0.00  0.00      C2   C
ATOM   1523  CG  PHE A 223      -7.426 -13.639 -18.585  0.00  0.00      C2   C
ATOM   1524  CD1 PHE A 223      -6.403 -12.716 -18.282  0.00  0.00      C2   C
ATOM   1525  CD2 PHE A 223      -7.296 -14.348 -19.809  0.00  0.00      C2   C
ATOM   1526  CE1 PHE A 223      -5.357 -12.473 -19.045  0.00  0.00      C2   C
ATOM   1527  CE2 PHE A 223      -6.144 -14.113 -20.575  0.00  0.00      C2   C
ATOM   1528  CZ  PHE A 223      -5.178 -13.180 -20.283  0.00  0.00      C2   C
ATOM   1529  H   PHE A 223     -10.970 -13.309 -16.326  0.00  0.00      C2   H
ATOM   1530  HA  PHE A 223      -9.512 -12.108 -18.522  0.00  0.00      C2   H
ATOM   1531  HB3 PHE A 223      -9.023 -14.893 -17.877  0.00  0.00      C2   H
ATOM   1532  HB2 PHE A 223      -8.321 -13.885 -16.605  0.00  0.00      C2   H
ATOM   1533  HD1 PHE A 223      -6.408 -12.304 -17.284  0.00  0.00      C2   H
ATOM   1534  HD2 PHE A 223      -8.147 -14.951 -20.089  0.00  0.00      C2   H
ATOM   1535  HE1 PHE A 223      -4.470 -11.965 -18.697  0.00  0.00      C2   H
ATOM   1536  HE2 PHE A 223      -6.059 -14.435 -21.603  0.00  0.00      C2   H
ATOM   1537  HZ  PHE A 223      -4.368 -13.041 -20.984  0.00  0.00      C2   H
ATOM   1538  N   CYS A 224     -10.836 -13.099 -20.145  0.00  0.00      C2   N
ATOM   1539  CA  CYS A 224     -11.450 -13.621 -21.312  0.00  0.00      C2   C
ATOM   1540  C   CYS A 224     -10.497 -14.645 -21.917  0.00  0.00      C2   C
ATOM   1541  O   CYS A 224      -9.393 -14.233 -22.237  0.00  0.00      C2   O
ATOM   1542  CB  CYS A 224     -11.919 -12.529 -22.275  0.00  0.00      C2   C
ATOM   1543  SG  CYS A 224     -12.860 -11.228 -21.363  0.00  0.00      C2   S
ATOM   1544  H   CYS A 224     -10.262 -12.286 -20.311  0.00  0.00      C2   H
ATOM   1545  HA  CYS A 224     -12.357 -14.149 -21.018  0.00  0.00      C2   H
ATOM   1546  HB3 CYS A 224     -12.369 -12.975 -23.163  0.00  0.00      C2   H
ATOM   1547  HB2 CYS A 224     -11.092 -11.980 -22.726  0.00  0.00      C2   H
ATOM   1548  HG  CYS A 224     -11.684 -10.801 -20.894  0.00  0.00      C2   H
ATOM   1549  N   VAL A 225     -10.905 -15.853 -22.128  0.00  0.00      C2   N
ATOM   1550  CA  VAL A 225     -10.233 -16.832 -23.099  0.00  0.00      C2   C
ATOM   1551  C   VAL A 225     -11.209 -17.250 -24.201  0.00  0.00      C2   C
ATOM   1552  O   VAL A 225     -12.362 -17.530 -23.932  0.00  0.00      C2   O
ATOM   1553  CB  VAL A 225      -9.536 -18.007 -22.367  0.00  0.00      C2   C
ATOM   1554  CG1 VAL A 225      -9.244 -19.312 -23.224  0.00  0.00      C2   C
ATOM   1555  CG2 VAL A 225      -8.174 -17.658 -21.619  0.00  0.00      C2   C
ATOM   1556  H   VAL A 225     -11.851 -16.161 -21.949  0.00  0.00      C2   H
ATOM   1557  HA  VAL A 225      -9.468 -16.276 -23.641  0.00  0.00      C2   H
ATOM   1558  HB  VAL A 225     -10.209 -18.259 -21.548  0.00  0.00      C2   H
ATOM   1559 HG11 VAL A 225      -8.746 -20.006 -22.547  0.00  0.00      C2   H
ATOM   1560 HG12 VAL A 225     -10.113 -19.846 -23.608  0.00  0.00      C2   H
ATOM   1561 HG13 VAL A 225      -8.633 -19.254 -24.125  0.00  0.00      C2   H
ATOM   1562 HG21 VAL A 225      -7.624 -16.895 -22.170  0.00  0.00      C2   H
ATOM   1563 HG22 VAL A 225      -8.340 -17.174 -20.656  0.00  0.00      C2   H
ATOM   1564 HG23 VAL A 225      -7.579 -18.523 -21.327  0.00  0.00      C2   H
ATOM   1565  N   ALA A 226     -10.709 -17.479 -25.427  0.00  0.00      C2   N
ATOM   1566  CA  ALA A 226     -11.376 -18.197 -26.500  0.00  0.00      C2   C
ATOM   1567  C   ALA A 226     -10.824 -19.612 -26.493  0.00  0.00      C2   C
ATOM   1568  O   ALA A 226      -9.663 -19.883 -26.666  0.00  0.00      C2   O
ATOM   1569  CB  ALA A 226     -11.205 -17.406 -27.800  0.00  0.00      C2   C
ATOM   1570  H   ALA A 226      -9.748 -17.261 -25.648  0.00  0.00      C2   H
ATOM   1571  HA  ALA A 226     -12.447 -18.177 -26.298  0.00  0.00      C2   H
ATOM   1572  HB1 ALA A 226     -12.183 -16.983 -28.028  0.00  0.00      C2   H
ATOM   1573  HB2 ALA A 226     -10.445 -16.645 -27.623  0.00  0.00      C2   H
ATOM   1574  HB3 ALA A 226     -10.841 -18.037 -28.611  0.00  0.00      C2   H
ATOM   1575  N   LEU A 227     -11.707 -20.597 -26.304  0.00  0.00      C2   N
ATOM   1576  CA  LEU A 227     -11.365 -22.036 -26.390  0.00  0.00      C2   C
ATOM   1577  C   LEU A 227     -11.038 -22.506 -27.790  0.00  0.00      C2   C
ATOM   1578  O   LEU A 227     -10.145 -23.326 -28.047  0.00  0.00      C2   O
ATOM   1579  CB  LEU A 227     -12.498 -22.890 -25.856  0.00  0.00      C2   C
ATOM   1580  CG  LEU A 227     -12.811 -22.874 -24.361  0.00  0.00      C2   C
ATOM   1581  CD1 LEU A 227     -13.877 -23.866 -24.075  0.00  0.00      C2   C
ATOM   1582  CD2 LEU A 227     -11.508 -23.274 -23.612  0.00  0.00      C2   C
ATOM   1583  H   LEU A 227     -12.661 -20.379 -26.053  0.00  0.00      C2   H
ATOM   1584  HA  LEU A 227     -10.483 -22.231 -25.780  0.00  0.00      C2   H
ATOM   1585  HB3 LEU A 227     -12.228 -23.899 -26.168  0.00  0.00      C2   H
ATOM   1586  HB2 LEU A 227     -13.441 -22.663 -26.353  0.00  0.00      C2   H
ATOM   1587  HG  LEU A 227     -13.109 -21.920 -23.927  0.00  0.00      C2   H
ATOM   1588 HD11 LEU A 227     -14.789 -23.388 -23.717  0.00  0.00      C2   H
ATOM   1589 HD12 LEU A 227     -14.044 -24.521 -24.930  0.00  0.00      C2   H
ATOM   1590 HD13 LEU A 227     -13.615 -24.530 -23.250  0.00  0.00      C2   H
ATOM   1591 HD21 LEU A 227     -11.555 -23.699 -22.609  0.00  0.00      C2   H
ATOM   1592 HD22 LEU A 227     -11.073 -24.131 -24.127  0.00  0.00      C2   H
ATOM   1593 HD23 LEU A 227     -10.777 -22.467 -23.581  0.00  0.00      C2   H
ATOM   1594  N   SER A 228     -11.604 -21.928 -28.810  0.00  0.00      C2   N
ATOM   1595  CA  SER A 228     -11.749 -22.502 -30.167  0.00  0.00      C2   C
ATOM   1596  C   SER A 228     -10.549 -22.212 -31.216  0.00  0.00      C2   C
ATOM   1597  O   SER A 228     -10.606 -22.558 -32.358  0.00  0.00      C2   O
ATOM   1598  CB  SER A 228     -13.037 -21.890 -30.701  0.00  0.00      C2   C
ATOM   1599  OG  SER A 228     -12.976 -20.457 -30.620  0.00  0.00      C2   O
ATOM   1600  H   SER A 228     -12.223 -21.193 -28.499  0.00  0.00      C2   H
ATOM   1601  HA  SER A 228     -11.855 -23.586 -30.223  0.00  0.00      C2   H
ATOM   1602  HB3 SER A 228     -13.827 -22.164 -30.003  0.00  0.00      C2   H
ATOM   1603  HB2 SER A 228     -13.232 -22.210 -31.725  0.00  0.00      C2   H
ATOM   1604  HG  SER A 228     -12.514 -20.048 -31.355  0.00  0.00      C2   H
ATOM   1605  N   ASP A 229      -9.517 -21.438 -30.662  0.00  0.00      C2   N
ATOM   1606  CA  ASP A 229      -8.317 -21.000 -31.454  0.00  0.00      C2   C
ATOM   1607  C   ASP A 229      -7.102 -21.813 -30.986  0.00  0.00      C2   C
ATOM   1608  O   ASP A 229      -6.000 -21.283 -30.835  0.00  0.00      C2   O
ATOM   1609  CB  ASP A 229      -7.971 -19.498 -31.248  0.00  0.00      C2   C
ATOM   1610  CG  ASP A 229      -9.017 -18.488 -31.691  0.00  0.00      C2   C
ATOM   1611  OD1 ASP A 229      -9.163 -17.421 -31.032  0.00  0.00      C2   O
ATOM   1612  OD2 ASP A 229      -9.544 -18.715 -32.788  0.00  0.00      C2   O
ATOM   1613  H   ASP A 229      -9.651 -21.008 -29.758  0.00  0.00      C2   H
ATOM   1614  HA  ASP A 229      -8.370 -21.249 -32.513  0.00  0.00      C2   H
ATOM   1615  HB3 ASP A 229      -6.959 -19.266 -31.580  0.00  0.00      C2   H
ATOM   1616  HB2 ASP A 229      -7.968 -19.331 -30.170  0.00  0.00      C2   H
ATOM   1617  N   TYR A 230      -7.309 -23.065 -30.739  0.00  0.00      C2   N
ATOM   1618  CA  TYR A 230      -6.336 -24.099 -30.362  0.00  0.00      C2   C
ATOM   1619  C   TYR A 230      -5.549 -24.583 -31.543  0.00  0.00      C2   C
ATOM   1620  O   TYR A 230      -4.467 -25.165 -31.377  0.00  0.00      C2   O
ATOM   1621  CB  TYR A 230      -7.068 -25.227 -29.546  0.00  0.00      C2   C
ATOM   1622  CG  TYR A 230      -8.109 -26.036 -30.362  0.00  0.00      C2   C
ATOM   1623  CD1 TYR A 230      -7.668 -27.199 -31.001  0.00  0.00      C2   C
ATOM   1624  CD2 TYR A 230      -9.509 -25.667 -30.451  0.00  0.00      C2   C
ATOM   1625  CE1 TYR A 230      -8.577 -27.965 -31.785  0.00  0.00      C2   C
ATOM   1626  CE2 TYR A 230     -10.398 -26.401 -31.274  0.00  0.00      C2   C
ATOM   1627  CZ  TYR A 230      -9.908 -27.526 -31.994  0.00  0.00      C2   C
ATOM   1628  OH  TYR A 230     -10.888 -28.277 -32.628  0.00  0.00      C2   O
ATOM   1629  H   TYR A 230      -8.241 -23.449 -30.811  0.00  0.00      C2   H
ATOM   1630  HA  TYR A 230      -5.671 -23.534 -29.708  0.00  0.00      C2   H
ATOM   1631  HB3 TYR A 230      -7.453 -24.787 -28.626  0.00  0.00      C2   H
ATOM   1632  HB2 TYR A 230      -6.260 -25.888 -29.232  0.00  0.00      C2   H
ATOM   1633  HD1 TYR A 230      -6.604 -27.368 -30.917  0.00  0.00      C2   H
ATOM   1634  HD2 TYR A 230      -9.778 -24.853 -29.794  0.00  0.00      C2   H
ATOM   1635  HE1 TYR A 230      -8.148 -28.824 -32.278  0.00  0.00      C2   H
ATOM   1636  HE2 TYR A 230     -11.428 -26.087 -31.359  0.00  0.00      C2   H
ATOM   1637  HH  TYR A 230     -10.691 -29.196 -32.824  0.00  0.00      C2   H
ATOM   1638  N   ASP A 231      -5.985 -24.252 -32.752  0.00  0.00      C2   N
ATOM   1639  CA  ASP A 231      -5.492 -24.567 -34.094  0.00  0.00      C2   C
ATOM   1640  C   ASP A 231      -4.783 -23.346 -34.677  0.00  0.00      C2   C
ATOM   1641  O   ASP A 231      -4.076 -23.533 -35.647  0.00  0.00      C2   O
ATOM   1642  CB  ASP A 231      -6.673 -25.055 -34.959  0.00  0.00      C2   C
ATOM   1643  CG  ASP A 231      -7.907 -24.145 -34.923  0.00  0.00      C2   C
ATOM   1644  OD1 ASP A 231      -8.872 -24.647 -35.560  0.00  0.00      C2   O
ATOM   1645  OD2 ASP A 231      -7.969 -23.101 -34.205  0.00  0.00      C2   O
ATOM   1646  H   ASP A 231      -6.876 -23.777 -32.744  0.00  0.00      C2   H
ATOM   1647  HA  ASP A 231      -4.773 -25.378 -33.977  0.00  0.00      C2   H
ATOM   1648  HB3 ASP A 231      -6.810 -26.077 -34.604  0.00  0.00      C2   H
ATOM   1649  HB2 ASP A 231      -6.203 -25.149 -35.938  0.00  0.00      C2   H
ATOM   1650  N   LEU A 232      -4.966 -22.123 -34.160  0.00  0.00      C2   N
ATOM   1651  CA  LEU A 232      -4.377 -20.930 -34.638  0.00  0.00      C2   C
ATOM   1652  C   LEU A 232      -2.894 -20.701 -34.256  0.00  0.00      C2   C
ATOM   1653  O   LEU A 232      -2.543 -19.898 -33.301  0.00  0.00      C2   O
ATOM   1654  CB  LEU A 232      -5.244 -19.740 -34.185  0.00  0.00      C2   C
ATOM   1655  CG  LEU A 232      -5.243 -18.491 -35.075  0.00  0.00      C2   C
ATOM   1656  CD1 LEU A 232      -5.907 -18.824 -36.439  0.00  0.00      C2   C
ATOM   1657  CD2 LEU A 232      -5.771 -17.274 -34.285  0.00  0.00      C2   C
ATOM   1658  H   LEU A 232      -5.549 -22.029 -33.340  0.00  0.00      C2   H
ATOM   1659  HA  LEU A 232      -4.405 -21.024 -35.724  0.00  0.00      C2   H
ATOM   1660  HB3 LEU A 232      -4.876 -19.566 -33.174  0.00  0.00      C2   H
ATOM   1661  HB2 LEU A 232      -6.296 -20.002 -34.070  0.00  0.00      C2   H
ATOM   1662  HG  LEU A 232      -4.201 -18.229 -35.257  0.00  0.00      C2   H
ATOM   1663 HD11 LEU A 232      -6.291 -19.843 -36.488  0.00  0.00      C2   H
ATOM   1664 HD12 LEU A 232      -6.889 -18.356 -36.378  0.00  0.00      C2   H
ATOM   1665 HD13 LEU A 232      -5.353 -18.636 -37.359  0.00  0.00      C2   H
ATOM   1666 HD21 LEU A 232      -5.005 -16.954 -33.579  0.00  0.00      C2   H
ATOM   1667 HD22 LEU A 232      -6.104 -16.384 -34.819  0.00  0.00      C2   H
ATOM   1668 HD23 LEU A 232      -6.689 -17.623 -33.812  0.00  0.00      C2   H
ATOM   1669  N   VAL A 233      -1.986 -21.411 -34.970  0.00  0.00      C2   N
ATOM   1670  CA  VAL A 233      -0.549 -21.367 -34.811  0.00  0.00      C2   C
ATOM   1671  C   VAL A 233      -0.109 -19.937 -35.229  0.00  0.00      C2   C
ATOM   1672  O   VAL A 233      -0.640 -19.408 -36.211  0.00  0.00      C2   O
ATOM   1673  CB  VAL A 233       0.155 -22.450 -35.667  0.00  0.00      C2   C
ATOM   1674  CG1 VAL A 233      -0.133 -22.515 -37.140  0.00  0.00      C2   C
ATOM   1675  CG2 VAL A 233       1.689 -22.496 -35.406  0.00  0.00      C2   C
ATOM   1676  H   VAL A 233      -2.400 -22.106 -35.575  0.00  0.00      C2   H
ATOM   1677  HA  VAL A 233      -0.368 -21.611 -33.764  0.00  0.00      C2   H
ATOM   1678  HB  VAL A 233      -0.227 -23.368 -35.222  0.00  0.00      C2   H
ATOM   1679 HG11 VAL A 233      -1.162 -22.709 -37.441  0.00  0.00      C2   H
ATOM   1680 HG12 VAL A 233       0.100 -21.518 -37.515  0.00  0.00      C2   H
ATOM   1681 HG13 VAL A 233       0.424 -23.248 -37.723  0.00  0.00      C2   H
ATOM   1682 HG21 VAL A 233       2.075 -23.468 -35.716  0.00  0.00      C2   H
ATOM   1683 HG22 VAL A 233       2.171 -21.708 -35.984  0.00  0.00      C2   H
ATOM   1684 HG23 VAL A 233       1.956 -22.339 -34.361  0.00  0.00      C2   H
ATOM   1685  N   LEU A 234       0.858 -19.318 -34.543  0.00  0.00      C2   N
ATOM   1686  CA  LEU A 234       1.362 -17.980 -34.957  0.00  0.00      C2   C
ATOM   1687  C   LEU A 234       2.811 -18.070 -35.381  0.00  0.00      C2   C
ATOM   1688  O   LEU A 234       3.275 -19.156 -35.677  0.00  0.00      C2   O
ATOM   1689  CB  LEU A 234       1.222 -17.060 -33.628  0.00  0.00      C2   C
ATOM   1690  CG  LEU A 234      -0.226 -16.834 -33.050  0.00  0.00      C2   C
ATOM   1691  CD1 LEU A 234      -0.208 -16.023 -31.736  0.00  0.00      C2   C
ATOM   1692  CD2 LEU A 234      -1.176 -16.273 -34.161  0.00  0.00      C2   C
ATOM   1693  H   LEU A 234       1.303 -19.655 -33.701  0.00  0.00      C2   H
ATOM   1694  HA  LEU A 234       0.883 -17.515 -35.819  0.00  0.00      C2   H
ATOM   1695  HB3 LEU A 234       1.718 -16.089 -33.650  0.00  0.00      C2   H
ATOM   1696  HB2 LEU A 234       1.740 -17.366 -32.718  0.00  0.00      C2   H
ATOM   1697  HG  LEU A 234      -0.633 -17.796 -32.735  0.00  0.00      C2   H
ATOM   1698 HD11 LEU A 234      -0.839 -15.134 -31.739  0.00  0.00      C2   H
ATOM   1699 HD12 LEU A 234      -0.484 -16.663 -30.898  0.00  0.00      C2   H
ATOM   1700 HD13 LEU A 234       0.786 -15.637 -31.514  0.00  0.00      C2   H
ATOM   1701 HD21 LEU A 234      -0.550 -15.961 -34.997  0.00  0.00      C2   H
ATOM   1702 HD22 LEU A 234      -1.859 -17.084 -34.415  0.00  0.00      C2   H
ATOM   1703 HD23 LEU A 234      -1.725 -15.382 -33.856  0.00  0.00      C2   H
ATOM   1704  N   ALA A 235       3.432 -16.940 -35.523  0.00  0.00      C2   N
ATOM   1705  CA  ALA A 235       4.833 -16.813 -35.824  0.00  0.00      C2   C
ATOM   1706  C   ALA A 235       5.570 -16.068 -34.731  0.00  0.00      C2   C
ATOM   1707  O   ALA A 235       6.554 -15.408 -34.954  0.00  0.00      C2   O
ATOM   1708  CB  ALA A 235       4.937 -15.961 -37.140  0.00  0.00      C2   C
ATOM   1709  H   ALA A 235       3.038 -16.044 -35.272  0.00  0.00      C2   H
ATOM   1710  HA  ALA A 235       5.288 -17.793 -35.970  0.00  0.00      C2   H
ATOM   1711  HB1 ALA A 235       4.301 -16.173 -38.000  0.00  0.00      C2   H
ATOM   1712  HB2 ALA A 235       4.646 -14.963 -36.815  0.00  0.00      C2   H
ATOM   1713  HB3 ALA A 235       5.942 -15.971 -37.562  0.00  0.00      C2   H
ATOM   1714  N   GLU A 236       5.100 -16.236 -33.470  0.00  0.00      C2   N
ATOM   1715  CA  GLU A 236       5.722 -15.607 -32.356  0.00  0.00      C2   C
ATOM   1716  C   GLU A 236       6.189 -16.754 -31.458  0.00  0.00      C2   C
ATOM   1717  O   GLU A 236       5.643 -17.857 -31.298  0.00  0.00      C2   O
ATOM   1718  CB  GLU A 236       4.708 -14.709 -31.663  0.00  0.00      C2   C
ATOM   1719  CG  GLU A 236       3.885 -13.739 -32.569  0.00  0.00      C2   C
ATOM   1720  CD  GLU A 236       4.546 -12.765 -33.587  0.00  0.00      C2   C
ATOM   1721  OE1 GLU A 236       5.607 -12.290 -33.241  0.00  0.00      C2   O
ATOM   1722  OE2 GLU A 236       3.975 -12.352 -34.593  0.00  0.00      C2   O
ATOM   1723  H   GLU A 236       4.258 -16.770 -33.311  0.00  0.00      C2   H
ATOM   1724  HA  GLU A 236       6.606 -15.090 -32.730  0.00  0.00      C2   H
ATOM   1725  HB3 GLU A 236       5.236 -14.246 -30.829  0.00  0.00      C2   H
ATOM   1726  HB2 GLU A 236       3.918 -15.350 -31.272  0.00  0.00      C2   H
ATOM   1727  HG3 GLU A 236       3.197 -13.127 -31.986  0.00  0.00      C2   H
ATOM   1728  HG2 GLU A 236       3.126 -14.191 -33.208  0.00  0.00      C2   H
ATOM   1729  N   ASP A 237       7.182 -16.348 -30.612  0.00  0.00      C2   N
ATOM   1730  CA  ASP A 237       7.829 -17.106 -29.557  0.00  0.00      C2   C
ATOM   1731  C   ASP A 237       8.208 -18.587 -29.904  0.00  0.00      C2   C
ATOM   1732  O   ASP A 237       7.793 -19.513 -29.244  0.00  0.00      C2   O
ATOM   1733  CB  ASP A 237       7.243 -16.941 -28.130  0.00  0.00      C2   C
ATOM   1734  CG  ASP A 237       6.911 -15.607 -27.533  0.00  0.00      C2   C
ATOM   1735  OD1 ASP A 237       7.549 -14.583 -27.888  0.00  0.00      C2   O
ATOM   1736  OD2 ASP A 237       6.082 -15.576 -26.635  0.00  0.00      C2   O
ATOM   1737  H   ASP A 237       7.464 -15.381 -30.686  0.00  0.00      C2   H
ATOM   1738  HA  ASP A 237       8.840 -16.700 -29.585  0.00  0.00      C2   H
ATOM   1739  HB3 ASP A 237       7.932 -17.448 -27.455  0.00  0.00      C2   H
ATOM   1740  HB2 ASP A 237       6.328 -17.505 -28.312  0.00  0.00      C2   H
ATOM   1741  N   GLU A 238       8.839 -18.698 -31.051  0.00  0.00      C2   N
ATOM   1742  CA  GLU A 238       9.186 -19.997 -31.722  0.00  0.00      C2   C
ATOM   1743  C   GLU A 238       7.929 -20.836 -32.047  0.00  0.00      C2   C
ATOM   1744  O   GLU A 238       7.730 -22.002 -31.727  0.00  0.00      C2   O
ATOM   1745  CB  GLU A 238      10.315 -20.757 -30.885  0.00  0.00      C2   C
ATOM   1746  CG  GLU A 238      11.663 -19.964 -30.803  0.00  0.00      C2   C
ATOM   1747  CD  GLU A 238      12.745 -20.854 -30.180  0.00  0.00      C2   C
ATOM   1748  OE1 GLU A 238      13.328 -21.698 -30.895  0.00  0.00      C2   O
ATOM   1749  OE2 GLU A 238      13.024 -20.664 -29.009  0.00  0.00      C2   O
ATOM   1750  H   GLU A 238       8.938 -17.914 -31.680  0.00  0.00      C2   H
ATOM   1751  HA  GLU A 238       9.612 -19.718 -32.686  0.00  0.00      C2   H
ATOM   1752  HB3 GLU A 238      10.468 -21.730 -31.353  0.00  0.00      C2   H
ATOM   1753  HB2 GLU A 238      10.004 -20.915 -29.852  0.00  0.00      C2   H
ATOM   1754  HG3 GLU A 238      11.616 -18.967 -30.366  0.00  0.00      C2   H
ATOM   1755  HG2 GLU A 238      12.106 -19.733 -31.772  0.00  0.00      C2   H
ATOM   1756  N   GLU A 239       7.022 -20.086 -32.702  0.00  0.00      C2   N
ATOM   1757  CA  GLU A 239       5.795 -20.436 -33.289  0.00  0.00      C2   C
ATOM   1758  C   GLU A 239       4.782 -21.040 -32.282  0.00  0.00      C2   C
ATOM   1759  O   GLU A 239       4.427 -22.229 -32.365  0.00  0.00      C2   O
ATOM   1760  CB  GLU A 239       5.932 -21.435 -34.445  0.00  0.00      C2   C
ATOM   1761  CG  GLU A 239       6.943 -21.059 -35.449  0.00  0.00      C2   C
ATOM   1762  CD  GLU A 239       7.162 -21.960 -36.634  0.00  0.00      C2   C
ATOM   1763  OE1 GLU A 239       7.484 -21.411 -37.754  0.00  0.00      C2   O
ATOM   1764  OE2 GLU A 239       6.870 -23.166 -36.441  0.00  0.00      C2   O
ATOM   1765  H   GLU A 239       7.257 -19.113 -32.840  0.00  0.00      C2   H
ATOM   1766  HA  GLU A 239       5.390 -19.467 -33.582  0.00  0.00      C2   H
ATOM   1767  HB3 GLU A 239       4.984 -21.624 -34.948  0.00  0.00      C2   H
ATOM   1768  HB2 GLU A 239       6.181 -22.427 -34.067  0.00  0.00      C2   H
ATOM   1769  HG3 GLU A 239       7.880 -21.057 -34.893  0.00  0.00      C2   H
ATOM   1770  HG2 GLU A 239       6.724 -20.059 -35.823  0.00  0.00      C2   H
ATOM   1771  N   MET A 240       4.511 -20.361 -31.235  0.00  0.00      C2   N
ATOM   1772  CA  MET A 240       3.391 -20.651 -30.371  0.00  0.00      C2   C
ATOM   1773  C   MET A 240       2.052 -20.414 -31.116  0.00  0.00      C2   C
ATOM   1774  O   MET A 240       1.968 -19.712 -32.098  0.00  0.00      C2   O
ATOM   1775  CB  MET A 240       3.550 -19.940 -28.942  0.00  0.00      C2   C
ATOM   1776  CG  MET A 240       3.440 -18.345 -28.824  0.00  0.00      C2   C
ATOM   1777  SD  MET A 240       2.917 -17.759 -27.192  0.00  0.00      C2   S
ATOM   1778  CE  MET A 240       3.095 -15.922 -27.422  0.00  0.00      C2   C
ATOM   1779  H   MET A 240       4.680 -19.369 -31.155  0.00  0.00      C2   H
ATOM   1780  HA  MET A 240       3.420 -21.716 -30.143  0.00  0.00      C2   H
ATOM   1781  HB3 MET A 240       4.488 -20.285 -28.507  0.00  0.00      C2   H
ATOM   1782  HB2 MET A 240       2.829 -20.238 -28.181  0.00  0.00      C2   H
ATOM   1783  HG3 MET A 240       2.808 -17.869 -29.574  0.00  0.00      C2   H
ATOM   1784  HG2 MET A 240       4.406 -17.912 -29.082  0.00  0.00      C2   H
ATOM   1785  HE1 MET A 240       2.205 -15.572 -27.946  0.00  0.00      C2   H
ATOM   1786  HE2 MET A 240       3.202 -15.443 -26.449  0.00  0.00      C2   H
ATOM   1787  HE3 MET A 240       3.976 -15.558 -27.950  0.00  0.00      C2   H
ATOM   1788  N   ASN A 241       1.012 -20.971 -30.529  0.00  0.00      C2   N
ATOM   1789  CA  ASN A 241      -0.353 -20.729 -30.885  0.00  0.00      C2   C
ATOM   1790  C   ASN A 241      -1.042 -19.693 -29.949  0.00  0.00      C2   C
ATOM   1791  O   ASN A 241      -0.589 -19.346 -28.845  0.00  0.00      C2   O
ATOM   1792  CB  ASN A 241      -1.159 -22.073 -30.836  0.00  0.00      C2   C
ATOM   1793  CG  ASN A 241      -0.732 -23.133 -31.874  0.00  0.00      C2   C
ATOM   1794  OD1 ASN A 241       0.391 -23.286 -32.313  0.00  0.00      C2   O
ATOM   1795  ND2 ASN A 241      -1.678 -23.830 -32.354  0.00  0.00      C2   N
ATOM   1796  H   ASN A 241       1.178 -21.529 -29.704  0.00  0.00      C2   H
ATOM   1797  HA  ASN A 241      -0.357 -20.243 -31.861  0.00  0.00      C2   H
ATOM   1798  HB3 ASN A 241      -2.227 -21.853 -30.842  0.00  0.00      C2   H
ATOM   1799  HB2 ASN A 241      -1.050 -22.350 -29.787  0.00  0.00      C2   H
ATOM   1800 HD22 ASN A 241      -1.582 -24.465 -33.134  0.00  0.00      C2   H
ATOM   1801 HD21 ASN A 241      -2.578 -23.811 -31.897  0.00  0.00      C2   H
ATOM   1802  N   ARG A 242      -2.207 -19.211 -30.408  0.00  0.00      C2   N
ATOM   1803  CA  ARG A 242      -3.197 -18.337 -29.757  0.00  0.00      C2   C
ATOM   1804  C   ARG A 242      -3.584 -18.778 -28.315  0.00  0.00      C2   C
ATOM   1805  O   ARG A 242      -3.606 -17.917 -27.377  0.00  0.00      C2   O
ATOM   1806  CB  ARG A 242      -4.355 -17.853 -30.700  0.00  0.00      C2   C
ATOM   1807  CG  ARG A 242      -5.515 -17.066 -30.083  0.00  0.00      C2   C
ATOM   1808  CD  ARG A 242      -5.182 -15.799 -29.336  0.00  0.00      C2   C
ATOM   1809  NE  ARG A 242      -4.165 -15.013 -30.101  0.00  0.00      C2   N
ATOM   1810  CZ  ARG A 242      -4.327 -14.333 -31.236  0.00  0.00      C2   C
ATOM   1811  NH1 ARG A 242      -5.431 -14.269 -31.928  0.00  0.00      C2   N
ATOM   1812  NH2 ARG A 242      -3.263 -13.628 -31.628  0.00  0.00      C2   N
ATOM   1813  H   ARG A 242      -2.492 -19.400 -31.358  0.00  0.00      C2   H
ATOM   1814  HA  ARG A 242      -2.589 -17.435 -29.689  0.00  0.00      C2   H
ATOM   1815  HB3 ARG A 242      -4.838 -18.766 -31.050  0.00  0.00      C2   H
ATOM   1816  HB2 ARG A 242      -3.810 -17.289 -31.456  0.00  0.00      C2   H
ATOM   1817  HG3 ARG A 242      -6.075 -17.721 -29.415  0.00  0.00      C2   H
ATOM   1818  HG2 ARG A 242      -6.322 -16.772 -30.754  0.00  0.00      C2   H
ATOM   1819  HD3 ARG A 242      -4.943 -15.830 -28.273  0.00  0.00      C2   H
ATOM   1820  HD2 ARG A 242      -6.073 -15.171 -29.363  0.00  0.00      C2   H
ATOM   1821  HE  ARG A 242      -3.256 -14.862 -29.687  0.00  0.00      C2   H
ATOM   1822 HH12 ARG A 242      -5.552 -13.537 -32.613  0.00  0.00      C2   H
ATOM   1823 HH11 ARG A 242      -6.294 -14.692 -31.618  0.00  0.00      C2   H
ATOM   1824 HH22 ARG A 242      -3.134 -13.341 -32.587  0.00  0.00      C2   H
ATOM   1825 HH21 ARG A 242      -2.472 -13.737 -31.009  0.00  0.00      C2   H
ATOM   1826  N   MET A 243      -3.828 -20.045 -28.097  0.00  0.00      C2   N
ATOM   1827  CA  MET A 243      -4.016 -20.673 -26.780  0.00  0.00      C2   C
ATOM   1828  C   MET A 243      -2.774 -20.724 -25.872  0.00  0.00      C2   C
ATOM   1829  O   MET A 243      -2.892 -20.804 -24.649  0.00  0.00      C2   O
ATOM   1830  CB  MET A 243      -4.717 -22.043 -27.056  0.00  0.00      C2   C
ATOM   1831  CG  MET A 243      -5.077 -22.892 -25.819  0.00  0.00      C2   C
ATOM   1832  SD  MET A 243      -6.207 -22.014 -24.700  0.00  0.00      C2   S
ATOM   1833  CE  MET A 243      -7.786 -22.932 -24.871  0.00  0.00      C2   C
ATOM   1834  H   MET A 243      -3.822 -20.705 -28.861  0.00  0.00      C2   H
ATOM   1835  HA  MET A 243      -4.697 -19.966 -26.306  0.00  0.00      C2   H
ATOM   1836  HB3 MET A 243      -4.175 -22.644 -27.786  0.00  0.00      C2   H
ATOM   1837  HB2 MET A 243      -5.649 -21.822 -27.575  0.00  0.00      C2   H
ATOM   1838  HG3 MET A 243      -4.148 -23.206 -25.345  0.00  0.00      C2   H
ATOM   1839  HG2 MET A 243      -5.655 -23.774 -26.097  0.00  0.00      C2   H
ATOM   1840  HE1 MET A 243      -8.147 -22.959 -25.900  0.00  0.00      C2   H
ATOM   1841  HE2 MET A 243      -7.673 -23.891 -24.366  0.00  0.00      C2   H
ATOM   1842  HE3 MET A 243      -8.493 -22.388 -24.244  0.00  0.00      C2   H
ATOM   1843  N   HIE A 244      -1.531 -20.756 -26.525  0.00  0.00      C2   N
ATOM   1844  CA  HIE A 244      -0.295 -20.474 -25.743  0.00  0.00      C2   C
ATOM   1845  C   HIE A 244      -0.233 -19.047 -25.307  0.00  0.00      C2   C
ATOM   1846  O   HIE A 244       0.184 -18.732 -24.150  0.00  0.00      C2   O
ATOM   1847  CB  HIE A 244       1.072 -20.803 -26.509  0.00  0.00      C2   C
ATOM   1848  CG  HIE A 244       1.358 -22.181 -26.854  0.00  0.00      C2   C
ATOM   1849  ND1 HIE A 244       0.868 -22.694 -28.028  0.00  0.00      C2   N
ATOM   1850  CD2 HIE A 244       1.758 -23.204 -26.060  0.00  0.00      C2   C
ATOM   1851  CE1 HIE A 244       1.173 -23.959 -27.995  0.00  0.00      C2   C
ATOM   1852  NE2 HIE A 244       1.545 -24.371 -26.811  0.00  0.00      C2   N
ATOM   1853  H   HIE A 244      -1.550 -20.557 -27.515  0.00  0.00      C2   H
ATOM   1854  HA  HIE A 244      -0.281 -21.129 -24.871  0.00  0.00      C2   H
ATOM   1855  HB3 HIE A 244       1.957 -20.471 -25.967  0.00  0.00      C2   H
ATOM   1856  HB2 HIE A 244       1.065 -20.225 -27.433  0.00  0.00      C2   H
ATOM   1857  HD2 HIE A 244       2.070 -23.206 -25.026  0.00  0.00      C2   H
ATOM   1858  HE1 HIE A 244       0.856 -24.574 -28.824  0.00  0.00      C2   H
ATOM   1859  HE2 HIE A 244       1.646 -25.324 -26.491  0.00  0.00      C2   H
ATOM   1860  N   GLU A 245      -0.585 -18.110 -26.179  0.00  0.00      C2   N
ATOM   1861  CA  GLU A 245      -0.652 -16.644 -25.871  0.00  0.00      C2   C
ATOM   1862  C   GLU A 245      -1.561 -16.330 -24.719  0.00  0.00      C2   C
ATOM   1863  O   GLU A 245      -1.118 -15.667 -23.782  0.00  0.00      C2   O
ATOM   1864  CB  GLU A 245      -1.043 -15.940 -27.243  0.00  0.00      C2   C
ATOM   1865  CG  GLU A 245      -0.807 -14.387 -27.406  0.00  0.00      C2   C
ATOM   1866  CD  GLU A 245      -0.614 -13.854 -28.844  0.00  0.00      C2   C
ATOM   1867  OE1 GLU A 245       0.445 -13.323 -29.137  0.00  0.00      C2   O
ATOM   1868  OE2 GLU A 245      -1.475 -14.083 -29.743  0.00  0.00      C2   O
ATOM   1869  H   GLU A 245      -0.639 -18.304 -27.169  0.00  0.00      C2   H
ATOM   1870  HA  GLU A 245       0.341 -16.316 -25.564  0.00  0.00      C2   H
ATOM   1871  HB3 GLU A 245      -2.131 -15.882 -27.256  0.00  0.00      C2   H
ATOM   1872  HB2 GLU A 245      -0.841 -16.492 -28.160  0.00  0.00      C2   H
ATOM   1873  HG3 GLU A 245       0.074 -14.216 -26.788  0.00  0.00      C2   H
ATOM   1874  HG2 GLU A 245      -1.628 -13.814 -26.975  0.00  0.00      C2   H
ATOM   1875  N   SER A 246      -2.778 -16.871 -24.761  0.00  0.00      C2   N
ATOM   1876  CA  SER A 246      -3.725 -16.923 -23.690  0.00  0.00      C2   C
ATOM   1877  C   SER A 246      -3.156 -17.360 -22.328  0.00  0.00      C2   C
ATOM   1878  O   SER A 246      -3.401 -16.663 -21.307  0.00  0.00      C2   O
ATOM   1879  CB  SER A 246      -4.818 -17.784 -24.141  0.00  0.00      C2   C
ATOM   1880  OG  SER A 246      -5.345 -17.269 -25.392  0.00  0.00      C2   O
ATOM   1881  H   SER A 246      -2.895 -17.550 -25.499  0.00  0.00      C2   H
ATOM   1882  HA  SER A 246      -4.171 -15.932 -23.614  0.00  0.00      C2   H
ATOM   1883  HB3 SER A 246      -5.711 -17.723 -23.518  0.00  0.00      C2   H
ATOM   1884  HB2 SER A 246      -4.554 -18.832 -24.282  0.00  0.00      C2   H
ATOM   1885  HG  SER A 246      -4.638 -17.101 -26.020  0.00  0.00      C2   H
ATOM   1886  N   MET A 247      -2.369 -18.465 -22.381  0.00  0.00      C2   N
ATOM   1887  CA  MET A 247      -1.746 -19.040 -21.169  0.00  0.00      C2   C
ATOM   1888  C   MET A 247      -0.621 -18.134 -20.744  0.00  0.00      C2   C
ATOM   1889  O   MET A 247      -0.638 -17.693 -19.581  0.00  0.00      C2   O
ATOM   1890  CB  MET A 247      -1.262 -20.461 -21.511  0.00  0.00      C2   C
ATOM   1891  CG  MET A 247      -2.332 -21.529 -21.550  0.00  0.00      C2   C
ATOM   1892  SD  MET A 247      -1.669 -23.127 -22.217  0.00  0.00      C2   S
ATOM   1893  CE  MET A 247      -3.248 -24.031 -22.328  0.00  0.00      C2   C
ATOM   1894  H   MET A 247      -2.087 -18.831 -23.279  0.00  0.00      C2   H
ATOM   1895  HA  MET A 247      -2.382 -19.110 -20.287  0.00  0.00      C2   H
ATOM   1896  HB3 MET A 247      -0.464 -20.704 -20.809  0.00  0.00      C2   H
ATOM   1897  HB2 MET A 247      -0.656 -20.580 -22.408  0.00  0.00      C2   H
ATOM   1898  HG3 MET A 247      -3.181 -21.125 -22.102  0.00  0.00      C2   H
ATOM   1899  HG2 MET A 247      -2.724 -21.729 -20.553  0.00  0.00      C2   H
ATOM   1900  HE1 MET A 247      -4.030 -23.615 -22.964  0.00  0.00      C2   H
ATOM   1901  HE2 MET A 247      -3.086 -25.011 -22.778  0.00  0.00      C2   H
ATOM   1902  HE3 MET A 247      -3.739 -24.294 -21.391  0.00  0.00      C2   H
ATOM   1903  N   LYS A 248       0.329 -17.684 -21.596  0.00  0.00      C2   N
ATOM   1904  CA  LYS A 248       1.404 -16.766 -21.223  0.00  0.00      C2   C
ATOM   1905  C   LYS A 248       0.950 -15.349 -20.752  0.00  0.00      C2   C
ATOM   1906  O   LYS A 248       1.410 -14.877 -19.721  0.00  0.00      C2   O
ATOM   1907  CB  LYS A 248       2.273 -16.454 -22.403  0.00  0.00      C2   C
ATOM   1908  CG  LYS A 248       3.176 -17.699 -22.828  0.00  0.00      C2   C
ATOM   1909  CD  LYS A 248       4.281 -17.107 -23.678  0.00  0.00      C2   C
ATOM   1910  CE  LYS A 248       5.233 -18.147 -24.349  0.00  0.00      C2   C
ATOM   1911  NZ  LYS A 248       6.414 -17.591 -25.028  0.00  0.00      C2   N
ATOM   1912  H   LYS A 248       0.333 -18.017 -22.550  0.00  0.00      C2   H
ATOM   1913  HA  LYS A 248       2.118 -17.126 -20.482  0.00  0.00      C2   H
ATOM   1914  HB3 LYS A 248       2.991 -15.677 -22.140  0.00  0.00      C2   H
ATOM   1915  HB2 LYS A 248       1.723 -16.064 -23.259  0.00  0.00      C2   H
ATOM   1916  HG3 LYS A 248       2.618 -18.506 -23.303  0.00  0.00      C2   H
ATOM   1917  HG2 LYS A 248       3.644 -18.007 -21.893  0.00  0.00      C2   H
ATOM   1918  HD3 LYS A 248       4.927 -16.403 -23.154  0.00  0.00      C2   H
ATOM   1919  HD2 LYS A 248       3.790 -16.462 -24.407  0.00  0.00      C2   H
ATOM   1920  HE3 LYS A 248       4.670 -18.777 -25.037  0.00  0.00      C2   H
ATOM   1921  HE2 LYS A 248       5.577 -18.784 -23.535  0.00  0.00      C2   H
ATOM   1922  HZ1 LYS A 248       6.750 -18.259 -25.707  0.00  0.00      C2   H
ATOM   1923  HZ2 LYS A 248       6.266 -16.698 -25.477  0.00  0.00      C2   H
ATOM   1924  HZ3 LYS A 248       7.215 -17.534 -24.416  0.00  0.00      C2   H
ATOM   1925  N   LEU A 249      -0.054 -14.760 -21.442  0.00  0.00      C2   N
ATOM   1926  CA  LEU A 249      -0.672 -13.542 -21.000  0.00  0.00      C2   C
ATOM   1927  C   LEU A 249      -1.387 -13.620 -19.648  0.00  0.00      C2   C
ATOM   1928  O   LEU A 249      -1.228 -12.679 -18.798  0.00  0.00      C2   O
ATOM   1929  CB  LEU A 249      -1.640 -12.982 -22.106  0.00  0.00      C2   C
ATOM   1930  CG  LEU A 249      -0.864 -12.200 -23.216  0.00  0.00      C2   C
ATOM   1931  CD1 LEU A 249      -1.488 -12.227 -24.680  0.00  0.00      C2   C
ATOM   1932  CD2 LEU A 249      -0.632 -10.747 -22.811  0.00  0.00      C2   C
ATOM   1933  H   LEU A 249      -0.414 -15.136 -22.307  0.00  0.00      C2   H
ATOM   1934  HA  LEU A 249       0.183 -12.883 -20.851  0.00  0.00      C2   H
ATOM   1935  HB3 LEU A 249      -2.427 -12.313 -21.757  0.00  0.00      C2   H
ATOM   1936  HB2 LEU A 249      -2.235 -13.706 -22.664  0.00  0.00      C2   H
ATOM   1937  HG  LEU A 249       0.145 -12.613 -23.213  0.00  0.00      C2   H
ATOM   1938 HD11 LEU A 249      -2.185 -13.061 -24.762  0.00  0.00      C2   H
ATOM   1939 HD12 LEU A 249      -1.985 -11.295 -24.946  0.00  0.00      C2   H
ATOM   1940 HD13 LEU A 249      -0.713 -12.286 -25.445  0.00  0.00      C2   H
ATOM   1941 HD21 LEU A 249       0.341 -10.466 -22.407  0.00  0.00      C2   H
ATOM   1942 HD22 LEU A 249      -0.767 -10.173 -23.727  0.00  0.00      C2   H
ATOM   1943 HD23 LEU A 249      -1.333 -10.339 -22.083  0.00  0.00      C2   H
ATOM   1944  N   PHE A 250      -2.145 -14.722 -19.424  0.00  0.00      C2   N
ATOM   1945  CA  PHE A 250      -2.722 -15.075 -18.102  0.00  0.00      C2   C
ATOM   1946  C   PHE A 250      -1.678 -15.329 -16.950  0.00  0.00      C2   C
ATOM   1947  O   PHE A 250      -1.726 -14.760 -15.872  0.00  0.00      C2   O
ATOM   1948  CB  PHE A 250      -3.662 -16.299 -18.295  0.00  0.00      C2   C
ATOM   1949  CG  PHE A 250      -4.249 -17.083 -17.116  0.00  0.00      C2   C
ATOM   1950  CD1 PHE A 250      -5.609 -16.836 -16.735  0.00  0.00      C2   C
ATOM   1951  CD2 PHE A 250      -3.450 -17.987 -16.377  0.00  0.00      C2   C
ATOM   1952  CE1 PHE A 250      -6.169 -17.597 -15.688  0.00  0.00      C2   C
ATOM   1953  CE2 PHE A 250      -3.988 -18.603 -15.241  0.00  0.00      C2   C
ATOM   1954  CZ  PHE A 250      -5.350 -18.516 -15.039  0.00  0.00      C2   C
ATOM   1955  H   PHE A 250      -2.189 -15.508 -20.057  0.00  0.00      C2   H
ATOM   1956  HA  PHE A 250      -3.317 -14.268 -17.675  0.00  0.00      C2   H
ATOM   1957  HB3 PHE A 250      -3.116 -17.130 -18.742  0.00  0.00      C2   H
ATOM   1958  HB2 PHE A 250      -4.462 -15.966 -18.957  0.00  0.00      C2   H
ATOM   1959  HD1 PHE A 250      -6.153 -16.114 -17.325  0.00  0.00      C2   H
ATOM   1960  HD2 PHE A 250      -2.387 -18.025 -16.563  0.00  0.00      C2   H
ATOM   1961  HE1 PHE A 250      -7.214 -17.501 -15.434  0.00  0.00      C2   H
ATOM   1962  HE2 PHE A 250      -3.312 -19.151 -14.602  0.00  0.00      C2   H
ATOM   1963  HZ  PHE A 250      -5.795 -19.179 -14.312  0.00  0.00      C2   H
ATOM   1964  N   ASP A 251      -0.625 -16.023 -17.338  0.00  0.00      C2   N
ATOM   1965  CA  ASP A 251       0.473 -16.403 -16.424  0.00  0.00      C2   C
ATOM   1966  C   ASP A 251       1.156 -15.189 -15.807  0.00  0.00      C2   C
ATOM   1967  O   ASP A 251       1.146 -14.998 -14.532  0.00  0.00      C2   O
ATOM   1968  CB  ASP A 251       1.439 -17.422 -17.187  0.00  0.00      C2   C
ATOM   1969  CG  ASP A 251       2.803 -17.878 -16.661  0.00  0.00      C2   C
ATOM   1970  OD1 ASP A 251       3.199 -17.644 -15.486  0.00  0.00      C2   O
ATOM   1971  OD2 ASP A 251       3.557 -18.386 -17.477  0.00  0.00      C2   O
ATOM   1972  H   ASP A 251      -0.605 -16.290 -18.312  0.00  0.00      C2   H
ATOM   1973  HA  ASP A 251      -0.009 -16.944 -15.609  0.00  0.00      C2   H
ATOM   1974  HB3 ASP A 251       1.663 -16.976 -18.156  0.00  0.00      C2   H
ATOM   1975  HB2 ASP A 251       0.921 -18.316 -17.537  0.00  0.00      C2   H
ATOM   1976  N   SER A 252       1.417 -14.163 -16.677  0.00  0.00      C2   N
ATOM   1977  CA  SER A 252       2.027 -12.898 -16.298  0.00  0.00      C2   C
ATOM   1978  C   SER A 252       1.061 -11.825 -15.782  0.00  0.00      C2   C
ATOM   1979  O   SER A 252       1.438 -10.658 -15.610  0.00  0.00      C2   O
ATOM   1980  CB  SER A 252       2.895 -12.542 -17.502  0.00  0.00      C2   C
ATOM   1981  OG  SER A 252       2.095 -12.517 -18.698  0.00  0.00      C2   O
ATOM   1982  H   SER A 252       1.333 -14.357 -17.665  0.00  0.00      C2   H
ATOM   1983  HA  SER A 252       2.630 -13.080 -15.408  0.00  0.00      C2   H
ATOM   1984  HB3 SER A 252       3.683 -13.271 -17.691  0.00  0.00      C2   H
ATOM   1985  HB2 SER A 252       3.450 -11.618 -17.336  0.00  0.00      C2   H
ATOM   1986  HG  SER A 252       1.834 -13.398 -18.973  0.00  0.00      C2   H
ATOM   1987  N   ILE A 253      -0.171 -12.303 -15.413  0.00  0.00      C2   N
ATOM   1988  CA  ILE A 253      -1.214 -11.522 -14.673  0.00  0.00      C2   C
ATOM   1989  C   ILE A 253      -1.487 -12.191 -13.343  0.00  0.00      C2   C
ATOM   1990  O   ILE A 253      -1.707 -11.459 -12.399  0.00  0.00      C2   O
ATOM   1991  CB  ILE A 253      -2.644 -11.356 -15.451  0.00  0.00      C2   C
ATOM   1992  CG1 ILE A 253      -2.979  -9.877 -15.505  0.00  0.00      C2   C
ATOM   1993  CG2 ILE A 253      -3.941 -12.038 -14.919  0.00  0.00      C2   C
ATOM   1994  CD1 ILE A 253      -1.948  -8.930 -16.160  0.00  0.00      C2   C
ATOM   1995  H   ILE A 253      -0.455 -13.254 -15.602  0.00  0.00      C2   H
ATOM   1996  HA  ILE A 253      -0.818 -10.555 -14.364  0.00  0.00      C2   H
ATOM   1997  HB  ILE A 253      -2.470 -11.779 -16.440  0.00  0.00      C2   H
ATOM   1998 HG13 ILE A 253      -3.223  -9.562 -14.491  0.00  0.00      C2   H
ATOM   1999 HG12 ILE A 253      -3.915  -9.805 -16.059  0.00  0.00      C2   H
ATOM   2000 HG21 ILE A 253      -4.199 -11.686 -13.920  0.00  0.00      C2   H
ATOM   2001 HG22 ILE A 253      -4.854 -11.950 -15.508  0.00  0.00      C2   H
ATOM   2002 HG23 ILE A 253      -3.797 -13.102 -14.734  0.00  0.00      C2   H
ATOM   2003 HD11 ILE A 253      -1.343  -8.322 -15.487  0.00  0.00      C2   H
ATOM   2004 HD12 ILE A 253      -1.358  -9.632 -16.748  0.00  0.00      C2   H
ATOM   2005 HD13 ILE A 253      -2.493  -8.324 -16.884  0.00  0.00      C2   H
ATOM   2006  N   CYS A 254      -1.415 -13.492 -13.264  0.00  0.00      C2   N
ATOM   2007  CA  CYS A 254      -1.660 -14.251 -11.966  0.00  0.00      C2   C
ATOM   2008  C   CYS A 254      -0.369 -14.333 -11.117  0.00  0.00      C2   C
ATOM   2009  O   CYS A 254      -0.400 -14.351  -9.916  0.00  0.00      C2   O
ATOM   2010  CB  CYS A 254      -2.158 -15.715 -12.301  0.00  0.00      C2   C
ATOM   2011  SG  CYS A 254      -3.711 -15.662 -13.291  0.00  0.00      C2   S
ATOM   2012  H   CYS A 254      -1.341 -14.064 -14.093  0.00  0.00      C2   H
ATOM   2013  HA  CYS A 254      -2.462 -13.743 -11.429  0.00  0.00      C2   H
ATOM   2014  HB3 CYS A 254      -2.434 -16.268 -11.403  0.00  0.00      C2   H
ATOM   2015  HB2 CYS A 254      -1.437 -16.346 -12.821  0.00  0.00      C2   H
ATOM   2016  HG  CYS A 254      -3.318 -15.577 -14.565  0.00  0.00      C2   H
ATOM   2017  N   ASN A 255       0.714 -14.360 -11.845  0.00  0.00      C2   N
ATOM   2018  CA  ASN A 255       2.077 -14.417 -11.304  0.00  0.00      C2   C
ATOM   2019  C   ASN A 255       2.790 -13.132 -11.588  0.00  0.00      C2   C
ATOM   2020  O   ASN A 255       3.819 -13.057 -12.324  0.00  0.00      C2   O
ATOM   2021  CB  ASN A 255       2.875 -15.595 -11.946  0.00  0.00      C2   C
ATOM   2022  CG  ASN A 255       2.225 -16.943 -11.725  0.00  0.00      C2   C
ATOM   2023  OD1 ASN A 255       1.805 -17.192 -10.634  0.00  0.00      C2   O
ATOM   2024  ND2 ASN A 255       2.241 -17.780 -12.713  0.00  0.00      C2   N
ATOM   2025  H   ASN A 255       0.635 -14.384 -12.852  0.00  0.00      C2   H
ATOM   2026  HA  ASN A 255       2.014 -14.499 -10.219  0.00  0.00      C2   H
ATOM   2027  HB3 ASN A 255       3.847 -15.708 -11.466  0.00  0.00      C2   H
ATOM   2028  HB2 ASN A 255       3.184 -15.319 -12.954  0.00  0.00      C2   H
ATOM   2029 HD22 ASN A 255       1.838 -18.701 -12.621  0.00  0.00      C2   H
ATOM   2030 HD21 ASN A 255       2.502 -17.428 -13.623  0.00  0.00      C2   H
ATOM   2031  N   ASN A 256       2.207 -12.075 -11.002  0.00  0.00      C2   N
ATOM   2032  CA  ASN A 256       2.639 -10.734 -11.123  0.00  0.00      C2   C
ATOM   2033  C   ASN A 256       2.669 -10.043  -9.717  0.00  0.00      C2   C
ATOM   2034  O   ASN A 256       1.786 -10.306  -8.897  0.00  0.00      C2   O
ATOM   2035  CB  ASN A 256       1.767  -9.919 -12.100  0.00  0.00      C2   C
ATOM   2036  CG  ASN A 256       2.535  -8.750 -12.719  0.00  0.00      C2   C
ATOM   2037  OD1 ASN A 256       3.306  -8.040 -12.109  0.00  0.00      C2   O
ATOM   2038  ND2 ASN A 256       2.378  -8.602 -14.032  0.00  0.00      C2   N
ATOM   2039  H   ASN A 256       1.449 -12.300 -10.373  0.00  0.00      C2   H
ATOM   2040  HA  ASN A 256       3.641 -10.748 -11.550  0.00  0.00      C2   H
ATOM   2041  HB3 ASN A 256       0.840  -9.592 -11.628  0.00  0.00      C2   H
ATOM   2042  HB2 ASN A 256       1.486 -10.580 -12.920  0.00  0.00      C2   H
ATOM   2043 HD22 ASN A 256       2.843  -7.868 -14.547  0.00  0.00      C2   H
ATOM   2044 HD21 ASN A 256       1.822  -9.236 -14.588  0.00  0.00      C2   H
ATOM   2045  N   LYS A 257       3.786  -9.329  -9.505  0.00  0.00      C2   N
ATOM   2046  CA  LYS A 257       4.133  -8.713  -8.239  0.00  0.00      C2   C
ATOM   2047  C   LYS A 257       3.037  -7.722  -7.749  0.00  0.00      C2   C
ATOM   2048  O   LYS A 257       2.917  -7.519  -6.583  0.00  0.00      C2   O
ATOM   2049  CB  LYS A 257       5.508  -8.062  -8.444  0.00  0.00      C2   C
ATOM   2050  CG  LYS A 257       6.538  -8.973  -9.026  0.00  0.00      C2   C
ATOM   2051  CD  LYS A 257       7.932  -8.319  -9.203  0.00  0.00      C2   C
ATOM   2052  CE  LYS A 257       8.943  -9.001 -10.126  0.00  0.00      C2   C
ATOM   2053  NZ  LYS A 257      10.338  -8.538 -10.023  0.00  0.00      C2   N
ATOM   2054  H   LYS A 257       4.517  -9.307 -10.202  0.00  0.00      C2   H
ATOM   2055  HA  LYS A 257       4.105  -9.483  -7.468  0.00  0.00      C2   H
ATOM   2056  HB3 LYS A 257       5.766  -7.642  -7.472  0.00  0.00      C2   H
ATOM   2057  HB2 LYS A 257       5.426  -7.189  -9.091  0.00  0.00      C2   H
ATOM   2058  HG3 LYS A 257       6.179  -9.402  -9.961  0.00  0.00      C2   H
ATOM   2059  HG2 LYS A 257       6.626  -9.853  -8.389  0.00  0.00      C2   H
ATOM   2060  HD3 LYS A 257       8.323  -8.233  -8.189  0.00  0.00      C2   H
ATOM   2061  HD2 LYS A 257       8.015  -7.252  -9.407  0.00  0.00      C2   H
ATOM   2062  HE3 LYS A 257       8.612  -8.870 -11.156  0.00  0.00      C2   H
ATOM   2063  HE2 LYS A 257       9.043 -10.059  -9.883  0.00  0.00      C2   H
ATOM   2064  HZ1 LYS A 257      11.040  -9.134 -10.435  0.00  0.00      C2   H
ATOM   2065  HZ2 LYS A 257      10.364  -7.607 -10.413  0.00  0.00      C2   H
ATOM   2066  HZ3 LYS A 257      10.597  -8.494  -9.047  0.00  0.00      C2   H
ATOM   2067  N   TRP A 258       2.292  -7.110  -8.673  0.00  0.00      C2   N
ATOM   2068  CA  TRP A 258       1.177  -6.236  -8.344  0.00  0.00      C2   C
ATOM   2069  C   TRP A 258      -0.149  -7.069  -8.057  0.00  0.00      C2   C
ATOM   2070  O   TRP A 258      -1.072  -6.389  -7.609  0.00  0.00      C2   O
ATOM   2071  CB  TRP A 258       1.004  -5.271  -9.499  0.00  0.00      C2   C
ATOM   2072  CG  TRP A 258       2.198  -4.721 -10.171  0.00  0.00      C2   C
ATOM   2073  CD1 TRP A 258       2.585  -5.266 -11.347  0.00  0.00      C2   C
ATOM   2074  CD2 TRP A 258       3.102  -3.680  -9.810  0.00  0.00      C2   C
ATOM   2075  NE1 TRP A 258       3.719  -4.512 -11.739  0.00  0.00      C2   N
ATOM   2076  CE2 TRP A 258       4.029  -3.492 -10.899  0.00  0.00      C2   C
ATOM   2077  CE3 TRP A 258       3.226  -2.804  -8.677  0.00  0.00      C2   C
ATOM   2078  CZ2 TRP A 258       5.029  -2.582 -10.822  0.00  0.00      C2   C
ATOM   2079  CZ3 TRP A 258       4.255  -1.829  -8.647  0.00  0.00      C2   C
ATOM   2080  CH2 TRP A 258       5.159  -1.683  -9.714  0.00  0.00      C2   C
ATOM   2081  H   TRP A 258       2.358  -7.432  -9.628  0.00  0.00      C2   H
ATOM   2082  HA  TRP A 258       1.381  -5.702  -7.415  0.00  0.00      C2   H
ATOM   2083  HB3 TRP A 258       0.427  -4.411  -9.160  0.00  0.00      C2   H
ATOM   2084  HB2 TRP A 258       0.423  -5.681 -10.325  0.00  0.00      C2   H
ATOM   2085  HD1 TRP A 258       2.018  -5.969 -11.939  0.00  0.00      C2   H
ATOM   2086  HE1 TRP A 258       4.250  -4.777 -12.556  0.00  0.00      C2   H
ATOM   2087  HE3 TRP A 258       2.625  -2.926  -7.788  0.00  0.00      C2   H
ATOM   2088  HZ2 TRP A 258       5.707  -2.497 -11.659  0.00  0.00      C2   H
ATOM   2089  HZ3 TRP A 258       4.372  -1.213  -7.768  0.00  0.00      C2   H
ATOM   2090  HH2 TRP A 258       5.929  -0.929  -9.792  0.00  0.00      C2   H
ATOM   2091  N   PHE A 259      -0.219  -8.402  -8.341  0.00  0.00      C2   N
ATOM   2092  CA  PHE A 259      -1.505  -9.189  -8.329  0.00  0.00      C2   C
ATOM   2093  C   PHE A 259      -1.350 -10.475  -7.486  0.00  0.00      C2   C
ATOM   2094  O   PHE A 259      -2.030 -11.475  -7.724  0.00  0.00      C2   O
ATOM   2095  CB  PHE A 259      -1.907  -9.562  -9.867  0.00  0.00      C2   C
ATOM   2096  CG  PHE A 259      -2.252  -8.281 -10.711  0.00  0.00      C2   C
ATOM   2097  CD1 PHE A 259      -1.836  -8.235 -12.073  0.00  0.00      C2   C
ATOM   2098  CD2 PHE A 259      -3.123  -7.290 -10.197  0.00  0.00      C2   C
ATOM   2099  CE1 PHE A 259      -2.159  -7.165 -12.910  0.00  0.00      C2   C
ATOM   2100  CE2 PHE A 259      -3.429  -6.215 -11.028  0.00  0.00      C2   C
ATOM   2101  CZ  PHE A 259      -2.938  -6.121 -12.342  0.00  0.00      C2   C
ATOM   2102  H   PHE A 259       0.585  -8.936  -8.638  0.00  0.00      C2   H
ATOM   2103  HA  PHE A 259      -2.263  -8.579  -7.838  0.00  0.00      C2   H
ATOM   2104  HB3 PHE A 259      -2.865 -10.081  -9.881  0.00  0.00      C2   H
ATOM   2105  HB2 PHE A 259      -1.166 -10.214 -10.330  0.00  0.00      C2   H
ATOM   2106  HD1 PHE A 259      -1.221  -9.012 -12.502  0.00  0.00      C2   H
ATOM   2107  HD2 PHE A 259      -3.709  -7.320  -9.290  0.00  0.00      C2   H
ATOM   2108  HE1 PHE A 259      -1.687  -7.017 -13.870  0.00  0.00      C2   H
ATOM   2109  HE2 PHE A 259      -4.119  -5.468 -10.665  0.00  0.00      C2   H
ATOM   2110  HZ  PHE A 259      -3.260  -5.302 -12.969  0.00  0.00      C2   H
ATOM   2111  N   THR A 260      -0.353 -10.379  -6.596  0.00  0.00      C2   N
ATOM   2112  CA  THR A 260       0.132 -11.426  -5.688  0.00  0.00      C2   C
ATOM   2113  C   THR A 260      -0.929 -12.046  -4.757  0.00  0.00      C2   C
ATOM   2114  O   THR A 260      -0.932 -13.245  -4.501  0.00  0.00      C2   O
ATOM   2115  CB  THR A 260       1.423 -11.022  -4.884  0.00  0.00      C2   C
ATOM   2116  OG1 THR A 260       2.328 -10.364  -5.697  0.00  0.00      C2   O
ATOM   2117  CG2 THR A 260       2.131 -12.201  -4.226  0.00  0.00      C2   C
ATOM   2118  H   THR A 260       0.143  -9.519  -6.414  0.00  0.00      C2   H
ATOM   2119  HA  THR A 260       0.419 -12.280  -6.302  0.00  0.00      C2   H
ATOM   2120  HB  THR A 260       1.229 -10.376  -4.028  0.00  0.00      C2   H
ATOM   2121  HG1 THR A 260       1.930  -9.537  -5.977  0.00  0.00      C2   H
ATOM   2122 HG21 THR A 260       1.415 -12.617  -3.517  0.00  0.00      C2   H
ATOM   2123 HG22 THR A 260       2.371 -13.020  -4.903  0.00  0.00      C2   H
ATOM   2124 HG23 THR A 260       3.083 -12.062  -3.714  0.00  0.00      C2   H
ATOM   2125  N   ASP A 261      -1.909 -11.214  -4.377  0.00  0.00      C2   N
ATOM   2126  CA  ASP A 261      -3.033 -11.699  -3.458  0.00  0.00      C2   C
ATOM   2127  C   ASP A 261      -4.374 -11.397  -4.212  0.00  0.00      C2   C
ATOM   2128  O   ASP A 261      -5.425 -11.834  -3.739  0.00  0.00      C2   O
ATOM   2129  CB  ASP A 261      -2.986 -11.161  -2.007  0.00  0.00      C2   C
ATOM   2130  CG  ASP A 261      -2.697  -9.651  -1.821  0.00  0.00      C2   C
ATOM   2131  OD1 ASP A 261      -2.131  -9.345  -0.748  0.00  0.00      C2   O
ATOM   2132  OD2 ASP A 261      -3.075  -8.839  -2.713  0.00  0.00      C2   O
ATOM   2133  H   ASP A 261      -1.953 -10.256  -4.696  0.00  0.00      C2   H
ATOM   2134  HA  ASP A 261      -3.101 -12.778  -3.325  0.00  0.00      C2   H
ATOM   2135  HB3 ASP A 261      -2.196 -11.801  -1.614  0.00  0.00      C2   H
ATOM   2136  HB2 ASP A 261      -3.964 -11.453  -1.626  0.00  0.00      C2   H
ATOM   2137  N   THR A 262      -4.316 -10.867  -5.428  0.00  0.00      C2   N
ATOM   2138  CA  THR A 262      -5.527 -10.811  -6.273  0.00  0.00      C2   C
ATOM   2139  C   THR A 262      -5.960 -12.101  -7.005  0.00  0.00      C2   C
ATOM   2140  O   THR A 262      -5.172 -12.639  -7.861  0.00  0.00      C2   O
ATOM   2141  CB  THR A 262      -5.334  -9.705  -7.391  0.00  0.00      C2   C
ATOM   2142  OG1 THR A 262      -4.868  -8.482  -6.730  0.00  0.00      C2   O
ATOM   2143  CG2 THR A 262      -6.477  -9.370  -8.291  0.00  0.00      C2   C
ATOM   2144  H   THR A 262      -3.420 -10.509  -5.729  0.00  0.00      C2   H
ATOM   2145  HA  THR A 262      -6.270 -10.512  -5.533  0.00  0.00      C2   H
ATOM   2146  HB  THR A 262      -4.524  -9.988  -8.063  0.00  0.00      C2   H
ATOM   2147  HG1 THR A 262      -4.148  -8.651  -6.118  0.00  0.00      C2   H
ATOM   2148 HG21 THR A 262      -6.645 -10.265  -8.890  0.00  0.00      C2   H
ATOM   2149 HG22 THR A 262      -7.464  -9.334  -7.830  0.00  0.00      C2   H
ATOM   2150 HG23 THR A 262      -6.274  -8.497  -8.911  0.00  0.00      C2   H
ATOM   2151  N   SER A 263      -7.134 -12.633  -6.556  0.00  0.00      C2   N
ATOM   2152  CA  SER A 263      -7.819 -13.775  -7.236  0.00  0.00      C2   C
ATOM   2153  C   SER A 263      -8.282 -13.336  -8.683  0.00  0.00      C2   C
ATOM   2154  O   SER A 263      -8.520 -12.124  -8.886  0.00  0.00      C2   O
ATOM   2155  CB  SER A 263      -9.087 -14.214  -6.354  0.00  0.00      C2   C
ATOM   2156  OG  SER A 263      -8.729 -14.968  -5.173  0.00  0.00      C2   O
ATOM   2157  H   SER A 263      -7.731 -12.104  -5.937  0.00  0.00      C2   H
ATOM   2158  HA  SER A 263      -7.089 -14.584  -7.281  0.00  0.00      C2   H
ATOM   2159  HB3 SER A 263      -9.841 -14.848  -6.820  0.00  0.00      C2   H
ATOM   2160  HB2 SER A 263      -9.822 -13.421  -6.212  0.00  0.00      C2   H
ATOM   2161  HG  SER A 263      -8.135 -14.459  -4.616  0.00  0.00      C2   H
ATOM   2162  N   ILE A 264      -8.441 -14.290  -9.580  0.00  0.00      C2   N
ATOM   2163  CA  ILE A 264      -8.788 -14.046 -10.999  0.00  0.00      C2   C
ATOM   2164  C   ILE A 264     -10.007 -14.943 -11.253  0.00  0.00      C2   C
ATOM   2165  O   ILE A 264     -10.115 -16.161 -11.005  0.00  0.00      C2   O
ATOM   2166  CB  ILE A 264      -7.683 -14.490 -12.039  0.00  0.00      C2   C
ATOM   2167  CG1 ILE A 264      -6.345 -13.693 -11.956  0.00  0.00      C2   C
ATOM   2168  CG2 ILE A 264      -8.107 -14.744 -13.547  0.00  0.00      C2   C
ATOM   2169  CD1 ILE A 264      -5.391 -13.970 -10.827  0.00  0.00      C2   C
ATOM   2170  H   ILE A 264      -8.254 -15.234  -9.274  0.00  0.00      C2   H
ATOM   2171  HA  ILE A 264      -8.928 -12.996 -11.255  0.00  0.00      C2   H
ATOM   2172  HB  ILE A 264      -7.320 -15.461 -11.701  0.00  0.00      C2   H
ATOM   2173 HG13 ILE A 264      -6.645 -12.645 -11.980  0.00  0.00      C2   H
ATOM   2174 HG12 ILE A 264      -5.839 -13.751 -12.920  0.00  0.00      C2   H
ATOM   2175 HG21 ILE A 264      -7.236 -15.120 -14.083  0.00  0.00      C2   H
ATOM   2176 HG22 ILE A 264      -8.950 -15.431 -13.622  0.00  0.00      C2   H
ATOM   2177 HG23 ILE A 264      -8.555 -13.940 -14.132  0.00  0.00      C2   H
ATOM   2178 HD11 ILE A 264      -4.937 -14.960 -10.870  0.00  0.00      C2   H
ATOM   2179 HD12 ILE A 264      -4.617 -13.202 -10.819  0.00  0.00      C2   H
ATOM   2180 HD13 ILE A 264      -5.895 -13.951  -9.860  0.00  0.00      C2   H
ATOM   2181  N   ILE A 265     -10.931 -14.282 -11.965  0.00  0.00      C2   N
ATOM   2182  CA  ILE A 265     -12.054 -14.996 -12.588  0.00  0.00      C2   C
ATOM   2183  C   ILE A 265     -11.639 -15.292 -14.099  0.00  0.00      C2   C
ATOM   2184  O   ILE A 265     -11.167 -14.399 -14.781  0.00  0.00      C2   O
ATOM   2185  CB  ILE A 265     -13.306 -14.045 -12.476  0.00  0.00      C2   C
ATOM   2186  CG1 ILE A 265     -13.652 -13.832 -10.950  0.00  0.00      C2   C
ATOM   2187  CG2 ILE A 265     -14.573 -14.492 -13.264  0.00  0.00      C2   C
ATOM   2188  CD1 ILE A 265     -14.406 -12.557 -10.702  0.00  0.00      C2   C
ATOM   2189  H   ILE A 265     -10.752 -13.400 -12.424  0.00  0.00      C2   H
ATOM   2190  HA  ILE A 265     -12.227 -15.904 -12.012  0.00  0.00      C2   H
ATOM   2191  HB  ILE A 265     -13.017 -13.091 -12.917  0.00  0.00      C2   H
ATOM   2192 HG13 ILE A 265     -12.798 -13.817 -10.272  0.00  0.00      C2   H
ATOM   2193 HG12 ILE A 265     -14.207 -14.698 -10.590  0.00  0.00      C2   H
ATOM   2194 HG21 ILE A 265     -14.959 -15.433 -12.872  0.00  0.00      C2   H
ATOM   2195 HG22 ILE A 265     -15.405 -13.816 -13.065  0.00  0.00      C2   H
ATOM   2196 HG23 ILE A 265     -14.310 -14.529 -14.321  0.00  0.00      C2   H
ATOM   2197 HD11 ILE A 265     -14.203 -11.757 -11.414  0.00  0.00      C2   H
ATOM   2198 HD12 ILE A 265     -15.420 -12.944 -10.604  0.00  0.00      C2   H
ATOM   2199 HD13 ILE A 265     -14.149 -12.053  -9.770  0.00  0.00      C2   H
ATOM   2200  N   LEU A 266     -11.824 -16.491 -14.603  0.00  0.00      C2   N
ATOM   2201  CA  LEU A 266     -11.541 -16.909 -15.977  0.00  0.00      C2   C
ATOM   2202  C   LEU A 266     -12.889 -17.328 -16.644  0.00  0.00      C2   C
ATOM   2203  O   LEU A 266     -13.588 -18.214 -16.186  0.00  0.00      C2   O
ATOM   2204  CB  LEU A 266     -10.440 -17.911 -15.857  0.00  0.00      C2   C
ATOM   2205  CG  LEU A 266     -10.000 -18.723 -17.079  0.00  0.00      C2   C
ATOM   2206  CD1 LEU A 266      -9.062 -17.816 -17.922  0.00  0.00      C2   C
ATOM   2207  CD2 LEU A 266      -9.125 -19.981 -16.597  0.00  0.00      C2   C
ATOM   2208  H   LEU A 266     -12.446 -17.104 -14.096  0.00  0.00      C2   H
ATOM   2209  HA  LEU A 266     -11.133 -16.054 -16.516  0.00  0.00      C2   H
ATOM   2210  HB3 LEU A 266     -10.946 -18.608 -15.189  0.00  0.00      C2   H
ATOM   2211  HB2 LEU A 266      -9.530 -17.645 -15.320  0.00  0.00      C2   H
ATOM   2212  HG  LEU A 266     -10.830 -19.073 -17.693  0.00  0.00      C2   H
ATOM   2213 HD11 LEU A 266      -8.170 -18.321 -18.293  0.00  0.00      C2   H
ATOM   2214 HD12 LEU A 266      -9.561 -17.456 -18.822  0.00  0.00      C2   H
ATOM   2215 HD13 LEU A 266      -8.786 -16.940 -17.336  0.00  0.00      C2   H
ATOM   2216 HD21 LEU A 266      -9.689 -20.433 -15.781  0.00  0.00      C2   H
ATOM   2217 HD22 LEU A 266      -9.110 -20.777 -17.342  0.00  0.00      C2   H
ATOM   2218 HD23 LEU A 266      -8.134 -19.858 -16.162  0.00  0.00      C2   H
ATOM   2219  N   PHE A 267     -13.088 -16.814 -17.814  0.00  0.00      C2   N
ATOM   2220  CA  PHE A 267     -14.283 -16.870 -18.669  0.00  0.00      C2   C
ATOM   2221  C   PHE A 267     -13.818 -17.525 -19.952  0.00  0.00      C2   C
ATOM   2222  O   PHE A 267     -13.111 -16.974 -20.775  0.00  0.00      C2   O
ATOM   2223  CB  PHE A 267     -14.718 -15.373 -18.961  0.00  0.00      C2   C
ATOM   2224  CG  PHE A 267     -15.872 -14.911 -18.053  0.00  0.00      C2   C
ATOM   2225  CD1 PHE A 267     -16.503 -13.770 -18.485  0.00  0.00      C2   C
ATOM   2226  CD2 PHE A 267     -16.241 -15.553 -16.820  0.00  0.00      C2   C
ATOM   2227  CE1 PHE A 267     -17.481 -13.187 -17.723  0.00  0.00      C2   C
ATOM   2228  CE2 PHE A 267     -17.150 -14.898 -16.030  0.00  0.00      C2   C
ATOM   2229  CZ  PHE A 267     -17.817 -13.734 -16.503  0.00  0.00      C2   C
ATOM   2230  H   PHE A 267     -12.270 -16.367 -18.203  0.00  0.00      C2   H
ATOM   2231  HA  PHE A 267     -15.133 -17.426 -18.273  0.00  0.00      C2   H
ATOM   2232  HB3 PHE A 267     -15.053 -15.282 -19.994  0.00  0.00      C2   H
ATOM   2233  HB2 PHE A 267     -13.861 -14.716 -18.810  0.00  0.00      C2   H
ATOM   2234  HD1 PHE A 267     -16.151 -13.337 -19.409  0.00  0.00      C2   H
ATOM   2235  HD2 PHE A 267     -15.867 -16.498 -16.455  0.00  0.00      C2   H
ATOM   2236  HE1 PHE A 267     -17.871 -12.239 -18.063  0.00  0.00      C2   H
ATOM   2237  HE2 PHE A 267     -17.472 -15.374 -15.115  0.00  0.00      C2   H
ATOM   2238  HZ  PHE A 267     -18.585 -13.227 -15.939  0.00  0.00      C2   H
ATOM   2239  N   LEU A 268     -14.300 -18.818 -20.051  0.00  0.00      C2   N
ATOM   2240  CA  LEU A 268     -14.060 -19.633 -21.274  0.00  0.00      C2   C
ATOM   2241  C   LEU A 268     -15.249 -19.382 -22.187  0.00  0.00      C2   C
ATOM   2242  O   LEU A 268     -16.371 -19.855 -21.881  0.00  0.00      C2   O
ATOM   2243  CB  LEU A 268     -13.969 -21.178 -20.900  0.00  0.00      C2   C
ATOM   2244  CG  LEU A 268     -12.727 -21.547 -20.099  0.00  0.00      C2   C
ATOM   2245  CD1 LEU A 268     -12.708 -22.921 -19.466  0.00  0.00      C2   C
ATOM   2246  CD2 LEU A 268     -11.373 -21.266 -20.703  0.00  0.00      C2   C
ATOM   2247  H   LEU A 268     -14.910 -19.145 -19.316  0.00  0.00      C2   H
ATOM   2248  HA  LEU A 268     -13.119 -19.445 -21.792  0.00  0.00      C2   H
ATOM   2249  HB3 LEU A 268     -13.927 -21.747 -21.829  0.00  0.00      C2   H
ATOM   2250  HB2 LEU A 268     -14.896 -21.508 -20.432  0.00  0.00      C2   H
ATOM   2251  HG  LEU A 268     -12.829 -20.758 -19.354  0.00  0.00      C2   H
ATOM   2252 HD11 LEU A 268     -11.951 -22.852 -18.684  0.00  0.00      C2   H
ATOM   2253 HD12 LEU A 268     -13.600 -23.215 -18.913  0.00  0.00      C2   H
ATOM   2254 HD13 LEU A 268     -12.513 -23.736 -20.163  0.00  0.00      C2   H
ATOM   2255 HD21 LEU A 268     -10.756 -22.164 -20.707  0.00  0.00      C2   H
ATOM   2256 HD22 LEU A 268     -11.386 -20.864 -21.716  0.00  0.00      C2   H
ATOM   2257 HD23 LEU A 268     -10.738 -20.655 -20.062  0.00  0.00      C2   H
ATOM   2258  N   ASN A 269     -14.945 -18.636 -23.222  0.00  0.00      C2   N
ATOM   2259  CA  ASN A 269     -15.761 -18.269 -24.395  0.00  0.00      C2   C
ATOM   2260  C   ASN A 269     -15.603 -19.312 -25.482  0.00  0.00      C2   C
ATOM   2261  O   ASN A 269     -14.549 -19.921 -25.667  0.00  0.00      C2   O
ATOM   2262  CB  ASN A 269     -15.292 -16.927 -24.887  0.00  0.00      C2   C
ATOM   2263  CG  ASN A 269     -16.315 -16.096 -25.684  0.00  0.00      C2   C
ATOM   2264  OD1 ASN A 269     -17.422 -16.574 -25.891  0.00  0.00      C2   O
ATOM   2265  ND2 ASN A 269     -15.918 -14.969 -26.242  0.00  0.00      C2   N
ATOM   2266  H   ASN A 269     -13.990 -18.312 -23.268  0.00  0.00      C2   H
ATOM   2267  HA  ASN A 269     -16.775 -18.274 -23.993  0.00  0.00      C2   H
ATOM   2268  HB3 ASN A 269     -14.445 -16.855 -25.570  0.00  0.00      C2   H
ATOM   2269  HB2 ASN A 269     -15.078 -16.283 -24.034  0.00  0.00      C2   H
ATOM   2270 HD22 ASN A 269     -16.508 -14.461 -26.884  0.00  0.00      C2   H
ATOM   2271 HD21 ASN A 269     -14.965 -14.746 -25.995  0.00  0.00      C2   H
ATOM   2272  N   LYS A 270     -16.598 -19.351 -26.384  0.00  0.00      C2   N
ATOM   2273  CA  LYS A 270     -16.666 -20.019 -27.677  0.00  0.00      C2   C
ATOM   2274  C   LYS A 270     -16.861 -21.526 -27.528  0.00  0.00      C2   C
ATOM   2275  O   LYS A 270     -16.339 -22.373 -28.217  0.00  0.00      C2   O
ATOM   2276  CB  LYS A 270     -15.436 -19.823 -28.550  0.00  0.00      C2   C
ATOM   2277  CG  LYS A 270     -15.178 -18.335 -28.864  0.00  0.00      C2   C
ATOM   2278  CD  LYS A 270     -16.303 -17.707 -29.791  0.00  0.00      C2   C
ATOM   2279  CE  LYS A 270     -15.971 -16.288 -30.437  0.00  0.00      C2   C
ATOM   2280  NZ  LYS A 270     -17.153 -15.772 -31.185  0.00  0.00      C2   N
ATOM   2281  H   LYS A 270     -17.510 -19.023 -26.098  0.00  0.00      C2   H
ATOM   2282  HA  LYS A 270     -17.561 -19.717 -28.221  0.00  0.00      C2   H
ATOM   2283  HB3 LYS A 270     -15.561 -20.349 -29.496  0.00  0.00      C2   H
ATOM   2284  HB2 LYS A 270     -14.500 -20.269 -28.215  0.00  0.00      C2   H
ATOM   2285  HG3 LYS A 270     -14.177 -18.195 -29.272  0.00  0.00      C2   H
ATOM   2286  HG2 LYS A 270     -15.050 -17.691 -27.994  0.00  0.00      C2   H
ATOM   2287  HD3 LYS A 270     -17.214 -17.685 -29.193  0.00  0.00      C2   H
ATOM   2288  HD2 LYS A 270     -16.479 -18.413 -30.602  0.00  0.00      C2   H
ATOM   2289  HE3 LYS A 270     -15.035 -16.384 -30.989  0.00  0.00      C2   H
ATOM   2290  HE2 LYS A 270     -15.713 -15.610 -29.623  0.00  0.00      C2   H
ATOM   2291  HZ1 LYS A 270     -16.852 -14.928 -31.651  0.00  0.00      C2   H
ATOM   2292  HZ2 LYS A 270     -17.166 -16.437 -31.945  0.00  0.00      C2   H
ATOM   2293  HZ3 LYS A 270     -17.949 -15.657 -30.575  0.00  0.00      C2   H
ATOM   2294  N   LYS A 271     -17.522 -21.991 -26.445  0.00  0.00      C2   N
ATOM   2295  CA  LYS A 271     -17.656 -23.369 -26.094  0.00  0.00      C2   C
ATOM   2296  C   LYS A 271     -18.518 -24.117 -27.116  0.00  0.00      C2   C
ATOM   2297  O   LYS A 271     -18.315 -25.324 -27.295  0.00  0.00      C2   O
ATOM   2298  CB  LYS A 271     -18.148 -23.571 -24.572  0.00  0.00      C2   C
ATOM   2299  CG  LYS A 271     -19.622 -23.512 -24.192  0.00  0.00      C2   C
ATOM   2300  CD  LYS A 271     -20.201 -22.178 -24.385  0.00  0.00      C2   C
ATOM   2301  CE  LYS A 271     -21.569 -22.082 -23.834  0.00  0.00      C2   C
ATOM   2302  NZ  LYS A 271     -22.524 -22.787 -24.678  0.00  0.00      C2   N
ATOM   2303  H   LYS A 271     -18.006 -21.301 -25.889  0.00  0.00      C2   H
ATOM   2304  HA  LYS A 271     -16.622 -23.705 -26.024  0.00  0.00      C2   H
ATOM   2305  HB3 LYS A 271     -17.595 -22.914 -23.901  0.00  0.00      C2   H
ATOM   2306  HB2 LYS A 271     -17.822 -24.570 -24.281  0.00  0.00      C2   H
ATOM   2307  HG3 LYS A 271     -19.602 -23.792 -23.138  0.00  0.00      C2   H
ATOM   2308  HG2 LYS A 271     -20.090 -24.291 -24.793  0.00  0.00      C2   H
ATOM   2309  HD3 LYS A 271     -20.301 -22.015 -25.458  0.00  0.00      C2   H
ATOM   2310  HD2 LYS A 271     -19.632 -21.377 -23.913  0.00  0.00      C2   H
ATOM   2311  HE3 LYS A 271     -21.887 -21.049 -23.696  0.00  0.00      C2   H
ATOM   2312  HE2 LYS A 271     -21.583 -22.527 -22.839  0.00  0.00      C2   H
ATOM   2313  HZ1 LYS A 271     -22.328 -22.596 -25.650  0.00  0.00      C2   H
ATOM   2314  HZ2 LYS A 271     -22.663 -23.770 -24.490  0.00  0.00      C2   H
ATOM   2315  HZ3 LYS A 271     -23.398 -22.349 -24.426  0.00  0.00      C2   H
ATOM   2316  N   ASP A 272     -19.429 -23.338 -27.747  0.00  0.00      C2   N
ATOM   2317  CA  ASP A 272     -20.326 -23.933 -28.854  0.00  0.00      C2   C
ATOM   2318  C   ASP A 272     -19.398 -24.115 -30.121  0.00  0.00      C2   C
ATOM   2319  O   ASP A 272     -19.444 -25.175 -30.777  0.00  0.00      C2   O
ATOM   2320  CB  ASP A 272     -21.565 -23.125 -29.303  0.00  0.00      C2   C
ATOM   2321  CG  ASP A 272     -22.252 -22.160 -28.483  0.00  0.00      C2   C
ATOM   2322  OD1 ASP A 272     -22.825 -21.187 -29.009  0.00  0.00      C2   O
ATOM   2323  OD2 ASP A 272     -22.156 -22.311 -27.192  0.00  0.00      C2   O
ATOM   2324  H   ASP A 272     -19.537 -22.374 -27.467  0.00  0.00      C2   H
ATOM   2325  HA  ASP A 272     -20.782 -24.852 -28.485  0.00  0.00      C2   H
ATOM   2326  HB3 ASP A 272     -22.285 -23.853 -29.677  0.00  0.00      C2   H
ATOM   2327  HB2 ASP A 272     -21.114 -22.618 -30.156  0.00  0.00      C2   H
ATOM   2328  N   LEU A 273     -18.471 -23.214 -30.352  0.00  0.00      C2   N
ATOM   2329  CA  LEU A 273     -17.579 -23.264 -31.529  0.00  0.00      C2   C
ATOM   2330  C   LEU A 273     -16.489 -24.330 -31.355  0.00  0.00      C2   C
ATOM   2331  O   LEU A 273     -16.116 -24.958 -32.333  0.00  0.00      C2   O
ATOM   2332  CB  LEU A 273     -17.073 -21.887 -31.805  0.00  0.00      C2   C
ATOM   2333  CG  LEU A 273     -16.070 -21.628 -32.876  0.00  0.00      C2   C
ATOM   2334  CD1 LEU A 273     -16.546 -22.258 -34.220  0.00  0.00      C2   C
ATOM   2335  CD2 LEU A 273     -15.872 -20.058 -33.095  0.00  0.00      C2   C
ATOM   2336  H   LEU A 273     -18.525 -22.366 -29.806  0.00  0.00      C2   H
ATOM   2337  HA  LEU A 273     -18.129 -23.535 -32.430  0.00  0.00      C2   H
ATOM   2338  HB3 LEU A 273     -16.529 -21.674 -30.885  0.00  0.00      C2   H
ATOM   2339  HB2 LEU A 273     -17.918 -21.199 -31.844  0.00  0.00      C2   H
ATOM   2340  HG  LEU A 273     -15.128 -22.143 -32.686  0.00  0.00      C2   H
ATOM   2341 HD11 LEU A 273     -16.170 -21.845 -35.156  0.00  0.00      C2   H
ATOM   2342 HD12 LEU A 273     -16.315 -23.320 -34.297  0.00  0.00      C2   H
ATOM   2343 HD13 LEU A 273     -17.624 -22.101 -34.276  0.00  0.00      C2   H
ATOM   2344 HD21 LEU A 273     -15.702 -19.806 -34.142  0.00  0.00      C2   H
ATOM   2345 HD22 LEU A 273     -16.752 -19.546 -32.706  0.00  0.00      C2   H
ATOM   2346 HD23 LEU A 273     -14.913 -19.812 -32.640  0.00  0.00      C2   H
ATOM   2347  N   PHE A 274     -15.992 -24.442 -30.081  0.00  0.00      C2   N
ATOM   2348  CA  PHE A 274     -15.117 -25.497 -29.575  0.00  0.00      C2   C
ATOM   2349  C   PHE A 274     -15.702 -26.869 -29.879  0.00  0.00      C2   C
ATOM   2350  O   PHE A 274     -14.977 -27.625 -30.560  0.00  0.00      C2   O
ATOM   2351  CB  PHE A 274     -14.666 -25.292 -28.131  0.00  0.00      C2   C
ATOM   2352  CG  PHE A 274     -13.721 -26.375 -27.454  0.00  0.00      C2   C
ATOM   2353  CD1 PHE A 274     -12.579 -26.773 -28.135  0.00  0.00      C2   C
ATOM   2354  CD2 PHE A 274     -13.951 -26.877 -26.174  0.00  0.00      C2   C
ATOM   2355  CE1 PHE A 274     -11.668 -27.611 -27.539  0.00  0.00      C2   C
ATOM   2356  CE2 PHE A 274     -13.060 -27.774 -25.571  0.00  0.00      C2   C
ATOM   2357  CZ  PHE A 274     -11.898 -28.029 -26.230  0.00  0.00      C2   C
ATOM   2358  H   PHE A 274     -16.401 -23.829 -29.391  0.00  0.00      C2   H
ATOM   2359  HA  PHE A 274     -14.249 -25.478 -30.234  0.00  0.00      C2   H
ATOM   2360  HB3 PHE A 274     -15.528 -25.100 -27.491  0.00  0.00      C2   H
ATOM   2361  HB2 PHE A 274     -14.174 -24.321 -28.088  0.00  0.00      C2   H
ATOM   2362  HD1 PHE A 274     -12.390 -26.449 -29.148  0.00  0.00      C2   H
ATOM   2363  HD2 PHE A 274     -14.897 -26.607 -25.729  0.00  0.00      C2   H
ATOM   2364  HE1 PHE A 274     -10.784 -27.888 -28.094  0.00  0.00      C2   H
ATOM   2365  HE2 PHE A 274     -13.265 -28.252 -24.624  0.00  0.00      C2   H
ATOM   2366  HZ  PHE A 274     -11.144 -28.576 -25.684  0.00  0.00      C2   H
ATOM   2367  N   GLU A 275     -16.951 -27.080 -29.305  0.00  0.00      C2   N
ATOM   2368  CA  GLU A 275     -17.703 -28.331 -29.443  0.00  0.00      C2   C
ATOM   2369  C   GLU A 275     -18.001 -28.669 -30.961  0.00  0.00      C2   C
ATOM   2370  O   GLU A 275     -18.044 -29.808 -31.336  0.00  0.00      C2   O
ATOM   2371  CB  GLU A 275     -19.000 -28.227 -28.591  0.00  0.00      C2   C
ATOM   2372  CG  GLU A 275     -19.997 -29.372 -28.783  0.00  0.00      C2   C
ATOM   2373  CD  GLU A 275     -21.167 -29.283 -27.857  0.00  0.00      C2   C
ATOM   2374  OE1 GLU A 275     -21.529 -30.298 -27.256  0.00  0.00      C2   O
ATOM   2375  OE2 GLU A 275     -21.649 -28.204 -27.422  0.00  0.00      C2   O
ATOM   2376  H   GLU A 275     -17.323 -26.436 -28.622  0.00  0.00      C2   H
ATOM   2377  HA  GLU A 275     -17.114 -29.122 -28.978  0.00  0.00      C2   H
ATOM   2378  HB3 GLU A 275     -19.436 -27.248 -28.790  0.00  0.00      C2   H
ATOM   2379  HB2 GLU A 275     -18.829 -28.194 -27.515  0.00  0.00      C2   H
ATOM   2380  HG3 GLU A 275     -19.496 -30.268 -28.416  0.00  0.00      C2   H
ATOM   2381  HG2 GLU A 275     -20.343 -29.719 -29.757  0.00  0.00      C2   H
ATOM   2382  N   GLU A 276     -18.332 -27.668 -31.811  0.00  0.00      C2   N
ATOM   2383  CA  GLU A 276     -18.402 -27.834 -33.308  0.00  0.00      C2   C
ATOM   2384  C   GLU A 276     -17.100 -28.337 -33.936  0.00  0.00      C2   C
ATOM   2385  O   GLU A 276     -17.246 -29.275 -34.715  0.00  0.00      C2   O
ATOM   2386  CB  GLU A 276     -19.056 -26.521 -33.903  0.00  0.00      C2   C
ATOM   2387  CG  GLU A 276     -19.097 -26.246 -35.421  0.00  0.00      C2   C
ATOM   2388  CD  GLU A 276     -19.806 -25.055 -35.864  0.00  0.00      C2   C
ATOM   2389  OE1 GLU A 276     -19.307 -24.387 -36.790  0.00  0.00      C2   O
ATOM   2390  OE2 GLU A 276     -20.930 -24.818 -35.440  0.00  0.00      C2   O
ATOM   2391  H   GLU A 276     -18.508 -26.732 -31.476  0.00  0.00      C2   H
ATOM   2392  HA  GLU A 276     -19.157 -28.604 -33.463  0.00  0.00      C2   H
ATOM   2393  HB3 GLU A 276     -18.464 -25.748 -33.413  0.00  0.00      C2   H
ATOM   2394  HB2 GLU A 276     -20.037 -26.335 -33.465  0.00  0.00      C2   H
ATOM   2395  HG3 GLU A 276     -19.390 -27.046 -36.100  0.00  0.00      C2   H
ATOM   2396  HG2 GLU A 276     -18.083 -26.090 -35.788  0.00  0.00      C2   H
ATOM   2397  N   LYS A 277     -15.934 -27.810 -33.567  0.00  0.00      C2   N
ATOM   2398  CA  LYS A 277     -14.743 -28.091 -34.288  0.00  0.00      C2   C
ATOM   2399  C   LYS A 277     -14.042 -29.389 -33.861  0.00  0.00      C2   C
ATOM   2400  O   LYS A 277     -13.734 -30.131 -34.768  0.00  0.00      C2   O
ATOM   2401  CB  LYS A 277     -13.816 -26.828 -34.151  0.00  0.00      C2   C
ATOM   2402  CG  LYS A 277     -14.294 -25.633 -34.993  0.00  0.00      C2   C
ATOM   2403  CD  LYS A 277     -13.410 -24.393 -34.706  0.00  0.00      C2   C
ATOM   2404  CE  LYS A 277     -11.883 -24.555 -35.092  0.00  0.00      C2   C
ATOM   2405  NZ  LYS A 277     -11.047 -23.300 -34.990  0.00  0.00      C2   N
ATOM   2406  H   LYS A 277     -15.940 -27.129 -32.822  0.00  0.00      C2   H
ATOM   2407  HA  LYS A 277     -15.118 -28.236 -35.302  0.00  0.00      C2   H
ATOM   2408  HB3 LYS A 277     -12.804 -26.998 -34.517  0.00  0.00      C2   H
ATOM   2409  HB2 LYS A 277     -13.684 -26.464 -33.132  0.00  0.00      C2   H
ATOM   2410  HG3 LYS A 277     -15.321 -25.417 -34.697  0.00  0.00      C2   H
ATOM   2411  HG2 LYS A 277     -14.356 -25.822 -36.065  0.00  0.00      C2   H
ATOM   2412  HD3 LYS A 277     -13.671 -24.196 -33.666  0.00  0.00      C2   H
ATOM   2413  HD2 LYS A 277     -13.817 -23.537 -35.245  0.00  0.00      C2   H
ATOM   2414  HE3 LYS A 277     -11.904 -24.942 -36.111  0.00  0.00      C2   H
ATOM   2415  HE2 LYS A 277     -11.399 -25.328 -34.495  0.00  0.00      C2   H
ATOM   2416  HZ1 LYS A 277     -10.105 -23.523 -35.277  0.00  0.00      C2   H
ATOM   2417  HZ2 LYS A 277     -11.451 -22.666 -35.664  0.00  0.00      C2   H
ATOM   2418  HZ3 LYS A 277     -10.959 -22.875 -34.078  0.00  0.00      C2   H
ATOM   2419  N   ILE A 278     -13.920 -29.610 -32.507  0.00  0.00      C2   N
ATOM   2420  CA  ILE A 278     -13.262 -30.773 -31.887  0.00  0.00      C2   C
ATOM   2421  C   ILE A 278     -13.691 -32.106 -32.504  0.00  0.00      C2   C
ATOM   2422  O   ILE A 278     -12.952 -33.055 -32.580  0.00  0.00      C2   O
ATOM   2423  CB  ILE A 278     -13.412 -30.864 -30.344  0.00  0.00      C2   C
ATOM   2424  CG1 ILE A 278     -12.451 -31.961 -29.671  0.00  0.00      C2   C
ATOM   2425  CG2 ILE A 278     -14.813 -30.941 -29.886  0.00  0.00      C2   C
ATOM   2426  CD1 ILE A 278     -12.136 -31.711 -28.198  0.00  0.00      C2   C
ATOM   2427  H   ILE A 278     -14.193 -28.880 -31.865  0.00  0.00      C2   H
ATOM   2428  HA  ILE A 278     -12.201 -30.697 -32.127  0.00  0.00      C2   H
ATOM   2429  HB  ILE A 278     -12.977 -29.974 -29.891  0.00  0.00      C2   H
ATOM   2430 HG13 ILE A 278     -11.574 -32.251 -30.250  0.00  0.00      C2   H
ATOM   2431 HG12 ILE A 278     -12.933 -32.932 -29.554  0.00  0.00      C2   H
ATOM   2432 HG21 ILE A 278     -15.498 -30.178 -30.256  0.00  0.00      C2   H
ATOM   2433 HG22 ILE A 278     -15.269 -31.890 -30.168  0.00  0.00      C2   H
ATOM   2434 HG23 ILE A 278     -14.821 -30.705 -28.821  0.00  0.00      C2   H
ATOM   2435 HD11 ILE A 278     -12.302 -30.685 -27.870  0.00  0.00      C2   H
ATOM   2436 HD12 ILE A 278     -12.698 -32.354 -27.521  0.00  0.00      C2   H
ATOM   2437 HD13 ILE A 278     -11.050 -31.660 -28.124  0.00  0.00      C2   H
ATOM   2438  N   LYS A 279     -14.961 -32.238 -32.917  0.00  0.00      C2   N
ATOM   2439  CA  LYS A 279     -15.430 -33.506 -33.598  0.00  0.00      C2   C
ATOM   2440  C   LYS A 279     -14.919 -33.808 -34.984  0.00  0.00      C2   C
ATOM   2441  O   LYS A 279     -15.183 -34.912 -35.464  0.00  0.00      C2   O
ATOM   2442  CB  LYS A 279     -16.977 -33.541 -33.544  0.00  0.00      C2   C
ATOM   2443  CG  LYS A 279     -17.786 -32.380 -34.044  0.00  0.00      C2   C
ATOM   2444  CD  LYS A 279     -19.324 -32.668 -33.656  0.00  0.00      C2   C
ATOM   2445  CE  LYS A 279     -20.232 -31.362 -33.394  0.00  0.00      C2   C
ATOM   2446  NZ  LYS A 279     -21.491 -31.583 -32.679  0.00  0.00      C2   N
ATOM   2447  H   LYS A 279     -15.620 -31.503 -32.704  0.00  0.00      C2   H
ATOM   2448  HA  LYS A 279     -15.130 -34.372 -33.009  0.00  0.00      C2   H
ATOM   2449  HB3 LYS A 279     -17.162 -33.647 -32.475  0.00  0.00      C2   H
ATOM   2450  HB2 LYS A 279     -17.267 -34.468 -34.040  0.00  0.00      C2   H
ATOM   2451  HG3 LYS A 279     -17.637 -32.249 -35.115  0.00  0.00      C2   H
ATOM   2452  HG2 LYS A 279     -17.404 -31.473 -33.575  0.00  0.00      C2   H
ATOM   2453  HD3 LYS A 279     -19.471 -33.419 -32.879  0.00  0.00      C2   H
ATOM   2454  HD2 LYS A 279     -19.780 -33.186 -34.500  0.00  0.00      C2   H
ATOM   2455  HE3 LYS A 279     -20.388 -30.795 -34.311  0.00  0.00      C2   H
ATOM   2456  HE2 LYS A 279     -19.622 -30.796 -32.690  0.00  0.00      C2   H
ATOM   2457  HZ1 LYS A 279     -21.992 -32.309 -33.169  0.00  0.00      C2   H
ATOM   2458  HZ2 LYS A 279     -21.314 -32.004 -31.778  0.00  0.00      C2   H
ATOM   2459  HZ3 LYS A 279     -22.053 -30.759 -32.520  0.00  0.00      C2   H
ATOM   2460  N   LYS A 280     -14.207 -32.837 -35.568  0.00  0.00      C2   N
ATOM   2461  CA  LYS A 280     -13.694 -32.981 -36.888  0.00  0.00      C2   C
ATOM   2462  C   LYS A 280     -12.194 -32.453 -36.952  0.00  0.00      C2   C
ATOM   2463  O   LYS A 280     -11.557 -32.724 -37.934  0.00  0.00      C2   O
ATOM   2464  CB  LYS A 280     -14.633 -32.176 -37.879  0.00  0.00      C2   C
ATOM   2465  CG  LYS A 280     -14.790 -30.686 -37.547  0.00  0.00      C2   C
ATOM   2466  CD  LYS A 280     -15.511 -29.734 -38.622  0.00  0.00      C2   C
ATOM   2467  CE  LYS A 280     -15.726 -28.262 -38.259  0.00  0.00      C2   C
ATOM   2468  NZ  LYS A 280     -16.188 -27.424 -39.428  0.00  0.00      C2   N
ATOM   2469  H   LYS A 280     -14.206 -31.904 -35.181  0.00  0.00      C2   H
ATOM   2470  HA  LYS A 280     -13.609 -34.045 -37.105  0.00  0.00      C2   H
ATOM   2471  HB3 LYS A 280     -15.584 -32.706 -37.926  0.00  0.00      C2   H
ATOM   2472  HB2 LYS A 280     -14.257 -32.372 -38.884  0.00  0.00      C2   H
ATOM   2473  HG3 LYS A 280     -13.925 -30.081 -37.273  0.00  0.00      C2   H
ATOM   2474  HG2 LYS A 280     -15.498 -30.590 -36.724  0.00  0.00      C2   H
ATOM   2475  HD3 LYS A 280     -16.517 -30.109 -38.807  0.00  0.00      C2   H
ATOM   2476  HD2 LYS A 280     -14.968 -29.847 -39.560  0.00  0.00      C2   H
ATOM   2477  HE3 LYS A 280     -14.790 -27.828 -37.905  0.00  0.00      C2   H
ATOM   2478  HE2 LYS A 280     -16.448 -28.117 -37.456  0.00  0.00      C2   H
ATOM   2479  HZ1 LYS A 280     -17.065 -27.859 -39.674  0.00  0.00      C2   H
ATOM   2480  HZ2 LYS A 280     -16.431 -26.475 -39.184  0.00  0.00      C2   H
ATOM   2481  HZ3 LYS A 280     -15.573 -27.480 -40.227  0.00  0.00      C2   H
ATOM   2482  N   SER A 281     -11.758 -31.618 -35.971  0.00  0.00      C2   N
ATOM   2483  CA  SER A 281     -10.384 -31.195 -35.720  0.00  0.00      C2   C
ATOM   2484  C   SER A 281     -10.015 -31.666 -34.323  0.00  0.00      C2   C
ATOM   2485  O   SER A 281     -10.089 -31.001 -33.303  0.00  0.00      C2   O
ATOM   2486  CB  SER A 281     -10.234 -29.636 -35.860  0.00  0.00      C2   C
ATOM   2487  OG  SER A 281     -10.188 -29.289 -37.234  0.00  0.00      C2   O
ATOM   2488  H   SER A 281     -12.383 -31.273 -35.256  0.00  0.00      C2   H
ATOM   2489  HA  SER A 281      -9.775 -31.652 -36.500  0.00  0.00      C2   H
ATOM   2490  HB3 SER A 281      -9.369 -29.244 -35.325  0.00  0.00      C2   H
ATOM   2491  HB2 SER A 281     -11.068 -29.191 -35.316  0.00  0.00      C2   H
ATOM   2492  HG  SER A 281     -10.066 -28.345 -37.111  0.00  0.00      C2   H
ATOM   2493  N   PRO A 282      -9.518 -32.916 -34.242  0.00  0.00      C2   N
ATOM   2494  CA  PRO A 282      -9.020 -33.498 -33.003  0.00  0.00      C2   C
ATOM   2495  C   PRO A 282      -7.905 -32.741 -32.290  0.00  0.00      C2   C
ATOM   2496  O   PRO A 282      -7.011 -32.261 -33.024  0.00  0.00      C2   O
ATOM   2497  CB  PRO A 282      -8.354 -34.829 -33.431  0.00  0.00      C2   C
ATOM   2498  CG  PRO A 282      -9.031 -35.293 -34.690  0.00  0.00      C2   C
ATOM   2499  CD  PRO A 282      -9.323 -33.959 -35.314  0.00  0.00      C2   C
ATOM   2500  HA  PRO A 282      -9.926 -33.523 -32.397  0.00  0.00      C2   H
ATOM   2501  HB3 PRO A 282      -8.641 -35.474 -32.600  0.00  0.00      C2   H
ATOM   2502  HB2 PRO A 282      -7.280 -34.729 -33.588  0.00  0.00      C2   H
ATOM   2503  HG3 PRO A 282      -9.993 -35.772 -34.509  0.00  0.00      C2   H
ATOM   2504  HG2 PRO A 282      -8.411 -35.927 -35.324  0.00  0.00      C2   H
ATOM   2505  HD2 PRO A 282      -8.353 -33.704 -35.741  0.00  0.00      C2   H
ATOM   2506  HD3 PRO A 282     -10.100 -33.993 -36.078  0.00  0.00      C2   H
ATOM   2507  N   LEU A 283      -8.039 -32.494 -31.001  0.00  0.00      C2   N
ATOM   2508  CA  LEU A 283      -7.283 -31.501 -30.158  0.00  0.00      C2   C
ATOM   2509  C   LEU A 283      -5.802 -32.022 -29.900  0.00  0.00      C2   C
ATOM   2510  O   LEU A 283      -4.815 -31.310 -30.012  0.00  0.00      C2   O
ATOM   2511  CB  LEU A 283      -8.054 -31.172 -28.838  0.00  0.00      C2   C
ATOM   2512  CG  LEU A 283      -7.508 -30.347 -27.659  0.00  0.00      C2   C
ATOM   2513  CD1 LEU A 283      -7.137 -28.952 -28.146  0.00  0.00      C2   C
ATOM   2514  CD2 LEU A 283      -8.666 -30.167 -26.528  0.00  0.00      C2   C
ATOM   2515  H   LEU A 283      -8.690 -33.010 -30.426  0.00  0.00      C2   H
ATOM   2516  HA  LEU A 283      -7.232 -30.645 -30.830  0.00  0.00      C2   H
ATOM   2517  HB3 LEU A 283      -8.298 -32.119 -28.358  0.00  0.00      C2   H
ATOM   2518  HB2 LEU A 283      -8.938 -30.671 -29.232  0.00  0.00      C2   H
ATOM   2519  HG  LEU A 283      -6.684 -30.886 -27.192  0.00  0.00      C2   H
ATOM   2520 HD11 LEU A 283      -6.857 -29.054 -29.195  0.00  0.00      C2   H
ATOM   2521 HD12 LEU A 283      -7.899 -28.173 -28.152  0.00  0.00      C2   H
ATOM   2522 HD13 LEU A 283      -6.248 -28.532 -27.676  0.00  0.00      C2   H
ATOM   2523 HD21 LEU A 283      -8.664 -29.201 -26.022  0.00  0.00      C2   H
ATOM   2524 HD22 LEU A 283      -9.645 -30.388 -26.955  0.00  0.00      C2   H
ATOM   2525 HD23 LEU A 283      -8.419 -30.855 -25.720  0.00  0.00      C2   H
ATOM   2526  N   THR A 284      -5.687 -33.358 -29.863  0.00  0.00      C2   N
ATOM   2527  CA  THR A 284      -4.455 -34.105 -29.801  0.00  0.00      C2   C
ATOM   2528  C   THR A 284      -3.591 -34.033 -31.063  0.00  0.00      C2   C
ATOM   2529  O   THR A 284      -2.386 -34.246 -30.956  0.00  0.00      C2   O
ATOM   2530  CB  THR A 284      -4.863 -35.599 -29.663  0.00  0.00      C2   C
ATOM   2531  OG1 THR A 284      -5.688 -35.989 -30.742  0.00  0.00      C2   O
ATOM   2532  CG2 THR A 284      -5.398 -35.845 -28.206  0.00  0.00      C2   C
ATOM   2533  H   THR A 284      -6.484 -33.949 -30.052  0.00  0.00      C2   H
ATOM   2534  HA  THR A 284      -3.813 -33.801 -28.975  0.00  0.00      C2   H
ATOM   2535  HB  THR A 284      -3.916 -36.131 -29.744  0.00  0.00      C2   H
ATOM   2536  HG1 THR A 284      -5.341 -36.802 -31.117  0.00  0.00      C2   H
ATOM   2537 HG21 THR A 284      -6.298 -35.345 -27.848  0.00  0.00      C2   H
ATOM   2538 HG22 THR A 284      -5.405 -36.927 -28.075  0.00  0.00      C2   H
ATOM   2539 HG23 THR A 284      -4.651 -35.474 -27.504  0.00  0.00      C2   H
ATOM   2540  N   ILE A 285      -4.138 -33.592 -32.191  0.00  0.00      C2   N
ATOM   2541  CA  ILE A 285      -3.484 -33.395 -33.547  0.00  0.00      C2   C
ATOM   2542  C   ILE A 285      -3.290 -31.907 -33.755  0.00  0.00      C2   C
ATOM   2543  O   ILE A 285      -2.243 -31.463 -34.225  0.00  0.00      C2   O
ATOM   2544  CB  ILE A 285      -4.387 -33.985 -34.650  0.00  0.00      C2   C
ATOM   2545  CG1 ILE A 285      -4.189 -35.427 -34.757  0.00  0.00      C2   C
ATOM   2546  CG2 ILE A 285      -4.235 -33.447 -36.087  0.00  0.00      C2   C
ATOM   2547  CD1 ILE A 285      -5.421 -36.273 -35.013  0.00  0.00      C2   C
ATOM   2548  H   ILE A 285      -5.120 -33.356 -32.196  0.00  0.00      C2   H
ATOM   2549  HA  ILE A 285      -2.573 -33.993 -33.508  0.00  0.00      C2   H
ATOM   2550  HB  ILE A 285      -5.439 -33.903 -34.376  0.00  0.00      C2   H
ATOM   2551 HG13 ILE A 285      -3.899 -35.660 -33.732  0.00  0.00      C2   H
ATOM   2552 HG12 ILE A 285      -3.299 -35.702 -35.324  0.00  0.00      C2   H
ATOM   2553 HG21 ILE A 285      -4.655 -32.441 -36.101  0.00  0.00      C2   H
ATOM   2554 HG22 ILE A 285      -3.229 -33.396 -36.502  0.00  0.00      C2   H
ATOM   2555 HG23 ILE A 285      -4.847 -34.030 -36.775  0.00  0.00      C2   H
ATOM   2556 HD11 ILE A 285      -5.051 -37.255 -35.306  0.00  0.00      C2   H
ATOM   2557 HD12 ILE A 285      -6.028 -36.356 -34.112  0.00  0.00      C2   H
ATOM   2558 HD13 ILE A 285      -5.974 -35.773 -35.808  0.00  0.00      C2   H
ATOM   2559  N   CYS A 286      -4.265 -31.112 -33.354  0.00  0.00      C2   N
ATOM   2560  CA  CYS A 286      -4.288 -29.658 -33.565  0.00  0.00      C2   C
ATOM   2561  C   CYS A 286      -3.436 -28.825 -32.612  0.00  0.00      C2   C
ATOM   2562  O   CYS A 286      -2.790 -27.878 -33.021  0.00  0.00      C2   O
ATOM   2563  CB  CYS A 286      -5.680 -28.976 -33.686  0.00  0.00      C2   C
ATOM   2564  SG  CYS A 286      -6.736 -29.938 -34.816  0.00  0.00      C2   S
ATOM   2565  H   CYS A 286      -5.092 -31.503 -32.926  0.00  0.00      C2   H
ATOM   2566  HA  CYS A 286      -3.850 -29.546 -34.556  0.00  0.00      C2   H
ATOM   2567  HB3 CYS A 286      -5.551 -27.911 -33.879  0.00  0.00      C2   H
ATOM   2568  HB2 CYS A 286      -6.065 -29.156 -32.683  0.00  0.00      C2   H
ATOM   2569  HG  CYS A 286      -6.581 -31.083 -34.146  0.00  0.00      C2   H
ATOM   2570  N   TYR A 287      -3.347 -29.258 -31.356  0.00  0.00      C2   N
ATOM   2571  CA  TYR A 287      -2.590 -28.697 -30.229  0.00  0.00      C2   C
ATOM   2572  C   TYR A 287      -1.842 -29.898 -29.619  0.00  0.00      C2   C
ATOM   2573  O   TYR A 287      -2.217 -30.427 -28.625  0.00  0.00      C2   O
ATOM   2574  CB  TYR A 287      -3.491 -27.987 -29.234  0.00  0.00      C2   C
ATOM   2575  CG  TYR A 287      -2.870 -27.059 -28.201  0.00  0.00      C2   C
ATOM   2576  CD1 TYR A 287      -2.676 -27.561 -26.859  0.00  0.00      C2   C
ATOM   2577  CD2 TYR A 287      -2.517 -25.720 -28.534  0.00  0.00      C2   C
ATOM   2578  CE1 TYR A 287      -2.239 -26.663 -25.859  0.00  0.00      C2   C
ATOM   2579  CE2 TYR A 287      -2.109 -24.838 -27.523  0.00  0.00      C2   C
ATOM   2580  CZ  TYR A 287      -1.838 -25.332 -26.238  0.00  0.00      C2   C
ATOM   2581  OH  TYR A 287      -1.350 -24.488 -25.305  0.00  0.00      C2   O
ATOM   2582  H   TYR A 287      -3.992 -29.964 -31.029  0.00  0.00      C2   H
ATOM   2583  HA  TYR A 287      -1.861 -28.008 -30.656  0.00  0.00      C2   H
ATOM   2584  HB3 TYR A 287      -4.082 -28.661 -28.614  0.00  0.00      C2   H
ATOM   2585  HB2 TYR A 287      -4.079 -27.232 -29.757  0.00  0.00      C2   H
ATOM   2586  HD1 TYR A 287      -2.911 -28.592 -26.640  0.00  0.00      C2   H
ATOM   2587  HD2 TYR A 287      -2.577 -25.286 -29.521  0.00  0.00      C2   H
ATOM   2588  HE1 TYR A 287      -2.155 -27.097 -24.873  0.00  0.00      C2   H
ATOM   2589  HE2 TYR A 287      -1.830 -23.838 -27.822  0.00  0.00      C2   H
ATOM   2590  HH  TYR A 287      -1.111 -24.902 -24.472  0.00  0.00      C2   H
ATOM   2591  N   PRO A 288      -0.717 -30.294 -30.269  0.00  0.00      C2   N
ATOM   2592  CA  PRO A 288      -0.066 -31.538 -30.051  0.00  0.00      C2   C
ATOM   2593  C   PRO A 288       0.691 -31.793 -28.676  0.00  0.00      C2   C
ATOM   2594  O   PRO A 288       1.357 -32.848 -28.522  0.00  0.00      C2   O
ATOM   2595  CB  PRO A 288       0.822 -31.707 -31.317  0.00  0.00      C2   C
ATOM   2596  CG  PRO A 288       1.359 -30.318 -31.509  0.00  0.00      C2   C
ATOM   2597  CD  PRO A 288       0.052 -29.564 -31.250  0.00  0.00      C2   C
ATOM   2598  HA  PRO A 288      -0.846 -32.297 -30.108  0.00  0.00      C2   H
ATOM   2599  HB3 PRO A 288       0.327 -32.048 -32.227  0.00  0.00      C2   H
ATOM   2600  HB2 PRO A 288       1.670 -32.392 -31.314  0.00  0.00      C2   H
ATOM   2601  HG3 PRO A 288       1.748 -30.080 -32.499  0.00  0.00      C2   H
ATOM   2602  HG2 PRO A 288       2.132 -30.146 -30.760  0.00  0.00      C2   H
ATOM   2603  HD2 PRO A 288       0.239 -28.628 -30.723  0.00  0.00      C2   H
ATOM   2604  HD3 PRO A 288      -0.468 -29.320 -32.176  0.00  0.00      C2   H
ATOM   2605  N   GLU A 289       0.515 -30.879 -27.734  0.00  0.00      C2   N
ATOM   2606  CA  GLU A 289       0.973 -31.114 -26.334  0.00  0.00      C2   C
ATOM   2607  C   GLU A 289      -0.097 -32.011 -25.581  0.00  0.00      C2   C
ATOM   2608  O   GLU A 289       0.173 -32.727 -24.634  0.00  0.00      C2   O
ATOM   2609  CB  GLU A 289       1.093 -29.756 -25.596  0.00  0.00      C2   C
ATOM   2610  CG  GLU A 289       2.245 -28.932 -26.211  0.00  0.00      C2   C
ATOM   2611  CD  GLU A 289       2.404 -27.563 -25.473  0.00  0.00      C2   C
ATOM   2612  OE1 GLU A 289       3.458 -27.361 -24.825  0.00  0.00      C2   O
ATOM   2613  OE2 GLU A 289       1.565 -26.691 -25.652  0.00  0.00      C2   O
ATOM   2614  H   GLU A 289      -0.006 -30.023 -27.863  0.00  0.00      C2   H
ATOM   2615  HA  GLU A 289       1.890 -31.697 -26.417  0.00  0.00      C2   H
ATOM   2616  HB3 GLU A 289       1.164 -29.890 -24.517  0.00  0.00      C2   H
ATOM   2617  HB2 GLU A 289       0.140 -29.252 -25.757  0.00  0.00      C2   H
ATOM   2618  HG3 GLU A 289       2.088 -28.760 -27.276  0.00  0.00      C2   H
ATOM   2619  HG2 GLU A 289       3.172 -29.491 -26.079  0.00  0.00      C2   H
ATOM   2620  N   TYR A 290      -1.318 -32.043 -26.140  0.00  0.00      C2   N
ATOM   2621  CA  TYR A 290      -2.409 -32.859 -25.627  0.00  0.00      C2   C
ATOM   2622  C   TYR A 290      -2.293 -34.318 -26.138  0.00  0.00      C2   C
ATOM   2623  O   TYR A 290      -1.891 -34.512 -27.265  0.00  0.00      C2   O
ATOM   2624  CB  TYR A 290      -3.752 -32.166 -25.944  0.00  0.00      C2   C
ATOM   2625  CG  TYR A 290      -4.959 -32.935 -25.252  0.00  0.00      C2   C
ATOM   2626  CD1 TYR A 290      -5.042 -33.010 -23.822  0.00  0.00      C2   C
ATOM   2627  CD2 TYR A 290      -6.047 -33.407 -26.025  0.00  0.00      C2   C
ATOM   2628  CE1 TYR A 290      -6.159 -33.609 -23.202  0.00  0.00      C2   C
ATOM   2629  CE2 TYR A 290      -7.182 -33.880 -25.384  0.00  0.00      C2   C
ATOM   2630  CZ  TYR A 290      -7.226 -33.992 -23.985  0.00  0.00      C2   C
ATOM   2631  OH  TYR A 290      -8.338 -34.531 -23.381  0.00  0.00      C2   O
ATOM   2632  H   TYR A 290      -1.519 -31.464 -26.942  0.00  0.00      C2   H
ATOM   2633  HA  TYR A 290      -2.373 -32.993 -24.545  0.00  0.00      C2   H
ATOM   2634  HB3 TYR A 290      -3.975 -32.091 -27.008  0.00  0.00      C2   H
ATOM   2635  HB2 TYR A 290      -3.842 -31.140 -25.589  0.00  0.00      C2   H
ATOM   2636  HD1 TYR A 290      -4.146 -32.701 -23.305  0.00  0.00      C2   H
ATOM   2637  HD2 TYR A 290      -6.035 -33.233 -27.091  0.00  0.00      C2   H
ATOM   2638  HE1 TYR A 290      -6.194 -33.657 -22.123  0.00  0.00      C2   H
ATOM   2639  HE2 TYR A 290      -8.030 -34.161 -25.991  0.00  0.00      C2   H
ATOM   2640  HH  TYR A 290      -9.135 -34.757 -23.865  0.00  0.00      C2   H
ATOM   2641  N   ALA A 291      -2.789 -35.318 -25.379  0.00  0.00      C2   N
ATOM   2642  CA  ALA A 291      -2.852 -36.709 -25.830  0.00  0.00      C2   C
ATOM   2643  C   ALA A 291      -4.071 -37.381 -25.155  0.00  0.00      C2   C
ATOM   2644  O   ALA A 291      -4.157 -38.587 -25.171  0.00  0.00      C2   O
ATOM   2645  CB  ALA A 291      -1.488 -37.356 -25.546  0.00  0.00      C2   C
ATOM   2646  H   ALA A 291      -3.096 -35.121 -24.437  0.00  0.00      C2   H
ATOM   2647  HA  ALA A 291      -3.073 -36.751 -26.897  0.00  0.00      C2   H
ATOM   2648  HB1 ALA A 291      -1.059 -36.718 -24.773  0.00  0.00      C2   H
ATOM   2649  HB2 ALA A 291      -1.443 -38.427 -25.347  0.00  0.00      C2   H
ATOM   2650  HB3 ALA A 291      -0.943 -37.260 -26.485  0.00  0.00      C2   H
ATOM   2651  N   GLY A 292      -5.024 -36.624 -24.577  0.00  0.00      C2   N
ATOM   2652  CA  GLY A 292      -6.262 -37.208 -23.963  0.00  0.00      C2   C
ATOM   2653  C   GLY A 292      -7.309 -37.427 -25.063  0.00  0.00      C2   C
ATOM   2654  O   GLY A 292      -7.064 -37.181 -26.210  0.00  0.00      C2   O
ATOM   2655  H   GLY A 292      -5.067 -35.616 -24.626  0.00  0.00      C2   H
ATOM   2656  HA3 GLY A 292      -6.697 -36.431 -23.335  0.00  0.00      C2   H
ATOM   2657  HA2 GLY A 292      -6.051 -38.166 -23.488  0.00  0.00      C2   H
ATOM   2658  N   SER A 293      -8.531 -37.762 -24.566  0.00  0.00      C2   N
ATOM   2659  CA  SER A 293      -9.861 -37.864 -25.277  0.00  0.00      C2   C
ATOM   2660  C   SER A 293     -10.180 -36.508 -25.850  0.00  0.00      C2   C
ATOM   2661  O   SER A 293     -10.371 -35.535 -25.135  0.00  0.00      C2   O
ATOM   2662  CB  SER A 293     -10.927 -38.258 -24.321  0.00  0.00      C2   C
ATOM   2663  OG  SER A 293     -10.679 -39.571 -23.697  0.00  0.00      C2   O
ATOM   2664  H   SER A 293      -8.659 -37.813 -23.566  0.00  0.00      C2   H
ATOM   2665  HA  SER A 293      -9.743 -38.591 -26.081  0.00  0.00      C2   H
ATOM   2666  HB3 SER A 293     -11.946 -38.372 -24.689  0.00  0.00      C2   H
ATOM   2667  HB2 SER A 293     -10.967 -37.497 -23.541  0.00  0.00      C2   H
ATOM   2668  HG  SER A 293     -11.251 -39.791 -22.959  0.00  0.00      C2   H
ATOM   2669  N   ASN A 294     -10.384 -36.535 -27.176  0.00  0.00      C2   N
ATOM   2670  CA  ASN A 294     -10.977 -35.493 -28.082  0.00  0.00      C2   C
ATOM   2671  C   ASN A 294     -12.498 -35.545 -28.021  0.00  0.00      C2   C
ATOM   2672  O   ASN A 294     -13.165 -35.737 -29.050  0.00  0.00      C2   O
ATOM   2673  CB  ASN A 294     -10.404 -35.789 -29.522  0.00  0.00      C2   C
ATOM   2674  CG  ASN A 294      -8.908 -35.639 -29.690  0.00  0.00      C2   C
ATOM   2675  OD1 ASN A 294      -8.336 -34.670 -29.290  0.00  0.00      C2   O
ATOM   2676  ND2 ASN A 294      -8.212 -36.650 -30.219  0.00  0.00      C2   N
ATOM   2677  H   ASN A 294     -10.164 -37.414 -27.623  0.00  0.00      C2   H
ATOM   2678  HA  ASN A 294     -10.678 -34.537 -27.651  0.00  0.00      C2   H
ATOM   2679  HB3 ASN A 294     -10.868 -35.106 -30.233  0.00  0.00      C2   H
ATOM   2680  HB2 ASN A 294     -10.683 -36.778 -29.887  0.00  0.00      C2   H
ATOM   2681 HD22 ASN A 294      -7.211 -36.516 -30.225  0.00  0.00      C2   H
ATOM   2682 HD21 ASN A 294      -8.604 -37.467 -30.665  0.00  0.00      C2   H
ATOM   2683  N   THR A 295     -13.059 -35.365 -26.800  0.00  0.00      C2   N
ATOM   2684  CA  THR A 295     -14.455 -35.161 -26.542  0.00  0.00      C2   C
ATOM   2685  C   THR A 295     -14.507 -34.037 -25.482  0.00  0.00      C2   C
ATOM   2686  O   THR A 295     -13.528 -33.920 -24.703  0.00  0.00      C2   O
ATOM   2687  CB  THR A 295     -15.043 -36.497 -26.023  0.00  0.00      C2   C
ATOM   2688  OG1 THR A 295     -14.650 -36.899 -24.732  0.00  0.00      C2   O
ATOM   2689  CG2 THR A 295     -14.906 -37.771 -26.933  0.00  0.00      C2   C
ATOM   2690  H   THR A 295     -12.419 -35.160 -26.045  0.00  0.00      C2   H
ATOM   2691  HA  THR A 295     -14.917 -34.695 -27.412  0.00  0.00      C2   H
ATOM   2692  HB  THR A 295     -16.119 -36.344 -25.938  0.00  0.00      C2   H
ATOM   2693  HG1 THR A 295     -15.002 -36.288 -24.081  0.00  0.00      C2   H
ATOM   2694 HG21 THR A 295     -13.936 -38.236 -27.107  0.00  0.00      C2   H
ATOM   2695 HG22 THR A 295     -15.573 -38.593 -26.673  0.00  0.00      C2   H
ATOM   2696 HG23 THR A 295     -15.307 -37.524 -27.917  0.00  0.00      C2   H
ATOM   2697  N   TYR A 296     -15.496 -33.121 -25.632  0.00  0.00      C2   N
ATOM   2698  CA  TYR A 296     -15.638 -31.750 -25.121  0.00  0.00      C2   C
ATOM   2699  C   TYR A 296     -15.364 -31.596 -23.599  0.00  0.00      C2   C
ATOM   2700  O   TYR A 296     -14.793 -30.552 -23.281  0.00  0.00      C2   O
ATOM   2701  CB  TYR A 296     -17.053 -31.131 -25.497  0.00  0.00      C2   C
ATOM   2702  CG  TYR A 296     -17.511 -29.965 -24.681  0.00  0.00      C2   C
ATOM   2703  CD1 TYR A 296     -17.143 -28.624 -25.030  0.00  0.00      C2   C
ATOM   2704  CD2 TYR A 296     -18.324 -30.179 -23.584  0.00  0.00      C2   C
ATOM   2705  CE1 TYR A 296     -17.431 -27.586 -24.118  0.00  0.00      C2   C
ATOM   2706  CE2 TYR A 296     -18.735 -29.140 -22.805  0.00  0.00      C2   C
ATOM   2707  CZ  TYR A 296     -18.301 -27.848 -23.080  0.00  0.00      C2   C
ATOM   2708  OH  TYR A 296     -18.746 -26.785 -22.356  0.00  0.00      C2   O
ATOM   2709  H   TYR A 296     -16.110 -33.235 -26.427  0.00  0.00      C2   H
ATOM   2710  HA  TYR A 296     -14.878 -31.276 -25.741  0.00  0.00      C2   H
ATOM   2711  HB3 TYR A 296     -17.922 -31.785 -25.428  0.00  0.00      C2   H
ATOM   2712  HB2 TYR A 296     -17.118 -30.831 -26.543  0.00  0.00      C2   H
ATOM   2713  HD1 TYR A 296     -16.524 -28.474 -25.903  0.00  0.00      C2   H
ATOM   2714  HD2 TYR A 296     -18.638 -31.158 -23.253  0.00  0.00      C2   H
ATOM   2715  HE1 TYR A 296     -17.072 -26.590 -24.331  0.00  0.00      C2   H
ATOM   2716  HE2 TYR A 296     -19.230 -29.370 -21.873  0.00  0.00      C2   H
ATOM   2717  HH  TYR A 296     -19.269 -27.001 -21.580  0.00  0.00      C2   H
ATOM   2718  N   GLU A 297     -15.748 -32.565 -22.745  0.00  0.00      C2   N
ATOM   2719  CA  GLU A 297     -15.633 -32.332 -21.270  0.00  0.00      C2   C
ATOM   2720  C   GLU A 297     -14.316 -32.910 -20.700  0.00  0.00      C2   C
ATOM   2721  O   GLU A 297     -13.809 -32.302 -19.695  0.00  0.00      C2   O
ATOM   2722  CB  GLU A 297     -16.935 -32.851 -20.549  0.00  0.00      C2   C
ATOM   2723  CG  GLU A 297     -17.005 -32.468 -19.046  0.00  0.00      C2   C
ATOM   2724  CD  GLU A 297     -18.221 -33.105 -18.261  0.00  0.00      C2   C
ATOM   2725  OE1 GLU A 297     -19.180 -33.611 -18.868  0.00  0.00      C2   O
ATOM   2726  OE2 GLU A 297     -18.153 -33.115 -17.044  0.00  0.00      C2   O
ATOM   2727  H   GLU A 297     -16.038 -33.507 -22.968  0.00  0.00      C2   H
ATOM   2728  HA  GLU A 297     -15.597 -31.262 -21.067  0.00  0.00      C2   H
ATOM   2729  HB3 GLU A 297     -16.817 -33.933 -20.505  0.00  0.00      C2   H
ATOM   2730  HB2 GLU A 297     -17.836 -32.614 -21.116  0.00  0.00      C2   H
ATOM   2731  HG3 GLU A 297     -16.914 -31.389 -18.920  0.00  0.00      C2   H
ATOM   2732  HG2 GLU A 297     -16.125 -32.901 -18.570  0.00  0.00      C2   H
ATOM   2733  N   GLU A 298     -13.790 -33.986 -21.267  0.00  0.00      C2   N
ATOM   2734  CA  GLU A 298     -12.283 -34.343 -21.082  0.00  0.00      C2   C
ATOM   2735  C   GLU A 298     -11.360 -33.268 -21.655  0.00  0.00      C2   C
ATOM   2736  O   GLU A 298     -10.324 -33.015 -21.123  0.00  0.00      C2   O
ATOM   2737  CB  GLU A 298     -11.859 -35.736 -21.574  0.00  0.00      C2   C
ATOM   2738  CG  GLU A 298     -12.729 -36.834 -20.915  0.00  0.00      C2   C
ATOM   2739  CD  GLU A 298     -12.169 -38.276 -21.082  0.00  0.00      C2   C
ATOM   2740  OE1 GLU A 298     -11.057 -38.599 -20.564  0.00  0.00      C2   O
ATOM   2741  OE2 GLU A 298     -12.833 -39.151 -21.735  0.00  0.00      C2   O
ATOM   2742  H   GLU A 298     -14.313 -34.396 -22.027  0.00  0.00      C2   H
ATOM   2743  HA  GLU A 298     -12.055 -34.407 -20.018  0.00  0.00      C2   H
ATOM   2744  HB3 GLU A 298     -10.783 -35.848 -21.443  0.00  0.00      C2   H
ATOM   2745  HB2 GLU A 298     -12.152 -35.621 -22.618  0.00  0.00      C2   H
ATOM   2746  HG3 GLU A 298     -13.712 -36.830 -21.386  0.00  0.00      C2   H
ATOM   2747  HG2 GLU A 298     -12.967 -36.631 -19.871  0.00  0.00      C2   H
ATOM   2748  N   ALA A 299     -11.697 -32.752 -22.838  0.00  0.00      C2   N
ATOM   2749  CA  ALA A 299     -10.903 -31.723 -23.502  0.00  0.00      C2   C
ATOM   2750  C   ALA A 299     -10.856 -30.478 -22.593  0.00  0.00      C2   C
ATOM   2751  O   ALA A 299      -9.805 -29.930 -22.309  0.00  0.00      C2   O
ATOM   2752  CB  ALA A 299     -11.639 -31.427 -24.882  0.00  0.00      C2   C
ATOM   2753  H   ALA A 299     -12.544 -33.103 -23.262  0.00  0.00      C2   H
ATOM   2754  HA  ALA A 299      -9.893 -32.099 -23.666  0.00  0.00      C2   H
ATOM   2755  HB1 ALA A 299     -12.063 -32.308 -25.364  0.00  0.00      C2   H
ATOM   2756  HB2 ALA A 299     -12.591 -30.901 -24.807  0.00  0.00      C2   H
ATOM   2757  HB3 ALA A 299     -11.063 -30.781 -25.545  0.00  0.00      C2   H
ATOM   2758  N   ALA A 300     -12.046 -30.136 -22.102  0.00  0.00      C2   N
ATOM   2759  CA  ALA A 300     -12.232 -29.080 -21.197  0.00  0.00      C2   C
ATOM   2760  C   ALA A 300     -11.463 -29.205 -19.816  0.00  0.00      C2   C
ATOM   2761  O   ALA A 300     -10.777 -28.293 -19.450  0.00  0.00      C2   O
ATOM   2762  CB  ALA A 300     -13.759 -28.816 -21.021  0.00  0.00      C2   C
ATOM   2763  H   ALA A 300     -12.894 -30.648 -22.299  0.00  0.00      C2   H
ATOM   2764  HA  ALA A 300     -11.968 -28.134 -21.671  0.00  0.00      C2   H
ATOM   2765  HB1 ALA A 300     -13.948 -28.177 -20.159  0.00  0.00      C2   H
ATOM   2766  HB2 ALA A 300     -14.302 -28.441 -21.889  0.00  0.00      C2   H
ATOM   2767  HB3 ALA A 300     -14.183 -29.752 -20.655  0.00  0.00      C2   H
ATOM   2768  N   ALA A 301     -11.667 -30.363 -19.097  0.00  0.00      C2   N
ATOM   2769  CA  ALA A 301     -10.832 -30.750 -17.908  0.00  0.00      C2   C
ATOM   2770  C   ALA A 301      -9.323 -30.574 -18.042  0.00  0.00      C2   C
ATOM   2771  O   ALA A 301      -8.652 -30.227 -17.047  0.00  0.00      C2   O
ATOM   2772  CB  ALA A 301     -11.225 -32.203 -17.564  0.00  0.00      C2   C
ATOM   2773  H   ALA A 301     -12.253 -31.048 -19.552  0.00  0.00      C2   H
ATOM   2774  HA  ALA A 301     -11.228 -30.118 -17.113  0.00  0.00      C2   H
ATOM   2775  HB1 ALA A 301     -10.998 -32.888 -18.381  0.00  0.00      C2   H
ATOM   2776  HB2 ALA A 301     -10.660 -32.402 -16.653  0.00  0.00      C2   H
ATOM   2777  HB3 ALA A 301     -12.299 -32.223 -17.378  0.00  0.00      C2   H
ATOM   2778  N   TYR A 302      -8.772 -30.846 -19.231  0.00  0.00      C2   N
ATOM   2779  CA  TYR A 302      -7.445 -30.476 -19.556  0.00  0.00      C2   C
ATOM   2780  C   TYR A 302      -7.163 -28.969 -19.461  0.00  0.00      C2   C
ATOM   2781  O   TYR A 302      -6.410 -28.631 -18.587  0.00  0.00      C2   O
ATOM   2782  CB  TYR A 302      -7.032 -31.117 -20.918  0.00  0.00      C2   C
ATOM   2783  CG  TYR A 302      -5.851 -30.512 -21.641  0.00  0.00      C2   C
ATOM   2784  CD1 TYR A 302      -4.601 -30.648 -21.125  0.00  0.00      C2   C
ATOM   2785  CD2 TYR A 302      -5.966 -29.878 -22.870  0.00  0.00      C2   C
ATOM   2786  CE1 TYR A 302      -3.454 -30.248 -21.768  0.00  0.00      C2   C
ATOM   2787  CE2 TYR A 302      -4.868 -29.580 -23.574  0.00  0.00      C2   C
ATOM   2788  CZ  TYR A 302      -3.567 -29.765 -23.052  0.00  0.00      C2   C
ATOM   2789  OH  TYR A 302      -2.437 -29.349 -23.757  0.00  0.00      C2   O
ATOM   2790  H   TYR A 302      -9.512 -30.959 -19.909  0.00  0.00      C2   H
ATOM   2791  HA  TYR A 302      -6.855 -30.981 -18.791  0.00  0.00      C2   H
ATOM   2792  HB3 TYR A 302      -7.898 -30.997 -21.569  0.00  0.00      C2   H
ATOM   2793  HB2 TYR A 302      -6.950 -32.204 -20.911  0.00  0.00      C2   H
ATOM   2794  HD1 TYR A 302      -4.487 -31.109 -20.155  0.00  0.00      C2   H
ATOM   2795  HD2 TYR A 302      -6.932 -29.666 -23.304  0.00  0.00      C2   H
ATOM   2796  HE1 TYR A 302      -2.529 -30.296 -21.213  0.00  0.00      C2   H
ATOM   2797  HE2 TYR A 302      -5.170 -29.197 -24.538  0.00  0.00      C2   H
ATOM   2798  HH  TYR A 302      -1.775 -28.919 -23.211  0.00  0.00      C2   H
ATOM   2799  N   ILE A 303      -7.784 -28.156 -20.298  0.00  0.00      C2   N
ATOM   2800  CA  ILE A 303      -7.476 -26.766 -20.444  0.00  0.00      C2   C
ATOM   2801  C   ILE A 303      -7.775 -25.985 -19.128  0.00  0.00      C2   C
ATOM   2802  O   ILE A 303      -6.919 -25.132 -18.816  0.00  0.00      C2   O
ATOM   2803  CB  ILE A 303      -8.377 -26.206 -21.533  0.00  0.00      C2   C
ATOM   2804  CG1 ILE A 303      -8.099 -26.626 -22.988  0.00  0.00      C2   C
ATOM   2805  CG2 ILE A 303      -8.557 -24.646 -21.538  0.00  0.00      C2   C
ATOM   2806  CD1 ILE A 303      -9.303 -26.477 -23.912  0.00  0.00      C2   C
ATOM   2807  H   ILE A 303      -8.477 -28.473 -20.960  0.00  0.00      C2   H
ATOM   2808  HA  ILE A 303      -6.413 -26.744 -20.681  0.00  0.00      C2   H
ATOM   2809  HB  ILE A 303      -9.386 -26.543 -21.294  0.00  0.00      C2   H
ATOM   2810 HG13 ILE A 303      -7.794 -27.672 -22.974  0.00  0.00      C2   H
ATOM   2811 HG12 ILE A 303      -7.265 -26.052 -23.391  0.00  0.00      C2   H
ATOM   2812 HG21 ILE A 303      -9.215 -24.325 -22.345  0.00  0.00      C2   H
ATOM   2813 HG22 ILE A 303      -9.046 -24.185 -20.680  0.00  0.00      C2   H
ATOM   2814 HG23 ILE A 303      -7.569 -24.246 -21.770  0.00  0.00      C2   H
ATOM   2815 HD11 ILE A 303      -9.606 -27.450 -24.298  0.00  0.00      C2   H
ATOM   2816 HD12 ILE A 303     -10.106 -25.948 -23.400  0.00  0.00      C2   H
ATOM   2817 HD13 ILE A 303      -9.136 -25.912 -24.829  0.00  0.00      C2   H
ATOM   2818  N   GLN A 304      -8.945 -26.238 -18.432  0.00  0.00      C2   N
ATOM   2819  CA  GLN A 304      -9.341 -25.347 -17.324  0.00  0.00      C2   C
ATOM   2820  C   GLN A 304      -8.304 -25.520 -16.189  0.00  0.00      C2   C
ATOM   2821  O   GLN A 304      -7.571 -24.621 -15.785  0.00  0.00      C2   O
ATOM   2822  CB  GLN A 304     -10.763 -25.646 -16.782  0.00  0.00      C2   C
ATOM   2823  CG  GLN A 304     -11.033 -27.115 -16.285  0.00  0.00      C2   C
ATOM   2824  CD  GLN A 304     -12.514 -27.424 -16.029  0.00  0.00      C2   C
ATOM   2825  OE1 GLN A 304     -13.189 -28.111 -16.794  0.00  0.00      C2   O
ATOM   2826  NE2 GLN A 304     -13.052 -27.046 -14.900  0.00  0.00      C2   N
ATOM   2827  H   GLN A 304      -9.512 -26.955 -18.864  0.00  0.00      C2   H
ATOM   2828  HA  GLN A 304      -9.318 -24.314 -17.672  0.00  0.00      C2   H
ATOM   2829  HB3 GLN A 304     -11.380 -25.464 -17.661  0.00  0.00      C2   H
ATOM   2830  HB2 GLN A 304     -11.063 -24.896 -16.051  0.00  0.00      C2   H
ATOM   2831  HG3 GLN A 304     -10.466 -27.276 -15.368  0.00  0.00      C2   H
ATOM   2832  HG2 GLN A 304     -10.639 -27.839 -16.998  0.00  0.00      C2   H
ATOM   2833 HE22 GLN A 304     -13.889 -27.512 -14.580  0.00  0.00      C2   H
ATOM   2834 HE21 GLN A 304     -12.541 -26.461 -14.254  0.00  0.00      C2   H
ATOM   2835  N   CYS A 305      -8.051 -26.784 -15.798  0.00  0.00      C2   N
ATOM   2836  CA  CYS A 305      -7.106 -27.138 -14.777  0.00  0.00      C2   C
ATOM   2837  C   CYS A 305      -5.569 -26.969 -15.131  0.00  0.00      C2   C
ATOM   2838  O   CYS A 305      -4.715 -26.802 -14.272  0.00  0.00      C2   O
ATOM   2839  CB  CYS A 305      -7.300 -28.590 -14.209  0.00  0.00      C2   C
ATOM   2840  SG  CYS A 305      -8.995 -28.595 -13.469  0.00  0.00      C2   S
ATOM   2841  H   CYS A 305      -8.632 -27.521 -16.171  0.00  0.00      C2   H
ATOM   2842  HA  CYS A 305      -7.274 -26.491 -13.917  0.00  0.00      C2   H
ATOM   2843  HB3 CYS A 305      -6.634 -28.794 -13.370  0.00  0.00      C2   H
ATOM   2844  HB2 CYS A 305      -7.256 -29.441 -14.889  0.00  0.00      C2   H
ATOM   2845  HG  CYS A 305      -8.808 -27.551 -12.656  0.00  0.00      C2   H
ATOM   2846  N   GLN A 306      -5.374 -26.962 -16.473  0.00  0.00      C2   N
ATOM   2847  CA  GLN A 306      -4.007 -26.476 -16.971  0.00  0.00      C2   C
ATOM   2848  C   GLN A 306      -3.822 -24.970 -16.748  0.00  0.00      C2   C
ATOM   2849  O   GLN A 306      -2.720 -24.607 -16.377  0.00  0.00      C2   O
ATOM   2850  CB  GLN A 306      -3.938 -26.940 -18.439  0.00  0.00      C2   C
ATOM   2851  CG  GLN A 306      -2.796 -26.428 -19.311  0.00  0.00      C2   C
ATOM   2852  CD  GLN A 306      -1.440 -26.933 -18.859  0.00  0.00      C2   C
ATOM   2853  OE1 GLN A 306      -0.973 -27.861 -19.480  0.00  0.00      C2   O
ATOM   2854  NE2 GLN A 306      -0.754 -26.267 -17.894  0.00  0.00      C2   N
ATOM   2855  H   GLN A 306      -6.146 -27.107 -17.108  0.00  0.00      C2   H
ATOM   2856  HA  GLN A 306      -3.190 -26.899 -16.387  0.00  0.00      C2   H
ATOM   2857  HB3 GLN A 306      -4.914 -26.692 -18.857  0.00  0.00      C2   H
ATOM   2858  HB2 GLN A 306      -3.896 -28.025 -18.530  0.00  0.00      C2   H
ATOM   2859  HG3 GLN A 306      -2.846 -25.340 -19.351  0.00  0.00      C2   H
ATOM   2860  HG2 GLN A 306      -2.946 -26.782 -20.331  0.00  0.00      C2   H
ATOM   2861 HE22 GLN A 306       0.199 -26.552 -17.721  0.00  0.00      C2   H
ATOM   2862 HE21 GLN A 306      -1.105 -25.396 -17.523  0.00  0.00      C2   H
ATOM   2863  N   PHE A 307      -4.847 -24.126 -16.959  0.00  0.00      C2   N
ATOM   2864  CA  PHE A 307      -4.951 -22.698 -16.609  0.00  0.00      C2   C
ATOM   2865  C   PHE A 307      -4.738 -22.503 -15.087  0.00  0.00      C2   C
ATOM   2866  O   PHE A 307      -3.971 -21.613 -14.750  0.00  0.00      C2   O
ATOM   2867  CB  PHE A 307      -6.224 -22.013 -17.076  0.00  0.00      C2   C
ATOM   2868  CG  PHE A 307      -6.053 -21.472 -18.446  0.00  0.00      C2   C
ATOM   2869  CD1 PHE A 307      -5.180 -20.365 -18.646  0.00  0.00      C2   C
ATOM   2870  CD2 PHE A 307      -6.691 -21.980 -19.628  0.00  0.00      C2   C
ATOM   2871  CE1 PHE A 307      -5.108 -19.774 -19.928  0.00  0.00      C2   C
ATOM   2872  CE2 PHE A 307      -6.410 -21.450 -20.869  0.00  0.00      C2   C
ATOM   2873  CZ  PHE A 307      -5.646 -20.347 -21.104  0.00  0.00      C2   C
ATOM   2874  H   PHE A 307      -5.635 -24.556 -17.421  0.00  0.00      C2   H
ATOM   2875  HA  PHE A 307      -4.096 -22.166 -17.025  0.00  0.00      C2   H
ATOM   2876  HB3 PHE A 307      -6.418 -21.178 -16.403  0.00  0.00      C2   H
ATOM   2877  HB2 PHE A 307      -7.020 -22.758 -17.104  0.00  0.00      C2   H
ATOM   2878  HD1 PHE A 307      -4.622 -19.991 -17.800  0.00  0.00      C2   H
ATOM   2879  HD2 PHE A 307      -7.229 -22.915 -19.574  0.00  0.00      C2   H
ATOM   2880  HE1 PHE A 307      -4.543 -18.862 -20.053  0.00  0.00      C2   H
ATOM   2881  HE2 PHE A 307      -6.757 -22.000 -21.731  0.00  0.00      C2   H
ATOM   2882  HZ  PHE A 307      -5.411 -19.991 -22.096  0.00  0.00      C2   H
ATOM   2883  N   GLU A 308      -5.294 -23.424 -14.266  0.00  0.00      C2   N
ATOM   2884  CA  GLU A 308      -5.104 -23.430 -12.799  0.00  0.00      C2   C
ATOM   2885  C   GLU A 308      -3.644 -23.884 -12.370  0.00  0.00      C2   C
ATOM   2886  O   GLU A 308      -3.166 -23.415 -11.285  0.00  0.00      C2   O
ATOM   2887  CB  GLU A 308      -6.083 -24.471 -12.248  0.00  0.00      C2   C
ATOM   2888  CG  GLU A 308      -7.566 -23.965 -12.237  0.00  0.00      C2   C
ATOM   2889  CD  GLU A 308      -8.511 -24.945 -11.597  0.00  0.00      C2   C
ATOM   2890  OE1 GLU A 308      -8.289 -26.168 -11.534  0.00  0.00      C2   O
ATOM   2891  OE2 GLU A 308      -9.551 -24.513 -11.037  0.00  0.00      C2   O
ATOM   2892  H   GLU A 308      -5.852 -24.184 -14.628  0.00  0.00      C2   H
ATOM   2893  HA  GLU A 308      -5.347 -22.434 -12.430  0.00  0.00      C2   H
ATOM   2894  HB3 GLU A 308      -5.758 -24.589 -11.214  0.00  0.00      C2   H
ATOM   2895  HB2 GLU A 308      -5.898 -25.434 -12.725  0.00  0.00      C2   H
ATOM   2896  HG3 GLU A 308      -8.012 -23.727 -13.203  0.00  0.00      C2   H
ATOM   2897  HG2 GLU A 308      -7.648 -23.117 -11.557  0.00  0.00      C2   H
ATOM   2898  N   ASP A 309      -2.912 -24.685 -13.162  0.00  0.00      C2   N
ATOM   2899  CA  ASP A 309      -1.490 -25.091 -12.854  0.00  0.00      C2   C
ATOM   2900  C   ASP A 309      -0.478 -23.935 -13.065  0.00  0.00      C2   C
ATOM   2901  O   ASP A 309       0.633 -24.000 -12.608  0.00  0.00      C2   O
ATOM   2902  CB  ASP A 309      -1.000 -26.388 -13.538  0.00  0.00      C2   C
ATOM   2903  CG  ASP A 309      -1.649 -27.749 -13.222  0.00  0.00      C2   C
ATOM   2904  OD1 ASP A 309      -2.051 -27.903 -12.012  0.00  0.00      C2   O
ATOM   2905  OD2 ASP A 309      -1.596 -28.648 -14.074  0.00  0.00      C2   O
ATOM   2906  H   ASP A 309      -3.366 -25.161 -13.929  0.00  0.00      C2   H
ATOM   2907  HA  ASP A 309      -1.369 -25.240 -11.781  0.00  0.00      C2   H
ATOM   2908  HB3 ASP A 309       0.046 -26.413 -13.233  0.00  0.00      C2   H
ATOM   2909  HB2 ASP A 309      -1.049 -26.298 -14.623  0.00  0.00      C2   H
ATOM   2910  N   LEU A 310      -0.908 -22.927 -13.844  0.00  0.00      C2   N
ATOM   2911  CA  LEU A 310      -0.133 -21.708 -14.070  0.00  0.00      C2   C
ATOM   2912  C   LEU A 310      -0.152 -20.790 -12.872  0.00  0.00      C2   C
ATOM   2913  O   LEU A 310       0.857 -20.160 -12.602  0.00  0.00      C2   O
ATOM   2914  CB  LEU A 310      -0.787 -20.890 -15.259  0.00  0.00      C2   C
ATOM   2915  CG  LEU A 310      -0.938 -21.766 -16.538  0.00  0.00      C2   C
ATOM   2916  CD1 LEU A 310      -1.403 -20.956 -17.778  0.00  0.00      C2   C
ATOM   2917  CD2 LEU A 310       0.325 -22.466 -16.860  0.00  0.00      C2   C
ATOM   2918  H   LEU A 310      -1.824 -22.998 -14.266  0.00  0.00      C2   H
ATOM   2919  HA  LEU A 310       0.898 -21.955 -14.326  0.00  0.00      C2   H
ATOM   2920  HB3 LEU A 310      -0.013 -20.149 -15.458  0.00  0.00      C2   H
ATOM   2921  HB2 LEU A 310      -1.647 -20.308 -14.926  0.00  0.00      C2   H
ATOM   2922  HG  LEU A 310      -1.694 -22.508 -16.280  0.00  0.00      C2   H
ATOM   2923 HD11 LEU A 310      -0.709 -20.185 -18.111  0.00  0.00      C2   H
ATOM   2924 HD12 LEU A 310      -1.693 -21.687 -18.534  0.00  0.00      C2   H
ATOM   2925 HD13 LEU A 310      -2.344 -20.448 -17.568  0.00  0.00      C2   H
ATOM   2926 HD21 LEU A 310       1.197 -22.021 -16.381  0.00  0.00      C2   H
ATOM   2927 HD22 LEU A 310       0.179 -23.496 -16.536  0.00  0.00      C2   H
ATOM   2928 HD23 LEU A 310       0.439 -22.536 -17.942  0.00  0.00      C2   H
ATOM   2929  N   ASN A 311      -1.206 -20.842 -12.118  0.00  0.00      C2   N
ATOM   2930  CA  ASN A 311      -1.377 -20.124 -10.778  0.00  0.00      C2   C
ATOM   2931  C   ASN A 311      -0.710 -20.930  -9.648  0.00  0.00      C2   C
ATOM   2932  O   ASN A 311      -0.711 -22.193  -9.682  0.00  0.00      C2   O
ATOM   2933  CB  ASN A 311      -2.941 -19.925 -10.462  0.00  0.00      C2   C
ATOM   2934  CG  ASN A 311      -3.236 -19.177  -9.092  0.00  0.00      C2   C
ATOM   2935  OD1 ASN A 311      -2.770 -18.043  -8.906  0.00  0.00      C2   O
ATOM   2936  ND2 ASN A 311      -3.887 -19.766  -8.054  0.00  0.00      C2   N
ATOM   2937  H   ASN A 311      -1.814 -21.641 -12.228  0.00  0.00      C2   H
ATOM   2938  HA  ASN A 311      -0.860 -19.187 -10.983  0.00  0.00      C2   H
ATOM   2939  HB3 ASN A 311      -3.491 -20.858 -10.337  0.00  0.00      C2   H
ATOM   2940  HB2 ASN A 311      -3.447 -19.333 -11.224  0.00  0.00      C2   H
ATOM   2941 HD22 ASN A 311      -3.970 -19.153  -7.256  0.00  0.00      C2   H
ATOM   2942 HD21 ASN A 311      -4.533 -20.539  -8.137  0.00  0.00      C2   H
ATOM   2943  N   LYS A 312      -0.152 -20.192  -8.682  0.00  0.00      C2   N
ATOM   2944  CA  LYS A 312       0.516 -20.781  -7.554  0.00  0.00      C2   C
ATOM   2945  C   LYS A 312      -0.034 -20.121  -6.314  0.00  0.00      C2   C
ATOM   2946  O   LYS A 312      -0.668 -19.051  -6.410  0.00  0.00      C2   O
ATOM   2947  CB  LYS A 312       2.063 -20.655  -7.758  0.00  0.00      C2   C
ATOM   2948  CG  LYS A 312       2.690 -21.503  -8.803  0.00  0.00      C2   C
ATOM   2949  CD  LYS A 312       2.621 -22.992  -8.685  0.00  0.00      C2   C
ATOM   2950  CE  LYS A 312       3.192 -23.624  -9.944  0.00  0.00      C2   C
ATOM   2951  NZ  LYS A 312       3.186 -25.123  -9.791  0.00  0.00      C2   N
ATOM   2952  H   LYS A 312      -0.616 -19.348  -8.377  0.00  0.00      C2   H
ATOM   2953  HA  LYS A 312       0.273 -21.843  -7.521  0.00  0.00      C2   H
ATOM   2954  HB3 LYS A 312       2.481 -20.967  -6.801  0.00  0.00      C2   H
ATOM   2955  HB2 LYS A 312       2.300 -19.591  -7.777  0.00  0.00      C2   H
ATOM   2956  HG3 LYS A 312       3.753 -21.265  -8.772  0.00  0.00      C2   H
ATOM   2957  HG2 LYS A 312       2.372 -21.163  -9.789  0.00  0.00      C2   H
ATOM   2958  HD3 LYS A 312       1.613 -23.405  -8.719  0.00  0.00      C2   H
ATOM   2959  HD2 LYS A 312       3.060 -23.324  -7.744  0.00  0.00      C2   H
ATOM   2960  HE3 LYS A 312       4.186 -23.296 -10.249  0.00  0.00      C2   H
ATOM   2961  HE2 LYS A 312       2.552 -23.458 -10.810  0.00  0.00      C2   H
ATOM   2962  HZ1 LYS A 312       3.888 -25.394  -9.117  0.00  0.00      C2   H
ATOM   2963  HZ2 LYS A 312       2.299 -25.439  -9.423  0.00  0.00      C2   H
ATOM   2964  HZ3 LYS A 312       3.472 -25.638 -10.612  0.00  0.00      C2   H
ATOM   2965  N   ARG A 313       0.164 -20.781  -5.157  0.00  0.00      C2   N
ATOM   2966  CA  ARG A 313      -0.356 -20.530  -3.856  0.00  0.00      C2   C
ATOM   2967  C   ARG A 313      -1.964 -20.330  -3.879  0.00  0.00      C2   C
ATOM   2968  O   ARG A 313      -2.498 -19.203  -3.728  0.00  0.00      C2   O
ATOM   2969  CB  ARG A 313       0.429 -19.342  -3.187  0.00  0.00      C2   C
ATOM   2970  CG  ARG A 313       1.866 -19.760  -2.764  0.00  0.00      C2   C
ATOM   2971  CD  ARG A 313       2.435 -18.885  -1.643  0.00  0.00      C2   C
ATOM   2972  NE  ARG A 313       1.748 -19.196  -0.410  0.00  0.00      C2   N
ATOM   2973  CZ  ARG A 313       2.325 -19.161   0.797  0.00  0.00      C2   C
ATOM   2974  NH1 ARG A 313       3.624 -18.964   0.985  0.00  0.00      C2   N
ATOM   2975  NH2 ARG A 313       1.534 -19.282   1.894  0.00  0.00      C2   N
ATOM   2976  H   ARG A 313       0.704 -21.626  -5.273  0.00  0.00      C2   H
ATOM   2977  HA  ARG A 313      -0.195 -21.399  -3.219  0.00  0.00      C2   H
ATOM   2978  HB3 ARG A 313      -0.154 -19.205  -2.277  0.00  0.00      C2   H
ATOM   2979  HB2 ARG A 313       0.334 -18.437  -3.788  0.00  0.00      C2   H
ATOM   2980  HG3 ARG A 313       2.586 -19.822  -3.580  0.00  0.00      C2   H
ATOM   2981  HG2 ARG A 313       1.739 -20.711  -2.247  0.00  0.00      C2   H
ATOM   2982  HD3 ARG A 313       2.081 -17.857  -1.720  0.00  0.00      C2   H
ATOM   2983  HD2 ARG A 313       3.515 -18.784  -1.534  0.00  0.00      C2   H
ATOM   2984  HE  ARG A 313       0.837 -19.622  -0.500  0.00  0.00      C2   H
ATOM   2985 HH12 ARG A 313       4.032 -18.853   1.902  0.00  0.00      C2   H
ATOM   2986 HH11 ARG A 313       4.258 -18.780   0.221  0.00  0.00      C2   H
ATOM   2987 HH22 ARG A 313       1.836 -19.051   2.830  0.00  0.00      C2   H
ATOM   2988 HH21 ARG A 313       0.569 -19.578   1.873  0.00  0.00      C2   H
ATOM   2989  N   LYS A 314      -2.682 -21.436  -4.016  0.00  0.00      C2   N
ATOM   2990  CA  LYS A 314      -4.157 -21.508  -3.871  0.00  0.00      C2   C
ATOM   2991  C   LYS A 314      -4.738 -20.945  -2.525  0.00  0.00      C2   C
ATOM   2992  O   LYS A 314      -5.767 -20.268  -2.504  0.00  0.00      C2   O
ATOM   2993  CB  LYS A 314      -4.634 -22.949  -4.112  0.00  0.00      C2   C
ATOM   2994  CG  LYS A 314      -4.304 -23.660  -5.473  0.00  0.00      C2   C
ATOM   2995  CD  LYS A 314      -5.160 -24.935  -5.729  0.00  0.00      C2   C
ATOM   2996  CE  LYS A 314      -5.061 -25.427  -7.195  0.00  0.00      C2   C
ATOM   2997  NZ  LYS A 314      -3.806 -26.076  -7.593  0.00  0.00      C2   N
ATOM   2998  H   LYS A 314      -2.182 -22.311  -4.081  0.00  0.00      C2   H
ATOM   2999  HA  LYS A 314      -4.478 -20.896  -4.714  0.00  0.00      C2   H
ATOM   3000  HB3 LYS A 314      -5.715 -22.893  -3.984  0.00  0.00      C2   H
ATOM   3001  HB2 LYS A 314      -4.278 -23.509  -3.247  0.00  0.00      C2   H
ATOM   3002  HG3 LYS A 314      -3.247 -23.923  -5.537  0.00  0.00      C2   H
ATOM   3003  HG2 LYS A 314      -4.486 -22.969  -6.295  0.00  0.00      C2   H
ATOM   3004  HD3 LYS A 314      -6.210 -24.905  -5.439  0.00  0.00      C2   H
ATOM   3005  HD2 LYS A 314      -4.802 -25.713  -5.055  0.00  0.00      C2   H
ATOM   3006  HE3 LYS A 314      -5.153 -24.495  -7.751  0.00  0.00      C2   H
ATOM   3007  HE2 LYS A 314      -5.841 -26.121  -7.509  0.00  0.00      C2   H
ATOM   3008  HZ1 LYS A 314      -3.935 -26.587  -8.455  0.00  0.00      C2   H
ATOM   3009  HZ2 LYS A 314      -3.057 -25.420  -7.763  0.00  0.00      C2   H
ATOM   3010  HZ3 LYS A 314      -3.428 -26.789  -6.985  0.00  0.00      C2   H
ATOM   3011  N   ASP A 315      -4.023 -21.165  -1.438  0.00  0.00      C2   N
ATOM   3012  CA  ASP A 315      -4.186 -20.621  -0.076  0.00  0.00      C2   C
ATOM   3013  C   ASP A 315      -4.217 -19.094  -0.086  0.00  0.00      C2   C
ATOM   3014  O   ASP A 315      -4.925 -18.542   0.755  0.00  0.00      C2   O
ATOM   3015  CB  ASP A 315      -3.087 -21.058   0.964  0.00  0.00      C2   C
ATOM   3016  CG  ASP A 315      -1.662 -20.491   0.992  0.00  0.00      C2   C
ATOM   3017  OD1 ASP A 315      -0.970 -20.715   2.027  0.00  0.00      C2   O
ATOM   3018  OD2 ASP A 315      -1.073 -20.105  -0.036  0.00  0.00      C2   O
ATOM   3019  H   ASP A 315      -3.346 -21.905  -1.560  0.00  0.00      C2   H
ATOM   3020  HA  ASP A 315      -5.122 -20.973   0.358  0.00  0.00      C2   H
ATOM   3021  HB3 ASP A 315      -2.879 -22.128   0.968  0.00  0.00      C2   H
ATOM   3022  HB2 ASP A 315      -3.588 -20.806   1.898  0.00  0.00      C2   H
ATOM   3023  N   THR A 316      -3.446 -18.496  -0.974  0.00  0.00      C2   N
ATOM   3024  CA  THR A 316      -3.327 -17.114  -1.031  0.00  0.00      C2   C
ATOM   3025  C   THR A 316      -4.328 -16.398  -2.022  0.00  0.00      C2   C
ATOM   3026  O   THR A 316      -4.898 -15.442  -1.509  0.00  0.00      C2   O
ATOM   3027  CB  THR A 316      -1.838 -16.719  -1.309  0.00  0.00      C2   C
ATOM   3028  OG1 THR A 316      -1.080 -17.087  -0.153  0.00  0.00      C2   O
ATOM   3029  CG2 THR A 316      -1.644 -15.258  -1.456  0.00  0.00      C2   C
ATOM   3030  H   THR A 316      -2.906 -19.149  -1.523  0.00  0.00      C2   H
ATOM   3031  HA  THR A 316      -3.541 -16.626  -0.080  0.00  0.00      C2   H
ATOM   3032  HB  THR A 316      -1.491 -17.163  -2.241  0.00  0.00      C2   H
ATOM   3033  HG1 THR A 316      -1.135 -18.044  -0.208  0.00  0.00      C2   H
ATOM   3034 HG21 THR A 316      -0.581 -15.022  -1.409  0.00  0.00      C2   H
ATOM   3035 HG22 THR A 316      -2.008 -14.873  -2.408  0.00  0.00      C2   H
ATOM   3036 HG23 THR A 316      -2.078 -14.724  -0.611  0.00  0.00      C2   H
ATOM   3037  N   LYS A 317      -4.518 -16.811  -3.219  0.00  0.00      C2   N
ATOM   3038  CA  LYS A 317      -5.473 -16.308  -4.124  0.00  0.00      C2   C
ATOM   3039  C   LYS A 317      -5.814 -17.475  -5.135  0.00  0.00      C2   C
ATOM   3040  O   LYS A 317      -4.903 -18.246  -5.397  0.00  0.00      C2   O
ATOM   3041  CB  LYS A 317      -4.898 -15.081  -4.858  0.00  0.00      C2   C
ATOM   3042  CG  LYS A 317      -3.866 -15.232  -6.031  0.00  0.00      C2   C
ATOM   3043  CD  LYS A 317      -2.586 -15.948  -5.506  0.00  0.00      C2   C
ATOM   3044  CE  LYS A 317      -1.353 -15.775  -6.405  0.00  0.00      C2   C
ATOM   3045  NZ  LYS A 317      -1.682 -16.021  -7.801  0.00  0.00      C2   N
ATOM   3046  H   LYS A 317      -4.246 -17.696  -3.622  0.00  0.00      C2   H
ATOM   3047  HA  LYS A 317      -6.327 -15.912  -3.576  0.00  0.00      C2   H
ATOM   3048  HB3 LYS A 317      -4.495 -14.405  -4.105  0.00  0.00      C2   H
ATOM   3049  HB2 LYS A 317      -5.749 -14.512  -5.232  0.00  0.00      C2   H
ATOM   3050  HG3 LYS A 317      -3.582 -14.214  -6.300  0.00  0.00      C2   H
ATOM   3051  HG2 LYS A 317      -4.310 -15.815  -6.838  0.00  0.00      C2   H
ATOM   3052  HD3 LYS A 317      -2.883 -16.994  -5.443  0.00  0.00      C2   H
ATOM   3053  HD2 LYS A 317      -2.371 -15.685  -4.470  0.00  0.00      C2   H
ATOM   3054  HE3 LYS A 317      -0.547 -16.369  -5.974  0.00  0.00      C2   H
ATOM   3055  HE2 LYS A 317      -1.181 -14.698  -6.420  0.00  0.00      C2   H
ATOM   3056  HZ1 LYS A 317      -2.218 -16.864  -7.949  0.00  0.00      C2   H
ATOM   3057  HZ2 LYS A 317      -2.206 -15.285  -8.253  0.00  0.00      C2   H
ATOM   3058  HZ3 LYS A 317      -0.801 -16.197  -8.262  0.00  0.00      C2   H
ATOM   3059  N   GLU A 318      -7.068 -17.668  -5.452  0.00  0.00      C2   N
ATOM   3060  CA  GLU A 318      -7.547 -18.814  -6.294  0.00  0.00      C2   C
ATOM   3061  C   GLU A 318      -7.690 -18.279  -7.709  0.00  0.00      C2   C
ATOM   3062  O   GLU A 318      -7.606 -17.093  -8.004  0.00  0.00      C2   O
ATOM   3063  CB  GLU A 318      -8.854 -19.295  -5.571  0.00  0.00      C2   C
ATOM   3064  CG  GLU A 318      -8.642 -19.873  -4.138  0.00  0.00      C2   C
ATOM   3065  CD  GLU A 318      -9.917 -20.353  -3.454  0.00  0.00      C2   C
ATOM   3066  OE1 GLU A 318      -9.835 -20.473  -2.218  0.00  0.00      C2   O
ATOM   3067  OE2 GLU A 318     -10.797 -20.840  -4.204  0.00  0.00      C2   O
ATOM   3068  H   GLU A 318      -7.768 -17.034  -5.094  0.00  0.00      C2   H
ATOM   3069  HA  GLU A 318      -6.906 -19.692  -6.365  0.00  0.00      C2   H
ATOM   3070  HB3 GLU A 318      -9.282 -20.106  -6.161  0.00  0.00      C2   H
ATOM   3071  HB2 GLU A 318      -9.688 -18.595  -5.511  0.00  0.00      C2   H
ATOM   3072  HG3 GLU A 318      -8.173 -19.184  -3.435  0.00  0.00      C2   H
ATOM   3073  HG2 GLU A 318      -7.987 -20.744  -4.160  0.00  0.00      C2   H
ATOM   3074  N   ILE A 319      -8.027 -19.216  -8.651  0.00  0.00      C2   N
ATOM   3075  CA  ILE A 319      -8.650 -18.893  -9.966  0.00  0.00      C2   C
ATOM   3076  C   ILE A 319     -10.001 -19.477  -9.918  0.00  0.00      C2   C
ATOM   3077  O   ILE A 319     -10.132 -20.625  -9.465  0.00  0.00      C2   O
ATOM   3078  CB  ILE A 319      -7.890 -19.665 -11.174  0.00  0.00      C2   C
ATOM   3079  CG1 ILE A 319      -6.348 -19.408 -11.295  0.00  0.00      C2   C
ATOM   3080  CG2 ILE A 319      -8.572 -19.491 -12.536  0.00  0.00      C2   C
ATOM   3081  CD1 ILE A 319      -6.021 -18.004 -11.522  0.00  0.00      C2   C
ATOM   3082  H   ILE A 319      -7.978 -20.183  -8.363  0.00  0.00      C2   H
ATOM   3083  HA  ILE A 319      -8.787 -17.816 -10.060  0.00  0.00      C2   H
ATOM   3084  HB  ILE A 319      -7.900 -20.736 -10.972  0.00  0.00      C2   H
ATOM   3085 HG13 ILE A 319      -5.861 -20.062 -12.018  0.00  0.00      C2   H
ATOM   3086 HG12 ILE A 319      -5.819 -19.512 -10.348  0.00  0.00      C2   H
ATOM   3087 HG21 ILE A 319      -8.916 -18.461 -12.621  0.00  0.00      C2   H
ATOM   3088 HG22 ILE A 319      -7.832 -19.694 -13.310  0.00  0.00      C2   H
ATOM   3089 HG23 ILE A 319      -9.357 -20.232 -12.688  0.00  0.00      C2   H
ATOM   3090 HD11 ILE A 319      -5.860 -17.394 -10.633  0.00  0.00      C2   H
ATOM   3091 HD12 ILE A 319      -5.051 -17.809 -11.979  0.00  0.00      C2   H
ATOM   3092 HD13 ILE A 319      -6.828 -17.593 -12.130  0.00  0.00      C2   H
ATOM   3093  N   TYR A 320     -11.021 -18.700 -10.275  0.00  0.00      C2   N
ATOM   3094  CA  TYR A 320     -12.495 -19.080 -10.190  0.00  0.00      C2   C
ATOM   3095  C   TYR A 320     -12.873 -19.044 -11.647  0.00  0.00      C2   C
ATOM   3096  O   TYR A 320     -13.328 -18.049 -12.248  0.00  0.00      C2   O
ATOM   3097  CB  TYR A 320     -13.251 -17.998  -9.470  0.00  0.00      C2   C
ATOM   3098  CG  TYR A 320     -12.961 -17.850  -8.018  0.00  0.00      C2   C
ATOM   3099  CD1 TYR A 320     -11.936 -17.024  -7.493  0.00  0.00      C2   C
ATOM   3100  CD2 TYR A 320     -13.850 -18.499  -7.050  0.00  0.00      C2   C
ATOM   3101  CE1 TYR A 320     -11.704 -16.939  -6.148  0.00  0.00      C2   C
ATOM   3102  CE2 TYR A 320     -13.611 -18.321  -5.680  0.00  0.00      C2   C
ATOM   3103  CZ  TYR A 320     -12.464 -17.675  -5.220  0.00  0.00      C2   C
ATOM   3104  OH  TYR A 320     -12.175 -17.595  -3.830  0.00  0.00      C2   O
ATOM   3105  H   TYR A 320     -10.820 -17.781 -10.641  0.00  0.00      C2   H
ATOM   3106  HA  TYR A 320     -12.492 -20.089  -9.776  0.00  0.00      C2   H
ATOM   3107  HB3 TYR A 320     -14.316 -18.217  -9.546  0.00  0.00      C2   H
ATOM   3108  HB2 TYR A 320     -13.010 -17.019  -9.885  0.00  0.00      C2   H
ATOM   3109  HD1 TYR A 320     -11.400 -16.422  -8.212  0.00  0.00      C2   H
ATOM   3110  HD2 TYR A 320     -14.649 -19.135  -7.399  0.00  0.00      C2   H
ATOM   3111  HE1 TYR A 320     -10.887 -16.364  -5.738  0.00  0.00      C2   H
ATOM   3112  HE2 TYR A 320     -14.136 -18.908  -4.940  0.00  0.00      C2   H
ATOM   3113  HH  TYR A 320     -12.896 -17.982  -3.329  0.00  0.00      C2   H
ATOM   3114  N   THR A 321     -12.776 -20.211 -12.274  0.00  0.00      C2   N
ATOM   3115  CA  THR A 321     -13.137 -20.273 -13.684  0.00  0.00      C2   C
ATOM   3116  C   THR A 321     -14.660 -20.607 -13.937  0.00  0.00      C2   C
ATOM   3117  O   THR A 321     -15.273 -21.306 -13.093  0.00  0.00      C2   O
ATOM   3118  CB  THR A 321     -12.397 -21.430 -14.341  0.00  0.00      C2   C
ATOM   3119  OG1 THR A 321     -11.082 -21.606 -13.925  0.00  0.00      C2   O
ATOM   3120  CG2 THR A 321     -12.237 -21.346 -15.881  0.00  0.00      C2   C
ATOM   3121  H   THR A 321     -12.494 -21.032 -11.757  0.00  0.00      C2   H
ATOM   3122  HA  THR A 321     -12.794 -19.326 -14.100  0.00  0.00      C2   H
ATOM   3123  HB  THR A 321     -12.916 -22.346 -14.058  0.00  0.00      C2   H
ATOM   3124  HG1 THR A 321     -10.957 -21.802 -12.994  0.00  0.00      C2   H
ATOM   3125 HG21 THR A 321     -12.155 -20.317 -16.229  0.00  0.00      C2   H
ATOM   3126 HG22 THR A 321     -11.474 -22.017 -16.277  0.00  0.00      C2   H
ATOM   3127 HG23 THR A 321     -13.165 -21.649 -16.366  0.00  0.00      C2   H
ATOM   3128  N   HIE A 322     -15.241 -20.198 -15.035  0.00  0.00      C2   N
ATOM   3129  CA  HIE A 322     -16.625 -20.584 -15.557  0.00  0.00      C2   C
ATOM   3130  C   HIE A 322     -16.681 -20.547 -17.092  0.00  0.00      C2   C
ATOM   3131  O   HIE A 322     -15.934 -19.793 -17.759  0.00  0.00      C2   O
ATOM   3132  CB  HIE A 322     -17.691 -19.706 -14.829  0.00  0.00      C2   C
ATOM   3133  CG  HIE A 322     -18.984 -19.508 -15.527  0.00  0.00      C2   C
ATOM   3134  ND1 HIE A 322     -20.087 -20.248 -15.133  0.00  0.00      C2   N
ATOM   3135  CD2 HIE A 322     -19.363 -18.536 -16.478  0.00  0.00      C2   C
ATOM   3136  CE1 HIE A 322     -21.146 -19.687 -15.830  0.00  0.00      C2   C
ATOM   3137  NE2 HIE A 322     -20.779 -18.680 -16.580  0.00  0.00      C2   N
ATOM   3138  H   HIE A 322     -14.743 -19.638 -15.713  0.00  0.00      C2   H
ATOM   3139  HA  HIE A 322     -16.872 -21.610 -15.282  0.00  0.00      C2   H
ATOM   3140  HB3 HIE A 322     -17.386 -18.673 -14.663  0.00  0.00      C2   H
ATOM   3141  HB2 HIE A 322     -17.984 -20.110 -13.860  0.00  0.00      C2   H
ATOM   3142  HD2 HIE A 322     -18.766 -17.728 -16.873  0.00  0.00      C2   H
ATOM   3143  HE1 HIE A 322     -22.143 -20.061 -15.647  0.00  0.00      C2   H
ATOM   3144  HE2 HIE A 322     -21.382 -18.158 -17.200  0.00  0.00      C2   H
ATOM   3145  N   PHE A 323     -17.478 -21.515 -17.607  0.00  0.00      C2   N
ATOM   3146  CA  PHE A 323     -17.727 -21.652 -19.088  0.00  0.00      C2   C
ATOM   3147  C   PHE A 323     -18.885 -20.577 -19.372  0.00  0.00      C2   C
ATOM   3148  O   PHE A 323     -19.973 -20.870 -18.965  0.00  0.00      C2   O
ATOM   3149  CB  PHE A 323     -18.265 -23.176 -19.399  0.00  0.00      C2   C
ATOM   3150  CG  PHE A 323     -17.155 -24.187 -19.224  0.00  0.00      C2   C
ATOM   3151  CD1 PHE A 323     -16.435 -24.651 -20.343  0.00  0.00      C2   C
ATOM   3152  CD2 PHE A 323     -16.697 -24.590 -17.926  0.00  0.00      C2   C
ATOM   3153  CE1 PHE A 323     -15.339 -25.499 -20.123  0.00  0.00      C2   C
ATOM   3154  CE2 PHE A 323     -15.500 -25.299 -17.757  0.00  0.00      C2   C
ATOM   3155  CZ  PHE A 323     -14.854 -25.777 -18.832  0.00  0.00      C2   C
ATOM   3156  H   PHE A 323     -18.101 -22.040 -17.009  0.00  0.00      C2   H
ATOM   3157  HA  PHE A 323     -16.808 -21.499 -19.654  0.00  0.00      C2   H
ATOM   3158  HB3 PHE A 323     -18.651 -23.219 -20.418  0.00  0.00      C2   H
ATOM   3159  HB2 PHE A 323     -19.069 -23.402 -18.699  0.00  0.00      C2   H
ATOM   3160  HD1 PHE A 323     -16.755 -24.248 -21.292  0.00  0.00      C2   H
ATOM   3161  HD2 PHE A 323     -17.289 -24.337 -17.059  0.00  0.00      C2   H
ATOM   3162  HE1 PHE A 323     -14.694 -25.842 -20.918  0.00  0.00      C2   H
ATOM   3163  HE2 PHE A 323     -15.208 -25.550 -16.748  0.00  0.00      C2   H
ATOM   3164  HZ  PHE A 323     -13.936 -26.332 -18.714  0.00  0.00      C2   H
ATOM   3165  N   THR A 324     -18.586 -19.487 -20.067  0.00  0.00      C2   N
ATOM   3166  CA  THR A 324     -19.432 -18.279 -20.224  0.00  0.00      C2   C
ATOM   3167  C   THR A 324     -20.730 -18.495 -20.995  0.00  0.00      C2   C
ATOM   3168  O   THR A 324     -20.711 -19.143 -22.097  0.00  0.00      C2   O
ATOM   3169  CB  THR A 324     -18.542 -17.095 -20.920  0.00  0.00      C2   C
ATOM   3170  OG1 THR A 324     -17.270 -17.121 -20.418  0.00  0.00      C2   O
ATOM   3171  CG2 THR A 324     -19.083 -15.660 -20.743  0.00  0.00      C2   C
ATOM   3172  H   THR A 324     -17.659 -19.287 -20.414  0.00  0.00      C2   H
ATOM   3173  HA  THR A 324     -19.697 -17.907 -19.234  0.00  0.00      C2   H
ATOM   3174  HB  THR A 324     -18.404 -17.224 -21.994  0.00  0.00      C2   H
ATOM   3175  HG1 THR A 324     -17.252 -16.671 -19.570  0.00  0.00      C2   H
ATOM   3176 HG21 THR A 324     -18.341 -14.918 -21.040  0.00  0.00      C2   H
ATOM   3177 HG22 THR A 324     -19.865 -15.427 -21.465  0.00  0.00      C2   H
ATOM   3178 HG23 THR A 324     -19.575 -15.418 -19.801  0.00  0.00      C2   H
ATOM   3179  N   CYS A 325     -21.820 -18.103 -20.357  0.00  0.00      C2   N
ATOM   3180  CA  CYS A 325     -23.189 -18.241 -20.909  0.00  0.00      C2   C
ATOM   3181  C   CYS A 325     -23.455 -17.079 -21.944  0.00  0.00      C2   C
ATOM   3182  O   CYS A 325     -22.795 -16.050 -21.918  0.00  0.00      C2   O
ATOM   3183  CB  CYS A 325     -24.243 -18.086 -19.790  0.00  0.00      C2   C
ATOM   3184  SG  CYS A 325     -24.059 -19.475 -18.674  0.00  0.00      C2   S
ATOM   3185  H   CYS A 325     -21.667 -17.644 -19.470  0.00  0.00      C2   H
ATOM   3186  HA  CYS A 325     -23.313 -19.173 -21.462  0.00  0.00      C2   H
ATOM   3187  HB3 CYS A 325     -25.267 -18.162 -20.155  0.00  0.00      C2   H
ATOM   3188  HB2 CYS A 325     -24.153 -17.207 -19.152  0.00  0.00      C2   H
ATOM   3189  HG  CYS A 325     -24.543 -20.351 -19.559  0.00  0.00      C2   H
ATOM   3190  N   ALA A 326     -24.513 -17.307 -22.695  0.00  0.00      C2   N
ATOM   3191  CA  ALA A 326     -25.109 -16.408 -23.676  0.00  0.00      C2   C
ATOM   3192  C   ALA A 326     -26.477 -15.907 -23.157  0.00  0.00      C2   C
ATOM   3193  O   ALA A 326     -26.850 -14.741 -23.611  0.00  0.00      C2   O
ATOM   3194  CB  ALA A 326     -25.268 -17.076 -25.000  0.00  0.00      C2   C
ATOM   3195  H   ALA A 326     -24.981 -18.194 -22.570  0.00  0.00      C2   H
ATOM   3196  HA  ALA A 326     -24.451 -15.547 -23.788  0.00  0.00      C2   H
ATOM   3197  HB1 ALA A 326     -24.306 -17.418 -25.382  0.00  0.00      C2   H
ATOM   3198  HB2 ALA A 326     -25.953 -17.921 -24.927  0.00  0.00      C2   H
ATOM   3199  HB3 ALA A 326     -25.775 -16.475 -25.754  0.00  0.00      C2   H
ATOM   3200  N   THR A 327     -27.136 -16.652 -22.284  0.00  0.00      C2   N
ATOM   3201  CA  THR A 327     -28.178 -16.156 -21.462  0.00  0.00      C2   C
ATOM   3202  C   THR A 327     -27.601 -15.277 -20.333  0.00  0.00      C2   C
ATOM   3203  O   THR A 327     -26.421 -15.462 -19.950  0.00  0.00      C2   O
ATOM   3204  CB  THR A 327     -29.107 -17.312 -20.997  0.00  0.00      C2   C
ATOM   3205  OG1 THR A 327     -29.392 -18.276 -21.941  0.00  0.00      C2   O
ATOM   3206  CG2 THR A 327     -30.462 -16.850 -20.543  0.00  0.00      C2   C
ATOM   3207  H   THR A 327     -26.747 -17.572 -22.137  0.00  0.00      C2   H
ATOM   3208  HA  THR A 327     -28.749 -15.495 -22.114  0.00  0.00      C2   H
ATOM   3209  HB  THR A 327     -28.548 -17.817 -20.209  0.00  0.00      C2   H
ATOM   3210  HG1 THR A 327     -28.716 -18.949 -22.048  0.00  0.00      C2   H
ATOM   3211 HG21 THR A 327     -30.395 -16.491 -19.516  0.00  0.00      C2   H
ATOM   3212 HG22 THR A 327     -30.826 -16.012 -21.137  0.00  0.00      C2   H
ATOM   3213 HG23 THR A 327     -31.245 -17.607 -20.588  0.00  0.00      C2   H
ATOM   3214  N   ASP A 328     -28.385 -14.221 -19.982  0.00  0.00      C2   N
ATOM   3215  CA  ASP A 328     -27.982 -13.280 -18.957  0.00  0.00      C2   C
ATOM   3216  C   ASP A 328     -28.116 -13.928 -17.589  0.00  0.00      C2   C
ATOM   3217  O   ASP A 328     -28.515 -15.076 -17.490  0.00  0.00      C2   O
ATOM   3218  CB  ASP A 328     -28.785 -11.936 -19.037  0.00  0.00      C2   C
ATOM   3219  CG  ASP A 328     -30.238 -11.929 -18.700  0.00  0.00      C2   C
ATOM   3220  OD1 ASP A 328     -30.912 -10.914 -18.911  0.00  0.00      C2   O
ATOM   3221  OD2 ASP A 328     -30.791 -12.983 -18.330  0.00  0.00      C2   O
ATOM   3222  H   ASP A 328     -29.315 -14.170 -20.372  0.00  0.00      C2   H
ATOM   3223  HA  ASP A 328     -26.921 -13.132 -19.159  0.00  0.00      C2   H
ATOM   3224  HB3 ASP A 328     -28.682 -11.419 -19.991  0.00  0.00      C2   H
ATOM   3225  HB2 ASP A 328     -28.280 -11.249 -18.358  0.00  0.00      C2   H
ATOM   3226  N   THR A 329     -27.872 -13.175 -16.500  0.00  0.00      C2   N
ATOM   3227  CA  THR A 329     -27.981 -13.548 -15.074  0.00  0.00      C2   C
ATOM   3228  C   THR A 329     -26.907 -14.598 -14.570  0.00  0.00      C2   C
ATOM   3229  O   THR A 329     -26.144 -14.231 -13.688  0.00  0.00      C2   O
ATOM   3230  CB  THR A 329     -29.392 -14.033 -14.649  0.00  0.00      C2   C
ATOM   3231  OG1 THR A 329     -30.469 -13.393 -15.240  0.00  0.00      C2   O
ATOM   3232  CG2 THR A 329     -29.680 -13.984 -13.119  0.00  0.00      C2   C
ATOM   3233  H   THR A 329     -27.794 -12.180 -16.654  0.00  0.00      C2   H
ATOM   3234  HA  THR A 329     -27.886 -12.697 -14.399  0.00  0.00      C2   H
ATOM   3235  HB  THR A 329     -29.434 -15.071 -14.977  0.00  0.00      C2   H
ATOM   3236  HG1 THR A 329     -30.336 -13.641 -16.158  0.00  0.00      C2   H
ATOM   3237 HG21 THR A 329     -28.867 -14.485 -12.593  0.00  0.00      C2   H
ATOM   3238 HG22 THR A 329     -29.757 -12.930 -12.855  0.00  0.00      C2   H
ATOM   3239 HG23 THR A 329     -30.616 -14.517 -12.954  0.00  0.00      C2   H
ATOM   3240  N   LYS A 330     -26.756 -15.690 -15.371  0.00  0.00      C2   N
ATOM   3241  CA  LYS A 330     -25.913 -16.900 -15.134  0.00  0.00      C2   C
ATOM   3242  C   LYS A 330     -24.458 -16.619 -14.900  0.00  0.00      C2   C
ATOM   3243  O   LYS A 330     -23.800 -17.409 -14.186  0.00  0.00      C2   O
ATOM   3244  CB  LYS A 330     -26.073 -17.905 -16.319  0.00  0.00      C2   C
ATOM   3245  CG  LYS A 330     -27.515 -18.432 -16.636  0.00  0.00      C2   C
ATOM   3246  CD  LYS A 330     -27.434 -19.419 -17.768  0.00  0.00      C2   C
ATOM   3247  CE  LYS A 330     -28.788 -19.977 -18.197  0.00  0.00      C2   C
ATOM   3248  NZ  LYS A 330     -28.630 -20.830 -19.430  0.00  0.00      C2   N
ATOM   3249  H   LYS A 330     -27.304 -15.673 -16.219  0.00  0.00      C2   H
ATOM   3250  HA  LYS A 330     -26.174 -17.395 -14.198  0.00  0.00      C2   H
ATOM   3251  HB3 LYS A 330     -25.405 -18.734 -16.090  0.00  0.00      C2   H
ATOM   3252  HB2 LYS A 330     -25.669 -17.506 -17.250  0.00  0.00      C2   H
ATOM   3253  HG3 LYS A 330     -28.101 -17.542 -16.870  0.00  0.00      C2   H
ATOM   3254  HG2 LYS A 330     -27.833 -18.941 -15.726  0.00  0.00      C2   H
ATOM   3255  HD3 LYS A 330     -26.846 -20.270 -17.423  0.00  0.00      C2   H
ATOM   3256  HD2 LYS A 330     -27.051 -18.980 -18.690  0.00  0.00      C2   H
ATOM   3257  HE3 LYS A 330     -29.432 -19.133 -18.446  0.00  0.00      C2   H
ATOM   3258  HE2 LYS A 330     -29.257 -20.571 -17.413  0.00  0.00      C2   H
ATOM   3259  HZ1 LYS A 330     -28.046 -21.620 -19.195  0.00  0.00      C2   H
ATOM   3260  HZ2 LYS A 330     -29.516 -21.123 -19.815  0.00  0.00      C2   H
ATOM   3261  HZ3 LYS A 330     -28.159 -20.351 -20.185  0.00  0.00      C2   H
ATOM   3262  N   ASN A 331     -23.885 -15.562 -15.528  0.00  0.00      C2   N
ATOM   3263  CA  ASN A 331     -22.503 -15.142 -15.381  0.00  0.00      C2   C
ATOM   3264  C   ASN A 331     -22.299 -14.250 -14.156  0.00  0.00      C2   C
ATOM   3265  O   ASN A 331     -21.466 -14.536 -13.359  0.00  0.00      C2   O
ATOM   3266  CB  ASN A 331     -22.026 -14.422 -16.625  0.00  0.00      C2   C
ATOM   3267  CG  ASN A 331     -22.053 -15.306 -17.863  0.00  0.00      C2   C
ATOM   3268  OD1 ASN A 331     -21.823 -16.530 -17.862  0.00  0.00      C2   O
ATOM   3269  ND2 ASN A 331     -22.350 -14.714 -18.969  0.00  0.00      C2   N
ATOM   3270  H   ASN A 331     -24.524 -14.951 -16.016  0.00  0.00      C2   H
ATOM   3271  HA  ASN A 331     -21.883 -16.021 -15.206  0.00  0.00      C2   H
ATOM   3272  HB3 ASN A 331     -20.962 -14.205 -16.524  0.00  0.00      C2   H
ATOM   3273  HB2 ASN A 331     -22.526 -13.477 -16.833  0.00  0.00      C2   H
ATOM   3274 HD22 ASN A 331     -22.686 -15.268 -19.744  0.00  0.00      C2   H
ATOM   3275 HD21 ASN A 331     -22.628 -13.753 -18.826  0.00  0.00      C2   H
ATOM   3276  N   VAL A 332     -23.035 -13.155 -14.006  0.00  0.00      C2   N
ATOM   3277  CA  VAL A 332     -22.968 -12.303 -12.815  0.00  0.00      C2   C
ATOM   3278  C   VAL A 332     -23.343 -12.962 -11.435  0.00  0.00      C2   C
ATOM   3279  O   VAL A 332     -22.765 -12.608 -10.408  0.00  0.00      C2   O
ATOM   3280  CB  VAL A 332     -23.761 -10.960 -12.957  0.00  0.00      C2   C
ATOM   3281  CG1 VAL A 332     -25.303 -11.111 -12.871  0.00  0.00      C2   C
ATOM   3282  CG2 VAL A 332     -23.302  -9.834 -12.026  0.00  0.00      C2   C
ATOM   3283  H   VAL A 332     -23.715 -12.900 -14.708  0.00  0.00      C2   H
ATOM   3284  HA  VAL A 332     -21.942 -11.948 -12.713  0.00  0.00      C2   H
ATOM   3285  HB  VAL A 332     -23.499 -10.587 -13.947  0.00  0.00      C2   H
ATOM   3286 HG11 VAL A 332     -25.812 -10.194 -13.169  0.00  0.00      C2   H
ATOM   3287 HG12 VAL A 332     -25.648 -11.810 -13.632  0.00  0.00      C2   H
ATOM   3288 HG13 VAL A 332     -25.674 -11.458 -11.907  0.00  0.00      C2   H
ATOM   3289 HG21 VAL A 332     -23.329 -10.165 -10.988  0.00  0.00      C2   H
ATOM   3290 HG22 VAL A 332     -22.301  -9.533 -12.334  0.00  0.00      C2   H
ATOM   3291 HG23 VAL A 332     -24.012  -9.009 -12.089  0.00  0.00      C2   H
ATOM   3292  N   GLN A 333     -24.255 -13.886 -11.519  0.00  0.00      C2   N
ATOM   3293  CA  GLN A 333     -24.581 -14.815 -10.438  0.00  0.00      C2   C
ATOM   3294  C   GLN A 333     -23.385 -15.558  -9.974  0.00  0.00      C2   C
ATOM   3295  O   GLN A 333     -23.098 -15.562  -8.782  0.00  0.00      C2   O
ATOM   3296  CB  GLN A 333     -25.704 -15.779 -10.894  0.00  0.00      C2   C
ATOM   3297  CG  GLN A 333     -25.999 -16.994  -9.982  0.00  0.00      C2   C
ATOM   3298  CD  GLN A 333     -26.384 -16.522  -8.603  0.00  0.00      C2   C
ATOM   3299  OE1 GLN A 333     -27.449 -15.938  -8.473  0.00  0.00      C2   O
ATOM   3300  NE2 GLN A 333     -25.629 -16.757  -7.593  0.00  0.00      C2   N
ATOM   3301  H   GLN A 333     -24.643 -14.150 -12.413  0.00  0.00      C2   H
ATOM   3302  HA  GLN A 333     -24.858 -14.272  -9.534  0.00  0.00      C2   H
ATOM   3303  HB3 GLN A 333     -25.443 -16.123 -11.895  0.00  0.00      C2   H
ATOM   3304  HB2 GLN A 333     -26.622 -15.313 -11.254  0.00  0.00      C2   H
ATOM   3305  HG3 GLN A 333     -25.077 -17.572 -10.052  0.00  0.00      C2   H
ATOM   3306  HG2 GLN A 333     -26.830 -17.575 -10.384  0.00  0.00      C2   H
ATOM   3307 HE22 GLN A 333     -25.786 -16.351  -6.681  0.00  0.00      C2   H
ATOM   3308 HE21 GLN A 333     -24.789 -17.314  -7.644  0.00  0.00      C2   H
ATOM   3309  N   PHE A 334     -22.666 -16.149 -10.925  0.00  0.00      C2   N
ATOM   3310  CA  PHE A 334     -21.369 -16.730 -10.590  0.00  0.00      C2   C
ATOM   3311  C   PHE A 334     -20.260 -15.816  -9.974  0.00  0.00      C2   C
ATOM   3312  O   PHE A 334     -19.794 -15.995  -8.864  0.00  0.00      C2   O
ATOM   3313  CB  PHE A 334     -20.955 -17.604 -11.853  0.00  0.00      C2   C
ATOM   3314  CG  PHE A 334     -19.520 -18.132 -11.824  0.00  0.00      C2   C
ATOM   3315  CD1 PHE A 334     -19.132 -19.205 -10.978  0.00  0.00      C2   C
ATOM   3316  CD2 PHE A 334     -18.504 -17.310 -12.329  0.00  0.00      C2   C
ATOM   3317  CE1 PHE A 334     -17.773 -19.476 -10.752  0.00  0.00      C2   C
ATOM   3318  CE2 PHE A 334     -17.192 -17.776 -12.288  0.00  0.00      C2   C
ATOM   3319  CZ  PHE A 334     -16.779 -18.845 -11.486  0.00  0.00      C2   C
ATOM   3320  H   PHE A 334     -22.971 -16.096 -11.886  0.00  0.00      C2   H
ATOM   3321  HA  PHE A 334     -21.478 -17.466  -9.793  0.00  0.00      C2   H
ATOM   3322  HB3 PHE A 334     -21.109 -17.081 -12.797  0.00  0.00      C2   H
ATOM   3323  HB2 PHE A 334     -21.700 -18.400 -11.883  0.00  0.00      C2   H
ATOM   3324  HD1 PHE A 334     -19.958 -19.608 -10.411  0.00  0.00      C2   H
ATOM   3325  HD2 PHE A 334     -18.761 -16.409 -12.865  0.00  0.00      C2   H
ATOM   3326  HE1 PHE A 334     -17.554 -20.329 -10.126  0.00  0.00      C2   H
ATOM   3327  HE2 PHE A 334     -16.449 -17.223 -12.843  0.00  0.00      C2   H
ATOM   3328  HZ  PHE A 334     -15.761 -19.201 -11.545  0.00  0.00      C2   H
ATOM   3329  N   VAL A 335     -19.997 -14.694 -10.653  0.00  0.00      C2   N
ATOM   3330  CA  VAL A 335     -19.234 -13.578  -9.985  0.00  0.00      C2   C
ATOM   3331  C   VAL A 335     -19.685 -13.110  -8.642  0.00  0.00      C2   C
ATOM   3332  O   VAL A 335     -18.810 -13.089  -7.798  0.00  0.00      C2   O
ATOM   3333  CB  VAL A 335     -19.147 -12.414 -11.025  0.00  0.00      C2   C
ATOM   3334  CG1 VAL A 335     -18.812 -10.949 -10.578  0.00  0.00      C2   C
ATOM   3335  CG2 VAL A 335     -18.401 -12.835 -12.276  0.00  0.00      C2   C
ATOM   3336  H   VAL A 335     -20.600 -14.385 -11.402  0.00  0.00      C2   H
ATOM   3337  HA  VAL A 335     -18.173 -13.805  -9.878  0.00  0.00      C2   H
ATOM   3338  HB  VAL A 335     -20.146 -12.289 -11.443  0.00  0.00      C2   H
ATOM   3339 HG11 VAL A 335     -19.234 -10.182 -11.228  0.00  0.00      C2   H
ATOM   3340 HG12 VAL A 335     -19.309 -10.601  -9.672  0.00  0.00      C2   H
ATOM   3341 HG13 VAL A 335     -17.753 -10.803 -10.366  0.00  0.00      C2   H
ATOM   3342 HG21 VAL A 335     -18.400 -11.990 -12.964  0.00  0.00      C2   H
ATOM   3343 HG22 VAL A 335     -17.335 -13.039 -12.176  0.00  0.00      C2   H
ATOM   3344 HG23 VAL A 335     -18.803 -13.797 -12.594  0.00  0.00      C2   H
ATOM   3345  N   PHE A 336     -20.993 -12.974  -8.417  0.00  0.00      C2   N
ATOM   3346  CA  PHE A 336     -21.513 -12.647  -7.107  0.00  0.00      C2   C
ATOM   3347  C   PHE A 336     -21.042 -13.486  -5.897  0.00  0.00      C2   C
ATOM   3348  O   PHE A 336     -20.461 -13.001  -4.924  0.00  0.00      C2   O
ATOM   3349  CB  PHE A 336     -22.982 -12.451  -7.119  0.00  0.00      C2   C
ATOM   3350  CG  PHE A 336     -23.510 -11.837  -5.775  0.00  0.00      C2   C
ATOM   3351  CD1 PHE A 336     -23.422 -10.450  -5.497  0.00  0.00      C2   C
ATOM   3352  CD2 PHE A 336     -23.894 -12.694  -4.749  0.00  0.00      C2   C
ATOM   3353  CE1 PHE A 336     -23.892  -9.994  -4.355  0.00  0.00      C2   C
ATOM   3354  CE2 PHE A 336     -24.251 -12.204  -3.529  0.00  0.00      C2   C
ATOM   3355  CZ  PHE A 336     -24.273 -10.854  -3.364  0.00  0.00      C2   C
ATOM   3356  H   PHE A 336     -21.668 -12.990  -9.168  0.00  0.00      C2   H
ATOM   3357  HA  PHE A 336     -21.107 -11.644  -6.977  0.00  0.00      C2   H
ATOM   3358  HB3 PHE A 336     -23.544 -13.359  -7.336  0.00  0.00      C2   H
ATOM   3359  HB2 PHE A 336     -23.252 -11.849  -7.987  0.00  0.00      C2   H
ATOM   3360  HD1 PHE A 336     -23.060  -9.795  -6.275  0.00  0.00      C2   H
ATOM   3361  HD2 PHE A 336     -23.892 -13.764  -4.890  0.00  0.00      C2   H
ATOM   3362  HE1 PHE A 336     -23.668  -8.956  -4.160  0.00  0.00      C2   H
ATOM   3363  HE2 PHE A 336     -24.561 -12.797  -2.681  0.00  0.00      C2   H
ATOM   3364  HZ  PHE A 336     -24.561 -10.365  -2.445  0.00  0.00      C2   H
ATOM   3365  N   ASP A 337     -21.141 -14.782  -6.160  0.00  0.00      C2   N
ATOM   3366  CA  ASP A 337     -20.646 -15.880  -5.335  0.00  0.00      C2   C
ATOM   3367  C   ASP A 337     -19.154 -16.080  -5.199  0.00  0.00      C2   C
ATOM   3368  O   ASP A 337     -18.553 -16.188  -4.114  0.00  0.00      C2   O
ATOM   3369  CB  ASP A 337     -21.371 -17.228  -5.596  0.00  0.00      C2   C
ATOM   3370  CG  ASP A 337     -22.891 -17.312  -5.721  0.00  0.00      C2   C
ATOM   3371  OD1 ASP A 337     -23.530 -16.658  -4.883  0.00  0.00      C2   O
ATOM   3372  OD2 ASP A 337     -23.379 -18.136  -6.495  0.00  0.00      C2   O
ATOM   3373  H   ASP A 337     -21.429 -15.021  -7.099  0.00  0.00      C2   H
ATOM   3374  HA  ASP A 337     -20.953 -15.621  -4.322  0.00  0.00      C2   H
ATOM   3375  HB3 ASP A 337     -21.131 -17.908  -4.779  0.00  0.00      C2   H
ATOM   3376  HB2 ASP A 337     -20.829 -17.508  -6.499  0.00  0.00      C2   H
ATOM   3377  N   ALA A 338     -18.459 -15.998  -6.325  0.00  0.00      C2   N
ATOM   3378  CA  ALA A 338     -17.044 -15.891  -6.422  0.00  0.00      C2   C
ATOM   3379  C   ALA A 338     -16.499 -14.688  -5.621  0.00  0.00      C2   C
ATOM   3380  O   ALA A 338     -15.650 -14.782  -4.795  0.00  0.00      C2   O
ATOM   3381  CB  ALA A 338     -16.607 -15.876  -7.956  0.00  0.00      C2   C
ATOM   3382  H   ALA A 338     -18.976 -16.018  -7.192  0.00  0.00      C2   H
ATOM   3383  HA  ALA A 338     -16.673 -16.719  -5.818  0.00  0.00      C2   H
ATOM   3384  HB1 ALA A 338     -17.149 -16.656  -8.491  0.00  0.00      C2   H
ATOM   3385  HB2 ALA A 338     -16.809 -14.943  -8.481  0.00  0.00      C2   H
ATOM   3386  HB3 ALA A 338     -15.542 -16.066  -8.088  0.00  0.00      C2   H
ATOM   3387  N   VAL A 339     -16.929 -13.506  -5.915  0.00  0.00      C2   N
ATOM   3388  CA  VAL A 339     -16.649 -12.225  -5.248  0.00  0.00      C2   C
ATOM   3389  C   VAL A 339     -16.988 -12.208  -3.700  0.00  0.00      C2   C
ATOM   3390  O   VAL A 339     -16.195 -11.688  -2.838  0.00  0.00      C2   O
ATOM   3391  CB  VAL A 339     -17.298 -11.031  -6.030  0.00  0.00      C2   C
ATOM   3392  CG1 VAL A 339     -17.431  -9.675  -5.220  0.00  0.00      C2   C
ATOM   3393  CG2 VAL A 339     -16.533 -10.797  -7.311  0.00  0.00      C2   C
ATOM   3394  H   VAL A 339     -17.712 -13.439  -6.549  0.00  0.00      C2   H
ATOM   3395  HA  VAL A 339     -15.568 -12.090  -5.222  0.00  0.00      C2   H
ATOM   3396  HB  VAL A 339     -18.307 -11.427  -6.145  0.00  0.00      C2   H
ATOM   3397 HG11 VAL A 339     -18.058  -8.937  -5.722  0.00  0.00      C2   H
ATOM   3398 HG12 VAL A 339     -17.682  -9.800  -4.167  0.00  0.00      C2   H
ATOM   3399 HG13 VAL A 339     -16.462  -9.187  -5.117  0.00  0.00      C2   H
ATOM   3400 HG21 VAL A 339     -16.416 -11.783  -7.759  0.00  0.00      C2   H
ATOM   3401 HG22 VAL A 339     -17.129 -10.357  -8.111  0.00  0.00      C2   H
ATOM   3402 HG23 VAL A 339     -15.494 -10.470  -7.359  0.00  0.00      C2   H
ATOM   3403  N   THR A 340     -18.153 -12.757  -3.319  0.00  0.00      C2   N
ATOM   3404  CA  THR A 340     -18.392 -13.037  -1.889  0.00  0.00      C2   C
ATOM   3405  C   THR A 340     -17.278 -13.949  -1.236  0.00  0.00      C2   C
ATOM   3406  O   THR A 340     -16.814 -13.657  -0.182  0.00  0.00      C2   O
ATOM   3407  CB  THR A 340     -19.788 -13.725  -1.662  0.00  0.00      C2   C
ATOM   3408  OG1 THR A 340     -20.844 -12.925  -2.184  0.00  0.00      C2   O
ATOM   3409  CG2 THR A 340     -20.156 -14.022  -0.165  0.00  0.00      C2   C
ATOM   3410  H   THR A 340     -18.714 -13.171  -4.050  0.00  0.00      C2   H
ATOM   3411  HA  THR A 340     -18.312 -12.126  -1.295  0.00  0.00      C2   H
ATOM   3412  HB  THR A 340     -19.858 -14.658  -2.220  0.00  0.00      C2   H
ATOM   3413  HG1 THR A 340     -20.665 -12.927  -3.127  0.00  0.00      C2   H
ATOM   3414 HG21 THR A 340     -20.043 -13.113   0.426  0.00  0.00      C2   H
ATOM   3415 HG22 THR A 340     -21.031 -14.662  -0.047  0.00  0.00      C2   H
ATOM   3416 HG23 THR A 340     -19.484 -14.747   0.295  0.00  0.00      C2   H
ATOM   3417  N   ASP A 341     -16.861 -14.983  -1.919  0.00  0.00      C2   N
ATOM   3418  CA  ASP A 341     -15.869 -15.924  -1.466  0.00  0.00      C2   C
ATOM   3419  C   ASP A 341     -14.454 -15.349  -1.345  0.00  0.00      C2   C
ATOM   3420  O   ASP A 341     -13.806 -15.447  -0.284  0.00  0.00      C2   O
ATOM   3421  CB  ASP A 341     -15.850 -17.178  -2.239  0.00  0.00      C2   C
ATOM   3422  CG  ASP A 341     -14.887 -18.252  -1.775  0.00  0.00      C2   C
ATOM   3423  OD1 ASP A 341     -15.062 -18.740  -0.622  0.00  0.00      C2   O
ATOM   3424  OD2 ASP A 341     -14.007 -18.713  -2.490  0.00  0.00      C2   O
ATOM   3425  H   ASP A 341     -17.244 -15.172  -2.834  0.00  0.00      C2   H
ATOM   3426  HA  ASP A 341     -16.165 -16.228  -0.461  0.00  0.00      C2   H
ATOM   3427  HB3 ASP A 341     -15.524 -16.958  -3.256  0.00  0.00      C2   H
ATOM   3428  HB2 ASP A 341     -16.817 -17.656  -2.396  0.00  0.00      C2   H
ATOM   3429  N   VAL A 342     -14.108 -14.532  -2.363  0.00  0.00      C2   N
ATOM   3430  CA  VAL A 342     -12.930 -13.716  -2.371  0.00  0.00      C2   C
ATOM   3431  C   VAL A 342     -12.871 -12.785  -1.173  0.00  0.00      C2   C
ATOM   3432  O   VAL A 342     -11.840 -12.883  -0.466  0.00  0.00      C2   O
ATOM   3433  CB  VAL A 342     -12.866 -12.870  -3.608  0.00  0.00      C2   C
ATOM   3434  CG1 VAL A 342     -11.995 -11.620  -3.560  0.00  0.00      C2   C
ATOM   3435  CG2 VAL A 342     -12.560 -13.784  -4.813  0.00  0.00      C2   C
ATOM   3436  H   VAL A 342     -14.720 -14.459  -3.163  0.00  0.00      C2   H
ATOM   3437  HA  VAL A 342     -12.118 -14.443  -2.389  0.00  0.00      C2   H
ATOM   3438  HB  VAL A 342     -13.889 -12.546  -3.799  0.00  0.00      C2   H
ATOM   3439 HG11 VAL A 342     -11.775 -11.321  -4.585  0.00  0.00      C2   H
ATOM   3440 HG12 VAL A 342     -12.648 -10.928  -3.029  0.00  0.00      C2   H
ATOM   3441 HG13 VAL A 342     -11.075 -11.749  -2.989  0.00  0.00      C2   H
ATOM   3442 HG21 VAL A 342     -13.162 -14.692  -4.852  0.00  0.00      C2   H
ATOM   3443 HG22 VAL A 342     -12.630 -13.237  -5.753  0.00  0.00      C2   H
ATOM   3444 HG23 VAL A 342     -11.583 -14.254  -4.705  0.00  0.00      C2   H
ATOM   3445  N   ILE A 343     -13.883 -11.937  -0.901  0.00  0.00      C2   N
ATOM   3446  CA  ILE A 343     -13.878 -10.968   0.190  0.00  0.00      C2   C
ATOM   3447  C   ILE A 343     -13.753 -11.621   1.542  0.00  0.00      C2   C
ATOM   3448  O   ILE A 343     -13.027 -11.033   2.374  0.00  0.00      C2   O
ATOM   3449  CB  ILE A 343     -15.292 -10.318   0.151  0.00  0.00      C2   C
ATOM   3450  CG1 ILE A 343     -15.341  -9.227  -0.968  0.00  0.00      C2   C
ATOM   3451  CG2 ILE A 343     -15.844  -9.696   1.447  0.00  0.00      C2   C
ATOM   3452  CD1 ILE A 343     -14.707  -7.907  -0.719  0.00  0.00      C2   C
ATOM   3453  H   ILE A 343     -14.764 -12.172  -1.336  0.00  0.00      C2   H
ATOM   3454  HA  ILE A 343     -13.022 -10.294   0.172  0.00  0.00      C2   H
ATOM   3455  HB  ILE A 343     -15.938 -11.141  -0.156  0.00  0.00      C2   H
ATOM   3456 HG13 ILE A 343     -16.360  -9.141  -1.346  0.00  0.00      C2   H
ATOM   3457 HG12 ILE A 343     -15.016  -9.535  -1.961  0.00  0.00      C2   H
ATOM   3458 HG21 ILE A 343     -16.498  -8.860   1.200  0.00  0.00      C2   H
ATOM   3459 HG22 ILE A 343     -16.519 -10.347   2.003  0.00  0.00      C2   H
ATOM   3460 HG23 ILE A 343     -15.017  -9.264   2.009  0.00  0.00      C2   H
ATOM   3461 HD11 ILE A 343     -15.543  -7.230  -0.540  0.00  0.00      C2   H
ATOM   3462 HD12 ILE A 343     -14.011  -7.982   0.117  0.00  0.00      C2   H
ATOM   3463 HD13 ILE A 343     -14.171  -7.531  -1.590  0.00  0.00      C2   H
ATOM   3464  N   ILE A 344     -14.345 -12.784   1.862  0.00  0.00      C2   N
ATOM   3465  CA  ILE A 344     -14.374 -13.453   3.155  0.00  0.00      C2   C
ATOM   3466  C   ILE A 344     -13.010 -14.008   3.528  0.00  0.00      C2   C
ATOM   3467  O   ILE A 344     -12.502 -13.717   4.577  0.00  0.00      C2   O
ATOM   3468  CB  ILE A 344     -15.399 -14.613   3.032  0.00  0.00      C2   C
ATOM   3469  CG1 ILE A 344     -16.830 -14.205   3.352  0.00  0.00      C2   C
ATOM   3470  CG2 ILE A 344     -15.191 -15.970   3.837  0.00  0.00      C2   C
ATOM   3471  CD1 ILE A 344     -17.113 -14.135   4.836  0.00  0.00      C2   C
ATOM   3472  H   ILE A 344     -14.870 -13.213   1.113  0.00  0.00      C2   H
ATOM   3473  HA  ILE A 344     -14.628 -12.817   4.003  0.00  0.00      C2   H
ATOM   3474  HB  ILE A 344     -15.481 -14.862   1.974  0.00  0.00      C2   H
ATOM   3475 HG13 ILE A 344     -17.574 -14.817   2.843  0.00  0.00      C2   H
ATOM   3476 HG12 ILE A 344     -17.058 -13.229   2.923  0.00  0.00      C2   H
ATOM   3477 HG21 ILE A 344     -15.961 -16.703   3.599  0.00  0.00      C2   H
ATOM   3478 HG22 ILE A 344     -14.294 -16.503   3.523  0.00  0.00      C2   H
ATOM   3479 HG23 ILE A 344     -15.088 -15.788   4.907  0.00  0.00      C2   H
ATOM   3480 HD11 ILE A 344     -18.062 -13.632   5.020  0.00  0.00      C2   H
ATOM   3481 HD12 ILE A 344     -17.370 -15.144   5.157  0.00  0.00      C2   H
ATOM   3482 HD13 ILE A 344     -16.290 -13.863   5.497  0.00  0.00      C2   H
ATOM   3483  N   LYS A 345     -12.354 -14.687   2.567  0.00  0.00      C2   N
ATOM   3484  CA  LYS A 345     -10.933 -15.101   2.720  0.00  0.00      C2   C
ATOM   3485  C   LYS A 345      -9.916 -13.979   2.696  0.00  0.00      C2   C
ATOM   3486  O   LYS A 345      -9.016 -14.010   3.512  0.00  0.00      C2   O
ATOM   3487  CB  LYS A 345     -10.565 -16.068   1.487  0.00  0.00      C2   C
ATOM   3488  CG  LYS A 345     -11.403 -17.430   1.485  0.00  0.00      C2   C
ATOM   3489  CD  LYS A 345     -11.261 -18.334   0.262  0.00  0.00      C2   C
ATOM   3490  CE  LYS A 345     -11.944 -19.704   0.377  0.00  0.00      C2   C
ATOM   3491  NZ  LYS A 345     -12.173 -20.300  -0.921  0.00  0.00      C2   N
ATOM   3492  H   LYS A 345     -12.862 -14.877   1.715  0.00  0.00      C2   H
ATOM   3493  HA  LYS A 345     -10.985 -15.753   3.592  0.00  0.00      C2   H
ATOM   3494  HB3 LYS A 345      -9.510 -16.275   1.664  0.00  0.00      C2   H
ATOM   3495  HB2 LYS A 345     -10.717 -15.591   0.518  0.00  0.00      C2   H
ATOM   3496  HG3 LYS A 345     -12.439 -17.150   1.678  0.00  0.00      C2   H
ATOM   3497  HG2 LYS A 345     -11.024 -17.945   2.367  0.00  0.00      C2   H
ATOM   3498  HD3 LYS A 345     -10.184 -18.443   0.128  0.00  0.00      C2   H
ATOM   3499  HD2 LYS A 345     -11.582 -17.742  -0.595  0.00  0.00      C2   H
ATOM   3500  HE3 LYS A 345     -12.916 -19.445   0.796  0.00  0.00      C2   H
ATOM   3501  HE2 LYS A 345     -11.433 -20.276   1.151  0.00  0.00      C2   H
ATOM   3502  HZ1 LYS A 345     -12.540 -21.239  -0.865  0.00  0.00      C2   H
ATOM   3503  HZ2 LYS A 345     -12.737 -19.698  -1.502  0.00  0.00      C2   H
ATOM   3504  HZ3 LYS A 345     -11.271 -20.290  -1.376  0.00  0.00      C2   H
ATOM   3505  N   ASN A 346     -10.159 -12.909   1.963  0.00  0.00      C2   N
ATOM   3506  CA  ASN A 346      -9.432 -11.655   1.981  0.00  0.00      C2   C
ATOM   3507  C   ASN A 346      -9.533 -10.902   3.319  0.00  0.00      C2   C
ATOM   3508  O   ASN A 346      -8.479 -10.601   3.925  0.00  0.00      C2   O
ATOM   3509  CB  ASN A 346      -9.867 -10.691   0.805  0.00  0.00      C2   C
ATOM   3510  CG  ASN A 346      -9.379 -11.012  -0.599  0.00  0.00      C2   C
ATOM   3511  OD1 ASN A 346      -8.891 -12.070  -0.877  0.00  0.00      C2   O
ATOM   3512  ND2 ASN A 346      -9.726 -10.130  -1.509  0.00  0.00      C2   N
ATOM   3513  H   ASN A 346     -10.851 -12.965   1.229  0.00  0.00      C2   H
ATOM   3514  HA  ASN A 346      -8.402 -11.977   1.824  0.00  0.00      C2   H
ATOM   3515  HB3 ASN A 346      -9.645  -9.654   1.055  0.00  0.00      C2   H
ATOM   3516  HB2 ASN A 346     -10.953 -10.745   0.882  0.00  0.00      C2   H
ATOM   3517 HD22 ASN A 346      -9.477 -10.431  -2.440  0.00  0.00      C2   H
ATOM   3518 HD21 ASN A 346     -10.275  -9.325  -1.241  0.00  0.00      C2   H
ATOM   3519  N   ASN A 347     -10.746 -10.746   3.875  0.00  0.00      C2   N
ATOM   3520  CA  ASN A 347     -10.975 -10.215   5.237  0.00  0.00      C2   C
ATOM   3521  C   ASN A 347     -10.306 -11.065   6.286  0.00  0.00      C2   C
ATOM   3522  O   ASN A 347      -9.733 -10.475   7.223  0.00  0.00      C2   O
ATOM   3523  CB  ASN A 347     -12.559 -10.114   5.447  0.00  0.00      C2   C
ATOM   3524  CG  ASN A 347     -13.106  -8.741   5.033  0.00  0.00      C2   C
ATOM   3525  OD1 ASN A 347     -12.364  -7.888   4.534  0.00  0.00      C2   O
ATOM   3526  ND2 ASN A 347     -14.403  -8.600   5.169  0.00  0.00      C2   N
ATOM   3527  H   ASN A 347     -11.588 -11.088   3.433  0.00  0.00      C2   H
ATOM   3528  HA  ASN A 347     -10.528  -9.224   5.313  0.00  0.00      C2   H
ATOM   3529  HB3 ASN A 347     -12.647 -10.133   6.533  0.00  0.00      C2   H
ATOM   3530  HB2 ASN A 347     -13.176 -10.916   5.040  0.00  0.00      C2   H
ATOM   3531 HD22 ASN A 347     -14.870  -7.755   4.874  0.00  0.00      C2   H
ATOM   3532 HD21 ASN A 347     -14.898  -9.351   5.630  0.00  0.00      C2   H
ATOM   3533  N   LEU A 348     -10.396 -12.388   6.164  0.00  0.00      C2   N
ATOM   3534  CA  LEU A 348      -9.690 -13.322   7.051  0.00  0.00      C2   C
ATOM   3535  C   LEU A 348      -8.153 -13.404   6.828  0.00  0.00      C2   C
ATOM   3536  O   LEU A 348      -7.479 -13.781   7.789  0.00  0.00      C2   O
ATOM   3537  CB  LEU A 348     -10.387 -14.698   6.840  0.00  0.00      C2   C
ATOM   3538  CG  LEU A 348     -11.731 -14.940   7.579  0.00  0.00      C2   C
ATOM   3539  CD1 LEU A 348     -12.432 -16.208   7.117  0.00  0.00      C2   C
ATOM   3540  CD2 LEU A 348     -11.695 -15.110   9.070  0.00  0.00      C2   C
ATOM   3541  H   LEU A 348     -10.893 -12.811   5.393  0.00  0.00      C2   H
ATOM   3542  HA  LEU A 348      -9.784 -13.095   8.113  0.00  0.00      C2   H
ATOM   3543  HB3 LEU A 348      -9.647 -15.451   7.111  0.00  0.00      C2   H
ATOM   3544  HB2 LEU A 348     -10.614 -14.785   5.778  0.00  0.00      C2   H
ATOM   3545  HG  LEU A 348     -12.466 -14.181   7.311  0.00  0.00      C2   H
ATOM   3546 HD11 LEU A 348     -12.222 -16.135   6.050  0.00  0.00      C2   H
ATOM   3547 HD12 LEU A 348     -11.930 -17.089   7.515  0.00  0.00      C2   H
ATOM   3548 HD13 LEU A 348     -13.520 -16.170   7.176  0.00  0.00      C2   H
ATOM   3549 HD21 LEU A 348     -12.680 -15.103   9.536  0.00  0.00      C2   H
ATOM   3550 HD22 LEU A 348     -11.162 -15.964   9.487  0.00  0.00      C2   H
ATOM   3551 HD23 LEU A 348     -11.212 -14.201   9.429  0.00  0.00      C2   H
ATOM   3552  N   LYS A 349      -7.599 -12.950   5.701  0.00  0.00      C2   N
ATOM   3553  CA  LYS A 349      -6.160 -12.852   5.451  0.00  0.00      C2   C
ATOM   3554  C   LYS A 349      -5.692 -11.438   5.858  0.00  0.00      C2   C
ATOM   3555  O   LYS A 349      -4.508 -11.319   6.164  0.00  0.00      C2   O
ATOM   3556  CB  LYS A 349      -5.720 -12.933   3.923  0.00  0.00      C2   C
ATOM   3557  CG  LYS A 349      -5.346 -14.291   3.211  0.00  0.00      C2   C
ATOM   3558  CD  LYS A 349      -5.273 -14.354   1.652  0.00  0.00      C2   C
ATOM   3559  CE  LYS A 349      -6.651 -14.459   0.972  0.00  0.00      C2   C
ATOM   3560  NZ  LYS A 349      -6.771 -13.903  -0.339  0.00  0.00      C2   N
ATOM   3561  H   LYS A 349      -8.176 -12.599   4.950  0.00  0.00      C2   H
ATOM   3562  HA  LYS A 349      -5.519 -13.537   6.005  0.00  0.00      C2   H
ATOM   3563  HB3 LYS A 349      -4.812 -12.331   3.880  0.00  0.00      C2   H
ATOM   3564  HB2 LYS A 349      -6.529 -12.471   3.357  0.00  0.00      C2   H
ATOM   3565  HG3 LYS A 349      -6.121 -14.996   3.510  0.00  0.00      C2   H
ATOM   3566  HG2 LYS A 349      -4.374 -14.648   3.551  0.00  0.00      C2   H
ATOM   3567  HD3 LYS A 349      -4.611 -15.192   1.432  0.00  0.00      C2   H
ATOM   3568  HD2 LYS A 349      -4.679 -13.545   1.228  0.00  0.00      C2   H
ATOM   3569  HE3 LYS A 349      -7.316 -13.923   1.649  0.00  0.00      C2   H
ATOM   3570  HE2 LYS A 349      -6.967 -15.501   1.032  0.00  0.00      C2   H
ATOM   3571  HZ1 LYS A 349      -6.383 -12.971  -0.317  0.00  0.00      C2   H
ATOM   3572  HZ2 LYS A 349      -6.239 -14.426  -1.020  0.00  0.00      C2   H
ATOM   3573  HZ3 LYS A 349      -7.723 -13.985  -0.669  0.00  0.00      C2   H
ATOM   3574  N   ASP A 350      -6.598 -10.445   5.953  0.00  0.00      C2   N
ATOM   3575  CA  ASP A 350      -6.287  -9.165   6.591  0.00  0.00      C2   C
ATOM   3576  C   ASP A 350      -6.199  -9.192   8.101  0.00  0.00      C2   C
ATOM   3577  O   ASP A 350      -5.306  -8.586   8.679  0.00  0.00      C2   O
ATOM   3578  CB  ASP A 350      -7.221  -8.001   6.201  0.00  0.00      C2   C
ATOM   3579  CG  ASP A 350      -7.150  -7.570   4.712  0.00  0.00      C2   C
ATOM   3580  OD1 ASP A 350      -6.242  -7.934   3.967  0.00  0.00      C2   O
ATOM   3581  OD2 ASP A 350      -8.097  -6.820   4.354  0.00  0.00      C2   O
ATOM   3582  H   ASP A 350      -7.537 -10.539   5.592  0.00  0.00      C2   H
ATOM   3583  HA  ASP A 350      -5.251  -9.023   6.283  0.00  0.00      C2   H
ATOM   3584  HB3 ASP A 350      -7.039  -7.050   6.702  0.00  0.00      C2   H
ATOM   3585  HB2 ASP A 350      -8.252  -8.334   6.324  0.00  0.00      C2   H
ATOM   3586  N   CYS A 351      -7.144  -9.898   8.723  0.00  0.00      C2   N
ATOM   3587  CA  CYS A 351      -7.157 -10.229  10.164  0.00  0.00      C2   C
ATOM   3588  C   CYS A 351      -6.019 -11.322  10.345  0.00  0.00      C2   C
ATOM   3589  O   CYS A 351      -5.224 -11.220  11.274  0.00  0.00      C2   O
ATOM   3590  CB  CYS A 351      -8.527 -10.560  10.766  0.00  0.00      C2   C
ATOM   3591  SG  CYS A 351      -9.056 -12.253  10.689  0.00  0.00      C2   S
ATOM   3592  H   CYS A 351      -7.903 -10.061   8.076  0.00  0.00      C2   H
ATOM   3593  HA  CYS A 351      -6.793  -9.348  10.693  0.00  0.00      C2   H
ATOM   3594  HB3 CYS A 351      -9.229  -9.931  10.219  0.00  0.00      C2   H
ATOM   3595  HB2 CYS A 351      -8.506 -10.244  11.809  0.00  0.00      C2   H
ATOM   3596  HG  CYS A 351     -10.287 -11.883  11.052  0.00  0.00      C2   H
ATOM   3597  N   GLY A 352      -5.827 -12.217   9.370  0.00  0.00      C2   N
ATOM   3598  CA  GLY A 352      -4.652 -13.117   9.379  0.00  0.00      C2   C
ATOM   3599  C   GLY A 352      -4.921 -14.471  10.110  0.00  0.00      C2   C
ATOM   3600  O   GLY A 352      -3.985 -15.081  10.582  0.00  0.00      C2   O
ATOM   3601  H   GLY A 352      -6.528 -12.409   8.668  0.00  0.00      C2   H
ATOM   3602  HA3 GLY A 352      -3.817 -12.624   9.877  0.00  0.00      C2   H
ATOM   3603  HA2 GLY A 352      -4.377 -13.336   8.347  0.00  0.00      C2   H
ATOM   3604  N   LEU A 353      -6.178 -14.980  10.173  0.00  0.00      C2   N
ATOM   3605  CA  LEU A 353      -6.469 -16.367  10.477  0.00  0.00      C2   C
ATOM   3606  C   LEU A 353      -6.158 -17.319   9.246  0.00  0.00      C2   C
ATOM   3607  O   LEU A 353      -5.815 -18.452   9.584  0.00  0.00      C2   O
ATOM   3608  CB  LEU A 353      -8.003 -16.504  10.783  0.00  0.00      C2   C
ATOM   3609  CG  LEU A 353      -8.393 -16.227  12.240  0.00  0.00      C2   C
ATOM   3610  CD1 LEU A 353      -9.947 -16.094  12.426  0.00  0.00      C2   C
ATOM   3611  CD2 LEU A 353      -7.881 -17.407  13.155  0.00  0.00      C2   C
ATOM   3612  H   LEU A 353      -6.955 -14.465   9.785  0.00  0.00      C2   H
ATOM   3613  HA  LEU A 353      -5.798 -16.485  11.328  0.00  0.00      C2   H
ATOM   3614  HB3 LEU A 353      -8.282 -17.547  10.632  0.00  0.00      C2   H
ATOM   3615  HB2 LEU A 353      -8.607 -15.920  10.088  0.00  0.00      C2   H
ATOM   3616  HG  LEU A 353      -7.838 -15.374  12.631  0.00  0.00      C2   H
ATOM   3617 HD11 LEU A 353     -10.197 -15.400  13.229  0.00  0.00      C2   H
ATOM   3618 HD12 LEU A 353     -10.292 -15.652  11.491  0.00  0.00      C2   H
ATOM   3619 HD13 LEU A 353     -10.348 -17.101  12.537  0.00  0.00      C2   H
ATOM   3620 HD21 LEU A 353      -7.461 -17.057  14.098  0.00  0.00      C2   H
ATOM   3621 HD22 LEU A 353      -8.782 -17.951  13.439  0.00  0.00      C2   H
ATOM   3622 HD23 LEU A 353      -7.137 -17.997  12.619  0.00  0.00      C2   H
ATOM   3623  N   PHE A 354      -6.215 -16.876   7.977  0.00  0.00      C2   N
ATOM   3624  CA  PHE A 354      -5.605 -17.544   6.843  0.00  0.00      C2   C
ATOM   3625  C   PHE A 354      -4.242 -16.982   6.548  0.00  0.00      C2   C
ATOM   3626  O   PHE A 354      -4.257 -15.858   6.117  0.00  0.00      C2   O
ATOM   3627  CB  PHE A 354      -6.617 -17.574   5.660  0.00  0.00      C2   C
ATOM   3628  CG  PHE A 354      -7.984 -18.042   5.859  0.00  0.00      C2   C
ATOM   3629  CD1 PHE A 354      -8.185 -19.310   6.380  0.00  0.00      C2   C
ATOM   3630  CD2 PHE A 354      -9.062 -17.368   5.207  0.00  0.00      C2   C
ATOM   3631  CE1 PHE A 354      -9.446 -19.841   6.462  0.00  0.00      C2   C
ATOM   3632  CE2 PHE A 354     -10.297 -17.953   5.175  0.00  0.00      C2   C
ATOM   3633  CZ  PHE A 354     -10.463 -19.212   5.740  0.00  0.00      C2   C
ATOM   3634  H   PHE A 354      -6.464 -15.898   7.922  0.00  0.00      C2   H
ATOM   3635  HA  PHE A 354      -5.366 -18.565   7.142  0.00  0.00      C2   H
ATOM   3636  HB3 PHE A 354      -6.251 -17.908   4.690  0.00  0.00      C2   H
ATOM   3637  HB2 PHE A 354      -6.709 -16.526   5.373  0.00  0.00      C2   H
ATOM   3638  HD1 PHE A 354      -7.353 -19.885   6.758  0.00  0.00      C2   H
ATOM   3639  HD2 PHE A 354      -8.854 -16.438   4.699  0.00  0.00      C2   H
ATOM   3640  HE1 PHE A 354      -9.609 -20.753   7.017  0.00  0.00      C2   H
ATOM   3641  HE2 PHE A 354     -11.157 -17.437   4.773  0.00  0.00      C2   H
ATOM   3642  HZ  PHE A 354     -11.444 -19.662   5.704  0.00  0.00      C2   H
ATOM   3643  N   NMA A 354      -3.049 -17.611   6.687  0.00  0.00      C2   N
ATOM   3644  CA  NMA A 354      -2.792 -18.990   7.328  0.00  0.00      C2   C
ATOM   3645  H   NMA A 354      -2.300 -17.053   6.301  0.00  0.00      C2   H
ATOM   3646  1HA NMA A 354      -2.879 -18.954   8.414  0.00  0.00      C2   H
ATOM   3647  2HA NMA A 354      -3.411 -19.745   6.843  0.00  0.00      C2   H
ATOM   3648  3HA NMA A 354      -1.773 -19.354   7.204  0.00  0.00      C2   H
ATOM   3649  CH3 ACE B   1      11.608  16.648 -51.031  0.00  0.00      C2   C
ATOM   3650  C   ACE B   1      12.851  15.900 -50.633  0.00  0.00      C2   C
ATOM   3651  O   ACE B   1      12.937  15.652 -49.434  0.00  0.00      C2   O
ATOM   3652  1H  ACE B   1      11.601  17.650 -50.601  0.00  0.00      C2   H
ATOM   3653  2H  ACE B   1      11.386  16.789 -52.089  0.00  0.00      C2   H
ATOM   3654  3H  ACE B   1      10.847  16.131 -50.447  0.00  0.00      C2   H
ATOM   3655  N   SER B   2      13.839  15.592 -51.531  0.00  0.00      C2   N
ATOM   3656  CA  SER B   2      15.089  14.969 -51.227  0.00  0.00      C2   C
ATOM   3657  C   SER B   2      16.010  15.763 -50.228  0.00  0.00      C2   C
ATOM   3658  O   SER B   2      16.887  15.227 -49.609  0.00  0.00      C2   O
ATOM   3659  CB  SER B   2      15.659  14.612 -52.561  0.00  0.00      C2   C
ATOM   3660  OG  SER B   2      15.820  15.771 -53.410  0.00  0.00      C2   O
ATOM   3661  H2  SER B   2      13.821  15.979 -52.464  0.00  0.00      C2   H
ATOM   3662  HA  SER B   2      14.929  14.005 -50.743  0.00  0.00      C2   H
ATOM   3663  HB3 SER B   2      15.000  13.987 -53.164  0.00  0.00      C2   H
ATOM   3664  HB2 SER B   2      16.642  14.147 -52.486  0.00  0.00      C2   H
ATOM   3665  HG  SER B   2      16.678  15.753 -53.841  0.00  0.00      C2   H
ATOM   3666  N   GLU B   3      15.787  17.093 -50.081  0.00  0.00      C2   N
ATOM   3667  CA  GLU B   3      16.756  17.953 -49.318  0.00  0.00      C2   C
ATOM   3668  C   GLU B   3      16.581  17.654 -47.848  0.00  0.00      C2   C
ATOM   3669  O   GLU B   3      17.559  17.798 -47.135  0.00  0.00      C2   O
ATOM   3670  CB  GLU B   3      16.366  19.409 -49.540  0.00  0.00      C2   C
ATOM   3671  CG  GLU B   3      16.195  19.717 -51.095  0.00  0.00      C2   C
ATOM   3672  CD  GLU B   3      15.740  21.148 -51.365  0.00  0.00      C2   C
ATOM   3673  OE1 GLU B   3      14.945  21.279 -52.332  0.00  0.00      C2   O
ATOM   3674  OE2 GLU B   3      16.144  22.137 -50.644  0.00  0.00      C2   O
ATOM   3675  H   GLU B   3      15.101  17.540 -50.673  0.00  0.00      C2   H
ATOM   3676  HA  GLU B   3      17.758  17.787 -49.713  0.00  0.00      C2   H
ATOM   3677  HB3 GLU B   3      17.058  20.066 -49.013  0.00  0.00      C2   H
ATOM   3678  HB2 GLU B   3      15.427  19.638 -49.036  0.00  0.00      C2   H
ATOM   3679  HG3 GLU B   3      15.509  19.087 -51.662  0.00  0.00      C2   H
ATOM   3680  HG2 GLU B   3      17.061  19.457 -51.703  0.00  0.00      C2   H
ATOM   3681  N   LEU B   4      15.467  17.061 -47.455  0.00  0.00      C2   N
ATOM   3682  CA  LEU B   4      15.175  16.472 -46.169  0.00  0.00      C2   C
ATOM   3683  C   LEU B   4      16.093  15.264 -45.830  0.00  0.00      C2   C
ATOM   3684  O   LEU B   4      16.397  15.049 -44.674  0.00  0.00      C2   O
ATOM   3685  CB  LEU B   4      13.598  16.215 -46.205  0.00  0.00      C2   C
ATOM   3686  CG  LEU B   4      12.616  17.401 -46.152  0.00  0.00      C2   C
ATOM   3687  CD1 LEU B   4      11.085  17.173 -46.566  0.00  0.00      C2   C
ATOM   3688  CD2 LEU B   4      12.808  18.165 -44.819  0.00  0.00      C2   C
ATOM   3689  H   LEU B   4      14.811  16.859 -48.196  0.00  0.00      C2   H
ATOM   3690  HA  LEU B   4      15.462  17.257 -45.469  0.00  0.00      C2   H
ATOM   3691  HB3 LEU B   4      13.393  15.490 -45.417  0.00  0.00      C2   H
ATOM   3692  HB2 LEU B   4      13.375  15.575 -47.059  0.00  0.00      C2   H
ATOM   3693  HG  LEU B   4      12.996  18.161 -46.834  0.00  0.00      C2   H
ATOM   3694 HD11 LEU B   4      11.051  16.118 -46.838  0.00  0.00      C2   H
ATOM   3695 HD12 LEU B   4      10.323  17.337 -45.805  0.00  0.00      C2   H
ATOM   3696 HD13 LEU B   4      10.807  17.584 -47.536  0.00  0.00      C2   H
ATOM   3697 HD21 LEU B   4      13.389  19.087 -44.820  0.00  0.00      C2   H
ATOM   3698 HD22 LEU B   4      11.816  18.546 -44.577  0.00  0.00      C2   H
ATOM   3699 HD23 LEU B   4      13.147  17.458 -44.062  0.00  0.00      C2   H
ATOM   3700  N   ASP B   5      16.627  14.498 -46.846  0.00  0.00      C2   N
ATOM   3701  CA  ASP B   5      17.794  13.542 -46.732  0.00  0.00      C2   C
ATOM   3702  C   ASP B   5      19.165  14.137 -46.853  0.00  0.00      C2   C
ATOM   3703  O   ASP B   5      20.099  13.492 -46.307  0.00  0.00      C2   O
ATOM   3704  CB  ASP B   5      17.753  12.326 -47.717  0.00  0.00      C2   C
ATOM   3705  CG  ASP B   5      16.538  11.460 -47.647  0.00  0.00      C2   C
ATOM   3706  OD1 ASP B   5      15.613  11.582 -46.799  0.00  0.00      C2   O
ATOM   3707  OD2 ASP B   5      16.539  10.569 -48.485  0.00  0.00      C2   O
ATOM   3708  H   ASP B   5      16.475  14.672 -47.829  0.00  0.00      C2   H
ATOM   3709  HA  ASP B   5      17.886  13.226 -45.692  0.00  0.00      C2   H
ATOM   3710  HB3 ASP B   5      18.593  11.715 -47.387  0.00  0.00      C2   H
ATOM   3711  HB2 ASP B   5      18.020  12.698 -48.706  0.00  0.00      C2   H
ATOM   3712  N   GLN B   6      19.214  15.284 -47.630  0.00  0.00      C2   N
ATOM   3713  CA  GLN B   6      20.450  16.127 -47.736  0.00  0.00      C2   C
ATOM   3714  C   GLN B   6      20.874  16.646 -46.292  0.00  0.00      C2   C
ATOM   3715  O   GLN B   6      22.000  16.446 -45.757  0.00  0.00      C2   O
ATOM   3716  CB  GLN B   6      20.424  17.226 -48.828  0.00  0.00      C2   C
ATOM   3717  CG  GLN B   6      21.758  17.979 -49.044  0.00  0.00      C2   C
ATOM   3718  CD  GLN B   6      22.080  19.096 -48.044  0.00  0.00      C2   C
ATOM   3719  OE1 GLN B   6      21.270  19.600 -47.259  0.00  0.00      C2   O
ATOM   3720  NE2 GLN B   6      23.288  19.620 -48.231  0.00  0.00      C2   N
ATOM   3721  H   GLN B   6      18.344  15.664 -47.977  0.00  0.00      C2   H
ATOM   3722  HA  GLN B   6      21.263  15.476 -48.058  0.00  0.00      C2   H
ATOM   3723  HB3 GLN B   6      19.673  18.001 -48.676  0.00  0.00      C2   H
ATOM   3724  HB2 GLN B   6      20.148  16.746 -49.767  0.00  0.00      C2   H
ATOM   3725  HG3 GLN B   6      21.867  18.450 -50.021  0.00  0.00      C2   H
ATOM   3726  HG2 GLN B   6      22.607  17.295 -49.017  0.00  0.00      C2   H
ATOM   3727 HE22 GLN B   6      23.690  20.247 -47.549  0.00  0.00      C2   H
ATOM   3728 HE21 GLN B   6      23.960  19.182 -48.844  0.00  0.00      C2   H
ATOM   3729  N   LEU B   7      19.939  17.370 -45.732  0.00  0.00      C2   N
ATOM   3730  CA  LEU B   7      20.075  18.146 -44.505  0.00  0.00      C2   C
ATOM   3731  C   LEU B   7      20.471  17.201 -43.343  0.00  0.00      C2   C
ATOM   3732  O   LEU B   7      21.340  17.581 -42.553  0.00  0.00      C2   O
ATOM   3733  CB  LEU B   7      18.769  18.926 -44.253  0.00  0.00      C2   C
ATOM   3734  CG  LEU B   7      18.471  20.109 -45.234  0.00  0.00      C2   C
ATOM   3735  CD1 LEU B   7      17.000  20.405 -45.376  0.00  0.00      C2   C
ATOM   3736  CD2 LEU B   7      19.264  21.393 -44.872  0.00  0.00      C2   C
ATOM   3737  H   LEU B   7      19.100  17.574 -46.256  0.00  0.00      C2   H
ATOM   3738  HA  LEU B   7      20.835  18.918 -44.628  0.00  0.00      C2   H
ATOM   3739  HB3 LEU B   7      18.845  19.394 -43.271  0.00  0.00      C2   H
ATOM   3740  HB2 LEU B   7      17.981  18.176 -44.183  0.00  0.00      C2   H
ATOM   3741  HG  LEU B   7      18.790  19.762 -46.217  0.00  0.00      C2   H
ATOM   3742 HD11 LEU B   7      16.691  21.206 -44.704  0.00  0.00      C2   H
ATOM   3743 HD12 LEU B   7      16.642  20.676 -46.369  0.00  0.00      C2   H
ATOM   3744 HD13 LEU B   7      16.352  19.559 -45.147  0.00  0.00      C2   H
ATOM   3745 HD21 LEU B   7      18.689  22.299 -44.682  0.00  0.00      C2   H
ATOM   3746 HD22 LEU B   7      19.782  21.248 -43.924  0.00  0.00      C2   H
ATOM   3747 HD23 LEU B   7      20.055  21.679 -45.565  0.00  0.00      C2   H
ATOM   3748  N   ARG B   8      19.861  16.004 -43.310  0.00  0.00      C2   N
ATOM   3749  CA  ARG B   8      19.925  15.024 -42.252  0.00  0.00      C2   C
ATOM   3750  C   ARG B   8      21.397  14.424 -42.231  0.00  0.00      C2   C
ATOM   3751  O   ARG B   8      21.955  14.241 -41.144  0.00  0.00      C2   O
ATOM   3752  CB  ARG B   8      18.801  13.923 -42.332  0.00  0.00      C2   C
ATOM   3753  CG  ARG B   8      18.668  12.892 -41.212  0.00  0.00      C2   C
ATOM   3754  CD  ARG B   8      17.508  11.872 -41.380  0.00  0.00      C2   C
ATOM   3755  NE  ARG B   8      16.276  12.523 -41.856  0.00  0.00      C2   N
ATOM   3756  CZ  ARG B   8      15.679  12.489 -43.045  0.00  0.00      C2   C
ATOM   3757  NH1 ARG B   8      16.210  11.798 -44.065  0.00  0.00      C2   N
ATOM   3758  NH2 ARG B   8      14.427  12.943 -43.152  0.00  0.00      C2   N
ATOM   3759  H   ARG B   8      19.303  15.831 -44.134  0.00  0.00      C2   H
ATOM   3760  HA  ARG B   8      19.663  15.635 -41.389  0.00  0.00      C2   H
ATOM   3761  HB3 ARG B   8      18.954  13.439 -43.296  0.00  0.00      C2   H
ATOM   3762  HB2 ARG B   8      17.809  14.374 -42.306  0.00  0.00      C2   H
ATOM   3763  HG3 ARG B   8      18.543  13.459 -40.290  0.00  0.00      C2   H
ATOM   3764  HG2 ARG B   8      19.616  12.361 -41.127  0.00  0.00      C2   H
ATOM   3765  HD3 ARG B   8      17.356  11.493 -40.369  0.00  0.00      C2   H
ATOM   3766  HD2 ARG B   8      17.636  10.984 -41.998  0.00  0.00      C2   H
ATOM   3767  HE  ARG B   8      15.849  12.996 -41.073  0.00  0.00      C2   H
ATOM   3768 HH12 ARG B   8      15.930  11.793 -45.036  0.00  0.00      C2   H
ATOM   3769 HH11 ARG B   8      17.195  11.582 -44.020  0.00  0.00      C2   H
ATOM   3770 HH22 ARG B   8      13.981  12.954 -44.058  0.00  0.00      C2   H
ATOM   3771 HH21 ARG B   8      13.999  13.416 -42.368  0.00  0.00      C2   H
ATOM   3772  N   GLN B   9      22.056  14.341 -43.399  0.00  0.00      C2   N
ATOM   3773  CA  GLN B   9      23.452  14.056 -43.611  0.00  0.00      C2   C
ATOM   3774  C   GLN B   9      24.373  15.294 -43.364  0.00  0.00      C2   C
ATOM   3775  O   GLN B   9      25.549  15.069 -43.095  0.00  0.00      C2   O
ATOM   3776  CB  GLN B   9      23.641  13.415 -45.058  0.00  0.00      C2   C
ATOM   3777  CG  GLN B   9      25.068  13.023 -45.473  0.00  0.00      C2   C
ATOM   3778  CD  GLN B   9      25.494  11.929 -44.476  0.00  0.00      C2   C
ATOM   3779  OE1 GLN B   9      25.302  10.738 -44.658  0.00  0.00      C2   O
ATOM   3780  NE2 GLN B   9      26.144  12.318 -43.394  0.00  0.00      C2   N
ATOM   3781  H   GLN B   9      21.510  14.328 -44.249  0.00  0.00      C2   H
ATOM   3782  HA  GLN B   9      23.798  13.329 -42.876  0.00  0.00      C2   H
ATOM   3783  HB3 GLN B   9      23.123  14.036 -45.789  0.00  0.00      C2   H
ATOM   3784  HB2 GLN B   9      23.108  12.465 -45.066  0.00  0.00      C2   H
ATOM   3785  HG3 GLN B   9      25.785  13.837 -45.370  0.00  0.00      C2   H
ATOM   3786  HG2 GLN B   9      25.123  12.671 -46.503  0.00  0.00      C2   H
ATOM   3787 HE22 GLN B   9      26.606  11.665 -42.777  0.00  0.00      C2   H
ATOM   3788 HE21 GLN B   9      26.162  13.328 -43.406  0.00  0.00      C2   H
ATOM   3789  N   GLU B  10      23.891  16.535 -43.658  0.00  0.00      C2   N
ATOM   3790  CA  GLU B  10      24.725  17.756 -43.419  0.00  0.00      C2   C
ATOM   3791  C   GLU B  10      24.932  17.868 -41.932  0.00  0.00      C2   C
ATOM   3792  O   GLU B  10      26.074  17.947 -41.427  0.00  0.00      C2   O
ATOM   3793  CB  GLU B  10      24.055  18.925 -44.187  0.00  0.00      C2   C
ATOM   3794  CG  GLU B  10      24.768  20.269 -44.320  0.00  0.00      C2   C
ATOM   3795  CD  GLU B  10      25.287  20.367 -45.741  0.00  0.00      C2   C
ATOM   3796  OE1 GLU B  10      26.322  19.690 -46.065  0.00  0.00      C2   O
ATOM   3797  OE2 GLU B  10      24.770  21.124 -46.605  0.00  0.00      C2   O
ATOM   3798  H   GLU B  10      23.002  16.536 -44.138  0.00  0.00      C2   H
ATOM   3799  HA  GLU B  10      25.708  17.700 -43.886  0.00  0.00      C2   H
ATOM   3800  HB3 GLU B  10      23.087  19.130 -43.728  0.00  0.00      C2   H
ATOM   3801  HB2 GLU B  10      23.859  18.528 -45.183  0.00  0.00      C2   H
ATOM   3802  HG3 GLU B  10      25.599  20.480 -43.646  0.00  0.00      C2   H
ATOM   3803  HG2 GLU B  10      24.040  21.080 -44.321  0.00  0.00      C2   H
ATOM   3804  N   ALA B  11      23.840  17.651 -41.256  0.00  0.00      C2   N
ATOM   3805  CA  ALA B  11      23.696  17.593 -39.747  0.00  0.00      C2   C
ATOM   3806  C   ALA B  11      24.691  16.670 -39.040  0.00  0.00      C2   C
ATOM   3807  O   ALA B  11      25.281  17.070 -38.009  0.00  0.00      C2   O
ATOM   3808  CB  ALA B  11      22.239  17.196 -39.332  0.00  0.00      C2   C
ATOM   3809  H   ALA B  11      22.973  17.658 -41.773  0.00  0.00      C2   H
ATOM   3810  HA  ALA B  11      23.831  18.588 -39.324  0.00  0.00      C2   H
ATOM   3811  HB1 ALA B  11      21.787  16.507 -40.045  0.00  0.00      C2   H
ATOM   3812  HB2 ALA B  11      22.043  16.651 -38.408  0.00  0.00      C2   H
ATOM   3813  HB3 ALA B  11      21.567  18.054 -39.300  0.00  0.00      C2   H
ATOM   3814  N   GLU B  12      24.769  15.457 -39.509  0.00  0.00      C2   N
ATOM   3815  CA  GLU B  12      25.740  14.441 -39.017  0.00  0.00      C2   C
ATOM   3816  C   GLU B  12      27.133  15.040 -39.105  0.00  0.00      C2   C
ATOM   3817  O   GLU B  12      27.880  15.040 -38.085  0.00  0.00      C2   O
ATOM   3818  CB  GLU B  12      25.556  13.023 -39.689  0.00  0.00      C2   C
ATOM   3819  CG  GLU B  12      26.526  11.998 -39.246  0.00  0.00      C2   C
ATOM   3820  CD  GLU B  12      26.373  10.714 -40.032  0.00  0.00      C2   C
ATOM   3821  OE1 GLU B  12      25.435   9.952 -39.707  0.00  0.00      C2   O
ATOM   3822  OE2 GLU B  12      27.200  10.484 -40.938  0.00  0.00      C2   O
ATOM   3823  H   GLU B  12      24.264  15.275 -40.364  0.00  0.00      C2   H
ATOM   3824  HA  GLU B  12      25.663  14.252 -37.946  0.00  0.00      C2   H
ATOM   3825  HB3 GLU B  12      25.555  13.225 -40.761  0.00  0.00      C2   H
ATOM   3826  HB2 GLU B  12      24.569  12.583 -39.544  0.00  0.00      C2   H
ATOM   3827  HG3 GLU B  12      26.428  11.659 -38.215  0.00  0.00      C2   H
ATOM   3828  HG2 GLU B  12      27.533  12.351 -39.470  0.00  0.00      C2   H
ATOM   3829  N   GLN B  13      27.446  15.596 -40.267  0.00  0.00      C2   N
ATOM   3830  CA  GLN B  13      28.724  16.212 -40.609  0.00  0.00      C2   C
ATOM   3831  C   GLN B  13      29.161  17.387 -39.717  0.00  0.00      C2   C
ATOM   3832  O   GLN B  13      30.316  17.417 -39.260  0.00  0.00      C2   O
ATOM   3833  CB  GLN B  13      28.882  16.475 -42.076  0.00  0.00      C2   C
ATOM   3834  CG  GLN B  13      28.941  15.096 -42.829  0.00  0.00      C2   C
ATOM   3835  CD  GLN B  13      28.875  15.272 -44.319  0.00  0.00      C2   C
ATOM   3836  OE1 GLN B  13      28.530  16.307 -44.903  0.00  0.00      C2   O
ATOM   3837  NE2 GLN B  13      29.096  14.170 -44.975  0.00  0.00      C2   N
ATOM   3838  H   GLN B  13      26.602  15.757 -40.798  0.00  0.00      C2   H
ATOM   3839  HA  GLN B  13      29.444  15.428 -40.372  0.00  0.00      C2   H
ATOM   3840  HB3 GLN B  13      29.822  16.990 -42.276  0.00  0.00      C2   H
ATOM   3841  HB2 GLN B  13      28.159  17.225 -42.399  0.00  0.00      C2   H
ATOM   3842  HG3 GLN B  13      28.007  14.561 -42.658  0.00  0.00      C2   H
ATOM   3843  HG2 GLN B  13      29.841  14.564 -42.521  0.00  0.00      C2   H
ATOM   3844 HE22 GLN B  13      28.962  14.101 -45.974  0.00  0.00      C2   H
ATOM   3845 HE21 GLN B  13      29.507  13.386 -44.490  0.00  0.00      C2   H
ATOM   3846  N   LEU B  14      28.165  18.300 -39.443  0.00  0.00      C2   N
ATOM   3847  CA  LEU B  14      28.246  19.459 -38.430  0.00  0.00      C2   C
ATOM   3848  C   LEU B  14      28.364  18.974 -36.942  0.00  0.00      C2   C
ATOM   3849  O   LEU B  14      29.157  19.511 -36.137  0.00  0.00      C2   O
ATOM   3850  CB  LEU B  14      27.048  20.380 -38.709  0.00  0.00      C2   C
ATOM   3851  CG  LEU B  14      27.244  21.292 -39.938  0.00  0.00      C2   C
ATOM   3852  CD1 LEU B  14      25.910  22.058 -40.192  0.00  0.00      C2   C
ATOM   3853  CD2 LEU B  14      28.440  22.317 -39.760  0.00  0.00      C2   C
ATOM   3854  H   LEU B  14      27.278  18.195 -39.913  0.00  0.00      C2   H
ATOM   3855  HA  LEU B  14      29.097  20.059 -38.751  0.00  0.00      C2   H
ATOM   3856  HB3 LEU B  14      26.842  21.009 -37.843  0.00  0.00      C2   H
ATOM   3857  HB2 LEU B  14      26.116  19.820 -38.779  0.00  0.00      C2   H
ATOM   3858  HG  LEU B  14      27.510  20.647 -40.776  0.00  0.00      C2   H
ATOM   3859 HD11 LEU B  14      25.501  22.342 -39.222  0.00  0.00      C2   H
ATOM   3860 HD12 LEU B  14      26.047  22.968 -40.776  0.00  0.00      C2   H
ATOM   3861 HD13 LEU B  14      25.158  21.551 -40.797  0.00  0.00      C2   H
ATOM   3862 HD21 LEU B  14      29.293  21.915 -40.307  0.00  0.00      C2   H
ATOM   3863 HD22 LEU B  14      28.096  23.311 -40.047  0.00  0.00      C2   H
ATOM   3864 HD23 LEU B  14      28.822  22.462 -38.749  0.00  0.00      C2   H
ATOM   3865  N   LYS B  15      27.698  17.858 -36.615  0.00  0.00      C2   N
ATOM   3866  CA  LYS B  15      27.745  17.225 -35.329  0.00  0.00      C2   C
ATOM   3867  C   LYS B  15      29.065  16.445 -35.076  0.00  0.00      C2   C
ATOM   3868  O   LYS B  15      29.410  16.409 -33.849  0.00  0.00      C2   O
ATOM   3869  CB  LYS B  15      26.470  16.354 -35.054  0.00  0.00      C2   C
ATOM   3870  CG  LYS B  15      25.143  17.131 -34.825  0.00  0.00      C2   C
ATOM   3871  CD  LYS B  15      23.960  16.145 -34.508  0.00  0.00      C2   C
ATOM   3872  CE  LYS B  15      23.467  15.501 -35.806  0.00  0.00      C2   C
ATOM   3873  NZ  LYS B  15      22.299  14.609 -35.579  0.00  0.00      C2   N
ATOM   3874  H   LYS B  15      27.128  17.470 -37.353  0.00  0.00      C2   H
ATOM   3875  HA  LYS B  15      27.682  18.044 -34.613  0.00  0.00      C2   H
ATOM   3876  HB3 LYS B  15      26.741  15.809 -34.150  0.00  0.00      C2   H
ATOM   3877  HB2 LYS B  15      26.272  15.671 -35.881  0.00  0.00      C2   H
ATOM   3878  HG3 LYS B  15      24.905  17.678 -35.737  0.00  0.00      C2   H
ATOM   3879  HG2 LYS B  15      25.221  17.884 -34.041  0.00  0.00      C2   H
ATOM   3880  HD3 LYS B  15      23.162  16.621 -33.938  0.00  0.00      C2   H
ATOM   3881  HD2 LYS B  15      24.418  15.435 -33.818  0.00  0.00      C2   H
ATOM   3882  HE3 LYS B  15      24.238  14.832 -36.188  0.00  0.00      C2   H
ATOM   3883  HE2 LYS B  15      23.129  16.282 -36.488  0.00  0.00      C2   H
ATOM   3884  HZ1 LYS B  15      22.588  13.952 -34.868  0.00  0.00      C2   H
ATOM   3885  HZ2 LYS B  15      21.414  15.037 -35.348  0.00  0.00      C2   H
ATOM   3886  HZ3 LYS B  15      22.238  14.066 -36.428  0.00  0.00      C2   H
ATOM   3887  N   ASN B  16      29.761  16.020 -36.141  0.00  0.00      C2   N
ATOM   3888  CA  ASN B  16      31.133  15.566 -36.006  0.00  0.00      C2   C
ATOM   3889  C   ASN B  16      32.117  16.593 -35.457  0.00  0.00      C2   C
ATOM   3890  O   ASN B  16      32.920  16.226 -34.579  0.00  0.00      C2   O
ATOM   3891  CB  ASN B  16      31.781  15.090 -37.291  0.00  0.00      C2   C
ATOM   3892  CG  ASN B  16      31.248  13.691 -37.722  0.00  0.00      C2   C
ATOM   3893  OD1 ASN B  16      30.715  12.904 -36.958  0.00  0.00      C2   O
ATOM   3894  ND2 ASN B  16      31.427  13.295 -38.979  0.00  0.00      C2   N
ATOM   3895  H   ASN B  16      29.504  16.002 -37.117  0.00  0.00      C2   H
ATOM   3896  HA  ASN B  16      31.238  14.661 -35.408  0.00  0.00      C2   H
ATOM   3897  HB3 ASN B  16      32.862  14.978 -37.215  0.00  0.00      C2   H
ATOM   3898  HB2 ASN B  16      31.649  15.770 -38.133  0.00  0.00      C2   H
ATOM   3899 HD22 ASN B  16      31.059  12.442 -39.376  0.00  0.00      C2   H
ATOM   3900 HD21 ASN B  16      31.798  13.922 -39.678  0.00  0.00      C2   H
ATOM   3901  N   GLN B  17      31.981  17.874 -35.826  0.00  0.00      C2   N
ATOM   3902  CA  GLN B  17      32.904  18.875 -35.299  0.00  0.00      C2   C
ATOM   3903  C   GLN B  17      32.523  19.193 -33.798  0.00  0.00      C2   C
ATOM   3904  O   GLN B  17      33.359  19.445 -32.954  0.00  0.00      C2   O
ATOM   3905  CB  GLN B  17      32.855  20.121 -36.218  0.00  0.00      C2   C
ATOM   3906  CG  GLN B  17      32.869  19.783 -37.726  0.00  0.00      C2   C
ATOM   3907  CD  GLN B  17      32.693  21.006 -38.498  0.00  0.00      C2   C
ATOM   3908  OE1 GLN B  17      31.797  21.827 -38.359  0.00  0.00      C2   O
ATOM   3909  NE2 GLN B  17      33.664  21.186 -39.384  0.00  0.00      C2   N
ATOM   3910  H   GLN B  17      31.342  18.129 -36.566  0.00  0.00      C2   H
ATOM   3911  HA  GLN B  17      33.900  18.456 -35.160  0.00  0.00      C2   H
ATOM   3912  HB3 GLN B  17      33.677  20.791 -35.966  0.00  0.00      C2   H
ATOM   3913  HB2 GLN B  17      31.987  20.698 -35.900  0.00  0.00      C2   H
ATOM   3914  HG3 GLN B  17      32.029  19.152 -38.016  0.00  0.00      C2   H
ATOM   3915  HG2 GLN B  17      33.814  19.276 -37.921  0.00  0.00      C2   H
ATOM   3916 HE22 GLN B  17      33.690  21.985 -40.002  0.00  0.00      C2   H
ATOM   3917 HE21 GLN B  17      34.519  20.656 -39.298  0.00  0.00      C2   H
ATOM   3918  N   ILE B  18      31.182  19.214 -33.628  0.00  0.00      C2   N
ATOM   3919  CA  ILE B  18      30.531  19.452 -32.284  0.00  0.00      C2   C
ATOM   3920  C   ILE B  18      30.879  18.311 -31.274  0.00  0.00      C2   C
ATOM   3921  O   ILE B  18      31.068  18.709 -30.099  0.00  0.00      C2   O
ATOM   3922  CB  ILE B  18      29.012  19.748 -32.332  0.00  0.00      C2   C
ATOM   3923  CG1 ILE B  18      28.788  21.103 -33.101  0.00  0.00      C2   C
ATOM   3924  CG2 ILE B  18      28.269  19.809 -30.948  0.00  0.00      C2   C
ATOM   3925  CD1 ILE B  18      27.437  21.278 -33.683  0.00  0.00      C2   C
ATOM   3926  H   ILE B  18      30.559  19.046 -34.405  0.00  0.00      C2   H
ATOM   3927  HA  ILE B  18      30.886  20.409 -31.901  0.00  0.00      C2   H
ATOM   3928  HB  ILE B  18      28.620  18.868 -32.844  0.00  0.00      C2   H
ATOM   3929 HG13 ILE B  18      29.556  21.119 -33.875  0.00  0.00      C2   H
ATOM   3930 HG12 ILE B  18      29.005  21.933 -32.429  0.00  0.00      C2   H
ATOM   3931 HG21 ILE B  18      27.270  20.182 -31.174  0.00  0.00      C2   H
ATOM   3932 HG22 ILE B  18      28.214  18.832 -30.467  0.00  0.00      C2   H
ATOM   3933 HG23 ILE B  18      28.760  20.521 -30.285  0.00  0.00      C2   H
ATOM   3934 HD11 ILE B  18      26.947  21.944 -32.973  0.00  0.00      C2   H
ATOM   3935 HD12 ILE B  18      27.447  21.661 -34.704  0.00  0.00      C2   H
ATOM   3936 HD13 ILE B  18      26.830  20.374 -33.631  0.00  0.00      C2   H
ATOM   3937  N   ARG B  19      31.080  17.053 -31.755  0.00  0.00      C2   N
ATOM   3938  CA  ARG B  19      31.561  15.929 -30.923  0.00  0.00      C2   C
ATOM   3939  C   ARG B  19      32.908  16.154 -30.282  0.00  0.00      C2   C
ATOM   3940  O   ARG B  19      33.134  16.161 -29.082  0.00  0.00      C2   O
ATOM   3941  CB  ARG B  19      31.324  14.601 -31.828  0.00  0.00      C2   C
ATOM   3942  CG  ARG B  19      31.949  13.267 -31.278  0.00  0.00      C2   C
ATOM   3943  CD  ARG B  19      33.485  13.266 -31.366  0.00  0.00      C2   C
ATOM   3944  NE  ARG B  19      34.015  13.346 -32.696  0.00  0.00      C2   N
ATOM   3945  CZ  ARG B  19      33.764  12.707 -33.829  0.00  0.00      C2   C
ATOM   3946  NH1 ARG B  19      33.040  11.587 -33.786  0.00  0.00      C2   N
ATOM   3947  NH2 ARG B  19      34.260  13.182 -34.958  0.00  0.00      C2   N
ATOM   3948  H   ARG B  19      30.913  16.849 -32.730  0.00  0.00      C2   H
ATOM   3949  HA  ARG B  19      30.847  15.698 -30.132  0.00  0.00      C2   H
ATOM   3950  HB3 ARG B  19      31.564  14.877 -32.855  0.00  0.00      C2   H
ATOM   3951  HB2 ARG B  19      30.247  14.451 -31.907  0.00  0.00      C2   H
ATOM   3952  HG3 ARG B  19      31.639  12.286 -31.635  0.00  0.00      C2   H
ATOM   3953  HG2 ARG B  19      31.619  13.262 -30.239  0.00  0.00      C2   H
ATOM   3954  HD3 ARG B  19      33.845  12.246 -31.227  0.00  0.00      C2   H
ATOM   3955  HD2 ARG B  19      34.042  13.860 -30.641  0.00  0.00      C2   H
ATOM   3956  HE  ARG B  19      34.760  14.026 -32.753  0.00  0.00      C2   H
ATOM   3957 HH12 ARG B  19      32.692  11.162 -34.634  0.00  0.00      C2   H
ATOM   3958 HH11 ARG B  19      32.839  11.087 -32.932  0.00  0.00      C2   H
ATOM   3959 HH22 ARG B  19      34.307  12.707 -35.848  0.00  0.00      C2   H
ATOM   3960 HH21 ARG B  19      34.715  14.082 -35.027  0.00  0.00      C2   H
ATOM   3961  N   ASP B  20      33.836  16.629 -31.120  0.00  0.00      C2   N
ATOM   3962  CA  ASP B  20      35.202  17.054 -30.859  0.00  0.00      C2   C
ATOM   3963  C   ASP B  20      35.178  18.214 -29.893  0.00  0.00      C2   C
ATOM   3964  O   ASP B  20      35.935  18.158 -28.899  0.00  0.00      C2   O
ATOM   3965  CB  ASP B  20      36.072  17.395 -32.052  0.00  0.00      C2   C
ATOM   3966  CG  ASP B  20      36.006  16.359 -33.160  0.00  0.00      C2   C
ATOM   3967  OD1 ASP B  20      36.265  16.808 -34.318  0.00  0.00      C2   O
ATOM   3968  OD2 ASP B  20      35.989  15.116 -32.940  0.00  0.00      C2   O
ATOM   3969  H   ASP B  20      33.628  16.597 -32.108  0.00  0.00      C2   H
ATOM   3970  HA  ASP B  20      35.567  16.192 -30.301  0.00  0.00      C2   H
ATOM   3971  HB3 ASP B  20      37.116  17.498 -31.757  0.00  0.00      C2   H
ATOM   3972  HB2 ASP B  20      35.842  18.342 -32.541  0.00  0.00      C2   H
ATOM   3973  N   ALA B  21      34.357  19.273 -30.129  0.00  0.00      C2   N
ATOM   3974  CA  ALA B  21      34.298  20.375 -29.256  0.00  0.00      C2   C
ATOM   3975  C   ALA B  21      33.665  20.076 -27.882  0.00  0.00      C2   C
ATOM   3976  O   ALA B  21      34.028  20.776 -26.913  0.00  0.00      C2   O
ATOM   3977  CB  ALA B  21      33.611  21.549 -29.990  0.00  0.00      C2   C
ATOM   3978  H   ALA B  21      33.850  19.328 -31.001  0.00  0.00      C2   H
ATOM   3979  HA  ALA B  21      35.361  20.575 -29.118  0.00  0.00      C2   H
ATOM   3980  HB1 ALA B  21      32.595  21.251 -30.247  0.00  0.00      C2   H
ATOM   3981  HB2 ALA B  21      33.636  22.365 -29.267  0.00  0.00      C2   H
ATOM   3982  HB3 ALA B  21      34.077  21.982 -30.876  0.00  0.00      C2   H
ATOM   3983  N   ARG B  22      32.848  19.002 -27.834  0.00  0.00      C2   N
ATOM   3984  CA  ARG B  22      32.080  18.587 -26.665  0.00  0.00      C2   C
ATOM   3985  C   ARG B  22      33.066  17.800 -25.776  0.00  0.00      C2   C
ATOM   3986  O   ARG B  22      32.935  18.009 -24.555  0.00  0.00      C2   O
ATOM   3987  CB  ARG B  22      30.899  17.671 -27.015  0.00  0.00      C2   C
ATOM   3988  CG  ARG B  22      30.104  17.274 -25.767  0.00  0.00      C2   C
ATOM   3989  CD  ARG B  22      28.804  16.615 -26.118  0.00  0.00      C2   C
ATOM   3990  NE  ARG B  22      28.956  15.405 -26.877  0.00  0.00      C2   N
ATOM   3991  CZ  ARG B  22      28.666  15.092 -28.149  0.00  0.00      C2   C
ATOM   3992  NH1 ARG B  22      28.194  16.028 -28.972  0.00  0.00      C2   N
ATOM   3993  NH2 ARG B  22      28.833  13.844 -28.567  0.00  0.00      C2   N
ATOM   3994  H   ARG B  22      32.520  18.586 -28.694  0.00  0.00      C2   H
ATOM   3995  HA  ARG B  22      31.759  19.426 -26.048  0.00  0.00      C2   H
ATOM   3996  HB3 ARG B  22      31.318  16.912 -27.675  0.00  0.00      C2   H
ATOM   3997  HB2 ARG B  22      30.200  18.295 -27.572  0.00  0.00      C2   H
ATOM   3998  HG3 ARG B  22      29.912  18.206 -25.235  0.00  0.00      C2   H
ATOM   3999  HG2 ARG B  22      30.677  16.790 -24.976  0.00  0.00      C2   H
ATOM   4000  HD3 ARG B  22      28.092  17.402 -26.369  0.00  0.00      C2   H
ATOM   4001  HD2 ARG B  22      28.435  16.318 -25.137  0.00  0.00      C2   H
ATOM   4002  HE  ARG B  22      29.547  14.729 -26.414  0.00  0.00      C2   H
ATOM   4003 HH12 ARG B  22      27.871  15.740 -29.884  0.00  0.00      C2   H
ATOM   4004 HH11 ARG B  22      27.991  16.938 -28.584  0.00  0.00      C2   H
ATOM   4005 HH22 ARG B  22      28.478  13.522 -29.456  0.00  0.00      C2   H
ATOM   4006 HH21 ARG B  22      29.141  13.100 -27.957  0.00  0.00      C2   H
ATOM   4007  N   LYS B  23      33.971  17.002 -26.407  0.00  0.00      C2   N
ATOM   4008  CA  LYS B  23      35.140  16.471 -25.824  0.00  0.00      C2   C
ATOM   4009  C   LYS B  23      35.967  17.589 -25.169  0.00  0.00      C2   C
ATOM   4010  O   LYS B  23      36.340  17.436 -24.044  0.00  0.00      C2   O
ATOM   4011  CB  LYS B  23      35.997  15.421 -26.709  0.00  0.00      C2   C
ATOM   4012  CG  LYS B  23      35.199  14.104 -27.035  0.00  0.00      C2   C
ATOM   4013  CD  LYS B  23      35.720  13.274 -28.133  0.00  0.00      C2   C
ATOM   4014  CE  LYS B  23      37.102  12.637 -27.801  0.00  0.00      C2   C
ATOM   4015  NZ  LYS B  23      37.743  12.096 -29.042  0.00  0.00      C2   N
ATOM   4016  H   LYS B  23      33.869  16.929 -27.410  0.00  0.00      C2   H
ATOM   4017  HA  LYS B  23      34.741  15.982 -24.935  0.00  0.00      C2   H
ATOM   4018  HB3 LYS B  23      36.848  15.211 -26.062  0.00  0.00      C2   H
ATOM   4019  HB2 LYS B  23      36.346  15.817 -27.663  0.00  0.00      C2   H
ATOM   4020  HG3 LYS B  23      34.199  14.432 -27.320  0.00  0.00      C2   H
ATOM   4021  HG2 LYS B  23      34.987  13.555 -26.118  0.00  0.00      C2   H
ATOM   4022  HD3 LYS B  23      35.774  13.924 -29.006  0.00  0.00      C2   H
ATOM   4023  HD2 LYS B  23      34.960  12.538 -28.394  0.00  0.00      C2   H
ATOM   4024  HE3 LYS B  23      37.167  11.953 -26.955  0.00  0.00      C2   H
ATOM   4025  HE2 LYS B  23      37.851  13.397 -27.579  0.00  0.00      C2   H
ATOM   4026  HZ1 LYS B  23      38.744  11.985 -28.955  0.00  0.00      C2   H
ATOM   4027  HZ2 LYS B  23      37.305  11.282 -29.450  0.00  0.00      C2   H
ATOM   4028  HZ3 LYS B  23      37.667  12.791 -29.771  0.00  0.00      C2   H
ATOM   4029  N   ALA B  24      36.189  18.671 -25.894  0.00  0.00      C2   N
ATOM   4030  CA  ALA B  24      36.943  19.821 -25.455  0.00  0.00      C2   C
ATOM   4031  C   ALA B  24      36.304  20.734 -24.373  0.00  0.00      C2   C
ATOM   4032  O   ALA B  24      37.092  21.464 -23.784  0.00  0.00      C2   O
ATOM   4033  CB  ALA B  24      37.200  20.524 -26.798  0.00  0.00      C2   C
ATOM   4034  H   ALA B  24      35.811  18.710 -26.829  0.00  0.00      C2   H
ATOM   4035  HA  ALA B  24      37.911  19.512 -25.059  0.00  0.00      C2   H
ATOM   4036  HB1 ALA B  24      36.355  21.061 -27.230  0.00  0.00      C2   H
ATOM   4037  HB2 ALA B  24      38.028  21.212 -26.629  0.00  0.00      C2   H
ATOM   4038  HB3 ALA B  24      37.502  19.731 -27.481  0.00  0.00      C2   H
ATOM   4039  N   CYS B  25      35.053  20.433 -24.018  0.00  0.00      C2   N
ATOM   4040  CA  CYS B  25      34.436  21.098 -22.921  0.00  0.00      C2   C
ATOM   4041  C   CYS B  25      35.046  20.630 -21.587  0.00  0.00      C2   C
ATOM   4042  O   CYS B  25      35.173  21.362 -20.651  0.00  0.00      C2   O
ATOM   4043  CB  CYS B  25      32.983  20.868 -22.917  0.00  0.00      C2   C
ATOM   4044  SG  CYS B  25      32.200  21.729 -24.218  0.00  0.00      C2   S
ATOM   4045  H   CYS B  25      34.509  20.018 -24.761  0.00  0.00      C2   H
ATOM   4046  HA  CYS B  25      34.705  22.151 -23.005  0.00  0.00      C2   H
ATOM   4047  HB3 CYS B  25      32.540  21.354 -22.048  0.00  0.00      C2   H
ATOM   4048  HB2 CYS B  25      32.811  19.792 -22.899  0.00  0.00      C2   H
ATOM   4049  HG  CYS B  25      32.021  22.762 -23.390  0.00  0.00      C2   H
ATOM   4050  N   ALA B  26      35.457  19.351 -21.593  0.00  0.00      C2   N
ATOM   4051  CA  ALA B  26      35.857  18.542 -20.427  0.00  0.00      C2   C
ATOM   4052  C   ALA B  26      37.377  18.473 -20.144  0.00  0.00      C2   C
ATOM   4053  O   ALA B  26      37.594  17.625 -19.286  0.00  0.00      C2   O
ATOM   4054  CB  ALA B  26      35.281  17.132 -20.664  0.00  0.00      C2   C
ATOM   4055  H   ALA B  26      35.622  18.895 -22.479  0.00  0.00      C2   H
ATOM   4056  HA  ALA B  26      35.428  18.972 -19.521  0.00  0.00      C2   H
ATOM   4057  HB1 ALA B  26      35.425  16.544 -19.758  0.00  0.00      C2   H
ATOM   4058  HB2 ALA B  26      34.205  17.114 -20.840  0.00  0.00      C2   H
ATOM   4059  HB3 ALA B  26      35.823  16.643 -21.473  0.00  0.00      C2   H
ATOM   4060  N   ASP B  27      38.250  19.343 -20.688  0.00  0.00      C2   N
ATOM   4061  CA  ASP B  27      39.705  19.313 -20.598  0.00  0.00      C2   C
ATOM   4062  C   ASP B  27      40.251  19.924 -19.271  0.00  0.00      C2   C
ATOM   4063  O   ASP B  27      41.335  19.571 -18.880  0.00  0.00      C2   O
ATOM   4064  CB  ASP B  27      40.509  19.843 -21.846  0.00  0.00      C2   C
ATOM   4065  CG  ASP B  27      40.374  21.389 -22.005  0.00  0.00      C2   C
ATOM   4066  OD1 ASP B  27      41.109  22.095 -22.762  0.00  0.00      C2   O
ATOM   4067  OD2 ASP B  27      39.588  22.020 -21.236  0.00  0.00      C2   O
ATOM   4068  H   ASP B  27      37.978  20.026 -21.381  0.00  0.00      C2   H
ATOM   4069  HA  ASP B  27      39.836  18.236 -20.492  0.00  0.00      C2   H
ATOM   4070  HB3 ASP B  27      40.199  19.264 -22.716  0.00  0.00      C2   H
ATOM   4071  HB2 ASP B  27      41.578  19.664 -21.733  0.00  0.00      C2   H
ATOM   4072  N   ALA B  28      39.415  20.694 -18.611  0.00  0.00      C2   N
ATOM   4073  CA  ALA B  28      39.571  21.209 -17.336  0.00  0.00      C2   C
ATOM   4074  C   ALA B  28      38.856  20.359 -16.325  0.00  0.00      C2   C
ATOM   4075  O   ALA B  28      37.719  19.973 -16.673  0.00  0.00      C2   O
ATOM   4076  CB  ALA B  28      39.121  22.692 -17.274  0.00  0.00      C2   C
ATOM   4077  H   ALA B  28      38.547  20.988 -19.035  0.00  0.00      C2   H
ATOM   4078  HA  ALA B  28      40.632  21.096 -17.112  0.00  0.00      C2   H
ATOM   4079  HB1 ALA B  28      38.382  23.069 -17.982  0.00  0.00      C2   H
ATOM   4080  HB2 ALA B  28      39.102  23.103 -16.265  0.00  0.00      C2   H
ATOM   4081  HB3 ALA B  28      39.990  23.201 -17.692  0.00  0.00      C2   H
ATOM   4082  N   THR B  29      39.402  20.146 -15.088  0.00  0.00      C2   N
ATOM   4083  CA  THR B  29      38.905  19.320 -13.970  0.00  0.00      C2   C
ATOM   4084  C   THR B  29      38.350  20.232 -12.818  0.00  0.00      C2   C
ATOM   4085  O   THR B  29      38.730  21.364 -12.526  0.00  0.00      C2   O
ATOM   4086  CB  THR B  29      40.084  18.424 -13.455  0.00  0.00      C2   C
ATOM   4087  OG1 THR B  29      39.714  17.650 -12.307  0.00  0.00      C2   O
ATOM   4088  CG2 THR B  29      41.311  19.179 -12.937  0.00  0.00      C2   C
ATOM   4089  H   THR B  29      40.251  20.653 -14.882  0.00  0.00      C2   H
ATOM   4090  HA  THR B  29      38.156  18.643 -14.380  0.00  0.00      C2   H
ATOM   4091  HB  THR B  29      40.281  17.711 -14.256  0.00  0.00      C2   H
ATOM   4092  HG1 THR B  29      40.223  16.839 -12.362  0.00  0.00      C2   H
ATOM   4093 HG21 THR B  29      41.928  19.523 -13.767  0.00  0.00      C2   H
ATOM   4094 HG22 THR B  29      41.165  19.756 -12.024  0.00  0.00      C2   H
ATOM   4095 HG23 THR B  29      42.075  18.525 -12.515  0.00  0.00      C2   H
ATOM   4096  N   LEU B  30      37.313  19.647 -12.215  0.00  0.00      C2   N
ATOM   4097  CA  LEU B  30      36.453  20.254 -11.181  0.00  0.00      C2   C
ATOM   4098  C   LEU B  30      37.100  20.096  -9.796  0.00  0.00      C2   C
ATOM   4099  O   LEU B  30      36.476  20.537  -8.833  0.00  0.00      C2   O
ATOM   4100  CB  LEU B  30      34.992  19.728 -11.165  0.00  0.00      C2   C
ATOM   4101  CG  LEU B  30      34.134  20.249 -12.337  0.00  0.00      C2   C
ATOM   4102  CD1 LEU B  30      34.529  19.693 -13.728  0.00  0.00      C2   C
ATOM   4103  CD2 LEU B  30      32.582  19.891 -12.094  0.00  0.00      C2   C
ATOM   4104  H   LEU B  30      37.093  18.682 -12.417  0.00  0.00      C2   H
ATOM   4105  HA  LEU B  30      36.528  21.320 -11.394  0.00  0.00      C2   H
ATOM   4106  HB3 LEU B  30      34.503  19.945 -10.215  0.00  0.00      C2   H
ATOM   4107  HB2 LEU B  30      34.933  18.643 -11.259  0.00  0.00      C2   H
ATOM   4108  HG  LEU B  30      34.293  21.319 -12.203  0.00  0.00      C2   H
ATOM   4109 HD11 LEU B  30      34.492  20.476 -14.485  0.00  0.00      C2   H
ATOM   4110 HD12 LEU B  30      35.512  19.221 -13.723  0.00  0.00      C2   H
ATOM   4111 HD13 LEU B  30      33.832  18.934 -14.086  0.00  0.00      C2   H
ATOM   4112 HD21 LEU B  30      32.481  18.982 -11.501  0.00  0.00      C2   H
ATOM   4113 HD22 LEU B  30      32.081  20.798 -11.754  0.00  0.00      C2   H
ATOM   4114 HD23 LEU B  30      32.105  19.713 -13.058  0.00  0.00      C2   H
ATOM   4115  N   SER B  31      38.282  19.403  -9.649  0.00  0.00      C2   N
ATOM   4116  CA  SER B  31      38.908  19.124  -8.368  0.00  0.00      C2   C
ATOM   4117  C   SER B  31      39.336  20.362  -7.513  0.00  0.00      C2   C
ATOM   4118  O   SER B  31      39.629  20.107  -6.334  0.00  0.00      C2   O
ATOM   4119  CB  SER B  31      40.231  18.390  -8.716  0.00  0.00      C2   C
ATOM   4120  OG  SER B  31      41.143  19.264  -9.411  0.00  0.00      C2   O
ATOM   4121  H   SER B  31      38.692  18.963 -10.461  0.00  0.00      C2   H
ATOM   4122  HA  SER B  31      38.158  18.559  -7.813  0.00  0.00      C2   H
ATOM   4123  HB3 SER B  31      40.092  17.532  -9.373  0.00  0.00      C2   H
ATOM   4124  HB2 SER B  31      40.654  18.040  -7.775  0.00  0.00      C2   H
ATOM   4125  HG  SER B  31      42.005  18.843  -9.385  0.00  0.00      C2   H
ATOM   4126  N   GLN B  32      39.248  21.616  -7.965  0.00  0.00      C2   N
ATOM   4127  CA  GLN B  32      39.623  22.792  -7.130  0.00  0.00      C2   C
ATOM   4128  C   GLN B  32      38.289  23.537  -6.753  0.00  0.00      C2   C
ATOM   4129  O   GLN B  32      38.177  24.005  -5.623  0.00  0.00      C2   O
ATOM   4130  CB  GLN B  32      40.597  23.695  -7.801  0.00  0.00      C2   C
ATOM   4131  CG  GLN B  32      41.335  24.795  -6.937  0.00  0.00      C2   C
ATOM   4132  CD  GLN B  32      42.161  24.251  -5.757  0.00  0.00      C2   C
ATOM   4133  OE1 GLN B  32      42.258  24.969  -4.770  0.00  0.00      C2   O
ATOM   4134  NE2 GLN B  32      42.603  22.968  -5.766  0.00  0.00      C2   N
ATOM   4135  H   GLN B  32      39.151  21.700  -8.967  0.00  0.00      C2   H
ATOM   4136  HA  GLN B  32      39.986  22.475  -6.152  0.00  0.00      C2   H
ATOM   4137  HB3 GLN B  32      40.205  24.260  -8.647  0.00  0.00      C2   H
ATOM   4138  HB2 GLN B  32      41.430  23.202  -8.302  0.00  0.00      C2   H
ATOM   4139  HG3 GLN B  32      40.608  25.543  -6.619  0.00  0.00      C2   H
ATOM   4140  HG2 GLN B  32      41.985  25.426  -7.543  0.00  0.00      C2   H
ATOM   4141 HE22 GLN B  32      43.299  22.777  -5.060  0.00  0.00      C2   H
ATOM   4142 HE21 GLN B  32      42.403  22.283  -6.481  0.00  0.00      C2   H
ATOM   4143  N   ILE B  33      37.276  23.516  -7.654  0.00  0.00      C2   N
ATOM   4144  CA  ILE B  33      35.962  24.067  -7.308  0.00  0.00      C2   C
ATOM   4145  C   ILE B  33      35.217  23.149  -6.258  0.00  0.00      C2   C
ATOM   4146  O   ILE B  33      34.337  23.584  -5.535  0.00  0.00      C2   O
ATOM   4147  CB  ILE B  33      35.020  24.380  -8.542  0.00  0.00      C2   C
ATOM   4148  CG1 ILE B  33      34.725  23.212  -9.413  0.00  0.00      C2   C
ATOM   4149  CG2 ILE B  33      35.529  25.510  -9.401  0.00  0.00      C2   C
ATOM   4150  CD1 ILE B  33      33.589  23.435 -10.420  0.00  0.00      C2   C
ATOM   4151  H   ILE B  33      37.392  22.997  -8.512  0.00  0.00      C2   H
ATOM   4152  HA  ILE B  33      36.098  24.997  -6.757  0.00  0.00      C2   H
ATOM   4153  HB  ILE B  33      34.115  24.819  -8.123  0.00  0.00      C2   H
ATOM   4154 HG13 ILE B  33      34.479  22.266  -8.930  0.00  0.00      C2   H
ATOM   4155 HG12 ILE B  33      35.662  22.913  -9.885  0.00  0.00      C2   H
ATOM   4156 HG21 ILE B  33      34.839  25.612 -10.239  0.00  0.00      C2   H
ATOM   4157 HG22 ILE B  33      35.691  26.409  -8.807  0.00  0.00      C2   H
ATOM   4158 HG23 ILE B  33      36.427  25.148  -9.901  0.00  0.00      C2   H
ATOM   4159 HD11 ILE B  33      33.908  23.547 -11.457  0.00  0.00      C2   H
ATOM   4160 HD12 ILE B  33      32.815  22.672 -10.500  0.00  0.00      C2   H
ATOM   4161 HD13 ILE B  33      32.951  24.243 -10.062  0.00  0.00      C2   H
ATOM   4162  N   THR B  34      35.549  21.844  -6.285  0.00  0.00      C2   N
ATOM   4163  CA  THR B  34      35.027  20.909  -5.319  0.00  0.00      C2   C
ATOM   4164  C   THR B  34      35.915  20.656  -4.049  0.00  0.00      C2   C
ATOM   4165  O   THR B  34      35.365  20.041  -3.088  0.00  0.00      C2   O
ATOM   4166  CB  THR B  34      34.612  19.613  -6.023  0.00  0.00      C2   C
ATOM   4167  OG1 THR B  34      35.713  18.903  -6.622  0.00  0.00      C2   O
ATOM   4168  CG2 THR B  34      33.460  19.762  -7.050  0.00  0.00      C2   C
ATOM   4169  H   THR B  34      36.189  21.423  -6.943  0.00  0.00      C2   H
ATOM   4170  HA  THR B  34      34.052  21.282  -5.003  0.00  0.00      C2   H
ATOM   4171  HB  THR B  34      34.240  18.910  -5.278  0.00  0.00      C2   H
ATOM   4172  HG1 THR B  34      36.302  18.625  -5.917  0.00  0.00      C2   H
ATOM   4173 HG21 THR B  34      33.794  20.464  -7.814  0.00  0.00      C2   H
ATOM   4174 HG22 THR B  34      33.460  18.869  -7.676  0.00  0.00      C2   H
ATOM   4175 HG23 THR B  34      32.457  20.026  -6.716  0.00  0.00      C2   H
ATOM   4176  N   ASN B  35      37.154  21.124  -4.027  0.00  0.00      C2   N
ATOM   4177  CA  ASN B  35      37.941  21.240  -2.868  0.00  0.00      C2   C
ATOM   4178  C   ASN B  35      37.396  22.383  -1.993  0.00  0.00      C2   C
ATOM   4179  O   ASN B  35      37.269  23.467  -2.532  0.00  0.00      C2   O
ATOM   4180  CB  ASN B  35      39.451  21.470  -3.342  0.00  0.00      C2   C
ATOM   4181  CG  ASN B  35      40.458  21.380  -2.173  0.00  0.00      C2   C
ATOM   4182  OD1 ASN B  35      40.376  20.617  -1.251  0.00  0.00      C2   O
ATOM   4183  ND2 ASN B  35      41.526  22.095  -2.333  0.00  0.00      C2   N
ATOM   4184  H   ASN B  35      37.364  21.813  -4.735  0.00  0.00      C2   H
ATOM   4185  HA  ASN B  35      37.935  20.334  -2.263  0.00  0.00      C2   H
ATOM   4186  HB3 ASN B  35      39.626  22.417  -3.851  0.00  0.00      C2   H
ATOM   4187  HB2 ASN B  35      39.804  20.653  -3.972  0.00  0.00      C2   H
ATOM   4188 HD22 ASN B  35      42.027  22.496  -1.553  0.00  0.00      C2   H
ATOM   4189 HD21 ASN B  35      41.717  22.569  -3.204  0.00  0.00      C2   H
ATOM   4190  N   ASN B  36      37.224  22.154  -0.662  0.00  0.00      C2   N
ATOM   4191  CA  ASN B  36      37.096  23.189   0.438  0.00  0.00      C2   C
ATOM   4192  C   ASN B  36      35.776  23.826   0.444  0.00  0.00      C2   C
ATOM   4193  O   ASN B  36      35.505  24.704   1.227  0.00  0.00      C2   O
ATOM   4194  CB  ASN B  36      38.223  24.340   0.450  0.00  0.00      C2   C
ATOM   4195  CG  ASN B  36      39.585  23.800   0.864  0.00  0.00      C2   C
ATOM   4196  OD1 ASN B  36      39.915  23.318   1.927  0.00  0.00      C2   O
ATOM   4197  ND2 ASN B  36      40.534  24.039  -0.038  0.00  0.00      C2   N
ATOM   4198  H   ASN B  36      37.344  21.194  -0.371  0.00  0.00      C2   H
ATOM   4199  HA  ASN B  36      37.145  22.602   1.355  0.00  0.00      C2   H
ATOM   4200  HB3 ASN B  36      37.953  25.000   1.275  0.00  0.00      C2   H
ATOM   4201  HB2 ASN B  36      38.150  24.840  -0.515  0.00  0.00      C2   H
ATOM   4202 HD22 ASN B  36      41.491  23.904   0.257  0.00  0.00      C2   H
ATOM   4203 HD21 ASN B  36      40.317  24.387  -0.960  0.00  0.00      C2   H
ATOM   4204  N   ILE B  37      34.810  23.283  -0.326  0.00  0.00      C2   N
ATOM   4205  CA  ILE B  37      33.421  23.765  -0.351  0.00  0.00      C2   C
ATOM   4206  C   ILE B  37      32.798  23.360   0.979  0.00  0.00      C2   C
ATOM   4207  O   ILE B  37      33.190  22.325   1.620  0.00  0.00      C2   O
ATOM   4208  CB  ILE B  37      32.626  23.231  -1.624  0.00  0.00      C2   C
ATOM   4209  CG1 ILE B  37      31.243  23.933  -1.671  0.00  0.00      C2   C
ATOM   4210  CG2 ILE B  37      32.398  21.696  -1.840  0.00  0.00      C2   C
ATOM   4211  CD1 ILE B  37      30.584  23.860  -3.050  0.00  0.00      C2   C
ATOM   4212  H   ILE B  37      35.066  22.482  -0.885  0.00  0.00      C2   H
ATOM   4213  HA  ILE B  37      33.492  24.852  -0.365  0.00  0.00      C2   H
ATOM   4214  HB  ILE B  37      33.245  23.508  -2.477  0.00  0.00      C2   H
ATOM   4215 HG13 ILE B  37      31.337  25.001  -1.476  0.00  0.00      C2   H
ATOM   4216 HG12 ILE B  37      30.532  23.593  -0.918  0.00  0.00      C2   H
ATOM   4217 HG21 ILE B  37      33.406  21.317  -2.009  0.00  0.00      C2   H
ATOM   4218 HG22 ILE B  37      31.975  21.157  -0.991  0.00  0.00      C2   H
ATOM   4219 HG23 ILE B  37      31.845  21.558  -2.769  0.00  0.00      C2   H
ATOM   4220 HD11 ILE B  37      31.317  23.776  -3.852  0.00  0.00      C2   H
ATOM   4221 HD12 ILE B  37      29.955  22.971  -3.089  0.00  0.00      C2   H
ATOM   4222 HD13 ILE B  37      30.166  24.848  -3.242  0.00  0.00      C2   H
ATOM   4223  N   ASP B  38      31.903  24.139   1.572  0.00  0.00      C2   N
ATOM   4224  CA  ASP B  38      31.260  24.006   2.890  0.00  0.00      C2   C
ATOM   4225  C   ASP B  38      30.451  22.675   2.976  0.00  0.00      C2   C
ATOM   4226  O   ASP B  38      29.540  22.432   2.158  0.00  0.00      C2   O
ATOM   4227  CB  ASP B  38      30.408  25.223   3.232  0.00  0.00      C2   C
ATOM   4228  CG  ASP B  38      29.523  25.866   2.178  0.00  0.00      C2   C
ATOM   4229  OD1 ASP B  38      29.245  25.342   1.056  0.00  0.00      C2   O
ATOM   4230  OD2 ASP B  38      29.066  26.996   2.503  0.00  0.00      C2   O
ATOM   4231  H   ASP B  38      31.632  24.982   1.085  0.00  0.00      C2   H
ATOM   4232  HA  ASP B  38      32.070  24.146   3.606  0.00  0.00      C2   H
ATOM   4233  HB3 ASP B  38      31.070  26.042   3.514  0.00  0.00      C2   H
ATOM   4234  HB2 ASP B  38      29.733  25.051   4.070  0.00  0.00      C2   H
ATOM   4235  N   PRO B  39      30.778  21.720   3.926  0.00  0.00      C2   N
ATOM   4236  CA  PRO B  39      29.776  20.719   4.441  0.00  0.00      C2   C
ATOM   4237  C   PRO B  39      28.735  21.506   5.195  0.00  0.00      C2   C
ATOM   4238  O   PRO B  39      29.089  22.442   5.950  0.00  0.00      C2   O
ATOM   4239  CB  PRO B  39      30.641  19.814   5.277  0.00  0.00      C2   C
ATOM   4240  CG  PRO B  39      32.115  20.348   5.346  0.00  0.00      C2   C
ATOM   4241  CD  PRO B  39      31.917  21.778   4.892  0.00  0.00      C2   C
ATOM   4242  HA  PRO B  39      29.312  20.114   3.662  0.00  0.00      C2   H
ATOM   4243  HB3 PRO B  39      30.601  18.787   4.913  0.00  0.00      C2   H
ATOM   4244  HB2 PRO B  39      30.338  19.665   6.314  0.00  0.00      C2   H
ATOM   4245  HG3 PRO B  39      32.700  19.826   4.589  0.00  0.00      C2   H
ATOM   4246  HG2 PRO B  39      32.623  20.158   6.292  0.00  0.00      C2   H
ATOM   4247  HD2 PRO B  39      31.699  22.604   5.569  0.00  0.00      C2   H
ATOM   4248  HD3 PRO B  39      32.798  22.037   4.305  0.00  0.00      C2   H
ATOM   4249  N   VAL B  40      27.455  21.424   4.751  0.00  0.00      C2   N
ATOM   4250  CA  VAL B  40      26.351  22.260   5.182  0.00  0.00      C2   C
ATOM   4251  C   VAL B  40      25.598  21.514   6.403  0.00  0.00      C2   C
ATOM   4252  O   VAL B  40      24.721  22.091   7.052  0.00  0.00      C2   O
ATOM   4253  CB  VAL B  40      25.317  22.572   4.059  0.00  0.00      C2   C
ATOM   4254  CG1 VAL B  40      25.940  23.364   2.887  0.00  0.00      C2   C
ATOM   4255  CG2 VAL B  40      24.460  21.399   3.669  0.00  0.00      C2   C
ATOM   4256  H   VAL B  40      27.239  20.786   3.998  0.00  0.00      C2   H
ATOM   4257  HA  VAL B  40      26.672  23.249   5.510  0.00  0.00      C2   H
ATOM   4258  HB  VAL B  40      24.604  23.267   4.504  0.00  0.00      C2   H
ATOM   4259 HG11 VAL B  40      25.140  23.646   2.201  0.00  0.00      C2   H
ATOM   4260 HG12 VAL B  40      26.392  24.320   3.148  0.00  0.00      C2   H
ATOM   4261 HG13 VAL B  40      26.688  22.748   2.388  0.00  0.00      C2   H
ATOM   4262 HG21 VAL B  40      23.935  21.029   4.549  0.00  0.00      C2   H
ATOM   4263 HG22 VAL B  40      23.699  21.706   2.952  0.00  0.00      C2   H
ATOM   4264 HG23 VAL B  40      24.991  20.528   3.285  0.00  0.00      C2   H
ATOM   4265  N   GLY B  41      25.981  20.219   6.708  0.00  0.00      C2   N
ATOM   4266  CA  GLY B  41      25.674  19.469   7.901  0.00  0.00      C2   C
ATOM   4267  C   GLY B  41      24.832  18.271   7.531  0.00  0.00      C2   C
ATOM   4268  O   GLY B  41      24.723  17.821   6.369  0.00  0.00      C2   O
ATOM   4269  H   GLY B  41      26.505  19.694   6.023  0.00  0.00      C2   H
ATOM   4270  HA3 GLY B  41      25.116  20.079   8.612  0.00  0.00      C2   H
ATOM   4271  HA2 GLY B  41      26.616  19.105   8.312  0.00  0.00      C2   H
ATOM   4272  N   ARG B  42      24.211  17.656   8.477  0.00  0.00      C2   N
ATOM   4273  CA  ARG B  42      23.057  16.853   8.270  0.00  0.00      C2   C
ATOM   4274  C   ARG B  42      21.848  17.777   8.512  0.00  0.00      C2   C
ATOM   4275  O   ARG B  42      21.780  18.490   9.482  0.00  0.00      C2   O
ATOM   4276  CB  ARG B  42      23.119  15.605   9.273  0.00  0.00      C2   C
ATOM   4277  CG  ARG B  42      22.259  14.361   8.963  0.00  0.00      C2   C
ATOM   4278  CD  ARG B  42      22.065  13.367  10.071  0.00  0.00      C2   C
ATOM   4279  NE  ARG B  42      21.475  13.848  11.352  0.00  0.00      C2   N
ATOM   4280  CZ  ARG B  42      22.075  14.345  12.404  0.00  0.00      C2   C
ATOM   4281  NH1 ARG B  42      23.433  14.244  12.538  0.00  0.00      C2   N
ATOM   4282  NH2 ARG B  42      21.402  15.050  13.330  0.00  0.00      C2   N
ATOM   4283  H   ARG B  42      24.377  17.940   9.432  0.00  0.00      C2   H
ATOM   4284  HA  ARG B  42      22.979  16.371   7.295  0.00  0.00      C2   H
ATOM   4285  HB3 ARG B  42      22.784  15.963  10.246  0.00  0.00      C2   H
ATOM   4286  HB2 ARG B  42      24.110  15.160   9.364  0.00  0.00      C2   H
ATOM   4287  HG3 ARG B  42      22.840  13.838   8.203  0.00  0.00      C2   H
ATOM   4288  HG2 ARG B  42      21.318  14.677   8.512  0.00  0.00      C2   H
ATOM   4289  HD3 ARG B  42      22.838  12.631  10.289  0.00  0.00      C2   H
ATOM   4290  HD2 ARG B  42      21.213  12.797   9.701  0.00  0.00      C2   H
ATOM   4291  HE  ARG B  42      20.524  14.158  11.218  0.00  0.00      C2   H
ATOM   4292 HH12 ARG B  42      23.856  14.512  13.415  0.00  0.00      C2   H
ATOM   4293 HH11 ARG B  42      24.122  13.833  11.925  0.00  0.00      C2   H
ATOM   4294 HH22 ARG B  42      21.957  15.536  14.021  0.00  0.00      C2   H
ATOM   4295 HH21 ARG B  42      20.417  14.866  13.457  0.00  0.00      C2   H
ATOM   4296  N   ILE B  43      21.039  17.807   7.472  0.00  0.00      C2   N
ATOM   4297  CA  ILE B  43      19.957  18.640   7.138  0.00  0.00      C2   C
ATOM   4298  C   ILE B  43      18.680  17.790   7.484  0.00  0.00      C2   C
ATOM   4299  O   ILE B  43      18.301  16.962   6.676  0.00  0.00      C2   O
ATOM   4300  CB  ILE B  43      19.760  19.119   5.642  0.00  0.00      C2   C
ATOM   4301  CG1 ILE B  43      21.013  19.907   5.189  0.00  0.00      C2   C
ATOM   4302  CG2 ILE B  43      18.430  19.937   5.446  0.00  0.00      C2   C
ATOM   4303  CD1 ILE B  43      21.570  21.071   6.100  0.00  0.00      C2   C
ATOM   4304  H   ILE B  43      21.271  17.115   6.773  0.00  0.00      C2   H
ATOM   4305  HA  ILE B  43      19.927  19.530   7.768  0.00  0.00      C2   H
ATOM   4306  HB  ILE B  43      19.776  18.298   4.925  0.00  0.00      C2   H
ATOM   4307 HG13 ILE B  43      20.852  20.389   4.225  0.00  0.00      C2   H
ATOM   4308 HG12 ILE B  43      21.805  19.158   5.164  0.00  0.00      C2   H
ATOM   4309 HG21 ILE B  43      17.508  19.430   5.732  0.00  0.00      C2   H
ATOM   4310 HG22 ILE B  43      18.389  20.838   6.058  0.00  0.00      C2   H
ATOM   4311 HG23 ILE B  43      18.330  20.148   4.382  0.00  0.00      C2   H
ATOM   4312 HD11 ILE B  43      22.397  20.720   6.718  0.00  0.00      C2   H
ATOM   4313 HD12 ILE B  43      21.813  21.973   5.538  0.00  0.00      C2   H
ATOM   4314 HD13 ILE B  43      20.680  21.309   6.682  0.00  0.00      C2   H
ATOM   4315  N   GLN B  44      18.112  18.018   8.719  0.00  0.00      C2   N
ATOM   4316  CA  GLN B  44      16.920  17.361   9.249  0.00  0.00      C2   C
ATOM   4317  C   GLN B  44      15.695  17.558   8.389  0.00  0.00      C2   C
ATOM   4318  O   GLN B  44      15.526  18.673   7.912  0.00  0.00      C2   O
ATOM   4319  CB  GLN B  44      16.648  17.820  10.700  0.00  0.00      C2   C
ATOM   4320  CG  GLN B  44      15.365  17.351  11.373  0.00  0.00      C2   C
ATOM   4321  CD  GLN B  44      15.196  15.858  11.701  0.00  0.00      C2   C
ATOM   4322  OE1 GLN B  44      15.695  15.015  11.008  0.00  0.00      C2   O
ATOM   4323  NE2 GLN B  44      14.299  15.552  12.659  0.00  0.00      C2   N
ATOM   4324  H   GLN B  44      18.456  18.801   9.257  0.00  0.00      C2   H
ATOM   4325  HA  GLN B  44      17.062  16.283   9.179  0.00  0.00      C2   H
ATOM   4326  HB3 GLN B  44      16.714  18.907  10.756  0.00  0.00      C2   H
ATOM   4327  HB2 GLN B  44      17.535  17.456  11.218  0.00  0.00      C2   H
ATOM   4328  HG3 GLN B  44      14.485  17.691  10.827  0.00  0.00      C2   H
ATOM   4329  HG2 GLN B  44      15.423  17.929  12.295  0.00  0.00      C2   H
ATOM   4330 HE22 GLN B  44      14.069  14.588  12.857  0.00  0.00      C2   H
ATOM   4331 HE21 GLN B  44      13.805  16.293  13.136  0.00  0.00      C2   H
ATOM   4332  N   MET B  45      14.838  16.542   8.133  0.00  0.00      C2   N
ATOM   4333  CA  MET B  45      13.684  16.603   7.251  0.00  0.00      C2   C
ATOM   4334  C   MET B  45      12.560  15.846   7.946  0.00  0.00      C2   C
ATOM   4335  O   MET B  45      12.760  14.645   8.163  0.00  0.00      C2   O
ATOM   4336  CB  MET B  45      13.925  16.019   5.905  0.00  0.00      C2   C
ATOM   4337  CG  MET B  45      14.829  16.772   5.047  0.00  0.00      C2   C
ATOM   4338  SD  MET B  45      14.214  18.427   4.501  0.00  0.00      C2   S
ATOM   4339  CE  MET B  45      15.446  18.808   3.291  0.00  0.00      C2   C
ATOM   4340  H   MET B  45      14.995  15.583   8.409  0.00  0.00      C2   H
ATOM   4341  HA  MET B  45      13.387  17.648   7.158  0.00  0.00      C2   H
ATOM   4342  HB3 MET B  45      12.948  15.906   5.435  0.00  0.00      C2   H
ATOM   4343  HB2 MET B  45      14.222  14.970   5.910  0.00  0.00      C2   H
ATOM   4344  HG3 MET B  45      15.074  16.169   4.173  0.00  0.00      C2   H
ATOM   4345  HG2 MET B  45      15.725  16.963   5.638  0.00  0.00      C2   H
ATOM   4346  HE1 MET B  45      16.420  18.478   3.652  0.00  0.00      C2   H
ATOM   4347  HE2 MET B  45      15.152  18.268   2.391  0.00  0.00      C2   H
ATOM   4348  HE3 MET B  45      15.378  19.871   3.061  0.00  0.00      C2   H
ATOM   4349  N   ARG B  46      11.478  16.605   8.287  0.00  0.00      C2   N
ATOM   4350  CA  ARG B  46      10.343  15.960   9.041  0.00  0.00      C2   C
ATOM   4351  C   ARG B  46       8.980  16.400   8.476  0.00  0.00      C2   C
ATOM   4352  O   ARG B  46       8.885  17.528   7.995  0.00  0.00      C2   O
ATOM   4353  CB  ARG B  46      10.512  16.230  10.571  0.00  0.00      C2   C
ATOM   4354  CG  ARG B  46       9.661  15.344  11.576  0.00  0.00      C2   C
ATOM   4355  CD  ARG B  46       9.982  15.746  13.022  0.00  0.00      C2   C
ATOM   4356  NE  ARG B  46       9.345  17.096  13.253  0.00  0.00      C2   N
ATOM   4357  CZ  ARG B  46       8.031  17.450  13.401  0.00  0.00      C2   C
ATOM   4358  NH1 ARG B  46       7.088  16.559  13.486  0.00  0.00      C2   N
ATOM   4359  NH2 ARG B  46       7.742  18.740  13.580  0.00  0.00      C2   N
ATOM   4360  H   ARG B  46      11.472  17.608   8.171  0.00  0.00      C2   H
ATOM   4361  HA  ARG B  46      10.346  14.881   8.888  0.00  0.00      C2   H
ATOM   4362  HB3 ARG B  46      10.318  17.272  10.825  0.00  0.00      C2   H
ATOM   4363  HB2 ARG B  46      11.579  16.025  10.665  0.00  0.00      C2   H
ATOM   4364  HG3 ARG B  46       9.847  14.294  11.349  0.00  0.00      C2   H
ATOM   4365  HG2 ARG B  46       8.593  15.474  11.403  0.00  0.00      C2   H
ATOM   4366  HD3 ARG B  46      11.039  16.012  13.030  0.00  0.00      C2   H
ATOM   4367  HD2 ARG B  46       9.798  14.923  13.712  0.00  0.00      C2   H
ATOM   4368  HE  ARG B  46      10.007  17.844  13.105  0.00  0.00      C2   H
ATOM   4369 HH12 ARG B  46       6.120  16.845  13.515  0.00  0.00      C2   H
ATOM   4370 HH11 ARG B  46       7.370  15.635  13.192  0.00  0.00      C2   H
ATOM   4371 HH22 ARG B  46       6.802  18.991  13.851  0.00  0.00      C2   H
ATOM   4372 HH21 ARG B  46       8.331  19.534  13.786  0.00  0.00      C2   H
ATOM   4373  N   THR B  47       8.033  15.476   8.634  0.00  0.00      C2   N
ATOM   4374  CA  THR B  47       6.602  15.681   8.277  0.00  0.00      C2   C
ATOM   4375  C   THR B  47       5.883  16.706   9.202  0.00  0.00      C2   C
ATOM   4376  O   THR B  47       5.880  16.342  10.416  0.00  0.00      C2   O
ATOM   4377  CB  THR B  47       5.812  14.343   8.305  0.00  0.00      C2   C
ATOM   4378  OG1 THR B  47       6.485  13.355   7.603  0.00  0.00      C2   O
ATOM   4379  CG2 THR B  47       4.397  14.247   7.696  0.00  0.00      C2   C
ATOM   4380  H   THR B  47       8.245  14.724   9.275  0.00  0.00      C2   H
ATOM   4381  HA  THR B  47       6.562  16.055   7.254  0.00  0.00      C2   H
ATOM   4382  HB  THR B  47       5.793  13.977   9.332  0.00  0.00      C2   H
ATOM   4383  HG1 THR B  47       7.333  13.730   7.354  0.00  0.00      C2   H
ATOM   4384 HG21 THR B  47       3.808  15.020   8.191  0.00  0.00      C2   H
ATOM   4385 HG22 THR B  47       4.420  14.506   6.637  0.00  0.00      C2   H
ATOM   4386 HG23 THR B  47       3.845  13.313   7.803  0.00  0.00      C2   H
ATOM   4387  N   ARG B  48       5.451  17.844   8.675  0.00  0.00      C2   N
ATOM   4388  CA  ARG B  48       4.614  18.797   9.395  0.00  0.00      C2   C
ATOM   4389  C   ARG B  48       3.142  18.521   9.340  0.00  0.00      C2   C
ATOM   4390  O   ARG B  48       2.415  18.871  10.279  0.00  0.00      C2   O
ATOM   4391  CB  ARG B  48       4.872  20.189   8.735  0.00  0.00      C2   C
ATOM   4392  CG  ARG B  48       6.282  20.775   9.032  0.00  0.00      C2   C
ATOM   4393  CD  ARG B  48       6.582  20.863  10.523  0.00  0.00      C2   C
ATOM   4394  NE  ARG B  48       7.861  21.452  10.849  0.00  0.00      C2   N
ATOM   4395  CZ  ARG B  48       8.092  22.782  10.935  0.00  0.00      C2   C
ATOM   4396  NH1 ARG B  48       7.130  23.674  10.710  0.00  0.00      C2   N
ATOM   4397  NH2 ARG B  48       9.352  23.087  11.344  0.00  0.00      C2   N
ATOM   4398  H   ARG B  48       5.541  17.996   7.680  0.00  0.00      C2   H
ATOM   4399  HA  ARG B  48       4.874  18.749  10.453  0.00  0.00      C2   H
ATOM   4400  HB3 ARG B  48       4.129  20.845   9.189  0.00  0.00      C2   H
ATOM   4401  HB2 ARG B  48       4.705  20.009   7.673  0.00  0.00      C2   H
ATOM   4402  HG3 ARG B  48       6.252  21.804   8.674  0.00  0.00      C2   H
ATOM   4403  HG2 ARG B  48       7.014  20.168   8.500  0.00  0.00      C2   H
ATOM   4404  HD3 ARG B  48       6.793  19.858  10.887  0.00  0.00      C2   H
ATOM   4405  HD2 ARG B  48       5.747  21.179  11.149  0.00  0.00      C2   H
ATOM   4406  HE  ARG B  48       8.656  20.852  10.685  0.00  0.00      C2   H
ATOM   4407 HH12 ARG B  48       7.314  24.643  10.491  0.00  0.00      C2   H
ATOM   4408 HH11 ARG B  48       6.170  23.376  10.607  0.00  0.00      C2   H
ATOM   4409 HH22 ARG B  48       9.760  24.011  11.332  0.00  0.00      C2   H
ATOM   4410 HH21 ARG B  48       9.901  22.297  11.653  0.00  0.00      C2   H
ATOM   4411  N   ARG B  49       2.737  17.810   8.272  0.00  0.00      C2   N
ATOM   4412  CA  ARG B  49       1.339  17.425   8.121  0.00  0.00      C2   C
ATOM   4413  C   ARG B  49       1.248  16.246   7.115  0.00  0.00      C2   C
ATOM   4414  O   ARG B  49       1.964  16.294   6.113  0.00  0.00      C2   O
ATOM   4415  CB  ARG B  49       0.490  18.609   7.502  0.00  0.00      C2   C
ATOM   4416  CG  ARG B  49       0.660  20.039   7.889  0.00  0.00      C2   C
ATOM   4417  CD  ARG B  49      -0.126  20.368   9.125  0.00  0.00      C2   C
ATOM   4418  NE  ARG B  49       0.204  21.742   9.629  0.00  0.00      C2   N
ATOM   4419  CZ  ARG B  49       1.037  22.163  10.619  0.00  0.00      C2   C
ATOM   4420  NH1 ARG B  49       1.830  21.219  11.162  0.00  0.00      C2   N
ATOM   4421  NH2 ARG B  49       0.971  23.389  11.062  0.00  0.00      C2   N
ATOM   4422  H   ARG B  49       3.364  17.357   7.622  0.00  0.00      C2   H
ATOM   4423  HA  ARG B  49       0.822  17.085   9.018  0.00  0.00      C2   H
ATOM   4424  HB3 ARG B  49      -0.585  18.435   7.465  0.00  0.00      C2   H
ATOM   4425  HB2 ARG B  49       0.801  18.596   6.457  0.00  0.00      C2   H
ATOM   4426  HG3 ARG B  49       0.291  20.599   7.029  0.00  0.00      C2   H
ATOM   4427  HG2 ARG B  49       1.691  20.325   8.099  0.00  0.00      C2   H
ATOM   4428  HD3 ARG B  49      -0.207  19.505   9.785  0.00  0.00      C2   H
ATOM   4429  HD2 ARG B  49      -1.153  20.585   8.829  0.00  0.00      C2   H
ATOM   4430  HE  ARG B  49      -0.046  22.513   9.027  0.00  0.00      C2   H
ATOM   4431 HH12 ARG B  49       2.475  21.339  11.930  0.00  0.00      C2   H
ATOM   4432 HH11 ARG B  49       2.046  20.288  10.837  0.00  0.00      C2   H
ATOM   4433 HH22 ARG B  49       1.644  23.682  11.756  0.00  0.00      C2   H
ATOM   4434 HH21 ARG B  49       0.314  24.116  10.817  0.00  0.00      C2   H
ATOM   4435  N   THR B  50       0.390  15.276   7.392  0.00  0.00      C2   N
ATOM   4436  CA  THR B  50       0.055  14.199   6.541  0.00  0.00      C2   C
ATOM   4437  C   THR B  50      -1.399  14.519   6.048  0.00  0.00      C2   C
ATOM   4438  O   THR B  50      -2.338  14.574   6.872  0.00  0.00      C2   O
ATOM   4439  CB  THR B  50       0.055  12.872   7.373  0.00  0.00      C2   C
ATOM   4440  OG1 THR B  50       1.352  12.601   7.946  0.00  0.00      C2   O
ATOM   4441  CG2 THR B  50      -0.334  11.642   6.566  0.00  0.00      C2   C
ATOM   4442  H   THR B  50      -0.251  15.409   8.160  0.00  0.00      C2   H
ATOM   4443  HA  THR B  50       0.812  14.115   5.760  0.00  0.00      C2   H
ATOM   4444  HB  THR B  50      -0.550  12.939   8.277  0.00  0.00      C2   H
ATOM   4445  HG1 THR B  50       1.476  13.428   8.416  0.00  0.00      C2   H
ATOM   4446 HG21 THR B  50      -1.373  11.692   6.240  0.00  0.00      C2   H
ATOM   4447 HG22 THR B  50       0.337  11.547   5.712  0.00  0.00      C2   H
ATOM   4448 HG23 THR B  50      -0.282  10.692   7.097  0.00  0.00      C2   H
ATOM   4449  N   LEU B  51      -1.637  14.628   4.786  0.00  0.00      C2   N
ATOM   4450  CA  LEU B  51      -2.917  14.936   4.136  0.00  0.00      C2   C
ATOM   4451  C   LEU B  51      -3.597  13.616   3.903  0.00  0.00      C2   C
ATOM   4452  O   LEU B  51      -3.121  12.856   3.087  0.00  0.00      C2   O
ATOM   4453  CB  LEU B  51      -2.846  15.791   2.877  0.00  0.00      C2   C
ATOM   4454  CG  LEU B  51      -2.442  17.288   3.044  0.00  0.00      C2   C
ATOM   4455  CD1 LEU B  51      -2.592  18.120   1.796  0.00  0.00      C2   C
ATOM   4456  CD2 LEU B  51      -2.935  18.049   4.279  0.00  0.00      C2   C
ATOM   4457  H   LEU B  51      -0.992  14.252   4.106  0.00  0.00      C2   H
ATOM   4458  HA  LEU B  51      -3.554  15.512   4.808  0.00  0.00      C2   H
ATOM   4459  HB3 LEU B  51      -3.760  15.739   2.286  0.00  0.00      C2   H
ATOM   4460  HB2 LEU B  51      -2.086  15.346   2.235  0.00  0.00      C2   H
ATOM   4461  HG  LEU B  51      -1.359  17.226   3.149  0.00  0.00      C2   H
ATOM   4462 HD11 LEU B  51      -1.607  18.298   1.364  0.00  0.00      C2   H
ATOM   4463 HD12 LEU B  51      -3.075  17.567   0.991  0.00  0.00      C2   H
ATOM   4464 HD13 LEU B  51      -3.127  19.064   1.906  0.00  0.00      C2   H
ATOM   4465 HD21 LEU B  51      -3.683  17.502   4.854  0.00  0.00      C2   H
ATOM   4466 HD22 LEU B  51      -2.080  18.123   4.951  0.00  0.00      C2   H
ATOM   4467 HD23 LEU B  51      -3.431  18.987   4.028  0.00  0.00      C2   H
ATOM   4468  N   ARG B  52      -4.568  13.329   4.752  0.00  0.00      C2   N
ATOM   4469  CA  ARG B  52      -5.435  12.131   4.762  0.00  0.00      C2   C
ATOM   4470  C   ARG B  52      -6.823  12.412   4.180  0.00  0.00      C2   C
ATOM   4471  O   ARG B  52      -7.282  13.596   4.120  0.00  0.00      C2   O
ATOM   4472  CB  ARG B  52      -5.650  11.633   6.201  0.00  0.00      C2   C
ATOM   4473  CG  ARG B  52      -4.370  11.713   7.094  0.00  0.00      C2   C
ATOM   4474  CD  ARG B  52      -4.496  11.253   8.597  0.00  0.00      C2   C
ATOM   4475  NE  ARG B  52      -3.233  11.503   9.253  0.00  0.00      C2   N
ATOM   4476  CZ  ARG B  52      -2.174  10.755   9.280  0.00  0.00      C2   C
ATOM   4477  NH1 ARG B  52      -2.256   9.584   8.680  0.00  0.00      C2   N
ATOM   4478  NH2 ARG B  52      -1.033  11.065   9.970  0.00  0.00      C2   N
ATOM   4479  H   ARG B  52      -4.918  13.966   5.453  0.00  0.00      C2   H
ATOM   4480  HA  ARG B  52      -4.841  11.463   4.138  0.00  0.00      C2   H
ATOM   4481  HB3 ARG B  52      -5.718  10.558   6.034  0.00  0.00      C2   H
ATOM   4482  HB2 ARG B  52      -6.544  11.886   6.770  0.00  0.00      C2   H
ATOM   4483  HG3 ARG B  52      -4.059  12.757   7.139  0.00  0.00      C2   H
ATOM   4484  HG2 ARG B  52      -3.552  11.257   6.536  0.00  0.00      C2   H
ATOM   4485  HD3 ARG B  52      -4.808  10.238   8.842  0.00  0.00      C2   H
ATOM   4486  HD2 ARG B  52      -5.339  11.685   9.137  0.00  0.00      C2   H
ATOM   4487  HE  ARG B  52      -3.112  12.364   9.768  0.00  0.00      C2   H
ATOM   4488 HH12 ARG B  52      -1.358   9.126   8.623  0.00  0.00      C2   H
ATOM   4489 HH11 ARG B  52      -3.017   9.265   8.096  0.00  0.00      C2   H
ATOM   4490 HH22 ARG B  52      -0.186  10.517   9.976  0.00  0.00      C2   H
ATOM   4491 HH21 ARG B  52      -0.917  11.846  10.600  0.00  0.00      C2   H
ATOM   4492  N   GLY B  53      -7.366  11.389   3.603  0.00  0.00      C2   N
ATOM   4493  CA  GLY B  53      -8.758  11.199   3.209  0.00  0.00      C2   C
ATOM   4494  C   GLY B  53      -8.910  10.543   1.832  0.00  0.00      C2   C
ATOM   4495  O   GLY B  53     -10.041  10.232   1.593  0.00  0.00      C2   O
ATOM   4496  H   GLY B  53      -6.881  10.511   3.726  0.00  0.00      C2   H
ATOM   4497  HA3 GLY B  53      -9.293  12.148   3.183  0.00  0.00      C2   H
ATOM   4498  HA2 GLY B  53      -9.063  10.446   3.936  0.00  0.00      C2   H
ATOM   4499  N   HIS B  54      -7.930  10.182   1.061  0.00  0.00      C2   N
ATOM   4500  CA  HIS B  54      -8.073   9.540  -0.293  0.00  0.00      C2   C
ATOM   4501  C   HIS B  54      -8.279   8.086  -0.048  0.00  0.00      C2   C
ATOM   4502  O   HIS B  54      -7.877   7.558   1.024  0.00  0.00      C2   O
ATOM   4503  CB  HIS B  54      -6.780   9.853  -1.110  0.00  0.00      C2   C
ATOM   4504  CG  HIS B  54      -6.515  11.384  -1.166  0.00  0.00      C2   C
ATOM   4505  ND1 HIS B  54      -6.691  12.106  -2.297  0.00  0.00      C2   N
ATOM   4506  CD2 HIS B  54      -5.863  12.292  -0.329  0.00  0.00      C2   C
ATOM   4507  CE1 HIS B  54      -6.135  13.313  -2.136  0.00  0.00      C2   C
ATOM   4508  NE2 HIS B  54      -5.737  13.556  -0.897  0.00  0.00      C2   N
ATOM   4509  H   HIS B  54      -6.996  10.239   1.442  0.00  0.00      C2   H
ATOM   4510  HA  HIS B  54      -8.950   9.997  -0.752  0.00  0.00      C2   H
ATOM   4511  HB3 HIS B  54      -6.861   9.515  -2.143  0.00  0.00      C2   H
ATOM   4512  HB2 HIS B  54      -5.925   9.348  -0.662  0.00  0.00      C2   H
ATOM   4513  HD1 HIS B  54      -6.906  11.750  -3.218  0.00  0.00      C2   H
ATOM   4514  HD2 HIS B  54      -5.398  12.217   0.643  0.00  0.00      C2   H
ATOM   4515  HE1 HIS B  54      -5.945  14.045  -2.908  0.00  0.00      C2   H
ATOM   4516  N   LEU B  55      -9.006   7.397  -0.939  0.00  0.00      C2   N
ATOM   4517  CA  LEU B  55      -9.417   6.111  -0.606  0.00  0.00      C2   C
ATOM   4518  C   LEU B  55      -8.410   5.129  -1.325  0.00  0.00      C2   C
ATOM   4519  O   LEU B  55      -8.620   3.907  -1.109  0.00  0.00      C2   O
ATOM   4520  CB  LEU B  55     -10.855   5.919  -1.097  0.00  0.00      C2   C
ATOM   4521  CG  LEU B  55     -11.979   6.584  -0.262  0.00  0.00      C2   C
ATOM   4522  CD1 LEU B  55     -13.375   6.144  -0.663  0.00  0.00      C2   C
ATOM   4523  CD2 LEU B  55     -11.763   6.436   1.285  0.00  0.00      C2   C
ATOM   4524  H   LEU B  55      -9.377   7.866  -1.752  0.00  0.00      C2   H
ATOM   4525  HA  LEU B  55      -9.339   5.777   0.429  0.00  0.00      C2   H
ATOM   4526  HB3 LEU B  55     -11.032   4.847  -1.004  0.00  0.00      C2   H
ATOM   4527  HB2 LEU B  55     -11.021   6.073  -2.163  0.00  0.00      C2   H
ATOM   4528  HG  LEU B  55     -11.913   7.671  -0.322  0.00  0.00      C2   H
ATOM   4529 HD11 LEU B  55     -13.374   5.215  -1.233  0.00  0.00      C2   H
ATOM   4530 HD12 LEU B  55     -14.085   6.052   0.159  0.00  0.00      C2   H
ATOM   4531 HD13 LEU B  55     -13.811   6.860  -1.359  0.00  0.00      C2   H
ATOM   4532 HD21 LEU B  55     -11.128   5.585   1.530  0.00  0.00      C2   H
ATOM   4533 HD22 LEU B  55     -11.409   7.226   1.946  0.00  0.00      C2   H
ATOM   4534 HD23 LEU B  55     -12.705   6.287   1.812  0.00  0.00      C2   H
ATOM   4535  N   ALA B  56      -7.567   5.611  -2.302  0.00  0.00      C2   N
ATOM   4536  CA  ALA B  56      -6.585   4.834  -3.010  0.00  0.00      C2   C
ATOM   4537  C   ALA B  56      -5.204   5.603  -3.104  0.00  0.00      C2   C
ATOM   4538  O   ALA B  56      -5.061   6.777  -2.674  0.00  0.00      C2   O
ATOM   4539  CB  ALA B  56      -7.244   4.721  -4.402  0.00  0.00      C2   C
ATOM   4540  H   ALA B  56      -7.391   6.598  -2.184  0.00  0.00      C2   H
ATOM   4541  HA  ALA B  56      -6.437   3.867  -2.529  0.00  0.00      C2   H
ATOM   4542  HB1 ALA B  56      -7.204   5.659  -4.956  0.00  0.00      C2   H
ATOM   4543  HB2 ALA B  56      -6.754   3.986  -5.040  0.00  0.00      C2   H
ATOM   4544  HB3 ALA B  56      -8.302   4.478  -4.492  0.00  0.00      C2   H
ATOM   4545  N   LYS B  57      -4.190   4.965  -3.697  0.00  0.00      C2   N
ATOM   4546  CA  LYS B  57      -2.834   5.592  -3.892  0.00  0.00      C2   C
ATOM   4547  C   LYS B  57      -2.900   6.992  -4.524  0.00  0.00      C2   C
ATOM   4548  O   LYS B  57      -3.586   7.221  -5.555  0.00  0.00      C2   O
ATOM   4549  CB  LYS B  57      -1.968   4.583  -4.762  0.00  0.00      C2   C
ATOM   4550  CG  LYS B  57      -2.592   4.250  -6.149  0.00  0.00      C2   C
ATOM   4551  CD  LYS B  57      -1.713   3.271  -7.074  0.00  0.00      C2   C
ATOM   4552  CE  LYS B  57      -1.626   1.872  -6.612  0.00  0.00      C2   C
ATOM   4553  NZ  LYS B  57      -2.920   1.301  -6.234  0.00  0.00      C2   N
ATOM   4554  H   LYS B  57      -4.299   4.071  -4.154  0.00  0.00      C2   H
ATOM   4555  HA  LYS B  57      -2.451   5.601  -2.871  0.00  0.00      C2   H
ATOM   4556  HB3 LYS B  57      -1.889   3.663  -4.182  0.00  0.00      C2   H
ATOM   4557  HB2 LYS B  57      -1.004   5.070  -4.911  0.00  0.00      C2   H
ATOM   4558  HG3 LYS B  57      -2.603   5.157  -6.752  0.00  0.00      C2   H
ATOM   4559  HG2 LYS B  57      -3.589   3.894  -5.888  0.00  0.00      C2   H
ATOM   4560  HD3 LYS B  57      -0.757   3.745  -7.294  0.00  0.00      C2   H
ATOM   4561  HD2 LYS B  57      -2.226   3.413  -8.025  0.00  0.00      C2   H
ATOM   4562  HE3 LYS B  57      -0.988   1.783  -5.733  0.00  0.00      C2   H
ATOM   4563  HE2 LYS B  57      -1.269   1.300  -7.468  0.00  0.00      C2   H
ATOM   4564  HZ1 LYS B  57      -3.334   1.841  -5.487  0.00  0.00      C2   H
ATOM   4565  HZ2 LYS B  57      -3.461   1.293  -7.086  0.00  0.00      C2   H
ATOM   4566  HZ3 LYS B  57      -2.817   0.339  -5.943  0.00  0.00      C2   H
ATOM   4567  N   ILE B  58      -2.122   7.990  -4.054  0.00  0.00      C2   N
ATOM   4568  CA  ILE B  58      -1.670   9.224  -4.764  0.00  0.00      C2   C
ATOM   4569  C   ILE B  58      -0.746   8.746  -5.886  0.00  0.00      C2   C
ATOM   4570  O   ILE B  58       0.057   7.808  -5.736  0.00  0.00      C2   O
ATOM   4571  CB  ILE B  58      -0.801  10.125  -3.825  0.00  0.00      C2   C
ATOM   4572  CG1 ILE B  58      -1.424  10.377  -2.433  0.00  0.00      C2   C
ATOM   4573  CG2 ILE B  58      -0.470  11.519  -4.552  0.00  0.00      C2   C
ATOM   4574  CD1 ILE B  58      -2.853  10.987  -2.344  0.00  0.00      C2   C
ATOM   4575  H   ILE B  58      -1.401   7.683  -3.417  0.00  0.00      C2   H
ATOM   4576  HA  ILE B  58      -2.521   9.856  -5.018  0.00  0.00      C2   H
ATOM   4577  HB  ILE B  58       0.212   9.732  -3.738  0.00  0.00      C2   H
ATOM   4578 HG13 ILE B  58      -0.863  10.966  -1.708  0.00  0.00      C2   H
ATOM   4579 HG12 ILE B  58      -1.363   9.401  -1.950  0.00  0.00      C2   H
ATOM   4580 HG21 ILE B  58      -1.439  11.834  -4.939  0.00  0.00      C2   H
ATOM   4581 HG22 ILE B  58      -0.185  12.304  -3.851  0.00  0.00      C2   H
ATOM   4582 HG23 ILE B  58       0.338  11.409  -5.276  0.00  0.00      C2   H
ATOM   4583 HD11 ILE B  58      -2.936  11.815  -1.640  0.00  0.00      C2   H
ATOM   4584 HD12 ILE B  58      -3.219  11.498  -3.234  0.00  0.00      C2   H
ATOM   4585 HD13 ILE B  58      -3.620  10.317  -1.954  0.00  0.00      C2   H
ATOM   4586  N   TYR B  59      -0.897   9.337  -7.057  0.00  0.00      C2   N
ATOM   4587  CA  TYR B  59      -0.126   8.956  -8.265  0.00  0.00      C2   C
ATOM   4588  C   TYR B  59       0.419  10.295  -8.892  0.00  0.00      C2   C
ATOM   4589  O   TYR B  59       1.437  10.198  -9.541  0.00  0.00      C2   O
ATOM   4590  CB  TYR B  59      -1.053   8.071  -9.155  0.00  0.00      C2   C
ATOM   4591  CG  TYR B  59      -0.316   7.237 -10.291  0.00  0.00      C2   C
ATOM   4592  CD1 TYR B  59       0.116   5.887 -10.114  0.00  0.00      C2   C
ATOM   4593  CD2 TYR B  59      -0.188   7.777 -11.570  0.00  0.00      C2   C
ATOM   4594  CE1 TYR B  59       0.803   5.174 -11.129  0.00  0.00      C2   C
ATOM   4595  CE2 TYR B  59       0.614   7.151 -12.497  0.00  0.00      C2   C
ATOM   4596  CZ  TYR B  59       1.104   5.855 -12.310  0.00  0.00      C2   C
ATOM   4597  OH  TYR B  59       1.961   5.326 -13.211  0.00  0.00      C2   O
ATOM   4598  H   TYR B  59      -1.493  10.130  -7.247  0.00  0.00      C2   H
ATOM   4599  HA  TYR B  59       0.721   8.315  -8.021  0.00  0.00      C2   H
ATOM   4600  HB3 TYR B  59      -1.809   8.706  -9.619  0.00  0.00      C2   H
ATOM   4601  HB2 TYR B  59      -1.755   7.509  -8.539  0.00  0.00      C2   H
ATOM   4602  HD1 TYR B  59      -0.080   5.351  -9.197  0.00  0.00      C2   H
ATOM   4603  HD2 TYR B  59      -0.710   8.701 -11.770  0.00  0.00      C2   H
ATOM   4604  HE1 TYR B  59       1.224   4.202 -10.918  0.00  0.00      C2   H
ATOM   4605  HE2 TYR B  59       0.875   7.705 -13.386  0.00  0.00      C2   H
ATOM   4606  HH  TYR B  59       2.117   5.927 -13.943  0.00  0.00      C2   H
ATOM   4607  N   ALA B  60      -0.198  11.507  -8.673  0.00  0.00      C2   N
ATOM   4608  CA  ALA B  60       0.399  12.768  -9.068  0.00  0.00      C2   C
ATOM   4609  C   ALA B  60      -0.015  13.844  -7.981  0.00  0.00      C2   C
ATOM   4610  O   ALA B  60      -0.956  13.753  -7.225  0.00  0.00      C2   O
ATOM   4611  CB  ALA B  60      -0.255  13.203 -10.477  0.00  0.00      C2   C
ATOM   4612  H   ALA B  60      -1.074  11.634  -8.186  0.00  0.00      C2   H
ATOM   4613  HA  ALA B  60       1.484  12.737  -8.975  0.00  0.00      C2   H
ATOM   4614  HB1 ALA B  60      -0.147  14.268 -10.679  0.00  0.00      C2   H
ATOM   4615  HB2 ALA B  60       0.250  12.626 -11.252  0.00  0.00      C2   H
ATOM   4616  HB3 ALA B  60      -1.302  12.957 -10.657  0.00  0.00      C2   H
ATOM   4617  N   MET B  61       0.713  14.924  -8.026  0.00  0.00      C2   N
ATOM   4618  CA  MET B  61       0.451  16.088  -7.157  0.00  0.00      C2   C
ATOM   4619  C   MET B  61       0.973  17.335  -7.811  0.00  0.00      C2   C
ATOM   4620  O   MET B  61       1.859  17.230  -8.692  0.00  0.00      C2   O
ATOM   4621  CB  MET B  61       0.968  15.997  -5.704  0.00  0.00      C2   C
ATOM   4622  CG  MET B  61       2.494  15.690  -5.690  0.00  0.00      C2   C
ATOM   4623  SD  MET B  61       3.324  16.330  -4.237  0.00  0.00      C2   S
ATOM   4624  CE  MET B  61       3.331  18.110  -4.610  0.00  0.00      C2   C
ATOM   4625  H   MET B  61       1.477  15.053  -8.673  0.00  0.00      C2   H
ATOM   4626  HA  MET B  61      -0.628  16.230  -7.096  0.00  0.00      C2   H
ATOM   4627  HB3 MET B  61       0.387  15.182  -5.273  0.00  0.00      C2   H
ATOM   4628  HB2 MET B  61       0.672  16.890  -5.153  0.00  0.00      C2   H
ATOM   4629  HG3 MET B  61       3.015  16.113  -6.549  0.00  0.00      C2   H
ATOM   4630  HG2 MET B  61       2.587  14.606  -5.632  0.00  0.00      C2   H
ATOM   4631  HE1 MET B  61       2.369  18.493  -4.949  0.00  0.00      C2   H
ATOM   4632  HE2 MET B  61       3.535  18.597  -3.657  0.00  0.00      C2   H
ATOM   4633  HE3 MET B  61       3.992  18.370  -5.437  0.00  0.00      C2   H
ATOM   4634  N   HIE B  62       0.550  18.560  -7.435  0.00  0.00      C2   N
ATOM   4635  CA  HIE B  62       1.046  19.874  -7.847  0.00  0.00      C2   C
ATOM   4636  C   HIE B  62       1.074  20.891  -6.696  0.00  0.00      C2   C
ATOM   4637  O   HIE B  62       0.169  20.767  -5.858  0.00  0.00      C2   O
ATOM   4638  CB  HIE B  62       0.160  20.389  -9.027  0.00  0.00      C2   C
ATOM   4639  CG  HIE B  62       0.842  21.061 -10.154  0.00  0.00      C2   C
ATOM   4640  ND1 HIE B  62       1.701  20.339 -11.029  0.00  0.00      C2   N
ATOM   4641  CD2 HIE B  62       0.784  22.413 -10.580  0.00  0.00      C2   C
ATOM   4642  CE1 HIE B  62       2.089  21.184 -11.903  0.00  0.00      C2   C
ATOM   4643  NE2 HIE B  62       1.659  22.438 -11.652  0.00  0.00      C2   N
ATOM   4644  H   HIE B  62      -0.227  18.622  -6.793  0.00  0.00      C2   H
ATOM   4645  HA  HIE B  62       2.043  19.650  -8.227  0.00  0.00      C2   H
ATOM   4646  HB3 HIE B  62      -0.648  21.046  -8.706  0.00  0.00      C2   H
ATOM   4647  HB2 HIE B  62      -0.262  19.475  -9.446  0.00  0.00      C2   H
ATOM   4648  HD2 HIE B  62       0.329  23.299 -10.162  0.00  0.00      C2   H
ATOM   4649  HE1 HIE B  62       2.845  21.064 -12.666  0.00  0.00      C2   H
ATOM   4650  HE2 HIE B  62       1.970  23.272 -12.130  0.00  0.00      C2   H
ATOM   4651  N   TRP B  63       1.902  21.935  -6.813  0.00  0.00      C2   N
ATOM   4652  CA  TRP B  63       1.807  23.131  -5.986  0.00  0.00      C2   C
ATOM   4653  C   TRP B  63       1.352  24.283  -6.879  0.00  0.00      C2   C
ATOM   4654  O   TRP B  63       1.988  24.462  -7.936  0.00  0.00      C2   O
ATOM   4655  CB  TRP B  63       3.145  23.506  -5.350  0.00  0.00      C2   C
ATOM   4656  CG  TRP B  63       3.701  22.754  -4.222  0.00  0.00      C2   C
ATOM   4657  CD1 TRP B  63       4.601  21.786  -4.363  0.00  0.00      C2   C
ATOM   4658  CD2 TRP B  63       3.364  22.869  -2.804  0.00  0.00      C2   C
ATOM   4659  NE1 TRP B  63       4.830  21.176  -3.150  0.00  0.00      C2   N
ATOM   4660  CE2 TRP B  63       4.086  21.831  -2.198  0.00  0.00      C2   C
ATOM   4661  CE3 TRP B  63       2.440  23.549  -1.944  0.00  0.00      C2   C
ATOM   4662  CZ2 TRP B  63       4.048  21.601  -0.848  0.00  0.00      C2   C
ATOM   4663  CZ3 TRP B  63       2.227  23.187  -0.637  0.00  0.00      C2   C
ATOM   4664  CH2 TRP B  63       3.112  22.297  -0.090  0.00  0.00      C2   C
ATOM   4665  H   TRP B  63       2.543  22.022  -7.588  0.00  0.00      C2   H
ATOM   4666  HA  TRP B  63       1.103  23.116  -5.154  0.00  0.00      C2   H
ATOM   4667  HB3 TRP B  63       3.170  24.496  -4.897  0.00  0.00      C2   H
ATOM   4668  HB2 TRP B  63       3.926  23.481  -6.111  0.00  0.00      C2   H
ATOM   4669  HD1 TRP B  63       5.031  21.485  -5.307  0.00  0.00      C2   H
ATOM   4670  HE1 TRP B  63       5.653  20.593  -3.089  0.00  0.00      C2   H
ATOM   4671  HE3 TRP B  63       1.810  24.277  -2.432  0.00  0.00      C2   H
ATOM   4672  HZ2 TRP B  63       4.709  20.825  -0.492  0.00  0.00      C2   H
ATOM   4673  HZ3 TRP B  63       1.461  23.476   0.067  0.00  0.00      C2   H
ATOM   4674  HH2 TRP B  63       2.859  21.964   0.906  0.00  0.00      C2   H
ATOM   4675  N   GLY B  64       0.440  25.125  -6.419  0.00  0.00      C2   N
ATOM   4676  CA  GLY B  64       0.055  26.335  -7.064  0.00  0.00      C2   C
ATOM   4677  C   GLY B  64       1.216  27.381  -6.843  0.00  0.00      C2   C
ATOM   4678  O   GLY B  64       1.879  27.376  -5.805  0.00  0.00      C2   O
ATOM   4679  H   GLY B  64       0.165  25.044  -5.450  0.00  0.00      C2   H
ATOM   4680  HA3 GLY B  64      -0.834  26.829  -6.669  0.00  0.00      C2   H
ATOM   4681  HA2 GLY B  64      -0.153  26.215  -8.127  0.00  0.00      C2   H
ATOM   4682  N   THR B  65       1.394  28.316  -7.812  0.00  0.00      C2   N
ATOM   4683  CA  THR B  65       2.524  29.218  -7.743  0.00  0.00      C2   C
ATOM   4684  C   THR B  65       2.539  30.202  -6.572  0.00  0.00      C2   C
ATOM   4685  O   THR B  65       3.546  30.633  -6.158  0.00  0.00      C2   O
ATOM   4686  CB  THR B  65       2.713  29.897  -9.132  0.00  0.00      C2   C
ATOM   4687  OG1 THR B  65       3.856  30.756  -9.175  0.00  0.00      C2   O
ATOM   4688  CG2 THR B  65       1.539  30.785  -9.550  0.00  0.00      C2   C
ATOM   4689  H   THR B  65       0.901  28.266  -8.693  0.00  0.00      C2   H
ATOM   4690  HA  THR B  65       3.380  28.547  -7.667  0.00  0.00      C2   H
ATOM   4691  HB  THR B  65       2.957  29.206  -9.939  0.00  0.00      C2   H
ATOM   4692  HG1 THR B  65       4.600  30.150  -9.209  0.00  0.00      C2   H
ATOM   4693 HG21 THR B  65       0.738  30.049  -9.616  0.00  0.00      C2   H
ATOM   4694 HG22 THR B  65       1.203  31.495  -8.794  0.00  0.00      C2   H
ATOM   4695 HG23 THR B  65       1.628  31.345 -10.481  0.00  0.00      C2   H
ATOM   4696  N   ASP B  66       1.409  30.582  -6.006  0.00  0.00      C2   N
ATOM   4697  CA  ASP B  66       1.258  31.252  -4.676  0.00  0.00      C2   C
ATOM   4698  C   ASP B  66       1.439  30.285  -3.489  0.00  0.00      C2   C
ATOM   4699  O   ASP B  66       1.196  30.670  -2.368  0.00  0.00      C2   O
ATOM   4700  CB  ASP B  66      -0.119  32.026  -4.565  0.00  0.00      C2   C
ATOM   4701  CG  ASP B  66      -0.601  32.763  -5.831  0.00  0.00      C2   C
ATOM   4702  OD1 ASP B  66       0.110  33.662  -6.246  0.00  0.00      C2   O
ATOM   4703  OD2 ASP B  66      -1.720  32.403  -6.236  0.00  0.00      C2   O
ATOM   4704  H   ASP B  66       0.587  30.160  -6.415  0.00  0.00      C2   H
ATOM   4705  HA  ASP B  66       1.994  32.054  -4.614  0.00  0.00      C2   H
ATOM   4706  HB3 ASP B  66      -0.151  32.694  -3.704  0.00  0.00      C2   H
ATOM   4707  HB2 ASP B  66      -0.809  31.201  -4.388  0.00  0.00      C2   H
ATOM   4708  N   SER B  67       1.901  29.075  -3.760  0.00  0.00      C2   N
ATOM   4709  CA  SER B  67       2.554  28.134  -2.815  0.00  0.00      C2   C
ATOM   4710  C   SER B  67       1.567  27.697  -1.672  0.00  0.00      C2   C
ATOM   4711  O   SER B  67       2.044  27.116  -0.696  0.00  0.00      C2   O
ATOM   4712  CB  SER B  67       3.813  28.789  -2.158  0.00  0.00      C2   C
ATOM   4713  OG  SER B  67       4.749  29.323  -3.061  0.00  0.00      C2   O
ATOM   4714  H   SER B  67       2.053  28.981  -4.754  0.00  0.00      C2   H
ATOM   4715  HA  SER B  67       2.993  27.226  -3.228  0.00  0.00      C2   H
ATOM   4716  HB3 SER B  67       4.383  28.218  -1.425  0.00  0.00      C2   H
ATOM   4717  HB2 SER B  67       3.475  29.607  -1.522  0.00  0.00      C2   H
ATOM   4718  HG  SER B  67       5.615  29.362  -2.649  0.00  0.00      C2   H
ATOM   4719  N   ARG B  68       0.278  27.778  -1.851  0.00  0.00      C2   N
ATOM   4720  CA  ARG B  68      -0.688  27.429  -0.839  0.00  0.00      C2   C
ATOM   4721  C   ARG B  68      -1.639  26.259  -1.280  0.00  0.00      C2   C
ATOM   4722  O   ARG B  68      -1.912  25.434  -0.437  0.00  0.00      C2   O
ATOM   4723  CB  ARG B  68      -1.471  28.748  -0.553  0.00  0.00      C2   C
ATOM   4724  CG  ARG B  68      -2.625  28.546   0.483  0.00  0.00      C2   C
ATOM   4725  CD  ARG B  68      -3.447  29.838   0.723  0.00  0.00      C2   C
ATOM   4726  NE  ARG B  68      -4.589  29.452   1.466  0.00  0.00      C2   N
ATOM   4727  CZ  ARG B  68      -5.566  30.369   1.777  0.00  0.00      C2   C
ATOM   4728  NH1 ARG B  68      -5.525  31.712   1.568  0.00  0.00      C2   N
ATOM   4729  NH2 ARG B  68      -6.626  29.977   2.476  0.00  0.00      C2   N
ATOM   4730  H   ARG B  68      -0.055  28.290  -2.655  0.00  0.00      C2   H
ATOM   4731  HA  ARG B  68      -0.264  27.152   0.126  0.00  0.00      C2   H
ATOM   4732  HB3 ARG B  68      -1.961  29.151  -1.439  0.00  0.00      C2   H
ATOM   4733  HB2 ARG B  68      -0.770  29.510  -0.211  0.00  0.00      C2   H
ATOM   4734  HG3 ARG B  68      -2.178  28.162   1.400  0.00  0.00      C2   H
ATOM   4735  HG2 ARG B  68      -3.223  27.668   0.240  0.00  0.00      C2   H
ATOM   4736  HD3 ARG B  68      -3.686  30.480  -0.125  0.00  0.00      C2   H
ATOM   4737  HD2 ARG B  68      -3.009  30.474   1.492  0.00  0.00      C2   H
ATOM   4738  HE  ARG B  68      -4.503  28.537   1.885  0.00  0.00      C2   H
ATOM   4739 HH12 ARG B  68      -6.290  32.312   1.840  0.00  0.00      C2   H
ATOM   4740 HH11 ARG B  68      -4.672  32.252   1.533  0.00  0.00      C2   H
ATOM   4741 HH22 ARG B  68      -7.356  30.625   2.736  0.00  0.00      C2   H
ATOM   4742 HH21 ARG B  68      -6.593  29.031   2.829  0.00  0.00      C2   H
ATOM   4743  N   LEU B  69      -2.159  26.266  -2.543  0.00  0.00      C2   N
ATOM   4744  CA  LEU B  69      -3.013  25.199  -3.065  0.00  0.00      C2   C
ATOM   4745  C   LEU B  69      -2.156  24.034  -3.571  0.00  0.00      C2   C
ATOM   4746  O   LEU B  69      -1.266  24.239  -4.356  0.00  0.00      C2   O
ATOM   4747  CB  LEU B  69      -3.977  25.729  -4.146  0.00  0.00      C2   C
ATOM   4748  CG  LEU B  69      -4.924  26.918  -3.722  0.00  0.00      C2   C
ATOM   4749  CD1 LEU B  69      -5.823  27.214  -4.856  0.00  0.00      C2   C
ATOM   4750  CD2 LEU B  69      -5.776  26.572  -2.488  0.00  0.00      C2   C
ATOM   4751  H   LEU B  69      -1.678  26.824  -3.233  0.00  0.00      C2   H
ATOM   4752  HA  LEU B  69      -3.689  24.826  -2.295  0.00  0.00      C2   H
ATOM   4753  HB3 LEU B  69      -4.584  24.865  -4.418  0.00  0.00      C2   H
ATOM   4754  HB2 LEU B  69      -3.328  25.884  -5.008  0.00  0.00      C2   H
ATOM   4755  HG  LEU B  69      -4.384  27.859  -3.618  0.00  0.00      C2   H
ATOM   4756 HD11 LEU B  69      -6.767  26.671  -4.806  0.00  0.00      C2   H
ATOM   4757 HD12 LEU B  69      -6.024  28.285  -4.822  0.00  0.00      C2   H
ATOM   4758 HD13 LEU B  69      -5.434  26.863  -5.812  0.00  0.00      C2   H
ATOM   4759 HD21 LEU B  69      -5.252  26.767  -1.552  0.00  0.00      C2   H
ATOM   4760 HD22 LEU B  69      -6.725  27.099  -2.395  0.00  0.00      C2   H
ATOM   4761 HD23 LEU B  69      -5.935  25.494  -2.503  0.00  0.00      C2   H
ATOM   4762  N   LEU B  70      -2.388  22.972  -2.846  0.00  0.00      C2   N
ATOM   4763  CA  LEU B  70      -1.702  21.685  -3.114  0.00  0.00      C2   C
ATOM   4764  C   LEU B  70      -2.765  20.876  -3.877  0.00  0.00      C2   C
ATOM   4765  O   LEU B  70      -3.791  20.656  -3.273  0.00  0.00      C2   O
ATOM   4766  CB  LEU B  70      -1.327  21.107  -1.716  0.00  0.00      C2   C
ATOM   4767  CG  LEU B  70      -0.560  19.730  -1.759  0.00  0.00      C2   C
ATOM   4768  CD1 LEU B  70       0.341  19.580  -0.533  0.00  0.00      C2   C
ATOM   4769  CD2 LEU B  70      -1.563  18.551  -1.875  0.00  0.00      C2   C
ATOM   4770  H   LEU B  70      -3.014  22.989  -2.054  0.00  0.00      C2   H
ATOM   4771  HA  LEU B  70      -0.782  21.728  -3.697  0.00  0.00      C2   H
ATOM   4772  HB3 LEU B  70      -2.253  21.123  -1.142  0.00  0.00      C2   H
ATOM   4773  HB2 LEU B  70      -0.712  21.830  -1.181  0.00  0.00      C2   H
ATOM   4774  HG  LEU B  70       0.093  19.782  -2.630  0.00  0.00      C2   H
ATOM   4775 HD11 LEU B  70      -0.143  20.072   0.311  0.00  0.00      C2   H
ATOM   4776 HD12 LEU B  70       0.709  18.572  -0.341  0.00  0.00      C2   H
ATOM   4777 HD13 LEU B  70       1.295  20.089  -0.671  0.00  0.00      C2   H
ATOM   4778 HD21 LEU B  70      -1.064  17.627  -1.581  0.00  0.00      C2   H
ATOM   4779 HD22 LEU B  70      -2.463  18.716  -1.283  0.00  0.00      C2   H
ATOM   4780 HD23 LEU B  70      -1.865  18.468  -2.919  0.00  0.00      C2   H
ATOM   4781  N   VAL B  71      -2.497  20.416  -5.081  0.00  0.00      C2   N
ATOM   4782  CA  VAL B  71      -3.400  19.530  -5.778  0.00  0.00      C2   C
ATOM   4783  C   VAL B  71      -2.957  18.060  -5.564  0.00  0.00      C2   C
ATOM   4784  O   VAL B  71      -1.790  17.868  -5.777  0.00  0.00      C2   O
ATOM   4785  CB  VAL B  71      -3.203  19.846  -7.273  0.00  0.00      C2   C
ATOM   4786  CG1 VAL B  71      -4.279  18.952  -8.042  0.00  0.00      C2   C
ATOM   4787  CG2 VAL B  71      -3.596  21.263  -7.701  0.00  0.00      C2   C
ATOM   4788  H   VAL B  71      -1.541  20.451  -5.407  0.00  0.00      C2   H
ATOM   4789  HA  VAL B  71      -4.430  19.759  -5.506  0.00  0.00      C2   H
ATOM   4790  HB  VAL B  71      -2.206  19.543  -7.590  0.00  0.00      C2   H
ATOM   4791 HG11 VAL B  71      -4.198  19.165  -9.108  0.00  0.00      C2   H
ATOM   4792 HG12 VAL B  71      -3.939  17.917  -8.014  0.00  0.00      C2   H
ATOM   4793 HG13 VAL B  71      -5.283  19.184  -7.689  0.00  0.00      C2   H
ATOM   4794 HG21 VAL B  71      -3.215  21.385  -8.715  0.00  0.00      C2   H
ATOM   4795 HG22 VAL B  71      -4.651  21.533  -7.744  0.00  0.00      C2   H
ATOM   4796 HG23 VAL B  71      -3.034  21.932  -7.050  0.00  0.00      C2   H
ATOM   4797  N   SER B  72      -3.878  17.156  -5.185  0.00  0.00      C2   N
ATOM   4798  CA  SER B  72      -3.537  15.784  -4.781  0.00  0.00      C2   C
ATOM   4799  C   SER B  72      -4.434  14.826  -5.563  0.00  0.00      C2   C
ATOM   4800  O   SER B  72      -5.690  14.891  -5.412  0.00  0.00      C2   O
ATOM   4801  CB  SER B  72      -3.593  15.676  -3.177  0.00  0.00      C2   C
ATOM   4802  OG  SER B  72      -3.288  14.378  -2.597  0.00  0.00      C2   O
ATOM   4803  H   SER B  72      -4.846  17.376  -5.000  0.00  0.00      C2   H
ATOM   4804  HA  SER B  72      -2.538  15.507  -5.117  0.00  0.00      C2   H
ATOM   4805  HB3 SER B  72      -4.499  16.095  -2.740  0.00  0.00      C2   H
ATOM   4806  HB2 SER B  72      -2.865  16.367  -2.754  0.00  0.00      C2   H
ATOM   4807  HG  SER B  72      -3.793  14.253  -1.791  0.00  0.00      C2   H
ATOM   4808  N   ALA B  73      -3.881  14.061  -6.514  0.00  0.00      C2   N
ATOM   4809  CA  ALA B  73      -4.603  13.308  -7.523  0.00  0.00      C2   C
ATOM   4810  C   ALA B  73      -4.239  11.820  -7.194  0.00  0.00      C2   C
ATOM   4811  O   ALA B  73      -3.103  11.275  -7.298  0.00  0.00      C2   O
ATOM   4812  CB  ALA B  73      -4.025  13.623  -8.908  0.00  0.00      C2   C
ATOM   4813  H   ALA B  73      -2.884  13.900  -6.515  0.00  0.00      C2   H
ATOM   4814  HA  ALA B  73      -5.678  13.465  -7.437  0.00  0.00      C2   H
ATOM   4815  HB1 ALA B  73      -4.050  14.695  -9.108  0.00  0.00      C2   H
ATOM   4816  HB2 ALA B  73      -2.959  13.395  -8.903  0.00  0.00      C2   H
ATOM   4817  HB3 ALA B  73      -4.629  13.022  -9.588  0.00  0.00      C2   H
ATOM   4818  N   SER B  74      -5.275  11.158  -6.758  0.00  0.00      C2   N
ATOM   4819  CA  SER B  74      -5.314   9.743  -6.355  0.00  0.00      C2   C
ATOM   4820  C   SER B  74      -6.237   8.891  -7.321  0.00  0.00      C2   C
ATOM   4821  O   SER B  74      -7.217   9.460  -7.900  0.00  0.00      C2   O
ATOM   4822  CB  SER B  74      -5.809   9.655  -4.863  0.00  0.00      C2   C
ATOM   4823  OG  SER B  74      -6.925  10.517  -4.700  0.00  0.00      C2   O
ATOM   4824  H   SER B  74      -6.193  11.568  -6.658  0.00  0.00      C2   H
ATOM   4825  HA  SER B  74      -4.331   9.290  -6.482  0.00  0.00      C2   H
ATOM   4826  HB3 SER B  74      -4.893   9.974  -4.365  0.00  0.00      C2   H
ATOM   4827  HB2 SER B  74      -6.082   8.685  -4.448  0.00  0.00      C2   H
ATOM   4828  HG  SER B  74      -7.745  10.023  -4.773  0.00  0.00      C2   H
ATOM   4829  N   GLN B  75      -5.939   7.584  -7.562  0.00  0.00      C2   N
ATOM   4830  CA  GLN B  75      -6.555   6.773  -8.587  0.00  0.00      C2   C
ATOM   4831  C   GLN B  75      -7.960   6.184  -8.135  0.00  0.00      C2   C
ATOM   4832  O   GLN B  75      -8.426   5.242  -8.808  0.00  0.00      C2   O
ATOM   4833  CB  GLN B  75      -5.532   5.609  -8.899  0.00  0.00      C2   C
ATOM   4834  CG  GLN B  75      -4.213   6.083  -9.458  0.00  0.00      C2   C
ATOM   4835  CD  GLN B  75      -3.678   5.109 -10.537  0.00  0.00      C2   C
ATOM   4836  OE1 GLN B  75      -3.631   3.917 -10.211  0.00  0.00      C2   O
ATOM   4837  NE2 GLN B  75      -3.079   5.520 -11.642  0.00  0.00      C2   N
ATOM   4838  H   GLN B  75      -5.245   7.065  -7.044  0.00  0.00      C2   H
ATOM   4839  HA  GLN B  75      -6.677   7.335  -9.513  0.00  0.00      C2   H
ATOM   4840  HB3 GLN B  75      -5.976   4.916  -9.614  0.00  0.00      C2   H
ATOM   4841  HB2 GLN B  75      -5.453   4.974  -8.016  0.00  0.00      C2   H
ATOM   4842  HG3 GLN B  75      -3.498   6.179  -8.640  0.00  0.00      C2   H
ATOM   4843  HG2 GLN B  75      -4.414   7.097  -9.804  0.00  0.00      C2   H
ATOM   4844 HE22 GLN B  75      -2.483   4.843 -12.096  0.00  0.00      C2   H
ATOM   4845 HE21 GLN B  75      -3.095   6.484 -11.941  0.00  0.00      C2   H
ATOM   4846  N   ASP B  76      -8.630   6.841  -7.232  0.00  0.00      C2   N
ATOM   4847  CA  ASP B  76     -10.064   6.580  -6.861  0.00  0.00      C2   C
ATOM   4848  C   ASP B  76     -10.910   7.576  -7.695  0.00  0.00      C2   C
ATOM   4849  O   ASP B  76     -12.159   7.403  -7.858  0.00  0.00      C2   O
ATOM   4850  CB  ASP B  76     -10.422   6.951  -5.407  0.00  0.00      C2   C
ATOM   4851  CG  ASP B  76      -9.715   8.141  -4.718  0.00  0.00      C2   C
ATOM   4852  OD1 ASP B  76      -9.883   8.338  -3.451  0.00  0.00      C2   O
ATOM   4853  OD2 ASP B  76      -8.976   8.867  -5.379  0.00  0.00      C2   O
ATOM   4854  H   ASP B  76      -8.213   7.643  -6.780  0.00  0.00      C2   H
ATOM   4855  HA  ASP B  76     -10.445   5.607  -7.169  0.00  0.00      C2   H
ATOM   4856  HB3 ASP B  76     -10.196   6.062  -4.819  0.00  0.00      C2   H
ATOM   4857  HB2 ASP B  76     -11.473   7.173  -5.218  0.00  0.00      C2   H
ATOM   4858  N   GLY B  77     -10.348   8.718  -8.033  0.00  0.00      C2   N
ATOM   4859  CA  GLY B  77     -10.950   9.622  -8.960  0.00  0.00      C2   C
ATOM   4860  C   GLY B  77     -11.568  10.909  -8.361  0.00  0.00      C2   C
ATOM   4861  O   GLY B  77     -12.079  11.765  -9.144  0.00  0.00      C2   O
ATOM   4862  H   GLY B  77      -9.422   8.980  -7.728  0.00  0.00      C2   H
ATOM   4863  HA3 GLY B  77     -11.816   9.130  -9.402  0.00  0.00      C2   H
ATOM   4864  HA2 GLY B  77     -10.242   9.798  -9.770  0.00  0.00      C2   H
ATOM   4865  N   LYS B  78     -11.469  11.058  -7.061  0.00  0.00      C2   N
ATOM   4866  CA  LYS B  78     -11.750  12.338  -6.423  0.00  0.00      C2   C
ATOM   4867  C   LYS B  78     -10.413  13.039  -6.268  0.00  0.00      C2   C
ATOM   4868  O   LYS B  78      -9.581  12.685  -5.443  0.00  0.00      C2   O
ATOM   4869  CB  LYS B  78     -12.424  12.103  -5.077  0.00  0.00      C2   C
ATOM   4870  CG  LYS B  78     -12.971  13.320  -4.322  0.00  0.00      C2   C
ATOM   4871  CD  LYS B  78     -13.269  13.135  -2.817  0.00  0.00      C2   C
ATOM   4872  CE  LYS B  78     -14.389  12.058  -2.550  0.00  0.00      C2   C
ATOM   4873  NZ  LYS B  78     -15.718  12.424  -3.050  0.00  0.00      C2   N
ATOM   4874  H   LYS B  78     -10.938  10.367  -6.550  0.00  0.00      C2   H
ATOM   4875  HA  LYS B  78     -12.382  12.925  -7.090  0.00  0.00      C2   H
ATOM   4876  HB3 LYS B  78     -11.711  11.559  -4.457  0.00  0.00      C2   H
ATOM   4877  HB2 LYS B  78     -13.245  11.395  -5.188  0.00  0.00      C2   H
ATOM   4878  HG3 LYS B  78     -13.806  13.746  -4.877  0.00  0.00      C2   H
ATOM   4879  HG2 LYS B  78     -12.170  14.044  -4.474  0.00  0.00      C2   H
ATOM   4880  HD3 LYS B  78     -13.578  14.139  -2.527  0.00  0.00      C2   H
ATOM   4881  HD2 LYS B  78     -12.421  12.877  -2.182  0.00  0.00      C2   H
ATOM   4882  HE3 LYS B  78     -14.571  11.872  -1.491  0.00  0.00      C2   H
ATOM   4883  HE2 LYS B  78     -14.082  11.074  -2.906  0.00  0.00      C2   H
ATOM   4884  HZ1 LYS B  78     -16.014  13.241  -2.536  0.00  0.00      C2   H
ATOM   4885  HZ2 LYS B  78     -15.634  12.656  -4.029  0.00  0.00      C2   H
ATOM   4886  HZ3 LYS B  78     -16.419  11.705  -2.940  0.00  0.00      C2   H
ATOM   4887  N   LEU B  79     -10.126  13.975  -7.162  0.00  0.00      C2   N
ATOM   4888  CA  LEU B  79      -8.998  14.845  -7.131  0.00  0.00      C2   C
ATOM   4889  C   LEU B  79      -9.451  15.990  -6.110  0.00  0.00      C2   C
ATOM   4890  O   LEU B  79     -10.630  16.416  -6.117  0.00  0.00      C2   O
ATOM   4891  CB  LEU B  79      -8.676  15.421  -8.578  0.00  0.00      C2   C
ATOM   4892  CG  LEU B  79      -7.361  16.322  -8.534  0.00  0.00      C2   C
ATOM   4893  CD1 LEU B  79      -6.455  16.109  -9.756  0.00  0.00      C2   C
ATOM   4894  CD2 LEU B  79      -7.620  17.754  -8.128  0.00  0.00      C2   C
ATOM   4895  H   LEU B  79     -10.755  14.250  -7.903  0.00  0.00      C2   H
ATOM   4896  HA  LEU B  79      -8.198  14.357  -6.576  0.00  0.00      C2   H
ATOM   4897  HB3 LEU B  79      -9.600  15.881  -8.929  0.00  0.00      C2   H
ATOM   4898  HB2 LEU B  79      -8.469  14.528  -9.167  0.00  0.00      C2   H
ATOM   4899  HG  LEU B  79      -6.797  15.881  -7.711  0.00  0.00      C2   H
ATOM   4900 HD11 LEU B  79      -6.595  15.116 -10.183  0.00  0.00      C2   H
ATOM   4901 HD12 LEU B  79      -6.610  16.874 -10.516  0.00  0.00      C2   H
ATOM   4902 HD13 LEU B  79      -5.376  16.203  -9.638  0.00  0.00      C2   H
ATOM   4903 HD21 LEU B  79      -8.706  17.849  -8.112  0.00  0.00      C2   H
ATOM   4904 HD22 LEU B  79      -7.336  17.921  -7.090  0.00  0.00      C2   H
ATOM   4905 HD23 LEU B  79      -7.078  18.541  -8.653  0.00  0.00      C2   H
ATOM   4906  N   ILE B  80      -8.538  16.242  -5.178  0.00  0.00      C2   N
ATOM   4907  CA  ILE B  80      -8.757  17.179  -4.036  0.00  0.00      C2   C
ATOM   4908  C   ILE B  80      -7.655  18.213  -4.216  0.00  0.00      C2   C
ATOM   4909  O   ILE B  80      -6.445  17.923  -4.182  0.00  0.00      C2   O
ATOM   4910  CB  ILE B  80      -8.740  16.501  -2.689  0.00  0.00      C2   C
ATOM   4911  CG1 ILE B  80      -9.973  15.632  -2.390  0.00  0.00      C2   C
ATOM   4912  CG2 ILE B  80      -8.844  17.636  -1.581  0.00  0.00      C2   C
ATOM   4913  CD1 ILE B  80      -9.884  14.983  -0.988  0.00  0.00      C2   C
ATOM   4914  H   ILE B  80      -7.690  15.704  -5.064  0.00  0.00      C2   H
ATOM   4915  HA  ILE B  80      -9.724  17.671  -4.136  0.00  0.00      C2   H
ATOM   4916  HB  ILE B  80      -7.848  15.914  -2.470  0.00  0.00      C2   H
ATOM   4917 HG13 ILE B  80     -10.215  14.831  -3.089  0.00  0.00      C2   H
ATOM   4918 HG12 ILE B  80     -10.877  16.234  -2.484  0.00  0.00      C2   H
ATOM   4919 HG21 ILE B  80      -7.895  18.157  -1.455  0.00  0.00      C2   H
ATOM   4920 HG22 ILE B  80      -9.635  18.382  -1.663  0.00  0.00      C2   H
ATOM   4921 HG23 ILE B  80      -8.913  17.238  -0.568  0.00  0.00      C2   H
ATOM   4922 HD11 ILE B  80     -10.299  15.626  -0.212  0.00  0.00      C2   H
ATOM   4923 HD12 ILE B  80     -10.289  13.972  -1.018  0.00  0.00      C2   H
ATOM   4924 HD13 ILE B  80      -8.868  14.822  -0.626  0.00  0.00      C2   H
ATOM   4925  N   ILE B  81      -8.100  19.485  -4.397  0.00  0.00      C2   N
ATOM   4926  CA  ILE B  81      -7.205  20.632  -4.223  0.00  0.00      C2   C
ATOM   4927  C   ILE B  81      -7.260  21.093  -2.791  0.00  0.00      C2   C
ATOM   4928  O   ILE B  81      -8.391  21.403  -2.278  0.00  0.00      C2   O
ATOM   4929  CB  ILE B  81      -7.568  21.810  -5.203  0.00  0.00      C2   C
ATOM   4930  CG1 ILE B  81      -7.690  21.381  -6.681  0.00  0.00      C2   C
ATOM   4931  CG2 ILE B  81      -6.520  22.852  -5.016  0.00  0.00      C2   C
ATOM   4932  CD1 ILE B  81      -8.196  22.495  -7.585  0.00  0.00      C2   C
ATOM   4933  H   ILE B  81      -9.083  19.711  -4.343  0.00  0.00      C2   H
ATOM   4934  HA  ILE B  81      -6.203  20.239  -4.400  0.00  0.00      C2   H
ATOM   4935  HB  ILE B  81      -8.555  22.216  -4.981  0.00  0.00      C2   H
ATOM   4936 HG13 ILE B  81      -8.374  20.532  -6.683  0.00  0.00      C2   H
ATOM   4937 HG12 ILE B  81      -6.703  21.160  -7.087  0.00  0.00      C2   H
ATOM   4938 HG21 ILE B  81      -6.850  23.763  -5.514  0.00  0.00      C2   H
ATOM   4939 HG22 ILE B  81      -6.137  23.196  -4.055  0.00  0.00      C2   H
ATOM   4940 HG23 ILE B  81      -5.621  22.504  -5.525  0.00  0.00      C2   H
ATOM   4941 HD11 ILE B  81      -8.881  23.196  -7.109  0.00  0.00      C2   H
ATOM   4942 HD12 ILE B  81      -7.265  22.990  -7.862  0.00  0.00      C2   H
ATOM   4943 HD13 ILE B  81      -8.629  22.017  -8.464  0.00  0.00      C2   H
ATOM   4944  N   TRP B  82      -6.188  21.090  -2.009  0.00  0.00      C2   N
ATOM   4945  CA  TRP B  82      -6.161  21.291  -0.528  0.00  0.00      C2   C
ATOM   4946  C   TRP B  82      -5.457  22.673  -0.406  0.00  0.00      C2   C
ATOM   4947  O   TRP B  82      -4.353  22.863  -0.996  0.00  0.00      C2   O
ATOM   4948  CB  TRP B  82      -5.214  20.280   0.127  0.00  0.00      C2   C
ATOM   4949  CG  TRP B  82      -5.593  18.839   0.337  0.00  0.00      C2   C
ATOM   4950  CD1 TRP B  82      -5.369  17.750  -0.434  0.00  0.00      C2   C
ATOM   4951  CD2 TRP B  82      -6.357  18.353   1.428  0.00  0.00      C2   C
ATOM   4952  NE1 TRP B  82      -5.943  16.667   0.101  0.00  0.00      C2   N
ATOM   4953  CE2 TRP B  82      -6.545  16.925   1.289  0.00  0.00      C2   C
ATOM   4954  CE3 TRP B  82      -6.764  18.919   2.629  0.00  0.00      C2   C
ATOM   4955  CZ2 TRP B  82      -7.210  16.126   2.270  0.00  0.00      C2   C
ATOM   4956  CZ3 TRP B  82      -7.387  18.113   3.674  0.00  0.00      C2   C
ATOM   4957  CH2 TRP B  82      -7.518  16.735   3.531  0.00  0.00      C2   C
ATOM   4958  H   TRP B  82      -5.302  20.846  -2.429  0.00  0.00      C2   H
ATOM   4959  HA  TRP B  82      -7.161  21.207  -0.103  0.00  0.00      C2   H
ATOM   4960  HB3 TRP B  82      -4.990  20.627   1.135  0.00  0.00      C2   H
ATOM   4961  HB2 TRP B  82      -4.251  20.362  -0.376  0.00  0.00      C2   H
ATOM   4962  HD1 TRP B  82      -4.864  17.775  -1.388  0.00  0.00      C2   H
ATOM   4963  HE1 TRP B  82      -5.862  15.726  -0.258  0.00  0.00      C2   H
ATOM   4964  HE3 TRP B  82      -6.572  19.950   2.889  0.00  0.00      C2   H
ATOM   4965  HZ2 TRP B  82      -7.317  15.068   2.082  0.00  0.00      C2   H
ATOM   4966  HZ3 TRP B  82      -7.534  18.658   4.595  0.00  0.00      C2   H
ATOM   4967  HH2 TRP B  82      -8.046  16.215   4.316  0.00  0.00      C2   H
ATOM   4968  N   ASP B  83      -6.026  23.467   0.449  0.00  0.00      C2   N
ATOM   4969  CA  ASP B  83      -5.436  24.703   1.013  0.00  0.00      C2   C
ATOM   4970  C   ASP B  83      -4.547  24.164   2.091  0.00  0.00      C2   C
ATOM   4971  O   ASP B  83      -5.066  23.797   3.117  0.00  0.00      C2   O
ATOM   4972  CB  ASP B  83      -6.500  25.715   1.613  0.00  0.00      C2   C
ATOM   4973  CG  ASP B  83      -5.974  26.805   2.486  0.00  0.00      C2   C
ATOM   4974  OD1 ASP B  83      -6.792  27.441   3.196  0.00  0.00      C2   O
ATOM   4975  OD2 ASP B  83      -4.754  27.088   2.549  0.00  0.00      C2   O
ATOM   4976  H   ASP B  83      -6.826  23.043   0.898  0.00  0.00      C2   H
ATOM   4977  HA  ASP B  83      -4.857  25.222   0.250  0.00  0.00      C2   H
ATOM   4978  HB3 ASP B  83      -7.206  25.270   2.315  0.00  0.00      C2   H
ATOM   4979  HB2 ASP B  83      -7.041  26.113   0.755  0.00  0.00      C2   H
ATOM   4980  N   SER B  84      -3.262  24.142   1.807  0.00  0.00      C2   N
ATOM   4981  CA  SER B  84      -2.370  23.395   2.686  0.00  0.00      C2   C
ATOM   4982  C   SER B  84      -2.148  24.100   4.066  0.00  0.00      C2   C
ATOM   4983  O   SER B  84      -1.913  23.435   5.079  0.00  0.00      C2   O
ATOM   4984  CB  SER B  84      -0.991  23.179   1.932  0.00  0.00      C2   C
ATOM   4985  OG  SER B  84      -0.343  24.412   1.629  0.00  0.00      C2   O
ATOM   4986  H   SER B  84      -2.886  24.605   0.991  0.00  0.00      C2   H
ATOM   4987  HA  SER B  84      -2.753  22.385   2.828  0.00  0.00      C2   H
ATOM   4988  HB3 SER B  84      -1.116  22.644   0.990  0.00  0.00      C2   H
ATOM   4989  HB2 SER B  84      -0.372  22.575   2.596  0.00  0.00      C2   H
ATOM   4990  HG  SER B  84      -0.734  24.825   0.855  0.00  0.00      C2   H
ATOM   4991  N   TYR B  85      -2.324  25.472   4.060  0.00  0.00      C2   N
ATOM   4992  CA  TYR B  85      -2.164  26.220   5.255  0.00  0.00      C2   C
ATOM   4993  C   TYR B  85      -3.295  25.841   6.260  0.00  0.00      C2   C
ATOM   4994  O   TYR B  85      -3.144  25.130   7.305  0.00  0.00      C2   O
ATOM   4995  CB  TYR B  85      -2.092  27.730   4.935  0.00  0.00      C2   C
ATOM   4996  CG  TYR B  85      -1.027  28.197   3.845  0.00  0.00      C2   C
ATOM   4997  CD1 TYR B  85      -0.100  27.385   3.231  0.00  0.00      C2   C
ATOM   4998  CD2 TYR B  85      -0.913  29.546   3.554  0.00  0.00      C2   C
ATOM   4999  CE1 TYR B  85       0.850  27.858   2.279  0.00  0.00      C2   C
ATOM   5000  CE2 TYR B  85       0.031  30.084   2.695  0.00  0.00      C2   C
ATOM   5001  CZ  TYR B  85       0.930  29.251   2.100  0.00  0.00      C2   C
ATOM   5002  OH  TYR B  85       1.792  29.762   1.165  0.00  0.00      C2   O
ATOM   5003  H   TYR B  85      -2.430  25.969   3.187  0.00  0.00      C2   H
ATOM   5004  HA  TYR B  85      -1.182  26.074   5.705  0.00  0.00      C2   H
ATOM   5005  HB3 TYR B  85      -1.966  28.338   5.831  0.00  0.00      C2   H
ATOM   5006  HB2 TYR B  85      -3.129  27.942   4.674  0.00  0.00      C2   H
ATOM   5007  HD1 TYR B  85      -0.109  26.330   3.461  0.00  0.00      C2   H
ATOM   5008  HD2 TYR B  85      -1.544  30.243   4.086  0.00  0.00      C2   H
ATOM   5009  HE1 TYR B  85       1.525  27.237   1.710  0.00  0.00      C2   H
ATOM   5010  HE2 TYR B  85       0.017  31.108   2.353  0.00  0.00      C2   H
ATOM   5011  HH  TYR B  85       1.710  30.694   0.951  0.00  0.00      C2   H
ATOM   5012  N   THR B  86      -4.514  26.122   5.838  0.00  0.00      C2   N
ATOM   5013  CA  THR B  86      -5.717  25.907   6.609  0.00  0.00      C2   C
ATOM   5014  C   THR B  86      -6.225  24.480   6.695  0.00  0.00      C2   C
ATOM   5015  O   THR B  86      -7.028  24.134   7.558  0.00  0.00      C2   O
ATOM   5016  CB  THR B  86      -6.857  26.958   6.252  0.00  0.00      C2   C
ATOM   5017  OG1 THR B  86      -6.254  28.187   5.733  0.00  0.00      C2   O
ATOM   5018  CG2 THR B  86      -7.903  27.304   7.325  0.00  0.00      C2   C
ATOM   5019  H   THR B  86      -4.593  26.591   4.946  0.00  0.00      C2   H
ATOM   5020  HA  THR B  86      -5.409  26.170   7.622  0.00  0.00      C2   H
ATOM   5021  HB  THR B  86      -7.425  26.536   5.423  0.00  0.00      C2   H
ATOM   5022  HG1 THR B  86      -6.297  28.093   4.778  0.00  0.00      C2   H
ATOM   5023 HG21 THR B  86      -8.471  26.455   7.706  0.00  0.00      C2   H
ATOM   5024 HG22 THR B  86      -7.450  27.764   8.204  0.00  0.00      C2   H
ATOM   5025 HG23 THR B  86      -8.698  27.910   6.892  0.00  0.00      C2   H
ATOM   5026  N   THR B  87      -5.680  23.613   5.846  0.00  0.00      C2   N
ATOM   5027  CA  THR B  87      -6.048  22.223   5.565  0.00  0.00      C2   C
ATOM   5028  C   THR B  87      -7.561  22.029   5.196  0.00  0.00      C2   C
ATOM   5029  O   THR B  87      -8.060  20.918   5.367  0.00  0.00      C2   O
ATOM   5030  CB  THR B  87      -5.605  21.275   6.743  0.00  0.00      C2   C
ATOM   5031  OG1 THR B  87      -6.239  21.405   7.952  0.00  0.00      C2   O
ATOM   5032  CG2 THR B  87      -4.123  21.569   7.134  0.00  0.00      C2   C
ATOM   5033  H   THR B  87      -4.946  23.927   5.228  0.00  0.00      C2   H
ATOM   5034  HA  THR B  87      -5.574  21.905   4.637  0.00  0.00      C2   H
ATOM   5035  HB  THR B  87      -5.735  20.210   6.550  0.00  0.00      C2   H
ATOM   5036  HG1 THR B  87      -7.176  21.210   7.873  0.00  0.00      C2   H
ATOM   5037 HG21 THR B  87      -3.737  20.930   7.929  0.00  0.00      C2   H
ATOM   5038 HG22 THR B  87      -3.501  21.363   6.263  0.00  0.00      C2   H
ATOM   5039 HG23 THR B  87      -3.980  22.562   7.562  0.00  0.00      C2   H
ATOM   5040  N   ASN B  88      -8.139  23.078   4.624  0.00  0.00      C2   N
ATOM   5041  CA  ASN B  88      -9.497  23.043   3.963  0.00  0.00      C2   C
ATOM   5042  C   ASN B  88      -9.333  22.451   2.626  0.00  0.00      C2   C
ATOM   5043  O   ASN B  88      -8.505  22.922   1.810  0.00  0.00      C2   O
ATOM   5044  CB  ASN B  88     -10.141  24.451   3.749  0.00  0.00      C2   C
ATOM   5045  CG  ASN B  88     -10.713  25.046   5.033  0.00  0.00      C2   C
ATOM   5046  OD1 ASN B  88     -11.484  24.393   5.756  0.00  0.00      C2   O
ATOM   5047  ND2 ASN B  88     -10.329  26.337   5.212  0.00  0.00      C2   N
ATOM   5048  H   ASN B  88      -7.497  23.779   4.281  0.00  0.00      C2   H
ATOM   5049  HA  ASN B  88     -10.130  22.422   4.598  0.00  0.00      C2   H
ATOM   5050  HB3 ASN B  88     -10.998  24.224   3.115  0.00  0.00      C2   H
ATOM   5051  HB2 ASN B  88      -9.498  25.102   3.157  0.00  0.00      C2   H
ATOM   5052 HD22 ASN B  88     -10.478  26.594   6.177  0.00  0.00      C2   H
ATOM   5053 HD21 ASN B  88      -9.853  26.865   4.494  0.00  0.00      C2   H
ATOM   5054  N   LYS B  89     -10.330  21.594   2.341  0.00  0.00      C2   N
ATOM   5055  CA  LYS B  89     -10.591  21.045   1.060  0.00  0.00      C2   C
ATOM   5056  C   LYS B  89     -11.459  22.024   0.267  0.00  0.00      C2   C
ATOM   5057  O   LYS B  89     -12.684  21.965   0.392  0.00  0.00      C2   O
ATOM   5058  CB  LYS B  89     -11.422  19.713   1.208  0.00  0.00      C2   C
ATOM   5059  CG  LYS B  89     -10.510  18.560   1.818  0.00  0.00      C2   C
ATOM   5060  CD  LYS B  89     -11.318  17.217   1.904  0.00  0.00      C2   C
ATOM   5061  CE  LYS B  89     -12.417  17.217   3.048  0.00  0.00      C2   C
ATOM   5062  NZ  LYS B  89     -11.948  17.378   4.398  0.00  0.00      C2   N
[truncated: 791,032 more chars]
