# Supplementary material for: Structural basis of THC analog activity at the Cannabinoid 1 receptor
Source: Nat Commun. 2025 Jan 8;16:486. doi: 10.1038/s41467-024-55808-4 (PMC11711184; doi:10.1038/s41467-024-55808-4)
Supplement: Supplementary file 6 — Source Data [file 41467_2024_55808_MOESM6_ESM.zip › MD_sim_coordinates/8a_Cannabinol_start.pdb]

CRYST1  101.687  112.643  139.300  90.00  90.00  90.00 P 1           1
ATOM      1  CH3 ACE A   2       4.382  37.755  18.506  0.00  0.00      C2   C
ATOM      2  C   ACE A   2       4.366  38.238  17.041  0.00  0.00      C2   C
ATOM      3  O   ACE A   2       3.892  39.362  16.897  0.00  0.00      C2   O
ATOM      4  1H  ACE A   2       5.422  37.710  18.829  0.00  0.00      C2   H
ATOM      5  2H  ACE A   2       3.894  38.419  19.220  0.00  0.00      C2   H
ATOM      6  3H  ACE A   2       4.008  36.739  18.633  0.00  0.00      C2   H
ATOM      7  N   CYS A   3       4.809  37.458  16.089  0.00  0.00      C2   N
ATOM      8  CA  CYS A   3       4.758  37.832  14.698  0.00  0.00      C2   C
ATOM      9  C   CYS A   3       3.373  37.472  14.105  0.00  0.00      C2   C
ATOM     10  O   CYS A   3       2.829  36.398  14.529  0.00  0.00      C2   O
ATOM     11  CB  CYS A   3       5.882  37.174  13.951  0.00  0.00      C2   C
ATOM     12  SG  CYS A   3       7.533  37.932  14.213  0.00  0.00      C2   S
ATOM     13  H2  CYS A   3       4.862  36.496  16.390  0.00  0.00      C2   H
ATOM     14  HA  CYS A   3       4.979  38.890  14.563  0.00  0.00      C2   H
ATOM     15  HB3 CYS A   3       5.635  36.785  12.963  0.00  0.00      C2   H
ATOM     16  HB2 CYS A   3       5.863  36.189  14.418  0.00  0.00      C2   H
ATOM     17  HG  CYS A   3       7.032  39.058  13.697  0.00  0.00      C2   H
ATOM     18  N   THR A   4       2.830  38.308  13.225  0.00  0.00      C2   N
ATOM     19  CA  THR A   4       1.522  37.985  12.563  0.00  0.00      C2   C
ATOM     20  C   THR A   4       1.841  37.494  11.162  0.00  0.00      C2   C
ATOM     21  O   THR A   4       2.935  37.817  10.692  0.00  0.00      C2   O
ATOM     22  CB  THR A   4       0.842  39.391  12.405  0.00  0.00      C2   C
ATOM     23  OG1 THR A   4       1.562  40.304  11.655  0.00  0.00      C2   O
ATOM     24  CG2 THR A   4       0.429  39.917  13.762  0.00  0.00      C2   C
ATOM     25  H   THR A   4       3.268  39.162  12.910  0.00  0.00      C2   H
ATOM     26  HA  THR A   4       0.931  37.267  13.131  0.00  0.00      C2   H
ATOM     27  HB  THR A   4      -0.022  39.138  11.790  0.00  0.00      C2   H
ATOM     28  HG1 THR A   4       2.386  40.441  12.129  0.00  0.00      C2   H
ATOM     29 HG21 THR A   4       1.200  40.111  14.508  0.00  0.00      C2   H
ATOM     30 HG22 THR A   4      -0.157  40.823  13.611  0.00  0.00      C2   H
ATOM     31 HG23 THR A   4      -0.337  39.269  14.189  0.00  0.00      C2   H
ATOM     32  N   LEU A   5       0.891  36.861  10.570  0.00  0.00      C2   N
ATOM     33  CA  LEU A   5       0.820  36.498   9.153  0.00  0.00      C2   C
ATOM     34  C   LEU A   5       0.516  37.649   8.239  0.00  0.00      C2   C
ATOM     35  O   LEU A   5       0.045  38.636   8.703  0.00  0.00      C2   O
ATOM     36  CB  LEU A   5      -0.218  35.348   9.079  0.00  0.00      C2   C
ATOM     37  CG  LEU A   5       0.232  33.968   9.477  0.00  0.00      C2   C
ATOM     38  CD1 LEU A   5       0.389  33.784  11.015  0.00  0.00      C2   C
ATOM     39  CD2 LEU A   5      -0.670  32.841   8.950  0.00  0.00      C2   C
ATOM     40  H   LEU A   5       0.022  36.799  11.081  0.00  0.00      C2   H
ATOM     41  HA  LEU A   5       1.780  36.022   8.956  0.00  0.00      C2   H
ATOM     42  HB3 LEU A   5      -0.561  35.339   8.045  0.00  0.00      C2   H
ATOM     43  HB2 LEU A   5      -1.091  35.662   9.651  0.00  0.00      C2   H
ATOM     44  HG  LEU A   5       1.203  33.844   8.998  0.00  0.00      C2   H
ATOM     45 HD11 LEU A   5       1.280  34.329  11.327  0.00  0.00      C2   H
ATOM     46 HD12 LEU A   5      -0.464  34.159  11.582  0.00  0.00      C2   H
ATOM     47 HD13 LEU A   5       0.614  32.745  11.253  0.00  0.00      C2   H
ATOM     48 HD21 LEU A   5      -1.117  32.300   9.784  0.00  0.00      C2   H
ATOM     49 HD22 LEU A   5      -1.390  33.294   8.269  0.00  0.00      C2   H
ATOM     50 HD23 LEU A   5      -0.104  32.024   8.502  0.00  0.00      C2   H
ATOM     51  N   SER A   6       0.652  37.466   6.901  0.00  0.00      C2   N
ATOM     52  CA  SER A   6       0.071  38.394   5.866  0.00  0.00      C2   C
ATOM     53  C   SER A   6      -1.355  37.967   5.531  0.00  0.00      C2   C
ATOM     54  O   SER A   6      -1.737  36.883   5.863  0.00  0.00      C2   O
ATOM     55  CB  SER A   6       0.983  38.343   4.702  0.00  0.00      C2   C
ATOM     56  OG  SER A   6       0.896  37.115   3.962  0.00  0.00      C2   O
ATOM     57  H   SER A   6       1.116  36.649   6.531  0.00  0.00      C2   H
ATOM     58  HA  SER A   6       0.045  39.415   6.249  0.00  0.00      C2   H
ATOM     59  HB3 SER A   6       1.981  38.381   5.138  0.00  0.00      C2   H
ATOM     60  HB2 SER A   6       0.792  39.294   4.203  0.00  0.00      C2   H
ATOM     61  HG  SER A   6       1.526  36.425   4.182  0.00  0.00      C2   H
ATOM     62  N   ALA A   7      -2.177  38.841   4.956  0.00  0.00      C2   N
ATOM     63  CA  ALA A   7      -3.569  38.555   4.649  0.00  0.00      C2   C
ATOM     64  C   ALA A   7      -3.634  37.400   3.717  0.00  0.00      C2   C
ATOM     65  O   ALA A   7      -4.557  36.610   3.816  0.00  0.00      C2   O
ATOM     66  CB  ALA A   7      -4.355  39.854   4.296  0.00  0.00      C2   C
ATOM     67  H   ALA A   7      -1.854  39.734   4.611  0.00  0.00      C2   H
ATOM     68  HA  ALA A   7      -4.169  38.241   5.503  0.00  0.00      C2   H
ATOM     69  HB1 ALA A   7      -4.605  40.352   5.232  0.00  0.00      C2   H
ATOM     70  HB2 ALA A   7      -3.786  40.647   3.811  0.00  0.00      C2   H
ATOM     71  HB3 ALA A   7      -5.248  39.750   3.679  0.00  0.00      C2   H
ATOM     72  N   GLU A   8      -2.629  37.276   2.796  0.00  0.00      C2   N
ATOM     73  CA  GLU A   8      -2.467  36.147   1.879  0.00  0.00      C2   C
ATOM     74  C   GLU A   8      -2.254  34.865   2.698  0.00  0.00      C2   C
ATOM     75  O   GLU A   8      -2.869  33.892   2.360  0.00  0.00      C2   O
ATOM     76  CB  GLU A   8      -1.258  36.498   0.945  0.00  0.00      C2   C
ATOM     77  CG  GLU A   8      -1.374  37.779   0.112  0.00  0.00      C2   C
ATOM     78  CD  GLU A   8      -0.036  38.214  -0.592  0.00  0.00      C2   C
ATOM     79  OE1 GLU A   8       0.827  38.838   0.075  0.00  0.00      C2   O
ATOM     80  OE2 GLU A   8       0.161  37.823  -1.766  0.00  0.00      C2   O
ATOM     81  H   GLU A   8      -1.904  37.975   2.713  0.00  0.00      C2   H
ATOM     82  HA  GLU A   8      -3.435  36.105   1.381  0.00  0.00      C2   H
ATOM     83  HB3 GLU A   8      -1.124  35.752   0.162  0.00  0.00      C2   H
ATOM     84  HB2 GLU A   8      -0.353  36.389   1.544  0.00  0.00      C2   H
ATOM     85  HG3 GLU A   8      -1.688  38.623   0.727  0.00  0.00      C2   H
ATOM     86  HG2 GLU A   8      -2.163  37.590  -0.616  0.00  0.00      C2   H
ATOM     87  N   ASP A   9      -1.368  34.795   3.714  0.00  0.00      C2   N
ATOM     88  CA  ASP A   9      -1.153  33.560   4.496  0.00  0.00      C2   C
ATOM     89  C   ASP A   9      -2.315  33.295   5.424  0.00  0.00      C2   C
ATOM     90  O   ASP A   9      -2.672  32.138   5.614  0.00  0.00      C2   O
ATOM     91  CB  ASP A   9       0.218  33.424   5.206  0.00  0.00      C2   C
ATOM     92  CG  ASP A   9       1.408  33.895   4.443  0.00  0.00      C2   C
ATOM     93  OD1 ASP A   9       2.066  34.814   5.042  0.00  0.00      C2   O
ATOM     94  OD2 ASP A   9       1.734  33.378   3.332  0.00  0.00      C2   O
ATOM     95  H   ASP A   9      -0.713  35.561   3.768  0.00  0.00      C2   H
ATOM     96  HA  ASP A   9      -1.123  32.777   3.738  0.00  0.00      C2   H
ATOM     97  HB3 ASP A   9       0.396  32.370   5.418  0.00  0.00      C2   H
ATOM     98  HB2 ASP A   9       0.272  33.876   6.197  0.00  0.00      C2   H
ATOM     99  N   LYS A  10      -2.966  34.343   5.944  0.00  0.00      C2   N
ATOM    100  CA  LYS A  10      -4.166  34.163   6.781  0.00  0.00      C2   C
ATOM    101  C   LYS A  10      -5.306  33.552   5.947  0.00  0.00      C2   C
ATOM    102  O   LYS A  10      -5.770  32.457   6.291  0.00  0.00      C2   O
ATOM    103  CB  LYS A  10      -4.532  35.512   7.333  0.00  0.00      C2   C
ATOM    104  CG  LYS A  10      -5.270  35.538   8.715  0.00  0.00      C2   C
ATOM    105  CD  LYS A  10      -4.606  35.005   9.999  0.00  0.00      C2   C
ATOM    106  CE  LYS A  10      -5.467  35.349  11.259  0.00  0.00      C2   C
ATOM    107  NZ  LYS A  10      -5.323  34.313  12.275  0.00  0.00      C2   N
ATOM    108  H   LYS A  10      -2.571  35.267   5.843  0.00  0.00      C2   H
ATOM    109  HA  LYS A  10      -3.963  33.498   7.621  0.00  0.00      C2   H
ATOM    110  HB3 LYS A  10      -5.178  36.072   6.657  0.00  0.00      C2   H
ATOM    111  HB2 LYS A  10      -3.663  36.153   7.479  0.00  0.00      C2   H
ATOM    112  HG3 LYS A  10      -6.304  35.236   8.548  0.00  0.00      C2   H
ATOM    113  HG2 LYS A  10      -5.314  36.582   9.027  0.00  0.00      C2   H
ATOM    114  HD3 LYS A  10      -3.571  35.339  10.076  0.00  0.00      C2   H
ATOM    115  HD2 LYS A  10      -4.680  33.926   9.862  0.00  0.00      C2   H
ATOM    116  HE3 LYS A  10      -6.513  35.297  10.956  0.00  0.00      C2   H
ATOM    117  HE2 LYS A  10      -5.290  36.349  11.657  0.00  0.00      C2   H
ATOM    118  HZ1 LYS A  10      -4.413  34.510  12.666  0.00  0.00      C2   H
ATOM    119  HZ2 LYS A  10      -5.965  34.487  13.036  0.00  0.00      C2   H
ATOM    120  HZ3 LYS A  10      -5.434  33.347  12.000  0.00  0.00      C2   H
ATOM    121  N   ALA A  11      -5.718  34.204   4.806  0.00  0.00      C2   N
ATOM    122  CA  ALA A  11      -6.625  33.645   3.768  0.00  0.00      C2   C
ATOM    123  C   ALA A  11      -6.410  32.162   3.413  0.00  0.00      C2   C
ATOM    124  O   ALA A  11      -7.405  31.513   3.180  0.00  0.00      C2   O
ATOM    125  CB  ALA A  11      -6.615  34.490   2.431  0.00  0.00      C2   C
ATOM    126  H   ALA A  11      -5.282  35.077   4.547  0.00  0.00      C2   H
ATOM    127  HA  ALA A  11      -7.625  33.655   4.203  0.00  0.00      C2   H
ATOM    128  HB1 ALA A  11      -7.056  33.927   1.608  0.00  0.00      C2   H
ATOM    129  HB2 ALA A  11      -7.236  35.385   2.455  0.00  0.00      C2   H
ATOM    130  HB3 ALA A  11      -5.589  34.799   2.233  0.00  0.00      C2   H
ATOM    131  N   ALA A  12      -5.202  31.694   3.382  0.00  0.00      C2   N
ATOM    132  CA  ALA A  12      -4.890  30.293   3.148  0.00  0.00      C2   C
ATOM    133  C   ALA A  12      -5.324  29.209   4.164  0.00  0.00      C2   C
ATOM    134  O   ALA A  12      -5.506  28.038   3.771  0.00  0.00      C2   O
ATOM    135  CB  ALA A  12      -3.400  30.078   2.723  0.00  0.00      C2   C
ATOM    136  H   ALA A  12      -4.398  32.284   3.542  0.00  0.00      C2   H
ATOM    137  HA  ALA A  12      -5.413  30.170   2.200  0.00  0.00      C2   H
ATOM    138  HB1 ALA A  12      -3.181  30.479   1.733  0.00  0.00      C2   H
ATOM    139  HB2 ALA A  12      -2.733  30.543   3.448  0.00  0.00      C2   H
ATOM    140  HB3 ALA A  12      -3.182  29.011   2.682  0.00  0.00      C2   H
ATOM    141  N   VAL A  13      -5.294  29.637   5.433  0.00  0.00      C2   N
ATOM    142  CA  VAL A  13      -5.582  28.822   6.552  0.00  0.00      C2   C
ATOM    143  C   VAL A  13      -7.055  28.514   6.549  0.00  0.00      C2   C
ATOM    144  O   VAL A  13      -7.416  27.337   6.810  0.00  0.00      C2   O
ATOM    145  CB  VAL A  13      -5.195  29.480   7.916  0.00  0.00      C2   C
ATOM    146  CG1 VAL A  13      -5.809  28.833   9.180  0.00  0.00      C2   C
ATOM    147  CG2 VAL A  13      -3.666  29.816   8.182  0.00  0.00      C2   C
ATOM    148  H   VAL A  13      -5.060  30.602   5.620  0.00  0.00      C2   H
ATOM    149  HA  VAL A  13      -5.048  27.886   6.392  0.00  0.00      C2   H
ATOM    150  HB  VAL A  13      -5.617  30.485   7.889  0.00  0.00      C2   H
ATOM    151 HG11 VAL A  13      -6.800  28.401   9.039  0.00  0.00      C2   H
ATOM    152 HG12 VAL A  13      -5.157  28.070   9.605  0.00  0.00      C2   H
ATOM    153 HG13 VAL A  13      -6.002  29.629   9.899  0.00  0.00      C2   H
ATOM    154 HG21 VAL A  13      -3.172  28.852   8.303  0.00  0.00      C2   H
ATOM    155 HG22 VAL A  13      -3.185  30.342   7.357  0.00  0.00      C2   H
ATOM    156 HG23 VAL A  13      -3.601  30.394   9.103  0.00  0.00      C2   H
ATOM    157  N   GLU A  14      -7.896  29.508   6.239  0.00  0.00      C2   N
ATOM    158  CA  GLU A  14      -9.332  29.381   5.963  0.00  0.00      C2   C
ATOM    159  C   GLU A  14      -9.702  28.601   4.692  0.00  0.00      C2   C
ATOM    160  O   GLU A  14     -10.774  28.071   4.656  0.00  0.00      C2   O
ATOM    161  CB  GLU A  14      -9.895  30.790   5.832  0.00  0.00      C2   C
ATOM    162  CG  GLU A  14      -9.894  31.647   7.177  0.00  0.00      C2   C
ATOM    163  CD  GLU A  14     -10.849  30.978   8.264  0.00  0.00      C2   C
ATOM    164  OE1 GLU A  14     -10.428  31.006   9.438  0.00  0.00      C2   O
ATOM    165  OE2 GLU A  14     -11.953  30.424   7.982  0.00  0.00      C2   O
ATOM    166  H   GLU A  14      -7.426  30.255   5.748  0.00  0.00      C2   H
ATOM    167  HA  GLU A  14      -9.783  28.858   6.806  0.00  0.00      C2   H
ATOM    168  HB3 GLU A  14     -10.925  30.697   5.488  0.00  0.00      C2   H
ATOM    169  HB2 GLU A  14      -9.306  31.319   5.084  0.00  0.00      C2   H
ATOM    170  HG3 GLU A  14     -10.250  32.656   6.971  0.00  0.00      C2   H
ATOM    171  HG2 GLU A  14      -8.926  31.777   7.660  0.00  0.00      C2   H
ATOM    172  N   ARG A  15      -8.768  28.620   3.765  0.00  0.00      C2   N
ATOM    173  CA  ARG A  15      -8.859  27.867   2.592  0.00  0.00      C2   C
ATOM    174  C   ARG A  15      -8.456  26.396   2.945  0.00  0.00      C2   C
ATOM    175  O   ARG A  15      -9.088  25.499   2.437  0.00  0.00      C2   O
ATOM    176  CB  ARG A  15      -8.007  28.472   1.500  0.00  0.00      C2   C
ATOM    177  CG  ARG A  15      -8.328  27.999   0.129  0.00  0.00      C2   C
ATOM    178  CD  ARG A  15      -7.432  28.561  -0.925  0.00  0.00      C2   C
ATOM    179  NE  ARG A  15      -7.771  30.024  -1.233  0.00  0.00      C2   N
ATOM    180  CZ  ARG A  15      -6.865  30.967  -1.694  0.00  0.00      C2   C
ATOM    181  NH1 ARG A  15      -5.595  30.689  -1.831  0.00  0.00      C2   N
ATOM    182  NH2 ARG A  15      -7.252  32.195  -2.029  0.00  0.00      C2   N
ATOM    183  H   ARG A  15      -7.909  29.116   3.954  0.00  0.00      C2   H
ATOM    184  HA  ARG A  15      -9.888  27.864   2.235  0.00  0.00      C2   H
ATOM    185  HB3 ARG A  15      -6.982  28.198   1.750  0.00  0.00      C2   H
ATOM    186  HB2 ARG A  15      -8.054  29.561   1.487  0.00  0.00      C2   H
ATOM    187  HG3 ARG A  15      -9.280  28.454  -0.142  0.00  0.00      C2   H
ATOM    188  HG2 ARG A  15      -8.433  26.921   0.006  0.00  0.00      C2   H
ATOM    189  HD3 ARG A  15      -7.361  28.160  -1.936  0.00  0.00      C2   H
ATOM    190  HD2 ARG A  15      -6.428  28.650  -0.512  0.00  0.00      C2   H
ATOM    191  HE  ARG A  15      -8.730  30.303  -1.083  0.00  0.00      C2   H
ATOM    192 HH12 ARG A  15      -5.200  29.849  -1.435  0.00  0.00      C2   H
ATOM    193 HH11 ARG A  15      -4.924  31.379  -2.140  0.00  0.00      C2   H
ATOM    194 HH22 ARG A  15      -6.690  32.638  -2.741  0.00  0.00      C2   H
ATOM    195 HH21 ARG A  15      -8.234  32.429  -1.991  0.00  0.00      C2   H
ATOM    196  N   SER A  16      -7.449  26.219   3.828  0.00  0.00      C2   N
ATOM    197  CA  SER A  16      -7.052  24.851   4.131  0.00  0.00      C2   C
ATOM    198  C   SER A  16      -8.119  24.125   4.977  0.00  0.00      C2   C
ATOM    199  O   SER A  16      -8.382  22.949   4.777  0.00  0.00      C2   O
ATOM    200  CB  SER A  16      -5.697  24.942   4.895  0.00  0.00      C2   C
ATOM    201  OG  SER A  16      -5.183  23.743   5.371  0.00  0.00      C2   O
ATOM    202  H   SER A  16      -6.710  26.860   4.077  0.00  0.00      C2   H
ATOM    203  HA  SER A  16      -6.954  24.156   3.298  0.00  0.00      C2   H
ATOM    204  HB3 SER A  16      -5.670  25.678   5.698  0.00  0.00      C2   H
ATOM    205  HB2 SER A  16      -5.078  25.401   4.124  0.00  0.00      C2   H
ATOM    206  HG  SER A  16      -5.209  23.738   6.331  0.00  0.00      C2   H
ATOM    207  N   LYS A  17      -8.821  24.867   5.899  0.00  0.00      C2   N
ATOM    208  CA  LYS A  17     -10.021  24.445   6.572  0.00  0.00      C2   C
ATOM    209  C   LYS A  17     -11.201  24.078   5.594  0.00  0.00      C2   C
ATOM    210  O   LYS A  17     -11.686  22.917   5.658  0.00  0.00      C2   O
ATOM    211  CB  LYS A  17     -10.370  25.614   7.517  0.00  0.00      C2   C
ATOM    212  CG  LYS A  17      -9.447  25.794   8.738  0.00  0.00      C2   C
ATOM    213  CD  LYS A  17      -9.583  27.134   9.433  0.00  0.00      C2   C
ATOM    214  CE  LYS A  17     -11.021  27.511   9.916  0.00  0.00      C2   C
ATOM    215  NZ  LYS A  17     -11.082  28.727  10.715  0.00  0.00      C2   N
ATOM    216  H   LYS A  17      -8.486  25.818   5.956  0.00  0.00      C2   H
ATOM    217  HA  LYS A  17      -9.674  23.653   7.235  0.00  0.00      C2   H
ATOM    218  HB3 LYS A  17     -11.339  25.380   7.960  0.00  0.00      C2   H
ATOM    219  HB2 LYS A  17     -10.495  26.598   7.067  0.00  0.00      C2   H
ATOM    220  HG3 LYS A  17      -8.406  25.566   8.510  0.00  0.00      C2   H
ATOM    221  HG2 LYS A  17      -9.579  24.979   9.449  0.00  0.00      C2   H
ATOM    222  HD3 LYS A  17      -9.249  27.898   8.731  0.00  0.00      C2   H
ATOM    223  HD2 LYS A  17      -8.994  27.116  10.351  0.00  0.00      C2   H
ATOM    224  HE3 LYS A  17     -11.406  26.682  10.509  0.00  0.00      C2   H
ATOM    225  HE2 LYS A  17     -11.638  27.368   9.030  0.00  0.00      C2   H
ATOM    226  HZ1 LYS A  17     -10.935  29.625  10.278  0.00  0.00      C2   H
ATOM    227  HZ2 LYS A  17     -12.003  28.829  11.118  0.00  0.00      C2   H
ATOM    228  HZ3 LYS A  17     -10.383  28.618  11.436  0.00  0.00      C2   H
ATOM    229  N   MET A  18     -11.484  24.946   4.562  0.00  0.00      C2   N
ATOM    230  CA  MET A  18     -12.413  24.632   3.507  0.00  0.00      C2   C
ATOM    231  C   MET A  18     -12.084  23.310   2.788  0.00  0.00      C2   C
ATOM    232  O   MET A  18     -12.909  22.434   2.554  0.00  0.00      C2   O
ATOM    233  CB  MET A  18     -12.481  25.886   2.526  0.00  0.00      C2   C
ATOM    234  CG  MET A  18     -13.740  25.744   1.698  0.00  0.00      C2   C
ATOM    235  SD  MET A  18     -14.069  27.158   0.629  0.00  0.00      C2   S
ATOM    236  CE  MET A  18     -12.626  27.118  -0.443  0.00  0.00      C2   C
ATOM    237  H   MET A  18     -11.065  25.863   4.619  0.00  0.00      C2   H
ATOM    238  HA  MET A  18     -13.413  24.621   3.941  0.00  0.00      C2   H
ATOM    239  HB3 MET A  18     -11.650  25.815   1.823  0.00  0.00      C2   H
ATOM    240  HB2 MET A  18     -12.453  26.804   3.112  0.00  0.00      C2   H
ATOM    241  HG3 MET A  18     -14.692  25.727   2.228  0.00  0.00      C2   H
ATOM    242  HG2 MET A  18     -13.695  24.852   1.074  0.00  0.00      C2   H
ATOM    243  HE1 MET A  18     -12.802  27.762  -1.304  0.00  0.00      C2   H
ATOM    244  HE2 MET A  18     -11.772  27.495   0.120  0.00  0.00      C2   H
ATOM    245  HE3 MET A  18     -12.423  26.131  -0.858  0.00  0.00      C2   H
ATOM    246  N   ILE A  19     -10.812  23.103   2.460  0.00  0.00      C2   N
ATOM    247  CA  ILE A  19     -10.327  21.916   1.784  0.00  0.00      C2   C
ATOM    248  C   ILE A  19     -10.475  20.589   2.668  0.00  0.00      C2   C
ATOM    249  O   ILE A  19     -10.561  19.486   2.155  0.00  0.00      C2   O
ATOM    250  CB  ILE A  19      -8.871  22.151   1.198  0.00  0.00      C2   C
ATOM    251  CG1 ILE A  19      -8.860  23.290   0.159  0.00  0.00      C2   C
ATOM    252  CG2 ILE A  19      -8.345  20.794   0.576  0.00  0.00      C2   C
ATOM    253  CD1 ILE A  19      -7.474  23.886  -0.026  0.00  0.00      C2   C
ATOM    254  H   ILE A  19     -10.186  23.840   2.752  0.00  0.00      C2   H
ATOM    255  HA  ILE A  19     -11.028  21.819   0.955  0.00  0.00      C2   H
ATOM    256  HB  ILE A  19      -8.194  22.480   1.987  0.00  0.00      C2   H
ATOM    257 HG13 ILE A  19      -9.523  24.148   0.276  0.00  0.00      C2   H
ATOM    258 HG12 ILE A  19      -9.216  22.815  -0.756  0.00  0.00      C2   H
ATOM    259 HG21 ILE A  19      -7.574  20.893  -0.188  0.00  0.00      C2   H
ATOM    260 HG22 ILE A  19      -8.038  20.047   1.308  0.00  0.00      C2   H
ATOM    261 HG23 ILE A  19      -9.117  20.315  -0.027  0.00  0.00      C2   H
ATOM    262 HD11 ILE A  19      -7.257  24.372   0.925  0.00  0.00      C2   H
ATOM    263 HD12 ILE A  19      -6.701  23.124  -0.123  0.00  0.00      C2   H
ATOM    264 HD13 ILE A  19      -7.350  24.669  -0.774  0.00  0.00      C2   H
ATOM    265  N   ASP A  20     -10.644  20.738   4.024  0.00  0.00      C2   N
ATOM    266  CA  ASP A  20     -10.904  19.718   5.032  0.00  0.00      C2   C
ATOM    267  C   ASP A  20     -12.448  19.473   4.970  0.00  0.00      C2   C
ATOM    268  O   ASP A  20     -12.820  18.320   5.103  0.00  0.00      C2   O
ATOM    269  CB  ASP A  20     -10.519  19.954   6.506  0.00  0.00      C2   C
ATOM    270  CG  ASP A  20      -9.110  20.320   6.797  0.00  0.00      C2   C
ATOM    271  OD1 ASP A  20      -8.833  20.936   7.886  0.00  0.00      C2   O
ATOM    272  OD2 ASP A  20      -8.243  19.779   6.077  0.00  0.00      C2   O
ATOM    273  H   ASP A  20     -10.630  21.684   4.377  0.00  0.00      C2   H
ATOM    274  HA  ASP A  20     -10.517  18.793   4.605  0.00  0.00      C2   H
ATOM    275  HB3 ASP A  20     -10.702  19.140   7.208  0.00  0.00      C2   H
ATOM    276  HB2 ASP A  20     -11.175  20.771   6.807  0.00  0.00      C2   H
ATOM    277  N   ARG A  21     -13.323  20.542   4.947  0.00  0.00      C2   N
ATOM    278  CA  ARG A  21     -14.733  20.391   4.883  0.00  0.00      C2   C
ATOM    279  C   ARG A  21     -15.234  19.515   3.722  0.00  0.00      C2   C
ATOM    280  O   ARG A  21     -15.911  18.511   3.886  0.00  0.00      C2   O
ATOM    281  CB  ARG A  21     -15.376  21.769   4.990  0.00  0.00      C2   C
ATOM    282  CG  ARG A  21     -15.036  22.668   6.131  0.00  0.00      C2   C
ATOM    283  CD  ARG A  21     -15.501  22.156   7.453  0.00  0.00      C2   C
ATOM    284  NE  ARG A  21     -14.706  21.034   7.949  0.00  0.00      C2   N
ATOM    285  CZ  ARG A  21     -13.495  21.023   8.572  0.00  0.00      C2   C
ATOM    286  NH1 ARG A  21     -12.774  22.132   8.757  0.00  0.00      C2   N
ATOM    287  NH2 ARG A  21     -13.019  19.819   8.894  0.00  0.00      C2   N
ATOM    288  H   ARG A  21     -12.998  21.498   4.980  0.00  0.00      C2   H
ATOM    289  HA  ARG A  21     -14.950  19.834   5.794  0.00  0.00      C2   H
ATOM    290  HB3 ARG A  21     -16.457  21.633   4.993  0.00  0.00      C2   H
ATOM    291  HB2 ARG A  21     -15.063  22.289   4.084  0.00  0.00      C2   H
ATOM    292  HG3 ARG A  21     -15.405  23.684   5.995  0.00  0.00      C2   H
ATOM    293  HG2 ARG A  21     -13.959  22.835   6.131  0.00  0.00      C2   H
ATOM    294  HD3 ARG A  21     -16.411  21.599   7.229  0.00  0.00      C2   H
ATOM    295  HD2 ARG A  21     -15.773  22.863   8.236  0.00  0.00      C2   H
ATOM    296  HE  ARG A  21     -15.205  20.167   7.813  0.00  0.00      C2   H
ATOM    297 HH12 ARG A  21     -11.824  22.106   9.099  0.00  0.00      C2   H
ATOM    298 HH11 ARG A  21     -13.207  23.032   8.606  0.00  0.00      C2   H
ATOM    299 HH22 ARG A  21     -12.058  19.758   9.196  0.00  0.00      C2   H
ATOM    300 HH21 ARG A  21     -13.485  18.928   8.801  0.00  0.00      C2   H
ATOM    301  N   ASN A  22     -14.734  19.889   2.562  0.00  0.00      C2   N
ATOM    302  CA  ASN A  22     -14.725  19.105   1.350  0.00  0.00      C2   C
ATOM    303  C   ASN A  22     -14.079  17.766   1.465  0.00  0.00      C2   C
ATOM    304  O   ASN A  22     -14.603  16.792   0.842  0.00  0.00      C2   O
ATOM    305  CB  ASN A  22     -14.009  19.945   0.208  0.00  0.00      C2   C
ATOM    306  CG  ASN A  22     -14.591  21.333  -0.077  0.00  0.00      C2   C
ATOM    307  OD1 ASN A  22     -15.609  21.715   0.451  0.00  0.00      C2   O
ATOM    308  ND2 ASN A  22     -14.006  22.180  -0.873  0.00  0.00      C2   N
ATOM    309  H   ASN A  22     -14.330  20.814   2.521  0.00  0.00      C2   H
ATOM    310  HA  ASN A  22     -15.739  18.907   1.002  0.00  0.00      C2   H
ATOM    311  HB3 ASN A  22     -14.028  19.316  -0.682  0.00  0.00      C2   H
ATOM    312  HB2 ASN A  22     -12.963  20.154   0.433  0.00  0.00      C2   H
ATOM    313 HD22 ASN A  22     -14.312  23.140  -0.810  0.00  0.00      C2   H
ATOM    314 HD21 ASN A  22     -13.164  22.024  -1.408  0.00  0.00      C2   H
ATOM    315  N   LEU A  23     -13.003  17.538   2.234  0.00  0.00      C2   N
ATOM    316  CA  LEU A  23     -12.367  16.250   2.412  0.00  0.00      C2   C
ATOM    317  C   LEU A  23     -13.302  15.214   3.081  0.00  0.00      C2   C
ATOM    318  O   LEU A  23     -13.161  14.008   2.778  0.00  0.00      C2   O
ATOM    319  CB  LEU A  23     -10.878  16.394   2.954  0.00  0.00      C2   C
ATOM    320  CG  LEU A  23     -10.068  15.019   2.920  0.00  0.00      C2   C
ATOM    321  CD1 LEU A  23     -10.010  14.363   1.526  0.00  0.00      C2   C
ATOM    322  CD2 LEU A  23      -8.618  15.178   3.470  0.00  0.00      C2   C
ATOM    323  H   LEU A  23     -12.551  18.343   2.644  0.00  0.00      C2   H
ATOM    324  HA  LEU A  23     -12.293  15.860   1.397  0.00  0.00      C2   H
ATOM    325  HB3 LEU A  23     -10.934  16.671   4.006  0.00  0.00      C2   H
ATOM    326  HB2 LEU A  23     -10.386  17.187   2.390  0.00  0.00      C2   H
ATOM    327  HG  LEU A  23     -10.588  14.341   3.597  0.00  0.00      C2   H
ATOM    328 HD11 LEU A  23      -8.995  14.101   1.230  0.00  0.00      C2   H
ATOM    329 HD12 LEU A  23     -10.643  13.476   1.539  0.00  0.00      C2   H
ATOM    330 HD13 LEU A  23     -10.448  14.994   0.753  0.00  0.00      C2   H
ATOM    331 HD21 LEU A  23      -8.455  14.649   4.409  0.00  0.00      C2   H
ATOM    332 HD22 LEU A  23      -7.807  14.872   2.809  0.00  0.00      C2   H
ATOM    333 HD23 LEU A  23      -8.425  16.218   3.731  0.00  0.00      C2   H
ATOM    334  N   ARG A  24     -14.202  15.678   3.990  0.00  0.00      C2   N
ATOM    335  CA  ARG A  24     -15.218  14.844   4.599  0.00  0.00      C2   C
ATOM    336  C   ARG A  24     -16.185  14.237   3.574  0.00  0.00      C2   C
ATOM    337  O   ARG A  24     -16.460  13.034   3.626  0.00  0.00      C2   O
ATOM    338  CB  ARG A  24     -15.995  15.611   5.712  0.00  0.00      C2   C
ATOM    339  CG  ARG A  24     -16.934  14.626   6.522  0.00  0.00      C2   C
ATOM    340  CD  ARG A  24     -18.368  15.012   6.614  0.00  0.00      C2   C
ATOM    341  NE  ARG A  24     -19.077  14.842   5.329  0.00  0.00      C2   N
ATOM    342  CZ  ARG A  24     -19.584  13.662   4.968  0.00  0.00      C2   C
ATOM    343  NH1 ARG A  24     -19.376  12.602   5.712  0.00  0.00      C2   N
ATOM    344  NH2 ARG A  24     -20.181  13.543   3.783  0.00  0.00      C2   N
ATOM    345  H   ARG A  24     -14.276  16.678   4.105  0.00  0.00      C2   H
ATOM    346  HA  ARG A  24     -14.750  14.062   5.198  0.00  0.00      C2   H
ATOM    347  HB3 ARG A  24     -16.606  16.346   5.188  0.00  0.00      C2   H
ATOM    348  HB2 ARG A  24     -15.251  15.998   6.408  0.00  0.00      C2   H
ATOM    349  HG3 ARG A  24     -16.643  14.373   7.541  0.00  0.00      C2   H
ATOM    350  HG2 ARG A  24     -16.876  13.616   6.117  0.00  0.00      C2   H
ATOM    351  HD3 ARG A  24     -18.445  16.083   6.803  0.00  0.00      C2   H
ATOM    352  HD2 ARG A  24     -18.796  14.526   7.491  0.00  0.00      C2   H
ATOM    353  HE  ARG A  24     -19.216  15.653   4.743  0.00  0.00      C2   H
ATOM    354 HH12 ARG A  24     -19.719  11.681   5.481  0.00  0.00      C2   H
ATOM    355 HH11 ARG A  24     -18.857  12.706   6.572  0.00  0.00      C2   H
ATOM    356 HH22 ARG A  24     -20.623  12.674   3.517  0.00  0.00      C2   H
ATOM    357 HH21 ARG A  24     -20.389  14.339   3.198  0.00  0.00      C2   H
ATOM    358  N   GLU A  25     -16.620  15.051   2.578  0.00  0.00      C2   N
ATOM    359  CA  GLU A  25     -17.392  14.622   1.378  0.00  0.00      C2   C
ATOM    360  C   GLU A  25     -16.580  13.737   0.355  0.00  0.00      C2   C
ATOM    361  O   GLU A  25     -17.188  12.800  -0.138  0.00  0.00      C2   O
ATOM    362  CB  GLU A  25     -18.037  15.861   0.639  0.00  0.00      C2   C
ATOM    363  CG  GLU A  25     -18.451  16.983   1.631  0.00  0.00      C2   C
ATOM    364  CD  GLU A  25     -19.543  16.528   2.571  0.00  0.00      C2   C
ATOM    365  OE1 GLU A  25     -19.599  16.854   3.785  0.00  0.00      C2   O
ATOM    366  OE2 GLU A  25     -20.399  15.719   2.151  0.00  0.00      C2   O
ATOM    367  H   GLU A  25     -16.486  16.050   2.524  0.00  0.00      C2   H
ATOM    368  HA  GLU A  25     -18.160  13.910   1.678  0.00  0.00      C2   H
ATOM    369  HB3 GLU A  25     -18.902  15.478   0.098  0.00  0.00      C2   H
ATOM    370  HB2 GLU A  25     -17.363  16.208  -0.144  0.00  0.00      C2   H
ATOM    371  HG3 GLU A  25     -18.779  17.969   1.304  0.00  0.00      C2   H
ATOM    372  HG2 GLU A  25     -17.570  17.253   2.213  0.00  0.00      C2   H
ATOM    373  N   ASP A  26     -15.272  14.009   0.149  0.00  0.00      C2   N
ATOM    374  CA  ASP A  26     -14.350  13.226  -0.733  0.00  0.00      C2   C
ATOM    375  C   ASP A  26     -14.092  11.797  -0.183  0.00  0.00      C2   C
ATOM    376  O   ASP A  26     -14.029  10.882  -0.966  0.00  0.00      C2   O
ATOM    377  CB  ASP A  26     -12.935  13.872  -0.892  0.00  0.00      C2   C
ATOM    378  CG  ASP A  26     -12.985  15.298  -1.463  0.00  0.00      C2   C
ATOM    379  OD1 ASP A  26     -14.054  15.613  -2.028  0.00  0.00      C2   O
ATOM    380  OD2 ASP A  26     -11.972  16.079  -1.411  0.00  0.00      C2   O
ATOM    381  H   ASP A  26     -14.900  14.934   0.316  0.00  0.00      C2   H
ATOM    382  HA  ASP A  26     -14.839  13.268  -1.707  0.00  0.00      C2   H
ATOM    383  HB3 ASP A  26     -12.205  13.307  -1.471  0.00  0.00      C2   H
ATOM    384  HB2 ASP A  26     -12.435  13.955   0.073  0.00  0.00      C2   H
ATOM    385  N   GLY A  27     -14.199  11.581   1.130  0.00  0.00      C2   N
ATOM    386  CA  GLY A  27     -13.981  10.238   1.654  0.00  0.00      C2   C
ATOM    387  C   GLY A  27     -15.231   9.390   1.331  0.00  0.00      C2   C
ATOM    388  O   GLY A  27     -15.054   8.176   1.093  0.00  0.00      C2   O
ATOM    389  H   GLY A  27     -14.424  12.348   1.748  0.00  0.00      C2   H
ATOM    390  HA3 GLY A  27     -13.948  10.290   2.742  0.00  0.00      C2   H
ATOM    391  HA2 GLY A  27     -13.034   9.741   1.443  0.00  0.00      C2   H
ATOM    392  N   GLU A  28     -16.413   9.953   1.273  0.00  0.00      C2   N
ATOM    393  CA  GLU A  28     -17.752   9.412   1.052  0.00  0.00      C2   C
ATOM    394  C   GLU A  28     -17.955   9.146  -0.477  0.00  0.00      C2   C
ATOM    395  O   GLU A  28     -18.341   8.049  -0.845  0.00  0.00      C2   O
ATOM    396  CB  GLU A  28     -18.916  10.330   1.577  0.00  0.00      C2   C
ATOM    397  CG  GLU A  28     -20.366   9.658   1.556  0.00  0.00      C2   C
ATOM    398  CD  GLU A  28     -21.505  10.580   1.603  0.00  0.00      C2   C
ATOM    399  OE1 GLU A  28     -22.551  10.338   1.014  0.00  0.00      C2   O
ATOM    400  OE2 GLU A  28     -21.395  11.632   2.248  0.00  0.00      C2   O
ATOM    401  H   GLU A  28     -16.480  10.961   1.277  0.00  0.00      C2   H
ATOM    402  HA  GLU A  28     -17.777   8.525   1.686  0.00  0.00      C2   H
ATOM    403  HB3 GLU A  28     -18.919  11.215   0.941  0.00  0.00      C2   H
ATOM    404  HB2 GLU A  28     -18.848  10.778   2.569  0.00  0.00      C2   H
ATOM    405  HG3 GLU A  28     -20.536   9.111   2.484  0.00  0.00      C2   H
ATOM    406  HG2 GLU A  28     -20.554   8.882   0.813  0.00  0.00      C2   H
ATOM    407  N   LYS A  29     -17.465  10.064  -1.339  0.00  0.00      C2   N
ATOM    408  CA  LYS A  29     -17.318   9.830  -2.772  0.00  0.00      C2   C
ATOM    409  C   LYS A  29     -16.298   8.664  -2.963  0.00  0.00      C2   C
ATOM    410  O   LYS A  29     -16.679   7.704  -3.560  0.00  0.00      C2   O
ATOM    411  CB  LYS A  29     -16.879  11.133  -3.514  0.00  0.00      C2   C
ATOM    412  CG  LYS A  29     -16.592  10.929  -5.026  0.00  0.00      C2   C
ATOM    413  CD  LYS A  29     -15.872  12.139  -5.664  0.00  0.00      C2   C
ATOM    414  CE  LYS A  29     -15.770  11.977  -7.156  0.00  0.00      C2   C
ATOM    415  NZ  LYS A  29     -14.969  10.837  -7.637  0.00  0.00      C2   N
ATOM    416  H   LYS A  29     -17.357  11.009  -0.997  0.00  0.00      C2   H
ATOM    417  HA  LYS A  29     -18.317   9.604  -3.144  0.00  0.00      C2   H
ATOM    418  HB3 LYS A  29     -15.981  11.503  -3.020  0.00  0.00      C2   H
ATOM    419  HB2 LYS A  29     -17.556  11.959  -3.298  0.00  0.00      C2   H
ATOM    420  HG3 LYS A  29     -17.574  10.695  -5.437  0.00  0.00      C2   H
ATOM    421  HG2 LYS A  29     -15.935  10.059  -5.055  0.00  0.00      C2   H
ATOM    422  HD3 LYS A  29     -14.923  12.345  -5.170  0.00  0.00      C2   H
ATOM    423  HD2 LYS A  29     -16.406  13.066  -5.454  0.00  0.00      C2   H
ATOM    424  HE3 LYS A  29     -15.375  12.925  -7.521  0.00  0.00      C2   H
ATOM    425  HE2 LYS A  29     -16.772  11.907  -7.578  0.00  0.00      C2   H
ATOM    426  HZ1 LYS A  29     -13.987  10.993  -7.458  0.00  0.00      C2   H
ATOM    427  HZ2 LYS A  29     -15.201   9.914  -7.300  0.00  0.00      C2   H
ATOM    428  HZ3 LYS A  29     -14.970  10.691  -8.637  0.00  0.00      C2   H
ATOM    429  N   ALA A  30     -15.088   8.626  -2.302  0.00  0.00      C2   N
ATOM    430  CA  ALA A  30     -14.078   7.581  -2.408  0.00  0.00      C2   C
ATOM    431  C   ALA A  30     -14.485   6.146  -2.068  0.00  0.00      C2   C
ATOM    432  O   ALA A  30     -13.994   5.149  -2.639  0.00  0.00      C2   O
ATOM    433  CB  ALA A  30     -12.826   8.091  -1.681  0.00  0.00      C2   C
ATOM    434  H   ALA A  30     -14.802   9.339  -1.646  0.00  0.00      C2   H
ATOM    435  HA  ALA A  30     -13.684   7.810  -3.398  0.00  0.00      C2   H
ATOM    436  HB1 ALA A  30     -12.848   8.195  -0.596  0.00  0.00      C2   H
ATOM    437  HB2 ALA A  30     -12.061   7.322  -1.782  0.00  0.00      C2   H
ATOM    438  HB3 ALA A  30     -12.367   9.050  -1.919  0.00  0.00      C2   H
ATOM    439  N   ALA A  31     -15.349   6.146  -1.021  0.00  0.00      C2   N
ATOM    440  CA  ALA A  31     -16.150   5.051  -0.490  0.00  0.00      C2   C
ATOM    441  C   ALA A  31     -17.197   4.425  -1.415  0.00  0.00      C2   C
ATOM    442  O   ALA A  31     -17.306   3.171  -1.466  0.00  0.00      C2   O
ATOM    443  CB  ALA A  31     -16.733   5.535   0.879  0.00  0.00      C2   C
ATOM    444  H   ALA A  31     -15.525   7.078  -0.674  0.00  0.00      C2   H
ATOM    445  HA  ALA A  31     -15.442   4.268  -0.217  0.00  0.00      C2   H
ATOM    446  HB1 ALA A  31     -15.971   5.729   1.634  0.00  0.00      C2   H
ATOM    447  HB2 ALA A  31     -17.483   6.305   0.693  0.00  0.00      C2   H
ATOM    448  HB3 ALA A  31     -17.166   4.676   1.391  0.00  0.00      C2   H
ATOM    449  N   ARG A  32     -18.017   5.357  -1.929  0.00  0.00      C2   N
ATOM    450  CA  ARG A  32     -19.182   4.965  -2.748  0.00  0.00      C2   C
ATOM    451  C   ARG A  32     -18.664   4.347  -4.109  0.00  0.00      C2   C
ATOM    452  O   ARG A  32     -19.357   3.550  -4.721  0.00  0.00      C2   O
ATOM    453  CB  ARG A  32     -20.146   6.160  -2.967  0.00  0.00      C2   C
ATOM    454  CG  ARG A  32     -21.410   5.795  -3.767  0.00  0.00      C2   C
ATOM    455  CD  ARG A  32     -22.596   6.829  -3.840  0.00  0.00      C2   C
ATOM    456  NE  ARG A  32     -23.014   7.261  -2.494  0.00  0.00      C2   N
ATOM    457  CZ  ARG A  32     -22.534   8.283  -1.767  0.00  0.00      C2   C
ATOM    458  NH1 ARG A  32     -21.653   9.147  -2.231  0.00  0.00      C2   N
ATOM    459  NH2 ARG A  32     -22.930   8.338  -0.503  0.00  0.00      C2   N
ATOM    460  H   ARG A  32     -17.884   6.348  -1.780  0.00  0.00      C2   H
ATOM    461  HA  ARG A  32     -19.731   4.214  -2.181  0.00  0.00      C2   H
ATOM    462  HB3 ARG A  32     -19.719   6.958  -3.574  0.00  0.00      C2   H
ATOM    463  HB2 ARG A  32     -20.481   6.531  -1.998  0.00  0.00      C2   H
ATOM    464  HG3 ARG A  32     -21.754   4.820  -3.419  0.00  0.00      C2   H
ATOM    465  HG2 ARG A  32     -20.966   5.539  -4.729  0.00  0.00      C2   H
ATOM    466  HD3 ARG A  32     -23.417   6.388  -4.407  0.00  0.00      C2   H
ATOM    467  HD2 ARG A  32     -22.240   7.707  -4.379  0.00  0.00      C2   H
ATOM    468  HE  ARG A  32     -23.789   6.731  -2.123  0.00  0.00      C2   H
ATOM    469 HH12 ARG A  32     -21.402  10.024  -1.798  0.00  0.00      C2   H
ATOM    470 HH11 ARG A  32     -21.424   8.993  -3.203  0.00  0.00      C2   H
ATOM    471 HH22 ARG A  32     -22.740   9.137   0.084  0.00  0.00      C2   H
ATOM    472 HH21 ARG A  32     -23.580   7.651  -0.150  0.00  0.00      C2   H
ATOM    473  N   GLU A  33     -17.479   4.731  -4.531  0.00  0.00      C2   N
ATOM    474  CA  GLU A  33     -16.790   4.343  -5.748  0.00  0.00      C2   C
ATOM    475  C   GLU A  33     -16.149   2.960  -5.635  0.00  0.00      C2   C
ATOM    476  O   GLU A  33     -15.097   2.983  -5.040  0.00  0.00      C2   O
ATOM    477  CB  GLU A  33     -15.894   5.461  -6.227  0.00  0.00      C2   C
ATOM    478  CG  GLU A  33     -16.768   6.560  -6.845  0.00  0.00      C2   C
ATOM    479  CD  GLU A  33     -16.125   7.882  -7.109  0.00  0.00      C2   C
ATOM    480  OE1 GLU A  33     -16.799   8.653  -7.822  0.00  0.00      C2   O
ATOM    481  OE2 GLU A  33     -14.918   8.112  -6.739  0.00  0.00      C2   O
ATOM    482  H   GLU A  33     -17.042   5.334  -3.848  0.00  0.00      C2   H
ATOM    483  HA  GLU A  33     -17.518   4.188  -6.544  0.00  0.00      C2   H
ATOM    484  HB3 GLU A  33     -15.193   5.055  -6.956  0.00  0.00      C2   H
ATOM    485  HB2 GLU A  33     -15.441   5.883  -5.329  0.00  0.00      C2   H
ATOM    486  HG3 GLU A  33     -17.581   6.703  -6.132  0.00  0.00      C2   H
ATOM    487  HG2 GLU A  33     -17.205   6.153  -7.757  0.00  0.00      C2   H
ATOM    488  N   VAL A  34     -16.718   1.953  -6.331  0.00  0.00      C2   N
ATOM    489  CA  VAL A  34     -15.982   0.672  -6.658  0.00  0.00      C2   C
ATOM    490  C   VAL A  34     -15.297   0.939  -7.997  0.00  0.00      C2   C
ATOM    491  O   VAL A  34     -16.025   1.277  -8.926  0.00  0.00      C2   O
ATOM    492  CB  VAL A  34     -16.975  -0.496  -6.985  0.00  0.00      C2   C
ATOM    493  CG1 VAL A  34     -16.332  -1.875  -7.447  0.00  0.00      C2   C
ATOM    494  CG2 VAL A  34     -17.899  -0.813  -5.807  0.00  0.00      C2   C
ATOM    495  H   VAL A  34     -17.407   2.320  -6.971  0.00  0.00      C2   H
ATOM    496  HA  VAL A  34     -15.312   0.372  -5.852  0.00  0.00      C2   H
ATOM    497  HB  VAL A  34     -17.725  -0.211  -7.722  0.00  0.00      C2   H
ATOM    498 HG11 VAL A  34     -17.151  -2.570  -7.628  0.00  0.00      C2   H
ATOM    499 HG12 VAL A  34     -15.927  -1.765  -8.453  0.00  0.00      C2   H
ATOM    500 HG13 VAL A  34     -15.522  -2.225  -6.807  0.00  0.00      C2   H
ATOM    501 HG21 VAL A  34     -18.540  -1.647  -6.093  0.00  0.00      C2   H
ATOM    502 HG22 VAL A  34     -17.286  -1.065  -4.941  0.00  0.00      C2   H
ATOM    503 HG23 VAL A  34     -18.460   0.065  -5.489  0.00  0.00      C2   H
ATOM    504  N   LYS A  35     -14.038   0.659  -8.126  0.00  0.00      C2   N
ATOM    505  CA  LYS A  35     -13.296   0.829  -9.357  0.00  0.00      C2   C
ATOM    506  C   LYS A  35     -12.894  -0.505  -9.933  0.00  0.00      C2   C
ATOM    507  O   LYS A  35     -12.447  -1.386  -9.158  0.00  0.00      C2   O
ATOM    508  CB  LYS A  35     -12.091   1.754  -9.119  0.00  0.00      C2   C
ATOM    509  CG  LYS A  35     -12.418   3.253  -9.069  0.00  0.00      C2   C
ATOM    510  CD  LYS A  35     -11.185   4.181  -8.977  0.00  0.00      C2   C
ATOM    511  CE  LYS A  35     -11.830   5.568  -8.736  0.00  0.00      C2   C
ATOM    512  NZ  LYS A  35     -10.763   6.577  -8.649  0.00  0.00      C2   N
ATOM    513  H   LYS A  35     -13.621   0.109  -7.389  0.00  0.00      C2   H
ATOM    514  HA  LYS A  35     -13.939   1.320 -10.087  0.00  0.00      C2   H
ATOM    515  HB3 LYS A  35     -11.465   1.636 -10.004  0.00  0.00      C2   H
ATOM    516  HB2 LYS A  35     -11.498   1.399  -8.276  0.00  0.00      C2   H
ATOM    517  HG3 LYS A  35     -13.176   3.586  -8.360  0.00  0.00      C2   H
ATOM    518  HG2 LYS A  35     -12.999   3.495  -9.959  0.00  0.00      C2   H
ATOM    519  HD3 LYS A  35     -10.635   4.132  -9.916  0.00  0.00      C2   H
ATOM    520  HD2 LYS A  35     -10.483   3.908  -8.188  0.00  0.00      C2   H
ATOM    521  HE3 LYS A  35     -12.559   5.570  -7.925  0.00  0.00      C2   H
ATOM    522  HE2 LYS A  35     -12.500   5.841  -9.551  0.00  0.00      C2   H
ATOM    523  HZ1 LYS A  35     -11.088   7.533  -8.678  0.00  0.00      C2   H
ATOM    524  HZ2 LYS A  35     -10.209   6.355  -7.834  0.00  0.00      C2   H
ATOM    525  HZ3 LYS A  35     -10.075   6.524  -9.386  0.00  0.00      C2   H
ATOM    526  N   LEU A  36     -12.923  -0.610 -11.246  0.00  0.00      C2   N
ATOM    527  CA  LEU A  36     -12.643  -1.831 -12.016  0.00  0.00      C2   C
ATOM    528  C   LEU A  36     -11.872  -1.522 -13.275  0.00  0.00      C2   C
ATOM    529  O   LEU A  36     -11.956  -0.465 -13.830  0.00  0.00      C2   O
ATOM    530  CB  LEU A  36     -13.970  -2.613 -12.354  0.00  0.00      C2   C
ATOM    531  CG  LEU A  36     -14.672  -3.278 -11.196  0.00  0.00      C2   C
ATOM    532  CD1 LEU A  36     -16.158  -3.719 -11.541  0.00  0.00      C2   C
ATOM    533  CD2 LEU A  36     -13.920  -4.483 -10.697  0.00  0.00      C2   C
ATOM    534  H   LEU A  36     -13.218   0.183 -11.798  0.00  0.00      C2   H
ATOM    535  HA  LEU A  36     -12.013  -2.500 -11.430  0.00  0.00      C2   H
ATOM    536  HB3 LEU A  36     -13.612  -3.377 -13.044  0.00  0.00      C2   H
ATOM    537  HB2 LEU A  36     -14.716  -1.874 -12.647  0.00  0.00      C2   H
ATOM    538  HG  LEU A  36     -14.834  -2.639 -10.328  0.00  0.00      C2   H
ATOM    539 HD11 LEU A  36     -16.782  -3.136 -10.863  0.00  0.00      C2   H
ATOM    540 HD12 LEU A  36     -16.488  -3.576 -12.570  0.00  0.00      C2   H
ATOM    541 HD13 LEU A  36     -16.366  -4.754 -11.270  0.00  0.00      C2   H
ATOM    542 HD21 LEU A  36     -14.482  -5.068  -9.968  0.00  0.00      C2   H
ATOM    543 HD22 LEU A  36     -13.625  -5.118 -11.532  0.00  0.00      C2   H
ATOM    544 HD23 LEU A  36     -13.068  -4.206 -10.076  0.00  0.00      C2   H
ATOM    545  N   LEU A  37     -11.046  -2.477 -13.673  0.00  0.00      C2   N
ATOM    546  CA  LEU A  37     -10.372  -2.555 -14.996  0.00  0.00      C2   C
ATOM    547  C   LEU A  37     -11.148  -3.495 -15.922  0.00  0.00      C2   C
ATOM    548  O   LEU A  37     -11.443  -4.556 -15.442  0.00  0.00      C2   O
ATOM    549  CB  LEU A  37      -8.916  -2.828 -14.731  0.00  0.00      C2   C
ATOM    550  CG  LEU A  37      -7.946  -2.741 -15.971  0.00  0.00      C2   C
ATOM    551  CD1 LEU A  37      -8.072  -1.415 -16.764  0.00  0.00      C2   C
ATOM    552  CD2 LEU A  37      -6.556  -3.058 -15.484  0.00  0.00      C2   C
ATOM    553  H   LEU A  37     -11.084  -3.317 -13.114  0.00  0.00      C2   H
ATOM    554  HA  LEU A  37     -10.421  -1.601 -15.520  0.00  0.00      C2   H
ATOM    555  HB3 LEU A  37      -8.708  -3.820 -14.332  0.00  0.00      C2   H
ATOM    556  HB2 LEU A  37      -8.613  -2.026 -14.057  0.00  0.00      C2   H
ATOM    557  HG  LEU A  37      -8.204  -3.431 -16.774  0.00  0.00      C2   H
ATOM    558 HD11 LEU A  37      -8.151  -0.519 -16.148  0.00  0.00      C2   H
ATOM    559 HD12 LEU A  37      -7.196  -1.234 -17.387  0.00  0.00      C2   H
ATOM    560 HD13 LEU A  37      -8.914  -1.403 -17.456  0.00  0.00      C2   H
ATOM    561 HD21 LEU A  37      -5.814  -2.341 -15.835  0.00  0.00      C2   H
ATOM    562 HD22 LEU A  37      -6.563  -3.249 -14.410  0.00  0.00      C2   H
ATOM    563 HD23 LEU A  37      -6.135  -4.001 -15.833  0.00  0.00      C2   H
ATOM    564  N   LEU A  38     -11.482  -3.100 -17.094  0.00  0.00      C2   N
ATOM    565  CA  LEU A  38     -12.005  -3.905 -18.186  0.00  0.00      C2   C
ATOM    566  C   LEU A  38     -10.932  -4.277 -19.203  0.00  0.00      C2   C
ATOM    567  O   LEU A  38     -10.329  -3.352 -19.809  0.00  0.00      C2   O
ATOM    568  CB  LEU A  38     -13.188  -3.122 -18.853  0.00  0.00      C2   C
ATOM    569  CG  LEU A  38     -14.311  -2.610 -17.976  0.00  0.00      C2   C
ATOM    570  CD1 LEU A  38     -15.457  -2.014 -18.908  0.00  0.00      C2   C
ATOM    571  CD2 LEU A  38     -15.045  -3.759 -17.162  0.00  0.00      C2   C
ATOM    572  H   LEU A  38     -11.293  -2.146 -17.368  0.00  0.00      C2   H
ATOM    573  HA  LEU A  38     -12.403  -4.806 -17.719  0.00  0.00      C2   H
ATOM    574  HB3 LEU A  38     -13.727  -3.740 -19.571  0.00  0.00      C2   H
ATOM    575  HB2 LEU A  38     -12.728  -2.296 -19.396  0.00  0.00      C2   H
ATOM    576  HG  LEU A  38     -13.857  -1.752 -17.480  0.00  0.00      C2   H
ATOM    577 HD11 LEU A  38     -16.262  -1.586 -18.311  0.00  0.00      C2   H
ATOM    578 HD12 LEU A  38     -15.032  -1.333 -19.646  0.00  0.00      C2   H
ATOM    579 HD13 LEU A  38     -15.952  -2.759 -19.531  0.00  0.00      C2   H
ATOM    580 HD21 LEU A  38     -14.911  -4.647 -17.779  0.00  0.00      C2   H
ATOM    581 HD22 LEU A  38     -14.620  -3.832 -16.161  0.00  0.00      C2   H
ATOM    582 HD23 LEU A  38     -16.116  -3.594 -17.040  0.00  0.00      C2   H
ATOM    583  N   LEU A  39     -10.512  -5.504 -19.349  0.00  0.00      C2   N
ATOM    584  CA  LEU A  39      -9.529  -6.055 -20.350  0.00  0.00      C2   C
ATOM    585  C   LEU A  39     -10.253  -7.001 -21.293  0.00  0.00      C2   C
ATOM    586  O   LEU A  39     -11.463  -7.267 -21.172  0.00  0.00      C2   O
ATOM    587  CB  LEU A  39      -8.390  -6.859 -19.613  0.00  0.00      C2   C
ATOM    588  CG  LEU A  39      -7.376  -5.956 -18.790  0.00  0.00      C2   C
ATOM    589  CD1 LEU A  39      -6.205  -6.929 -18.311  0.00  0.00      C2   C
ATOM    590  CD2 LEU A  39      -6.855  -4.791 -19.502  0.00  0.00      C2   C
ATOM    591  H   LEU A  39     -11.171  -6.152 -18.942  0.00  0.00      C2   H
ATOM    592  HA  LEU A  39      -9.047  -5.367 -21.045  0.00  0.00      C2   H
ATOM    593  HB3 LEU A  39      -7.910  -7.402 -20.427  0.00  0.00      C2   H
ATOM    594  HB2 LEU A  39      -8.847  -7.683 -19.064  0.00  0.00      C2   H
ATOM    595  HG  LEU A  39      -7.932  -5.689 -17.891  0.00  0.00      C2   H
ATOM    596 HD11 LEU A  39      -5.614  -6.631 -17.445  0.00  0.00      C2   H
ATOM    597 HD12 LEU A  39      -6.613  -7.898 -18.022  0.00  0.00      C2   H
ATOM    598 HD13 LEU A  39      -5.475  -7.166 -19.085  0.00  0.00      C2   H
ATOM    599 HD21 LEU A  39      -5.974  -4.304 -19.084  0.00  0.00      C2   H
ATOM    600 HD22 LEU A  39      -6.584  -5.109 -20.509  0.00  0.00      C2   H
ATOM    601 HD23 LEU A  39      -7.557  -3.961 -19.575  0.00  0.00      C2   H
ATOM    602  N   GLY A  40      -9.504  -7.422 -22.290  0.00  0.00      C2   N
ATOM    603  CA  GLY A  40      -9.912  -8.234 -23.424  0.00  0.00      C2   C
ATOM    604  C   GLY A  40      -8.711  -8.099 -24.403  0.00  0.00      C2   C
ATOM    605  O   GLY A  40      -7.995  -7.116 -24.245  0.00  0.00      C2   O
ATOM    606  H   GLY A  40      -8.605  -7.010 -22.493  0.00  0.00      C2   H
ATOM    607  HA3 GLY A  40     -10.916  -7.997 -23.778  0.00  0.00      C2   H
ATOM    608  HA2 GLY A  40      -9.911  -9.292 -23.162  0.00  0.00      C2   H
ATOM    609  N   ALA A  41      -8.616  -9.001 -25.398  0.00  0.00      C2   N
ATOM    610  CA  ALA A  41      -7.890  -8.880 -26.637  0.00  0.00      C2   C
ATOM    611  C   ALA A  41      -8.766  -8.361 -27.797  0.00  0.00      C2   C
ATOM    612  O   ALA A  41      -9.785  -8.941 -28.089  0.00  0.00      C2   O
ATOM    613  CB  ALA A  41      -7.228 -10.209 -26.981  0.00  0.00      C2   C
ATOM    614  H   ALA A  41      -9.162  -9.843 -25.291  0.00  0.00      C2   H
ATOM    615  HA  ALA A  41      -7.132  -8.113 -26.475  0.00  0.00      C2   H
ATOM    616  HB1 ALA A  41      -6.590 -10.591 -26.184  0.00  0.00      C2   H
ATOM    617  HB2 ALA A  41      -8.014 -10.929 -27.209  0.00  0.00      C2   H
ATOM    618  HB3 ALA A  41      -6.627 -10.168 -27.890  0.00  0.00      C2   H
ATOM    619  N   GLY A  42      -8.364  -7.261 -28.482  0.00  0.00      C2   N
ATOM    620  CA  GLY A  42      -9.061  -6.697 -29.616  0.00  0.00      C2   C
ATOM    621  C   GLY A  42      -8.953  -5.151 -29.352  0.00  0.00      C2   C
ATOM    622  O   GLY A  42      -9.010  -4.712 -28.203  0.00  0.00      C2   O
ATOM    623  H   GLY A  42      -7.698  -6.690 -27.981  0.00  0.00      C2   H
ATOM    624  HA3 GLY A  42     -10.094  -7.034 -29.699  0.00  0.00      C2   H
ATOM    625  HA2 GLY A  42      -8.373  -6.944 -30.424  0.00  0.00      C2   H
ATOM    626  N   GLU A  43      -8.964  -4.427 -30.473  0.00  0.00      C2   N
ATOM    627  CA  GLU A  43      -8.902  -2.961 -30.424  0.00  0.00      C2   C
ATOM    628  C   GLU A  43     -10.206  -2.222 -30.235  0.00  0.00      C2   C
ATOM    629  O   GLU A  43     -10.238  -1.007 -30.120  0.00  0.00      C2   O
ATOM    630  CB  GLU A  43      -8.193  -2.371 -31.702  0.00  0.00      C2   C
ATOM    631  CG  GLU A  43      -6.820  -2.959 -32.276  0.00  0.00      C2   C
ATOM    632  CD  GLU A  43      -5.622  -2.600 -31.489  0.00  0.00      C2   C
ATOM    633  OE1 GLU A  43      -4.638  -3.413 -31.338  0.00  0.00      C2   O
ATOM    634  OE2 GLU A  43      -5.542  -1.516 -30.873  0.00  0.00      C2   O
ATOM    635  H   GLU A  43      -9.013  -4.845 -31.391  0.00  0.00      C2   H
ATOM    636  HA  GLU A  43      -8.304  -2.636 -29.572  0.00  0.00      C2   H
ATOM    637  HB3 GLU A  43      -8.095  -1.306 -31.490  0.00  0.00      C2   H
ATOM    638  HB2 GLU A  43      -8.824  -2.365 -32.591  0.00  0.00      C2   H
ATOM    639  HG3 GLU A  43      -6.518  -2.641 -33.274  0.00  0.00      C2   H
ATOM    640  HG2 GLU A  43      -6.869  -4.046 -32.355  0.00  0.00      C2   H
ATOM    641  N   SER A  44     -11.308  -2.998 -30.125  0.00  0.00      C2   N
ATOM    642  CA  SER A  44     -12.614  -2.518 -29.750  0.00  0.00      C2   C
ATOM    643  C   SER A  44     -12.603  -2.312 -28.200  0.00  0.00      C2   C
ATOM    644  O   SER A  44     -12.118  -3.184 -27.433  0.00  0.00      C2   O
ATOM    645  CB  SER A  44     -13.708  -3.550 -30.149  0.00  0.00      C2   C
ATOM    646  OG  SER A  44     -13.199  -4.889 -29.934  0.00  0.00      C2   O
ATOM    647  H   SER A  44     -11.329  -4.004 -30.215  0.00  0.00      C2   H
ATOM    648  HA  SER A  44     -12.707  -1.629 -30.374  0.00  0.00      C2   H
ATOM    649  HB3 SER A  44     -14.061  -3.442 -31.175  0.00  0.00      C2   H
ATOM    650  HB2 SER A  44     -14.634  -3.399 -29.595  0.00  0.00      C2   H
ATOM    651  HG  SER A  44     -13.606  -5.459 -30.591  0.00  0.00      C2   H
ATOM    652  N   GLY A  45     -13.351  -1.242 -27.768  0.00  0.00      C2   N
ATOM    653  CA  GLY A  45     -13.598  -0.895 -26.354  0.00  0.00      C2   C
ATOM    654  C   GLY A  45     -14.216  -2.081 -25.588  0.00  0.00      C2   C
ATOM    655  O   GLY A  45     -15.273  -2.656 -25.956  0.00  0.00      C2   O
ATOM    656  H   GLY A  45     -13.693  -0.578 -28.447  0.00  0.00      C2   H
ATOM    657  HA3 GLY A  45     -14.295  -0.058 -26.312  0.00  0.00      C2   H
ATOM    658  HA2 GLY A  45     -12.650  -0.733 -25.840  0.00  0.00      C2   H
ATOM    659  N   LYS A  46     -13.616  -2.378 -24.420  0.00  0.00      C2   N
ATOM    660  CA  LYS A  46     -14.062  -3.440 -23.536  0.00  0.00      C2   C
ATOM    661  C   LYS A  46     -15.355  -2.819 -22.694  0.00  0.00      C2   C
ATOM    662  O   LYS A  46     -16.001  -3.612 -22.024  0.00  0.00      C2   O
ATOM    663  CB  LYS A  46     -13.005  -3.939 -22.555  0.00  0.00      C2   C
ATOM    664  CG  LYS A  46     -11.556  -3.909 -23.106  0.00  0.00      C2   C
ATOM    665  CD  LYS A  46     -11.376  -4.853 -24.410  0.00  0.00      C2   C
ATOM    666  CE  LYS A  46     -10.079  -4.709 -25.040  0.00  0.00      C2   C
ATOM    667  NZ  LYS A  46      -9.897  -3.409 -25.720  0.00  0.00      C2   N
ATOM    668  H   LYS A  46     -12.849  -1.852 -24.024  0.00  0.00      C2   H
ATOM    669  HA  LYS A  46     -14.474  -4.313 -24.042  0.00  0.00      C2   H
ATOM    670  HB3 LYS A  46     -13.179  -4.876 -22.026  0.00  0.00      C2   H
ATOM    671  HB2 LYS A  46     -12.936  -3.262 -21.703  0.00  0.00      C2   H
ATOM    672  HG3 LYS A  46     -10.935  -4.244 -22.275  0.00  0.00      C2   H
ATOM    673  HG2 LYS A  46     -11.346  -2.847 -23.233  0.00  0.00      C2   H
ATOM    674  HD3 LYS A  46     -12.227  -5.071 -25.056  0.00  0.00      C2   H
ATOM    675  HD2 LYS A  46     -11.290  -5.874 -24.040  0.00  0.00      C2   H
ATOM    676  HE3 LYS A  46      -9.856  -5.511 -25.744  0.00  0.00      C2   H
ATOM    677  HE2 LYS A  46      -9.316  -4.733 -24.261  0.00  0.00      C2   H
ATOM    678  HZ1 LYS A  46     -10.595  -3.479 -26.447  0.00  0.00      C2   H
ATOM    679  HZ2 LYS A  46     -10.089  -2.610 -25.134  0.00  0.00      C2   H
ATOM    680  HZ3 LYS A  46      -9.001  -3.260 -26.162  0.00  0.00      C2   H
ATOM    681  N   SER A  47     -15.609  -1.518 -22.828  0.00  0.00      C2   N
ATOM    682  CA  SER A  47     -16.767  -0.877 -22.271  0.00  0.00      C2   C
ATOM    683  C   SER A  47     -18.113  -1.553 -22.631  0.00  0.00      C2   C
ATOM    684  O   SER A  47     -19.053  -1.565 -21.843  0.00  0.00      C2   O
ATOM    685  CB  SER A  47     -16.633   0.605 -22.629  0.00  0.00      C2   C
ATOM    686  OG  SER A  47     -16.300   0.678 -23.947  0.00  0.00      C2   O
ATOM    687  H   SER A  47     -14.909  -0.901 -23.214  0.00  0.00      C2   H
ATOM    688  HA  SER A  47     -16.737  -1.067 -21.198  0.00  0.00      C2   H
ATOM    689  HB3 SER A  47     -15.847   1.031 -22.005  0.00  0.00      C2   H
ATOM    690  HB2 SER A  47     -17.567   1.161 -22.551  0.00  0.00      C2   H
ATOM    691  HG  SER A  47     -15.374   0.926 -24.000  0.00  0.00      C2   H
ATOM    692  N   THR A  48     -18.203  -2.102 -23.867  0.00  0.00      C2   N
ATOM    693  CA  THR A  48     -19.223  -2.909 -24.484  0.00  0.00      C2   C
ATOM    694  C   THR A  48     -20.175  -3.742 -23.643  0.00  0.00      C2   C
ATOM    695  O   THR A  48     -21.323  -3.852 -24.081  0.00  0.00      C2   O
ATOM    696  CB  THR A  48     -18.620  -3.764 -25.686  0.00  0.00      C2   C
ATOM    697  OG1 THR A  48     -19.624  -4.215 -26.620  0.00  0.00      C2   O
ATOM    698  CG2 THR A  48     -17.805  -5.069 -25.329  0.00  0.00      C2   C
ATOM    699  H   THR A  48     -17.374  -1.968 -24.428  0.00  0.00      C2   H
ATOM    700  HA  THR A  48     -19.834  -2.128 -24.936  0.00  0.00      C2   H
ATOM    701  HB  THR A  48     -18.016  -3.034 -26.224  0.00  0.00      C2   H
ATOM    702  HG1 THR A  48     -20.027  -3.402 -26.934  0.00  0.00      C2   H
ATOM    703 HG21 THR A  48     -17.344  -5.578 -26.175  0.00  0.00      C2   H
ATOM    704 HG22 THR A  48     -17.156  -4.804 -24.495  0.00  0.00      C2   H
ATOM    705 HG23 THR A  48     -18.436  -5.854 -24.913  0.00  0.00      C2   H
ATOM    706  N   ILE A  49     -19.805  -4.227 -22.516  0.00  0.00      C2   N
ATOM    707  CA  ILE A  49     -20.604  -5.099 -21.674  0.00  0.00      C2   C
ATOM    708  C   ILE A  49     -21.777  -4.415 -20.965  0.00  0.00      C2   C
ATOM    709  O   ILE A  49     -22.628  -5.037 -20.379  0.00  0.00      C2   O
ATOM    710  CB  ILE A  49     -19.594  -5.595 -20.639  0.00  0.00      C2   C
ATOM    711  CG1 ILE A  49     -19.127  -4.619 -19.490  0.00  0.00      C2   C
ATOM    712  CG2 ILE A  49     -18.414  -6.366 -21.250  0.00  0.00      C2   C
ATOM    713  CD1 ILE A  49     -18.129  -5.278 -18.515  0.00  0.00      C2   C
ATOM    714  H   ILE A  49     -18.886  -3.905 -22.246  0.00  0.00      C2   H
ATOM    715  HA  ILE A  49     -21.108  -5.943 -22.145  0.00  0.00      C2   H
ATOM    716  HB  ILE A  49     -20.106  -6.267 -19.949  0.00  0.00      C2   H
ATOM    717 HG13 ILE A  49     -20.014  -4.280 -18.955  0.00  0.00      C2   H
ATOM    718 HG12 ILE A  49     -18.666  -3.751 -19.963  0.00  0.00      C2   H
ATOM    719 HG21 ILE A  49     -18.766  -7.057 -22.016  0.00  0.00      C2   H
ATOM    720 HG22 ILE A  49     -17.644  -5.668 -21.579  0.00  0.00      C2   H
ATOM    721 HG23 ILE A  49     -17.975  -7.030 -20.505  0.00  0.00      C2   H
ATOM    722 HD11 ILE A  49     -17.127  -5.047 -18.876  0.00  0.00      C2   H
ATOM    723 HD12 ILE A  49     -18.247  -4.678 -17.613  0.00  0.00      C2   H
ATOM    724 HD13 ILE A  49     -18.166  -6.359 -18.378  0.00  0.00      C2   H
ATOM    725  N   VAL A  50     -21.761  -3.055 -20.976  0.00  0.00      C2   N
ATOM    726  CA  VAL A  50     -22.729  -2.144 -20.347  0.00  0.00      C2   C
ATOM    727  C   VAL A  50     -24.159  -2.323 -20.985  0.00  0.00      C2   C
ATOM    728  O   VAL A  50     -25.181  -2.219 -20.303  0.00  0.00      C2   O
ATOM    729  CB  VAL A  50     -22.092  -0.687 -20.497  0.00  0.00      C2   C
ATOM    730  CG1 VAL A  50     -21.970  -0.130 -21.883  0.00  0.00      C2   C
ATOM    731  CG2 VAL A  50     -22.895   0.334 -19.603  0.00  0.00      C2   C
ATOM    732  H   VAL A  50     -20.974  -2.598 -21.415  0.00  0.00      C2   H
ATOM    733  HA  VAL A  50     -22.784  -2.326 -19.273  0.00  0.00      C2   H
ATOM    734  HB  VAL A  50     -21.055  -0.775 -20.174  0.00  0.00      C2   H
ATOM    735 HG11 VAL A  50     -22.880   0.304 -22.297  0.00  0.00      C2   H
ATOM    736 HG12 VAL A  50     -21.122   0.552 -21.818  0.00  0.00      C2   H
ATOM    737 HG13 VAL A  50     -21.663  -0.900 -22.591  0.00  0.00      C2   H
ATOM    738 HG21 VAL A  50     -23.915   0.380 -19.983  0.00  0.00      C2   H
ATOM    739 HG22 VAL A  50     -22.820  -0.073 -18.594  0.00  0.00      C2   H
ATOM    740 HG23 VAL A  50     -22.363   1.281 -19.515  0.00  0.00      C2   H
ATOM    741  N   LYS A  51     -24.180  -2.764 -22.238  0.00  0.00      C2   N
ATOM    742  CA  LYS A  51     -25.359  -2.917 -23.091  0.00  0.00      C2   C
ATOM    743  C   LYS A  51     -26.187  -4.085 -22.556  0.00  0.00      C2   C
ATOM    744  O   LYS A  51     -27.427  -4.064 -22.540  0.00  0.00      C2   O
ATOM    745  CB  LYS A  51     -25.028  -2.959 -24.614  0.00  0.00      C2   C
ATOM    746  CG  LYS A  51     -24.109  -1.824 -25.082  0.00  0.00      C2   C
ATOM    747  CD  LYS A  51     -24.646  -0.463 -24.804  0.00  0.00      C2   C
ATOM    748  CE  LYS A  51     -23.712   0.639 -25.288  0.00  0.00      C2   C
ATOM    749  NZ  LYS A  51     -24.173   2.044 -25.171  0.00  0.00      C2   N
ATOM    750  H   LYS A  51     -23.279  -2.902 -22.674  0.00  0.00      C2   H
ATOM    751  HA  LYS A  51     -25.912  -2.006 -22.861  0.00  0.00      C2   H
ATOM    752  HB3 LYS A  51     -25.917  -3.025 -25.241  0.00  0.00      C2   H
ATOM    753  HB2 LYS A  51     -24.651  -3.884 -25.049  0.00  0.00      C2   H
ATOM    754  HG3 LYS A  51     -23.990  -1.890 -26.164  0.00  0.00      C2   H
ATOM    755  HG2 LYS A  51     -23.121  -1.882 -24.624  0.00  0.00      C2   H
ATOM    756  HD3 LYS A  51     -24.799  -0.311 -23.735  0.00  0.00      C2   H
ATOM    757  HD2 LYS A  51     -25.598  -0.520 -25.333  0.00  0.00      C2   H
ATOM    758  HE3 LYS A  51     -23.607   0.489 -26.362  0.00  0.00      C2   H
ATOM    759  HE2 LYS A  51     -22.714   0.474 -24.882  0.00  0.00      C2   H
ATOM    760  HZ1 LYS A  51     -25.007   2.207 -25.717  0.00  0.00      C2   H
ATOM    761  HZ2 LYS A  51     -24.275   2.257 -24.190  0.00  0.00      C2   H
ATOM    762  HZ3 LYS A  51     -23.485   2.632 -25.620  0.00  0.00      C2   H
ATOM    763  N   GLN A  52     -25.556  -5.101 -21.999  0.00  0.00      C2   N
ATOM    764  CA  GLN A  52     -26.329  -6.289 -21.325  0.00  0.00      C2   C
ATOM    765  C   GLN A  52     -26.801  -5.997 -19.977  0.00  0.00      C2   C
ATOM    766  O   GLN A  52     -27.832  -6.418 -19.577  0.00  0.00      C2   O
ATOM    767  CB  GLN A  52     -25.379  -7.502 -21.386  0.00  0.00      C2   C
ATOM    768  CG  GLN A  52     -25.040  -8.041 -22.783  0.00  0.00      C2   C
ATOM    769  CD  GLN A  52     -23.894  -7.317 -23.603  0.00  0.00      C2   C
ATOM    770  OE1 GLN A  52     -22.754  -7.259 -23.128  0.00  0.00      C2   O
ATOM    771  NE2 GLN A  52     -24.232  -6.851 -24.783  0.00  0.00      C2   N
ATOM    772  H   GLN A  52     -24.574  -5.002 -21.785  0.00  0.00      C2   H
ATOM    773  HA  GLN A  52     -27.197  -6.565 -21.925  0.00  0.00      C2   H
ATOM    774  HB3 GLN A  52     -25.801  -8.366 -20.871  0.00  0.00      C2   H
ATOM    775  HB2 GLN A  52     -24.525  -7.179 -20.792  0.00  0.00      C2   H
ATOM    776  HG3 GLN A  52     -25.890  -8.070 -23.465  0.00  0.00      C2   H
ATOM    777  HG2 GLN A  52     -24.749  -9.089 -22.716  0.00  0.00      C2   H
ATOM    778 HE22 GLN A  52     -23.675  -6.195 -25.312  0.00  0.00      C2   H
ATOM    779 HE21 GLN A  52     -25.198  -6.946 -25.063  0.00  0.00      C2   H
ATOM    780  N   MET A  53     -26.063  -5.041 -19.322  0.00  0.00      C2   N
ATOM    781  CA  MET A  53     -26.392  -4.385 -18.069  0.00  0.00      C2   C
ATOM    782  C   MET A  53     -27.582  -3.417 -18.210  0.00  0.00      C2   C
ATOM    783  O   MET A  53     -28.014  -2.975 -17.158  0.00  0.00      C2   O
ATOM    784  CB  MET A  53     -25.082  -3.763 -17.466  0.00  0.00      C2   C
ATOM    785  CG  MET A  53     -23.921  -4.762 -17.176  0.00  0.00      C2   C
ATOM    786  SD  MET A  53     -22.241  -4.078 -16.789  0.00  0.00      C2   S
ATOM    787  CE  MET A  53     -21.413  -5.443 -16.015  0.00  0.00      C2   C
ATOM    788  H   MET A  53     -25.272  -4.585 -19.756  0.00  0.00      C2   H
ATOM    789  HA  MET A  53     -26.587  -5.143 -17.310  0.00  0.00      C2   H
ATOM    790  HB3 MET A  53     -25.150  -3.221 -16.522  0.00  0.00      C2   H
ATOM    791  HB2 MET A  53     -24.781  -2.900 -18.060  0.00  0.00      C2   H
ATOM    792  HG3 MET A  53     -23.833  -5.429 -18.033  0.00  0.00      C2   H
ATOM    793  HG2 MET A  53     -24.049  -5.412 -16.311  0.00  0.00      C2   H
ATOM    794  HE1 MET A  53     -21.895  -5.780 -15.097  0.00  0.00      C2   H
ATOM    795  HE2 MET A  53     -21.425  -6.281 -16.712  0.00  0.00      C2   H
ATOM    796  HE3 MET A  53     -20.374  -5.159 -15.846  0.00  0.00      C2   H
ATOM    797  N   LYS A  54     -28.004  -2.942 -19.416  0.00  0.00      C2   N
ATOM    798  CA  LYS A  54     -29.111  -1.969 -19.645  0.00  0.00      C2   C
ATOM    799  C   LYS A  54     -28.773  -0.591 -19.158  0.00  0.00      C2   C
ATOM    800  O   LYS A  54     -29.661   0.187 -18.821  0.00  0.00      C2   O
ATOM    801  CB  LYS A  54     -30.537  -2.617 -19.231  0.00  0.00      C2   C
ATOM    802  CG  LYS A  54     -30.797  -3.918 -19.992  0.00  0.00      C2   C
ATOM    803  CD  LYS A  54     -32.095  -4.529 -19.489  0.00  0.00      C2   C
ATOM    804  CE  LYS A  54     -32.292  -5.763 -20.366  0.00  0.00      C2   C
ATOM    805  NZ  LYS A  54     -33.734  -6.218 -20.297  0.00  0.00      C2   N
ATOM    806  H   LYS A  54     -27.540  -3.164 -20.285  0.00  0.00      C2   H
ATOM    807  HA  LYS A  54     -29.131  -1.684 -20.697  0.00  0.00      C2   H
ATOM    808  HB3 LYS A  54     -31.332  -1.888 -19.393  0.00  0.00      C2   H
ATOM    809  HB2 LYS A  54     -30.588  -2.761 -18.152  0.00  0.00      C2   H
ATOM    810  HG3 LYS A  54     -29.961  -4.595 -19.818  0.00  0.00      C2   H
ATOM    811  HG2 LYS A  54     -30.856  -3.626 -21.041  0.00  0.00      C2   H
ATOM    812  HD3 LYS A  54     -32.864  -3.766 -19.612  0.00  0.00      C2   H
ATOM    813  HD2 LYS A  54     -31.964  -4.811 -18.445  0.00  0.00      C2   H
ATOM    814  HE3 LYS A  54     -31.702  -6.673 -20.251  0.00  0.00      C2   H
ATOM    815  HE2 LYS A  54     -32.033  -5.397 -21.360  0.00  0.00      C2   H
ATOM    816  HZ1 LYS A  54     -33.999  -6.493 -19.362  0.00  0.00      C2   H
ATOM    817  HZ2 LYS A  54     -34.241  -5.509 -20.807  0.00  0.00      C2   H
ATOM    818  HZ3 LYS A  54     -33.945  -7.093 -20.755  0.00  0.00      C2   H
ATOM    819  N   NMA A  54     -27.461  -0.243 -19.283  0.00  0.00      C2   N
ATOM    820  CA  NMA A  54     -26.934   1.184 -19.036  0.00  0.00      C2   C
ATOM    821  H   NMA A  54     -26.824  -0.919 -19.680  0.00  0.00      C2   H
ATOM    822  1HA NMA A  54     -26.954   1.521 -18.000  0.00  0.00      C2   H
ATOM    823  2HA NMA A  54     -25.897   1.215 -19.371  0.00  0.00      C2   H
ATOM    824  3HA NMA A  54     -27.522   1.971 -19.509  0.00  0.00      C2   H
ATOM    825  CH3 ACE A 180      -9.787   7.837 -31.871  0.00  0.00      C2   C
ATOM    826  C   ACE A 180      -8.579   8.234 -31.003  0.00  0.00      C2   C
ATOM    827  O   ACE A 180      -7.700   7.483 -30.526  0.00  0.00      C2   O
ATOM    828  1H  ACE A 180      -9.516   7.019 -32.538  0.00  0.00      C2   H
ATOM    829  2H  ACE A 180     -10.587   7.500 -31.211  0.00  0.00      C2   H
ATOM    830  3H  ACE A 180     -10.241   8.587 -32.518  0.00  0.00      C2   H
ATOM    831  N   THR A 181      -8.444   9.525 -30.672  0.00  0.00      C2   N
ATOM    832  CA  THR A 181      -7.399  10.153 -29.898  0.00  0.00      C2   C
ATOM    833  C   THR A 181      -7.782   9.914 -28.393  0.00  0.00      C2   C
ATOM    834  O   THR A 181      -7.401  10.635 -27.477  0.00  0.00      C2   O
ATOM    835  CB  THR A 181      -7.446  11.663 -30.103  0.00  0.00      C2   C
ATOM    836  OG1 THR A 181      -8.867  12.062 -30.372  0.00  0.00      C2   O
ATOM    837  CG2 THR A 181      -6.588  12.109 -31.327  0.00  0.00      C2   C
ATOM    838  H1  THR A 181      -9.113  10.239 -30.926  0.00  0.00      C2   H
ATOM    839  HA  THR A 181      -6.433   9.700 -30.118  0.00  0.00      C2   H
ATOM    840  HB  THR A 181      -7.051  12.202 -29.243  0.00  0.00      C2   H
ATOM    841  HG1 THR A 181      -9.320  11.921 -29.538  0.00  0.00      C2   H
ATOM    842 HG21 THR A 181      -7.060  11.446 -32.053  0.00  0.00      C2   H
ATOM    843 HG22 THR A 181      -6.742  13.143 -31.637  0.00  0.00      C2   H
ATOM    844 HG23 THR A 181      -5.542  11.886 -31.115  0.00  0.00      C2   H
ATOM    845  N   THR A 182      -8.660   8.898 -28.087  0.00  0.00      C2   N
ATOM    846  CA  THR A 182      -9.092   8.536 -26.658  0.00  0.00      C2   C
ATOM    847  C   THR A 182      -8.009   7.656 -26.019  0.00  0.00      C2   C
ATOM    848  O   THR A 182      -7.115   7.097 -26.674  0.00  0.00      C2   O
ATOM    849  CB  THR A 182     -10.448   7.732 -26.772  0.00  0.00      C2   C
ATOM    850  OG1 THR A 182     -10.371   6.588 -27.622  0.00  0.00      C2   O
ATOM    851  CG2 THR A 182     -11.663   8.592 -27.057  0.00  0.00      C2   C
ATOM    852  H   THR A 182      -8.753   8.187 -28.798  0.00  0.00      C2   H
ATOM    853  HA  THR A 182      -9.360   9.361 -25.999  0.00  0.00      C2   H
ATOM    854  HB  THR A 182     -10.545   7.310 -25.772  0.00  0.00      C2   H
ATOM    855  HG1 THR A 182     -10.575   5.850 -27.043  0.00  0.00      C2   H
ATOM    856 HG21 THR A 182     -12.606   8.061 -26.933  0.00  0.00      C2   H
ATOM    857 HG22 THR A 182     -11.514   9.490 -26.456  0.00  0.00      C2   H
ATOM    858 HG23 THR A 182     -11.658   8.861 -28.113  0.00  0.00      C2   H
ATOM    859  N   GLY A 183      -8.063   7.651 -24.678  0.00  0.00      C2   N
ATOM    860  CA  GLY A 183      -7.175   6.892 -23.795  0.00  0.00      C2   C
ATOM    861  C   GLY A 183      -8.009   6.316 -22.616  0.00  0.00      C2   C
ATOM    862  O   GLY A 183      -7.586   5.258 -22.189  0.00  0.00      C2   O
ATOM    863  H   GLY A 183      -8.797   8.156 -24.202  0.00  0.00      C2   H
ATOM    864  HA3 GLY A 183      -6.370   7.511 -23.400  0.00  0.00      C2   H
ATOM    865  HA2 GLY A 183      -6.620   6.053 -24.217  0.00  0.00      C2   H
ATOM    866  N   ILE A 184      -9.101   6.960 -22.164  0.00  0.00      C2   N
ATOM    867  CA  ILE A 184      -9.873   6.590 -21.003  0.00  0.00      C2   C
ATOM    868  C   ILE A 184     -11.302   6.875 -21.189  0.00  0.00      C2   C
ATOM    869  O   ILE A 184     -11.671   8.001 -21.526  0.00  0.00      C2   O
ATOM    870  CB  ILE A 184      -9.299   7.346 -19.735  0.00  0.00      C2   C
ATOM    871  CG1 ILE A 184      -8.141   6.449 -19.085  0.00  0.00      C2   C
ATOM    872  CG2 ILE A 184     -10.188   7.781 -18.563  0.00  0.00      C2   C
ATOM    873  CD1 ILE A 184      -8.609   5.160 -18.338  0.00  0.00      C2   C
ATOM    874  H   ILE A 184      -9.363   7.875 -22.501  0.00  0.00      C2   H
ATOM    875  HA  ILE A 184      -9.727   5.512 -20.946  0.00  0.00      C2   H
ATOM    876  HB  ILE A 184      -8.779   8.272 -19.982  0.00  0.00      C2   H
ATOM    877 HG13 ILE A 184      -7.825   7.111 -18.279  0.00  0.00      C2   H
ATOM    878 HG12 ILE A 184      -7.277   6.331 -19.739  0.00  0.00      C2   H
ATOM    879 HG21 ILE A 184     -10.739   6.946 -18.130  0.00  0.00      C2   H
ATOM    880 HG22 ILE A 184      -9.522   8.145 -17.781  0.00  0.00      C2   H
ATOM    881 HG23 ILE A 184     -10.883   8.570 -18.851  0.00  0.00      C2   H
ATOM    882 HD11 ILE A 184      -9.157   4.436 -18.942  0.00  0.00      C2   H
ATOM    883 HD12 ILE A 184      -7.751   4.598 -17.968  0.00  0.00      C2   H
ATOM    884 HD13 ILE A 184      -9.241   5.362 -17.473  0.00  0.00      C2   H
ATOM    885  N   VAL A 185     -12.057   5.817 -20.837  0.00  0.00      C2   N
ATOM    886  CA  VAL A 185     -13.533   5.786 -20.892  0.00  0.00      C2   C
ATOM    887  C   VAL A 185     -14.019   5.152 -19.549  0.00  0.00      C2   C
ATOM    888  O   VAL A 185     -13.992   3.913 -19.302  0.00  0.00      C2   O
ATOM    889  CB  VAL A 185     -14.037   4.919 -22.185  0.00  0.00      C2   C
ATOM    890  CG1 VAL A 185     -15.540   4.625 -22.135  0.00  0.00      C2   C
ATOM    891  CG2 VAL A 185     -13.616   5.485 -23.542  0.00  0.00      C2   C
ATOM    892  H   VAL A 185     -11.555   4.942 -20.794  0.00  0.00      C2   H
ATOM    893  HA  VAL A 185     -13.886   6.817 -20.907  0.00  0.00      C2   H
ATOM    894  HB  VAL A 185     -13.515   3.968 -22.073  0.00  0.00      C2   H
ATOM    895 HG11 VAL A 185     -15.978   4.245 -23.058  0.00  0.00      C2   H
ATOM    896 HG12 VAL A 185     -15.734   3.900 -21.345  0.00  0.00      C2   H
ATOM    897 HG13 VAL A 185     -16.206   5.472 -21.967  0.00  0.00      C2   H
ATOM    898 HG21 VAL A 185     -13.982   4.990 -24.441  0.00  0.00      C2   H
ATOM    899 HG22 VAL A 185     -13.904   6.535 -23.562  0.00  0.00      C2   H
ATOM    900 HG23 VAL A 185     -12.531   5.508 -23.646  0.00  0.00      C2   H
ATOM    901  N   GLU A 186     -14.527   5.985 -18.717  0.00  0.00      C2   N
ATOM    902  CA  GLU A 186     -15.071   5.537 -17.419  0.00  0.00      C2   C
ATOM    903  C   GLU A 186     -16.502   4.922 -17.512  0.00  0.00      C2   C
ATOM    904  O   GLU A 186     -17.412   5.748 -17.392  0.00  0.00      C2   O
ATOM    905  CB  GLU A 186     -15.056   6.863 -16.606  0.00  0.00      C2   C
ATOM    906  CG  GLU A 186     -15.299   6.883 -15.073  0.00  0.00      C2   C
ATOM    907  CD  GLU A 186     -15.271   8.322 -14.528  0.00  0.00      C2   C
ATOM    908  OE1 GLU A 186     -14.790   9.217 -15.295  0.00  0.00      C2   O
ATOM    909  OE2 GLU A 186     -15.644   8.626 -13.378  0.00  0.00      C2   O
ATOM    910  H   GLU A 186     -14.715   6.955 -18.927  0.00  0.00      C2   H
ATOM    911  HA  GLU A 186     -14.375   4.886 -16.889  0.00  0.00      C2   H
ATOM    912  HB3 GLU A 186     -15.808   7.469 -17.111  0.00  0.00      C2   H
ATOM    913  HB2 GLU A 186     -14.165   7.466 -16.784  0.00  0.00      C2   H
ATOM    914  HG3 GLU A 186     -14.702   6.129 -14.559  0.00  0.00      C2   H
ATOM    915  HG2 GLU A 186     -16.318   6.534 -14.909  0.00  0.00      C2   H
ATOM    916  N   THR A 187     -16.673   3.583 -17.720  0.00  0.00      C2   N
ATOM    917  CA  THR A 187     -17.976   2.926 -17.804  0.00  0.00      C2   C
ATOM    918  C   THR A 187     -18.636   2.865 -16.381  0.00  0.00      C2   C
ATOM    919  O   THR A 187     -18.216   2.153 -15.473  0.00  0.00      C2   O
ATOM    920  CB  THR A 187     -17.858   1.523 -18.433  0.00  0.00      C2   C
ATOM    921  OG1 THR A 187     -16.936   1.603 -19.528  0.00  0.00      C2   O
ATOM    922  CG2 THR A 187     -19.304   1.087 -18.856  0.00  0.00      C2   C
ATOM    923  H   THR A 187     -15.791   3.110 -17.851  0.00  0.00      C2   H
ATOM    924  HA  THR A 187     -18.630   3.600 -18.356  0.00  0.00      C2   H
ATOM    925  HB  THR A 187     -17.504   0.737 -17.765  0.00  0.00      C2   H
ATOM    926  HG1 THR A 187     -16.037   1.452 -19.225  0.00  0.00      C2   H
ATOM    927 HG21 THR A 187     -19.946   0.971 -17.983  0.00  0.00      C2   H
ATOM    928 HG22 THR A 187     -19.724   1.762 -19.602  0.00  0.00      C2   H
ATOM    929 HG23 THR A 187     -19.209   0.098 -19.304  0.00  0.00      C2   H
ATOM    930  N   HIE A 188     -19.688   3.693 -16.224  0.00  0.00      C2   N
ATOM    931  CA  HIE A 188     -20.419   3.895 -14.968  0.00  0.00      C2   C
ATOM    932  C   HIE A 188     -21.767   3.147 -15.031  0.00  0.00      C2   C
ATOM    933  O   HIE A 188     -22.524   3.344 -15.977  0.00  0.00      C2   O
ATOM    934  CB  HIE A 188     -20.675   5.419 -14.881  0.00  0.00      C2   C
ATOM    935  CG  HIE A 188     -21.400   5.929 -13.620  0.00  0.00      C2   C
ATOM    936  ND1 HIE A 188     -20.720   6.150 -12.417  0.00  0.00      C2   N
ATOM    937  CD2 HIE A 188     -22.747   6.035 -13.500  0.00  0.00      C2   C
ATOM    938  CE1 HIE A 188     -21.682   6.620 -11.605  0.00  0.00      C2   C
ATOM    939  NE2 HIE A 188     -22.829   6.662 -12.259  0.00  0.00      C2   N
ATOM    940  H   HIE A 188     -19.850   4.414 -16.912  0.00  0.00      C2   H
ATOM    941  HA  HIE A 188     -19.814   3.572 -14.121  0.00  0.00      C2   H
ATOM    942  HB3 HIE A 188     -21.177   5.831 -15.757  0.00  0.00      C2   H
ATOM    943  HB2 HIE A 188     -19.761   5.998 -14.753  0.00  0.00      C2   H
ATOM    944  HD2 HIE A 188     -23.688   5.977 -14.027  0.00  0.00      C2   H
ATOM    945  HE1 HIE A 188     -21.495   7.003 -10.612  0.00  0.00      C2   H
ATOM    946  HE2 HIE A 188     -23.659   7.078 -11.861  0.00  0.00      C2   H
ATOM    947  N   PHE A 189     -22.016   2.333 -14.043  0.00  0.00      C2   N
ATOM    948  CA  PHE A 189     -23.300   1.806 -13.697  0.00  0.00      C2   C
ATOM    949  C   PHE A 189     -23.484   2.112 -12.183  0.00  0.00      C2   C
ATOM    950  O   PHE A 189     -22.503   2.120 -11.404  0.00  0.00      C2   O
ATOM    951  CB  PHE A 189     -23.584   0.389 -14.187  0.00  0.00      C2   C
ATOM    952  CG  PHE A 189     -23.182  -0.885 -13.381  0.00  0.00      C2   C
ATOM    953  CD1 PHE A 189     -23.637  -1.250 -12.187  0.00  0.00      C2   C
ATOM    954  CD2 PHE A 189     -22.170  -1.727 -13.887  0.00  0.00      C2   C
ATOM    955  CE1 PHE A 189     -23.276  -2.380 -11.460  0.00  0.00      C2   C
ATOM    956  CE2 PHE A 189     -21.680  -2.843 -13.184  0.00  0.00      C2   C
ATOM    957  CZ  PHE A 189     -22.368  -3.221 -12.024  0.00  0.00      C2   C
ATOM    958  H   PHE A 189     -21.319   2.259 -13.315  0.00  0.00      C2   H
ATOM    959  HA  PHE A 189     -23.985   2.387 -14.315  0.00  0.00      C2   H
ATOM    960  HB3 PHE A 189     -23.333   0.278 -15.242  0.00  0.00      C2   H
ATOM    961  HB2 PHE A 189     -24.670   0.308 -14.143  0.00  0.00      C2   H
ATOM    962  HD1 PHE A 189     -24.439  -0.604 -11.859  0.00  0.00      C2   H
ATOM    963  HD2 PHE A 189     -21.603  -1.295 -14.699  0.00  0.00      C2   H
ATOM    964  HE1 PHE A 189     -23.731  -2.657 -10.521  0.00  0.00      C2   H
ATOM    965  HE2 PHE A 189     -20.786  -3.340 -13.530  0.00  0.00      C2   H
ATOM    966  HZ  PHE A 189     -22.017  -4.088 -11.484  0.00  0.00      C2   H
ATOM    967  N   THR A 190     -24.720   2.265 -11.821  0.00  0.00      C2   N
ATOM    968  CA  THR A 190     -25.211   2.309 -10.437  0.00  0.00      C2   C
ATOM    969  C   THR A 190     -26.023   1.046 -10.067  0.00  0.00      C2   C
ATOM    970  O   THR A 190     -26.836   0.538 -10.841  0.00  0.00      C2   O
ATOM    971  CB  THR A 190     -26.248   3.430 -10.230  0.00  0.00      C2   C
ATOM    972  OG1 THR A 190     -25.768   4.610 -10.749  0.00  0.00      C2   O
ATOM    973  CG2 THR A 190     -26.629   3.695  -8.691  0.00  0.00      C2   C
ATOM    974  H   THR A 190     -25.384   2.367 -12.575  0.00  0.00      C2   H
ATOM    975  HA  THR A 190     -24.441   2.480  -9.686  0.00  0.00      C2   H
ATOM    976  HB  THR A 190     -27.235   3.279 -10.669  0.00  0.00      C2   H
ATOM    977  HG1 THR A 190     -25.692   4.420 -11.687  0.00  0.00      C2   H
ATOM    978 HG21 THR A 190     -25.789   4.241  -8.261  0.00  0.00      C2   H
ATOM    979 HG22 THR A 190     -27.430   4.399  -8.466  0.00  0.00      C2   H
ATOM    980 HG23 THR A 190     -26.903   2.838  -8.075  0.00  0.00      C2   H
ATOM    981  N   PHE A 191     -25.717   0.502  -8.886  0.00  0.00      C2   N
ATOM    982  CA  PHE A 191     -26.530  -0.574  -8.300  0.00  0.00      C2   C
ATOM    983  C   PHE A 191     -26.299  -0.643  -6.782  0.00  0.00      C2   C
ATOM    984  O   PHE A 191     -25.202  -0.367  -6.402  0.00  0.00      C2   O
ATOM    985  CB  PHE A 191     -26.040  -1.868  -9.002  0.00  0.00      C2   C
ATOM    986  CG  PHE A 191     -26.881  -3.052  -8.610  0.00  0.00      C2   C
ATOM    987  CD1 PHE A 191     -28.220  -3.010  -8.994  0.00  0.00      C2   C
ATOM    988  CD2 PHE A 191     -26.313  -4.231  -8.064  0.00  0.00      C2   C
ATOM    989  CE1 PHE A 191     -28.972  -4.198  -8.924  0.00  0.00      C2   C
ATOM    990  CE2 PHE A 191     -27.158  -5.337  -7.867  0.00  0.00      C2   C
ATOM    991  CZ  PHE A 191     -28.463  -5.311  -8.365  0.00  0.00      C2   C
ATOM    992  H   PHE A 191     -25.058   0.961  -8.274  0.00  0.00      C2   H
ATOM    993  HA  PHE A 191     -27.599  -0.445  -8.471  0.00  0.00      C2   H
ATOM    994  HB3 PHE A 191     -25.001  -2.102  -8.768  0.00  0.00      C2   H
ATOM    995  HB2 PHE A 191     -26.045  -1.817 -10.091  0.00  0.00      C2   H
ATOM    996  HD1 PHE A 191     -28.728  -2.120  -9.334  0.00  0.00      C2   H
ATOM    997  HD2 PHE A 191     -25.244  -4.305  -7.927  0.00  0.00      C2   H
ATOM    998  HE1 PHE A 191     -30.011  -4.053  -9.181  0.00  0.00      C2   H
ATOM    999  HE2 PHE A 191     -26.821  -6.249  -7.397  0.00  0.00      C2   H
ATOM   1000  HZ  PHE A 191     -29.150  -6.144  -8.325  0.00  0.00      C2   H
ATOM   1001  N   LYS A 192     -27.298  -0.970  -5.976  0.00  0.00      C2   N
ATOM   1002  CA  LYS A 192     -27.274  -1.189  -4.499  0.00  0.00      C2   C
ATOM   1003  C   LYS A 192     -26.526  -0.179  -3.734  0.00  0.00      C2   C
ATOM   1004  O   LYS A 192     -25.845  -0.465  -2.734  0.00  0.00      C2   O
ATOM   1005  CB  LYS A 192     -26.786  -2.664  -4.277  0.00  0.00      C2   C
ATOM   1006  CG  LYS A 192     -27.844  -3.673  -4.689  0.00  0.00      C2   C
ATOM   1007  CD  LYS A 192     -27.427  -5.126  -4.476  0.00  0.00      C2   C
ATOM   1008  CE  LYS A 192     -28.467  -6.113  -4.331  0.00  0.00      C2   C
ATOM   1009  NZ  LYS A 192     -29.323  -6.024  -3.111  0.00  0.00      C2   N
ATOM   1010  H   LYS A 192     -28.184  -1.169  -6.418  0.00  0.00      C2   H
ATOM   1011  HA  LYS A 192     -28.349  -1.086  -4.354  0.00  0.00      C2   H
ATOM   1012  HB3 LYS A 192     -26.612  -2.812  -3.212  0.00  0.00      C2   H
ATOM   1013  HB2 LYS A 192     -25.867  -2.839  -4.836  0.00  0.00      C2   H
ATOM   1014  HG3 LYS A 192     -28.079  -3.494  -5.738  0.00  0.00      C2   H
ATOM   1015  HG2 LYS A 192     -28.729  -3.591  -4.057  0.00  0.00      C2   H
ATOM   1016  HD3 LYS A 192     -26.779  -5.199  -3.603  0.00  0.00      C2   H
ATOM   1017  HD2 LYS A 192     -26.719  -5.559  -5.183  0.00  0.00      C2   H
ATOM   1018  HE3 LYS A 192     -28.041  -7.115  -4.366  0.00  0.00      C2   H
ATOM   1019  HE2 LYS A 192     -29.187  -6.035  -5.146  0.00  0.00      C2   H
ATOM   1020  HZ1 LYS A 192     -28.759  -5.948  -2.277  0.00  0.00      C2   H
ATOM   1021  HZ2 LYS A 192     -29.851  -5.163  -3.127  0.00  0.00      C2   H
ATOM   1022  HZ3 LYS A 192     -29.952  -6.809  -3.015  0.00  0.00      C2   H
ATOM   1023  N   ASP A 193     -26.671   1.063  -4.146  0.00  0.00      C2   N
ATOM   1024  CA  ASP A 193     -26.098   2.332  -3.600  0.00  0.00      C2   C
ATOM   1025  C   ASP A 193     -24.595   2.562  -3.817  0.00  0.00      C2   C
ATOM   1026  O   ASP A 193     -24.026   3.542  -3.279  0.00  0.00      C2   O
ATOM   1027  CB  ASP A 193     -26.620   2.679  -2.152  0.00  0.00      C2   C
ATOM   1028  CG  ASP A 193     -28.105   2.794  -2.057  0.00  0.00      C2   C
ATOM   1029  OD1 ASP A 193     -28.607   3.027  -0.966  0.00  0.00      C2   O
ATOM   1030  OD2 ASP A 193     -28.768   2.595  -3.098  0.00  0.00      C2   O
ATOM   1031  H   ASP A 193     -27.278   1.226  -4.936  0.00  0.00      C2   H
ATOM   1032  HA  ASP A 193     -26.541   3.169  -4.141  0.00  0.00      C2   H
ATOM   1033  HB3 ASP A 193     -26.236   3.639  -1.809  0.00  0.00      C2   H
ATOM   1034  HB2 ASP A 193     -26.312   1.943  -1.409  0.00  0.00      C2   H
ATOM   1035  N   LEU A 194     -23.956   1.694  -4.634  0.00  0.00      C2   N
ATOM   1036  CA  LEU A 194     -22.521   1.804  -4.948  0.00  0.00      C2   C
ATOM   1037  C   LEU A 194     -22.518   2.376  -6.361  0.00  0.00      C2   C
ATOM   1038  O   LEU A 194     -23.490   2.171  -7.120  0.00  0.00      C2   O
ATOM   1039  CB  LEU A 194     -21.882   0.439  -4.965  0.00  0.00      C2   C
ATOM   1040  CG  LEU A 194     -21.672  -0.226  -3.599  0.00  0.00      C2   C
ATOM   1041  CD1 LEU A 194     -21.469  -1.762  -3.647  0.00  0.00      C2   C
ATOM   1042  CD2 LEU A 194     -20.458   0.377  -2.764  0.00  0.00      C2   C
ATOM   1043  H   LEU A 194     -24.441   0.930  -5.082  0.00  0.00      C2   H
ATOM   1044  HA  LEU A 194     -22.043   2.455  -4.216  0.00  0.00      C2   H
ATOM   1045  HB3 LEU A 194     -20.922   0.441  -5.482  0.00  0.00      C2   H
ATOM   1046  HB2 LEU A 194     -22.463  -0.265  -5.561  0.00  0.00      C2   H
ATOM   1047  HG  LEU A 194     -22.598   0.092  -3.121  0.00  0.00      C2   H
ATOM   1048 HD11 LEU A 194     -20.605  -2.074  -3.060  0.00  0.00      C2   H
ATOM   1049 HD12 LEU A 194     -22.346  -2.271  -3.247  0.00  0.00      C2   H
ATOM   1050 HD13 LEU A 194     -21.254  -2.138  -4.647  0.00  0.00      C2   H
ATOM   1051 HD21 LEU A 194     -19.480  -0.096  -2.857  0.00  0.00      C2   H
ATOM   1052 HD22 LEU A 194     -20.266   1.388  -3.124  0.00  0.00      C2   H
ATOM   1053 HD23 LEU A 194     -20.754   0.503  -1.722  0.00  0.00      C2   H
ATOM   1054  N   HIS A 195     -21.429   3.096  -6.690  0.00  0.00      C2   N
ATOM   1055  CA  HIS A 195     -21.162   3.510  -8.107  0.00  0.00      C2   C
ATOM   1056  C   HIS A 195     -19.987   2.644  -8.675  0.00  0.00      C2   C
ATOM   1057  O   HIS A 195     -18.951   2.581  -7.943  0.00  0.00      C2   O
ATOM   1058  CB  HIS A 195     -20.842   5.028  -8.093  0.00  0.00      C2   C
ATOM   1059  CG  HIS A 195     -22.002   5.948  -7.734  0.00  0.00      C2   C
ATOM   1060  ND1 HIS A 195     -21.819   7.320  -7.490  0.00  0.00      C2   N
ATOM   1061  CD2 HIS A 195     -23.259   5.722  -7.417  0.00  0.00      C2   C
ATOM   1062  CE1 HIS A 195     -23.026   7.862  -7.131  0.00  0.00      C2   C
ATOM   1063  NE2 HIS A 195     -23.933   6.901  -6.902  0.00  0.00      C2   N
ATOM   1064  H   HIS A 195     -20.731   3.220  -5.970  0.00  0.00      C2   H
ATOM   1065  HA  HIS A 195     -22.020   3.250  -8.726  0.00  0.00      C2   H
ATOM   1066  HB3 HIS A 195     -20.537   5.298  -9.104  0.00  0.00      C2   H
ATOM   1067  HB2 HIS A 195     -20.012   5.309  -7.446  0.00  0.00      C2   H
ATOM   1068  HD2 HIS A 195     -23.705   4.764  -7.194  0.00  0.00      C2   H
ATOM   1069  HE1 HIS A 195     -23.093   8.897  -6.831  0.00  0.00      C2   H
ATOM   1070  HD1 HIS A 195     -20.912   7.759  -7.550  0.00  0.00      C2   H
ATOM   1071  N   PHE A 196     -20.022   2.037  -9.869  0.00  0.00      C2   N
ATOM   1072  CA  PHE A 196     -19.179   0.986 -10.397  0.00  0.00      C2   C
ATOM   1073  C   PHE A 196     -18.463   1.620 -11.628  0.00  0.00      C2   C
ATOM   1074  O   PHE A 196     -18.972   1.541 -12.745  0.00  0.00      C2   O
ATOM   1075  CB  PHE A 196     -19.980  -0.285 -10.838  0.00  0.00      C2   C
ATOM   1076  CG  PHE A 196     -20.534  -1.023  -9.655  0.00  0.00      C2   C
ATOM   1077  CD1 PHE A 196     -19.883  -2.167  -9.148  0.00  0.00      C2   C
ATOM   1078  CD2 PHE A 196     -21.817  -0.647  -9.256  0.00  0.00      C2   C
ATOM   1079  CE1 PHE A 196     -20.475  -2.901  -8.140  0.00  0.00      C2   C
ATOM   1080  CE2 PHE A 196     -22.376  -1.410  -8.211  0.00  0.00      C2   C
ATOM   1081  CZ  PHE A 196     -21.661  -2.471  -7.589  0.00  0.00      C2   C
ATOM   1082  H   PHE A 196     -20.729   2.248 -10.559  0.00  0.00      C2   H
ATOM   1083  HA  PHE A 196     -18.486   0.623  -9.639  0.00  0.00      C2   H
ATOM   1084  HB3 PHE A 196     -19.369  -1.027 -11.351  0.00  0.00      C2   H
ATOM   1085  HB2 PHE A 196     -20.706  -0.058 -11.618  0.00  0.00      C2   H
ATOM   1086  HD1 PHE A 196     -18.911  -2.477  -9.501  0.00  0.00      C2   H
ATOM   1087  HD2 PHE A 196     -22.269   0.189  -9.769  0.00  0.00      C2   H
ATOM   1088  HE1 PHE A 196     -19.993  -3.790  -7.761  0.00  0.00      C2   H
ATOM   1089  HE2 PHE A 196     -23.360  -1.149  -7.848  0.00  0.00      C2   H
ATOM   1090  HZ  PHE A 196     -22.108  -3.060  -6.803  0.00  0.00      C2   H
ATOM   1091  N   LYS A 197     -17.408   2.329 -11.304  0.00  0.00      C2   N
ATOM   1092  CA  LYS A 197     -16.550   3.010 -12.308  0.00  0.00      C2   C
ATOM   1093  C   LYS A 197     -15.598   1.921 -12.957  0.00  0.00      C2   C
ATOM   1094  O   LYS A 197     -14.472   1.760 -12.510  0.00  0.00      C2   O
ATOM   1095  CB  LYS A 197     -15.660   4.054 -11.481  0.00  0.00      C2   C
ATOM   1096  CG  LYS A 197     -16.472   5.133 -10.727  0.00  0.00      C2   C
ATOM   1097  CD  LYS A 197     -17.395   5.921 -11.703  0.00  0.00      C2   C
ATOM   1098  CE  LYS A 197     -17.751   7.412 -11.232  0.00  0.00      C2   C
ATOM   1099  NZ  LYS A 197     -16.520   8.153 -11.018  0.00  0.00      C2   N
ATOM   1100  H   LYS A 197     -16.972   2.166 -10.408  0.00  0.00      C2   H
ATOM   1101  HA  LYS A 197     -17.164   3.524 -13.048  0.00  0.00      C2   H
ATOM   1102  HB3 LYS A 197     -15.035   4.645 -12.151  0.00  0.00      C2   H
ATOM   1103  HB2 LYS A 197     -15.106   3.576 -10.673  0.00  0.00      C2   H
ATOM   1104  HG3 LYS A 197     -15.741   5.772 -10.232  0.00  0.00      C2   H
ATOM   1105  HG2 LYS A 197     -17.110   4.664  -9.977  0.00  0.00      C2   H
ATOM   1106  HD3 LYS A 197     -18.359   5.430 -11.842  0.00  0.00      C2   H
ATOM   1107  HD2 LYS A 197     -16.934   5.904 -12.690  0.00  0.00      C2   H
ATOM   1108  HE3 LYS A 197     -18.407   7.468 -10.364  0.00  0.00      C2   H
ATOM   1109  HE2 LYS A 197     -18.164   7.923 -12.102  0.00  0.00      C2   H
ATOM   1110  HZ1 LYS A 197     -16.002   8.215 -11.882  0.00  0.00      C2   H
ATOM   1111  HZ2 LYS A 197     -16.815   9.113 -10.913  0.00  0.00      C2   H
ATOM   1112  HZ3 LYS A 197     -15.908   7.893 -10.258  0.00  0.00      C2   H
ATOM   1113  N   MET A 198     -16.032   1.241 -14.047  0.00  0.00      C2   N
ATOM   1114  CA  MET A 198     -15.273   0.176 -14.794  0.00  0.00      C2   C
ATOM   1115  C   MET A 198     -14.535   0.979 -15.928  0.00  0.00      C2   C
ATOM   1116  O   MET A 198     -15.142   1.375 -16.905  0.00  0.00      C2   O
ATOM   1117  CB  MET A 198     -16.066  -1.008 -15.284  0.00  0.00      C2   C
ATOM   1118  CG  MET A 198     -17.364  -1.248 -14.468  0.00  0.00      C2   C
ATOM   1119  SD  MET A 198     -18.444  -2.453 -15.083  0.00  0.00      C2   S
ATOM   1120  CE  MET A 198     -19.196  -1.459 -16.358  0.00  0.00      C2   C
ATOM   1121  H   MET A 198     -16.959   1.437 -14.395  0.00  0.00      C2   H
ATOM   1122  HA  MET A 198     -14.507  -0.215 -14.123  0.00  0.00      C2   H
ATOM   1123  HB3 MET A 198     -15.418  -1.876 -15.159  0.00  0.00      C2   H
ATOM   1124  HB2 MET A 198     -16.302  -0.842 -16.335  0.00  0.00      C2   H
ATOM   1125  HG3 MET A 198     -17.879  -0.290 -14.391  0.00  0.00      C2   H
ATOM   1126  HG2 MET A 198     -16.982  -1.569 -13.499  0.00  0.00      C2   H
ATOM   1127  HE1 MET A 198     -18.447  -0.863 -16.880  0.00  0.00      C2   H
ATOM   1128  HE2 MET A 198     -19.714  -2.030 -17.128  0.00  0.00      C2   H
ATOM   1129  HE3 MET A 198     -19.807  -0.637 -15.989  0.00  0.00      C2   H
ATOM   1130  N   PHE A 199     -13.228   1.212 -15.731  0.00  0.00      C2   N
ATOM   1131  CA  PHE A 199     -12.419   1.889 -16.694  0.00  0.00      C2   C
ATOM   1132  C   PHE A 199     -12.047   0.983 -17.899  0.00  0.00      C2   C
ATOM   1133  O   PHE A 199     -11.315   0.017 -17.706  0.00  0.00      C2   O
ATOM   1134  CB  PHE A 199     -11.127   2.330 -15.959  0.00  0.00      C2   C
ATOM   1135  CG  PHE A 199     -11.354   3.591 -15.121  0.00  0.00      C2   C
ATOM   1136  CD1 PHE A 199     -11.387   4.883 -15.700  0.00  0.00      C2   C
ATOM   1137  CD2 PHE A 199     -11.615   3.469 -13.727  0.00  0.00      C2   C
ATOM   1138  CE1 PHE A 199     -11.722   6.025 -14.972  0.00  0.00      C2   C
ATOM   1139  CE2 PHE A 199     -11.866   4.620 -12.964  0.00  0.00      C2   C
ATOM   1140  CZ  PHE A 199     -11.897   5.836 -13.572  0.00  0.00      C2   C
ATOM   1141  H   PHE A 199     -12.757   0.792 -14.942  0.00  0.00      C2   H
ATOM   1142  HA  PHE A 199     -12.990   2.761 -17.013  0.00  0.00      C2   H
ATOM   1143  HB3 PHE A 199     -10.362   2.458 -16.724  0.00  0.00      C2   H
ATOM   1144  HB2 PHE A 199     -10.676   1.552 -15.342  0.00  0.00      C2   H
ATOM   1145  HD1 PHE A 199     -11.137   5.038 -16.739  0.00  0.00      C2   H
ATOM   1146  HD2 PHE A 199     -11.654   2.494 -13.263  0.00  0.00      C2   H
ATOM   1147  HE1 PHE A 199     -11.742   6.945 -15.538  0.00  0.00      C2   H
ATOM   1148  HE2 PHE A 199     -12.101   4.522 -11.914  0.00  0.00      C2   H
ATOM   1149  HZ  PHE A 199     -12.248   6.607 -12.901  0.00  0.00      C2   H
ATOM   1150  N   ASP A 200     -12.408   1.480 -19.058  0.00  0.00      C2   N
ATOM   1151  CA  ASP A 200     -11.917   1.013 -20.325  0.00  0.00      C2   C
ATOM   1152  C   ASP A 200     -10.778   1.961 -20.901  0.00  0.00      C2   C
ATOM   1153  O   ASP A 200     -11.100   3.151 -21.083  0.00  0.00      C2   O
ATOM   1154  CB  ASP A 200     -13.147   1.019 -21.263  0.00  0.00      C2   C
ATOM   1155  CG  ASP A 200     -12.805   0.584 -22.721  0.00  0.00      C2   C
ATOM   1156  OD1 ASP A 200     -13.633   0.916 -23.573  0.00  0.00      C2   O
ATOM   1157  OD2 ASP A 200     -11.878  -0.265 -22.930  0.00  0.00      C2   O
ATOM   1158  H   ASP A 200     -13.069   2.243 -19.107  0.00  0.00      C2   H
ATOM   1159  HA  ASP A 200     -11.590  -0.021 -20.223  0.00  0.00      C2   H
ATOM   1160  HB3 ASP A 200     -13.618   1.995 -21.379  0.00  0.00      C2   H
ATOM   1161  HB2 ASP A 200     -13.873   0.284 -20.916  0.00  0.00      C2   H
ATOM   1162  N   VAL A 201      -9.621   1.360 -21.239  0.00  0.00      C2   N
ATOM   1163  CA  VAL A 201      -8.415   2.047 -21.596  0.00  0.00      C2   C
ATOM   1164  C   VAL A 201      -8.161   1.827 -23.083  0.00  0.00      C2   C
ATOM   1165  O   VAL A 201      -8.217   0.704 -23.473  0.00  0.00      C2   O
ATOM   1166  CB  VAL A 201      -7.233   1.438 -20.747  0.00  0.00      C2   C
ATOM   1167  CG1 VAL A 201      -5.918   2.189 -21.083  0.00  0.00      C2   C
ATOM   1168  CG2 VAL A 201      -7.485   1.624 -19.230  0.00  0.00      C2   C
ATOM   1169  H   VAL A 201      -9.476   0.379 -21.051  0.00  0.00      C2   H
ATOM   1170  HA  VAL A 201      -8.466   3.110 -21.361  0.00  0.00      C2   H
ATOM   1171  HB  VAL A 201      -7.313   0.352 -20.810  0.00  0.00      C2   H
ATOM   1172 HG11 VAL A 201      -5.103   1.593 -20.670  0.00  0.00      C2   H
ATOM   1173 HG12 VAL A 201      -5.753   2.460 -22.125  0.00  0.00      C2   H
ATOM   1174 HG13 VAL A 201      -5.839   3.083 -20.464  0.00  0.00      C2   H
ATOM   1175 HG21 VAL A 201      -7.474   2.668 -18.915  0.00  0.00      C2   H
ATOM   1176 HG22 VAL A 201      -8.512   1.403 -18.941  0.00  0.00      C2   H
ATOM   1177 HG23 VAL A 201      -6.734   1.086 -18.652  0.00  0.00      C2   H
ATOM   1178  N   GLY A 202      -7.701   2.868 -23.829  0.00  0.00      C2   N
ATOM   1179  CA  GLY A 202      -7.370   2.661 -25.283  0.00  0.00      C2   C
ATOM   1180  C   GLY A 202      -6.012   1.928 -25.398  0.00  0.00      C2   C
ATOM   1181  O   GLY A 202      -5.381   1.586 -24.420  0.00  0.00      C2   O
ATOM   1182  H   GLY A 202      -7.664   3.795 -23.431  0.00  0.00      C2   H
ATOM   1183  HA3 GLY A 202      -7.338   3.603 -25.830  0.00  0.00      C2   H
ATOM   1184  HA2 GLY A 202      -8.245   2.145 -25.678  0.00  0.00      C2   H
ATOM   1185  N   GLY A 203      -5.508   1.728 -26.610  0.00  0.00      C2   N
ATOM   1186  CA  GLY A 203      -4.302   0.966 -26.876  0.00  0.00      C2   C
ATOM   1187  C   GLY A 203      -3.048   1.784 -26.526  0.00  0.00      C2   C
ATOM   1188  O   GLY A 203      -2.022   1.146 -26.430  0.00  0.00      C2   O
ATOM   1189  H   GLY A 203      -6.152   1.851 -27.379  0.00  0.00      C2   H
ATOM   1190  HA  GLY A 203      -4.294   0.062 -26.268  0.00  0.00      C2   H
ATOM   1191  HA3 GLY A 203      -4.268   0.704 -27.933  0.00  0.00      C2   H
ATOM   1192  N   GLN A 204      -3.141   3.083 -26.245  0.00  0.00      C2   N
ATOM   1193  CA  GLN A 204      -2.115   3.971 -25.718  0.00  0.00      C2   C
ATOM   1194  C   GLN A 204      -0.887   4.267 -26.500  0.00  0.00      C2   C
ATOM   1195  O   GLN A 204       0.028   4.930 -26.077  0.00  0.00      C2   O
ATOM   1196  CB  GLN A 204      -1.685   3.480 -24.298  0.00  0.00      C2   C
ATOM   1197  CG  GLN A 204      -2.861   3.725 -23.317  0.00  0.00      C2   C
ATOM   1198  CD  GLN A 204      -3.226   5.152 -23.144  0.00  0.00      C2   C
ATOM   1199  OE1 GLN A 204      -2.514   6.002 -23.601  0.00  0.00      C2   O
ATOM   1200  NE2 GLN A 204      -4.352   5.489 -22.401  0.00  0.00      C2   N
ATOM   1201  H   GLN A 204      -4.028   3.536 -26.416  0.00  0.00      C2   H
ATOM   1202  HA  GLN A 204      -2.462   5.002 -25.785  0.00  0.00      C2   H
ATOM   1203  HB3 GLN A 204      -0.852   4.062 -23.904  0.00  0.00      C2   H
ATOM   1204  HB2 GLN A 204      -1.333   2.449 -24.263  0.00  0.00      C2   H
ATOM   1205  HG3 GLN A 204      -2.616   3.276 -22.355  0.00  0.00      C2   H
ATOM   1206  HG2 GLN A 204      -3.822   3.313 -23.623  0.00  0.00      C2   H
ATOM   1207 HE22 GLN A 204      -4.515   6.474 -22.250  0.00  0.00      C2   H
ATOM   1208 HE21 GLN A 204      -5.121   4.848 -22.268  0.00  0.00      C2   H
ATOM   1209  N   ARG A 205      -0.756   3.484 -27.591  0.00  0.00      C2   N
ATOM   1210  CA  ARG A 205       0.478   3.224 -28.337  0.00  0.00      C2   C
ATOM   1211  C   ARG A 205       1.555   2.467 -27.433  0.00  0.00      C2   C
ATOM   1212  O   ARG A 205       2.036   1.414 -27.922  0.00  0.00      C2   O
ATOM   1213  CB  ARG A 205       1.046   4.611 -28.928  0.00  0.00      C2   C
ATOM   1214  CG  ARG A 205       0.048   5.321 -29.805  0.00  0.00      C2   C
ATOM   1215  CD  ARG A 205      -0.000   4.782 -31.282  0.00  0.00      C2   C
ATOM   1216  NE  ARG A 205       1.270   5.077 -32.021  0.00  0.00      C2   N
ATOM   1217  CZ  ARG A 205       1.700   6.313 -32.481  0.00  0.00      C2   C
ATOM   1218  NH1 ARG A 205       0.920   7.390 -32.532  0.00  0.00      C2   N
ATOM   1219  NH2 ARG A 205       2.993   6.353 -32.860  0.00  0.00      C2   N
ATOM   1220  H   ARG A 205      -1.459   2.784 -27.780  0.00  0.00      C2   H
ATOM   1221  HA  ARG A 205       0.145   2.601 -29.168  0.00  0.00      C2   H
ATOM   1222  HB3 ARG A 205       1.978   4.376 -29.443  0.00  0.00      C2   H
ATOM   1223  HB2 ARG A 205       1.550   5.285 -28.235  0.00  0.00      C2   H
ATOM   1224  HG3 ARG A 205       0.399   6.352 -29.826  0.00  0.00      C2   H
ATOM   1225  HG2 ARG A 205      -0.968   5.396 -29.417  0.00  0.00      C2   H
ATOM   1226  HD3 ARG A 205      -0.932   4.994 -31.808  0.00  0.00      C2   H
ATOM   1227  HD2 ARG A 205      -0.120   3.714 -31.100  0.00  0.00      C2   H
ATOM   1228  HE  ARG A 205       1.942   4.325 -31.960  0.00  0.00      C2   H
ATOM   1229 HH12 ARG A 205       1.208   8.157 -33.123  0.00  0.00      C2   H
ATOM   1230 HH11 ARG A 205      -0.063   7.378 -32.298  0.00  0.00      C2   H
ATOM   1231 HH22 ARG A 205       3.370   7.254 -33.118  0.00  0.00      C2   H
ATOM   1232 HH21 ARG A 205       3.588   5.539 -32.903  0.00  0.00      C2   H
ATOM   1233  N   SER A 206       1.945   3.135 -26.316  0.00  0.00      C2   N
ATOM   1234  CA  SER A 206       2.986   2.789 -25.361  0.00  0.00      C2   C
ATOM   1235  C   SER A 206       2.596   1.449 -24.662  0.00  0.00      C2   C
ATOM   1236  O   SER A 206       1.427   1.159 -24.343  0.00  0.00      C2   O
ATOM   1237  CB  SER A 206       3.028   3.896 -24.247  0.00  0.00      C2   C
ATOM   1238  OG  SER A 206       3.870   3.596 -23.176  0.00  0.00      C2   O
ATOM   1239  H   SER A 206       1.317   3.896 -26.097  0.00  0.00      C2   H
ATOM   1240  HA  SER A 206       3.968   2.752 -25.832  0.00  0.00      C2   H
ATOM   1241  HB3 SER A 206       1.978   3.996 -23.972  0.00  0.00      C2   H
ATOM   1242  HB2 SER A 206       3.369   4.841 -24.668  0.00  0.00      C2   H
ATOM   1243  HG  SER A 206       4.654   3.184 -23.545  0.00  0.00      C2   H
ATOM   1244  N   GLU A 207       3.594   0.535 -24.528  0.00  0.00      C2   N
ATOM   1245  CA  GLU A 207       3.431  -0.791 -23.914  0.00  0.00      C2   C
ATOM   1246  C   GLU A 207       3.047  -0.785 -22.404  0.00  0.00      C2   C
ATOM   1247  O   GLU A 207       3.560   0.051 -21.646  0.00  0.00      C2   O
ATOM   1248  CB  GLU A 207       4.691  -1.650 -24.249  0.00  0.00      C2   C
ATOM   1249  CG  GLU A 207       4.978  -1.854 -25.762  0.00  0.00      C2   C
ATOM   1250  CD  GLU A 207       3.909  -2.632 -26.521  0.00  0.00      C2   C
ATOM   1251  OE1 GLU A 207       3.754  -2.333 -27.714  0.00  0.00      C2   O
ATOM   1252  OE2 GLU A 207       3.348  -3.615 -25.965  0.00  0.00      C2   O
ATOM   1253  H   GLU A 207       4.511   0.737 -24.899  0.00  0.00      C2   H
ATOM   1254  HA  GLU A 207       2.532  -1.243 -24.333  0.00  0.00      C2   H
ATOM   1255  HB3 GLU A 207       4.788  -2.429 -23.494  0.00  0.00      C2   H
ATOM   1256  HB2 GLU A 207       5.538  -1.083 -23.862  0.00  0.00      C2   H
ATOM   1257  HG3 GLU A 207       5.868  -2.473 -25.879  0.00  0.00      C2   H
ATOM   1258  HG2 GLU A 207       5.232  -0.939 -26.296  0.00  0.00      C2   H
ATOM   1259  N   ARG A 208       2.336  -1.857 -21.990  0.00  0.00      C2   N
ATOM   1260  CA  ARG A 208       1.623  -1.978 -20.757  0.00  0.00      C2   C
ATOM   1261  C   ARG A 208       2.490  -1.938 -19.473  0.00  0.00      C2   C
ATOM   1262  O   ARG A 208       2.065  -1.231 -18.481  0.00  0.00      C2   O
ATOM   1263  CB  ARG A 208       0.721  -3.234 -20.908  0.00  0.00      C2   C
ATOM   1264  CG  ARG A 208      -0.119  -3.573 -19.638  0.00  0.00      C2   C
ATOM   1265  CD  ARG A 208      -1.151  -4.729 -19.784  0.00  0.00      C2   C
ATOM   1266  NE  ARG A 208      -0.446  -5.977 -20.106  0.00  0.00      C2   N
ATOM   1267  CZ  ARG A 208      -0.126  -6.509 -21.301  0.00  0.00      C2   C
ATOM   1268  NH1 ARG A 208      -0.564  -5.874 -22.404  0.00  0.00      C2   N
ATOM   1269  NH2 ARG A 208       0.468  -7.675 -21.420  0.00  0.00      C2   N
ATOM   1270  H   ARG A 208       2.041  -2.466 -22.740  0.00  0.00      C2   H
ATOM   1271  HA  ARG A 208       1.019  -1.077 -20.649  0.00  0.00      C2   H
ATOM   1272  HB3 ARG A 208       1.342  -4.095 -21.155  0.00  0.00      C2   H
ATOM   1273  HB2 ARG A 208       0.069  -3.067 -21.766  0.00  0.00      C2   H
ATOM   1274  HG3 ARG A 208      -0.660  -2.651 -19.422  0.00  0.00      C2   H
ATOM   1275  HG2 ARG A 208       0.567  -3.757 -18.811  0.00  0.00      C2   H
ATOM   1276  HD3 ARG A 208      -2.011  -4.482 -20.407  0.00  0.00      C2   H
ATOM   1277  HD2 ARG A 208      -1.570  -4.894 -18.792  0.00  0.00      C2   H
ATOM   1278  HE  ARG A 208      -0.078  -6.426 -19.279  0.00  0.00      C2   H
ATOM   1279 HH12 ARG A 208      -0.450  -6.317 -23.305  0.00  0.00      C2   H
ATOM   1280 HH11 ARG A 208      -1.192  -5.088 -22.491  0.00  0.00      C2   H
ATOM   1281 HH22 ARG A 208       0.382  -8.203 -22.276  0.00  0.00      C2   H
ATOM   1282 HH21 ARG A 208       0.824  -8.125 -20.588  0.00  0.00      C2   H
ATOM   1283  N   LYS A 209       3.798  -2.416 -19.590  0.00  0.00      C2   N
ATOM   1284  CA  LYS A 209       4.915  -2.376 -18.634  0.00  0.00      C2   C
ATOM   1285  C   LYS A 209       4.944  -1.065 -17.861  0.00  0.00      C2   C
ATOM   1286  O   LYS A 209       5.288  -1.021 -16.685  0.00  0.00      C2   O
ATOM   1287  CB  LYS A 209       6.276  -2.809 -19.220  0.00  0.00      C2   C
ATOM   1288  CG  LYS A 209       6.793  -1.945 -20.432  0.00  0.00      C2   C
ATOM   1289  CD  LYS A 209       8.346  -2.324 -20.705  0.00  0.00      C2   C
ATOM   1290  CE  LYS A 209       8.887  -1.714 -22.080  0.00  0.00      C2   C
ATOM   1291  NZ  LYS A 209       8.611  -0.238 -22.090  0.00  0.00      C2   N
ATOM   1292  H   LYS A 209       3.921  -2.855 -20.491  0.00  0.00      C2   H
ATOM   1293  HA  LYS A 209       4.790  -3.199 -17.930  0.00  0.00      C2   H
ATOM   1294  HB3 LYS A 209       6.280  -3.837 -19.581  0.00  0.00      C2   H
ATOM   1295  HB2 LYS A 209       6.972  -2.788 -18.382  0.00  0.00      C2   H
ATOM   1296  HG3 LYS A 209       6.767  -0.874 -20.230  0.00  0.00      C2   H
ATOM   1297  HG2 LYS A 209       6.131  -2.181 -21.265  0.00  0.00      C2   H
ATOM   1298  HD3 LYS A 209       8.435  -3.410 -20.717  0.00  0.00      C2   H
ATOM   1299  HD2 LYS A 209       8.997  -2.049 -19.876  0.00  0.00      C2   H
ATOM   1300  HE3 LYS A 209       8.283  -2.223 -22.831  0.00  0.00      C2   H
ATOM   1301  HE2 LYS A 209       9.920  -2.002 -22.274  0.00  0.00      C2   H
ATOM   1302  HZ1 LYS A 209       8.568   0.136 -23.027  0.00  0.00      C2   H
ATOM   1303  HZ2 LYS A 209       7.693   0.056 -21.789  0.00  0.00      C2   H
ATOM   1304  HZ3 LYS A 209       9.169   0.271 -21.419  0.00  0.00      C2   H
ATOM   1305  N   LYS A 210       4.677   0.103 -18.520  0.00  0.00      C2   N
ATOM   1306  CA  LYS A 210       4.781   1.479 -18.021  0.00  0.00      C2   C
ATOM   1307  C   LYS A 210       3.447   2.296 -18.011  0.00  0.00      C2   C
ATOM   1308  O   LYS A 210       3.422   3.547 -18.091  0.00  0.00      C2   O
ATOM   1309  CB  LYS A 210       5.963   2.195 -18.618  0.00  0.00      C2   C
ATOM   1310  CG  LYS A 210       7.408   1.546 -18.383  0.00  0.00      C2   C
ATOM   1311  CD  LYS A 210       7.929   1.682 -16.966  0.00  0.00      C2   C
ATOM   1312  CE  LYS A 210       9.025   0.639 -16.606  0.00  0.00      C2   C
ATOM   1313  NZ  LYS A 210      10.287   0.969 -17.336  0.00  0.00      C2   N
ATOM   1314  H   LYS A 210       4.179   0.031 -19.396  0.00  0.00      C2   H
ATOM   1315  HA  LYS A 210       4.972   1.390 -16.951  0.00  0.00      C2   H
ATOM   1316  HB3 LYS A 210       5.904   3.219 -18.249  0.00  0.00      C2   H
ATOM   1317  HB2 LYS A 210       5.714   2.181 -19.679  0.00  0.00      C2   H
ATOM   1318  HG3 LYS A 210       8.065   2.005 -19.121  0.00  0.00      C2   H
ATOM   1319  HG2 LYS A 210       7.328   0.537 -18.789  0.00  0.00      C2   H
ATOM   1320  HD3 LYS A 210       7.167   1.718 -16.187  0.00  0.00      C2   H
ATOM   1321  HD2 LYS A 210       8.359   2.684 -16.979  0.00  0.00      C2   H
ATOM   1322  HE3 LYS A 210       8.760  -0.373 -16.913  0.00  0.00      C2   H
ATOM   1323  HE2 LYS A 210       9.207   0.655 -15.532  0.00  0.00      C2   H
ATOM   1324  HZ1 LYS A 210      10.167   0.993 -18.338  0.00  0.00      C2   H
ATOM   1325  HZ2 LYS A 210      10.644   1.900 -17.175  0.00  0.00      C2   H
ATOM   1326  HZ3 LYS A 210      11.058   0.352 -17.124  0.00  0.00      C2   H
ATOM   1327  N   TRP A 211       2.340   1.600 -17.804  0.00  0.00      C2   N
ATOM   1328  CA  TRP A 211       1.064   2.100 -17.450  0.00  0.00      C2   C
ATOM   1329  C   TRP A 211       0.162   1.225 -16.606  0.00  0.00      C2   C
ATOM   1330  O   TRP A 211      -0.690   1.814 -15.927  0.00  0.00      C2   O
ATOM   1331  CB  TRP A 211       0.323   2.686 -18.704  0.00  0.00      C2   C
ATOM   1332  CG  TRP A 211      -0.019   1.727 -19.812  0.00  0.00      C2   C
ATOM   1333  CD1 TRP A 211       0.705   1.599 -20.933  0.00  0.00      C2   C
ATOM   1334  CD2 TRP A 211      -1.254   0.887 -20.002  0.00  0.00      C2   C
ATOM   1335  NE1 TRP A 211       0.046   0.810 -21.835  0.00  0.00      C2   N
ATOM   1336  CE2 TRP A 211      -1.168   0.379 -21.363  0.00  0.00      C2   C
ATOM   1337  CE3 TRP A 211      -2.321   0.550 -19.177  0.00  0.00      C2   C
ATOM   1338  CZ2 TRP A 211      -2.198  -0.376 -21.929  0.00  0.00      C2   C
ATOM   1339  CZ3 TRP A 211      -3.363  -0.200 -19.724  0.00  0.00      C2   C
ATOM   1340  CH2 TRP A 211      -3.305  -0.670 -21.052  0.00  0.00      C2   C
ATOM   1341  H   TRP A 211       2.363   0.610 -17.999  0.00  0.00      C2   H
ATOM   1342  HA  TRP A 211       1.298   2.995 -16.874  0.00  0.00      C2   H
ATOM   1343  HB3 TRP A 211       0.964   3.480 -19.087  0.00  0.00      C2   H
ATOM   1344  HB2 TRP A 211      -0.664   3.060 -18.431  0.00  0.00      C2   H
ATOM   1345  HD1 TRP A 211       1.621   2.095 -21.219  0.00  0.00      C2   H
ATOM   1346  HE1 TRP A 211       0.314   0.766 -22.807  0.00  0.00      C2   H
ATOM   1347  HE3 TRP A 211      -2.374   0.965 -18.181  0.00  0.00      C2   H
ATOM   1348  HZ2 TRP A 211      -2.166  -0.764 -22.936  0.00  0.00      C2   H
ATOM   1349  HZ3 TRP A 211      -4.202  -0.504 -19.115  0.00  0.00      C2   H
ATOM   1350  HH2 TRP A 211      -4.169  -1.156 -21.481  0.00  0.00      C2   H
ATOM   1351  N   ILE A 212       0.373  -0.078 -16.591  0.00  0.00      C2   N
ATOM   1352  CA  ILE A 212      -0.485  -0.958 -15.768  0.00  0.00      C2   C
ATOM   1353  C   ILE A 212      -0.323  -0.814 -14.265  0.00  0.00      C2   C
ATOM   1354  O   ILE A 212      -1.273  -0.912 -13.536  0.00  0.00      C2   O
ATOM   1355  CB  ILE A 212      -0.312  -2.480 -16.081  0.00  0.00      C2   C
ATOM   1356  CG1 ILE A 212      -1.475  -3.495 -15.763  0.00  0.00      C2   C
ATOM   1357  CG2 ILE A 212       1.097  -2.922 -15.686  0.00  0.00      C2   C
ATOM   1358  CD1 ILE A 212      -2.777  -2.968 -16.489  0.00  0.00      C2   C
ATOM   1359  H   ILE A 212       0.969  -0.566 -17.244  0.00  0.00      C2   H
ATOM   1360  HA  ILE A 212      -1.480  -0.639 -16.080  0.00  0.00      C2   H
ATOM   1361  HB  ILE A 212      -0.271  -2.554 -17.168  0.00  0.00      C2   H
ATOM   1362 HG13 ILE A 212      -1.621  -3.705 -14.704  0.00  0.00      C2   H
ATOM   1363 HG12 ILE A 212      -1.149  -4.420 -16.239  0.00  0.00      C2   H
ATOM   1364 HG21 ILE A 212       1.883  -2.302 -16.117  0.00  0.00      C2   H
ATOM   1365 HG22 ILE A 212       1.121  -3.024 -14.601  0.00  0.00      C2   H
ATOM   1366 HG23 ILE A 212       1.289  -3.914 -16.094  0.00  0.00      C2   H
ATOM   1367 HD11 ILE A 212      -2.799  -2.317 -17.363  0.00  0.00      C2   H
ATOM   1368 HD12 ILE A 212      -3.479  -3.766 -16.730  0.00  0.00      C2   H
ATOM   1369 HD13 ILE A 212      -3.338  -2.313 -15.822  0.00  0.00      C2   H
ATOM   1370  N   HIE A 213       0.913  -0.446 -13.824  0.00  0.00      C2   N
ATOM   1371  CA  HIE A 213       1.302  -0.219 -12.434  0.00  0.00      C2   C
ATOM   1372  C   HIE A 213       0.451   0.948 -11.872  0.00  0.00      C2   C
ATOM   1373  O   HIE A 213       0.493   1.085 -10.684  0.00  0.00      C2   O
ATOM   1374  CB  HIE A 213       2.788   0.231 -12.419  0.00  0.00      C2   C
ATOM   1375  CG  HIE A 213       2.923   1.614 -13.050  0.00  0.00      C2   C
ATOM   1376  ND1 HIE A 213       2.799   1.890 -14.421  0.00  0.00      C2   N
ATOM   1377  CD2 HIE A 213       3.362   2.741 -12.428  0.00  0.00      C2   C
ATOM   1378  CE1 HIE A 213       3.113   3.161 -14.480  0.00  0.00      C2   C
ATOM   1379  NE2 HIE A 213       3.451   3.723 -13.375  0.00  0.00      C2   N
ATOM   1380  H   HIE A 213       1.601  -0.144 -14.499  0.00  0.00      C2   H
ATOM   1381  HA  HIE A 213       1.162  -1.218 -12.020  0.00  0.00      C2   H
ATOM   1382  HB3 HIE A 213       3.434  -0.409 -13.020  0.00  0.00      C2   H
ATOM   1383  HB2 HIE A 213       3.064   0.240 -11.364  0.00  0.00      C2   H
ATOM   1384  HD2 HIE A 213       3.620   2.891 -11.389  0.00  0.00      C2   H
ATOM   1385  HE1 HIE A 213       3.145   3.741 -15.390  0.00  0.00      C2   H
ATOM   1386  HE2 HIE A 213       3.870   4.640 -13.315  0.00  0.00      C2   H
ATOM   1387  N   CYS A 214      -0.251   1.812 -12.665  0.00  0.00      C2   N
ATOM   1388  CA  CYS A 214      -1.265   2.815 -12.202  0.00  0.00      C2   C
ATOM   1389  C   CYS A 214      -2.520   2.156 -11.523  0.00  0.00      C2   C
ATOM   1390  O   CYS A 214      -3.177   2.642 -10.555  0.00  0.00      C2   O
ATOM   1391  CB  CYS A 214      -1.658   3.684 -13.369  0.00  0.00      C2   C
ATOM   1392  SG  CYS A 214      -0.262   4.573 -14.045  0.00  0.00      C2   S
ATOM   1393  H   CYS A 214      -0.219   1.553 -13.641  0.00  0.00      C2   H
ATOM   1394  HA  CYS A 214      -0.727   3.369 -11.432  0.00  0.00      C2   H
ATOM   1395  HB3 CYS A 214      -2.343   4.479 -13.072  0.00  0.00      C2   H
ATOM   1396  HB2 CYS A 214      -2.219   3.100 -14.099  0.00  0.00      C2   H
ATOM   1397  HG  CYS A 214       0.041   3.623 -14.935  0.00  0.00      C2   H
ATOM   1398  N   PHE A 215      -3.087   1.172 -12.251  0.00  0.00      C2   N
ATOM   1399  CA  PHE A 215      -4.338   0.351 -11.958  0.00  0.00      C2   C
ATOM   1400  C   PHE A 215      -4.245  -0.491 -10.720  0.00  0.00      C2   C
ATOM   1401  O   PHE A 215      -5.250  -1.078 -10.358  0.00  0.00      C2   O
ATOM   1402  CB  PHE A 215      -4.735  -0.401 -13.282  0.00  0.00      C2   C
ATOM   1403  CG  PHE A 215      -5.179   0.625 -14.358  0.00  0.00      C2   C
ATOM   1404  CD1 PHE A 215      -6.489   1.153 -14.358  0.00  0.00      C2   C
ATOM   1405  CD2 PHE A 215      -4.214   1.053 -15.272  0.00  0.00      C2   C
ATOM   1406  CE1 PHE A 215      -6.686   2.151 -15.354  0.00  0.00      C2   C
ATOM   1407  CE2 PHE A 215      -4.526   1.976 -16.280  0.00  0.00      C2   C
ATOM   1408  CZ  PHE A 215      -5.783   2.550 -16.241  0.00  0.00      C2   C
ATOM   1409  H   PHE A 215      -2.665   0.741 -13.062  0.00  0.00      C2   H
ATOM   1410  HA  PHE A 215      -5.114   1.067 -11.687  0.00  0.00      C2   H
ATOM   1411  HB3 PHE A 215      -5.626  -1.005 -13.110  0.00  0.00      C2   H
ATOM   1412  HB2 PHE A 215      -3.893  -0.967 -13.681  0.00  0.00      C2   H
ATOM   1413  HD1 PHE A 215      -7.256   0.937 -13.629  0.00  0.00      C2   H
ATOM   1414  HD2 PHE A 215      -3.212   0.655 -15.328  0.00  0.00      C2   H
ATOM   1415  HE1 PHE A 215      -7.692   2.539 -15.425  0.00  0.00      C2   H
ATOM   1416  HE2 PHE A 215      -3.804   2.287 -17.021  0.00  0.00      C2   H
ATOM   1417  HZ  PHE A 215      -6.084   3.215 -17.038  0.00  0.00      C2   H
ATOM   1418  N   GLU A 216      -3.082  -0.504 -10.044  0.00  0.00      C2   N
ATOM   1419  CA  GLU A 216      -2.935  -0.879  -8.650  0.00  0.00      C2   C
ATOM   1420  C   GLU A 216      -4.039  -0.198  -7.744  0.00  0.00      C2   C
ATOM   1421  O   GLU A 216      -4.163   1.030  -7.675  0.00  0.00      C2   O
ATOM   1422  CB  GLU A 216      -1.540  -0.419  -8.179  0.00  0.00      C2   C
ATOM   1423  CG  GLU A 216      -0.965  -1.170  -6.934  0.00  0.00      C2   C
ATOM   1424  CD  GLU A 216      -1.464  -0.803  -5.545  0.00  0.00      C2   C
ATOM   1425  OE1 GLU A 216      -1.096  -1.570  -4.629  0.00  0.00      C2   O
ATOM   1426  OE2 GLU A 216      -1.995   0.328  -5.332  0.00  0.00      C2   O
ATOM   1427  H   GLU A 216      -2.347   0.069 -10.436  0.00  0.00      C2   H
ATOM   1428  HA  GLU A 216      -3.064  -1.955  -8.534  0.00  0.00      C2   H
ATOM   1429  HB3 GLU A 216      -1.560   0.661  -8.033  0.00  0.00      C2   H
ATOM   1430  HB2 GLU A 216      -0.918  -0.593  -9.058  0.00  0.00      C2   H
ATOM   1431  HG3 GLU A 216       0.124  -1.206  -6.960  0.00  0.00      C2   H
ATOM   1432  HG2 GLU A 216      -1.250  -2.208  -7.109  0.00  0.00      C2   H
ATOM   1433  N   GLY A 217      -4.918  -0.999  -7.100  0.00  0.00      C2   N
ATOM   1434  CA  GLY A 217      -6.034  -0.564  -6.181  0.00  0.00      C2   C
ATOM   1435  C   GLY A 217      -7.478  -0.785  -6.724  0.00  0.00      C2   C
ATOM   1436  O   GLY A 217      -8.374  -0.570  -5.829  0.00  0.00      C2   O
ATOM   1437  H   GLY A 217      -4.824  -1.961  -7.393  0.00  0.00      C2   H
ATOM   1438  HA3 GLY A 217      -5.878   0.475  -5.891  0.00  0.00      C2   H
ATOM   1439  HA2 GLY A 217      -5.970  -1.140  -5.257  0.00  0.00      C2   H
ATOM   1440  N   VAL A 218      -7.691  -1.195  -7.951  0.00  0.00      C2   N
ATOM   1441  CA  VAL A 218      -9.058  -1.651  -8.377  0.00  0.00      C2   C
ATOM   1442  C   VAL A 218      -9.424  -2.938  -7.732  0.00  0.00      C2   C
ATOM   1443  O   VAL A 218      -8.542  -3.778  -7.439  0.00  0.00      C2   O
ATOM   1444  CB  VAL A 218      -9.163  -1.786  -9.943  0.00  0.00      C2   C
ATOM   1445  CG1 VAL A 218      -8.772  -0.490 -10.726  0.00  0.00      C2   C
ATOM   1446  CG2 VAL A 218      -8.506  -3.014 -10.570  0.00  0.00      C2   C
ATOM   1447  H   VAL A 218      -6.917  -1.417  -8.561  0.00  0.00      C2   H
ATOM   1448  HA  VAL A 218      -9.707  -0.863  -7.995  0.00  0.00      C2   H
ATOM   1449  HB  VAL A 218     -10.174  -1.826 -10.349  0.00  0.00      C2   H
ATOM   1450 HG11 VAL A 218      -7.733  -0.205 -10.566  0.00  0.00      C2   H
ATOM   1451 HG12 VAL A 218      -8.721  -0.615 -11.807  0.00  0.00      C2   H
ATOM   1452 HG13 VAL A 218      -9.467   0.333 -10.558  0.00  0.00      C2   H
ATOM   1453 HG21 VAL A 218      -8.940  -3.968 -10.269  0.00  0.00      C2   H
ATOM   1454 HG22 VAL A 218      -8.511  -2.946 -11.658  0.00  0.00      C2   H
ATOM   1455 HG23 VAL A 218      -7.457  -3.027 -10.277  0.00  0.00      C2   H
ATOM   1456  N   THR A 219     -10.730  -3.069  -7.429  0.00  0.00      C2   N
ATOM   1457  CA  THR A 219     -11.382  -4.237  -6.799  0.00  0.00      C2   C
ATOM   1458  C   THR A 219     -11.231  -5.519  -7.585  0.00  0.00      C2   C
ATOM   1459  O   THR A 219     -11.081  -6.586  -7.020  0.00  0.00      C2   O
ATOM   1460  CB  THR A 219     -12.872  -3.978  -6.395  0.00  0.00      C2   C
ATOM   1461  OG1 THR A 219     -12.969  -2.799  -5.539  0.00  0.00      C2   O
ATOM   1462  CG2 THR A 219     -13.431  -5.211  -5.542  0.00  0.00      C2   C
ATOM   1463  H   THR A 219     -11.373  -2.339  -7.700  0.00  0.00      C2   H
ATOM   1464  HA  THR A 219     -10.899  -4.432  -5.842  0.00  0.00      C2   H
ATOM   1465  HB  THR A 219     -13.448  -3.863  -7.314  0.00  0.00      C2   H
ATOM   1466  HG1 THR A 219     -12.268  -2.908  -4.891  0.00  0.00      C2   H
ATOM   1467 HG21 THR A 219     -13.301  -6.224  -5.921  0.00  0.00      C2   H
ATOM   1468 HG22 THR A 219     -13.080  -5.191  -4.510  0.00  0.00      C2   H
ATOM   1469 HG23 THR A 219     -14.507  -5.066  -5.452  0.00  0.00      C2   H
ATOM   1470  N   ALA A 220     -11.193  -5.455  -8.896  0.00  0.00      C2   N
ATOM   1471  CA  ALA A 220     -11.007  -6.630  -9.677  0.00  0.00      C2   C
ATOM   1472  C   ALA A 220     -10.709  -6.136 -11.099  0.00  0.00      C2   C
ATOM   1473  O   ALA A 220     -10.970  -5.007 -11.538  0.00  0.00      C2   O
ATOM   1474  CB  ALA A 220     -12.231  -7.544  -9.639  0.00  0.00      C2   C
ATOM   1475  H   ALA A 220     -11.149  -4.576  -9.392  0.00  0.00      C2   H
ATOM   1476  HA  ALA A 220     -10.122  -7.127  -9.281  0.00  0.00      C2   H
ATOM   1477  HB1 ALA A 220     -12.407  -8.242  -8.819  0.00  0.00      C2   H
ATOM   1478  HB2 ALA A 220     -13.101  -7.001 -10.007  0.00  0.00      C2   H
ATOM   1479  HB3 ALA A 220     -12.024  -8.275 -10.420  0.00  0.00      C2   H
ATOM   1480  N   ILE A 221     -10.183  -7.102 -11.847  0.00  0.00      C2   N
ATOM   1481  CA  ILE A 221     -10.004  -7.022 -13.343  0.00  0.00      C2   C
ATOM   1482  C   ILE A 221     -11.066  -7.868 -14.050  0.00  0.00      C2   C
ATOM   1483  O   ILE A 221     -11.135  -9.058 -13.772  0.00  0.00      C2   O
ATOM   1484  CB  ILE A 221      -8.578  -7.396 -13.792  0.00  0.00      C2   C
ATOM   1485  CG1 ILE A 221      -7.458  -6.519 -13.184  0.00  0.00      C2   C
ATOM   1486  CG2 ILE A 221      -8.301  -7.423 -15.328  0.00  0.00      C2   C
ATOM   1487  CD1 ILE A 221      -6.544  -7.154 -12.194  0.00  0.00      C2   C
ATOM   1488  H   ILE A 221     -10.091  -8.039 -11.481  0.00  0.00      C2   H
ATOM   1489  HA  ILE A 221     -10.160  -5.995 -13.674  0.00  0.00      C2   H
ATOM   1490  HB  ILE A 221      -8.454  -8.446 -13.524  0.00  0.00      C2   H
ATOM   1491 HG13 ILE A 221      -7.901  -5.618 -12.760  0.00  0.00      C2   H
ATOM   1492 HG12 ILE A 221      -6.866  -6.027 -13.955  0.00  0.00      C2   H
ATOM   1493 HG21 ILE A 221      -7.283  -7.783 -15.482  0.00  0.00      C2   H
ATOM   1494 HG22 ILE A 221      -8.996  -8.137 -15.770  0.00  0.00      C2   H
ATOM   1495 HG23 ILE A 221      -8.413  -6.437 -15.780  0.00  0.00      C2   H
ATOM   1496 HD11 ILE A 221      -7.047  -7.836 -11.508  0.00  0.00      C2   H
ATOM   1497 HD12 ILE A 221      -5.803  -7.743 -12.733  0.00  0.00      C2   H
ATOM   1498 HD13 ILE A 221      -6.185  -6.336 -11.568  0.00  0.00      C2   H
ATOM   1499  N   ILE A 222     -11.924  -7.244 -14.879  0.00  0.00      C2   N
ATOM   1500  CA  ILE A 222     -12.981  -7.916 -15.642  0.00  0.00      C2   C
ATOM   1501  C   ILE A 222     -12.334  -8.096 -17.037  0.00  0.00      C2   C
ATOM   1502  O   ILE A 222     -12.268  -7.274 -17.990  0.00  0.00      C2   O
ATOM   1503  CB  ILE A 222     -14.388  -7.187 -15.749  0.00  0.00      C2   C
ATOM   1504  CG1 ILE A 222     -15.164  -7.112 -14.393  0.00  0.00      C2   C
ATOM   1505  CG2 ILE A 222     -15.342  -7.995 -16.695  0.00  0.00      C2   C
ATOM   1506  CD1 ILE A 222     -16.512  -6.473 -14.526  0.00  0.00      C2   C
ATOM   1507  H   ILE A 222     -11.880  -6.250 -15.056  0.00  0.00      C2   H
ATOM   1508  HA  ILE A 222     -13.160  -8.941 -15.316  0.00  0.00      C2   H
ATOM   1509  HB  ILE A 222     -14.188  -6.238 -16.247  0.00  0.00      C2   H
ATOM   1510 HG13 ILE A 222     -14.583  -6.630 -13.607  0.00  0.00      C2   H
ATOM   1511 HG12 ILE A 222     -15.282  -8.159 -14.116  0.00  0.00      C2   H
ATOM   1512 HG21 ILE A 222     -16.365  -7.687 -16.912  0.00  0.00      C2   H
ATOM   1513 HG22 ILE A 222     -15.038  -7.921 -17.738  0.00  0.00      C2   H
ATOM   1514 HG23 ILE A 222     -15.373  -9.069 -16.511  0.00  0.00      C2   H
ATOM   1515 HD11 ILE A 222     -16.938  -6.213 -13.557  0.00  0.00      C2   H
ATOM   1516 HD12 ILE A 222     -16.493  -5.601 -15.179  0.00  0.00      C2   H
ATOM   1517 HD13 ILE A 222     -17.250  -7.209 -14.843  0.00  0.00      C2   H
ATOM   1518  N   PHE A 223     -11.909  -9.369 -17.215  0.00  0.00      C2   N
ATOM   1519  CA  PHE A 223     -11.390  -9.867 -18.525  0.00  0.00      C2   C
ATOM   1520  C   PHE A 223     -12.598 -10.276 -19.374  0.00  0.00      C2   C
ATOM   1521  O   PHE A 223     -13.236 -11.306 -19.086  0.00  0.00      C2   O
ATOM   1522  CB  PHE A 223     -10.419 -11.000 -18.148  0.00  0.00      C2   C
ATOM   1523  CG  PHE A 223      -9.365 -11.230 -19.204  0.00  0.00      C2   C
ATOM   1524  CD1 PHE A 223      -9.619 -12.026 -20.321  0.00  0.00      C2   C
ATOM   1525  CD2 PHE A 223      -8.189 -10.464 -19.128  0.00  0.00      C2   C
ATOM   1526  CE1 PHE A 223      -8.588 -12.112 -21.254  0.00  0.00      C2   C
ATOM   1527  CE2 PHE A 223      -7.161 -10.684 -20.020  0.00  0.00      C2   C
ATOM   1528  CZ  PHE A 223      -7.369 -11.532 -21.122  0.00  0.00      C2   C
ATOM   1529  H   PHE A 223     -11.912 -10.121 -16.542  0.00  0.00      C2   H
ATOM   1530  HA  PHE A 223     -10.791  -9.136 -19.068  0.00  0.00      C2   H
ATOM   1531  HB3 PHE A 223     -10.838 -11.991 -17.974  0.00  0.00      C2   H
ATOM   1532  HB2 PHE A 223      -9.990 -10.831 -17.161  0.00  0.00      C2   H
ATOM   1533  HD1 PHE A 223     -10.540 -12.589 -20.324  0.00  0.00      C2   H
ATOM   1534  HD2 PHE A 223      -8.136  -9.662 -18.405  0.00  0.00      C2   H
ATOM   1535  HE1 PHE A 223      -8.742 -12.808 -22.065  0.00  0.00      C2   H
ATOM   1536  HE2 PHE A 223      -6.237 -10.126 -19.977  0.00  0.00      C2   H
ATOM   1537  HZ  PHE A 223      -6.620 -11.778 -21.860  0.00  0.00      C2   H
ATOM   1538  N   CYS A 224     -12.858  -9.502 -20.377  0.00  0.00      C2   N
ATOM   1539  CA  CYS A 224     -13.791  -9.745 -21.525  0.00  0.00      C2   C
ATOM   1540  C   CYS A 224     -13.219 -10.863 -22.396  0.00  0.00      C2   C
ATOM   1541  O   CYS A 224     -12.242 -10.547 -23.149  0.00  0.00      C2   O
ATOM   1542  CB  CYS A 224     -14.236  -8.530 -22.314  0.00  0.00      C2   C
ATOM   1543  SG  CYS A 224     -15.065  -7.479 -21.069  0.00  0.00      C2   S
ATOM   1544  H   CYS A 224     -12.239  -8.730 -20.583  0.00  0.00      C2   H
ATOM   1545  HA  CYS A 224     -14.684 -10.184 -21.079  0.00  0.00      C2   H
ATOM   1546  HB3 CYS A 224     -14.920  -8.927 -23.063  0.00  0.00      C2   H
ATOM   1547  HB2 CYS A 224     -13.468  -7.985 -22.864  0.00  0.00      C2   H
ATOM   1548  HG  CYS A 224     -13.883  -7.061 -20.607  0.00  0.00      C2   H
ATOM   1549  N   VAL A 225     -13.791 -12.045 -22.407  0.00  0.00      C2   N
ATOM   1550  CA  VAL A 225     -13.585 -13.084 -23.441  0.00  0.00      C2   C
ATOM   1551  C   VAL A 225     -14.728 -12.944 -24.457  0.00  0.00      C2   C
ATOM   1552  O   VAL A 225     -15.926 -13.095 -24.168  0.00  0.00      C2   O
ATOM   1553  CB  VAL A 225     -13.612 -14.527 -22.906  0.00  0.00      C2   C
ATOM   1554  CG1 VAL A 225     -13.254 -15.625 -23.907  0.00  0.00      C2   C
ATOM   1555  CG2 VAL A 225     -12.690 -14.748 -21.669  0.00  0.00      C2   C
ATOM   1556  H   VAL A 225     -14.393 -12.245 -21.620  0.00  0.00      C2   H
ATOM   1557  HA  VAL A 225     -12.630 -12.908 -23.935  0.00  0.00      C2   H
ATOM   1558  HB  VAL A 225     -14.671 -14.638 -22.671  0.00  0.00      C2   H
ATOM   1559 HG11 VAL A 225     -13.886 -15.614 -24.796  0.00  0.00      C2   H
ATOM   1560 HG12 VAL A 225     -12.237 -15.545 -24.291  0.00  0.00      C2   H
ATOM   1561 HG13 VAL A 225     -13.281 -16.651 -23.542  0.00  0.00      C2   H
ATOM   1562 HG21 VAL A 225     -11.665 -14.608 -22.012  0.00  0.00      C2   H
ATOM   1563 HG22 VAL A 225     -12.864 -13.984 -20.911  0.00  0.00      C2   H
ATOM   1564 HG23 VAL A 225     -12.791 -15.731 -21.208  0.00  0.00      C2   H
ATOM   1565  N   ALA A 226     -14.355 -12.679 -25.705  0.00  0.00      C2   N
ATOM   1566  CA  ALA A 226     -15.246 -12.627 -26.882  0.00  0.00      C2   C
ATOM   1567  C   ALA A 226     -15.276 -14.028 -27.524  0.00  0.00      C2   C
ATOM   1568  O   ALA A 226     -14.391 -14.303 -28.348  0.00  0.00      C2   O
ATOM   1569  CB  ALA A 226     -14.711 -11.518 -27.880  0.00  0.00      C2   C
ATOM   1570  H   ALA A 226     -13.366 -12.810 -25.865  0.00  0.00      C2   H
ATOM   1571  HA  ALA A 226     -16.209 -12.163 -26.670  0.00  0.00      C2   H
ATOM   1572  HB1 ALA A 226     -15.230 -11.715 -28.818  0.00  0.00      C2   H
ATOM   1573  HB2 ALA A 226     -14.901 -10.513 -27.503  0.00  0.00      C2   H
ATOM   1574  HB3 ALA A 226     -13.628 -11.594 -27.980  0.00  0.00      C2   H
ATOM   1575  N   LEU A 227     -16.244 -14.859 -27.243  0.00  0.00      C2   N
ATOM   1576  CA  LEU A 227     -16.214 -16.236 -27.524  0.00  0.00      C2   C
ATOM   1577  C   LEU A 227     -16.112 -16.667 -29.002  0.00  0.00      C2   C
ATOM   1578  O   LEU A 227     -15.434 -17.612 -29.425  0.00  0.00      C2   O
ATOM   1579  CB  LEU A 227     -17.260 -17.113 -26.802  0.00  0.00      C2   C
ATOM   1580  CG  LEU A 227     -17.147 -17.480 -25.279  0.00  0.00      C2   C
ATOM   1581  CD1 LEU A 227     -18.453 -18.137 -24.631  0.00  0.00      C2   C
ATOM   1582  CD2 LEU A 227     -15.908 -18.284 -25.048  0.00  0.00      C2   C
ATOM   1583  H   LEU A 227     -17.055 -14.468 -26.786  0.00  0.00      C2   H
ATOM   1584  HA  LEU A 227     -15.206 -16.469 -27.182  0.00  0.00      C2   H
ATOM   1585  HB3 LEU A 227     -17.214 -18.070 -27.321  0.00  0.00      C2   H
ATOM   1586  HB2 LEU A 227     -18.201 -16.624 -27.052  0.00  0.00      C2   H
ATOM   1587  HG  LEU A 227     -17.067 -16.532 -24.746  0.00  0.00      C2   H
ATOM   1588 HD11 LEU A 227     -19.131 -18.526 -25.391  0.00  0.00      C2   H
ATOM   1589 HD12 LEU A 227     -18.317 -18.958 -23.926  0.00  0.00      C2   H
ATOM   1590 HD13 LEU A 227     -18.898 -17.340 -24.036  0.00  0.00      C2   H
ATOM   1591 HD21 LEU A 227     -15.994 -19.128 -24.362  0.00  0.00      C2   H
ATOM   1592 HD22 LEU A 227     -15.559 -18.626 -26.022  0.00  0.00      C2   H
ATOM   1593 HD23 LEU A 227     -15.078 -17.638 -24.763  0.00  0.00      C2   H
ATOM   1594  N   SER A 228     -16.674 -15.753 -29.803  0.00  0.00      C2   N
ATOM   1595  CA  SER A 228     -16.721 -15.826 -31.288  0.00  0.00      C2   C
ATOM   1596  C   SER A 228     -15.304 -15.650 -31.855  0.00  0.00      C2   C
ATOM   1597  O   SER A 228     -15.123 -15.967 -33.050  0.00  0.00      C2   O
ATOM   1598  CB  SER A 228     -17.710 -14.783 -31.853  0.00  0.00      C2   C
ATOM   1599  OG  SER A 228     -17.420 -13.542 -31.196  0.00  0.00      C2   O
ATOM   1600  H   SER A 228     -17.104 -14.982 -29.313  0.00  0.00      C2   H
ATOM   1601  HA  SER A 228     -17.055 -16.832 -31.542  0.00  0.00      C2   H
ATOM   1602  HB3 SER A 228     -18.728 -15.115 -31.650  0.00  0.00      C2   H
ATOM   1603  HB2 SER A 228     -17.724 -14.574 -32.922  0.00  0.00      C2   H
ATOM   1604  HG  SER A 228     -18.018 -12.815 -31.387  0.00  0.00      C2   H
ATOM   1605  N   ASP A 229     -14.327 -15.062 -31.195  0.00  0.00      C2   N
ATOM   1606  CA  ASP A 229     -12.901 -14.839 -31.679  0.00  0.00      C2   C
ATOM   1607  C   ASP A 229     -12.080 -16.186 -31.843  0.00  0.00      C2   C
ATOM   1608  O   ASP A 229     -11.031 -16.113 -32.496  0.00  0.00      C2   O
ATOM   1609  CB  ASP A 229     -12.123 -13.843 -30.844  0.00  0.00      C2   C
ATOM   1610  CG  ASP A 229     -12.635 -12.361 -30.996  0.00  0.00      C2   C
ATOM   1611  OD1 ASP A 229     -12.297 -11.557 -30.095  0.00  0.00      C2   O
ATOM   1612  OD2 ASP A 229     -13.397 -12.098 -31.933  0.00  0.00      C2   O
ATOM   1613  H   ASP A 229     -14.439 -14.644 -30.283  0.00  0.00      C2   H
ATOM   1614  HA  ASP A 229     -12.910 -14.378 -32.667  0.00  0.00      C2   H
ATOM   1615  HB3 ASP A 229     -11.060 -13.934 -31.067  0.00  0.00      C2   H
ATOM   1616  HB2 ASP A 229     -12.284 -14.196 -29.825  0.00  0.00      C2   H
ATOM   1617  N   TYR A 230     -12.543 -17.294 -31.277  0.00  0.00      C2   N
ATOM   1618  CA  TYR A 230     -11.937 -18.610 -31.238  0.00  0.00      C2   C
ATOM   1619  C   TYR A 230     -11.184 -19.161 -32.415  0.00  0.00      C2   C
ATOM   1620  O   TYR A 230     -10.039 -19.683 -32.246  0.00  0.00      C2   O
ATOM   1621  CB  TYR A 230     -13.002 -19.504 -30.620  0.00  0.00      C2   C
ATOM   1622  CG  TYR A 230     -13.850 -20.165 -31.621  0.00  0.00      C2   C
ATOM   1623  CD1 TYR A 230     -14.941 -19.504 -32.171  0.00  0.00      C2   C
ATOM   1624  CD2 TYR A 230     -13.586 -21.508 -31.995  0.00  0.00      C2   C
ATOM   1625  CE1 TYR A 230     -15.794 -20.134 -33.061  0.00  0.00      C2   C
ATOM   1626  CE2 TYR A 230     -14.428 -22.197 -32.933  0.00  0.00      C2   C
ATOM   1627  CZ  TYR A 230     -15.492 -21.424 -33.525  0.00  0.00      C2   C
ATOM   1628  OH  TYR A 230     -16.394 -22.008 -34.367  0.00  0.00      C2   O
ATOM   1629  H   TYR A 230     -13.392 -17.138 -30.752  0.00  0.00      C2   H
ATOM   1630  HA  TYR A 230     -11.158 -18.549 -30.478  0.00  0.00      C2   H
ATOM   1631  HB3 TYR A 230     -13.644 -18.990 -29.904  0.00  0.00      C2   H
ATOM   1632  HB2 TYR A 230     -12.531 -20.300 -30.044  0.00  0.00      C2   H
ATOM   1633  HD1 TYR A 230     -15.149 -18.509 -31.807  0.00  0.00      C2   H
ATOM   1634  HD2 TYR A 230     -12.664 -21.962 -31.664  0.00  0.00      C2   H
ATOM   1635  HE1 TYR A 230     -16.657 -19.544 -33.333  0.00  0.00      C2   H
ATOM   1636  HE2 TYR A 230     -14.224 -23.231 -33.172  0.00  0.00      C2   H
ATOM   1637  HH  TYR A 230     -16.130 -22.896 -34.622  0.00  0.00      C2   H
ATOM   1638  N   ASP A 231     -11.659 -19.041 -33.672  0.00  0.00      C2   N
ATOM   1639  CA  ASP A 231     -11.059 -19.669 -34.856  0.00  0.00      C2   C
ATOM   1640  C   ASP A 231     -10.043 -18.665 -35.522  0.00  0.00      C2   C
ATOM   1641  O   ASP A 231      -9.404 -19.147 -36.496  0.00  0.00      C2   O
ATOM   1642  CB  ASP A 231     -12.026 -20.298 -35.892  0.00  0.00      C2   C
ATOM   1643  CG  ASP A 231     -13.142 -19.360 -36.372  0.00  0.00      C2   C
ATOM   1644  OD1 ASP A 231     -13.918 -19.951 -37.192  0.00  0.00      C2   O
ATOM   1645  OD2 ASP A 231     -13.365 -18.218 -35.944  0.00  0.00      C2   O
ATOM   1646  H   ASP A 231     -12.524 -18.537 -33.808  0.00  0.00      C2   H
ATOM   1647  HA  ASP A 231     -10.300 -20.383 -34.537  0.00  0.00      C2   H
ATOM   1648  HB3 ASP A 231     -12.653 -21.050 -35.412  0.00  0.00      C2   H
ATOM   1649  HB2 ASP A 231     -11.456 -20.626 -36.761  0.00  0.00      C2   H
ATOM   1650  N   LEU A 232     -10.067 -17.372 -35.109  0.00  0.00      C2   N
ATOM   1651  CA  LEU A 232      -9.510 -16.287 -35.904  0.00  0.00      C2   C
ATOM   1652  C   LEU A 232      -8.007 -16.283 -35.874  0.00  0.00      C2   C
ATOM   1653  O   LEU A 232      -7.354 -16.094 -34.826  0.00  0.00      C2   O
ATOM   1654  CB  LEU A 232      -9.969 -14.873 -35.416  0.00  0.00      C2   C
ATOM   1655  CG  LEU A 232      -9.459 -13.645 -36.212  0.00  0.00      C2   C
ATOM   1656  CD1 LEU A 232      -9.952 -13.763 -37.685  0.00  0.00      C2   C
ATOM   1657  CD2 LEU A 232      -9.881 -12.456 -35.379  0.00  0.00      C2   C
ATOM   1658  H   LEU A 232     -10.677 -17.019 -34.386  0.00  0.00      C2   H
ATOM   1659  HA  LEU A 232      -9.864 -16.422 -36.926  0.00  0.00      C2   H
ATOM   1660  HB3 LEU A 232      -9.589 -14.803 -34.397  0.00  0.00      C2   H
ATOM   1661  HB2 LEU A 232     -11.046 -14.807 -35.571  0.00  0.00      C2   H
ATOM   1662  HG  LEU A 232      -8.374 -13.565 -36.282  0.00  0.00      C2   H
ATOM   1663 HD11 LEU A 232     -10.818 -14.424 -37.718  0.00  0.00      C2   H
ATOM   1664 HD12 LEU A 232     -10.197 -12.771 -38.065  0.00  0.00      C2   H
ATOM   1665 HD13 LEU A 232      -9.156 -14.168 -38.310  0.00  0.00      C2   H
ATOM   1666 HD21 LEU A 232      -9.888 -12.595 -34.298  0.00  0.00      C2   H
ATOM   1667 HD22 LEU A 232      -9.137 -11.666 -35.478  0.00  0.00      C2   H
ATOM   1668 HD23 LEU A 232     -10.789 -11.908 -35.628  0.00  0.00      C2   H
ATOM   1669  N   VAL A 233      -7.386 -16.430 -37.075  0.00  0.00      C2   N
ATOM   1670  CA  VAL A 233      -5.914 -16.580 -37.229  0.00  0.00      C2   C
ATOM   1671  C   VAL A 233      -5.393 -15.368 -37.953  0.00  0.00      C2   C
ATOM   1672  O   VAL A 233      -5.661 -15.166 -39.135  0.00  0.00      C2   O
ATOM   1673  CB  VAL A 233      -5.469 -17.815 -38.089  0.00  0.00      C2   C
ATOM   1674  CG1 VAL A 233      -3.948 -17.940 -38.351  0.00  0.00      C2   C
ATOM   1675  CG2 VAL A 233      -6.093 -19.130 -37.609  0.00  0.00      C2   C
ATOM   1676  H   VAL A 233      -7.870 -16.458 -37.961  0.00  0.00      C2   H
ATOM   1677  HA  VAL A 233      -5.403 -16.751 -36.281  0.00  0.00      C2   H
ATOM   1678  HB  VAL A 233      -5.983 -17.685 -39.041  0.00  0.00      C2   H
ATOM   1679 HG11 VAL A 233      -3.351 -17.982 -37.440  0.00  0.00      C2   H
ATOM   1680 HG12 VAL A 233      -3.710 -18.871 -38.866  0.00  0.00      C2   H
ATOM   1681 HG13 VAL A 233      -3.588 -17.173 -39.037  0.00  0.00      C2   H
ATOM   1682 HG21 VAL A 233      -5.498 -19.686 -36.884  0.00  0.00      C2   H
ATOM   1683 HG22 VAL A 233      -7.030 -19.027 -37.063  0.00  0.00      C2   H
ATOM   1684 HG23 VAL A 233      -6.133 -19.835 -38.439  0.00  0.00      C2   H
ATOM   1685  N   LEU A 234      -4.628 -14.556 -37.217  0.00  0.00      C2   N
ATOM   1686  CA  LEU A 234      -4.168 -13.221 -37.593  0.00  0.00      C2   C
ATOM   1687  C   LEU A 234      -2.947 -13.319 -38.557  0.00  0.00      C2   C
ATOM   1688  O   LEU A 234      -2.231 -14.335 -38.578  0.00  0.00      C2   O
ATOM   1689  CB  LEU A 234      -3.684 -12.523 -36.240  0.00  0.00      C2   C
ATOM   1690  CG  LEU A 234      -4.658 -12.549 -35.094  0.00  0.00      C2   C
ATOM   1691  CD1 LEU A 234      -4.078 -11.897 -33.858  0.00  0.00      C2   C
ATOM   1692  CD2 LEU A 234      -6.009 -11.913 -35.415  0.00  0.00      C2   C
ATOM   1693  H   LEU A 234      -4.391 -14.873 -36.287  0.00  0.00      C2   H
ATOM   1694  HA  LEU A 234      -4.969 -12.641 -38.053  0.00  0.00      C2   H
ATOM   1695  HB3 LEU A 234      -3.290 -11.526 -36.436  0.00  0.00      C2   H
ATOM   1696  HB2 LEU A 234      -2.856 -13.097 -35.824  0.00  0.00      C2   H
ATOM   1697  HG  LEU A 234      -4.962 -13.533 -34.739  0.00  0.00      C2   H
ATOM   1698 HD11 LEU A 234      -4.661 -11.209 -33.245  0.00  0.00      C2   H
ATOM   1699 HD12 LEU A 234      -3.692 -12.584 -33.105  0.00  0.00      C2   H
ATOM   1700 HD13 LEU A 234      -3.123 -11.441 -34.117  0.00  0.00      C2   H
ATOM   1701 HD21 LEU A 234      -6.236 -11.149 -34.671  0.00  0.00      C2   H
ATOM   1702 HD22 LEU A 234      -6.141 -11.429 -36.382  0.00  0.00      C2   H
ATOM   1703 HD23 LEU A 234      -6.862 -12.582 -35.302  0.00  0.00      C2   H
ATOM   1704  N   ALA A 235      -2.645 -12.201 -39.256  0.00  0.00      C2   N
ATOM   1705  CA  ALA A 235      -1.529 -11.950 -40.181  0.00  0.00      C2   C
ATOM   1706  C   ALA A 235      -0.327 -11.716 -39.224  0.00  0.00      C2   C
ATOM   1707  O   ALA A 235       0.123 -10.565 -39.006  0.00  0.00      C2   O
ATOM   1708  CB  ALA A 235      -1.816 -10.711 -41.068  0.00  0.00      C2   C
ATOM   1709  H   ALA A 235      -3.304 -11.453 -39.097  0.00  0.00      C2   H
ATOM   1710  HA  ALA A 235      -1.438 -12.871 -40.757  0.00  0.00      C2   H
ATOM   1711  HB1 ALA A 235      -0.968 -10.559 -41.735  0.00  0.00      C2   H
ATOM   1712  HB2 ALA A 235      -2.717 -10.817 -41.672  0.00  0.00      C2   H
ATOM   1713  HB3 ALA A 235      -1.917  -9.845 -40.413  0.00  0.00      C2   H
ATOM   1714  N   GLU A 236       0.298 -12.867 -38.801  0.00  0.00      C2   N
ATOM   1715  CA  GLU A 236       1.555 -12.982 -38.045  0.00  0.00      C2   C
ATOM   1716  C   GLU A 236       2.520 -13.889 -38.807  0.00  0.00      C2   C
ATOM   1717  O   GLU A 236       2.020 -14.631 -39.610  0.00  0.00      C2   O
ATOM   1718  CB  GLU A 236       1.279 -13.690 -36.620  0.00  0.00      C2   C
ATOM   1719  CG  GLU A 236       0.268 -12.975 -35.746  0.00  0.00      C2   C
ATOM   1720  CD  GLU A 236       0.922 -11.731 -35.024  0.00  0.00      C2   C
ATOM   1721  OE1 GLU A 236       1.937 -11.193 -35.542  0.00  0.00      C2   O
ATOM   1722  OE2 GLU A 236       0.423 -11.408 -33.919  0.00  0.00      C2   O
ATOM   1723  H   GLU A 236      -0.133 -13.736 -39.080  0.00  0.00      C2   H
ATOM   1724  HA  GLU A 236       2.075 -12.040 -37.870  0.00  0.00      C2   H
ATOM   1725  HB3 GLU A 236       2.258 -13.646 -36.144  0.00  0.00      C2   H
ATOM   1726  HB2 GLU A 236       1.148 -14.759 -36.786  0.00  0.00      C2   H
ATOM   1727  HG3 GLU A 236       0.004 -13.652 -34.933  0.00  0.00      C2   H
ATOM   1728  HG2 GLU A 236      -0.667 -12.689 -36.226  0.00  0.00      C2   H
ATOM   1729  N   ASP A 237       3.843 -13.849 -38.599  0.00  0.00      C2   N
ATOM   1730  CA  ASP A 237       4.751 -14.674 -39.365  0.00  0.00      C2   C
ATOM   1731  C   ASP A 237       4.523 -16.166 -38.990  0.00  0.00      C2   C
ATOM   1732  O   ASP A 237       4.238 -16.991 -39.851  0.00  0.00      C2   O
ATOM   1733  CB  ASP A 237       6.268 -14.310 -39.115  0.00  0.00      C2   C
ATOM   1734  CG  ASP A 237       6.574 -12.873 -39.263  0.00  0.00      C2   C
ATOM   1735  OD1 ASP A 237       7.440 -12.340 -38.480  0.00  0.00      C2   O
ATOM   1736  OD2 ASP A 237       5.984 -12.214 -40.118  0.00  0.00      C2   O
ATOM   1737  H   ASP A 237       4.122 -13.188 -37.888  0.00  0.00      C2   H
ATOM   1738  HA  ASP A 237       4.552 -14.577 -40.432  0.00  0.00      C2   H
ATOM   1739  HB3 ASP A 237       6.873 -14.749 -39.908  0.00  0.00      C2   H
ATOM   1740  HB2 ASP A 237       6.588 -14.631 -38.124  0.00  0.00      C2   H
ATOM   1741  N   GLU A 238       4.438 -16.411 -37.669  0.00  0.00      C2   N
ATOM   1742  CA  GLU A 238       4.019 -17.604 -36.937  0.00  0.00      C2   C
ATOM   1743  C   GLU A 238       2.502 -17.927 -37.022  0.00  0.00      C2   C
ATOM   1744  O   GLU A 238       2.093 -18.830 -36.272  0.00  0.00      C2   O
ATOM   1745  CB  GLU A 238       4.551 -17.512 -35.453  0.00  0.00      C2   C
ATOM   1746  CG  GLU A 238       6.140 -17.594 -35.370  0.00  0.00      C2   C
ATOM   1747  CD  GLU A 238       6.733 -18.862 -36.033  0.00  0.00      C2   C
ATOM   1748  OE1 GLU A 238       7.745 -18.819 -36.734  0.00  0.00      C2   O
ATOM   1749  OE2 GLU A 238       6.146 -19.928 -35.802  0.00  0.00      C2   O
ATOM   1750  H   GLU A 238       4.713 -15.692 -37.015  0.00  0.00      C2   H
ATOM   1751  HA  GLU A 238       4.552 -18.456 -37.360  0.00  0.00      C2   H
ATOM   1752  HB3 GLU A 238       4.161 -18.291 -34.798  0.00  0.00      C2   H
ATOM   1753  HB2 GLU A 238       4.172 -16.542 -35.131  0.00  0.00      C2   H
ATOM   1754  HG3 GLU A 238       6.564 -17.756 -34.379  0.00  0.00      C2   H
ATOM   1755  HG2 GLU A 238       6.718 -16.788 -35.822  0.00  0.00      C2   H
ATOM   1756  N   GLU A 239       1.801 -17.319 -37.931  0.00  0.00      C2   N
ATOM   1757  CA  GLU A 239       0.338 -17.283 -37.996  0.00  0.00      C2   C
ATOM   1758  C   GLU A 239      -0.488 -17.616 -36.729  0.00  0.00      C2   C
ATOM   1759  O   GLU A 239      -0.956 -18.722 -36.506  0.00  0.00      C2   O
ATOM   1760  CB  GLU A 239      -0.065 -18.134 -39.227  0.00  0.00      C2   C
ATOM   1761  CG  GLU A 239       0.343 -17.557 -40.620  0.00  0.00      C2   C
ATOM   1762  CD  GLU A 239      -0.132 -18.457 -41.742  0.00  0.00      C2   C
ATOM   1763  OE1 GLU A 239      -1.038 -18.133 -42.522  0.00  0.00      C2   O
ATOM   1764  OE2 GLU A 239       0.391 -19.564 -41.900  0.00  0.00      C2   O
ATOM   1765  H   GLU A 239       2.290 -16.811 -38.655  0.00  0.00      C2   H
ATOM   1766  HA  GLU A 239       0.033 -16.297 -38.344  0.00  0.00      C2   H
ATOM   1767  HB3 GLU A 239      -1.154 -18.129 -39.275  0.00  0.00      C2   H
ATOM   1768  HB2 GLU A 239       0.217 -19.181 -39.108  0.00  0.00      C2   H
ATOM   1769  HG3 GLU A 239       1.421 -17.412 -40.683  0.00  0.00      C2   H
ATOM   1770  HG2 GLU A 239       0.052 -16.515 -40.757  0.00  0.00      C2   H
ATOM   1771  N   MET A 240      -0.434 -16.764 -35.682  0.00  0.00      C2   N
ATOM   1772  CA  MET A 240      -0.906 -17.005 -34.274  0.00  0.00      C2   C
ATOM   1773  C   MET A 240      -2.325 -16.378 -34.071  0.00  0.00      C2   C
ATOM   1774  O   MET A 240      -2.629 -15.380 -34.630  0.00  0.00      C2   O
ATOM   1775  CB  MET A 240       0.146 -16.466 -33.198  0.00  0.00      C2   C
ATOM   1776  CG  MET A 240       1.579 -16.836 -33.411  0.00  0.00      C2   C
ATOM   1777  SD  MET A 240       2.711 -15.941 -32.211  0.00  0.00      C2   S
ATOM   1778  CE  MET A 240       2.690 -14.331 -33.072  0.00  0.00      C2   C
ATOM   1779  H   MET A 240      -0.163 -15.813 -35.887  0.00  0.00      C2   H
ATOM   1780  HA  MET A 240      -1.068 -18.079 -34.181  0.00  0.00      C2   H
ATOM   1781  HB3 MET A 240      -0.305 -16.865 -32.289  0.00  0.00      C2   H
ATOM   1782  HB2 MET A 240       0.134 -15.378 -33.138  0.00  0.00      C2   H
ATOM   1783  HG3 MET A 240       1.969 -16.621 -34.405  0.00  0.00      C2   H
ATOM   1784  HG2 MET A 240       1.769 -17.900 -33.267  0.00  0.00      C2   H
ATOM   1785  HE1 MET A 240       3.368 -13.649 -32.559  0.00  0.00      C2   H
ATOM   1786  HE2 MET A 240       3.003 -14.183 -34.105  0.00  0.00      C2   H
ATOM   1787  HE3 MET A 240       1.697 -13.900 -32.940  0.00  0.00      C2   H
ATOM   1788  N   ASN A 241      -3.131 -17.130 -33.288  0.00  0.00      C2   N
ATOM   1789  CA  ASN A 241      -4.550 -16.862 -33.103  0.00  0.00      C2   C
ATOM   1790  C   ASN A 241      -4.774 -15.711 -32.156  0.00  0.00      C2   C
ATOM   1791  O   ASN A 241      -4.002 -15.483 -31.286  0.00  0.00      C2   O
ATOM   1792  CB  ASN A 241      -5.246 -18.096 -32.482  0.00  0.00      C2   C
ATOM   1793  CG  ASN A 241      -5.244 -19.363 -33.397  0.00  0.00      C2   C
ATOM   1794  OD1 ASN A 241      -4.670 -19.382 -34.449  0.00  0.00      C2   O
ATOM   1795  ND2 ASN A 241      -6.021 -20.437 -33.159  0.00  0.00      C2   N
ATOM   1796  H   ASN A 241      -2.663 -17.870 -32.786  0.00  0.00      C2   H
ATOM   1797  HA  ASN A 241      -5.115 -16.615 -34.001  0.00  0.00      C2   H
ATOM   1798  HB3 ASN A 241      -6.318 -17.960 -32.342  0.00  0.00      C2   H
ATOM   1799  HB2 ASN A 241      -4.805 -18.394 -31.531  0.00  0.00      C2   H
ATOM   1800 HD22 ASN A 241      -6.007 -21.137 -33.886  0.00  0.00      C2   H
ATOM   1801 HD21 ASN A 241      -6.786 -20.406 -32.500  0.00  0.00      C2   H
ATOM   1802  N   ARG A 242      -5.827 -14.952 -32.395  0.00  0.00      C2   N
ATOM   1803  CA  ARG A 242      -6.403 -13.913 -31.503  0.00  0.00      C2   C
ATOM   1804  C   ARG A 242      -6.854 -14.507 -30.168  0.00  0.00      C2   C
ATOM   1805  O   ARG A 242      -6.707 -13.907 -29.096  0.00  0.00      C2   O
ATOM   1806  CB  ARG A 242      -7.398 -13.031 -32.293  0.00  0.00      C2   C
ATOM   1807  CG  ARG A 242      -8.349 -12.025 -31.591  0.00  0.00      C2   C
ATOM   1808  CD  ARG A 242      -7.717 -10.847 -30.910  0.00  0.00      C2   C
ATOM   1809  NE  ARG A 242      -6.817  -9.914 -31.648  0.00  0.00      C2   N
ATOM   1810  CZ  ARG A 242      -7.199  -8.889 -32.480  0.00  0.00      C2   C
ATOM   1811  NH1 ARG A 242      -8.405  -8.645 -32.800  0.00  0.00      C2   N
ATOM   1812  NH2 ARG A 242      -6.206  -8.064 -32.885  0.00  0.00      C2   N
ATOM   1813  H   ARG A 242      -6.487 -15.095 -33.146  0.00  0.00      C2   H
ATOM   1814  HA  ARG A 242      -5.572 -13.257 -31.243  0.00  0.00      C2   H
ATOM   1815  HB3 ARG A 242      -8.005 -13.710 -32.892  0.00  0.00      C2   H
ATOM   1816  HB2 ARG A 242      -6.755 -12.467 -32.969  0.00  0.00      C2   H
ATOM   1817  HG3 ARG A 242      -9.052 -12.491 -30.900  0.00  0.00      C2   H
ATOM   1818  HG2 ARG A 242      -8.930 -11.718 -32.460  0.00  0.00      C2   H
ATOM   1819  HD3 ARG A 242      -7.174 -11.198 -30.032  0.00  0.00      C2   H
ATOM   1820  HD2 ARG A 242      -8.430 -10.301 -30.291  0.00  0.00      C2   H
ATOM   1821  HE  ARG A 242      -5.876  -9.972 -31.286  0.00  0.00      C2   H
ATOM   1822 HH12 ARG A 242      -8.750  -8.020 -33.515  0.00  0.00      C2   H
ATOM   1823 HH11 ARG A 242      -9.130  -9.279 -32.496  0.00  0.00      C2   H
ATOM   1824 HH22 ARG A 242      -6.385  -7.177 -33.334  0.00  0.00      C2   H
ATOM   1825 HH21 ARG A 242      -5.267  -8.203 -32.540  0.00  0.00      C2   H
ATOM   1826  N   MET A 243      -7.270 -15.764 -30.146  0.00  0.00      C2   N
ATOM   1827  CA  MET A 243      -7.626 -16.493 -28.932  0.00  0.00      C2   C
ATOM   1828  C   MET A 243      -6.439 -16.705 -27.958  0.00  0.00      C2   C
ATOM   1829  O   MET A 243      -6.516 -16.621 -26.717  0.00  0.00      C2   O
ATOM   1830  CB  MET A 243      -8.468 -17.723 -29.203  0.00  0.00      C2   C
ATOM   1831  CG  MET A 243      -8.699 -18.657 -27.949  0.00  0.00      C2   C
ATOM   1832  SD  MET A 243      -9.858 -17.924 -26.678  0.00  0.00      C2   S
ATOM   1833  CE  MET A 243     -11.384 -17.677 -27.536  0.00  0.00      C2   C
ATOM   1834  H   MET A 243      -7.508 -16.247 -31.001  0.00  0.00      C2   H
ATOM   1835  HA  MET A 243      -8.335 -15.881 -28.374  0.00  0.00      C2   H
ATOM   1836  HB3 MET A 243      -7.947 -18.282 -29.981  0.00  0.00      C2   H
ATOM   1837  HB2 MET A 243      -9.407 -17.336 -29.598  0.00  0.00      C2   H
ATOM   1838  HG3 MET A 243      -7.784 -18.943 -27.431  0.00  0.00      C2   H
ATOM   1839  HG2 MET A 243      -9.091 -19.652 -28.156  0.00  0.00      C2   H
ATOM   1840  HE1 MET A 243     -12.315 -17.803 -26.983  0.00  0.00      C2   H
ATOM   1841  HE2 MET A 243     -11.341 -16.714 -28.045  0.00  0.00      C2   H
ATOM   1842  HE3 MET A 243     -11.316 -18.448 -28.303  0.00  0.00      C2   H
ATOM   1843  N   HIE A 244      -5.250 -17.088 -28.589  0.00  0.00      C2   N
ATOM   1844  CA  HIE A 244      -4.025 -17.214 -27.853  0.00  0.00      C2   C
ATOM   1845  C   HIE A 244      -3.512 -15.828 -27.500  0.00  0.00      C2   C
ATOM   1846  O   HIE A 244      -2.944 -15.646 -26.403  0.00  0.00      C2   O
ATOM   1847  CB  HIE A 244      -2.972 -17.952 -28.716  0.00  0.00      C2   C
ATOM   1848  CG  HIE A 244      -2.267 -19.087 -28.160  0.00  0.00      C2   C
ATOM   1849  ND1 HIE A 244      -0.924 -18.894 -27.833  0.00  0.00      C2   N
ATOM   1850  CD2 HIE A 244      -2.616 -20.419 -28.048  0.00  0.00      C2   C
ATOM   1851  CE1 HIE A 244      -0.489 -20.141 -27.603  0.00  0.00      C2   C
ATOM   1852  NE2 HIE A 244      -1.408 -21.106 -27.750  0.00  0.00      C2   N
ATOM   1853  H   HIE A 244      -5.317 -17.242 -29.585  0.00  0.00      C2   H
ATOM   1854  HA  HIE A 244      -4.229 -17.720 -26.909  0.00  0.00      C2   H
ATOM   1855  HB3 HIE A 244      -2.230 -17.264 -29.120  0.00  0.00      C2   H
ATOM   1856  HB2 HIE A 244      -3.407 -18.316 -29.647  0.00  0.00      C2   H
ATOM   1857  HD2 HIE A 244      -3.542 -20.968 -28.133  0.00  0.00      C2   H
ATOM   1858  HE1 HIE A 244       0.497 -20.408 -27.255  0.00  0.00      C2   H
ATOM   1859  HE2 HIE A 244      -1.319 -22.090 -27.537  0.00  0.00      C2   H
ATOM   1860  N   GLU A 245      -3.756 -14.791 -28.290  0.00  0.00      C2   N
ATOM   1861  CA  GLU A 245      -3.436 -13.400 -28.007  0.00  0.00      C2   C
ATOM   1862  C   GLU A 245      -4.106 -12.908 -26.692  0.00  0.00      C2   C
ATOM   1863  O   GLU A 245      -3.404 -12.223 -25.930  0.00  0.00      C2   O
ATOM   1864  CB  GLU A 245      -3.482 -12.413 -29.241  0.00  0.00      C2   C
ATOM   1865  CG  GLU A 245      -2.919 -11.031 -28.931  0.00  0.00      C2   C
ATOM   1866  CD  GLU A 245      -3.139 -10.142 -30.144  0.00  0.00      C2   C
ATOM   1867  OE1 GLU A 245      -2.099  -9.729 -30.704  0.00  0.00      C2   O
ATOM   1868  OE2 GLU A 245      -4.342  -9.925 -30.462  0.00  0.00      C2   O
ATOM   1869  H   GLU A 245      -4.313 -14.943 -29.119  0.00  0.00      C2   H
ATOM   1870  HA  GLU A 245      -2.365 -13.415 -27.805  0.00  0.00      C2   H
ATOM   1871  HB3 GLU A 245      -4.505 -12.299 -29.602  0.00  0.00      C2   H
ATOM   1872  HB2 GLU A 245      -2.873 -12.907 -29.998  0.00  0.00      C2   H
ATOM   1873  HG3 GLU A 245      -1.843 -11.122 -28.784  0.00  0.00      C2   H
ATOM   1874  HG2 GLU A 245      -3.497 -10.511 -28.167  0.00  0.00      C2   H
ATOM   1875  N   SER A 246      -5.310 -13.368 -26.338  0.00  0.00      C2   N
ATOM   1876  CA  SER A 246      -5.956 -13.129 -25.094  0.00  0.00      C2   C
ATOM   1877  C   SER A 246      -5.307 -13.961 -23.999  0.00  0.00      C2   C
ATOM   1878  O   SER A 246      -4.960 -13.410 -22.946  0.00  0.00      C2   O
ATOM   1879  CB  SER A 246      -7.452 -13.382 -25.185  0.00  0.00      C2   C
ATOM   1880  OG  SER A 246      -8.136 -12.503 -24.440  0.00  0.00      C2   O
ATOM   1881  H   SER A 246      -5.753 -13.899 -27.074  0.00  0.00      C2   H
ATOM   1882  HA  SER A 246      -5.869 -12.086 -24.789  0.00  0.00      C2   H
ATOM   1883  HB3 SER A 246      -7.824 -14.283 -24.696  0.00  0.00      C2   H
ATOM   1884  HB2 SER A 246      -7.834 -13.332 -26.205  0.00  0.00      C2   H
ATOM   1885  HG  SER A 246      -9.007 -12.387 -24.826  0.00  0.00      C2   H
ATOM   1886  N   MET A 247      -4.986 -15.264 -24.242  0.00  0.00      C2   N
ATOM   1887  CA  MET A 247      -4.256 -16.130 -23.223  0.00  0.00      C2   C
ATOM   1888  C   MET A 247      -2.914 -15.571 -22.805  0.00  0.00      C2   C
ATOM   1889  O   MET A 247      -2.472 -15.825 -21.648  0.00  0.00      C2   O
ATOM   1890  CB  MET A 247      -4.166 -17.622 -23.729  0.00  0.00      C2   C
ATOM   1891  CG  MET A 247      -5.476 -18.339 -23.589  0.00  0.00      C2   C
ATOM   1892  SD  MET A 247      -5.460 -20.132 -23.841  0.00  0.00      C2   S
ATOM   1893  CE  MET A 247      -7.257 -20.381 -24.194  0.00  0.00      C2   C
ATOM   1894  H   MET A 247      -5.259 -15.763 -25.077  0.00  0.00      C2   H
ATOM   1895  HA  MET A 247      -4.874 -16.066 -22.328  0.00  0.00      C2   H
ATOM   1896  HB3 MET A 247      -3.367 -18.278 -23.383  0.00  0.00      C2   H
ATOM   1897  HB2 MET A 247      -3.932 -17.516 -24.788  0.00  0.00      C2   H
ATOM   1898  HG3 MET A 247      -6.207 -18.021 -24.333  0.00  0.00      C2   H
ATOM   1899  HG2 MET A 247      -5.885 -18.144 -22.598  0.00  0.00      C2   H
ATOM   1900  HE1 MET A 247      -7.613 -21.410 -24.245  0.00  0.00      C2   H
ATOM   1901  HE2 MET A 247      -7.841 -19.918 -23.399  0.00  0.00      C2   H
ATOM   1902  HE3 MET A 247      -7.520 -19.804 -25.080  0.00  0.00      C2   H
ATOM   1903  N   LYS A 248      -2.241 -14.857 -23.682  0.00  0.00      C2   N
ATOM   1904  CA  LYS A 248      -0.997 -14.232 -23.411  0.00  0.00      C2   C
ATOM   1905  C   LYS A 248      -1.069 -12.959 -22.490  0.00  0.00      C2   C
ATOM   1906  O   LYS A 248      -0.355 -12.847 -21.511  0.00  0.00      C2   O
ATOM   1907  CB  LYS A 248      -0.249 -13.922 -24.762  0.00  0.00      C2   C
ATOM   1908  CG  LYS A 248       0.369 -15.207 -25.247  0.00  0.00      C2   C
ATOM   1909  CD  LYS A 248       1.119 -14.924 -26.513  0.00  0.00      C2   C
ATOM   1910  CE  LYS A 248       0.304 -14.967 -27.810  0.00  0.00      C2   C
ATOM   1911  NZ  LYS A 248       1.129 -14.455 -28.972  0.00  0.00      C2   N
ATOM   1912  H   LYS A 248      -2.644 -14.820 -24.607  0.00  0.00      C2   H
ATOM   1913  HA  LYS A 248      -0.389 -14.995 -22.925  0.00  0.00      C2   H
ATOM   1914  HB3 LYS A 248       0.557 -13.237 -24.498  0.00  0.00      C2   H
ATOM   1915  HB2 LYS A 248      -0.958 -13.615 -25.531  0.00  0.00      C2   H
ATOM   1916  HG3 LYS A 248      -0.303 -16.060 -25.338  0.00  0.00      C2   H
ATOM   1917  HG2 LYS A 248       1.218 -15.509 -24.634  0.00  0.00      C2   H
ATOM   1918  HD3 LYS A 248       1.946 -15.607 -26.709  0.00  0.00      C2   H
ATOM   1919  HD2 LYS A 248       1.666 -13.985 -26.424  0.00  0.00      C2   H
ATOM   1920  HE3 LYS A 248      -0.664 -14.466 -27.774  0.00  0.00      C2   H
ATOM   1921  HE2 LYS A 248       0.032 -15.980 -28.106  0.00  0.00      C2   H
ATOM   1922  HZ1 LYS A 248       1.349 -13.473 -28.882  0.00  0.00      C2   H
ATOM   1923  HZ2 LYS A 248       2.015 -14.939 -28.972  0.00  0.00      C2   H
ATOM   1924  HZ3 LYS A 248       0.766 -14.625 -29.899  0.00  0.00      C2   H
ATOM   1925  N   LEU A 249      -2.072 -12.085 -22.843  0.00  0.00      C2   N
ATOM   1926  CA  LEU A 249      -2.418 -10.847 -22.099  0.00  0.00      C2   C
ATOM   1927  C   LEU A 249      -2.916 -11.284 -20.613  0.00  0.00      C2   C
ATOM   1928  O   LEU A 249      -2.574 -10.624 -19.619  0.00  0.00      C2   O
ATOM   1929  CB  LEU A 249      -3.700 -10.194 -22.761  0.00  0.00      C2   C
ATOM   1930  CG  LEU A 249      -4.145  -8.811 -22.226  0.00  0.00      C2   C
ATOM   1931  CD1 LEU A 249      -3.157  -7.610 -22.501  0.00  0.00      C2   C
ATOM   1932  CD2 LEU A 249      -5.653  -8.399 -22.546  0.00  0.00      C2   C
ATOM   1933  H   LEU A 249      -2.726 -12.229 -23.599  0.00  0.00      C2   H
ATOM   1934  HA  LEU A 249      -1.587 -10.159 -21.947  0.00  0.00      C2   H
ATOM   1935  HB3 LEU A 249      -4.541 -10.872 -22.619  0.00  0.00      C2   H
ATOM   1936  HB2 LEU A 249      -3.622 -10.041 -23.837  0.00  0.00      C2   H
ATOM   1937  HG  LEU A 249      -4.318  -8.862 -21.151  0.00  0.00      C2   H
ATOM   1938 HD11 LEU A 249      -2.728  -7.265 -21.560  0.00  0.00      C2   H
ATOM   1939 HD12 LEU A 249      -2.269  -7.950 -23.034  0.00  0.00      C2   H
ATOM   1940 HD13 LEU A 249      -3.623  -6.815 -23.084  0.00  0.00      C2   H
ATOM   1941 HD21 LEU A 249      -5.821  -7.322 -22.565  0.00  0.00      C2   H
ATOM   1942 HD22 LEU A 249      -5.933  -8.653 -23.568  0.00  0.00      C2   H
ATOM   1943 HD23 LEU A 249      -6.336  -8.823 -21.810  0.00  0.00      C2   H
ATOM   1944  N   PHE A 250      -3.615 -12.439 -20.603  0.00  0.00      C2   N
ATOM   1945  CA  PHE A 250      -4.017 -13.070 -19.415  0.00  0.00      C2   C
ATOM   1946  C   PHE A 250      -2.914 -13.428 -18.470  0.00  0.00      C2   C
ATOM   1947  O   PHE A 250      -2.713 -12.965 -17.359  0.00  0.00      C2   O
ATOM   1948  CB  PHE A 250      -4.990 -14.192 -19.758  0.00  0.00      C2   C
ATOM   1949  CG  PHE A 250      -5.839 -14.775 -18.666  0.00  0.00      C2   C
ATOM   1950  CD1 PHE A 250      -7.053 -14.161 -18.356  0.00  0.00      C2   C
ATOM   1951  CD2 PHE A 250      -5.295 -15.774 -17.832  0.00  0.00      C2   C
ATOM   1952  CE1 PHE A 250      -7.892 -14.639 -17.318  0.00  0.00      C2   C
ATOM   1953  CE2 PHE A 250      -6.107 -16.161 -16.746  0.00  0.00      C2   C
ATOM   1954  CZ  PHE A 250      -7.355 -15.588 -16.478  0.00  0.00      C2   C
ATOM   1955  H   PHE A 250      -3.976 -12.805 -21.472  0.00  0.00      C2   H
ATOM   1956  HA  PHE A 250      -4.649 -12.405 -18.827  0.00  0.00      C2   H
ATOM   1957  HB3 PHE A 250      -4.588 -14.975 -20.400  0.00  0.00      C2   H
ATOM   1958  HB2 PHE A 250      -5.692 -13.741 -20.460  0.00  0.00      C2   H
ATOM   1959  HD1 PHE A 250      -7.496 -13.367 -18.939  0.00  0.00      C2   H
ATOM   1960  HD2 PHE A 250      -4.423 -16.320 -18.159  0.00  0.00      C2   H
ATOM   1961  HE1 PHE A 250      -8.809 -14.149 -17.025  0.00  0.00      C2   H
ATOM   1962  HE2 PHE A 250      -5.781 -16.961 -16.098  0.00  0.00      C2   H
ATOM   1963  HZ  PHE A 250      -8.025 -15.876 -15.681  0.00  0.00      C2   H
ATOM   1964  N   ASP A 251      -2.026 -14.302 -19.001  0.00  0.00      C2   N
ATOM   1965  CA  ASP A 251      -0.828 -14.853 -18.449  0.00  0.00      C2   C
ATOM   1966  C   ASP A 251       0.158 -13.755 -17.902  0.00  0.00      C2   C
ATOM   1967  O   ASP A 251       0.532 -13.819 -16.791  0.00  0.00      C2   O
ATOM   1968  CB  ASP A 251      -0.004 -15.861 -19.467  0.00  0.00      C2   C
ATOM   1969  CG  ASP A 251       1.248 -16.325 -18.877  0.00  0.00      C2   C
ATOM   1970  OD1 ASP A 251       1.307 -16.527 -17.645  0.00  0.00      C2   O
ATOM   1971  OD2 ASP A 251       2.201 -16.740 -19.602  0.00  0.00      C2   O
ATOM   1972  H   ASP A 251      -2.189 -14.765 -19.884  0.00  0.00      C2   H
ATOM   1973  HA  ASP A 251      -1.093 -15.492 -17.607  0.00  0.00      C2   H
ATOM   1974  HB3 ASP A 251       0.320 -15.325 -20.359  0.00  0.00      C2   H
ATOM   1975  HB2 ASP A 251      -0.669 -16.677 -19.748  0.00  0.00      C2   H
ATOM   1976  N   SER A 252       0.220 -12.648 -18.714  0.00  0.00      C2   N
ATOM   1977  CA  SER A 252       0.964 -11.472 -18.337  0.00  0.00      C2   C
ATOM   1978  C   SER A 252       0.359 -10.719 -17.095  0.00  0.00      C2   C
ATOM   1979  O   SER A 252       1.112 -10.451 -16.138  0.00  0.00      C2   O
ATOM   1980  CB  SER A 252       1.018 -10.634 -19.620  0.00  0.00      C2   C
ATOM   1981  OG  SER A 252       1.595  -9.296 -19.488  0.00  0.00      C2   O
ATOM   1982  H   SER A 252      -0.149 -12.596 -19.653  0.00  0.00      C2   H
ATOM   1983  HA  SER A 252       2.004 -11.633 -18.052  0.00  0.00      C2   H
ATOM   1984  HB3 SER A 252       0.007 -10.602 -20.026  0.00  0.00      C2   H
ATOM   1985  HB2 SER A 252       1.561 -11.220 -20.362  0.00  0.00      C2   H
ATOM   1986  HG  SER A 252       2.524  -9.407 -19.704  0.00  0.00      C2   H
ATOM   1987  N   ILE A 253      -0.952 -10.371 -17.064  0.00  0.00      C2   N
ATOM   1988  CA  ILE A 253      -1.533  -9.633 -15.997  0.00  0.00      C2   C
ATOM   1989  C   ILE A 253      -1.581 -10.434 -14.666  0.00  0.00      C2   C
ATOM   1990  O   ILE A 253      -1.581  -9.838 -13.613  0.00  0.00      C2   O
ATOM   1991  CB  ILE A 253      -3.010  -9.048 -16.264  0.00  0.00      C2   C
ATOM   1992  CG1 ILE A 253      -4.065 -10.124 -16.606  0.00  0.00      C2   C
ATOM   1993  CG2 ILE A 253      -2.906  -7.832 -17.242  0.00  0.00      C2   C
ATOM   1994  CD1 ILE A 253      -5.530  -9.738 -16.154  0.00  0.00      C2   C
ATOM   1995  H   ILE A 253      -1.548 -10.639 -17.834  0.00  0.00      C2   H
ATOM   1996  HA  ILE A 253      -0.926  -8.738 -15.858  0.00  0.00      C2   H
ATOM   1997  HB  ILE A 253      -3.430  -8.612 -15.357  0.00  0.00      C2   H
ATOM   1998 HG13 ILE A 253      -3.797 -11.072 -16.139  0.00  0.00      C2   H
ATOM   1999 HG12 ILE A 253      -3.917 -10.343 -17.663  0.00  0.00      C2   H
ATOM   2000 HG21 ILE A 253      -2.128  -7.943 -17.998  0.00  0.00      C2   H
ATOM   2001 HG22 ILE A 253      -3.834  -7.849 -17.814  0.00  0.00      C2   H
ATOM   2002 HG23 ILE A 253      -2.722  -6.874 -16.757  0.00  0.00      C2   H
ATOM   2003 HD11 ILE A 253      -6.272  -9.651 -16.948  0.00  0.00      C2   H
ATOM   2004 HD12 ILE A 253      -5.983 -10.371 -15.390  0.00  0.00      C2   H
ATOM   2005 HD13 ILE A 253      -5.498  -8.742 -15.713  0.00  0.00      C2   H
ATOM   2006  N   CYS A 254      -1.598 -11.762 -14.831  0.00  0.00      C2   N
ATOM   2007  CA  CYS A 254      -1.490 -12.798 -13.744  0.00  0.00      C2   C
ATOM   2008  C   CYS A 254      -0.128 -12.735 -12.995  0.00  0.00      C2   C
ATOM   2009  O   CYS A 254      -0.076 -12.967 -11.804  0.00  0.00      C2   O
ATOM   2010  CB  CYS A 254      -1.902 -14.257 -14.113  0.00  0.00      C2   C
ATOM   2011  SG  CYS A 254      -3.654 -14.408 -14.527  0.00  0.00      C2   S
ATOM   2012  H   CYS A 254      -1.674 -12.233 -15.721  0.00  0.00      C2   H
ATOM   2013  HA  CYS A 254      -2.228 -12.505 -12.997  0.00  0.00      C2   H
ATOM   2014  HB3 CYS A 254      -1.605 -14.956 -13.332  0.00  0.00      C2   H
ATOM   2015  HB2 CYS A 254      -1.217 -14.695 -14.839  0.00  0.00      C2   H
ATOM   2016  HG  CYS A 254      -3.722 -13.364 -15.358  0.00  0.00      C2   H
ATOM   2017  N   ASN A 255       0.953 -12.464 -13.764  0.00  0.00      C2   N
ATOM   2018  CA  ASN A 255       2.334 -12.495 -13.306  0.00  0.00      C2   C
ATOM   2019  C   ASN A 255       2.833 -11.129 -12.766  0.00  0.00      C2   C
ATOM   2020  O   ASN A 255       3.925 -11.090 -12.202  0.00  0.00      C2   O
ATOM   2021  CB  ASN A 255       3.212 -12.970 -14.500  0.00  0.00      C2   C
ATOM   2022  CG  ASN A 255       3.408 -14.486 -14.472  0.00  0.00      C2   C
ATOM   2023  OD1 ASN A 255       4.008 -15.023 -13.579  0.00  0.00      C2   O
ATOM   2024  ND2 ASN A 255       2.813 -15.153 -15.417  0.00  0.00      C2   N
ATOM   2025  H   ASN A 255       0.826 -12.440 -14.766  0.00  0.00      C2   H
ATOM   2026  HA  ASN A 255       2.458 -13.180 -12.468  0.00  0.00      C2   H
ATOM   2027  HB3 ASN A 255       4.192 -12.518 -14.348  0.00  0.00      C2   H
ATOM   2028  HB2 ASN A 255       2.918 -12.655 -15.502  0.00  0.00      C2   H
ATOM   2029 HD22 ASN A 255       3.122 -16.113 -15.468  0.00  0.00      C2   H
ATOM   2030 HD21 ASN A 255       2.261 -14.821 -16.194  0.00  0.00      C2   H
ATOM   2031  N   ASN A 256       2.177 -10.032 -13.022  0.00  0.00      C2   N
ATOM   2032  CA  ASN A 256       2.302  -8.733 -12.306  0.00  0.00      C2   C
ATOM   2033  C   ASN A 256       2.214  -8.874 -10.739  0.00  0.00      C2   C
ATOM   2034  O   ASN A 256       1.310  -9.535 -10.184  0.00  0.00      C2   O
ATOM   2035  CB  ASN A 256       1.171  -7.805 -12.814  0.00  0.00      C2   C
ATOM   2036  CG  ASN A 256       1.535  -7.100 -14.097  0.00  0.00      C2   C
ATOM   2037  OD1 ASN A 256       0.789  -7.143 -15.066  0.00  0.00      C2   O
ATOM   2038  ND2 ASN A 256       2.699  -6.365 -14.117  0.00  0.00      C2   N
ATOM   2039  H   ASN A 256       1.367 -10.191 -13.604  0.00  0.00      C2   H
ATOM   2040  HA  ASN A 256       3.302  -8.409 -12.593  0.00  0.00      C2   H
ATOM   2041  HB3 ASN A 256       0.994  -6.977 -12.128  0.00  0.00      C2   H
ATOM   2042  HB2 ASN A 256       0.249  -8.386 -12.854  0.00  0.00      C2   H
ATOM   2043 HD22 ASN A 256       2.887  -5.823 -14.948  0.00  0.00      C2   H
ATOM   2044 HD21 ASN A 256       3.220  -6.115 -13.289  0.00  0.00      C2   H
ATOM   2045  N   LYS A 257       3.163  -8.292  -9.996  0.00  0.00      C2   N
ATOM   2046  CA  LYS A 257       3.065  -8.188  -8.540  0.00  0.00      C2   C
ATOM   2047  C   LYS A 257       2.014  -7.092  -8.135  0.00  0.00      C2   C
ATOM   2048  O   LYS A 257       1.368  -7.295  -7.070  0.00  0.00      C2   O
ATOM   2049  CB  LYS A 257       4.438  -7.974  -7.842  0.00  0.00      C2   C
ATOM   2050  CG  LYS A 257       5.144  -6.603  -8.132  0.00  0.00      C2   C
ATOM   2051  CD  LYS A 257       6.679  -6.493  -8.055  0.00  0.00      C2   C
ATOM   2052  CE  LYS A 257       7.170  -5.042  -8.257  0.00  0.00      C2   C
ATOM   2053  NZ  LYS A 257       8.610  -4.864  -8.091  0.00  0.00      C2   N
ATOM   2054  H   LYS A 257       3.873  -7.799 -10.518  0.00  0.00      C2   H
ATOM   2055  HA  LYS A 257       2.790  -9.194  -8.223  0.00  0.00      C2   H
ATOM   2056  HB3 LYS A 257       5.191  -8.756  -7.940  0.00  0.00      C2   H
ATOM   2057  HB2 LYS A 257       4.250  -7.953  -6.768  0.00  0.00      C2   H
ATOM   2058  HG3 LYS A 257       4.749  -5.928  -7.373  0.00  0.00      C2   H
ATOM   2059  HG2 LYS A 257       4.735  -6.129  -9.024  0.00  0.00      C2   H
ATOM   2060  HD3 LYS A 257       7.069  -7.107  -8.867  0.00  0.00      C2   H
ATOM   2061  HD2 LYS A 257       7.129  -7.016  -7.211  0.00  0.00      C2   H
ATOM   2062  HE3 LYS A 257       6.827  -4.376  -7.466  0.00  0.00      C2   H
ATOM   2063  HE2 LYS A 257       6.839  -4.547  -9.169  0.00  0.00      C2   H
ATOM   2064  HZ1 LYS A 257       8.858  -5.227  -7.181  0.00  0.00      C2   H
ATOM   2065  HZ2 LYS A 257       9.130  -5.283  -8.848  0.00  0.00      C2   H
ATOM   2066  HZ3 LYS A 257       8.851  -3.884  -8.040  0.00  0.00      C2   H
ATOM   2067  N   TRP A 258       1.660  -6.136  -8.995  0.00  0.00      C2   N
ATOM   2068  CA  TRP A 258       0.695  -5.094  -8.694  0.00  0.00      C2   C
ATOM   2069  C   TRP A 258      -0.756  -5.669  -8.418  0.00  0.00      C2   C
ATOM   2070  O   TRP A 258      -1.610  -5.069  -7.853  0.00  0.00      C2   O
ATOM   2071  CB  TRP A 258       0.713  -4.021  -9.831  0.00  0.00      C2   C
ATOM   2072  CG  TRP A 258       2.016  -3.622 -10.473  0.00  0.00      C2   C
ATOM   2073  CD1 TRP A 258       2.254  -3.843 -11.750  0.00  0.00      C2   C
ATOM   2074  CD2 TRP A 258       3.239  -3.057  -9.964  0.00  0.00      C2   C
ATOM   2075  NE1 TRP A 258       3.523  -3.377 -12.103  0.00  0.00      C2   N
ATOM   2076  CE2 TRP A 258       4.182  -2.890 -11.008  0.00  0.00      C2   C
ATOM   2077  CE3 TRP A 258       3.634  -2.647  -8.668  0.00  0.00      C2   C
ATOM   2078  CZ2 TRP A 258       5.462  -2.283 -10.810  0.00  0.00      C2   C
ATOM   2079  CZ3 TRP A 258       4.902  -2.045  -8.437  0.00  0.00      C2   C
ATOM   2080  CH2 TRP A 258       5.802  -1.907  -9.536  0.00  0.00      C2   C
ATOM   2081  H   TRP A 258       2.154  -6.035  -9.870  0.00  0.00      C2   H
ATOM   2082  HA  TRP A 258       0.947  -4.471  -7.835  0.00  0.00      C2   H
ATOM   2083  HB3 TRP A 258       0.113  -3.157  -9.546  0.00  0.00      C2   H
ATOM   2084  HB2 TRP A 258       0.097  -4.382 -10.655  0.00  0.00      C2   H
ATOM   2085  HD1 TRP A 258       1.623  -4.344 -12.469  0.00  0.00      C2   H
ATOM   2086  HE1 TRP A 258       3.838  -3.450 -13.060  0.00  0.00      C2   H
ATOM   2087  HE3 TRP A 258       2.930  -2.668  -7.849  0.00  0.00      C2   H
ATOM   2088  HZ2 TRP A 258       6.189  -2.015 -11.562  0.00  0.00      C2   H
ATOM   2089  HZ3 TRP A 258       5.245  -1.704  -7.471  0.00  0.00      C2   H
ATOM   2090  HH2 TRP A 258       6.826  -1.585  -9.413  0.00  0.00      C2   H
ATOM   2091  N   PHE A 259      -0.974  -6.816  -9.045  0.00  0.00      C2   N
ATOM   2092  CA  PHE A 259      -2.191  -7.486  -9.074  0.00  0.00      C2   C
ATOM   2093  C   PHE A 259      -2.002  -8.909  -8.403  0.00  0.00      C2   C
ATOM   2094  O   PHE A 259      -2.809  -9.814  -8.716  0.00  0.00      C2   O
ATOM   2095  CB  PHE A 259      -2.669  -7.566 -10.601  0.00  0.00      C2   C
ATOM   2096  CG  PHE A 259      -3.079  -6.297 -11.294  0.00  0.00      C2   C
ATOM   2097  CD1 PHE A 259      -2.821  -6.232 -12.674  0.00  0.00      C2   C
ATOM   2098  CD2 PHE A 259      -3.654  -5.295 -10.546  0.00  0.00      C2   C
ATOM   2099  CE1 PHE A 259      -3.241  -5.108 -13.282  0.00  0.00      C2   C
ATOM   2100  CE2 PHE A 259      -4.089  -4.174 -11.148  0.00  0.00      C2   C
ATOM   2101  CZ  PHE A 259      -3.862  -4.041 -12.513  0.00  0.00      C2   C
ATOM   2102  H   PHE A 259      -0.179  -7.275  -9.468  0.00  0.00      C2   H
ATOM   2103  HA  PHE A 259      -2.929  -6.949  -8.477  0.00  0.00      C2   H
ATOM   2104  HB3 PHE A 259      -3.593  -8.145 -10.578  0.00  0.00      C2   H
ATOM   2105  HB2 PHE A 259      -2.065  -8.155 -11.292  0.00  0.00      C2   H
ATOM   2106  HD1 PHE A 259      -2.385  -7.037 -13.247  0.00  0.00      C2   H
ATOM   2107  HD2 PHE A 259      -3.817  -5.332  -9.479  0.00  0.00      C2   H
ATOM   2108  HE1 PHE A 259      -3.203  -5.064 -14.361  0.00  0.00      C2   H
ATOM   2109  HE2 PHE A 259      -4.587  -3.426 -10.548  0.00  0.00      C2   H
ATOM   2110  HZ  PHE A 259      -4.255  -3.162 -13.002  0.00  0.00      C2   H
ATOM   2111  N   THR A 260      -1.030  -9.055  -7.524  0.00  0.00      C2   N
ATOM   2112  CA  THR A 260      -0.706 -10.357  -6.920  0.00  0.00      C2   C
ATOM   2113  C   THR A 260      -1.800 -10.954  -6.054  0.00  0.00      C2   C
ATOM   2114  O   THR A 260      -1.910 -12.162  -6.104  0.00  0.00      C2   O
ATOM   2115  CB  THR A 260       0.640 -10.221  -6.108  0.00  0.00      C2   C
ATOM   2116  OG1 THR A 260       1.181 -11.455  -5.821  0.00  0.00      C2   O
ATOM   2117  CG2 THR A 260       0.512  -9.392  -4.727  0.00  0.00      C2   C
ATOM   2118  H   THR A 260      -0.481  -8.254  -7.246  0.00  0.00      C2   H
ATOM   2119  HA  THR A 260      -0.423 -11.133  -7.631  0.00  0.00      C2   H
ATOM   2120  HB  THR A 260       1.385  -9.805  -6.788  0.00  0.00      C2   H
ATOM   2121  HG1 THR A 260       2.035 -11.541  -6.251  0.00  0.00      C2   H
ATOM   2122 HG21 THR A 260       1.504  -9.417  -4.276  0.00  0.00      C2   H
ATOM   2123 HG22 THR A 260       0.211  -8.388  -5.026  0.00  0.00      C2   H
ATOM   2124 HG23 THR A 260      -0.186  -9.998  -4.149  0.00  0.00      C2   H
ATOM   2125  N   ASP A 261      -2.574 -10.104  -5.295  0.00  0.00      C2   N
ATOM   2126  CA  ASP A 261      -3.734 -10.510  -4.522  0.00  0.00      C2   C
ATOM   2127  C   ASP A 261      -5.018 -10.246  -5.289  0.00  0.00      C2   C
ATOM   2128  O   ASP A 261      -6.042 -10.848  -4.906  0.00  0.00      C2   O
ATOM   2129  CB  ASP A 261      -3.740  -9.731  -3.196  0.00  0.00      C2   C
ATOM   2130  CG  ASP A 261      -2.571 -10.096  -2.228  0.00  0.00      C2   C
ATOM   2131  OD1 ASP A 261      -2.243 -11.289  -2.080  0.00  0.00      C2   O
ATOM   2132  OD2 ASP A 261      -2.125  -9.123  -1.472  0.00  0.00      C2   O
ATOM   2133  H   ASP A 261      -2.361  -9.139  -5.502  0.00  0.00      C2   H
ATOM   2134  HA  ASP A 261      -3.705 -11.560  -4.230  0.00  0.00      C2   H
ATOM   2135  HB3 ASP A 261      -4.613  -9.836  -2.553  0.00  0.00      C2   H
ATOM   2136  HB2 ASP A 261      -3.718  -8.691  -3.522  0.00  0.00      C2   H
ATOM   2137  N   THR A 262      -4.964  -9.244  -6.194  0.00  0.00      C2   N
ATOM   2138  CA  THR A 262      -6.120  -8.822  -6.942  0.00  0.00      C2   C
ATOM   2139  C   THR A 262      -6.730  -9.897  -7.847  0.00  0.00      C2   C
ATOM   2140  O   THR A 262      -6.133 -10.329  -8.876  0.00  0.00      C2   O
ATOM   2141  CB  THR A 262      -5.661  -7.625  -7.824  0.00  0.00      C2   C
ATOM   2142  OG1 THR A 262      -5.162  -6.587  -7.044  0.00  0.00      C2   O
ATOM   2143  CG2 THR A 262      -6.828  -6.960  -8.658  0.00  0.00      C2   C
ATOM   2144  H   THR A 262      -4.093  -8.773  -6.393  0.00  0.00      C2   H
ATOM   2145  HA  THR A 262      -6.853  -8.483  -6.210  0.00  0.00      C2   H
ATOM   2146  HB  THR A 262      -4.989  -8.025  -8.584  0.00  0.00      C2   H
ATOM   2147  HG1 THR A 262      -5.903  -6.282  -6.515  0.00  0.00      C2   H
ATOM   2148 HG21 THR A 262      -7.609  -6.568  -8.007  0.00  0.00      C2   H
ATOM   2149 HG22 THR A 262      -6.460  -6.048  -9.129  0.00  0.00      C2   H
ATOM   2150 HG23 THR A 262      -7.235  -7.626  -9.418  0.00  0.00      C2   H
ATOM   2151  N   SER A 263      -7.895 -10.436  -7.485  0.00  0.00      C2   N
ATOM   2152  CA  SER A 263      -8.592 -11.416  -8.315  0.00  0.00      C2   C
ATOM   2153  C   SER A 263      -9.040 -10.949  -9.699  0.00  0.00      C2   C
ATOM   2154  O   SER A 263      -9.269  -9.723  -9.880  0.00  0.00      C2   O
ATOM   2155  CB  SER A 263      -9.865 -11.844  -7.488  0.00  0.00      C2   C
ATOM   2156  OG  SER A 263      -9.554 -12.360  -6.240  0.00  0.00      C2   O
ATOM   2157  H   SER A 263      -8.291  -9.940  -6.699  0.00  0.00      C2   H
ATOM   2158  HA  SER A 263      -7.972 -12.312  -8.359  0.00  0.00      C2   H
ATOM   2159  HB3 SER A 263     -10.467 -12.585  -8.015  0.00  0.00      C2   H
ATOM   2160  HB2 SER A 263     -10.512 -10.969  -7.553  0.00  0.00      C2   H
ATOM   2161  HG  SER A 263     -10.381 -12.785  -6.002  0.00  0.00      C2   H
ATOM   2162  N   ILE A 264      -9.106 -11.870 -10.624  0.00  0.00      C2   N
ATOM   2163  CA  ILE A 264      -9.593 -11.625 -11.985  0.00  0.00      C2   C
ATOM   2164  C   ILE A 264     -11.019 -12.183 -12.135  0.00  0.00      C2   C
ATOM   2165  O   ILE A 264     -11.327 -13.225 -11.532  0.00  0.00      C2   O
ATOM   2166  CB  ILE A 264      -8.680 -12.162 -13.173  0.00  0.00      C2   C
ATOM   2167  CG1 ILE A 264      -7.208 -12.061 -12.799  0.00  0.00      C2   C
ATOM   2168  CG2 ILE A 264      -8.977 -11.438 -14.508  0.00  0.00      C2   C
ATOM   2169  CD1 ILE A 264      -6.706 -10.623 -12.454  0.00  0.00      C2   C
ATOM   2170  H   ILE A 264      -8.916 -12.853 -10.489  0.00  0.00      C2   H
ATOM   2171  HA  ILE A 264      -9.629 -10.537 -12.044  0.00  0.00      C2   H
ATOM   2172  HB  ILE A 264      -8.927 -13.187 -13.448  0.00  0.00      C2   H
ATOM   2173 HG13 ILE A 264      -6.769 -12.504 -13.693  0.00  0.00      C2   H
ATOM   2174 HG12 ILE A 264      -6.999 -12.788 -12.014  0.00  0.00      C2   H
ATOM   2175 HG21 ILE A 264      -8.447 -10.486 -14.532  0.00  0.00      C2   H
ATOM   2176 HG22 ILE A 264      -8.474 -11.912 -15.352  0.00  0.00      C2   H
ATOM   2177 HG23 ILE A 264     -10.026 -11.299 -14.769  0.00  0.00      C2   H
ATOM   2178 HD11 ILE A 264      -6.554 -10.048 -13.368  0.00  0.00      C2   H
ATOM   2179 HD12 ILE A 264      -7.490 -10.165 -11.851  0.00  0.00      C2   H
ATOM   2180 HD13 ILE A 264      -5.828 -10.616 -11.808  0.00  0.00      C2   H
ATOM   2181  N   ILE A 265     -11.807 -11.698 -13.049  0.00  0.00      C2   N
ATOM   2182  CA  ILE A 265     -13.221 -12.025 -13.299  0.00  0.00      C2   C
ATOM   2183  C   ILE A 265     -13.322 -12.262 -14.811  0.00  0.00      C2   C
ATOM   2184  O   ILE A 265     -12.753 -11.514 -15.561  0.00  0.00      C2   O
ATOM   2185  CB  ILE A 265     -14.230 -10.933 -12.879  0.00  0.00      C2   C
ATOM   2186  CG1 ILE A 265     -14.148 -10.631 -11.336  0.00  0.00      C2   C
ATOM   2187  CG2 ILE A 265     -15.655 -11.173 -13.316  0.00  0.00      C2   C
ATOM   2188  CD1 ILE A 265     -14.697  -9.289 -10.994  0.00  0.00      C2   C
ATOM   2189  H   ILE A 265     -11.423 -10.867 -13.476  0.00  0.00      C2   H
ATOM   2190  HA  ILE A 265     -13.479 -12.993 -12.868  0.00  0.00      C2   H
ATOM   2191  HB  ILE A 265     -14.012 -10.054 -13.487  0.00  0.00      C2   H
ATOM   2192 HG13 ILE A 265     -13.087 -10.599 -11.087  0.00  0.00      C2   H
ATOM   2193 HG12 ILE A 265     -14.595 -11.380 -10.683  0.00  0.00      C2   H
ATOM   2194 HG21 ILE A 265     -15.761 -11.295 -14.394  0.00  0.00      C2   H
ATOM   2195 HG22 ILE A 265     -16.031 -12.024 -12.749  0.00  0.00      C2   H
ATOM   2196 HG23 ILE A 265     -16.316 -10.335 -13.094  0.00  0.00      C2   H
ATOM   2197 HD11 ILE A 265     -14.538  -9.035  -9.946  0.00  0.00      C2   H
ATOM   2198 HD12 ILE A 265     -14.254  -8.586 -11.700  0.00  0.00      C2   H
ATOM   2199 HD13 ILE A 265     -15.771  -9.253 -11.175  0.00  0.00      C2   H
ATOM   2200  N   LEU A 266     -13.929 -13.439 -15.220  0.00  0.00      C2   N
ATOM   2201  CA  LEU A 266     -13.914 -13.914 -16.647  0.00  0.00      C2   C
ATOM   2202  C   LEU A 266     -15.314 -13.717 -17.164  0.00  0.00      C2   C
ATOM   2203  O   LEU A 266     -16.171 -14.607 -16.948  0.00  0.00      C2   O
ATOM   2204  CB  LEU A 266     -13.363 -15.297 -16.724  0.00  0.00      C2   C
ATOM   2205  CG  LEU A 266     -13.069 -15.784 -18.192  0.00  0.00      C2   C
ATOM   2206  CD1 LEU A 266     -11.620 -15.386 -18.620  0.00  0.00      C2   C
ATOM   2207  CD2 LEU A 266     -13.188 -17.303 -18.339  0.00  0.00      C2   C
ATOM   2208  H   LEU A 266     -14.366 -14.060 -14.554  0.00  0.00      C2   H
ATOM   2209  HA  LEU A 266     -13.321 -13.261 -17.289  0.00  0.00      C2   H
ATOM   2210  HB3 LEU A 266     -14.019 -16.021 -16.242  0.00  0.00      C2   H
ATOM   2211  HB2 LEU A 266     -12.446 -15.440 -16.153  0.00  0.00      C2   H
ATOM   2212  HG  LEU A 266     -13.814 -15.412 -18.895  0.00  0.00      C2   H
ATOM   2213 HD11 LEU A 266     -11.590 -14.425 -19.132  0.00  0.00      C2   H
ATOM   2214 HD12 LEU A 266     -10.925 -15.341 -17.782  0.00  0.00      C2   H
ATOM   2215 HD13 LEU A 266     -11.117 -16.131 -19.237  0.00  0.00      C2   H
ATOM   2216 HD21 LEU A 266     -12.890 -17.882 -17.465  0.00  0.00      C2   H
ATOM   2217 HD22 LEU A 266     -14.222 -17.548 -18.584  0.00  0.00      C2   H
ATOM   2218 HD23 LEU A 266     -12.547 -17.703 -19.124  0.00  0.00      C2   H
ATOM   2219  N   PHE A 267     -15.505 -12.756 -18.028  0.00  0.00      C2   N
ATOM   2220  CA  PHE A 267     -16.756 -12.509 -18.698  0.00  0.00      C2   C
ATOM   2221  C   PHE A 267     -16.761 -13.276 -19.918  0.00  0.00      C2   C
ATOM   2222  O   PHE A 267     -15.857 -13.027 -20.740  0.00  0.00      C2   O
ATOM   2223  CB  PHE A 267     -17.036 -10.977 -18.939  0.00  0.00      C2   C
ATOM   2224  CG  PHE A 267     -18.132 -10.322 -18.017  0.00  0.00      C2   C
ATOM   2225  CD1 PHE A 267     -19.020  -9.345 -18.509  0.00  0.00      C2   C
ATOM   2226  CD2 PHE A 267     -18.170 -10.521 -16.622  0.00  0.00      C2   C
ATOM   2227  CE1 PHE A 267     -19.892  -8.625 -17.649  0.00  0.00      C2   C
ATOM   2228  CE2 PHE A 267     -18.991  -9.784 -15.779  0.00  0.00      C2   C
ATOM   2229  CZ  PHE A 267     -19.901  -8.830 -16.288  0.00  0.00      C2   C
ATOM   2230  H   PHE A 267     -14.792 -12.065 -18.211  0.00  0.00      C2   H
ATOM   2231  HA  PHE A 267     -17.647 -12.733 -18.113  0.00  0.00      C2   H
ATOM   2232  HB3 PHE A 267     -17.462 -10.863 -19.936  0.00  0.00      C2   H
ATOM   2233  HB2 PHE A 267     -16.117 -10.394 -18.999  0.00  0.00      C2   H
ATOM   2234  HD1 PHE A 267     -19.102  -9.087 -19.554  0.00  0.00      C2   H
ATOM   2235  HD2 PHE A 267     -17.426 -11.051 -16.046  0.00  0.00      C2   H
ATOM   2236  HE1 PHE A 267     -20.532  -7.903 -18.133  0.00  0.00      C2   H
ATOM   2237  HE2 PHE A 267     -18.835  -9.877 -14.714  0.00  0.00      C2   H
ATOM   2238  HZ  PHE A 267     -20.428  -8.157 -15.627  0.00  0.00      C2   H
ATOM   2239  N   LEU A 268     -17.657 -14.210 -20.134  0.00  0.00      C2   N
ATOM   2240  CA  LEU A 268     -17.769 -14.966 -21.381  0.00  0.00      C2   C
ATOM   2241  C   LEU A 268     -18.911 -14.184 -22.216  0.00  0.00      C2   C
ATOM   2242  O   LEU A 268     -20.084 -14.102 -21.786  0.00  0.00      C2   O
ATOM   2243  CB  LEU A 268     -18.039 -16.362 -20.970  0.00  0.00      C2   C
ATOM   2244  CG  LEU A 268     -16.839 -17.146 -20.279  0.00  0.00      C2   C
ATOM   2245  CD1 LEU A 268     -17.319 -17.717 -18.949  0.00  0.00      C2   C
ATOM   2246  CD2 LEU A 268     -16.049 -18.134 -21.083  0.00  0.00      C2   C
ATOM   2247  H   LEU A 268     -18.432 -14.288 -19.491  0.00  0.00      C2   H
ATOM   2248  HA  LEU A 268     -16.771 -14.948 -21.819  0.00  0.00      C2   H
ATOM   2249  HB3 LEU A 268     -18.184 -16.867 -21.924  0.00  0.00      C2   H
ATOM   2250  HB2 LEU A 268     -18.952 -16.544 -20.404  0.00  0.00      C2   H
ATOM   2251  HG  LEU A 268     -16.140 -16.383 -19.937  0.00  0.00      C2   H
ATOM   2252 HD11 LEU A 268     -17.153 -18.783 -18.792  0.00  0.00      C2   H
ATOM   2253 HD12 LEU A 268     -16.789 -17.250 -18.119  0.00  0.00      C2   H
ATOM   2254 HD13 LEU A 268     -18.399 -17.703 -18.801  0.00  0.00      C2   H
ATOM   2255 HD21 LEU A 268     -16.336 -18.130 -22.134  0.00  0.00      C2   H
ATOM   2256 HD22 LEU A 268     -15.029 -17.749 -21.053  0.00  0.00      C2   H
ATOM   2257 HD23 LEU A 268     -16.188 -19.162 -20.747  0.00  0.00      C2   H
ATOM   2258  N   ASN A 269     -18.516 -13.605 -23.342  0.00  0.00      C2   N
ATOM   2259  CA  ASN A 269     -19.409 -12.780 -24.127  0.00  0.00      C2   C
ATOM   2260  C   ASN A 269     -19.597 -13.415 -25.504  0.00  0.00      C2   C
ATOM   2261  O   ASN A 269     -18.735 -14.177 -25.923  0.00  0.00      C2   O
ATOM   2262  CB  ASN A 269     -18.770 -11.366 -24.238  0.00  0.00      C2   C
ATOM   2263  CG  ASN A 269     -19.689 -10.235 -24.727  0.00  0.00      C2   C
ATOM   2264  OD1 ASN A 269     -20.909 -10.272 -24.745  0.00  0.00      C2   O
ATOM   2265  ND2 ASN A 269     -19.121  -9.147 -25.237  0.00  0.00      C2   N
ATOM   2266  H   ASN A 269     -17.550 -13.769 -23.587  0.00  0.00      C2   H
ATOM   2267  HA  ASN A 269     -20.426 -12.759 -23.736  0.00  0.00      C2   H
ATOM   2268  HB3 ASN A 269     -17.978 -11.355 -24.986  0.00  0.00      C2   H
ATOM   2269  HB2 ASN A 269     -18.175 -10.984 -23.409  0.00  0.00      C2   H
ATOM   2270 HD22 ASN A 269     -19.715  -8.432 -25.632  0.00  0.00      C2   H
ATOM   2271 HD21 ASN A 269     -18.115  -9.151 -25.323  0.00  0.00      C2   H
ATOM   2272  N   LYS A 270     -20.582 -12.945 -26.310  0.00  0.00      C2   N
ATOM   2273  CA  LYS A 270     -20.807 -13.386 -27.654  0.00  0.00      C2   C
ATOM   2274  C   LYS A 270     -21.214 -14.931 -27.794  0.00  0.00      C2   C
ATOM   2275  O   LYS A 270     -20.881 -15.542 -28.769  0.00  0.00      C2   O
ATOM   2276  CB  LYS A 270     -19.655 -13.006 -28.593  0.00  0.00      C2   C
ATOM   2277  CG  LYS A 270     -19.155 -11.536 -28.454  0.00  0.00      C2   C
ATOM   2278  CD  LYS A 270     -20.263 -10.501 -28.624  0.00  0.00      C2   C
ATOM   2279  CE  LYS A 270     -20.864 -10.275 -30.113  0.00  0.00      C2   C
ATOM   2280  NZ  LYS A 270     -21.978  -9.423 -30.117  0.00  0.00      C2   N
ATOM   2281  H   LYS A 270     -21.305 -12.368 -25.904  0.00  0.00      C2   H
ATOM   2282  HA  LYS A 270     -21.740 -12.891 -27.925  0.00  0.00      C2   H
ATOM   2283  HB3 LYS A 270     -20.100 -13.179 -29.573  0.00  0.00      C2   H
ATOM   2284  HB2 LYS A 270     -18.782 -13.644 -28.455  0.00  0.00      C2   H
ATOM   2285  HG3 LYS A 270     -18.400 -11.492 -29.239  0.00  0.00      C2   H
ATOM   2286  HG2 LYS A 270     -18.684 -11.477 -27.472  0.00  0.00      C2   H
ATOM   2287  HD3 LYS A 270     -19.813  -9.575 -28.267  0.00  0.00      C2   H
ATOM   2288  HD2 LYS A 270     -21.079 -10.584 -27.906  0.00  0.00      C2   H
ATOM   2289  HE3 LYS A 270     -21.185 -11.222 -30.548  0.00  0.00      C2   H
ATOM   2290  HE2 LYS A 270     -20.092  -9.766 -30.690  0.00  0.00      C2   H
ATOM   2291  HZ1 LYS A 270     -22.687  -9.786 -29.496  0.00  0.00      C2   H
ATOM   2292  HZ2 LYS A 270     -21.742  -8.499 -29.786  0.00  0.00      C2   H
ATOM   2293  HZ3 LYS A 270     -22.439  -9.209 -30.990  0.00  0.00      C2   H
ATOM   2294  N   LYS A 271     -21.923 -15.399 -26.752  0.00  0.00      C2   N
ATOM   2295  CA  LYS A 271     -22.444 -16.782 -26.681  0.00  0.00      C2   C
ATOM   2296  C   LYS A 271     -23.254 -17.213 -27.947  0.00  0.00      C2   C
ATOM   2297  O   LYS A 271     -23.026 -18.255 -28.470  0.00  0.00      C2   O
ATOM   2298  CB  LYS A 271     -23.134 -16.848 -25.363  0.00  0.00      C2   C
ATOM   2299  CG  LYS A 271     -24.633 -16.571 -25.301  0.00  0.00      C2   C
ATOM   2300  CD  LYS A 271     -25.352 -17.064 -24.050  0.00  0.00      C2   C
ATOM   2301  CE  LYS A 271     -26.826 -16.680 -23.974  0.00  0.00      C2   C
ATOM   2302  NZ  LYS A 271     -27.449 -17.402 -25.035  0.00  0.00      C2   N
ATOM   2303  H   LYS A 271     -22.079 -14.710 -26.030  0.00  0.00      C2   H
ATOM   2304  HA  LYS A 271     -21.642 -17.518 -26.741  0.00  0.00      C2   H
ATOM   2305  HB3 LYS A 271     -22.713 -16.127 -24.662  0.00  0.00      C2   H
ATOM   2306  HB2 LYS A 271     -23.052 -17.868 -24.988  0.00  0.00      C2   H
ATOM   2307  HG3 LYS A 271     -25.188 -16.850 -26.197  0.00  0.00      C2   H
ATOM   2308  HG2 LYS A 271     -24.732 -15.486 -25.305  0.00  0.00      C2   H
ATOM   2309  HD3 LYS A 271     -24.794 -16.574 -23.252  0.00  0.00      C2   H
ATOM   2310  HD2 LYS A 271     -25.273 -18.142 -23.903  0.00  0.00      C2   H
ATOM   2311  HE3 LYS A 271     -27.129 -15.642 -24.107  0.00  0.00      C2   H
ATOM   2312  HE2 LYS A 271     -27.217 -17.061 -23.030  0.00  0.00      C2   H
ATOM   2313  HZ1 LYS A 271     -28.406 -17.537 -24.742  0.00  0.00      C2   H
ATOM   2314  HZ2 LYS A 271     -27.416 -16.950 -25.938  0.00  0.00      C2   H
ATOM   2315  HZ3 LYS A 271     -27.106 -18.331 -25.235  0.00  0.00      C2   H
ATOM   2316  N   ASP A 272     -24.122 -16.271 -28.384  0.00  0.00      C2   N
ATOM   2317  CA  ASP A 272     -25.145 -16.497 -29.413  0.00  0.00      C2   C
ATOM   2318  C   ASP A 272     -24.634 -16.642 -30.839  0.00  0.00      C2   C
ATOM   2319  O   ASP A 272     -25.324 -17.266 -31.615  0.00  0.00      C2   O
ATOM   2320  CB  ASP A 272     -26.316 -15.431 -29.292  0.00  0.00      C2   C
ATOM   2321  CG  ASP A 272     -26.983 -15.213 -27.964  0.00  0.00      C2   C
ATOM   2322  OD1 ASP A 272     -27.348 -16.213 -27.304  0.00  0.00      C2   O
ATOM   2323  OD2 ASP A 272     -27.097 -14.055 -27.491  0.00  0.00      C2   O
ATOM   2324  H   ASP A 272     -24.020 -15.298 -28.135  0.00  0.00      C2   H
ATOM   2325  HA  ASP A 272     -25.578 -17.454 -29.124  0.00  0.00      C2   H
ATOM   2326  HB3 ASP A 272     -27.153 -15.670 -29.948  0.00  0.00      C2   H
ATOM   2327  HB2 ASP A 272     -25.915 -14.534 -29.762  0.00  0.00      C2   H
ATOM   2328  N   LEU A 273     -23.457 -16.115 -31.113  0.00  0.00      C2   N
ATOM   2329  CA  LEU A 273     -22.866 -16.220 -32.468  0.00  0.00      C2   C
ATOM   2330  C   LEU A 273     -22.001 -17.485 -32.485  0.00  0.00      C2   C
ATOM   2331  O   LEU A 273     -22.046 -18.259 -33.406  0.00  0.00      C2   O
ATOM   2332  CB  LEU A 273     -21.940 -15.005 -32.741  0.00  0.00      C2   C
ATOM   2333  CG  LEU A 273     -21.367 -14.866 -34.213  0.00  0.00      C2   C
ATOM   2334  CD1 LEU A 273     -22.486 -14.911 -35.283  0.00  0.00      C2   C
ATOM   2335  CD2 LEU A 273     -20.453 -13.526 -34.350  0.00  0.00      C2   C
ATOM   2336  H   LEU A 273     -22.933 -15.608 -30.414  0.00  0.00      C2   H
ATOM   2337  HA  LEU A 273     -23.637 -16.202 -33.239  0.00  0.00      C2   H
ATOM   2338  HB3 LEU A 273     -21.102 -15.093 -32.050  0.00  0.00      C2   H
ATOM   2339  HB2 LEU A 273     -22.357 -14.037 -32.465  0.00  0.00      C2   H
ATOM   2340  HG  LEU A 273     -20.705 -15.728 -34.304  0.00  0.00      C2   H
ATOM   2341 HD11 LEU A 273     -22.451 -15.936 -35.652  0.00  0.00      C2   H
ATOM   2342 HD12 LEU A 273     -23.464 -14.729 -34.836  0.00  0.00      C2   H
ATOM   2343 HD13 LEU A 273     -22.337 -14.294 -36.168  0.00  0.00      C2   H
ATOM   2344 HD21 LEU A 273     -19.410 -13.836 -34.416  0.00  0.00      C2   H
ATOM   2345 HD22 LEU A 273     -20.734 -12.879 -35.181  0.00  0.00      C2   H
ATOM   2346 HD23 LEU A 273     -20.608 -12.881 -33.485  0.00  0.00      C2   H
ATOM   2347  N   PHE A 274     -21.238 -17.665 -31.420  0.00  0.00      C2   N
ATOM   2348  CA  PHE A 274     -20.315 -18.723 -31.065  0.00  0.00      C2   C
ATOM   2349  C   PHE A 274     -20.984 -20.109 -31.214  0.00  0.00      C2   C
ATOM   2350  O   PHE A 274     -20.596 -20.837 -32.108  0.00  0.00      C2   O
ATOM   2351  CB  PHE A 274     -19.829 -18.534 -29.647  0.00  0.00      C2   C
ATOM   2352  CG  PHE A 274     -18.994 -19.664 -29.085  0.00  0.00      C2   C
ATOM   2353  CD1 PHE A 274     -17.862 -20.101 -29.800  0.00  0.00      C2   C
ATOM   2354  CD2 PHE A 274     -19.237 -20.390 -27.878  0.00  0.00      C2   C
ATOM   2355  CE1 PHE A 274     -16.957 -21.107 -29.361  0.00  0.00      C2   C
ATOM   2356  CE2 PHE A 274     -18.460 -21.475 -27.487  0.00  0.00      C2   C
ATOM   2357  CZ  PHE A 274     -17.284 -21.767 -28.146  0.00  0.00      C2   C
ATOM   2358  H   PHE A 274     -21.208 -16.866 -30.802  0.00  0.00      C2   H
ATOM   2359  HA  PHE A 274     -19.489 -18.653 -31.772  0.00  0.00      C2   H
ATOM   2360  HB3 PHE A 274     -20.644 -18.406 -28.934  0.00  0.00      C2   H
ATOM   2361  HB2 PHE A 274     -19.183 -17.660 -29.562  0.00  0.00      C2   H
ATOM   2362  HD1 PHE A 274     -17.628 -19.610 -30.733  0.00  0.00      C2   H
ATOM   2363  HD2 PHE A 274     -20.033 -20.123 -27.198  0.00  0.00      C2   H
ATOM   2364  HE1 PHE A 274     -16.079 -21.266 -29.970  0.00  0.00      C2   H
ATOM   2365  HE2 PHE A 274     -18.620 -22.018 -26.567  0.00  0.00      C2   H
ATOM   2366  HZ  PHE A 274     -16.532 -22.439 -27.759  0.00  0.00      C2   H
ATOM   2367  N   GLU A 275     -22.156 -20.346 -30.589  0.00  0.00      C2   N
ATOM   2368  CA  GLU A 275     -23.127 -21.452 -30.716  0.00  0.00      C2   C
ATOM   2369  C   GLU A 275     -23.365 -21.759 -32.171  0.00  0.00      C2   C
ATOM   2370  O   GLU A 275     -23.407 -22.962 -32.485  0.00  0.00      C2   O
ATOM   2371  CB  GLU A 275     -24.444 -21.040 -30.052  0.00  0.00      C2   C
ATOM   2372  CG  GLU A 275     -25.620 -22.026 -30.131  0.00  0.00      C2   C
ATOM   2373  CD  GLU A 275     -26.854 -21.719 -29.334  0.00  0.00      C2   C
ATOM   2374  OE1 GLU A 275     -27.945 -22.201 -29.720  0.00  0.00      C2   O
ATOM   2375  OE2 GLU A 275     -26.814 -20.848 -28.469  0.00  0.00      C2   O
ATOM   2376  H   GLU A 275     -22.452 -19.662 -29.907  0.00  0.00      C2   H
ATOM   2377  HA  GLU A 275     -22.787 -22.368 -30.233  0.00  0.00      C2   H
ATOM   2378  HB3 GLU A 275     -24.852 -20.091 -30.401  0.00  0.00      C2   H
ATOM   2379  HB2 GLU A 275     -24.128 -20.875 -29.022  0.00  0.00      C2   H
ATOM   2380  HG3 GLU A 275     -25.252 -22.996 -29.797  0.00  0.00      C2   H
ATOM   2381  HG2 GLU A 275     -26.014 -22.196 -31.133  0.00  0.00      C2   H
ATOM   2382  N   GLU A 276     -23.417 -20.800 -33.076  0.00  0.00      C2   N
ATOM   2383  CA  GLU A 276     -23.819 -20.942 -34.434  0.00  0.00      C2   C
ATOM   2384  C   GLU A 276     -22.633 -21.104 -35.382  0.00  0.00      C2   C
ATOM   2385  O   GLU A 276     -22.662 -21.956 -36.252  0.00  0.00      C2   O
ATOM   2386  CB  GLU A 276     -24.750 -19.793 -34.846  0.00  0.00      C2   C
ATOM   2387  CG  GLU A 276     -26.145 -19.819 -34.258  0.00  0.00      C2   C
ATOM   2388  CD  GLU A 276     -27.011 -20.966 -34.761  0.00  0.00      C2   C
ATOM   2389  OE1 GLU A 276     -26.927 -21.206 -35.962  0.00  0.00      C2   O
ATOM   2390  OE2 GLU A 276     -27.740 -21.630 -33.944  0.00  0.00      C2   O
ATOM   2391  H   GLU A 276     -23.206 -19.854 -32.792  0.00  0.00      C2   H
ATOM   2392  HA  GLU A 276     -24.385 -21.869 -34.525  0.00  0.00      C2   H
ATOM   2393  HB3 GLU A 276     -24.851 -19.668 -35.925  0.00  0.00      C2   H
ATOM   2394  HB2 GLU A 276     -24.245 -18.879 -34.535  0.00  0.00      C2   H
ATOM   2395  HG3 GLU A 276     -26.755 -18.928 -34.405  0.00  0.00      C2   H
ATOM   2396  HG2 GLU A 276     -26.083 -20.080 -33.201  0.00  0.00      C2   H
ATOM   2397  N   LYS A 277     -21.533 -20.387 -35.086  0.00  0.00      C2   N
ATOM   2398  CA  LYS A 277     -20.202 -20.596 -35.783  0.00  0.00      C2   C
ATOM   2399  C   LYS A 277     -19.695 -22.022 -35.508  0.00  0.00      C2   C
ATOM   2400  O   LYS A 277     -19.345 -22.684 -36.454  0.00  0.00      C2   O
ATOM   2401  CB  LYS A 277     -19.237 -19.452 -35.210  0.00  0.00      C2   C
ATOM   2402  CG  LYS A 277     -18.001 -19.362 -36.098  0.00  0.00      C2   C
ATOM   2403  CD  LYS A 277     -17.078 -18.197 -36.025  0.00  0.00      C2   C
ATOM   2404  CE  LYS A 277     -16.518 -17.728 -37.385  0.00  0.00      C2   C
ATOM   2405  NZ  LYS A 277     -15.911 -18.770 -38.106  0.00  0.00      C2   N
ATOM   2406  H   LYS A 277     -21.548 -19.701 -34.344  0.00  0.00      C2   H
ATOM   2407  HA  LYS A 277     -20.361 -20.514 -36.859  0.00  0.00      C2   H
ATOM   2408  HB3 LYS A 277     -19.039 -19.645 -34.155  0.00  0.00      C2   H
ATOM   2409  HB2 LYS A 277     -19.677 -18.472 -35.394  0.00  0.00      C2   H
ATOM   2410  HG3 LYS A 277     -18.333 -19.297 -37.134  0.00  0.00      C2   H
ATOM   2411  HG2 LYS A 277     -17.400 -20.268 -36.021  0.00  0.00      C2   H
ATOM   2412  HD3 LYS A 277     -16.276 -18.318 -35.297  0.00  0.00      C2   H
ATOM   2413  HD2 LYS A 277     -17.621 -17.336 -35.635  0.00  0.00      C2   H
ATOM   2414  HE3 LYS A 277     -15.751 -16.978 -37.196  0.00  0.00      C2   H
ATOM   2415  HE2 LYS A 277     -17.215 -17.309 -38.111  0.00  0.00      C2   H
ATOM   2416  HZ1 LYS A 277     -15.277 -18.400 -38.800  0.00  0.00      C2   H
ATOM   2417  HZ2 LYS A 277     -15.373 -19.429 -37.563  0.00  0.00      C2   H
ATOM   2418  HZ3 LYS A 277     -16.594 -19.266 -38.661  0.00  0.00      C2   H
ATOM   2419  N   ILE A 278     -19.939 -22.529 -34.319  0.00  0.00      C2   N
ATOM   2420  CA  ILE A 278     -19.692 -23.915 -33.924  0.00  0.00      C2   C
ATOM   2421  C   ILE A 278     -20.409 -24.958 -34.795  0.00  0.00      C2   C
ATOM   2422  O   ILE A 278     -19.892 -26.097 -34.989  0.00  0.00      C2   O
ATOM   2423  CB  ILE A 278     -19.819 -24.193 -32.367  0.00  0.00      C2   C
ATOM   2424  CG1 ILE A 278     -18.546 -23.955 -31.521  0.00  0.00      C2   C
ATOM   2425  CG2 ILE A 278     -20.315 -25.635 -32.012  0.00  0.00      C2   C
ATOM   2426  CD1 ILE A 278     -17.374 -24.874 -31.818  0.00  0.00      C2   C
ATOM   2427  H   ILE A 278     -20.367 -21.989 -33.581  0.00  0.00      C2   H
ATOM   2428  HA  ILE A 278     -18.631 -23.979 -34.169  0.00  0.00      C2   H
ATOM   2429  HB  ILE A 278     -20.474 -23.475 -31.875  0.00  0.00      C2   H
ATOM   2430 HG13 ILE A 278     -18.868 -23.979 -30.479  0.00  0.00      C2   H
ATOM   2431 HG12 ILE A 278     -18.201 -22.940 -31.717  0.00  0.00      C2   H
ATOM   2432 HG21 ILE A 278     -21.261 -25.992 -32.418  0.00  0.00      C2   H
ATOM   2433 HG22 ILE A 278     -19.630 -26.418 -32.340  0.00  0.00      C2   H
ATOM   2434 HG23 ILE A 278     -20.410 -25.623 -30.927  0.00  0.00      C2   H
ATOM   2435 HD11 ILE A 278     -16.540 -24.185 -31.955  0.00  0.00      C2   H
ATOM   2436 HD12 ILE A 278     -17.027 -25.526 -31.017  0.00  0.00      C2   H
ATOM   2437 HD13 ILE A 278     -17.402 -25.447 -32.745  0.00  0.00      C2   H
ATOM   2438  N   LYS A 279     -21.509 -24.598 -35.495  0.00  0.00      C2   N
ATOM   2439  CA  LYS A 279     -22.148 -25.654 -36.341  0.00  0.00      C2   C
ATOM   2440  C   LYS A 279     -21.510 -25.602 -37.768  0.00  0.00      C2   C
ATOM   2441  O   LYS A 279     -21.608 -26.664 -38.390  0.00  0.00      C2   O
ATOM   2442  CB  LYS A 279     -23.622 -25.264 -36.559  0.00  0.00      C2   C
ATOM   2443  CG  LYS A 279     -24.293 -24.916 -35.168  0.00  0.00      C2   C
ATOM   2444  CD  LYS A 279     -25.824 -24.634 -35.254  0.00  0.00      C2   C
ATOM   2445  CE  LYS A 279     -26.289 -24.485 -33.794  0.00  0.00      C2   C
ATOM   2446  NZ  LYS A 279     -27.739 -24.186 -33.671  0.00  0.00      C2   N
ATOM   2447  H   LYS A 279     -21.925 -23.679 -35.450  0.00  0.00      C2   H
ATOM   2448  HA  LYS A 279     -22.155 -26.673 -35.955  0.00  0.00      C2   H
ATOM   2449  HB3 LYS A 279     -24.186 -26.055 -37.053  0.00  0.00      C2   H
ATOM   2450  HB2 LYS A 279     -23.602 -24.377 -37.193  0.00  0.00      C2   H
ATOM   2451  HG3 LYS A 279     -23.881 -23.985 -34.778  0.00  0.00      C2   H
ATOM   2452  HG2 LYS A 279     -24.282 -25.792 -34.519  0.00  0.00      C2   H
ATOM   2453  HD3 LYS A 279     -26.300 -25.500 -35.713  0.00  0.00      C2   H
ATOM   2454  HD2 LYS A 279     -25.969 -23.742 -35.864  0.00  0.00      C2   H
ATOM   2455  HE3 LYS A 279     -25.797 -23.654 -33.288  0.00  0.00      C2   H
ATOM   2456  HE2 LYS A 279     -26.211 -25.392 -33.195  0.00  0.00      C2   H
ATOM   2457  HZ1 LYS A 279     -27.953 -24.182 -32.684  0.00  0.00      C2   H
ATOM   2458  HZ2 LYS A 279     -28.022 -23.271 -33.990  0.00  0.00      C2   H
ATOM   2459  HZ3 LYS A 279     -28.461 -24.842 -33.932  0.00  0.00      C2   H
ATOM   2460  N   LYS A 280     -20.859 -24.493 -38.165  0.00  0.00      C2   N
ATOM   2461  CA  LYS A 280     -20.113 -24.312 -39.369  0.00  0.00      C2   C
ATOM   2462  C   LYS A 280     -18.622 -24.579 -39.337  0.00  0.00      C2   C
ATOM   2463  O   LYS A 280     -18.050 -25.162 -40.279  0.00  0.00      C2   O
ATOM   2464  CB  LYS A 280     -20.336 -22.883 -39.872  0.00  0.00      C2   C
ATOM   2465  CG  LYS A 280     -21.790 -22.506 -40.080  0.00  0.00      C2   C
ATOM   2466  CD  LYS A 280     -21.999 -21.023 -40.343  0.00  0.00      C2   C
ATOM   2467  CE  LYS A 280     -23.434 -20.718 -41.002  0.00  0.00      C2   C
ATOM   2468  NZ  LYS A 280     -23.265 -20.980 -42.426  0.00  0.00      C2   N
ATOM   2469  H   LYS A 280     -20.814 -23.660 -37.595  0.00  0.00      C2   H
ATOM   2470  HA  LYS A 280     -20.436 -25.008 -40.143  0.00  0.00      C2   H
ATOM   2471  HB3 LYS A 280     -19.776 -22.678 -40.785  0.00  0.00      C2   H
ATOM   2472  HB2 LYS A 280     -19.876 -22.248 -39.115  0.00  0.00      C2   H
ATOM   2473  HG3 LYS A 280     -22.404 -22.725 -39.207  0.00  0.00      C2   H
ATOM   2474  HG2 LYS A 280     -22.207 -23.009 -40.953  0.00  0.00      C2   H
ATOM   2475  HD3 LYS A 280     -21.191 -20.579 -40.924  0.00  0.00      C2   H
ATOM   2476  HD2 LYS A 280     -21.862 -20.570 -39.361  0.00  0.00      C2   H
ATOM   2477  HE3 LYS A 280     -23.713 -19.667 -40.935  0.00  0.00      C2   H
ATOM   2478  HE2 LYS A 280     -24.267 -21.227 -40.518  0.00  0.00      C2   H
ATOM   2479  HZ1 LYS A 280     -24.122 -20.778 -42.919  0.00  0.00      C2   H
ATOM   2480  HZ2 LYS A 280     -22.497 -20.453 -42.818  0.00  0.00      C2   H
ATOM   2481  HZ3 LYS A 280     -23.003 -21.931 -42.643  0.00  0.00      C2   H
ATOM   2482  N   SER A 281     -17.981 -24.261 -38.227  0.00  0.00      C2   N
ATOM   2483  CA  SER A 281     -16.537 -24.446 -38.012  0.00  0.00      C2   C
ATOM   2484  C   SER A 281     -16.291 -25.229 -36.745  0.00  0.00      C2   C
ATOM   2485  O   SER A 281     -16.269 -24.573 -35.676  0.00  0.00      C2   O
ATOM   2486  CB  SER A 281     -15.981 -22.989 -37.936  0.00  0.00      C2   C
ATOM   2487  OG  SER A 281     -14.558 -22.962 -37.938  0.00  0.00      C2   O
ATOM   2488  H   SER A 281     -18.442 -23.803 -37.454  0.00  0.00      C2   H
ATOM   2489  HA  SER A 281     -15.955 -24.839 -38.846  0.00  0.00      C2   H
ATOM   2490  HB3 SER A 281     -16.354 -22.559 -37.006  0.00  0.00      C2   H
ATOM   2491  HB2 SER A 281     -16.355 -22.276 -38.671  0.00  0.00      C2   H
ATOM   2492  HG  SER A 281     -14.265 -22.089 -37.666  0.00  0.00      C2   H
ATOM   2493  N   PRO A 282     -16.334 -26.587 -36.786  0.00  0.00      C2   N
ATOM   2494  CA  PRO A 282     -15.964 -27.454 -35.691  0.00  0.00      C2   C
ATOM   2495  C   PRO A 282     -14.578 -27.102 -35.135  0.00  0.00      C2   C
ATOM   2496  O   PRO A 282     -13.566 -26.897 -35.829  0.00  0.00      C2   O
ATOM   2497  CB  PRO A 282     -15.960 -28.896 -36.330  0.00  0.00      C2   C
ATOM   2498  CG  PRO A 282     -16.871 -28.779 -37.581  0.00  0.00      C2   C
ATOM   2499  CD  PRO A 282     -16.621 -27.364 -37.962  0.00  0.00      C2   C
ATOM   2500  HA  PRO A 282     -16.730 -27.489 -34.916  0.00  0.00      C2   H
ATOM   2501  HB3 PRO A 282     -16.294 -29.648 -35.615  0.00  0.00      C2   H
ATOM   2502  HB2 PRO A 282     -14.965 -29.252 -36.599  0.00  0.00      C2   H
ATOM   2503  HG3 PRO A 282     -17.896 -29.022 -37.303  0.00  0.00      C2   H
ATOM   2504  HG2 PRO A 282     -16.530 -29.533 -38.290  0.00  0.00      C2   H
ATOM   2505  HD2 PRO A 282     -15.743 -27.384 -38.606  0.00  0.00      C2   H
ATOM   2506  HD3 PRO A 282     -17.494 -26.917 -38.438  0.00  0.00      C2   H
ATOM   2507  N   LEU A 283     -14.636 -27.065 -33.791  0.00  0.00      C2   N
ATOM   2508  CA  LEU A 283     -13.515 -26.834 -32.904  0.00  0.00      C2   C
ATOM   2509  C   LEU A 283     -12.421 -27.880 -33.080  0.00  0.00      C2   C
ATOM   2510  O   LEU A 283     -11.259 -27.620 -32.837  0.00  0.00      C2   O
ATOM   2511  CB  LEU A 283     -14.061 -26.908 -31.500  0.00  0.00      C2   C
ATOM   2512  CG  LEU A 283     -13.307 -26.201 -30.324  0.00  0.00      C2   C
ATOM   2513  CD1 LEU A 283     -13.277 -24.692 -30.372  0.00  0.00      C2   C
ATOM   2514  CD2 LEU A 283     -13.827 -26.731 -29.007  0.00  0.00      C2   C
ATOM   2515  H   LEU A 283     -15.472 -27.280 -33.267  0.00  0.00      C2   H
ATOM   2516  HA  LEU A 283     -13.187 -25.866 -33.285  0.00  0.00      C2   H
ATOM   2517  HB3 LEU A 283     -14.110 -27.966 -31.245  0.00  0.00      C2   H
ATOM   2518  HB2 LEU A 283     -15.103 -26.590 -31.444  0.00  0.00      C2   H
ATOM   2519  HG  LEU A 283     -12.297 -26.596 -30.433  0.00  0.00      C2   H
ATOM   2520 HD11 LEU A 283     -13.083 -24.215 -31.333  0.00  0.00      C2   H
ATOM   2521 HD12 LEU A 283     -14.245 -24.277 -30.088  0.00  0.00      C2   H
ATOM   2522 HD13 LEU A 283     -12.630 -24.154 -29.679  0.00  0.00      C2   H
ATOM   2523 HD21 LEU A 283     -14.668 -27.413 -29.133  0.00  0.00      C2   H
ATOM   2524 HD22 LEU A 283     -13.058 -27.230 -28.418  0.00  0.00      C2   H
ATOM   2525 HD23 LEU A 283     -14.127 -25.898 -28.372  0.00  0.00      C2   H
ATOM   2526  N   THR A 284     -12.825 -29.094 -33.480  0.00  0.00      C2   N
ATOM   2527  CA  THR A 284     -12.055 -30.277 -33.638  0.00  0.00      C2   C
ATOM   2528  C   THR A 284     -11.160 -30.070 -34.889  0.00  0.00      C2   C
ATOM   2529  O   THR A 284     -10.153 -30.703 -35.057  0.00  0.00      C2   O
ATOM   2530  CB  THR A 284     -12.944 -31.544 -33.757  0.00  0.00      C2   C
ATOM   2531  OG1 THR A 284     -14.012 -31.336 -34.712  0.00  0.00      C2   O
ATOM   2532  CG2 THR A 284     -13.706 -31.919 -32.463  0.00  0.00      C2   C
ATOM   2533  H   THR A 284     -13.763 -29.271 -33.811  0.00  0.00      C2   H
ATOM   2534  HA  THR A 284     -11.391 -30.319 -32.775  0.00  0.00      C2   H
ATOM   2535  HB  THR A 284     -12.304 -32.372 -34.063  0.00  0.00      C2   H
ATOM   2536  HG1 THR A 284     -13.982 -31.998 -35.407  0.00  0.00      C2   H
ATOM   2537 HG21 THR A 284     -14.216 -31.069 -32.009  0.00  0.00      C2   H
ATOM   2538 HG22 THR A 284     -14.265 -32.837 -32.645  0.00  0.00      C2   H
ATOM   2539 HG23 THR A 284     -12.949 -32.201 -31.731  0.00  0.00      C2   H
ATOM   2540  N   ILE A 285     -11.565 -29.200 -35.823  0.00  0.00      C2   N
ATOM   2541  CA  ILE A 285     -10.788 -28.898 -37.025  0.00  0.00      C2   C
ATOM   2542  C   ILE A 285      -9.960 -27.595 -36.815  0.00  0.00      C2   C
ATOM   2543  O   ILE A 285      -8.769 -27.674 -37.086  0.00  0.00      C2   O
ATOM   2544  CB  ILE A 285     -11.612 -28.802 -38.336  0.00  0.00      C2   C
ATOM   2545  CG1 ILE A 285     -12.422 -30.094 -38.580  0.00  0.00      C2   C
ATOM   2546  CG2 ILE A 285     -10.775 -28.416 -39.512  0.00  0.00      C2   C
ATOM   2547  CD1 ILE A 285     -13.440 -29.953 -39.751  0.00  0.00      C2   C
ATOM   2548  H   ILE A 285     -12.399 -28.660 -35.639  0.00  0.00      C2   H
ATOM   2549  HA  ILE A 285      -9.998 -29.647 -37.090  0.00  0.00      C2   H
ATOM   2550  HB  ILE A 285     -12.233 -27.911 -38.245  0.00  0.00      C2   H
ATOM   2551 HG13 ILE A 285     -12.877 -30.363 -37.627  0.00  0.00      C2   H
ATOM   2552 HG12 ILE A 285     -11.744 -30.912 -38.823  0.00  0.00      C2   H
ATOM   2553 HG21 ILE A 285     -11.271 -28.482 -40.481  0.00  0.00      C2   H
ATOM   2554 HG22 ILE A 285     -10.232 -27.472 -39.489  0.00  0.00      C2   H
ATOM   2555 HG23 ILE A 285     -10.023 -29.193 -39.652  0.00  0.00      C2   H
ATOM   2556 HD11 ILE A 285     -14.447 -30.285 -39.496  0.00  0.00      C2   H
ATOM   2557 HD12 ILE A 285     -13.496 -28.927 -40.114  0.00  0.00      C2   H
ATOM   2558 HD13 ILE A 285     -13.030 -30.529 -40.580  0.00  0.00      C2   H
ATOM   2559  N   CYS A 286     -10.558 -26.526 -36.245  0.00  0.00      C2   N
ATOM   2560  CA  CYS A 286      -9.760 -25.344 -35.929  0.00  0.00      C2   C
ATOM   2561  C   CYS A 286      -8.686 -25.529 -34.833  0.00  0.00      C2   C
ATOM   2562  O   CYS A 286      -7.570 -24.972 -34.956  0.00  0.00      C2   O
ATOM   2563  CB  CYS A 286     -10.630 -24.143 -35.634  0.00  0.00      C2   C
ATOM   2564  SG  CYS A 286     -11.573 -24.022 -34.089  0.00  0.00      C2   S
ATOM   2565  H   CYS A 286     -11.524 -26.639 -35.973  0.00  0.00      C2   H
ATOM   2566  HA  CYS A 286      -9.225 -24.940 -36.788  0.00  0.00      C2   H
ATOM   2567  HB3 CYS A 286     -11.309 -24.125 -36.487  0.00  0.00      C2   H
ATOM   2568  HB2 CYS A 286      -9.987 -23.264 -35.586  0.00  0.00      C2   H
ATOM   2569  HG  CYS A 286     -10.585 -23.586 -33.301  0.00  0.00      C2   H
ATOM   2570  N   TYR A 287      -8.993 -26.364 -33.835  0.00  0.00      C2   N
ATOM   2571  CA  TYR A 287      -7.960 -26.907 -32.969  0.00  0.00      C2   C
ATOM   2572  C   TYR A 287      -7.826 -28.353 -33.204  0.00  0.00      C2   C
ATOM   2573  O   TYR A 287      -8.620 -29.124 -32.645  0.00  0.00      C2   O
ATOM   2574  CB  TYR A 287      -8.280 -26.597 -31.482  0.00  0.00      C2   C
ATOM   2575  CG  TYR A 287      -8.186 -25.078 -31.303  0.00  0.00      C2   C
ATOM   2576  CD1 TYR A 287      -9.339 -24.281 -31.357  0.00  0.00      C2   C
ATOM   2577  CD2 TYR A 287      -6.925 -24.482 -31.125  0.00  0.00      C2   C
ATOM   2578  CE1 TYR A 287      -9.257 -22.890 -31.215  0.00  0.00      C2   C
ATOM   2579  CE2 TYR A 287      -6.847 -23.050 -30.994  0.00  0.00      C2   C
ATOM   2580  CZ  TYR A 287      -8.017 -22.295 -31.037  0.00  0.00      C2   C
ATOM   2581  OH  TYR A 287      -7.942 -20.921 -31.093  0.00  0.00      C2   O
ATOM   2582  H   TYR A 287      -9.866 -26.793 -33.564  0.00  0.00      C2   H
ATOM   2583  HA  TYR A 287      -6.986 -26.470 -33.186  0.00  0.00      C2   H
ATOM   2584  HB3 TYR A 287      -7.605 -27.082 -30.778  0.00  0.00      C2   H
ATOM   2585  HB2 TYR A 287      -9.280 -26.951 -31.229  0.00  0.00      C2   H
ATOM   2586  HD1 TYR A 287     -10.278 -24.789 -31.517  0.00  0.00      C2   H
ATOM   2587  HD2 TYR A 287      -6.018 -25.059 -31.019  0.00  0.00      C2   H
ATOM   2588  HE1 TYR A 287     -10.157 -22.336 -31.441  0.00  0.00      C2   H
ATOM   2589  HE2 TYR A 287      -5.917 -22.571 -30.726  0.00  0.00      C2   H
ATOM   2590  HH  TYR A 287      -8.723 -20.407 -31.312  0.00  0.00      C2   H
ATOM   2591  N   PRO A 288      -6.921 -28.808 -34.121  0.00  0.00      C2   N
ATOM   2592  CA  PRO A 288      -6.741 -30.231 -34.357  0.00  0.00      C2   C
ATOM   2593  C   PRO A 288      -6.471 -31.079 -33.086  0.00  0.00      C2   C
ATOM   2594  O   PRO A 288      -6.912 -32.249 -33.093  0.00  0.00      C2   O
ATOM   2595  CB  PRO A 288      -5.513 -30.185 -35.292  0.00  0.00      C2   C
ATOM   2596  CG  PRO A 288      -5.503 -28.906 -35.937  0.00  0.00      C2   C
ATOM   2597  CD  PRO A 288      -5.929 -27.955 -34.902  0.00  0.00      C2   C
ATOM   2598  HA  PRO A 288      -7.650 -30.651 -34.787  0.00  0.00      C2   H
ATOM   2599  HB3 PRO A 288      -5.554 -31.053 -35.951  0.00  0.00      C2   H
ATOM   2600  HB2 PRO A 288      -4.636 -30.237 -34.647  0.00  0.00      C2   H
ATOM   2601  HG3 PRO A 288      -6.179 -28.731 -36.774  0.00  0.00      C2   H
ATOM   2602  HG2 PRO A 288      -4.517 -28.658 -36.330  0.00  0.00      C2   H
ATOM   2603  HD2 PRO A 288      -5.074 -27.846 -34.235  0.00  0.00      C2   H
ATOM   2604  HD3 PRO A 288      -6.350 -27.100 -35.431  0.00  0.00      C2   H
ATOM   2605  N   GLU A 289      -5.837 -30.605 -32.018  0.00  0.00      C2   N
ATOM   2606  CA  GLU A 289      -5.725 -31.277 -30.702  0.00  0.00      C2   C
ATOM   2607  C   GLU A 289      -7.100 -31.539 -30.035  0.00  0.00      C2   C
ATOM   2608  O   GLU A 289      -7.166 -32.384 -29.182  0.00  0.00      C2   O
ATOM   2609  CB  GLU A 289      -4.828 -30.599 -29.670  0.00  0.00      C2   C
ATOM   2610  CG  GLU A 289      -3.337 -30.704 -29.957  0.00  0.00      C2   C
ATOM   2611  CD  GLU A 289      -2.850 -32.173 -29.812  0.00  0.00      C2   C
ATOM   2612  OE1 GLU A 289      -2.506 -32.516 -28.655  0.00  0.00      C2   O
ATOM   2613  OE2 GLU A 289      -2.785 -32.900 -30.847  0.00  0.00      C2   O
ATOM   2614  H   GLU A 289      -5.657 -29.618 -31.902  0.00  0.00      C2   H
ATOM   2615  HA  GLU A 289      -5.308 -32.277 -30.823  0.00  0.00      C2   H
ATOM   2616  HB3 GLU A 289      -4.928 -30.912 -28.631  0.00  0.00      C2   H
ATOM   2617  HB2 GLU A 289      -5.100 -29.544 -29.714  0.00  0.00      C2   H
ATOM   2618  HG3 GLU A 289      -2.656 -30.049 -29.414  0.00  0.00      C2   H
ATOM   2619  HG2 GLU A 289      -3.144 -30.449 -30.999  0.00  0.00      C2   H
ATOM   2620  N   TYR A 290      -8.257 -30.924 -30.429  0.00  0.00      C2   N
ATOM   2621  CA  TYR A 290      -9.555 -31.194 -29.848  0.00  0.00      C2   C
ATOM   2622  C   TYR A 290     -10.256 -32.449 -30.447  0.00  0.00      C2   C
ATOM   2623  O   TYR A 290     -10.420 -32.536 -31.693  0.00  0.00      C2   O
ATOM   2624  CB  TYR A 290     -10.424 -29.854 -29.742  0.00  0.00      C2   C
ATOM   2625  CG  TYR A 290     -11.737 -30.024 -28.953  0.00  0.00      C2   C
ATOM   2626  CD1 TYR A 290     -11.688 -30.306 -27.574  0.00  0.00      C2   C
ATOM   2627  CD2 TYR A 290     -12.982 -30.018 -29.598  0.00  0.00      C2   C
ATOM   2628  CE1 TYR A 290     -12.876 -30.418 -26.774  0.00  0.00      C2   C
ATOM   2629  CE2 TYR A 290     -14.151 -30.172 -28.818  0.00  0.00      C2   C
ATOM   2630  CZ  TYR A 290     -14.148 -30.338 -27.432  0.00  0.00      C2   C
ATOM   2631  OH  TYR A 290     -15.242 -30.348 -26.618  0.00  0.00      C2   O
ATOM   2632  H   TYR A 290      -8.291 -30.449 -31.319  0.00  0.00      C2   H
ATOM   2633  HA  TYR A 290      -9.383 -31.388 -28.789  0.00  0.00      C2   H
ATOM   2634  HB3 TYR A 290     -10.577 -29.309 -30.673  0.00  0.00      C2   H
ATOM   2635  HB2 TYR A 290      -9.747 -29.360 -29.045  0.00  0.00      C2   H
ATOM   2636  HD1 TYR A 290     -10.755 -30.325 -27.030  0.00  0.00      C2   H
ATOM   2637  HD2 TYR A 290     -13.094 -29.863 -30.661  0.00  0.00      C2   H
ATOM   2638  HE1 TYR A 290     -12.857 -30.720 -25.737  0.00  0.00      C2   H
ATOM   2639  HE2 TYR A 290     -15.126 -30.045 -29.263  0.00  0.00      C2   H
ATOM   2640  HH  TYR A 290     -16.057 -30.286 -27.123  0.00  0.00      C2   H
ATOM   2641  N   ALA A 291     -10.738 -33.273 -29.494  0.00  0.00      C2   N
ATOM   2642  CA  ALA A 291     -11.382 -34.550 -29.881  0.00  0.00      C2   C
ATOM   2643  C   ALA A 291     -12.779 -34.665 -29.209  0.00  0.00      C2   C
ATOM   2644  O   ALA A 291     -13.379 -35.684 -29.410  0.00  0.00      C2   O
ATOM   2645  CB  ALA A 291     -10.492 -35.771 -29.486  0.00  0.00      C2   C
ATOM   2646  H   ALA A 291     -10.407 -33.217 -28.541  0.00  0.00      C2   H
ATOM   2647  HA  ALA A 291     -11.537 -34.593 -30.959  0.00  0.00      C2   H
ATOM   2648  HB1 ALA A 291      -9.592 -35.714 -30.098  0.00  0.00      C2   H
ATOM   2649  HB2 ALA A 291     -10.384 -35.755 -28.401  0.00  0.00      C2   H
ATOM   2650  HB3 ALA A 291     -10.951 -36.683 -29.866  0.00  0.00      C2   H
ATOM   2651  N   GLY A 292     -13.275 -33.734 -28.386  0.00  0.00      C2   N
ATOM   2652  CA  GLY A 292     -14.565 -33.826 -27.712  0.00  0.00      C2   C
ATOM   2653  C   GLY A 292     -15.662 -33.403 -28.704  0.00  0.00      C2   C
ATOM   2654  O   GLY A 292     -15.365 -32.816 -29.728  0.00  0.00      C2   O
ATOM   2655  H   GLY A 292     -12.679 -32.933 -28.237  0.00  0.00      C2   H
ATOM   2656  HA3 GLY A 292     -14.611 -33.079 -26.920  0.00  0.00      C2   H
ATOM   2657  HA2 GLY A 292     -14.850 -34.813 -27.346  0.00  0.00      C2   H
ATOM   2658  N   SER A 293     -16.925 -33.542 -28.264  0.00  0.00      C2   N
ATOM   2659  CA  SER A 293     -18.111 -33.208 -29.113  0.00  0.00      C2   C
ATOM   2660  C   SER A 293     -18.207 -31.611 -29.287  0.00  0.00      C2   C
ATOM   2661  O   SER A 293     -17.640 -30.853 -28.512  0.00  0.00      C2   O
ATOM   2662  CB  SER A 293     -19.290 -33.645 -28.257  0.00  0.00      C2   C
ATOM   2663  OG  SER A 293     -20.578 -33.496 -28.888  0.00  0.00      C2   O
ATOM   2664  H   SER A 293     -17.039 -33.911 -27.331  0.00  0.00      C2   H
ATOM   2665  HA  SER A 293     -18.009 -33.776 -30.038  0.00  0.00      C2   H
ATOM   2666  HB3 SER A 293     -19.239 -33.041 -27.351  0.00  0.00      C2   H
ATOM   2667  HB2 SER A 293     -19.087 -34.670 -27.947  0.00  0.00      C2   H
ATOM   2668  HG  SER A 293     -21.191 -33.753 -28.196  0.00  0.00      C2   H
ATOM   2669  N   ASN A 294     -18.913 -31.202 -30.453  0.00  0.00      C2   N
ATOM   2670  CA  ASN A 294     -18.999 -29.867 -30.965  0.00  0.00      C2   C
ATOM   2671  C   ASN A 294     -20.399 -29.313 -30.742  0.00  0.00      C2   C
ATOM   2672  O   ASN A 294     -21.243 -29.230 -31.624  0.00  0.00      C2   O
ATOM   2673  CB  ASN A 294     -18.635 -29.937 -32.540  0.00  0.00      C2   C
ATOM   2674  CG  ASN A 294     -17.108 -29.925 -32.780  0.00  0.00      C2   C
ATOM   2675  OD1 ASN A 294     -16.464 -28.889 -32.549  0.00  0.00      C2   O
ATOM   2676  ND2 ASN A 294     -16.574 -31.083 -33.180  0.00  0.00      C2   N
ATOM   2677  H   ASN A 294     -19.395 -31.908 -30.990  0.00  0.00      C2   H
ATOM   2678  HA  ASN A 294     -18.201 -29.267 -30.528  0.00  0.00      C2   H
ATOM   2679  HB3 ASN A 294     -18.952 -29.010 -33.018  0.00  0.00      C2   H
ATOM   2680  HB2 ASN A 294     -19.218 -30.742 -32.989  0.00  0.00      C2   H
ATOM   2681 HD22 ASN A 294     -15.651 -30.869 -33.529  0.00  0.00      C2   H
ATOM   2682 HD21 ASN A 294     -17.047 -31.958 -33.357  0.00  0.00      C2   H
ATOM   2683  N   THR A 295     -20.597 -28.925 -29.495  0.00  0.00      C2   N
ATOM   2684  CA  THR A 295     -21.916 -28.402 -29.137  0.00  0.00      C2   C
ATOM   2685  C   THR A 295     -21.750 -27.291 -28.055  0.00  0.00      C2   C
ATOM   2686  O   THR A 295     -20.669 -27.336 -27.338  0.00  0.00      C2   O
ATOM   2687  CB  THR A 295     -22.740 -29.628 -28.630  0.00  0.00      C2   C
ATOM   2688  OG1 THR A 295     -24.060 -29.362 -28.197  0.00  0.00      C2   O
ATOM   2689  CG2 THR A 295     -22.034 -30.450 -27.505  0.00  0.00      C2   C
ATOM   2690  H   THR A 295     -19.871 -28.858 -28.796  0.00  0.00      C2   H
ATOM   2691  HA  THR A 295     -22.445 -27.942 -29.972  0.00  0.00      C2   H
ATOM   2692  HB  THR A 295     -22.978 -30.331 -29.429  0.00  0.00      C2   H
ATOM   2693  HG1 THR A 295     -24.562 -29.092 -28.970  0.00  0.00      C2   H
ATOM   2694 HG21 THR A 295     -21.939 -29.889 -26.576  0.00  0.00      C2   H
ATOM   2695 HG22 THR A 295     -22.685 -31.287 -27.252  0.00  0.00      C2   H
ATOM   2696 HG23 THR A 295     -21.060 -30.828 -27.815  0.00  0.00      C2   H
ATOM   2697  N   TYR A 296     -22.663 -26.308 -28.061  0.00  0.00      C2   N
ATOM   2698  CA  TYR A 296     -22.473 -24.976 -27.405  0.00  0.00      C2   C
ATOM   2699  C   TYR A 296     -21.580 -24.984 -26.136  0.00  0.00      C2   C
ATOM   2700  O   TYR A 296     -20.552 -24.282 -26.131  0.00  0.00      C2   O
ATOM   2701  CB  TYR A 296     -23.864 -24.215 -27.306  0.00  0.00      C2   C
ATOM   2702  CG  TYR A 296     -23.796 -22.959 -26.409  0.00  0.00      C2   C
ATOM   2703  CD1 TYR A 296     -22.840 -21.943 -26.603  0.00  0.00      C2   C
ATOM   2704  CD2 TYR A 296     -24.565 -22.871 -25.250  0.00  0.00      C2   C
ATOM   2705  CE1 TYR A 296     -22.672 -20.972 -25.693  0.00  0.00      C2   C
ATOM   2706  CE2 TYR A 296     -24.384 -21.870 -24.225  0.00  0.00      C2   C
ATOM   2707  CZ  TYR A 296     -23.354 -20.882 -24.463  0.00  0.00      C2   C
ATOM   2708  OH  TYR A 296     -23.121 -19.940 -23.546  0.00  0.00      C2   O
ATOM   2709  H   TYR A 296     -23.374 -26.352 -28.776  0.00  0.00      C2   H
ATOM   2710  HA  TYR A 296     -22.068 -24.350 -28.199  0.00  0.00      C2   H
ATOM   2711  HB3 TYR A 296     -24.685 -24.846 -26.964  0.00  0.00      C2   H
ATOM   2712  HB2 TYR A 296     -24.195 -23.956 -28.312  0.00  0.00      C2   H
ATOM   2713  HD1 TYR A 296     -22.230 -22.207 -27.455  0.00  0.00      C2   H
ATOM   2714  HD2 TYR A 296     -25.241 -23.710 -25.185  0.00  0.00      C2   H
ATOM   2715  HE1 TYR A 296     -21.907 -20.231 -25.868  0.00  0.00      C2   H
ATOM   2716  HE2 TYR A 296     -24.962 -21.798 -23.316  0.00  0.00      C2   H
ATOM   2717  HH  TYR A 296     -23.388 -20.228 -22.670  0.00  0.00      C2   H
ATOM   2718  N   GLU A 297     -22.037 -25.691 -25.146  0.00  0.00      C2   N
ATOM   2719  CA  GLU A 297     -21.501 -25.733 -23.799  0.00  0.00      C2   C
ATOM   2720  C   GLU A 297     -20.176 -26.456 -23.636  0.00  0.00      C2   C
ATOM   2721  O   GLU A 297     -19.426 -26.139 -22.695  0.00  0.00      C2   O
ATOM   2722  CB  GLU A 297     -22.521 -26.367 -22.860  0.00  0.00      C2   C
ATOM   2723  CG  GLU A 297     -23.702 -25.442 -22.536  0.00  0.00      C2   C
ATOM   2724  CD  GLU A 297     -24.599 -25.930 -21.365  0.00  0.00      C2   C
ATOM   2725  OE1 GLU A 297     -25.631 -26.521 -21.694  0.00  0.00      C2   O
ATOM   2726  OE2 GLU A 297     -24.231 -25.713 -20.184  0.00  0.00      C2   O
ATOM   2727  H   GLU A 297     -22.858 -26.260 -25.297  0.00  0.00      C2   H
ATOM   2728  HA  GLU A 297     -21.417 -24.697 -23.473  0.00  0.00      C2   H
ATOM   2729  HB3 GLU A 297     -22.027 -26.605 -21.919  0.00  0.00      C2   H
ATOM   2730  HB2 GLU A 297     -22.813 -27.351 -23.228  0.00  0.00      C2   H
ATOM   2731  HG3 GLU A 297     -24.249 -25.376 -23.476  0.00  0.00      C2   H
ATOM   2732  HG2 GLU A 297     -23.325 -24.449 -22.293  0.00  0.00      C2   H
ATOM   2733  N   GLU A 298     -19.894 -27.445 -24.424  0.00  0.00      C2   N
ATOM   2734  CA  GLU A 298     -18.638 -28.245 -24.301  0.00  0.00      C2   C
ATOM   2735  C   GLU A 298     -17.564 -27.491 -25.086  0.00  0.00      C2   C
ATOM   2736  O   GLU A 298     -16.370 -27.507 -24.717  0.00  0.00      C2   O
ATOM   2737  CB  GLU A 298     -19.015 -29.593 -24.879  0.00  0.00      C2   C
ATOM   2738  CG  GLU A 298     -20.238 -30.212 -24.104  0.00  0.00      C2   C
ATOM   2739  CD  GLU A 298     -20.416 -31.785 -24.127  0.00  0.00      C2   C
ATOM   2740  OE1 GLU A 298     -19.500 -32.551 -23.791  0.00  0.00      C2   O
ATOM   2741  OE2 GLU A 298     -21.449 -32.349 -24.602  0.00  0.00      C2   O
ATOM   2742  H   GLU A 298     -20.526 -27.531 -25.207  0.00  0.00      C2   H
ATOM   2743  HA  GLU A 298     -18.253 -28.429 -23.298  0.00  0.00      C2   H
ATOM   2744  HB3 GLU A 298     -18.115 -30.209 -24.879  0.00  0.00      C2   H
ATOM   2745  HB2 GLU A 298     -19.220 -29.467 -25.942  0.00  0.00      C2   H
ATOM   2746  HG3 GLU A 298     -21.189 -29.831 -24.476  0.00  0.00      C2   H
ATOM   2747  HG2 GLU A 298     -20.082 -29.987 -23.049  0.00  0.00      C2   H
ATOM   2748  N   ALA A 299     -17.973 -26.686 -26.076  0.00  0.00      C2   N
ATOM   2749  CA  ALA A 299     -17.031 -25.759 -26.824  0.00  0.00      C2   C
ATOM   2750  C   ALA A 299     -16.580 -24.499 -25.950  0.00  0.00      C2   C
ATOM   2751  O   ALA A 299     -15.438 -24.045 -26.000  0.00  0.00      C2   O
ATOM   2752  CB  ALA A 299     -17.764 -25.295 -28.126  0.00  0.00      C2   C
ATOM   2753  H   ALA A 299     -18.963 -26.560 -26.229  0.00  0.00      C2   H
ATOM   2754  HA  ALA A 299     -16.109 -26.323 -26.967  0.00  0.00      C2   H
ATOM   2755  HB1 ALA A 299     -18.599 -24.632 -27.903  0.00  0.00      C2   H
ATOM   2756  HB2 ALA A 299     -17.027 -24.850 -28.795  0.00  0.00      C2   H
ATOM   2757  HB3 ALA A 299     -18.350 -26.153 -28.454  0.00  0.00      C2   H
ATOM   2758  N   ALA A 300     -17.452 -24.121 -25.023  0.00  0.00      C2   N
ATOM   2759  CA  ALA A 300     -17.169 -23.100 -23.958  0.00  0.00      C2   C
ATOM   2760  C   ALA A 300     -16.307 -23.645 -22.813  0.00  0.00      C2   C
ATOM   2761  O   ALA A 300     -15.437 -22.943 -22.276  0.00  0.00      C2   O
ATOM   2762  CB  ALA A 300     -18.483 -22.654 -23.492  0.00  0.00      C2   C
ATOM   2763  H   ALA A 300     -18.397 -24.473 -24.977  0.00  0.00      C2   H
ATOM   2764  HA  ALA A 300     -16.706 -22.258 -24.473  0.00  0.00      C2   H
ATOM   2765  HB1 ALA A 300     -19.207 -23.444 -23.295  0.00  0.00      C2   H
ATOM   2766  HB2 ALA A 300     -18.478 -22.035 -22.595  0.00  0.00      C2   H
ATOM   2767  HB3 ALA A 300     -18.860 -21.919 -24.204  0.00  0.00      C2   H
ATOM   2768  N   ALA A 301     -16.652 -24.840 -22.339  0.00  0.00      C2   N
ATOM   2769  CA  ALA A 301     -15.983 -25.626 -21.268  0.00  0.00      C2   C
ATOM   2770  C   ALA A 301     -14.446 -25.928 -21.540  0.00  0.00      C2   C
ATOM   2771  O   ALA A 301     -13.668 -25.803 -20.605  0.00  0.00      C2   O
ATOM   2772  CB  ALA A 301     -16.814 -26.919 -21.023  0.00  0.00      C2   C
ATOM   2773  H   ALA A 301     -17.477 -25.259 -22.745  0.00  0.00      C2   H
ATOM   2774  HA  ALA A 301     -15.958 -25.088 -20.320  0.00  0.00      C2   H
ATOM   2775  HB1 ALA A 301     -16.651 -27.590 -21.867  0.00  0.00      C2   H
ATOM   2776  HB2 ALA A 301     -16.605 -27.538 -20.151  0.00  0.00      C2   H
ATOM   2777  HB3 ALA A 301     -17.837 -26.583 -20.850  0.00  0.00      C2   H
ATOM   2778  N   TYR A 302     -14.065 -26.294 -22.782  0.00  0.00      C2   N
ATOM   2779  CA  TYR A 302     -12.689 -26.434 -23.303  0.00  0.00      C2   C
ATOM   2780  C   TYR A 302     -11.908 -25.138 -23.336  0.00  0.00      C2   C
ATOM   2781  O   TYR A 302     -10.810 -25.035 -22.738  0.00  0.00      C2   O
ATOM   2782  CB  TYR A 302     -12.978 -26.889 -24.762  0.00  0.00      C2   C
ATOM   2783  CG  TYR A 302     -11.703 -27.077 -25.647  0.00  0.00      C2   C
ATOM   2784  CD1 TYR A 302     -10.771 -28.064 -25.408  0.00  0.00      C2   C
ATOM   2785  CD2 TYR A 302     -11.442 -26.059 -26.605  0.00  0.00      C2   C
ATOM   2786  CE1 TYR A 302      -9.588 -28.060 -26.143  0.00  0.00      C2   C
ATOM   2787  CE2 TYR A 302     -10.209 -26.053 -27.301  0.00  0.00      C2   C
ATOM   2788  CZ  TYR A 302      -9.326 -27.098 -27.069  0.00  0.00      C2   C
ATOM   2789  OH  TYR A 302      -8.237 -27.278 -27.863  0.00  0.00      C2   O
ATOM   2790  H   TYR A 302     -14.797 -26.720 -23.333  0.00  0.00      C2   H
ATOM   2791  HA  TYR A 302     -12.188 -27.222 -22.740  0.00  0.00      C2   H
ATOM   2792  HB3 TYR A 302     -13.725 -26.230 -25.204  0.00  0.00      C2   H
ATOM   2793  HB2 TYR A 302     -13.303 -27.928 -24.704  0.00  0.00      C2   H
ATOM   2794  HD1 TYR A 302     -10.958 -28.930 -24.790  0.00  0.00      C2   H
ATOM   2795  HD2 TYR A 302     -12.171 -25.293 -26.824  0.00  0.00      C2   H
ATOM   2796  HE1 TYR A 302      -8.966 -28.933 -26.013  0.00  0.00      C2   H
ATOM   2797  HE2 TYR A 302      -9.935 -25.305 -28.031  0.00  0.00      C2   H
ATOM   2798  HH  TYR A 302      -7.774 -28.067 -27.573  0.00  0.00      C2   H
ATOM   2799  N   ILE A 303     -12.532 -24.060 -23.823  0.00  0.00      C2   N
ATOM   2800  CA  ILE A 303     -11.983 -22.715 -23.781  0.00  0.00      C2   C
ATOM   2801  C   ILE A 303     -11.726 -22.247 -22.347  0.00  0.00      C2   C
ATOM   2802  O   ILE A 303     -10.621 -21.856 -21.987  0.00  0.00      C2   O
ATOM   2803  CB  ILE A 303     -12.793 -21.700 -24.637  0.00  0.00      C2   C
ATOM   2804  CG1 ILE A 303     -12.811 -22.042 -26.113  0.00  0.00      C2   C
ATOM   2805  CG2 ILE A 303     -12.459 -20.212 -24.458  0.00  0.00      C2   C
ATOM   2806  CD1 ILE A 303     -11.535 -21.881 -26.913  0.00  0.00      C2   C
ATOM   2807  H   ILE A 303     -13.494 -24.118 -24.126  0.00  0.00      C2   H
ATOM   2808  HA  ILE A 303     -10.979 -22.796 -24.197  0.00  0.00      C2   H
ATOM   2809  HB  ILE A 303     -13.830 -21.869 -24.347  0.00  0.00      C2   H
ATOM   2810 HG13 ILE A 303     -13.730 -21.657 -26.555  0.00  0.00      C2   H
ATOM   2811 HG12 ILE A 303     -13.009 -23.114 -26.136  0.00  0.00      C2   H
ATOM   2812 HG21 ILE A 303     -13.003 -19.491 -25.068  0.00  0.00      C2   H
ATOM   2813 HG22 ILE A 303     -12.677 -19.858 -23.450  0.00  0.00      C2   H
ATOM   2814 HG23 ILE A 303     -11.391 -20.091 -24.636  0.00  0.00      C2   H
ATOM   2815 HD11 ILE A 303     -11.028 -20.925 -26.782  0.00  0.00      C2   H
ATOM   2816 HD12 ILE A 303     -10.817 -22.649 -26.624  0.00  0.00      C2   H
ATOM   2817 HD13 ILE A 303     -11.701 -22.003 -27.983  0.00  0.00      C2   H
ATOM   2818  N   GLN A 304     -12.849 -22.243 -21.545  0.00  0.00      C2   N
ATOM   2819  CA  GLN A 304     -12.851 -21.730 -20.155  0.00  0.00      C2   C
ATOM   2820  C   GLN A 304     -11.803 -22.406 -19.264  0.00  0.00      C2   C
ATOM   2821  O   GLN A 304     -11.205 -21.752 -18.460  0.00  0.00      C2   O
ATOM   2822  CB  GLN A 304     -14.331 -21.683 -19.594  0.00  0.00      C2   C
ATOM   2823  CG  GLN A 304     -14.436 -21.044 -18.241  0.00  0.00      C2   C
ATOM   2824  CD  GLN A 304     -15.760 -21.417 -17.637  0.00  0.00      C2   C
ATOM   2825  OE1 GLN A 304     -16.817 -21.027 -18.045  0.00  0.00      C2   O
ATOM   2826  NE2 GLN A 304     -15.675 -22.100 -16.528  0.00  0.00      C2   N
ATOM   2827  H   GLN A 304     -13.734 -22.600 -21.875  0.00  0.00      C2   H
ATOM   2828  HA  GLN A 304     -12.397 -20.743 -20.244  0.00  0.00      C2   H
ATOM   2829  HB3 GLN A 304     -14.674 -22.716 -19.540  0.00  0.00      C2   H
ATOM   2830  HB2 GLN A 304     -14.994 -21.232 -20.333  0.00  0.00      C2   H
ATOM   2831  HG3 GLN A 304     -14.367 -19.957 -18.264  0.00  0.00      C2   H
ATOM   2832  HG2 GLN A 304     -13.582 -21.270 -17.604  0.00  0.00      C2   H
ATOM   2833 HE22 GLN A 304     -16.457 -22.551 -16.074  0.00  0.00      C2   H
ATOM   2834 HE21 GLN A 304     -14.759 -22.410 -16.236  0.00  0.00      C2   H
ATOM   2835  N   CYS A 305     -11.674 -23.759 -19.407  0.00  0.00      C2   N
ATOM   2836  CA  CYS A 305     -10.850 -24.585 -18.486  0.00  0.00      C2   C
ATOM   2837  C   CYS A 305      -9.374 -24.161 -18.567  0.00  0.00      C2   C
ATOM   2838  O   CYS A 305      -8.650 -24.305 -17.602  0.00  0.00      C2   O
ATOM   2839  CB  CYS A 305     -11.022 -26.080 -18.635  0.00  0.00      C2   C
ATOM   2840  SG  CYS A 305     -10.352 -26.792 -20.078  0.00  0.00      C2   S
ATOM   2841  H   CYS A 305     -12.277 -24.233 -20.064  0.00  0.00      C2   H
ATOM   2842  HA  CYS A 305     -11.230 -24.421 -17.477  0.00  0.00      C2   H
ATOM   2843  HB3 CYS A 305     -12.027 -26.494 -18.549  0.00  0.00      C2   H
ATOM   2844  HB2 CYS A 305     -10.476 -26.600 -17.849  0.00  0.00      C2   H
ATOM   2845  HG  CYS A 305     -10.971 -26.167 -21.084  0.00  0.00      C2   H
ATOM   2846  N   GLN A 306      -9.024 -23.520 -19.691  0.00  0.00      C2   N
ATOM   2847  CA  GLN A 306      -7.706 -23.105 -19.871  0.00  0.00      C2   C
ATOM   2848  C   GLN A 306      -7.433 -21.785 -19.062  0.00  0.00      C2   C
ATOM   2849  O   GLN A 306      -6.348 -21.526 -18.505  0.00  0.00      C2   O
ATOM   2850  CB  GLN A 306      -7.346 -22.943 -21.376  0.00  0.00      C2   C
ATOM   2851  CG  GLN A 306      -7.466 -24.373 -22.055  0.00  0.00      C2   C
ATOM   2852  CD  GLN A 306      -7.436 -24.332 -23.592  0.00  0.00      C2   C
ATOM   2853  OE1 GLN A 306      -6.413 -24.258 -24.238  0.00  0.00      C2   O
ATOM   2854  NE2 GLN A 306      -8.577 -24.493 -24.254  0.00  0.00      C2   N
ATOM   2855  H   GLN A 306      -9.633 -23.250 -20.450  0.00  0.00      C2   H
ATOM   2856  HA  GLN A 306      -6.977 -23.783 -19.426  0.00  0.00      C2   H
ATOM   2857  HB3 GLN A 306      -6.320 -22.583 -21.456  0.00  0.00      C2   H
ATOM   2858  HB2 GLN A 306      -7.835 -22.178 -21.980  0.00  0.00      C2   H
ATOM   2859  HG3 GLN A 306      -8.290 -25.020 -21.754  0.00  0.00      C2   H
ATOM   2860  HG2 GLN A 306      -6.625 -24.930 -21.641  0.00  0.00      C2   H
ATOM   2861 HE22 GLN A 306      -8.605 -24.709 -25.240  0.00  0.00      C2   H
ATOM   2862 HE21 GLN A 306      -9.385 -24.574 -23.653  0.00  0.00      C2   H
ATOM   2863  N   PHE A 307      -8.431 -20.879 -19.083  0.00  0.00      C2   N
ATOM   2864  CA  PHE A 307      -8.349 -19.682 -18.279  0.00  0.00      C2   C
ATOM   2865  C   PHE A 307      -8.283 -19.958 -16.805  0.00  0.00      C2   C
ATOM   2866  O   PHE A 307      -7.543 -19.349 -16.045  0.00  0.00      C2   O
ATOM   2867  CB  PHE A 307      -9.390 -18.667 -18.732  0.00  0.00      C2   C
ATOM   2868  CG  PHE A 307      -9.164 -17.993 -20.113  0.00  0.00      C2   C
ATOM   2869  CD1 PHE A 307      -9.998 -18.457 -21.195  0.00  0.00      C2   C
ATOM   2870  CD2 PHE A 307      -8.136 -17.066 -20.383  0.00  0.00      C2   C
ATOM   2871  CE1 PHE A 307      -9.771 -17.972 -22.439  0.00  0.00      C2   C
ATOM   2872  CE2 PHE A 307      -8.019 -16.580 -21.690  0.00  0.00      C2   C
ATOM   2873  CZ  PHE A 307      -8.814 -17.024 -22.675  0.00  0.00      C2   C
ATOM   2874  H   PHE A 307      -9.372 -21.099 -19.377  0.00  0.00      C2   H
ATOM   2875  HA  PHE A 307      -7.360 -19.343 -18.589  0.00  0.00      C2   H
ATOM   2876  HB3 PHE A 307      -9.347 -17.897 -17.962  0.00  0.00      C2   H
ATOM   2877  HB2 PHE A 307     -10.365 -19.154 -18.682  0.00  0.00      C2   H
ATOM   2878  HD1 PHE A 307     -10.754 -19.222 -21.100  0.00  0.00      C2   H
ATOM   2879  HD2 PHE A 307      -7.583 -16.695 -19.533  0.00  0.00      C2   H
ATOM   2880  HE1 PHE A 307     -10.478 -18.327 -23.174  0.00  0.00      C2   H
ATOM   2881  HE2 PHE A 307      -7.426 -15.683 -21.785  0.00  0.00      C2   H
ATOM   2882  HZ  PHE A 307      -8.724 -16.650 -23.684  0.00  0.00      C2   H
ATOM   2883  N   GLU A 308      -9.091 -20.899 -16.327  0.00  0.00      C2   N
ATOM   2884  CA  GLU A 308      -8.980 -21.426 -15.007  0.00  0.00      C2   C
ATOM   2885  C   GLU A 308      -7.666 -22.139 -14.613  0.00  0.00      C2   C
ATOM   2886  O   GLU A 308      -7.483 -22.386 -13.406  0.00  0.00      C2   O
ATOM   2887  CB  GLU A 308     -10.094 -22.459 -14.779  0.00  0.00      C2   C
ATOM   2888  CG  GLU A 308     -11.545 -21.967 -15.027  0.00  0.00      C2   C
ATOM   2889  CD  GLU A 308     -12.523 -23.163 -14.705  0.00  0.00      C2   C
ATOM   2890  OE1 GLU A 308     -12.403 -23.969 -13.698  0.00  0.00      C2   O
ATOM   2891  OE2 GLU A 308     -13.588 -23.291 -15.380  0.00  0.00      C2   O
ATOM   2892  H   GLU A 308      -9.814 -21.288 -16.916  0.00  0.00      C2   H
ATOM   2893  HA  GLU A 308      -9.133 -20.550 -14.377  0.00  0.00      C2   H
ATOM   2894  HB3 GLU A 308     -10.027 -22.896 -13.782  0.00  0.00      C2   H
ATOM   2895  HB2 GLU A 308      -9.872 -23.365 -15.342  0.00  0.00      C2   H
ATOM   2896  HG3 GLU A 308     -11.726 -21.670 -16.060  0.00  0.00      C2   H
ATOM   2897  HG2 GLU A 308     -11.761 -21.045 -14.488  0.00  0.00      C2   H
ATOM   2898  N   ASP A 309      -6.802 -22.454 -15.627  0.00  0.00      C2   N
ATOM   2899  CA  ASP A 309      -5.444 -23.088 -15.414  0.00  0.00      C2   C
ATOM   2900  C   ASP A 309      -4.293 -22.071 -15.488  0.00  0.00      C2   C
ATOM   2901  O   ASP A 309      -3.339 -22.129 -14.734  0.00  0.00      C2   O
ATOM   2902  CB  ASP A 309      -5.182 -24.294 -16.358  0.00  0.00      C2   C
ATOM   2903  CG  ASP A 309      -4.160 -25.300 -15.925  0.00  0.00      C2   C
ATOM   2904  OD1 ASP A 309      -3.519 -25.172 -14.860  0.00  0.00      C2   O
ATOM   2905  OD2 ASP A 309      -4.026 -26.257 -16.712  0.00  0.00      C2   O
ATOM   2906  H   ASP A 309      -6.989 -22.231 -16.594  0.00  0.00      C2   H
ATOM   2907  HA  ASP A 309      -5.520 -23.484 -14.401  0.00  0.00      C2   H
ATOM   2908  HB3 ASP A 309      -4.880 -24.019 -17.369  0.00  0.00      C2   H
ATOM   2909  HB2 ASP A 309      -6.084 -24.903 -16.432  0.00  0.00      C2   H
ATOM   2910  N   LEU A 310      -4.474 -21.052 -16.388  0.00  0.00      C2   N
ATOM   2911  CA  LEU A 310      -3.452 -20.000 -16.633  0.00  0.00      C2   C
ATOM   2912  C   LEU A 310      -3.468 -18.925 -15.517  0.00  0.00      C2   C
ATOM   2913  O   LEU A 310      -2.581 -18.067 -15.317  0.00  0.00      C2   O
ATOM   2914  CB  LEU A 310      -3.707 -19.429 -18.056  0.00  0.00      C2   C
ATOM   2915  CG  LEU A 310      -3.464 -20.435 -19.213  0.00  0.00      C2   C
ATOM   2916  CD1 LEU A 310      -4.067 -20.109 -20.564  0.00  0.00      C2   C
ATOM   2917  CD2 LEU A 310      -2.003 -20.667 -19.358  0.00  0.00      C2   C
ATOM   2918  H   LEU A 310      -5.270 -21.057 -17.011  0.00  0.00      C2   H
ATOM   2919  HA  LEU A 310      -2.437 -20.395 -16.590  0.00  0.00      C2   H
ATOM   2920  HB3 LEU A 310      -3.087 -18.536 -18.125  0.00  0.00      C2   H
ATOM   2921  HB2 LEU A 310      -4.756 -19.143 -18.133  0.00  0.00      C2   H
ATOM   2922  HG  LEU A 310      -3.871 -21.381 -18.856  0.00  0.00      C2   H
ATOM   2923 HD11 LEU A 310      -4.724 -19.239 -20.572  0.00  0.00      C2   H
ATOM   2924 HD12 LEU A 310      -3.344 -20.027 -21.375  0.00  0.00      C2   H
ATOM   2925 HD13 LEU A 310      -4.699 -20.938 -20.882  0.00  0.00      C2   H
ATOM   2926 HD21 LEU A 310      -1.837 -21.248 -20.265  0.00  0.00      C2   H
ATOM   2927 HD22 LEU A 310      -1.541 -19.708 -19.593  0.00  0.00      C2   H
ATOM   2928 HD23 LEU A 310      -1.481 -21.078 -18.494  0.00  0.00      C2   H
ATOM   2929  N   ASN A 311      -4.485 -18.998 -14.686  0.00  0.00      C2   N
ATOM   2930  CA  ASN A 311      -4.753 -18.318 -13.450  0.00  0.00      C2   C
ATOM   2931  C   ASN A 311      -3.741 -18.893 -12.405  0.00  0.00      C2   C
ATOM   2932  O   ASN A 311      -3.822 -20.113 -12.102  0.00  0.00      C2   O
ATOM   2933  CB  ASN A 311      -6.162 -18.503 -12.910  0.00  0.00      C2   C
ATOM   2934  CG  ASN A 311      -6.552 -17.624 -11.720  0.00  0.00      C2   C
ATOM   2935  OD1 ASN A 311      -6.177 -16.454 -11.737  0.00  0.00      C2   O
ATOM   2936  ND2 ASN A 311      -7.301 -18.146 -10.807  0.00  0.00      C2   N
ATOM   2937  H   ASN A 311      -5.154 -19.751 -14.766  0.00  0.00      C2   H
ATOM   2938  HA  ASN A 311      -4.589 -17.256 -13.630  0.00  0.00      C2   H
ATOM   2939  HB3 ASN A 311      -6.494 -19.490 -12.588  0.00  0.00      C2   H
ATOM   2940  HB2 ASN A 311      -6.877 -18.205 -13.677  0.00  0.00      C2   H
ATOM   2941 HD22 ASN A 311      -7.570 -17.531 -10.053  0.00  0.00      C2   H
ATOM   2942 HD21 ASN A 311      -7.641 -19.096 -10.755  0.00  0.00      C2   H
ATOM   2943  N   LYS A 312      -2.859 -17.986 -11.944  0.00  0.00      C2   N
ATOM   2944  CA  LYS A 312      -2.003 -18.253 -10.796  0.00  0.00      C2   C
ATOM   2945  C   LYS A 312      -2.760 -18.059  -9.452  0.00  0.00      C2   C
ATOM   2946  O   LYS A 312      -3.619 -17.147  -9.385  0.00  0.00      C2   O
ATOM   2947  CB  LYS A 312      -0.709 -17.405 -10.858  0.00  0.00      C2   C
ATOM   2948  CG  LYS A 312       0.313 -17.735 -11.973  0.00  0.00      C2   C
ATOM   2949  CD  LYS A 312       1.044 -19.053 -11.859  0.00  0.00      C2   C
ATOM   2950  CE  LYS A 312       2.139 -19.201 -12.963  0.00  0.00      C2   C
ATOM   2951  NZ  LYS A 312       1.512 -19.095 -14.266  0.00  0.00      C2   N
ATOM   2952  H   LYS A 312      -2.989 -17.018 -12.203  0.00  0.00      C2   H
ATOM   2953  HA  LYS A 312      -1.782 -19.320 -10.771  0.00  0.00      C2   H
ATOM   2954  HB3 LYS A 312      -0.272 -17.461  -9.861  0.00  0.00      C2   H
ATOM   2955  HB2 LYS A 312      -1.136 -16.406 -10.952  0.00  0.00      C2   H
ATOM   2956  HG3 LYS A 312       0.882 -16.810 -12.069  0.00  0.00      C2   H
ATOM   2957  HG2 LYS A 312      -0.330 -17.777 -12.852  0.00  0.00      C2   H
ATOM   2958  HD3 LYS A 312       0.262 -19.810 -11.912  0.00  0.00      C2   H
ATOM   2959  HD2 LYS A 312       1.448 -19.100 -10.848  0.00  0.00      C2   H
ATOM   2960  HE3 LYS A 312       2.617 -20.179 -13.011  0.00  0.00      C2   H
ATOM   2961  HE2 LYS A 312       2.893 -18.415 -12.989  0.00  0.00      C2   H
ATOM   2962  HZ1 LYS A 312       0.869 -19.867 -14.367  0.00  0.00      C2   H
ATOM   2963  HZ2 LYS A 312       1.100 -18.179 -14.374  0.00  0.00      C2   H
ATOM   2964  HZ3 LYS A 312       2.210 -19.221 -14.985  0.00  0.00      C2   H
ATOM   2965  N   ARG A 313      -2.397 -18.726  -8.328  0.00  0.00      C2   N
ATOM   2966  CA  ARG A 313      -3.005 -18.676  -6.926  0.00  0.00      C2   C
ATOM   2967  C   ARG A 313      -4.597 -18.915  -6.900  0.00  0.00      C2   C
ATOM   2968  O   ARG A 313      -5.326 -17.955  -6.605  0.00  0.00      C2   O
ATOM   2969  CB  ARG A 313      -2.650 -17.377  -6.134  0.00  0.00      C2   C
ATOM   2970  CG  ARG A 313      -1.122 -17.040  -5.965  0.00  0.00      C2   C
ATOM   2971  CD  ARG A 313      -0.927 -15.727  -5.188  0.00  0.00      C2   C
ATOM   2972  NE  ARG A 313      -1.344 -15.742  -3.756  0.00  0.00      C2   N
ATOM   2973  CZ  ARG A 313      -1.886 -14.724  -3.079  0.00  0.00      C2   C
ATOM   2974  NH1 ARG A 313      -1.882 -13.463  -3.530  0.00  0.00      C2   N
ATOM   2975  NH2 ARG A 313      -2.353 -14.882  -1.827  0.00  0.00      C2   N
ATOM   2976  H   ARG A 313      -1.680 -19.437  -8.354  0.00  0.00      C2   H
ATOM   2977  HA  ARG A 313      -2.632 -19.474  -6.284  0.00  0.00      C2   H
ATOM   2978  HB3 ARG A 313      -3.089 -17.363  -5.137  0.00  0.00      C2   H
ATOM   2979  HB2 ARG A 313      -3.110 -16.516  -6.619  0.00  0.00      C2   H
ATOM   2980  HG3 ARG A 313      -0.581 -16.995  -6.911  0.00  0.00      C2   H
ATOM   2981  HG2 ARG A 313      -0.660 -17.854  -5.406  0.00  0.00      C2   H
ATOM   2982  HD3 ARG A 313      -1.534 -14.947  -5.648  0.00  0.00      C2   H
ATOM   2983  HD2 ARG A 313       0.150 -15.561  -5.197  0.00  0.00      C2   H
ATOM   2984  HE  ARG A 313      -1.142 -16.612  -3.285  0.00  0.00      C2   H
ATOM   2985 HH12 ARG A 313      -2.244 -12.628  -3.092  0.00  0.00      C2   H
ATOM   2986 HH11 ARG A 313      -1.614 -13.254  -4.481  0.00  0.00      C2   H
ATOM   2987 HH22 ARG A 313      -2.585 -14.140  -1.182  0.00  0.00      C2   H
ATOM   2988 HH21 ARG A 313      -2.249 -15.805  -1.431  0.00  0.00      C2   H
ATOM   2989  N   LYS A 314      -5.023 -20.037  -7.445  0.00  0.00      C2   N
ATOM   2990  CA  LYS A 314      -6.334 -20.364  -7.873  0.00  0.00      C2   C
ATOM   2991  C   LYS A 314      -7.408 -20.237  -6.814  0.00  0.00      C2   C
ATOM   2992  O   LYS A 314      -8.526 -19.829  -7.086  0.00  0.00      C2   O
ATOM   2993  CB  LYS A 314      -6.237 -21.762  -8.637  0.00  0.00      C2   C
ATOM   2994  CG  LYS A 314      -5.486 -21.620 -10.016  0.00  0.00      C2   C
ATOM   2995  CD  LYS A 314      -5.089 -23.002 -10.539  0.00  0.00      C2   C
ATOM   2996  CE  LYS A 314      -4.413 -22.989 -11.911  0.00  0.00      C2   C
ATOM   2997  NZ  LYS A 314      -3.029 -22.625 -11.913  0.00  0.00      C2   N
ATOM   2998  H   LYS A 314      -4.317 -20.724  -7.665  0.00  0.00      C2   H
ATOM   2999  HA  LYS A 314      -6.686 -19.578  -8.541  0.00  0.00      C2   H
ATOM   3000  HB3 LYS A 314      -7.264 -22.059  -8.847  0.00  0.00      C2   H
ATOM   3001  HB2 LYS A 314      -5.699 -22.410  -7.945  0.00  0.00      C2   H
ATOM   3002  HG3 LYS A 314      -4.575 -21.032  -9.898  0.00  0.00      C2   H
ATOM   3003  HG2 LYS A 314      -6.067 -21.064 -10.751  0.00  0.00      C2   H
ATOM   3004  HD3 LYS A 314      -6.003 -23.575 -10.690  0.00  0.00      C2   H
ATOM   3005  HD2 LYS A 314      -4.407 -23.608  -9.942  0.00  0.00      C2   H
ATOM   3006  HE3 LYS A 314      -4.901 -22.403 -12.689  0.00  0.00      C2   H
ATOM   3007  HE2 LYS A 314      -4.468 -23.976 -12.371  0.00  0.00      C2   H
ATOM   3008  HZ1 LYS A 314      -2.546 -22.711 -12.796  0.00  0.00      C2   H
ATOM   3009  HZ2 LYS A 314      -2.942 -21.637 -11.726  0.00  0.00      C2   H
ATOM   3010  HZ3 LYS A 314      -2.539 -23.067 -11.148  0.00  0.00      C2   H
ATOM   3011  N   ASP A 315      -7.098 -20.731  -5.609  0.00  0.00      C2   N
ATOM   3012  CA  ASP A 315      -8.077 -20.828  -4.481  0.00  0.00      C2   C
ATOM   3013  C   ASP A 315      -8.257 -19.465  -3.755  0.00  0.00      C2   C
ATOM   3014  O   ASP A 315      -9.141 -19.334  -2.931  0.00  0.00      C2   O
ATOM   3015  CB  ASP A 315      -7.701 -21.966  -3.435  0.00  0.00      C2   C
ATOM   3016  CG  ASP A 315      -7.545 -23.483  -3.774  0.00  0.00      C2   C
ATOM   3017  OD1 ASP A 315      -7.225 -24.309  -2.878  0.00  0.00      C2   O
ATOM   3018  OD2 ASP A 315      -7.481 -23.839  -4.941  0.00  0.00      C2   O
ATOM   3019  H   ASP A 315      -6.175 -21.101  -5.434  0.00  0.00      C2   H
ATOM   3020  HA  ASP A 315      -9.103 -21.015  -4.795  0.00  0.00      C2   H
ATOM   3021  HB3 ASP A 315      -8.485 -21.970  -2.677  0.00  0.00      C2   H
ATOM   3022  HB2 ASP A 315      -6.723 -21.706  -3.031  0.00  0.00      C2   H
ATOM   3023  N   THR A 316      -7.378 -18.477  -4.091  0.00  0.00      C2   N
ATOM   3024  CA  THR A 316      -7.303 -17.167  -3.437  0.00  0.00      C2   C
ATOM   3025  C   THR A 316      -7.910 -16.165  -4.438  0.00  0.00      C2   C
ATOM   3026  O   THR A 316      -8.814 -15.426  -4.136  0.00  0.00      C2   O
ATOM   3027  CB  THR A 316      -5.860 -16.659  -3.064  0.00  0.00      C2   C
ATOM   3028  OG1 THR A 316      -5.480 -17.551  -2.055  0.00  0.00      C2   O
ATOM   3029  CG2 THR A 316      -5.670 -15.217  -2.604  0.00  0.00      C2   C
ATOM   3030  H   THR A 316      -6.685 -18.662  -4.802  0.00  0.00      C2   H
ATOM   3031  HA  THR A 316      -7.951 -17.180  -2.561  0.00  0.00      C2   H
ATOM   3032  HB  THR A 316      -5.218 -16.912  -3.907  0.00  0.00      C2   H
ATOM   3033  HG1 THR A 316      -4.530 -17.656  -2.152  0.00  0.00      C2   H
ATOM   3034 HG21 THR A 316      -6.150 -14.944  -1.664  0.00  0.00      C2   H
ATOM   3035 HG22 THR A 316      -4.585 -15.109  -2.619  0.00  0.00      C2   H
ATOM   3036 HG23 THR A 316      -6.129 -14.506  -3.290  0.00  0.00      C2   H
ATOM   3037  N   LYS A 317      -7.321 -16.222  -5.663  0.00  0.00      C2   N
ATOM   3038  CA  LYS A 317      -7.761 -15.533  -6.824  0.00  0.00      C2   C
ATOM   3039  C   LYS A 317      -8.773 -16.476  -7.459  0.00  0.00      C2   C
ATOM   3040  O   LYS A 317      -8.647 -16.847  -8.660  0.00  0.00      C2   O
ATOM   3041  CB  LYS A 317      -6.510 -15.194  -7.721  0.00  0.00      C2   C
ATOM   3042  CG  LYS A 317      -5.454 -14.478  -6.833  0.00  0.00      C2   C
ATOM   3043  CD  LYS A 317      -4.209 -14.226  -7.590  0.00  0.00      C2   C
ATOM   3044  CE  LYS A 317      -4.215 -13.026  -8.616  0.00  0.00      C2   C
ATOM   3045  NZ  LYS A 317      -2.992 -12.987  -9.459  0.00  0.00      C2   N
ATOM   3046  H   LYS A 317      -6.639 -16.901  -5.971  0.00  0.00      C2   H
ATOM   3047  HA  LYS A 317      -8.304 -14.605  -6.645  0.00  0.00      C2   H
ATOM   3048  HB3 LYS A 317      -7.054 -14.581  -8.440  0.00  0.00      C2   H
ATOM   3049  HB2 LYS A 317      -6.161 -16.047  -8.303  0.00  0.00      C2   H
ATOM   3050  HG3 LYS A 317      -5.172 -14.938  -5.887  0.00  0.00      C2   H
ATOM   3051  HG2 LYS A 317      -5.773 -13.478  -6.539  0.00  0.00      C2   H
ATOM   3052  HD3 LYS A 317      -3.803 -15.089  -8.118  0.00  0.00      C2   H
ATOM   3053  HD2 LYS A 317      -3.372 -14.185  -6.893  0.00  0.00      C2   H
ATOM   3054  HE3 LYS A 317      -4.190 -12.082  -8.072  0.00  0.00      C2   H
ATOM   3055  HE2 LYS A 317      -5.113 -13.198  -9.210  0.00  0.00      C2   H
ATOM   3056  HZ1 LYS A 317      -2.196 -12.760  -8.880  0.00  0.00      C2   H
ATOM   3057  HZ2 LYS A 317      -2.724 -13.871  -9.866  0.00  0.00      C2   H
ATOM   3058  HZ3 LYS A 317      -3.168 -12.368 -10.237  0.00  0.00      C2   H
ATOM   3059  N   GLU A 318      -9.850 -16.779  -6.760  0.00  0.00      C2   N
ATOM   3060  CA  GLU A 318     -10.909 -17.651  -7.214  0.00  0.00      C2   C
ATOM   3061  C   GLU A 318     -11.594 -16.962  -8.395  0.00  0.00      C2   C
ATOM   3062  O   GLU A 318     -12.138 -15.858  -8.190  0.00  0.00      C2   O
ATOM   3063  CB  GLU A 318     -11.914 -17.741  -6.064  0.00  0.00      C2   C
ATOM   3064  CG  GLU A 318     -11.325 -18.209  -4.747  0.00  0.00      C2   C
ATOM   3065  CD  GLU A 318     -12.329 -18.351  -3.613  0.00  0.00      C2   C
ATOM   3066  OE1 GLU A 318     -12.863 -19.466  -3.343  0.00  0.00      C2   O
ATOM   3067  OE2 GLU A 318     -12.447 -17.366  -2.831  0.00  0.00      C2   O
ATOM   3068  H   GLU A 318      -9.876 -16.639  -5.760  0.00  0.00      C2   H
ATOM   3069  HA  GLU A 318     -10.573 -18.588  -7.659  0.00  0.00      C2   H
ATOM   3070  HB3 GLU A 318     -12.748 -18.417  -6.253  0.00  0.00      C2   H
ATOM   3071  HB2 GLU A 318     -12.399 -16.791  -5.841  0.00  0.00      C2   H
ATOM   3072  HG3 GLU A 318     -10.496 -17.614  -4.365  0.00  0.00      C2   H
ATOM   3073  HG2 GLU A 318     -10.927 -19.206  -4.933  0.00  0.00      C2   H
ATOM   3074  N   ILE A 319     -11.522 -17.577  -9.598  0.00  0.00      C2   N
ATOM   3075  CA  ILE A 319     -11.902 -16.866 -10.802  0.00  0.00      C2   C
ATOM   3076  C   ILE A 319     -13.402 -16.926 -11.070  0.00  0.00      C2   C
ATOM   3077  O   ILE A 319     -13.837 -17.950 -11.583  0.00  0.00      C2   O
ATOM   3078  CB  ILE A 319     -11.093 -17.340 -12.071  0.00  0.00      C2   C
ATOM   3079  CG1 ILE A 319     -11.452 -16.495 -13.343  0.00  0.00      C2   C
ATOM   3080  CG2 ILE A 319     -11.125 -18.885 -12.383  0.00  0.00      C2   C
ATOM   3081  CD1 ILE A 319     -10.685 -16.873 -14.628  0.00  0.00      C2   C
ATOM   3082  H   ILE A 319     -11.169 -18.516  -9.718  0.00  0.00      C2   H
ATOM   3083  HA  ILE A 319     -11.606 -15.823 -10.690  0.00  0.00      C2   H
ATOM   3084  HB  ILE A 319     -10.046 -17.195 -11.805  0.00  0.00      C2   H
ATOM   3085 HG13 ILE A 319     -11.332 -15.426 -13.167  0.00  0.00      C2   H
ATOM   3086 HG12 ILE A 319     -12.478 -16.680 -13.661  0.00  0.00      C2   H
ATOM   3087 HG21 ILE A 319     -10.325 -19.176 -13.064  0.00  0.00      C2   H
ATOM   3088 HG22 ILE A 319     -10.977 -19.416 -11.443  0.00  0.00      C2   H
ATOM   3089 HG23 ILE A 319     -12.060 -19.221 -12.831  0.00  0.00      C2   H
ATOM   3090 HD11 ILE A 319     -10.287 -15.985 -15.119  0.00  0.00      C2   H
ATOM   3091 HD12 ILE A 319      -9.821 -17.492 -14.386  0.00  0.00      C2   H
ATOM   3092 HD13 ILE A 319     -11.249 -17.490 -15.328  0.00  0.00      C2   H
ATOM   3093  N   TYR A 320     -14.066 -15.785 -10.975  0.00  0.00      C2   N
ATOM   3094  CA  TYR A 320     -15.489 -15.668 -11.105  0.00  0.00      C2   C
ATOM   3095  C   TYR A 320     -15.800 -15.641 -12.587  0.00  0.00      C2   C
ATOM   3096  O   TYR A 320     -15.538 -14.559 -13.261  0.00  0.00      C2   O
ATOM   3097  CB  TYR A 320     -15.932 -14.360 -10.273  0.00  0.00      C2   C
ATOM   3098  CG  TYR A 320     -15.463 -14.398  -8.796  0.00  0.00      C2   C
ATOM   3099  CD1 TYR A 320     -14.532 -13.422  -8.388  0.00  0.00      C2   C
ATOM   3100  CD2 TYR A 320     -15.969 -15.308  -7.784  0.00  0.00      C2   C
ATOM   3101  CE1 TYR A 320     -14.113 -13.323  -7.047  0.00  0.00      C2   C
ATOM   3102  CE2 TYR A 320     -15.518 -15.193  -6.478  0.00  0.00      C2   C
ATOM   3103  CZ  TYR A 320     -14.643 -14.170  -6.075  0.00  0.00      C2   C
ATOM   3104  OH  TYR A 320     -14.341 -14.052  -4.723  0.00  0.00      C2   O
ATOM   3105  H   TYR A 320     -13.553 -14.981 -10.642  0.00  0.00      C2   H
ATOM   3106  HA  TYR A 320     -16.044 -16.482 -10.639  0.00  0.00      C2   H
ATOM   3107  HB3 TYR A 320     -17.010 -14.410 -10.120  0.00  0.00      C2   H
ATOM   3108  HB2 TYR A 320     -15.619 -13.424 -10.734  0.00  0.00      C2   H
ATOM   3109  HD1 TYR A 320     -14.003 -12.802  -9.097  0.00  0.00      C2   H
ATOM   3110  HD2 TYR A 320     -16.596 -16.104  -8.156  0.00  0.00      C2   H
ATOM   3111  HE1 TYR A 320     -13.332 -12.596  -6.886  0.00  0.00      C2   H
ATOM   3112  HE2 TYR A 320     -15.697 -15.942  -5.721  0.00  0.00      C2   H
ATOM   3113  HH  TYR A 320     -15.082 -14.369  -4.202  0.00  0.00      C2   H
ATOM   3114  N   THR A 321     -16.241 -16.776 -13.173  0.00  0.00      C2   N
ATOM   3115  CA  THR A 321     -16.633 -16.865 -14.550  0.00  0.00      C2   C
ATOM   3116  C   THR A 321     -18.166 -16.490 -14.757  0.00  0.00      C2   C
ATOM   3117  O   THR A 321     -18.937 -16.779 -13.827  0.00  0.00      C2   O
ATOM   3118  CB  THR A 321     -16.433 -18.387 -14.972  0.00  0.00      C2   C
ATOM   3119  OG1 THR A 321     -17.223 -19.266 -14.141  0.00  0.00      C2   O
ATOM   3120  CG2 THR A 321     -14.979 -18.854 -14.902  0.00  0.00      C2   C
ATOM   3121  H   THR A 321     -16.534 -17.599 -12.666  0.00  0.00      C2   H
ATOM   3122  HA  THR A 321     -16.028 -16.250 -15.215  0.00  0.00      C2   H
ATOM   3123  HB  THR A 321     -16.850 -18.620 -15.951  0.00  0.00      C2   H
ATOM   3124  HG1 THR A 321     -18.146 -19.036 -14.267  0.00  0.00      C2   H
ATOM   3125 HG21 THR A 321     -14.543 -18.761 -13.908  0.00  0.00      C2   H
ATOM   3126 HG22 THR A 321     -14.975 -19.922 -15.119  0.00  0.00      C2   H
ATOM   3127 HG23 THR A 321     -14.348 -18.353 -15.636  0.00  0.00      C2   H
ATOM   3128  N   HIE A 322     -18.620 -15.825 -15.876  0.00  0.00      C2   N
ATOM   3129  CA  HIE A 322     -20.007 -15.229 -15.945  0.00  0.00      C2   C
ATOM   3130  C   HIE A 322     -20.369 -15.198 -17.439  0.00  0.00      C2   C
ATOM   3131  O   HIE A 322     -19.671 -14.513 -18.166  0.00  0.00      C2   O
ATOM   3132  CB  HIE A 322     -20.023 -13.813 -15.361  0.00  0.00      C2   C
ATOM   3133  CG  HIE A 322     -21.288 -13.118 -15.736  0.00  0.00      C2   C
ATOM   3134  ND1 HIE A 322     -22.542 -13.632 -15.397  0.00  0.00      C2   N
ATOM   3135  CD2 HIE A 322     -21.454 -12.072 -16.600  0.00  0.00      C2   C
ATOM   3136  CE1 HIE A 322     -23.425 -12.846 -15.961  0.00  0.00      C2   C
ATOM   3137  NE2 HIE A 322     -22.837 -11.908 -16.697  0.00  0.00      C2   N
ATOM   3138  H   HIE A 322     -17.985 -15.712 -16.653  0.00  0.00      C2   H
ATOM   3139  HA  HIE A 322     -20.662 -15.770 -15.262  0.00  0.00      C2   H
ATOM   3140  HB3 HIE A 322     -19.127 -13.304 -15.715  0.00  0.00      C2   H
ATOM   3141  HB2 HIE A 322     -19.941 -13.792 -14.274  0.00  0.00      C2   H
ATOM   3142  HD2 HIE A 322     -20.861 -11.415 -17.218  0.00  0.00      C2   H
ATOM   3143  HE1 HIE A 322     -24.487 -12.830 -15.761  0.00  0.00      C2   H
ATOM   3144  HE2 HIE A 322     -23.400 -11.236 -17.199  0.00  0.00      C2   H
ATOM   3145  N   PHE A 323     -21.453 -15.779 -17.907  0.00  0.00      C2   N
ATOM   3146  CA  PHE A 323     -21.960 -15.663 -19.245  0.00  0.00      C2   C
ATOM   3147  C   PHE A 323     -22.845 -14.412 -19.497  0.00  0.00      C2   C
ATOM   3148  O   PHE A 323     -23.925 -14.279 -18.998  0.00  0.00      C2   O
ATOM   3149  CB  PHE A 323     -22.868 -16.898 -19.577  0.00  0.00      C2   C
ATOM   3150  CG  PHE A 323     -22.018 -18.198 -19.723  0.00  0.00      C2   C
ATOM   3151  CD1 PHE A 323     -21.142 -18.305 -20.827  0.00  0.00      C2   C
ATOM   3152  CD2 PHE A 323     -21.972 -19.115 -18.660  0.00  0.00      C2   C
ATOM   3153  CE1 PHE A 323     -20.219 -19.367 -20.851  0.00  0.00      C2   C
ATOM   3154  CE2 PHE A 323     -21.047 -20.177 -18.741  0.00  0.00      C2   C
ATOM   3155  CZ  PHE A 323     -20.225 -20.351 -19.841  0.00  0.00      C2   C
ATOM   3156  H   PHE A 323     -21.922 -16.457 -17.323  0.00  0.00      C2   H
ATOM   3157  HA  PHE A 323     -21.164 -15.603 -19.987  0.00  0.00      C2   H
ATOM   3158  HB3 PHE A 323     -23.447 -16.724 -20.484  0.00  0.00      C2   H
ATOM   3159  HB2 PHE A 323     -23.621 -17.141 -18.828  0.00  0.00      C2   H
ATOM   3160  HD1 PHE A 323     -21.072 -17.538 -21.584  0.00  0.00      C2   H
ATOM   3161  HD2 PHE A 323     -22.674 -19.055 -17.842  0.00  0.00      C2   H
ATOM   3162  HE1 PHE A 323     -19.545 -19.490 -21.686  0.00  0.00      C2   H
ATOM   3163  HE2 PHE A 323     -20.987 -20.832 -17.884  0.00  0.00      C2   H
ATOM   3164  HZ  PHE A 323     -19.589 -21.220 -19.920  0.00  0.00      C2   H
ATOM   3165  N   THR A 324     -22.315 -13.513 -20.297  0.00  0.00      C2   N
ATOM   3166  CA  THR A 324     -22.864 -12.122 -20.557  0.00  0.00      C2   C
ATOM   3167  C   THR A 324     -23.993 -12.210 -21.520  0.00  0.00      C2   C
ATOM   3168  O   THR A 324     -23.790 -12.706 -22.604  0.00  0.00      C2   O
ATOM   3169  CB  THR A 324     -21.836 -11.073 -21.182  0.00  0.00      C2   C
ATOM   3170  OG1 THR A 324     -20.554 -11.369 -20.821  0.00  0.00      C2   O
ATOM   3171  CG2 THR A 324     -22.069  -9.638 -20.717  0.00  0.00      C2   C
ATOM   3172  H   THR A 324     -21.464 -13.732 -20.794  0.00  0.00      C2   H
ATOM   3173  HA  THR A 324     -23.159 -11.683 -19.604  0.00  0.00      C2   H
ATOM   3174  HB  THR A 324     -21.836 -11.100 -22.271  0.00  0.00      C2   H
ATOM   3175  HG1 THR A 324     -20.306 -12.239 -21.143  0.00  0.00      C2   H
ATOM   3176 HG21 THR A 324     -21.624  -8.898 -21.382  0.00  0.00      C2   H
ATOM   3177 HG22 THR A 324     -23.128  -9.401 -20.616  0.00  0.00      C2   H
ATOM   3178 HG23 THR A 324     -21.631  -9.445 -19.738  0.00  0.00      C2   H
ATOM   3179  N   CYS A 325     -25.250 -11.866 -21.087  0.00  0.00      C2   N
ATOM   3180  CA  CYS A 325     -26.434 -11.873 -21.926  0.00  0.00      C2   C
ATOM   3181  C   CYS A 325     -27.456 -10.839 -21.455  0.00  0.00      C2   C
ATOM   3182  O   CYS A 325     -27.601 -10.674 -20.243  0.00  0.00      C2   O
ATOM   3183  CB  CYS A 325     -27.061 -13.242 -22.019  0.00  0.00      C2   C
ATOM   3184  SG  CYS A 325     -27.125 -14.348 -20.587  0.00  0.00      C2   S
ATOM   3185  H   CYS A 325     -25.515 -11.634 -20.140  0.00  0.00      C2   H
ATOM   3186  HA  CYS A 325     -26.206 -11.703 -22.978  0.00  0.00      C2   H
ATOM   3187  HB3 CYS A 325     -26.431 -13.764 -22.738  0.00  0.00      C2   H
ATOM   3188  HB2 CYS A 325     -28.014 -13.223 -22.548  0.00  0.00      C2   H
ATOM   3189  HG  CYS A 325     -27.882 -13.470 -19.923  0.00  0.00      C2   H
ATOM   3190  N   ALA A 326     -28.015 -10.082 -22.422  0.00  0.00      C2   N
ATOM   3191  CA  ALA A 326     -28.846  -8.851 -22.190  0.00  0.00      C2   C
ATOM   3192  C   ALA A 326     -30.236  -9.156 -21.510  0.00  0.00      C2   C
ATOM   3193  O   ALA A 326     -31.258  -8.832 -22.096  0.00  0.00      C2   O
ATOM   3194  CB  ALA A 326     -29.077  -7.935 -23.419  0.00  0.00      C2   C
ATOM   3195  H   ALA A 326     -27.778 -10.333 -23.371  0.00  0.00      C2   H
ATOM   3196  HA  ALA A 326     -28.294  -8.341 -21.401  0.00  0.00      C2   H
ATOM   3197  HB1 ALA A 326     -28.156  -7.490 -23.795  0.00  0.00      C2   H
ATOM   3198  HB2 ALA A 326     -29.598  -8.457 -24.222  0.00  0.00      C2   H
ATOM   3199  HB3 ALA A 326     -29.627  -7.039 -23.133  0.00  0.00      C2   H
ATOM   3200  N   THR A 327     -30.179  -9.775 -20.341  0.00  0.00      C2   N
ATOM   3201  CA  THR A 327     -31.264 -10.124 -19.423  0.00  0.00      C2   C
ATOM   3202  C   THR A 327     -31.175  -9.142 -18.175  0.00  0.00      C2   C
ATOM   3203  O   THR A 327     -30.128  -8.535 -17.881  0.00  0.00      C2   O
ATOM   3204  CB  THR A 327     -31.152 -11.597 -18.965  0.00  0.00      C2   C
ATOM   3205  OG1 THR A 327     -32.257 -11.872 -18.181  0.00  0.00      C2   O
ATOM   3206  CG2 THR A 327     -30.031 -12.030 -18.090  0.00  0.00      C2   C
ATOM   3207  H   THR A 327     -29.277 -10.008 -19.951  0.00  0.00      C2   H
ATOM   3208  HA  THR A 327     -32.209  -9.924 -19.929  0.00  0.00      C2   H
ATOM   3209  HB  THR A 327     -31.132 -12.230 -19.852  0.00  0.00      C2   H
ATOM   3210  HG1 THR A 327     -33.008 -11.869 -18.780  0.00  0.00      C2   H
ATOM   3211 HG21 THR A 327     -30.151 -13.090 -17.867  0.00  0.00      C2   H
ATOM   3212 HG22 THR A 327     -29.160 -12.061 -18.744  0.00  0.00      C2   H
ATOM   3213 HG23 THR A 327     -29.887 -11.342 -17.257  0.00  0.00      C2   H
ATOM   3214  N   ASP A 328     -32.301  -8.786 -17.509  0.00  0.00      C2   N
ATOM   3215  CA  ASP A 328     -32.477  -7.879 -16.366  0.00  0.00      C2   C
ATOM   3216  C   ASP A 328     -31.507  -8.280 -15.242  0.00  0.00      C2   C
ATOM   3217  O   ASP A 328     -31.398  -9.454 -14.943  0.00  0.00      C2   O
ATOM   3218  CB  ASP A 328     -33.942  -7.692 -15.884  0.00  0.00      C2   C
ATOM   3219  CG  ASP A 328     -34.994  -7.504 -16.952  0.00  0.00      C2   C
ATOM   3220  OD1 ASP A 328     -34.874  -6.609 -17.846  0.00  0.00      C2   O
ATOM   3221  OD2 ASP A 328     -36.040  -8.205 -16.859  0.00  0.00      C2   O
ATOM   3222  H   ASP A 328     -33.114  -9.305 -17.809  0.00  0.00      C2   H
ATOM   3223  HA  ASP A 328     -32.227  -6.883 -16.731  0.00  0.00      C2   H
ATOM   3224  HB3 ASP A 328     -34.084  -6.899 -15.149  0.00  0.00      C2   H
ATOM   3225  HB2 ASP A 328     -34.251  -8.592 -15.351  0.00  0.00      C2   H
ATOM   3226  N   THR A 329     -30.860  -7.227 -14.659  0.00  0.00      C2   N
ATOM   3227  CA  THR A 329     -30.113  -7.234 -13.351  0.00  0.00      C2   C
ATOM   3228  C   THR A 329     -28.839  -8.161 -13.298  0.00  0.00      C2   C
ATOM   3229  O   THR A 329     -27.852  -7.714 -12.715  0.00  0.00      C2   O
ATOM   3230  CB  THR A 329     -30.883  -7.578 -12.032  0.00  0.00      C2   C
ATOM   3231  OG1 THR A 329     -32.122  -6.957 -12.138  0.00  0.00      C2   O
ATOM   3232  CG2 THR A 329     -30.186  -7.187 -10.771  0.00  0.00      C2   C
ATOM   3233  H   THR A 329     -30.948  -6.318 -15.091  0.00  0.00      C2   H
ATOM   3234  HA  THR A 329     -29.761  -6.203 -13.382  0.00  0.00      C2   H
ATOM   3235  HB  THR A 329     -31.237  -8.607 -11.979  0.00  0.00      C2   H
ATOM   3236  HG1 THR A 329     -32.810  -7.569 -12.409  0.00  0.00      C2   H
ATOM   3237 HG21 THR A 329     -30.763  -6.560 -10.091  0.00  0.00      C2   H
ATOM   3238 HG22 THR A 329     -29.775  -8.040 -10.231  0.00  0.00      C2   H
ATOM   3239 HG23 THR A 329     -29.332  -6.556 -11.018  0.00  0.00      C2   H
ATOM   3240  N   LYS A 330     -28.866  -9.353 -13.836  0.00  0.00      C2   N
ATOM   3241  CA  LYS A 330     -27.937 -10.502 -13.711  0.00  0.00      C2   C
ATOM   3242  C   LYS A 330     -26.462 -10.181 -13.986  0.00  0.00      C2   C
ATOM   3243  O   LYS A 330     -25.664 -10.862 -13.327  0.00  0.00      C2   O
ATOM   3244  CB  LYS A 330     -28.475 -11.653 -14.656  0.00  0.00      C2   C
ATOM   3245  CG  LYS A 330     -29.782 -12.348 -14.245  0.00  0.00      C2   C
ATOM   3246  CD  LYS A 330     -29.563 -13.381 -13.145  0.00  0.00      C2   C
ATOM   3247  CE  LYS A 330     -30.751 -14.394 -13.134  0.00  0.00      C2   C
ATOM   3248  NZ  LYS A 330     -32.053 -13.637 -13.166  0.00  0.00      C2   N
ATOM   3249  H   LYS A 330     -29.738  -9.624 -14.268  0.00  0.00      C2   H
ATOM   3250  HA  LYS A 330     -27.925 -10.881 -12.689  0.00  0.00      C2   H
ATOM   3251  HB3 LYS A 330     -27.664 -12.367 -14.802  0.00  0.00      C2   H
ATOM   3252  HB2 LYS A 330     -28.687 -11.183 -15.616  0.00  0.00      C2   H
ATOM   3253  HG3 LYS A 330     -30.156 -12.882 -15.119  0.00  0.00      C2   H
ATOM   3254  HG2 LYS A 330     -30.565 -11.669 -13.909  0.00  0.00      C2   H
ATOM   3255  HD3 LYS A 330     -29.447 -12.895 -12.176  0.00  0.00      C2   H
ATOM   3256  HD2 LYS A 330     -28.558 -13.801 -13.169  0.00  0.00      C2   H
ATOM   3257  HE3 LYS A 330     -30.728 -15.024 -12.244  0.00  0.00      C2   H
ATOM   3258  HE2 LYS A 330     -30.733 -15.075 -13.985  0.00  0.00      C2   H
ATOM   3259  HZ1 LYS A 330     -32.792 -14.218 -12.795  0.00  0.00      C2   H
ATOM   3260  HZ2 LYS A 330     -32.017 -12.832 -12.557  0.00  0.00      C2   H
ATOM   3261  HZ3 LYS A 330     -32.263 -13.331 -14.105  0.00  0.00      C2   H
ATOM   3262  N   ASN A 331     -26.193  -9.273 -14.949  0.00  0.00      C2   N
ATOM   3263  CA  ASN A 331     -24.717  -8.905 -15.223  0.00  0.00      C2   C
ATOM   3264  C   ASN A 331     -24.224  -8.023 -14.044  0.00  0.00      C2   C
ATOM   3265  O   ASN A 331     -23.028  -8.100 -13.731  0.00  0.00      C2   O
ATOM   3266  CB  ASN A 331     -24.662  -8.271 -16.654  0.00  0.00      C2   C
ATOM   3267  CG  ASN A 331     -25.079  -9.207 -17.778  0.00  0.00      C2   C
ATOM   3268  OD1 ASN A 331     -24.320 -10.073 -18.130  0.00  0.00      C2   O
ATOM   3269  ND2 ASN A 331     -26.324  -9.053 -18.279  0.00  0.00      C2   N
ATOM   3270  H   ASN A 331     -26.977  -8.877 -15.447  0.00  0.00      C2   H
ATOM   3271  HA  ASN A 331     -24.230  -9.880 -15.234  0.00  0.00      C2   H
ATOM   3272  HB3 ASN A 331     -23.659  -7.866 -16.794  0.00  0.00      C2   H
ATOM   3273  HB2 ASN A 331     -25.379  -7.451 -16.652  0.00  0.00      C2   H
ATOM   3274 HD22 ASN A 331     -26.506  -9.693 -19.039  0.00  0.00      C2   H
ATOM   3275 HD21 ASN A 331     -26.988  -8.493 -17.764  0.00  0.00      C2   H
ATOM   3276  N   VAL A 332     -25.087  -7.131 -13.566  0.00  0.00      C2   N
ATOM   3277  CA  VAL A 332     -24.767  -6.156 -12.523  0.00  0.00      C2   C
ATOM   3278  C   VAL A 332     -24.698  -6.879 -11.101  0.00  0.00      C2   C
ATOM   3279  O   VAL A 332     -23.775  -6.633 -10.308  0.00  0.00      C2   O
ATOM   3280  CB  VAL A 332     -25.624  -4.799 -12.398  0.00  0.00      C2   C
ATOM   3281  CG1 VAL A 332     -25.564  -4.202 -13.818  0.00  0.00      C2   C
ATOM   3282  CG2 VAL A 332     -27.082  -4.940 -11.776  0.00  0.00      C2   C
ATOM   3283  H   VAL A 332     -26.081  -7.218 -13.726  0.00  0.00      C2   H
ATOM   3284  HA  VAL A 332     -23.735  -5.830 -12.651  0.00  0.00      C2   H
ATOM   3285  HB  VAL A 332     -25.120  -4.136 -11.694  0.00  0.00      C2   H
ATOM   3286 HG11 VAL A 332     -25.795  -4.808 -14.694  0.00  0.00      C2   H
ATOM   3287 HG12 VAL A 332     -26.264  -3.368 -13.777  0.00  0.00      C2   H
ATOM   3288 HG13 VAL A 332     -24.638  -3.670 -14.033  0.00  0.00      C2   H
ATOM   3289 HG21 VAL A 332     -27.768  -5.161 -12.594  0.00  0.00      C2   H
ATOM   3290 HG22 VAL A 332     -27.280  -5.667 -10.988  0.00  0.00      C2   H
ATOM   3291 HG23 VAL A 332     -27.370  -3.986 -11.332  0.00  0.00      C2   H
ATOM   3292  N   GLN A 333     -25.662  -7.733 -10.841  0.00  0.00      C2   N
ATOM   3293  CA  GLN A 333     -25.735  -8.503  -9.595  0.00  0.00      C2   C
ATOM   3294  C   GLN A 333     -24.424  -9.272  -9.429  0.00  0.00      C2   C
ATOM   3295  O   GLN A 333     -23.874  -9.254  -8.306  0.00  0.00      C2   O
ATOM   3296  CB  GLN A 333     -26.996  -9.349  -9.528  0.00  0.00      C2   C
ATOM   3297  CG  GLN A 333     -27.081 -10.104  -8.199  0.00  0.00      C2   C
ATOM   3298  CD  GLN A 333     -27.366  -9.270  -6.935  0.00  0.00      C2   C
ATOM   3299  OE1 GLN A 333     -28.211  -8.358  -7.112  0.00  0.00      C2   O
ATOM   3300  NE2 GLN A 333     -26.797  -9.606  -5.738  0.00  0.00      C2   N
ATOM   3301  H   GLN A 333     -26.383  -7.817 -11.543  0.00  0.00      C2   H
ATOM   3302  HA  GLN A 333     -25.800  -7.719  -8.840  0.00  0.00      C2   H
ATOM   3303  HB3 GLN A 333     -26.931 -10.135 -10.280  0.00  0.00      C2   H
ATOM   3304  HB2 GLN A 333     -27.767  -8.679  -9.908  0.00  0.00      C2   H
ATOM   3305  HG3 GLN A 333     -26.178 -10.693  -8.040  0.00  0.00      C2   H
ATOM   3306  HG2 GLN A 333     -27.928 -10.787  -8.260  0.00  0.00      C2   H
ATOM   3307 HE22 GLN A 333     -27.112  -9.211  -4.863  0.00  0.00      C2   H
ATOM   3308 HE21 GLN A 333     -26.109 -10.343  -5.676  0.00  0.00      C2   H
ATOM   3309  N   PHE A 334     -23.985  -9.975 -10.450  0.00  0.00      C2   N
ATOM   3310  CA  PHE A 334     -22.781 -10.790 -10.431  0.00  0.00      C2   C
ATOM   3311  C   PHE A 334     -21.497 -10.040 -10.032  0.00  0.00      C2   C
ATOM   3312  O   PHE A 334     -20.788 -10.554  -9.162  0.00  0.00      C2   O
ATOM   3313  CB  PHE A 334     -22.473 -11.509 -11.823  0.00  0.00      C2   C
ATOM   3314  CG  PHE A 334     -21.342 -12.613 -11.721  0.00  0.00      C2   C
ATOM   3315  CD1 PHE A 334     -21.645 -13.926 -11.333  0.00  0.00      C2   C
ATOM   3316  CD2 PHE A 334     -20.040 -12.194 -11.824  0.00  0.00      C2   C
ATOM   3317  CE1 PHE A 334     -20.628 -14.849 -11.377  0.00  0.00      C2   C
ATOM   3318  CE2 PHE A 334     -19.025 -13.106 -11.667  0.00  0.00      C2   C
ATOM   3319  CZ  PHE A 334     -19.285 -14.441 -11.445  0.00  0.00      C2   C
ATOM   3320  H   PHE A 334     -24.541 -10.291 -11.231  0.00  0.00      C2   H
ATOM   3321  HA  PHE A 334     -22.821 -11.610  -9.713  0.00  0.00      C2   H
ATOM   3322  HB3 PHE A 334     -22.376 -10.864 -12.696  0.00  0.00      C2   H
ATOM   3323  HB2 PHE A 334     -23.283 -12.200 -12.057  0.00  0.00      C2   H
ATOM   3324  HD1 PHE A 334     -22.661 -14.247 -11.152  0.00  0.00      C2   H
ATOM   3325  HD2 PHE A 334     -19.798 -11.216 -12.213  0.00  0.00      C2   H
ATOM   3326  HE1 PHE A 334     -20.867 -15.887 -11.200  0.00  0.00      C2   H
ATOM   3327  HE2 PHE A 334     -17.974 -12.893 -11.800  0.00  0.00      C2   H
ATOM   3328  HZ  PHE A 334     -18.641 -15.307 -11.394  0.00  0.00      C2   H
ATOM   3329  N   VAL A 335     -21.325  -8.922 -10.667  0.00  0.00      C2   N
ATOM   3330  CA  VAL A 335     -20.307  -7.966 -10.424  0.00  0.00      C2   C
ATOM   3331  C   VAL A 335     -20.310  -7.359  -8.959  0.00  0.00      C2   C
ATOM   3332  O   VAL A 335     -19.304  -7.164  -8.330  0.00  0.00      C2   O
ATOM   3333  CB  VAL A 335     -20.309  -6.817 -11.495  0.00  0.00      C2   C
ATOM   3334  CG1 VAL A 335     -19.702  -5.489 -11.057  0.00  0.00      C2   C
ATOM   3335  CG2 VAL A 335     -19.717  -7.312 -12.792  0.00  0.00      C2   C
ATOM   3336  H   VAL A 335     -21.997  -8.671 -11.378  0.00  0.00      C2   H
ATOM   3337  HA  VAL A 335     -19.448  -8.637 -10.439  0.00  0.00      C2   H
ATOM   3338  HB  VAL A 335     -21.326  -6.463 -11.665  0.00  0.00      C2   H
ATOM   3339 HG11 VAL A 335     -18.683  -5.578 -10.680  0.00  0.00      C2   H
ATOM   3340 HG12 VAL A 335     -19.808  -4.593 -11.669  0.00  0.00      C2   H
ATOM   3341 HG13 VAL A 335     -20.200  -5.164 -10.144  0.00  0.00      C2   H
ATOM   3342 HG21 VAL A 335     -19.639  -6.500 -13.515  0.00  0.00      C2   H
ATOM   3343 HG22 VAL A 335     -18.736  -7.695 -12.512  0.00  0.00      C2   H
ATOM   3344 HG23 VAL A 335     -20.303  -8.083 -13.295  0.00  0.00      C2   H
ATOM   3345  N   PHE A 336     -21.511  -6.951  -8.510  0.00  0.00      C2   N
ATOM   3346  CA  PHE A 336     -21.780  -6.598  -7.126  0.00  0.00      C2   C
ATOM   3347  C   PHE A 336     -21.341  -7.671  -6.088  0.00  0.00      C2   C
ATOM   3348  O   PHE A 336     -20.590  -7.315  -5.190  0.00  0.00      C2   O
ATOM   3349  CB  PHE A 336     -23.318  -6.220  -7.093  0.00  0.00      C2   C
ATOM   3350  CG  PHE A 336     -23.940  -6.065  -5.698  0.00  0.00      C2   C
ATOM   3351  CD1 PHE A 336     -23.649  -4.924  -4.933  0.00  0.00      C2   C
ATOM   3352  CD2 PHE A 336     -24.401  -7.242  -5.058  0.00  0.00      C2   C
ATOM   3353  CE1 PHE A 336     -23.864  -5.028  -3.579  0.00  0.00      C2   C
ATOM   3354  CE2 PHE A 336     -24.652  -7.247  -3.691  0.00  0.00      C2   C
ATOM   3355  CZ  PHE A 336     -24.423  -6.110  -2.945  0.00  0.00      C2   C
ATOM   3356  H   PHE A 336     -22.340  -6.922  -9.086  0.00  0.00      C2   H
ATOM   3357  HA  PHE A 336     -21.227  -5.721  -6.791  0.00  0.00      C2   H
ATOM   3358  HB3 PHE A 336     -23.976  -6.832  -7.710  0.00  0.00      C2   H
ATOM   3359  HB2 PHE A 336     -23.309  -5.245  -7.581  0.00  0.00      C2   H
ATOM   3360  HD1 PHE A 336     -23.443  -4.029  -5.503  0.00  0.00      C2   H
ATOM   3361  HD2 PHE A 336     -24.649  -8.135  -5.611  0.00  0.00      C2   H
ATOM   3362  HE1 PHE A 336     -23.713  -4.215  -2.884  0.00  0.00      C2   H
ATOM   3363  HE2 PHE A 336     -25.008  -8.087  -3.113  0.00  0.00      C2   H
ATOM   3364  HZ  PHE A 336     -24.558  -6.013  -1.878  0.00  0.00      C2   H
ATOM   3365  N   ASP A 337     -21.762  -8.921  -6.282  0.00  0.00      C2   N
ATOM   3366  CA  ASP A 337     -21.442 -10.023  -5.448  0.00  0.00      C2   C
ATOM   3367  C   ASP A 337     -19.966 -10.398  -5.373  0.00  0.00      C2   C
ATOM   3368  O   ASP A 337     -19.383 -10.504  -4.234  0.00  0.00      C2   O
ATOM   3369  CB  ASP A 337     -22.348 -11.280  -5.683  0.00  0.00      C2   C
ATOM   3370  CG  ASP A 337     -23.809 -11.149  -5.269  0.00  0.00      C2   C
ATOM   3371  OD1 ASP A 337     -23.988 -10.601  -4.180  0.00  0.00      C2   O
ATOM   3372  OD2 ASP A 337     -24.683 -11.702  -6.018  0.00  0.00      C2   O
ATOM   3373  H   ASP A 337     -22.361  -8.983  -7.093  0.00  0.00      C2   H
ATOM   3374  HA  ASP A 337     -21.679  -9.658  -4.449  0.00  0.00      C2   H
ATOM   3375  HB3 ASP A 337     -22.059 -12.144  -5.085  0.00  0.00      C2   H
ATOM   3376  HB2 ASP A 337     -22.309 -11.649  -6.708  0.00  0.00      C2   H
ATOM   3377  N   ALA A 338     -19.312 -10.368  -6.507  0.00  0.00      C2   N
ATOM   3378  CA  ALA A 338     -17.843 -10.668  -6.560  0.00  0.00      C2   C
ATOM   3379  C   ALA A 338     -17.011  -9.539  -5.839  0.00  0.00      C2   C
ATOM   3380  O   ALA A 338     -15.945  -9.782  -5.273  0.00  0.00      C2   O
ATOM   3381  CB  ALA A 338     -17.365 -10.709  -7.964  0.00  0.00      C2   C
ATOM   3382  H   ALA A 338     -19.818  -9.961  -7.281  0.00  0.00      C2   H
ATOM   3383  HA  ALA A 338     -17.708 -11.585  -5.987  0.00  0.00      C2   H
ATOM   3384  HB1 ALA A 338     -16.333 -11.048  -7.870  0.00  0.00      C2   H
ATOM   3385  HB2 ALA A 338     -17.881 -11.493  -8.517  0.00  0.00      C2   H
ATOM   3386  HB3 ALA A 338     -17.374  -9.748  -8.478  0.00  0.00      C2   H
ATOM   3387  N   VAL A 339     -17.481  -8.278  -5.830  0.00  0.00      C2   N
ATOM   3388  CA  VAL A 339     -16.803  -7.097  -5.230  0.00  0.00      C2   C
ATOM   3389  C   VAL A 339     -16.985  -7.265  -3.675  0.00  0.00      C2   C
ATOM   3390  O   VAL A 339     -16.027  -7.218  -2.965  0.00  0.00      C2   O
ATOM   3391  CB  VAL A 339     -17.434  -5.814  -5.769  0.00  0.00      C2   C
ATOM   3392  CG1 VAL A 339     -17.439  -4.572  -4.844  0.00  0.00      C2   C
ATOM   3393  CG2 VAL A 339     -16.879  -5.555  -7.181  0.00  0.00      C2   C
ATOM   3394  H   VAL A 339     -18.276  -8.078  -6.420  0.00  0.00      C2   H
ATOM   3395  HA  VAL A 339     -15.737  -7.125  -5.457  0.00  0.00      C2   H
ATOM   3396  HB  VAL A 339     -18.481  -6.093  -5.885  0.00  0.00      C2   H
ATOM   3397 HG11 VAL A 339     -17.703  -4.796  -3.811  0.00  0.00      C2   H
ATOM   3398 HG12 VAL A 339     -16.532  -3.980  -4.715  0.00  0.00      C2   H
ATOM   3399 HG13 VAL A 339     -18.143  -3.856  -5.268  0.00  0.00      C2   H
ATOM   3400 HG21 VAL A 339     -17.515  -4.898  -7.775  0.00  0.00      C2   H
ATOM   3401 HG22 VAL A 339     -15.865  -5.162  -7.113  0.00  0.00      C2   H
ATOM   3402 HG23 VAL A 339     -16.773  -6.487  -7.736  0.00  0.00      C2   H
ATOM   3403  N   THR A 340     -18.205  -7.603  -3.213  0.00  0.00      C2   N
ATOM   3404  CA  THR A 340     -18.486  -7.808  -1.820  0.00  0.00      C2   C
ATOM   3405  C   THR A 340     -17.771  -9.093  -1.299  0.00  0.00      C2   C
ATOM   3406  O   THR A 340     -17.296  -9.036  -0.164  0.00  0.00      C2   O
ATOM   3407  CB  THR A 340     -20.009  -8.082  -1.541  0.00  0.00      C2   C
ATOM   3408  OG1 THR A 340     -20.702  -6.916  -1.904  0.00  0.00      C2   O
ATOM   3409  CG2 THR A 340     -20.356  -8.378  -0.055  0.00  0.00      C2   C
ATOM   3410  H   THR A 340     -18.990  -7.819  -3.810  0.00  0.00      C2   H
ATOM   3411  HA  THR A 340     -18.169  -6.929  -1.258  0.00  0.00      C2   H
ATOM   3412  HB  THR A 340     -20.283  -8.819  -2.296  0.00  0.00      C2   H
ATOM   3413  HG1 THR A 340     -20.572  -6.641  -2.815  0.00  0.00      C2   H
ATOM   3414 HG21 THR A 340     -20.084  -9.411   0.159  0.00  0.00      C2   H
ATOM   3415 HG22 THR A 340     -19.832  -7.720   0.638  0.00  0.00      C2   H
ATOM   3416 HG23 THR A 340     -21.397  -8.151   0.177  0.00  0.00      C2   H
ATOM   3417  N   ASP A 341     -17.692 -10.191  -2.078  0.00  0.00      C2   N
ATOM   3418  CA  ASP A 341     -17.050 -11.423  -1.675  0.00  0.00      C2   C
ATOM   3419  C   ASP A 341     -15.593 -11.202  -1.325  0.00  0.00      C2   C
ATOM   3420  O   ASP A 341     -15.166 -11.404  -0.188  0.00  0.00      C2   O
ATOM   3421  CB  ASP A 341     -17.271 -12.554  -2.777  0.00  0.00      C2   C
ATOM   3422  CG  ASP A 341     -16.860 -13.974  -2.318  0.00  0.00      C2   C
ATOM   3423  OD1 ASP A 341     -17.344 -14.317  -1.227  0.00  0.00      C2   O
ATOM   3424  OD2 ASP A 341     -16.254 -14.706  -3.077  0.00  0.00      C2   O
ATOM   3425  H   ASP A 341     -18.130 -10.239  -2.986  0.00  0.00      C2   H
ATOM   3426  HA  ASP A 341     -17.463 -11.763  -0.725  0.00  0.00      C2   H
ATOM   3427  HB3 ASP A 341     -16.585 -12.447  -3.618  0.00  0.00      C2   H
ATOM   3428  HB2 ASP A 341     -18.297 -12.596  -3.141  0.00  0.00      C2   H
ATOM   3429  N   VAL A 342     -14.787 -10.786  -2.312  0.00  0.00      C2   N
ATOM   3430  CA  VAL A 342     -13.364 -10.400  -2.131  0.00  0.00      C2   C
ATOM   3431  C   VAL A 342     -13.177  -9.385  -1.028  0.00  0.00      C2   C
ATOM   3432  O   VAL A 342     -12.199  -9.497  -0.319  0.00  0.00      C2   O
ATOM   3433  CB  VAL A 342     -12.655 -10.046  -3.419  0.00  0.00      C2   C
ATOM   3434  CG1 VAL A 342     -12.655 -11.137  -4.475  0.00  0.00      C2   C
ATOM   3435  CG2 VAL A 342     -13.292  -8.745  -4.029  0.00  0.00      C2   C
ATOM   3436  H   VAL A 342     -15.179 -10.673  -3.236  0.00  0.00      C2   H
ATOM   3437  HA  VAL A 342     -12.891 -11.307  -1.753  0.00  0.00      C2   H
ATOM   3438  HB  VAL A 342     -11.625  -9.772  -3.187  0.00  0.00      C2   H
ATOM   3439 HG11 VAL A 342     -12.214 -10.845  -5.428  0.00  0.00      C2   H
ATOM   3440 HG12 VAL A 342     -12.094 -11.981  -4.074  0.00  0.00      C2   H
ATOM   3441 HG13 VAL A 342     -13.699 -11.303  -4.741  0.00  0.00      C2   H
ATOM   3442 HG21 VAL A 342     -12.856  -7.890  -3.512  0.00  0.00      C2   H
ATOM   3443 HG22 VAL A 342     -12.998  -8.699  -5.077  0.00  0.00      C2   H
ATOM   3444 HG23 VAL A 342     -14.380  -8.682  -4.030  0.00  0.00      C2   H
ATOM   3445  N   ILE A 343     -14.049  -8.403  -0.837  0.00  0.00      C2   N
ATOM   3446  CA  ILE A 343     -13.835  -7.365   0.275  0.00  0.00      C2   C
ATOM   3447  C   ILE A 343     -14.019  -8.039   1.657  0.00  0.00      C2   C
ATOM   3448  O   ILE A 343     -13.081  -7.921   2.447  0.00  0.00      C2   O
ATOM   3449  CB  ILE A 343     -14.726  -5.998   0.194  0.00  0.00      C2   C
ATOM   3450  CG1 ILE A 343     -14.469  -5.172  -1.087  0.00  0.00      C2   C
ATOM   3451  CG2 ILE A 343     -14.846  -5.176   1.511  0.00  0.00      C2   C
ATOM   3452  CD1 ILE A 343     -15.568  -4.199  -1.428  0.00  0.00      C2   C
ATOM   3453  H   ILE A 343     -14.885  -8.350  -1.402  0.00  0.00      C2   H
ATOM   3454  HA  ILE A 343     -12.799  -7.037   0.189  0.00  0.00      C2   H
ATOM   3455  HB  ILE A 343     -15.753  -6.354   0.118  0.00  0.00      C2   H
ATOM   3456 HG13 ILE A 343     -14.167  -5.716  -1.982  0.00  0.00      C2   H
ATOM   3457 HG12 ILE A 343     -13.560  -4.586  -0.954  0.00  0.00      C2   H
ATOM   3458 HG21 ILE A 343     -15.230  -5.812   2.309  0.00  0.00      C2   H
ATOM   3459 HG22 ILE A 343     -13.950  -4.654   1.845  0.00  0.00      C2   H
ATOM   3460 HG23 ILE A 343     -15.566  -4.367   1.389  0.00  0.00      C2   H
ATOM   3461 HD11 ILE A 343     -16.521  -4.488  -0.985  0.00  0.00      C2   H
ATOM   3462 HD12 ILE A 343     -15.344  -3.236  -0.970  0.00  0.00      C2   H
ATOM   3463 HD13 ILE A 343     -15.763  -4.151  -2.499  0.00  0.00      C2   H
ATOM   3464  N   ILE A 344     -15.139  -8.728   1.950  0.00  0.00      C2   N
ATOM   3465  CA  ILE A 344     -15.296  -9.717   3.047  0.00  0.00      C2   C
ATOM   3466  C   ILE A 344     -14.122 -10.655   3.252  0.00  0.00      C2   C
ATOM   3467  O   ILE A 344     -13.547 -10.734   4.371  0.00  0.00      C2   O
ATOM   3468  CB  ILE A 344     -16.623 -10.496   2.806  0.00  0.00      C2   C
ATOM   3469  CG1 ILE A 344     -17.867  -9.536   3.131  0.00  0.00      C2   C
ATOM   3470  CG2 ILE A 344     -16.693 -11.780   3.608  0.00  0.00      C2   C
ATOM   3471  CD1 ILE A 344     -18.250  -9.453   4.648  0.00  0.00      C2   C
ATOM   3472  H   ILE A 344     -15.905  -8.720   1.293  0.00  0.00      C2   H
ATOM   3473  HA  ILE A 344     -15.425  -9.076   3.919  0.00  0.00      C2   H
ATOM   3474  HB  ILE A 344     -16.717 -10.747   1.749  0.00  0.00      C2   H
ATOM   3475 HG13 ILE A 344     -18.745  -9.841   2.561  0.00  0.00      C2   H
ATOM   3476 HG12 ILE A 344     -17.560  -8.526   2.860  0.00  0.00      C2   H
ATOM   3477 HG21 ILE A 344     -16.132 -12.616   3.192  0.00  0.00      C2   H
ATOM   3478 HG22 ILE A 344     -16.466 -11.656   4.667  0.00  0.00      C2   H
ATOM   3479 HG23 ILE A 344     -17.676 -12.245   3.530  0.00  0.00      C2   H
ATOM   3480 HD11 ILE A 344     -18.516 -10.437   5.036  0.00  0.00      C2   H
ATOM   3481 HD12 ILE A 344     -17.416  -9.216   5.309  0.00  0.00      C2   H
ATOM   3482 HD13 ILE A 344     -19.185  -8.916   4.800  0.00  0.00      C2   H
ATOM   3483  N   LYS A 345     -13.689 -11.385   2.207  0.00  0.00      C2   N
ATOM   3484  CA  LYS A 345     -12.529 -12.305   2.336  0.00  0.00      C2   C
ATOM   3485  C   LYS A 345     -11.247 -11.578   2.627  0.00  0.00      C2   C
ATOM   3486  O   LYS A 345     -10.433 -12.215   3.243  0.00  0.00      C2   O
ATOM   3487  CB  LYS A 345     -12.443 -13.010   0.975  0.00  0.00      C2   C
ATOM   3488  CG  LYS A 345     -13.493 -14.132   0.890  0.00  0.00      C2   C
ATOM   3489  CD  LYS A 345     -13.376 -14.975  -0.418  0.00  0.00      C2   C
ATOM   3490  CE  LYS A 345     -14.591 -15.891  -0.520  0.00  0.00      C2   C
ATOM   3491  NZ  LYS A 345     -14.824 -16.509  -1.851  0.00  0.00      C2   N
ATOM   3492  H   LYS A 345     -14.254 -11.432   1.372  0.00  0.00      C2   H
ATOM   3493  HA  LYS A 345     -12.626 -13.058   3.118  0.00  0.00      C2   H
ATOM   3494  HB3 LYS A 345     -11.446 -13.428   0.836  0.00  0.00      C2   H
ATOM   3495  HB2 LYS A 345     -12.571 -12.260   0.194  0.00  0.00      C2   H
ATOM   3496  HG3 LYS A 345     -14.442 -13.597   0.856  0.00  0.00      C2   H
ATOM   3497  HG2 LYS A 345     -13.452 -14.810   1.743  0.00  0.00      C2   H
ATOM   3498  HD3 LYS A 345     -12.400 -15.452  -0.502  0.00  0.00      C2   H
ATOM   3499  HD2 LYS A 345     -13.429 -14.264  -1.242  0.00  0.00      C2   H
ATOM   3500  HE3 LYS A 345     -15.499 -15.379  -0.203  0.00  0.00      C2   H
ATOM   3501  HE2 LYS A 345     -14.414 -16.714   0.171  0.00  0.00      C2   H
ATOM   3502  HZ1 LYS A 345     -15.110 -15.788  -2.499  0.00  0.00      C2   H
ATOM   3503  HZ2 LYS A 345     -13.955 -16.870  -2.218  0.00  0.00      C2   H
ATOM   3504  HZ3 LYS A 345     -15.598 -17.157  -1.825  0.00  0.00      C2   H
ATOM   3505  N   ASN A 346     -11.075 -10.288   2.253  0.00  0.00      C2   N
ATOM   3506  CA  ASN A 346      -9.934  -9.453   2.654  0.00  0.00      C2   C
ATOM   3507  C   ASN A 346     -10.099  -8.934   4.011  0.00  0.00      C2   C
ATOM   3508  O   ASN A 346      -9.044  -9.049   4.707  0.00  0.00      C2   O
ATOM   3509  CB  ASN A 346      -9.645  -8.408   1.546  0.00  0.00      C2   C
ATOM   3510  CG  ASN A 346      -8.891  -8.968   0.345  0.00  0.00      C2   C
ATOM   3511  OD1 ASN A 346      -8.019  -9.862   0.399  0.00  0.00      C2   O
ATOM   3512  ND2 ASN A 346      -9.189  -8.411  -0.861  0.00  0.00      C2   N
ATOM   3513  H   ASN A 346     -11.808  -9.878   1.691  0.00  0.00      C2   H
ATOM   3514  HA  ASN A 346      -9.021 -10.037   2.771  0.00  0.00      C2   H
ATOM   3515  HB3 ASN A 346      -8.968  -7.703   2.029  0.00  0.00      C2   H
ATOM   3516  HB2 ASN A 346     -10.458  -7.727   1.299  0.00  0.00      C2   H
ATOM   3517 HD22 ASN A 346      -8.716  -8.751  -1.685  0.00  0.00      C2   H
ATOM   3518 HD21 ASN A 346      -9.754  -7.582  -0.979  0.00  0.00      C2   H
ATOM   3519  N   ASN A 347     -11.271  -8.496   4.474  0.00  0.00      C2   N
ATOM   3520  CA  ASN A 347     -11.533  -8.073   5.915  0.00  0.00      C2   C
ATOM   3521  C   ASN A 347     -11.218  -9.251   6.937  0.00  0.00      C2   C
ATOM   3522  O   ASN A 347     -10.486  -9.041   7.908  0.00  0.00      C2   O
ATOM   3523  CB  ASN A 347     -13.004  -7.673   6.198  0.00  0.00      C2   C
ATOM   3524  CG  ASN A 347     -13.616  -6.606   5.281  0.00  0.00      C2   C
ATOM   3525  OD1 ASN A 347     -12.919  -5.951   4.498  0.00  0.00      C2   O
ATOM   3526  ND2 ASN A 347     -14.833  -6.222   5.596  0.00  0.00      C2   N
ATOM   3527  H   ASN A 347     -12.036  -8.435   3.818  0.00  0.00      C2   H
ATOM   3528  HA  ASN A 347     -10.773  -7.300   6.033  0.00  0.00      C2   H
ATOM   3529  HB3 ASN A 347     -13.088  -7.338   7.232  0.00  0.00      C2   H
ATOM   3530  HB2 ASN A 347     -13.616  -8.537   5.940  0.00  0.00      C2   H
ATOM   3531 HD22 ASN A 347     -15.218  -5.417   5.123  0.00  0.00      C2   H
ATOM   3532 HD21 ASN A 347     -15.405  -6.728   6.257  0.00  0.00      C2   H
ATOM   3533  N   LEU A 348     -11.643 -10.537   6.626  0.00  0.00      C2   N
ATOM   3534  CA  LEU A 348     -11.471 -11.701   7.346  0.00  0.00      C2   C
ATOM   3535  C   LEU A 348      -9.981 -12.090   7.452  0.00  0.00      C2   C
ATOM   3536  O   LEU A 348      -9.574 -12.780   8.386  0.00  0.00      C2   O
ATOM   3537  CB  LEU A 348     -12.341 -12.843   6.864  0.00  0.00      C2   C
ATOM   3538  CG  LEU A 348     -13.904 -12.626   6.968  0.00  0.00      C2   C
ATOM   3539  CD1 LEU A 348     -14.637 -13.749   6.141  0.00  0.00      C2   C
ATOM   3540  CD2 LEU A 348     -14.345 -12.610   8.448  0.00  0.00      C2   C
ATOM   3541  H   LEU A 348     -12.203 -10.678   5.797  0.00  0.00      C2   H
ATOM   3542  HA  LEU A 348     -11.916 -11.501   8.322  0.00  0.00      C2   H
ATOM   3543  HB3 LEU A 348     -12.035 -13.753   7.380  0.00  0.00      C2   H
ATOM   3544  HB2 LEU A 348     -12.007 -13.014   5.841  0.00  0.00      C2   H
ATOM   3545  HG  LEU A 348     -14.239 -11.704   6.493  0.00  0.00      C2   H
ATOM   3546 HD11 LEU A 348     -15.545 -14.171   6.573  0.00  0.00      C2   H
ATOM   3547 HD12 LEU A 348     -14.950 -13.540   5.118  0.00  0.00      C2   H
ATOM   3548 HD13 LEU A 348     -13.953 -14.581   5.973  0.00  0.00      C2   H
ATOM   3549 HD21 LEU A 348     -13.628 -13.191   9.027  0.00  0.00      C2   H
ATOM   3550 HD22 LEU A 348     -14.463 -11.642   8.935  0.00  0.00      C2   H
ATOM   3551 HD23 LEU A 348     -15.294 -13.144   8.504  0.00  0.00      C2   H
ATOM   3552  N   LYS A 349      -9.087 -11.706   6.497  0.00  0.00      C2   N
ATOM   3553  CA  LYS A 349      -7.631 -11.911   6.566  0.00  0.00      C2   C
ATOM   3554  C   LYS A 349      -7.038 -10.848   7.513  0.00  0.00      C2   C
ATOM   3555  O   LYS A 349      -6.248 -11.209   8.365  0.00  0.00      C2   O
ATOM   3556  CB  LYS A 349      -6.959 -11.919   5.154  0.00  0.00      C2   C
ATOM   3557  CG  LYS A 349      -7.279 -13.251   4.437  0.00  0.00      C2   C
ATOM   3558  CD  LYS A 349      -6.561 -13.415   3.100  0.00  0.00      C2   C
ATOM   3559  CE  LYS A 349      -6.865 -12.618   1.907  0.00  0.00      C2   C
ATOM   3560  NZ  LYS A 349      -5.856 -12.788   0.890  0.00  0.00      C2   N
ATOM   3561  H   LYS A 349      -9.347 -11.141   5.700  0.00  0.00      C2   H
ATOM   3562  HA  LYS A 349      -7.482 -12.874   7.054  0.00  0.00      C2   H
ATOM   3563  HB3 LYS A 349      -5.894 -11.785   5.343  0.00  0.00      C2   H
ATOM   3564  HB2 LYS A 349      -7.222 -10.949   4.733  0.00  0.00      C2   H
ATOM   3565  HG3 LYS A 349      -8.332 -13.345   4.171  0.00  0.00      C2   H
ATOM   3566  HG2 LYS A 349      -7.102 -14.089   5.111  0.00  0.00      C2   H
ATOM   3567  HD3 LYS A 349      -6.768 -14.457   2.857  0.00  0.00      C2   H
ATOM   3568  HD2 LYS A 349      -5.498 -13.370   3.339  0.00  0.00      C2   H
ATOM   3569  HE3 LYS A 349      -6.952 -11.549   2.102  0.00  0.00      C2   H
ATOM   3570  HE2 LYS A 349      -7.851 -12.956   1.589  0.00  0.00      C2   H
ATOM   3571  HZ1 LYS A 349      -5.216 -12.007   0.908  0.00  0.00      C2   H
ATOM   3572  HZ2 LYS A 349      -5.423 -13.701   0.892  0.00  0.00      C2   H
ATOM   3573  HZ3 LYS A 349      -6.315 -12.622   0.005  0.00  0.00      C2   H
ATOM   3574  N   ASP A 350      -7.458  -9.612   7.255  0.00  0.00      C2   N
ATOM   3575  CA  ASP A 350      -6.942  -8.419   7.973  0.00  0.00      C2   C
ATOM   3576  C   ASP A 350      -7.317  -8.269   9.451  0.00  0.00      C2   C
ATOM   3577  O   ASP A 350      -6.517  -7.769  10.235  0.00  0.00      C2   O
ATOM   3578  CB  ASP A 350      -7.243  -7.079   7.296  0.00  0.00      C2   C
ATOM   3579  CG  ASP A 350      -6.711  -6.922   5.888  0.00  0.00      C2   C
ATOM   3580  OD1 ASP A 350      -7.241  -6.026   5.165  0.00  0.00      C2   O
ATOM   3581  OD2 ASP A 350      -5.595  -7.455   5.588  0.00  0.00      C2   O
ATOM   3582  H   ASP A 350      -7.869  -9.367   6.365  0.00  0.00      C2   H
ATOM   3583  HA  ASP A 350      -5.864  -8.577   7.954  0.00  0.00      C2   H
ATOM   3584  HB3 ASP A 350      -6.941  -6.178   7.831  0.00  0.00      C2   H
ATOM   3585  HB2 ASP A 350      -8.331  -7.081   7.239  0.00  0.00      C2   H
ATOM   3586  N   CYS A 351      -8.526  -8.700   9.755  0.00  0.00      C2   N
ATOM   3587  CA  CYS A 351      -9.033  -8.809  11.083  0.00  0.00      C2   C
ATOM   3588  C   CYS A 351      -8.493 -10.026  11.820  0.00  0.00      C2   C
ATOM   3589  O   CYS A 351      -8.768 -10.152  13.017  0.00  0.00      C2   O
ATOM   3590  CB  CYS A 351     -10.596  -8.795  11.132  0.00  0.00      C2   C
ATOM   3591  SG  CYS A 351     -11.393 -10.456  10.798  0.00  0.00      C2   S
ATOM   3592  H   CYS A 351      -9.191  -8.869   9.014  0.00  0.00      C2   H
ATOM   3593  HA  CYS A 351      -8.650  -7.910  11.567  0.00  0.00      C2   H
ATOM   3594  HB3 CYS A 351     -10.932  -7.987  10.482  0.00  0.00      C2   H
ATOM   3595  HB2 CYS A 351     -10.836  -8.459  12.140  0.00  0.00      C2   H
ATOM   3596  HG  CYS A 351     -10.942 -10.508   9.542  0.00  0.00      C2   H
ATOM   3597  N   GLY A 352      -7.701 -10.890  11.133  0.00  0.00      C2   N
ATOM   3598  CA  GLY A 352      -6.690 -11.808  11.666  0.00  0.00      C2   C
ATOM   3599  C   GLY A 352      -7.368 -13.173  11.999  0.00  0.00      C2   C
ATOM   3600  O   GLY A 352      -6.707 -13.973  12.683  0.00  0.00      C2   O
ATOM   3601  H   GLY A 352      -7.663 -10.924  10.124  0.00  0.00      C2   H
ATOM   3602  HA3 GLY A 352      -6.279 -11.431  12.602  0.00  0.00      C2   H
ATOM   3603  HA2 GLY A 352      -5.896 -12.097  10.978  0.00  0.00      C2   H
ATOM   3604  N   LEU A 353      -8.563 -13.381  11.463  0.00  0.00      C2   N
ATOM   3605  CA  LEU A 353      -9.386 -14.633  11.636  0.00  0.00      C2   C
ATOM   3606  C   LEU A 353      -8.918 -15.814  10.718  0.00  0.00      C2   C
ATOM   3607  O   LEU A 353      -8.705 -16.924  11.256  0.00  0.00      C2   O
ATOM   3608  CB  LEU A 353     -10.876 -14.252  11.534  0.00  0.00      C2   C
ATOM   3609  CG  LEU A 353     -11.336 -13.480  12.821  0.00  0.00      C2   C
ATOM   3610  CD1 LEU A 353     -12.757 -12.948  12.723  0.00  0.00      C2   C
ATOM   3611  CD2 LEU A 353     -11.168 -14.433  14.027  0.00  0.00      C2   C
ATOM   3612  H   LEU A 353      -8.946 -12.759  10.764  0.00  0.00      C2   H
ATOM   3613  HA  LEU A 353      -9.184 -15.080  12.609  0.00  0.00      C2   H
ATOM   3614  HB3 LEU A 353     -11.484 -15.155  11.575  0.00  0.00      C2   H
ATOM   3615  HB2 LEU A 353     -11.151 -13.688  10.643  0.00  0.00      C2   H
ATOM   3616  HG  LEU A 353     -10.693 -12.619  13.006  0.00  0.00      C2   H
ATOM   3617 HD11 LEU A 353     -13.510 -13.401  13.367  0.00  0.00      C2   H
ATOM   3618 HD12 LEU A 353     -12.892 -11.907  13.016  0.00  0.00      C2   H
ATOM   3619 HD13 LEU A 353     -13.210 -13.079  11.740  0.00  0.00      C2   H
ATOM   3620 HD21 LEU A 353     -12.009 -14.414  14.720  0.00  0.00      C2   H
ATOM   3621 HD22 LEU A 353     -11.210 -15.448  13.632  0.00  0.00      C2   H
ATOM   3622 HD23 LEU A 353     -10.295 -14.224  14.645  0.00  0.00      C2   H
ATOM   3623  N   PHE A 354      -8.697 -15.524   9.431  0.00  0.00      C2   N
ATOM   3624  CA  PHE A 354      -8.038 -16.478   8.534  0.00  0.00      C2   C
ATOM   3625  C   PHE A 354      -6.644 -16.925   8.768  0.00  0.00      C2   C
ATOM   3626  O   PHE A 354      -6.462 -18.080   9.073  0.00  0.00      C2   O
ATOM   3627  CB  PHE A 354      -8.325 -16.031   7.112  0.00  0.00      C2   C
ATOM   3628  CG  PHE A 354      -9.488 -16.455   6.309  0.00  0.00      C2   C
ATOM   3629  CD1 PHE A 354     -10.028 -15.596   5.311  0.00  0.00      C2   C
ATOM   3630  CD2 PHE A 354      -9.935 -17.771   6.319  0.00  0.00      C2   C
ATOM   3631  CE1 PHE A 354     -11.042 -16.001   4.416  0.00  0.00      C2   C
ATOM   3632  CE2 PHE A 354     -10.940 -18.155   5.441  0.00  0.00      C2   C
ATOM   3633  CZ  PHE A 354     -11.423 -17.330   4.426  0.00  0.00      C2   C
ATOM   3634  H   PHE A 354      -8.889 -14.600   9.073  0.00  0.00      C2   H
ATOM   3635  HA  PHE A 354      -8.624 -17.393   8.626  0.00  0.00      C2   H
ATOM   3636  HB3 PHE A 354      -7.493 -16.335   6.476  0.00  0.00      C2   H
ATOM   3637  HB2 PHE A 354      -8.288 -14.950   6.972  0.00  0.00      C2   H
ATOM   3638  HD1 PHE A 354      -9.785 -14.548   5.213  0.00  0.00      C2   H
ATOM   3639  HD2 PHE A 354      -9.574 -18.499   7.030  0.00  0.00      C2   H
ATOM   3640  HE1 PHE A 354     -11.265 -15.282   3.642  0.00  0.00      C2   H
ATOM   3641  HE2 PHE A 354     -11.340 -19.157   5.492  0.00  0.00      C2   H
ATOM   3642  HZ  PHE A 354     -12.079 -17.646   3.629  0.00  0.00      C2   H
ATOM   3643  N   NMA A 354      -5.623 -16.081   9.050  0.00  0.00      C2   N
ATOM   3644  CA  NMA A 354      -5.646 -14.647   8.847  0.00  0.00      C2   C
ATOM   3645  H   NMA A 354      -4.709 -16.418   9.317  0.00  0.00      C2   H
ATOM   3646  1HA NMA A 354      -6.616 -14.150   8.820  0.00  0.00      C2   H
ATOM   3647  2HA NMA A 354      -5.089 -14.167   9.652  0.00  0.00      C2   H
ATOM   3648  3HA NMA A 354      -5.127 -14.338   7.939  0.00  0.00      C2   H
ATOM   3649  CH3 ACE B   1      24.374   1.437 -55.842  0.00  0.00      C2   C
ATOM   3650  C   ACE B   1      23.260   2.428 -56.070  0.00  0.00      C2   C
ATOM   3651  O   ACE B   1      23.295   3.317 -56.906  0.00  0.00      C2   O
ATOM   3652  1H  ACE B   1      24.210   1.028 -54.845  0.00  0.00      C2   H
ATOM   3653  2H  ACE B   1      24.535   0.803 -56.714  0.00  0.00      C2   H
ATOM   3654  3H  ACE B   1      25.261   2.068 -55.793  0.00  0.00      C2   H
ATOM   3655  N   SER B   2      22.216   2.423 -55.217  0.00  0.00      C2   N
ATOM   3656  CA  SER B   2      21.187   3.474 -55.166  0.00  0.00      C2   C
ATOM   3657  C   SER B   2      21.717   4.787 -54.587  0.00  0.00      C2   C
ATOM   3658  O   SER B   2      22.784   4.758 -53.917  0.00  0.00      C2   O
ATOM   3659  CB  SER B   2      19.835   2.939 -54.668  0.00  0.00      C2   C
ATOM   3660  OG  SER B   2      19.941   2.663 -53.297  0.00  0.00      C2   O
ATOM   3661  H2  SER B   2      22.076   1.692 -54.534  0.00  0.00      C2   H
ATOM   3662  HA  SER B   2      20.952   3.831 -56.169  0.00  0.00      C2   H
ATOM   3663  HB3 SER B   2      19.630   1.962 -55.103  0.00  0.00      C2   H
ATOM   3664  HB2 SER B   2      18.988   3.586 -54.896  0.00  0.00      C2   H
ATOM   3665  HG  SER B   2      20.418   1.830 -53.306  0.00  0.00      C2   H
ATOM   3666  N   GLU B   3      20.863   5.867 -54.640  0.00  0.00      C2   N
ATOM   3667  CA  GLU B   3      21.093   7.012 -53.771  0.00  0.00      C2   C
ATOM   3668  C   GLU B   3      20.946   6.604 -52.255  0.00  0.00      C2   C
ATOM   3669  O   GLU B   3      21.787   6.993 -51.450  0.00  0.00      C2   O
ATOM   3670  CB  GLU B   3      20.192   8.151 -54.378  0.00  0.00      C2   C
ATOM   3671  CG  GLU B   3      20.040   9.469 -53.608  0.00  0.00      C2   C
ATOM   3672  CD  GLU B   3      19.124  10.424 -54.343  0.00  0.00      C2   C
ATOM   3673  OE1 GLU B   3      19.308  11.630 -54.092  0.00  0.00      C2   O
ATOM   3674  OE2 GLU B   3      18.341  10.066 -55.211  0.00  0.00      C2   O
ATOM   3675  H   GLU B   3      20.035   5.823 -55.217  0.00  0.00      C2   H
ATOM   3676  HA  GLU B   3      22.122   7.331 -53.935  0.00  0.00      C2   H
ATOM   3677  HB3 GLU B   3      19.243   7.676 -54.624  0.00  0.00      C2   H
ATOM   3678  HB2 GLU B   3      20.507   8.370 -55.399  0.00  0.00      C2   H
ATOM   3679  HG3 GLU B   3      20.977  10.008 -53.472  0.00  0.00      C2   H
ATOM   3680  HG2 GLU B   3      19.784   9.242 -52.573  0.00  0.00      C2   H
ATOM   3681  N   LEU B   4      19.955   5.778 -52.003  0.00  0.00      C2   N
ATOM   3682  CA  LEU B   4      19.600   5.240 -50.676  0.00  0.00      C2   C
ATOM   3683  C   LEU B   4      20.716   4.442 -50.005  0.00  0.00      C2   C
ATOM   3684  O   LEU B   4      21.156   4.787 -48.897  0.00  0.00      C2   O
ATOM   3685  CB  LEU B   4      18.223   4.585 -50.741  0.00  0.00      C2   C
ATOM   3686  CG  LEU B   4      17.477   4.142 -49.493  0.00  0.00      C2   C
ATOM   3687  CD1 LEU B   4      17.215   5.329 -48.590  0.00  0.00      C2   C
ATOM   3688  CD2 LEU B   4      16.095   3.385 -49.764  0.00  0.00      C2   C
ATOM   3689  H   LEU B   4      19.357   5.508 -52.770  0.00  0.00      C2   H
ATOM   3690  HA  LEU B   4      19.364   6.154 -50.131  0.00  0.00      C2   H
ATOM   3691  HB3 LEU B   4      18.405   3.701 -51.352  0.00  0.00      C2   H
ATOM   3692  HB2 LEU B   4      17.509   5.220 -51.267  0.00  0.00      C2   H
ATOM   3693  HG  LEU B   4      17.955   3.432 -48.818  0.00  0.00      C2   H
ATOM   3694 HD11 LEU B   4      16.453   5.119 -47.839  0.00  0.00      C2   H
ATOM   3695 HD12 LEU B   4      18.107   5.626 -48.039  0.00  0.00      C2   H
ATOM   3696 HD13 LEU B   4      16.889   6.179 -49.190  0.00  0.00      C2   H
ATOM   3697 HD21 LEU B   4      15.589   3.770 -50.649  0.00  0.00      C2   H
ATOM   3698 HD22 LEU B   4      16.261   2.309 -49.809  0.00  0.00      C2   H
ATOM   3699 HD23 LEU B   4      15.423   3.569 -48.925  0.00  0.00      C2   H
ATOM   3700  N   ASP B   5      21.304   3.563 -50.804  0.00  0.00      C2   N
ATOM   3701  CA  ASP B   5      22.522   2.807 -50.438  0.00  0.00      C2   C
ATOM   3702  C   ASP B   5      23.725   3.714 -50.056  0.00  0.00      C2   C
ATOM   3703  O   ASP B   5      24.218   3.622 -48.960  0.00  0.00      C2   O
ATOM   3704  CB  ASP B   5      22.930   1.722 -51.418  0.00  0.00      C2   C
ATOM   3705  CG  ASP B   5      21.797   0.849 -51.973  0.00  0.00      C2   C
ATOM   3706  OD1 ASP B   5      21.813   0.593 -53.162  0.00  0.00      C2   O
ATOM   3707  OD2 ASP B   5      21.070   0.182 -51.244  0.00  0.00      C2   O
ATOM   3708  H   ASP B   5      20.990   3.347 -51.739  0.00  0.00      C2   H
ATOM   3709  HA  ASP B   5      22.284   2.299 -49.504  0.00  0.00      C2   H
ATOM   3710  HB3 ASP B   5      23.705   1.023 -51.104  0.00  0.00      C2   H
ATOM   3711  HB2 ASP B   5      23.440   2.276 -52.206  0.00  0.00      C2   H
ATOM   3712  N   GLN B   6      24.235   4.505 -51.048  0.00  0.00      C2   N
ATOM   3713  CA  GLN B   6      25.344   5.451 -50.918  0.00  0.00      C2   C
ATOM   3714  C   GLN B   6      25.117   6.427 -49.670  0.00  0.00      C2   C
ATOM   3715  O   GLN B   6      26.069   6.813 -49.009  0.00  0.00      C2   O
ATOM   3716  CB  GLN B   6      25.545   6.197 -52.236  0.00  0.00      C2   C
ATOM   3717  CG  GLN B   6      25.921   5.294 -53.428  0.00  0.00      C2   C
ATOM   3718  CD  GLN B   6      25.952   6.071 -54.757  0.00  0.00      C2   C
ATOM   3719  OE1 GLN B   6      26.924   6.552 -55.253  0.00  0.00      C2   O
ATOM   3720  NE2 GLN B   6      24.770   6.129 -55.461  0.00  0.00      C2   N
ATOM   3721  H   GLN B   6      23.793   4.638 -51.946  0.00  0.00      C2   H
ATOM   3722  HA  GLN B   6      26.217   4.835 -50.701  0.00  0.00      C2   H
ATOM   3723  HB3 GLN B   6      26.380   6.890 -52.131  0.00  0.00      C2   H
ATOM   3724  HB2 GLN B   6      24.751   6.922 -52.417  0.00  0.00      C2   H
ATOM   3725  HG3 GLN B   6      25.357   4.364 -53.492  0.00  0.00      C2   H
ATOM   3726  HG2 GLN B   6      26.945   4.973 -53.233  0.00  0.00      C2   H
ATOM   3727 HE22 GLN B   6      24.669   6.486 -56.400  0.00  0.00      C2   H
ATOM   3728 HE21 GLN B   6      23.904   5.651 -55.257  0.00  0.00      C2   H
ATOM   3729  N   LEU B   7      23.804   6.805 -49.378  0.00  0.00      C2   N
ATOM   3730  CA  LEU B   7      23.413   7.594 -48.172  0.00  0.00      C2   C
ATOM   3731  C   LEU B   7      23.338   6.789 -46.832  0.00  0.00      C2   C
ATOM   3732  O   LEU B   7      23.746   7.326 -45.763  0.00  0.00      C2   O
ATOM   3733  CB  LEU B   7      22.133   8.401 -48.381  0.00  0.00      C2   C
ATOM   3734  CG  LEU B   7      22.233   9.702 -49.234  0.00  0.00      C2   C
ATOM   3735  CD1 LEU B   7      20.839  10.121 -49.723  0.00  0.00      C2   C
ATOM   3736  CD2 LEU B   7      23.018  10.818 -48.570  0.00  0.00      C2   C
ATOM   3737  H   LEU B   7      23.033   6.477 -49.941  0.00  0.00      C2   H
ATOM   3738  HA  LEU B   7      24.276   8.237 -48.001  0.00  0.00      C2   H
ATOM   3739  HB3 LEU B   7      21.779   8.774 -47.420  0.00  0.00      C2   H
ATOM   3740  HB2 LEU B   7      21.390   7.688 -48.737  0.00  0.00      C2   H
ATOM   3741  HG  LEU B   7      22.806   9.346 -50.090  0.00  0.00      C2   H
ATOM   3742 HD11 LEU B   7      20.594   9.410 -50.512  0.00  0.00      C2   H
ATOM   3743 HD12 LEU B   7      20.077  10.019 -48.950  0.00  0.00      C2   H
ATOM   3744 HD13 LEU B   7      20.742  11.139 -50.098  0.00  0.00      C2   H
ATOM   3745 HD21 LEU B   7      22.451  11.747 -48.512  0.00  0.00      C2   H
ATOM   3746 HD22 LEU B   7      23.192  10.475 -47.550  0.00  0.00      C2   H
ATOM   3747 HD23 LEU B   7      23.938  11.051 -49.105  0.00  0.00      C2   H
ATOM   3748  N   ARG B   8      23.081   5.494 -46.852  0.00  0.00      C2   N
ATOM   3749  CA  ARG B   8      23.071   4.537 -45.752  0.00  0.00      C2   C
ATOM   3750  C   ARG B   8      24.524   4.305 -45.290  0.00  0.00      C2   C
ATOM   3751  O   ARG B   8      24.818   4.513 -44.109  0.00  0.00      C2   O
ATOM   3752  CB  ARG B   8      22.330   3.216 -46.168  0.00  0.00      C2   C
ATOM   3753  CG  ARG B   8      22.300   2.208 -44.934  0.00  0.00      C2   C
ATOM   3754  CD  ARG B   8      21.386   0.974 -45.140  0.00  0.00      C2   C
ATOM   3755  NE  ARG B   8      21.786   0.278 -46.402  0.00  0.00      C2   N
ATOM   3756  CZ  ARG B   8      21.170   0.368 -47.613  0.00  0.00      C2   C
ATOM   3757  NH1 ARG B   8      19.994   1.024 -47.688  0.00  0.00      C2   N
ATOM   3758  NH2 ARG B   8      21.710  -0.185 -48.699  0.00  0.00      C2   N
ATOM   3759  H   ARG B   8      22.733   5.084 -47.707  0.00  0.00      C2   H
ATOM   3760  HA  ARG B   8      22.575   5.168 -45.015  0.00  0.00      C2   H
ATOM   3761  HB3 ARG B   8      22.880   2.686 -46.945  0.00  0.00      C2   H
ATOM   3762  HB2 ARG B   8      21.376   3.307 -46.688  0.00  0.00      C2   H
ATOM   3763  HG3 ARG B   8      21.775   2.725 -44.130  0.00  0.00      C2   H
ATOM   3764  HG2 ARG B   8      23.301   2.000 -44.555  0.00  0.00      C2   H
ATOM   3765  HD3 ARG B   8      20.300   1.055 -45.088  0.00  0.00      C2   H
ATOM   3766  HD2 ARG B   8      21.613   0.182 -44.427  0.00  0.00      C2   H
ATOM   3767  HE  ARG B   8      22.654  -0.198 -46.203  0.00  0.00      C2   H
ATOM   3768 HH12 ARG B   8      19.420   1.134 -48.512  0.00  0.00      C2   H
ATOM   3769 HH11 ARG B   8      19.506   1.313 -46.852  0.00  0.00      C2   H
ATOM   3770 HH22 ARG B   8      21.374  -0.057 -49.643  0.00  0.00      C2   H
ATOM   3771 HH21 ARG B   8      22.617  -0.625 -48.747  0.00  0.00      C2   H
ATOM   3772  N   GLN B   9      25.370   4.005 -46.252  0.00  0.00      C2   N
ATOM   3773  CA  GLN B   9      26.729   3.756 -46.025  0.00  0.00      C2   C
ATOM   3774  C   GLN B   9      27.646   4.963 -45.580  0.00  0.00      C2   C
ATOM   3775  O   GLN B   9      28.511   4.726 -44.713  0.00  0.00      C2   O
ATOM   3776  CB  GLN B   9      27.293   3.045 -47.254  0.00  0.00      C2   C
ATOM   3777  CG  GLN B   9      26.760   1.572 -47.548  0.00  0.00      C2   C
ATOM   3778  CD  GLN B   9      27.249   0.880 -48.931  0.00  0.00      C2   C
ATOM   3779  OE1 GLN B   9      27.778   1.493 -49.816  0.00  0.00      C2   O
ATOM   3780  NE2 GLN B   9      27.136  -0.430 -49.109  0.00  0.00      C2   N
ATOM   3781  H   GLN B   9      24.999   3.910 -47.187  0.00  0.00      C2   H
ATOM   3782  HA  GLN B   9      26.818   3.041 -45.207  0.00  0.00      C2   H
ATOM   3783  HB3 GLN B   9      28.377   2.941 -47.198  0.00  0.00      C2   H
ATOM   3784  HB2 GLN B   9      27.075   3.637 -48.143  0.00  0.00      C2   H
ATOM   3785  HG3 GLN B   9      25.673   1.642 -47.604  0.00  0.00      C2   H
ATOM   3786  HG2 GLN B   9      26.880   0.846 -46.744  0.00  0.00      C2   H
ATOM   3787 HE22 GLN B   9      27.470  -0.874 -49.952  0.00  0.00      C2   H
ATOM   3788 HE21 GLN B   9      26.556  -1.035 -48.546  0.00  0.00      C2   H
ATOM   3789  N   GLU B  10      27.329   6.163 -45.910  0.00  0.00      C2   N
ATOM   3790  CA  GLU B  10      27.753   7.456 -45.302  0.00  0.00      C2   C
ATOM   3791  C   GLU B  10      27.326   7.602 -43.818  0.00  0.00      C2   C
ATOM   3792  O   GLU B  10      28.256   7.820 -43.035  0.00  0.00      C2   O
ATOM   3793  CB  GLU B  10      27.260   8.655 -46.085  0.00  0.00      C2   C
ATOM   3794  CG  GLU B  10      27.928   9.991 -45.678  0.00  0.00      C2   C
ATOM   3795  CD  GLU B  10      27.620  11.052 -46.715  0.00  0.00      C2   C
ATOM   3796  OE1 GLU B  10      27.811  10.785 -47.909  0.00  0.00      C2   O
ATOM   3797  OE2 GLU B  10      27.500  12.234 -46.350  0.00  0.00      C2   O
ATOM   3798  H   GLU B  10      26.713   6.295 -46.699  0.00  0.00      C2   H
ATOM   3799  HA  GLU B  10      28.836   7.575 -45.317  0.00  0.00      C2   H
ATOM   3800  HB3 GLU B  10      26.172   8.692 -46.137  0.00  0.00      C2   H
ATOM   3801  HB2 GLU B  10      27.678   8.438 -47.068  0.00  0.00      C2   H
ATOM   3802  HG3 GLU B  10      29.008   9.873 -45.592  0.00  0.00      C2   H
ATOM   3803  HG2 GLU B  10      27.694  10.337 -44.671  0.00  0.00      C2   H
ATOM   3804  N   ALA B  11      26.053   7.310 -43.514  0.00  0.00      C2   N
ATOM   3805  CA  ALA B  11      25.549   7.104 -42.171  0.00  0.00      C2   C
ATOM   3806  C   ALA B  11      26.376   6.088 -41.362  0.00  0.00      C2   C
ATOM   3807  O   ALA B  11      26.735   6.375 -40.237  0.00  0.00      C2   O
ATOM   3808  CB  ALA B  11      23.983   6.821 -42.112  0.00  0.00      C2   C
ATOM   3809  H   ALA B  11      25.428   6.893 -44.189  0.00  0.00      C2   H
ATOM   3810  HA  ALA B  11      25.696   8.021 -41.599  0.00  0.00      C2   H
ATOM   3811  HB1 ALA B  11      23.644   6.036 -42.788  0.00  0.00      C2   H
ATOM   3812  HB2 ALA B  11      23.631   6.595 -41.105  0.00  0.00      C2   H
ATOM   3813  HB3 ALA B  11      23.440   7.759 -42.222  0.00  0.00      C2   H
ATOM   3814  N   GLU B  12      26.711   4.965 -41.982  0.00  0.00      C2   N
ATOM   3815  CA  GLU B  12      27.557   3.887 -41.337  0.00  0.00      C2   C
ATOM   3816  C   GLU B  12      28.981   4.365 -40.841  0.00  0.00      C2   C
ATOM   3817  O   GLU B  12      29.472   3.860 -39.856  0.00  0.00      C2   O
ATOM   3818  CB  GLU B  12      27.833   2.640 -42.244  0.00  0.00      C2   C
ATOM   3819  CG  GLU B  12      26.569   1.756 -42.336  0.00  0.00      C2   C
ATOM   3820  CD  GLU B  12      26.698   0.551 -43.238  0.00  0.00      C2   C
ATOM   3821  OE1 GLU B  12      27.701  -0.162 -43.031  0.00  0.00      C2   O
ATOM   3822  OE2 GLU B  12      25.807   0.233 -44.035  0.00  0.00      C2   O
ATOM   3823  H   GLU B  12      26.230   4.815 -42.857  0.00  0.00      C2   H
ATOM   3824  HA  GLU B  12      27.080   3.480 -40.445  0.00  0.00      C2   H
ATOM   3825  HB3 GLU B  12      28.640   1.994 -41.899  0.00  0.00      C2   H
ATOM   3826  HB2 GLU B  12      27.993   2.903 -43.290  0.00  0.00      C2   H
ATOM   3827  HG3 GLU B  12      25.684   2.338 -42.593  0.00  0.00      C2   H
ATOM   3828  HG2 GLU B  12      26.428   1.181 -41.422  0.00  0.00      C2   H
ATOM   3829  N   GLN B  13      29.581   5.245 -41.728  0.00  0.00      C2   N
ATOM   3830  CA  GLN B  13      30.865   5.872 -41.581  0.00  0.00      C2   C
ATOM   3831  C   GLN B  13      30.924   6.913 -40.381  0.00  0.00      C2   C
ATOM   3832  O   GLN B  13      31.758   6.769 -39.479  0.00  0.00      C2   O
ATOM   3833  CB  GLN B  13      31.395   6.572 -42.923  0.00  0.00      C2   C
ATOM   3834  CG  GLN B  13      31.763   5.490 -43.868  0.00  0.00      C2   C
ATOM   3835  CD  GLN B  13      32.962   4.666 -43.421  0.00  0.00      C2   C
ATOM   3836  OE1 GLN B  13      33.992   5.237 -43.026  0.00  0.00      C2   O
ATOM   3837  NE2 GLN B  13      32.899   3.313 -43.473  0.00  0.00      C2   N
ATOM   3838  H   GLN B  13      28.966   5.588 -42.451  0.00  0.00      C2   H
ATOM   3839  HA  GLN B  13      31.670   5.238 -41.211  0.00  0.00      C2   H
ATOM   3840  HB3 GLN B  13      32.275   7.186 -42.731  0.00  0.00      C2   H
ATOM   3841  HB2 GLN B  13      30.581   7.211 -43.266  0.00  0.00      C2   H
ATOM   3842  HG3 GLN B  13      31.866   5.908 -44.869  0.00  0.00      C2   H
ATOM   3843  HG2 GLN B  13      30.992   4.720 -43.848  0.00  0.00      C2   H
ATOM   3844 HE22 GLN B  13      33.730   2.791 -43.235  0.00  0.00      C2   H
ATOM   3845 HE21 GLN B  13      32.104   2.867 -43.907  0.00  0.00      C2   H
ATOM   3846  N   LEU B  14      29.886   7.772 -40.330  0.00  0.00      C2   N
ATOM   3847  CA  LEU B  14      29.481   8.664 -39.218  0.00  0.00      C2   C
ATOM   3848  C   LEU B  14      29.332   7.964 -37.841  0.00  0.00      C2   C
ATOM   3849  O   LEU B  14      29.794   8.520 -36.889  0.00  0.00      C2   O
ATOM   3850  CB  LEU B  14      28.225   9.446 -39.576  0.00  0.00      C2   C
ATOM   3851  CG  LEU B  14      28.452  10.437 -40.754  0.00  0.00      C2   C
ATOM   3852  CD1 LEU B  14      27.156  10.879 -41.406  0.00  0.00      C2   C
ATOM   3853  CD2 LEU B  14      29.336  11.688 -40.436  0.00  0.00      C2   C
ATOM   3854  H   LEU B  14      29.151   7.623 -41.007  0.00  0.00      C2   H
ATOM   3855  HA  LEU B  14      30.306   9.369 -39.109  0.00  0.00      C2   H
ATOM   3856  HB3 LEU B  14      27.907   9.898 -38.636  0.00  0.00      C2   H
ATOM   3857  HB2 LEU B  14      27.429   8.735 -39.798  0.00  0.00      C2   H
ATOM   3858  HG  LEU B  14      28.991   9.935 -41.557  0.00  0.00      C2   H
ATOM   3859 HD11 LEU B  14      27.127  11.963 -41.516  0.00  0.00      C2   H
ATOM   3860 HD12 LEU B  14      26.861  10.381 -42.330  0.00  0.00      C2   H
ATOM   3861 HD13 LEU B  14      26.268  10.678 -40.807  0.00  0.00      C2   H
ATOM   3862 HD21 LEU B  14      29.072  12.626 -40.924  0.00  0.00      C2   H
ATOM   3863 HD22 LEU B  14      29.434  11.824 -39.359  0.00  0.00      C2   H
ATOM   3864 HD23 LEU B  14      30.350  11.470 -40.773  0.00  0.00      C2   H
ATOM   3865  N   LYS B  15      28.625   6.803 -37.861  0.00  0.00      C2   N
ATOM   3866  CA  LYS B  15      28.366   6.094 -36.626  0.00  0.00      C2   C
ATOM   3867  C   LYS B  15      29.657   5.714 -35.888  0.00  0.00      C2   C
ATOM   3868  O   LYS B  15      29.732   5.979 -34.682  0.00  0.00      C2   O
ATOM   3869  CB  LYS B  15      27.523   4.830 -36.889  0.00  0.00      C2   C
ATOM   3870  CG  LYS B  15      25.983   5.088 -37.012  0.00  0.00      C2   C
ATOM   3871  CD  LYS B  15      25.190   4.001 -37.779  0.00  0.00      C2   C
ATOM   3872  CE  LYS B  15      25.008   2.691 -36.971  0.00  0.00      C2   C
ATOM   3873  NZ  LYS B  15      24.351   1.625 -37.795  0.00  0.00      C2   N
ATOM   3874  H   LYS B  15      28.200   6.494 -38.724  0.00  0.00      C2   H
ATOM   3875  HA  LYS B  15      27.760   6.740 -35.991  0.00  0.00      C2   H
ATOM   3876  HB3 LYS B  15      27.714   4.083 -36.118  0.00  0.00      C2   H
ATOM   3877  HB2 LYS B  15      27.938   4.414 -37.807  0.00  0.00      C2   H
ATOM   3878  HG3 LYS B  15      25.809   5.982 -37.610  0.00  0.00      C2   H
ATOM   3879  HG2 LYS B  15      25.542   5.168 -36.018  0.00  0.00      C2   H
ATOM   3880  HD3 LYS B  15      25.881   3.841 -38.607  0.00  0.00      C2   H
ATOM   3881  HD2 LYS B  15      24.243   4.389 -38.153  0.00  0.00      C2   H
ATOM   3882  HE3 LYS B  15      24.327   3.114 -36.233  0.00  0.00      C2   H
ATOM   3883  HE2 LYS B  15      25.953   2.236 -36.674  0.00  0.00      C2   H
ATOM   3884  HZ1 LYS B  15      24.177   0.881 -37.135  0.00  0.00      C2   H
ATOM   3885  HZ2 LYS B  15      23.489   1.978 -38.186  0.00  0.00      C2   H
ATOM   3886  HZ3 LYS B  15      24.925   1.236 -38.529  0.00  0.00      C2   H
ATOM   3887  N   ASN B  16      30.616   5.205 -36.696  0.00  0.00      C2   N
ATOM   3888  CA  ASN B  16      31.974   4.881 -36.262  0.00  0.00      C2   C
ATOM   3889  C   ASN B  16      32.717   6.072 -35.683  0.00  0.00      C2   C
ATOM   3890  O   ASN B  16      33.279   5.847 -34.696  0.00  0.00      C2   O
ATOM   3891  CB  ASN B  16      32.788   4.236 -37.368  0.00  0.00      C2   C
ATOM   3892  CG  ASN B  16      32.374   2.781 -37.699  0.00  0.00      C2   C
ATOM   3893  OD1 ASN B  16      31.351   2.263 -37.320  0.00  0.00      C2   O
ATOM   3894  ND2 ASN B  16      33.150   2.046 -38.455  0.00  0.00      C2   N
ATOM   3895  H   ASN B  16      30.444   5.147 -37.689  0.00  0.00      C2   H
ATOM   3896  HA  ASN B  16      31.854   4.144 -35.468  0.00  0.00      C2   H
ATOM   3897  HB3 ASN B  16      33.854   4.270 -37.144  0.00  0.00      C2   H
ATOM   3898  HB2 ASN B  16      32.674   4.793 -38.298  0.00  0.00      C2   H
ATOM   3899 HD22 ASN B  16      32.938   1.085 -38.684  0.00  0.00      C2   H
ATOM   3900 HD21 ASN B  16      34.004   2.446 -38.817  0.00  0.00      C2   H
ATOM   3901  N   GLN B  17      32.573   7.252 -36.270  0.00  0.00      C2   N
ATOM   3902  CA  GLN B  17      33.134   8.491 -35.709  0.00  0.00      C2   C
ATOM   3903  C   GLN B  17      32.494   9.040 -34.422  0.00  0.00      C2   C
ATOM   3904  O   GLN B  17      33.078   9.954 -33.819  0.00  0.00      C2   O
ATOM   3905  CB  GLN B  17      33.014   9.540 -36.845  0.00  0.00      C2   C
ATOM   3906  CG  GLN B  17      33.966   9.371 -38.022  0.00  0.00      C2   C
ATOM   3907  CD  GLN B  17      33.713  10.213 -39.242  0.00  0.00      C2   C
ATOM   3908  OE1 GLN B  17      32.900  11.163 -39.341  0.00  0.00      C2   O
ATOM   3909  NE2 GLN B  17      34.459   9.831 -40.276  0.00  0.00      C2   N
ATOM   3910  H   GLN B  17      32.103   7.397 -37.152  0.00  0.00      C2   H
ATOM   3911  HA  GLN B  17      34.161   8.244 -35.443  0.00  0.00      C2   H
ATOM   3912  HB3 GLN B  17      33.280  10.504 -36.410  0.00  0.00      C2   H
ATOM   3913  HB2 GLN B  17      31.991   9.740 -37.162  0.00  0.00      C2   H
ATOM   3914  HG3 GLN B  17      33.882   8.362 -38.427  0.00  0.00      C2   H
ATOM   3915  HG2 GLN B  17      34.966   9.643 -37.684  0.00  0.00      C2   H
ATOM   3916 HE22 GLN B  17      34.461  10.363 -41.135  0.00  0.00      C2   H
ATOM   3917 HE21 GLN B  17      35.028   8.998 -40.225  0.00  0.00      C2   H
ATOM   3918  N   ILE B  18      31.435   8.445 -33.905  0.00  0.00      C2   N
ATOM   3919  CA  ILE B  18      30.822   8.701 -32.646  0.00  0.00      C2   C
ATOM   3920  C   ILE B  18      31.541   7.758 -31.673  0.00  0.00      C2   C
ATOM   3921  O   ILE B  18      32.229   8.141 -30.709  0.00  0.00      C2   O
ATOM   3922  CB  ILE B  18      29.307   8.470 -32.581  0.00  0.00      C2   C
ATOM   3923  CG1 ILE B  18      28.564   9.463 -33.471  0.00  0.00      C2   C
ATOM   3924  CG2 ILE B  18      28.693   8.665 -31.219  0.00  0.00      C2   C
ATOM   3925  CD1 ILE B  18      27.188   8.933 -33.823  0.00  0.00      C2   C
ATOM   3926  H   ILE B  18      31.087   7.604 -34.344  0.00  0.00      C2   H
ATOM   3927  HA  ILE B  18      31.030   9.725 -32.332  0.00  0.00      C2   H
ATOM   3928  HB  ILE B  18      29.053   7.430 -32.789  0.00  0.00      C2   H
ATOM   3929 HG13 ILE B  18      29.075   9.500 -34.433  0.00  0.00      C2   H
ATOM   3930 HG12 ILE B  18      28.524  10.469 -33.055  0.00  0.00      C2   H
ATOM   3931 HG21 ILE B  18      27.714   8.192 -31.139  0.00  0.00      C2   H
ATOM   3932 HG22 ILE B  18      29.233   8.176 -30.409  0.00  0.00      C2   H
ATOM   3933 HG23 ILE B  18      28.600   9.707 -30.910  0.00  0.00      C2   H
ATOM   3934 HD11 ILE B  18      26.875   7.907 -33.627  0.00  0.00      C2   H
ATOM   3935 HD12 ILE B  18      26.493   9.579 -33.287  0.00  0.00      C2   H
ATOM   3936 HD13 ILE B  18      27.040   9.099 -34.890  0.00  0.00      C2   H
ATOM   3937  N   ARG B  19      31.442   6.459 -32.083  0.00  0.00      C2   N
ATOM   3938  CA  ARG B  19      31.968   5.285 -31.349  0.00  0.00      C2   C
ATOM   3939  C   ARG B  19      33.462   5.434 -31.016  0.00  0.00      C2   C
ATOM   3940  O   ARG B  19      33.888   5.203 -29.901  0.00  0.00      C2   O
ATOM   3941  CB  ARG B  19      31.721   3.973 -32.174  0.00  0.00      C2   C
ATOM   3942  CG  ARG B  19      31.999   2.655 -31.469  0.00  0.00      C2   C
ATOM   3943  CD  ARG B  19      31.994   1.477 -32.466  0.00  0.00      C2   C
ATOM   3944  NE  ARG B  19      33.079   1.494 -33.478  0.00  0.00      C2   N
ATOM   3945  CZ  ARG B  19      33.318   0.666 -34.501  0.00  0.00      C2   C
ATOM   3946  NH1 ARG B  19      32.370  -0.231 -34.932  0.00  0.00      C2   N
ATOM   3947  NH2 ARG B  19      34.390   0.694 -35.184  0.00  0.00      C2   N
ATOM   3948  H   ARG B  19      30.905   6.223 -32.905  0.00  0.00      C2   H
ATOM   3949  HA  ARG B  19      31.431   5.189 -30.406  0.00  0.00      C2   H
ATOM   3950  HB3 ARG B  19      32.246   4.055 -33.126  0.00  0.00      C2   H
ATOM   3951  HB2 ARG B  19      30.644   3.957 -32.339  0.00  0.00      C2   H
ATOM   3952  HG3 ARG B  19      31.282   2.459 -30.672  0.00  0.00      C2   H
ATOM   3953  HG2 ARG B  19      32.940   2.765 -30.930  0.00  0.00      C2   H
ATOM   3954  HD3 ARG B  19      31.039   1.376 -32.981  0.00  0.00      C2   H
ATOM   3955  HD2 ARG B  19      32.076   0.552 -31.894  0.00  0.00      C2   H
ATOM   3956  HE  ARG B  19      33.851   2.120 -33.297  0.00  0.00      C2   H
ATOM   3957 HH12 ARG B  19      32.375  -0.684 -35.835  0.00  0.00      C2   H
ATOM   3958 HH11 ARG B  19      31.434  -0.331 -34.566  0.00  0.00      C2   H
ATOM   3959 HH22 ARG B  19      34.527   0.113 -35.999  0.00  0.00      C2   H
ATOM   3960 HH21 ARG B  19      35.152   1.225 -34.786  0.00  0.00      C2   H
ATOM   3961  N   ASP B  20      34.263   5.748 -32.028  0.00  0.00      C2   N
ATOM   3962  CA  ASP B  20      35.760   5.540 -32.029  0.00  0.00      C2   C
ATOM   3963  C   ASP B  20      36.433   6.689 -31.278  0.00  0.00      C2   C
ATOM   3964  O   ASP B  20      37.406   6.479 -30.527  0.00  0.00      C2   O
ATOM   3965  CB  ASP B  20      36.416   5.133 -33.329  0.00  0.00      C2   C
ATOM   3966  CG  ASP B  20      35.771   3.855 -33.866  0.00  0.00      C2   C
ATOM   3967  OD1 ASP B  20      35.244   2.992 -33.172  0.00  0.00      C2   O
ATOM   3968  OD2 ASP B  20      36.022   3.734 -35.117  0.00  0.00      C2   O
ATOM   3969  H   ASP B  20      33.751   5.717 -32.898  0.00  0.00      C2   H
ATOM   3970  HA  ASP B  20      35.998   4.725 -31.345  0.00  0.00      C2   H
ATOM   3971  HB3 ASP B  20      37.451   4.875 -33.106  0.00  0.00      C2   H
ATOM   3972  HB2 ASP B  20      36.300   5.950 -34.042  0.00  0.00      C2   H
ATOM   3973  N   ALA B  21      35.797   7.870 -31.412  0.00  0.00      C2   N
ATOM   3974  CA  ALA B  21      36.170   9.084 -30.690  0.00  0.00      C2   C
ATOM   3975  C   ALA B  21      35.791   8.948 -29.151  0.00  0.00      C2   C
ATOM   3976  O   ALA B  21      36.634   9.037 -28.329  0.00  0.00      C2   O
ATOM   3977  CB  ALA B  21      35.344  10.273 -31.171  0.00  0.00      C2   C
ATOM   3978  H   ALA B  21      35.158   7.937 -32.190  0.00  0.00      C2   H
ATOM   3979  HA  ALA B  21      37.240   9.287 -30.726  0.00  0.00      C2   H
ATOM   3980  HB1 ALA B  21      35.463  11.149 -30.533  0.00  0.00      C2   H
ATOM   3981  HB2 ALA B  21      35.580  10.575 -32.192  0.00  0.00      C2   H
ATOM   3982  HB3 ALA B  21      34.300   9.959 -31.183  0.00  0.00      C2   H
ATOM   3983  N   ARG B  22      34.633   8.445 -28.947  0.00  0.00      C2   N
ATOM   3984  CA  ARG B  22      34.117   8.234 -27.586  0.00  0.00      C2   C
ATOM   3985  C   ARG B  22      34.842   7.106 -26.883  0.00  0.00      C2   C
ATOM   3986  O   ARG B  22      35.006   7.252 -25.700  0.00  0.00      C2   O
ATOM   3987  CB  ARG B  22      32.596   7.969 -27.681  0.00  0.00      C2   C
ATOM   3988  CG  ARG B  22      31.830   7.883 -26.305  0.00  0.00      C2   C
ATOM   3989  CD  ARG B  22      30.310   7.589 -26.314  0.00  0.00      C2   C
ATOM   3990  NE  ARG B  22      30.184   6.304 -26.908  0.00  0.00      C2   N
ATOM   3991  CZ  ARG B  22      29.240   5.726 -27.628  0.00  0.00      C2   C
ATOM   3992  NH1 ARG B  22      28.085   6.370 -27.815  0.00  0.00      C2   N
ATOM   3993  NH2 ARG B  22      29.373   4.571 -28.197  0.00  0.00      C2   N
ATOM   3994  H   ARG B  22      34.089   8.317 -29.789  0.00  0.00      C2   H
ATOM   3995  HA  ARG B  22      34.237   9.189 -27.075  0.00  0.00      C2   H
ATOM   3996  HB3 ARG B  22      32.524   6.952 -28.064  0.00  0.00      C2   H
ATOM   3997  HB2 ARG B  22      32.131   8.717 -28.323  0.00  0.00      C2   H
ATOM   3998  HG3 ARG B  22      31.958   8.835 -25.790  0.00  0.00      C2   H
ATOM   3999  HG2 ARG B  22      32.336   7.141 -25.688  0.00  0.00      C2   H
ATOM   4000  HD3 ARG B  22      29.726   8.372 -26.799  0.00  0.00      C2   H
ATOM   4001  HD2 ARG B  22      29.960   7.509 -25.285  0.00  0.00      C2   H
ATOM   4002  HE  ARG B  22      30.918   5.672 -26.622  0.00  0.00      C2   H
ATOM   4003 HH12 ARG B  22      27.369   5.976 -28.410  0.00  0.00      C2   H
ATOM   4004 HH11 ARG B  22      28.011   7.342 -27.552  0.00  0.00      C2   H
ATOM   4005 HH22 ARG B  22      28.677   4.284 -28.871  0.00  0.00      C2   H
ATOM   4006 HH21 ARG B  22      30.131   3.954 -27.944  0.00  0.00      C2   H
ATOM   4007  N   LYS B  23      35.152   5.999 -27.639  0.00  0.00      C2   N
ATOM   4008  CA  LYS B  23      35.747   4.806 -27.028  0.00  0.00      C2   C
ATOM   4009  C   LYS B  23      37.274   4.910 -26.779  0.00  0.00      C2   C
ATOM   4010  O   LYS B  23      37.785   4.265 -25.938  0.00  0.00      C2   O
ATOM   4011  CB  LYS B  23      35.387   3.584 -27.921  0.00  0.00      C2   C
ATOM   4012  CG  LYS B  23      35.571   2.186 -27.163  0.00  0.00      C2   C
ATOM   4013  CD  LYS B  23      35.186   0.929 -27.881  0.00  0.00      C2   C
ATOM   4014  CE  LYS B  23      36.245  -0.029 -28.536  0.00  0.00      C2   C
ATOM   4015  NZ  LYS B  23      37.252   0.704 -29.307  0.00  0.00      C2   N
ATOM   4016  H   LYS B  23      34.841   5.908 -28.596  0.00  0.00      C2   H
ATOM   4017  HA  LYS B  23      35.421   4.574 -26.015  0.00  0.00      C2   H
ATOM   4018  HB3 LYS B  23      35.689   3.615 -28.968  0.00  0.00      C2   H
ATOM   4019  HB2 LYS B  23      34.309   3.532 -28.071  0.00  0.00      C2   H
ATOM   4020  HG3 LYS B  23      34.890   2.256 -26.315  0.00  0.00      C2   H
ATOM   4021  HG2 LYS B  23      36.561   2.047 -26.726  0.00  0.00      C2   H
ATOM   4022  HD3 LYS B  23      34.659   1.387 -28.718  0.00  0.00      C2   H
ATOM   4023  HD2 LYS B  23      34.525   0.224 -27.377  0.00  0.00      C2   H
ATOM   4024  HE3 LYS B  23      35.725  -0.796 -29.109  0.00  0.00      C2   H
ATOM   4025  HE2 LYS B  23      36.841  -0.520 -27.766  0.00  0.00      C2   H
ATOM   4026  HZ1 LYS B  23      37.928   1.186 -28.732  0.00  0.00      C2   H
ATOM   4027  HZ2 LYS B  23      37.653   0.071 -29.984  0.00  0.00      C2   H
ATOM   4028  HZ3 LYS B  23      36.739   1.437 -29.776  0.00  0.00      C2   H
ATOM   4029  N   ALA B  24      37.909   5.749 -27.631  0.00  0.00      C2   N
ATOM   4030  CA  ALA B  24      39.307   6.203 -27.362  0.00  0.00      C2   C
ATOM   4031  C   ALA B  24      39.387   7.112 -26.070  0.00  0.00      C2   C
ATOM   4032  O   ALA B  24      40.221   6.821 -25.208  0.00  0.00      C2   O
ATOM   4033  CB  ALA B  24      39.810   6.961 -28.541  0.00  0.00      C2   C
ATOM   4034  H   ALA B  24      37.363   6.383 -28.197  0.00  0.00      C2   H
ATOM   4035  HA  ALA B  24      39.989   5.366 -27.211  0.00  0.00      C2   H
ATOM   4036  HB1 ALA B  24      40.729   7.480 -28.268  0.00  0.00      C2   H
ATOM   4037  HB2 ALA B  24      40.223   6.372 -29.361  0.00  0.00      C2   H
ATOM   4038  HB3 ALA B  24      39.120   7.725 -28.899  0.00  0.00      C2   H
ATOM   4039  N   CYS B  25      38.340   7.939 -25.807  0.00  0.00      C2   N
ATOM   4040  CA  CYS B  25      38.337   8.928 -24.714  0.00  0.00      C2   C
ATOM   4041  C   CYS B  25      38.092   8.309 -23.267  0.00  0.00      C2   C
ATOM   4042  O   CYS B  25      38.309   9.056 -22.287  0.00  0.00      C2   O
ATOM   4043  CB  CYS B  25      37.208   9.900 -24.972  0.00  0.00      C2   C
ATOM   4044  SG  CYS B  25      37.463  11.198 -26.246  0.00  0.00      C2   S
ATOM   4045  H   CYS B  25      37.651   8.113 -26.524  0.00  0.00      C2   H
ATOM   4046  HA  CYS B  25      39.357   9.310 -24.731  0.00  0.00      C2   H
ATOM   4047  HB3 CYS B  25      37.083  10.478 -24.056  0.00  0.00      C2   H
ATOM   4048  HB2 CYS B  25      36.217   9.469 -25.113  0.00  0.00      C2   H
ATOM   4049  HG  CYS B  25      37.338  10.367 -27.284  0.00  0.00      C2   H
ATOM   4050  N   ALA B  26      37.676   7.052 -23.310  0.00  0.00      C2   N
ATOM   4051  CA  ALA B  26      37.400   6.227 -22.149  0.00  0.00      C2   C
ATOM   4052  C   ALA B  26      38.777   5.797 -21.535  0.00  0.00      C2   C
ATOM   4053  O   ALA B  26      38.710   5.291 -20.401  0.00  0.00      C2   O
ATOM   4054  CB  ALA B  26      36.626   4.977 -22.599  0.00  0.00      C2   C
ATOM   4055  H   ALA B  26      37.557   6.736 -24.261  0.00  0.00      C2   H
ATOM   4056  HA  ALA B  26      36.793   6.825 -21.468  0.00  0.00      C2   H
ATOM   4057  HB1 ALA B  26      35.744   5.243 -23.183  0.00  0.00      C2   H
ATOM   4058  HB2 ALA B  26      37.276   4.263 -23.104  0.00  0.00      C2   H
ATOM   4059  HB3 ALA B  26      36.272   4.480 -21.695  0.00  0.00      C2   H
ATOM   4060  N   ASP B  27      39.907   5.898 -22.174  0.00  0.00      C2   N
ATOM   4061  CA  ASP B  27      41.269   5.667 -21.763  0.00  0.00      C2   C
ATOM   4062  C   ASP B  27      41.788   6.784 -20.811  0.00  0.00      C2   C
ATOM   4063  O   ASP B  27      42.681   7.568 -21.215  0.00  0.00      C2   O
ATOM   4064  CB  ASP B  27      42.320   5.306 -22.830  0.00  0.00      C2   C
ATOM   4065  CG  ASP B  27      42.000   4.088 -23.598  0.00  0.00      C2   C
ATOM   4066  OD1 ASP B  27      42.633   3.887 -24.640  0.00  0.00      C2   O
ATOM   4067  OD2 ASP B  27      41.126   3.231 -23.243  0.00  0.00      C2   O
ATOM   4068  H   ASP B  27      39.848   6.286 -23.105  0.00  0.00      C2   H
ATOM   4069  HA  ASP B  27      41.162   4.804 -21.105  0.00  0.00      C2   H
ATOM   4070  HB3 ASP B  27      43.302   5.304 -22.357  0.00  0.00      C2   H
ATOM   4071  HB2 ASP B  27      42.377   6.164 -23.500  0.00  0.00      C2   H
ATOM   4072  N   ALA B  28      41.246   6.821 -19.593  0.00  0.00      C2   N
ATOM   4073  CA  ALA B  28      41.840   7.515 -18.412  0.00  0.00      C2   C
ATOM   4074  C   ALA B  28      41.317   6.966 -17.096  0.00  0.00      C2   C
ATOM   4075  O   ALA B  28      40.174   6.533 -17.030  0.00  0.00      C2   O
ATOM   4076  CB  ALA B  28      41.592   9.072 -18.597  0.00  0.00      C2   C
ATOM   4077  H   ALA B  28      40.628   6.058 -19.359  0.00  0.00      C2   H
ATOM   4078  HA  ALA B  28      42.917   7.349 -18.429  0.00  0.00      C2   H
ATOM   4079  HB1 ALA B  28      40.509   9.192 -18.600  0.00  0.00      C2   H
ATOM   4080  HB2 ALA B  28      41.991   9.789 -17.879  0.00  0.00      C2   H
ATOM   4081  HB3 ALA B  28      41.714   9.488 -19.597  0.00  0.00      C2   H
ATOM   4082  N   THR B  29      42.225   6.927 -16.097  0.00  0.00      C2   N
ATOM   4083  CA  THR B  29      41.914   6.540 -14.714  0.00  0.00      C2   C
ATOM   4084  C   THR B  29      40.772   7.406 -14.011  0.00  0.00      C2   C
ATOM   4085  O   THR B  29      40.624   8.568 -14.368  0.00  0.00      C2   O
ATOM   4086  CB  THR B  29      43.263   6.718 -13.909  0.00  0.00      C2   C
ATOM   4087  OG1 THR B  29      43.746   8.075 -13.804  0.00  0.00      C2   O
ATOM   4088  CG2 THR B  29      44.393   5.812 -14.414  0.00  0.00      C2   C
ATOM   4089  H   THR B  29      43.167   7.276 -16.204  0.00  0.00      C2   H
ATOM   4090  HA  THR B  29      41.529   5.520 -14.724  0.00  0.00      C2   H
ATOM   4091  HB  THR B  29      42.921   6.419 -12.919  0.00  0.00      C2   H
ATOM   4092  HG1 THR B  29      42.961   8.588 -13.601  0.00  0.00      C2   H
ATOM   4093 HG21 THR B  29      44.927   6.086 -15.324  0.00  0.00      C2   H
ATOM   4094 HG22 THR B  29      45.190   5.987 -13.692  0.00  0.00      C2   H
ATOM   4095 HG23 THR B  29      44.042   4.789 -14.543  0.00  0.00      C2   H
ATOM   4096  N   LEU B  30      40.031   6.778 -12.993  0.00  0.00      C2   N
ATOM   4097  CA  LEU B  30      38.962   7.451 -12.223  0.00  0.00      C2   C
ATOM   4098  C   LEU B  30      39.117   7.196 -10.713  0.00  0.00      C2   C
ATOM   4099  O   LEU B  30      38.430   7.892  -9.978  0.00  0.00      C2   O
ATOM   4100  CB  LEU B  30      37.534   7.186 -12.676  0.00  0.00      C2   C
ATOM   4101  CG  LEU B  30      37.206   7.672 -14.076  0.00  0.00      C2   C
ATOM   4102  CD1 LEU B  30      35.878   7.108 -14.572  0.00  0.00      C2   C
ATOM   4103  CD2 LEU B  30      37.486   9.160 -14.240  0.00  0.00      C2   C
ATOM   4104  H   LEU B  30      40.256   5.825 -12.745  0.00  0.00      C2   H
ATOM   4105  HA  LEU B  30      39.147   8.510 -12.400  0.00  0.00      C2   H
ATOM   4106  HB3 LEU B  30      36.778   7.562 -11.986  0.00  0.00      C2   H
ATOM   4107  HB2 LEU B  30      37.329   6.119 -12.593  0.00  0.00      C2   H
ATOM   4108  HG  LEU B  30      37.918   7.277 -14.800  0.00  0.00      C2   H
ATOM   4109 HD11 LEU B  30      35.100   6.821 -13.865  0.00  0.00      C2   H
ATOM   4110 HD12 LEU B  30      35.503   7.747 -15.372  0.00  0.00      C2   H
ATOM   4111 HD13 LEU B  30      36.123   6.179 -15.086  0.00  0.00      C2   H
ATOM   4112 HD21 LEU B  30      36.625   9.744 -14.566  0.00  0.00      C2   H
ATOM   4113 HD22 LEU B  30      37.728   9.828 -13.413  0.00  0.00      C2   H
ATOM   4114 HD23 LEU B  30      38.401   9.368 -14.794  0.00  0.00      C2   H
ATOM   4115  N   SER B  31      40.132   6.360 -10.257  0.00  0.00      C2   N
ATOM   4116  CA  SER B  31      40.509   6.077  -8.904  0.00  0.00      C2   C
ATOM   4117  C   SER B  31      40.913   7.271  -8.131  0.00  0.00      C2   C
ATOM   4118  O   SER B  31      40.621   7.441  -6.927  0.00  0.00      C2   O
ATOM   4119  CB  SER B  31      41.452   4.897  -8.883  0.00  0.00      C2   C
ATOM   4120  OG  SER B  31      42.690   5.120  -9.531  0.00  0.00      C2   O
ATOM   4121  H   SER B  31      40.659   5.904 -10.988  0.00  0.00      C2   H
ATOM   4122  HA  SER B  31      39.616   5.754  -8.369  0.00  0.00      C2   H
ATOM   4123  HB3 SER B  31      41.154   3.948  -9.329  0.00  0.00      C2   H
ATOM   4124  HB2 SER B  31      41.764   4.697  -7.858  0.00  0.00      C2   H
ATOM   4125  HG  SER B  31      43.312   5.510  -8.912  0.00  0.00      C2   H
ATOM   4126  N   GLN B  32      41.493   8.315  -8.748  0.00  0.00      C2   N
ATOM   4127  CA  GLN B  32      41.880   9.537  -8.136  0.00  0.00      C2   C
ATOM   4128  C   GLN B  32      40.681  10.428  -7.796  0.00  0.00      C2   C
ATOM   4129  O   GLN B  32      40.833  11.413  -7.094  0.00  0.00      C2   O
ATOM   4130  CB  GLN B  32      42.939  10.207  -9.074  0.00  0.00      C2   C
ATOM   4131  CG  GLN B  32      42.448  10.849 -10.413  0.00  0.00      C2   C
ATOM   4132  CD  GLN B  32      41.972   9.900 -11.448  0.00  0.00      C2   C
ATOM   4133  OE1 GLN B  32      42.207   8.713 -11.471  0.00  0.00      C2   O
ATOM   4134  NE2 GLN B  32      41.331  10.418 -12.511  0.00  0.00      C2   N
ATOM   4135  H   GLN B  32      41.637   8.232  -9.745  0.00  0.00      C2   H
ATOM   4136  HA  GLN B  32      42.385   9.435  -7.176  0.00  0.00      C2   H
ATOM   4137  HB3 GLN B  32      43.759   9.507  -9.237  0.00  0.00      C2   H
ATOM   4138  HB2 GLN B  32      43.489  11.046  -8.648  0.00  0.00      C2   H
ATOM   4139  HG3 GLN B  32      43.182  11.463 -10.935  0.00  0.00      C2   H
ATOM   4140  HG2 GLN B  32      41.699  11.619 -10.230  0.00  0.00      C2   H
ATOM   4141 HE22 GLN B  32      40.925   9.879 -13.263  0.00  0.00      C2   H
ATOM   4142 HE21 GLN B  32      41.197  11.416 -12.437  0.00  0.00      C2   H
ATOM   4143  N   ILE B  33      39.463  10.053  -8.166  0.00  0.00      C2   N
ATOM   4144  CA  ILE B  33      38.274  10.647  -7.646  0.00  0.00      C2   C
ATOM   4145  C   ILE B  33      37.800   9.626  -6.541  0.00  0.00      C2   C
ATOM   4146  O   ILE B  33      37.907   9.910  -5.379  0.00  0.00      C2   O
ATOM   4147  CB  ILE B  33      37.150  11.006  -8.747  0.00  0.00      C2   C
ATOM   4148  CG1 ILE B  33      37.621  11.630 -10.143  0.00  0.00      C2   C
ATOM   4149  CG2 ILE B  33      35.883  11.626  -8.251  0.00  0.00      C2   C
ATOM   4150  CD1 ILE B  33      37.699  13.206 -10.122  0.00  0.00      C2   C
ATOM   4151  H   ILE B  33      39.210   9.256  -8.732  0.00  0.00      C2   H
ATOM   4152  HA  ILE B  33      38.415  11.547  -7.047  0.00  0.00      C2   H
ATOM   4153  HB  ILE B  33      36.766  10.011  -8.971  0.00  0.00      C2   H
ATOM   4154 HG13 ILE B  33      36.874  11.323 -10.875  0.00  0.00      C2   H
ATOM   4155 HG12 ILE B  33      38.608  11.221 -10.357  0.00  0.00      C2   H
ATOM   4156 HG21 ILE B  33      35.209  12.129  -8.944  0.00  0.00      C2   H
ATOM   4157 HG22 ILE B  33      35.364  10.843  -7.697  0.00  0.00      C2   H
ATOM   4158 HG23 ILE B  33      36.070  12.396  -7.502  0.00  0.00      C2   H
ATOM   4159 HD11 ILE B  33      37.202  13.538  -9.210  0.00  0.00      C2   H
ATOM   4160 HD12 ILE B  33      38.717  13.575  -9.998  0.00  0.00      C2   H
ATOM   4161 HD13 ILE B  33      37.318  13.603 -11.063  0.00  0.00      C2   H
ATOM   4162  N   THR B  34      37.199   8.497  -7.015  0.00  0.00      C2   N
ATOM   4163  CA  THR B  34      36.350   7.615  -6.262  0.00  0.00      C2   C
ATOM   4164  C   THR B  34      36.978   7.043  -5.006  0.00  0.00      C2   C
ATOM   4165  O   THR B  34      36.222   6.855  -3.996  0.00  0.00      C2   O
ATOM   4166  CB  THR B  34      35.855   6.481  -7.219  0.00  0.00      C2   C
ATOM   4167  OG1 THR B  34      36.920   5.793  -7.700  0.00  0.00      C2   O
ATOM   4168  CG2 THR B  34      35.074   6.999  -8.471  0.00  0.00      C2   C
ATOM   4169  H   THR B  34      37.207   8.245  -7.993  0.00  0.00      C2   H
ATOM   4170  HA  THR B  34      35.596   8.311  -5.895  0.00  0.00      C2   H
ATOM   4171  HB  THR B  34      35.200   5.791  -6.688  0.00  0.00      C2   H
ATOM   4172  HG1 THR B  34      37.109   5.083  -7.082  0.00  0.00      C2   H
ATOM   4173 HG21 THR B  34      34.033   7.156  -8.189  0.00  0.00      C2   H
ATOM   4174 HG22 THR B  34      35.499   7.910  -8.894  0.00  0.00      C2   H
ATOM   4175 HG23 THR B  34      35.170   6.227  -9.235  0.00  0.00      C2   H
ATOM   4176  N   ASN B  35      38.280   6.869  -5.022  0.00  0.00      C2   N
ATOM   4177  CA  ASN B  35      39.056   6.334  -3.871  0.00  0.00      C2   C
ATOM   4178  C   ASN B  35      39.367   7.436  -2.882  0.00  0.00      C2   C
ATOM   4179  O   ASN B  35      39.385   7.170  -1.638  0.00  0.00      C2   O
ATOM   4180  CB  ASN B  35      40.392   5.531  -4.236  0.00  0.00      C2   C
ATOM   4181  CG  ASN B  35      40.118   4.067  -4.576  0.00  0.00      C2   C
ATOM   4182  OD1 ASN B  35      39.011   3.510  -4.471  0.00  0.00      C2   O
ATOM   4183  ND2 ASN B  35      41.117   3.390  -5.074  0.00  0.00      C2   N
ATOM   4184  H   ASN B  35      38.840   7.132  -5.821  0.00  0.00      C2   H
ATOM   4185  HA  ASN B  35      38.369   5.597  -3.456  0.00  0.00      C2   H
ATOM   4186  HB3 ASN B  35      40.971   5.580  -3.314  0.00  0.00      C2   H
ATOM   4187  HB2 ASN B  35      40.983   6.048  -4.992  0.00  0.00      C2   H
ATOM   4188 HD22 ASN B  35      40.856   2.498  -5.469  0.00  0.00      C2   H
ATOM   4189 HD21 ASN B  35      42.086   3.673  -5.037  0.00  0.00      C2   H
ATOM   4190  N   ASN B  36      39.737   8.602  -3.451  0.00  0.00      C2   N
ATOM   4191  CA  ASN B  36      40.367   9.668  -2.715  0.00  0.00      C2   C
ATOM   4192  C   ASN B  36      39.348  10.569  -2.005  0.00  0.00      C2   C
ATOM   4193  O   ASN B  36      39.743  11.104  -0.921  0.00  0.00      C2   O
ATOM   4194  CB  ASN B  36      41.207  10.483  -3.708  0.00  0.00      C2   C
ATOM   4195  CG  ASN B  36      42.542   9.747  -4.032  0.00  0.00      C2   C
ATOM   4196  OD1 ASN B  36      42.813   8.578  -3.760  0.00  0.00      C2   O
ATOM   4197  ND2 ASN B  36      43.506  10.556  -4.456  0.00  0.00      C2   N
ATOM   4198  H   ASN B  36      39.722   8.591  -4.461  0.00  0.00      C2   H
ATOM   4199  HA  ASN B  36      41.029   9.223  -1.972  0.00  0.00      C2   H
ATOM   4200  HB3 ASN B  36      41.402  11.400  -3.153  0.00  0.00      C2   H
ATOM   4201  HB2 ASN B  36      40.606  10.749  -4.578  0.00  0.00      C2   H
ATOM   4202 HD22 ASN B  36      44.400  10.251  -4.814  0.00  0.00      C2   H
ATOM   4203 HD21 ASN B  36      43.340  11.542  -4.313  0.00  0.00      C2   H
ATOM   4204  N   ILE B  37      38.169  10.672  -2.505  0.00  0.00      C2   N
ATOM   4205  CA  ILE B  37      37.300  11.742  -2.049  0.00  0.00      C2   C
ATOM   4206  C   ILE B  37      36.776  11.476  -0.653  0.00  0.00      C2   C
ATOM   4207  O   ILE B  37      36.376  10.215  -0.579  0.00  0.00      C2   O
ATOM   4208  CB  ILE B  37      36.183  12.029  -3.031  0.00  0.00      C2   C
ATOM   4209  CG1 ILE B  37      36.561  12.907  -4.221  0.00  0.00      C2   C
ATOM   4210  CG2 ILE B  37      34.751  12.546  -2.571  0.00  0.00      C2   C
ATOM   4211  CD1 ILE B  37      36.588  14.460  -4.047  0.00  0.00      C2   C
ATOM   4212  H   ILE B  37      38.008  10.180  -3.373  0.00  0.00      C2   H
ATOM   4213  HA  ILE B  37      37.912  12.640  -1.964  0.00  0.00      C2   H
ATOM   4214  HB  ILE B  37      36.060  11.052  -3.498  0.00  0.00      C2   H
ATOM   4215 HG13 ILE B  37      35.911  12.754  -5.082  0.00  0.00      C2   H
ATOM   4216 HG12 ILE B  37      37.445  12.447  -4.663  0.00  0.00      C2   H
ATOM   4217 HG21 ILE B  37      34.793  13.517  -2.077  0.00  0.00      C2   H
ATOM   4218 HG22 ILE B  37      34.056  12.562  -3.411  0.00  0.00      C2   H
ATOM   4219 HG23 ILE B  37      34.364  11.859  -1.818  0.00  0.00      C2   H
ATOM   4220 HD11 ILE B  37      36.995  14.944  -4.935  0.00  0.00      C2   H
ATOM   4221 HD12 ILE B  37      35.573  14.855  -4.091  0.00  0.00      C2   H
ATOM   4222 HD13 ILE B  37      37.338  14.749  -3.311  0.00  0.00      C2   H
ATOM   4223  N   ASP B  38      36.765  12.374   0.303  0.00  0.00      C2   N
ATOM   4224  CA  ASP B  38      36.208  12.112   1.605  0.00  0.00      C2   C
ATOM   4225  C   ASP B  38      34.699  11.876   1.452  0.00  0.00      C2   C
ATOM   4226  O   ASP B  38      34.038  12.649   0.698  0.00  0.00      C2   O
ATOM   4227  CB  ASP B  38      36.373  13.211   2.664  0.00  0.00      C2   C
ATOM   4228  CG  ASP B  38      37.785  13.836   2.822  0.00  0.00      C2   C
ATOM   4229  OD1 ASP B  38      37.868  14.890   3.565  0.00  0.00      C2   O
ATOM   4230  OD2 ASP B  38      38.706  13.271   2.163  0.00  0.00      C2   O
ATOM   4231  H   ASP B  38      36.930  13.353   0.121  0.00  0.00      C2   H
ATOM   4232  HA  ASP B  38      36.701  11.240   2.036  0.00  0.00      C2   H
ATOM   4233  HB3 ASP B  38      36.038  12.666   3.546  0.00  0.00      C2   H
ATOM   4234  HB2 ASP B  38      35.683  14.014   2.404  0.00  0.00      C2   H
ATOM   4235  N   PRO B  39      34.193  10.677   1.934  0.00  0.00      C2   N
ATOM   4236  CA  PRO B  39      32.765  10.345   1.926  0.00  0.00      C2   C
ATOM   4237  C   PRO B  39      32.051  11.251   2.923  0.00  0.00      C2   C
ATOM   4238  O   PRO B  39      32.620  11.763   3.906  0.00  0.00      C2   O
ATOM   4239  CB  PRO B  39      32.658   8.905   2.343  0.00  0.00      C2   C
ATOM   4240  CG  PRO B  39      34.045   8.471   2.910  0.00  0.00      C2   C
ATOM   4241  CD  PRO B  39      34.960   9.657   2.658  0.00  0.00      C2   C
ATOM   4242  HA  PRO B  39      32.378  10.381   0.907  0.00  0.00      C2   H
ATOM   4243  HB3 PRO B  39      32.498   8.488   1.349  0.00  0.00      C2   H
ATOM   4244  HB2 PRO B  39      31.824   8.589   2.970  0.00  0.00      C2   H
ATOM   4245  HG3 PRO B  39      34.464   7.590   2.425  0.00  0.00      C2   H
ATOM   4246  HG2 PRO B  39      33.965   8.311   3.986  0.00  0.00      C2   H
ATOM   4247  HD2 PRO B  39      35.269  10.191   3.556  0.00  0.00      C2   H
ATOM   4248  HD3 PRO B  39      35.816   9.165   2.197  0.00  0.00      C2   H
ATOM   4249  N   VAL B  40      30.715  11.463   2.794  0.00  0.00      C2   N
ATOM   4250  CA  VAL B  40      29.916  12.366   3.602  0.00  0.00      C2   C
ATOM   4251  C   VAL B  40      29.642  11.970   5.131  0.00  0.00      C2   C
ATOM   4252  O   VAL B  40      29.387  12.868   5.966  0.00  0.00      C2   O
ATOM   4253  CB  VAL B  40      28.685  12.827   2.826  0.00  0.00      C2   C
ATOM   4254  CG1 VAL B  40      28.886  13.425   1.422  0.00  0.00      C2   C
ATOM   4255  CG2 VAL B  40      27.488  11.883   2.807  0.00  0.00      C2   C
ATOM   4256  H   VAL B  40      30.206  11.013   2.047  0.00  0.00      C2   H
ATOM   4257  HA  VAL B  40      30.617  13.198   3.674  0.00  0.00      C2   H
ATOM   4258  HB  VAL B  40      28.210  13.653   3.355  0.00  0.00      C2   H
ATOM   4259 HG11 VAL B  40      28.161  14.098   0.965  0.00  0.00      C2   H
ATOM   4260 HG12 VAL B  40      29.813  13.990   1.520  0.00  0.00      C2   H
ATOM   4261 HG13 VAL B  40      29.096  12.777   0.572  0.00  0.00      C2   H
ATOM   4262 HG21 VAL B  40      27.246  11.595   3.830  0.00  0.00      C2   H
ATOM   4263 HG22 VAL B  40      26.601  12.281   2.315  0.00  0.00      C2   H
ATOM   4264 HG23 VAL B  40      27.740  10.984   2.245  0.00  0.00      C2   H
ATOM   4265  N   GLY B  41      29.809  10.689   5.406  0.00  0.00      C2   N
ATOM   4266  CA  GLY B  41      29.345   9.966   6.615  0.00  0.00      C2   C
ATOM   4267  C   GLY B  41      27.799  10.071   6.792  0.00  0.00      C2   C
ATOM   4268  O   GLY B  41      27.105  10.119   5.824  0.00  0.00      C2   O
ATOM   4269  H   GLY B  41      30.172  10.133   4.645  0.00  0.00      C2   H
ATOM   4270  HA3 GLY B  41      29.913  10.351   7.462  0.00  0.00      C2   H
ATOM   4271  HA2 GLY B  41      29.670   8.926   6.584  0.00  0.00      C2   H
ATOM   4272  N   ARG B  42      27.370  10.210   8.061  0.00  0.00      C2   N
ATOM   4273  CA  ARG B  42      26.014  10.567   8.505  0.00  0.00      C2   C
ATOM   4274  C   ARG B  42      25.456  11.827   7.824  0.00  0.00      C2   C
ATOM   4275  O   ARG B  42      25.941  12.930   8.028  0.00  0.00      C2   O
ATOM   4276  CB  ARG B  42      26.052  10.893  10.068  0.00  0.00      C2   C
ATOM   4277  CG  ARG B  42      26.375   9.577  10.721  0.00  0.00      C2   C
ATOM   4278  CD  ARG B  42      26.452   9.572  12.256  0.00  0.00      C2   C
ATOM   4279  NE  ARG B  42      27.765  10.005  12.801  0.00  0.00      C2   N
ATOM   4280  CZ  ARG B  42      28.783   9.227  12.975  0.00  0.00      C2   C
ATOM   4281  NH1 ARG B  42      28.735   7.881  12.612  0.00  0.00      C2   N
ATOM   4282  NH2 ARG B  42      29.857   9.716  13.563  0.00  0.00      C2   N
ATOM   4283  H   ARG B  42      28.040   9.980   8.781  0.00  0.00      C2   H
ATOM   4284  HA  ARG B  42      25.267   9.818   8.242  0.00  0.00      C2   H
ATOM   4285  HB3 ARG B  42      25.064  11.182  10.425  0.00  0.00      C2   H
ATOM   4286  HB2 ARG B  42      26.681  11.739  10.344  0.00  0.00      C2   H
ATOM   4287  HG3 ARG B  42      27.306   9.207  10.290  0.00  0.00      C2   H
ATOM   4288  HG2 ARG B  42      25.607   8.828  10.529  0.00  0.00      C2   H
ATOM   4289  HD3 ARG B  42      26.148   8.601  12.648  0.00  0.00      C2   H
ATOM   4290  HD2 ARG B  42      25.726  10.280  12.656  0.00  0.00      C2   H
ATOM   4291  HE  ARG B  42      27.846  10.975  13.070  0.00  0.00      C2   H
ATOM   4292 HH12 ARG B  42      29.518   7.262  12.771  0.00  0.00      C2   H
ATOM   4293 HH11 ARG B  42      27.879   7.508  12.229  0.00  0.00      C2   H
ATOM   4294 HH22 ARG B  42      30.668   9.198  13.872  0.00  0.00      C2   H
ATOM   4295 HH21 ARG B  42      29.853  10.645  13.959  0.00  0.00      C2   H
ATOM   4296  N   ILE B  43      24.253  11.662   7.194  0.00  0.00      C2   N
ATOM   4297  CA  ILE B  43      23.543  12.763   6.502  0.00  0.00      C2   C
ATOM   4298  C   ILE B  43      22.718  13.570   7.490  0.00  0.00      C2   C
ATOM   4299  O   ILE B  43      22.440  12.994   8.574  0.00  0.00      C2   O
ATOM   4300  CB  ILE B  43      22.580  12.261   5.374  0.00  0.00      C2   C
ATOM   4301  CG1 ILE B  43      21.745  11.063   5.818  0.00  0.00      C2   C
ATOM   4302  CG2 ILE B  43      23.356  12.177   4.028  0.00  0.00      C2   C
ATOM   4303  CD1 ILE B  43      20.636  10.633   4.789  0.00  0.00      C2   C
ATOM   4304  H   ILE B  43      23.715  10.809   7.258  0.00  0.00      C2   H
ATOM   4305  HA  ILE B  43      24.272  13.420   6.028  0.00  0.00      C2   H
ATOM   4306  HB  ILE B  43      21.908  13.089   5.150  0.00  0.00      C2   H
ATOM   4307 HG13 ILE B  43      21.283  11.086   6.804  0.00  0.00      C2   H
ATOM   4308 HG12 ILE B  43      22.420  10.207   5.846  0.00  0.00      C2   H
ATOM   4309 HG21 ILE B  43      24.214  11.517   4.159  0.00  0.00      C2   H
ATOM   4310 HG22 ILE B  43      22.745  11.821   3.199  0.00  0.00      C2   H
ATOM   4311 HG23 ILE B  43      23.745  13.163   3.775  0.00  0.00      C2   H
ATOM   4312 HD11 ILE B  43      19.673  11.068   5.057  0.00  0.00      C2   H
ATOM   4313 HD12 ILE B  43      20.812  10.986   3.773  0.00  0.00      C2   H
ATOM   4314 HD13 ILE B  43      20.538   9.550   4.719  0.00  0.00      C2   H
ATOM   4315  N   GLN B  44      22.480  14.824   7.186  0.00  0.00      C2   N
ATOM   4316  CA  GLN B  44      21.914  15.810   8.160  0.00  0.00      C2   C
ATOM   4317  C   GLN B  44      20.372  15.951   7.992  0.00  0.00      C2   C
ATOM   4318  O   GLN B  44      19.718  16.520   8.894  0.00  0.00      C2   O
ATOM   4319  CB  GLN B  44      22.747  17.111   8.001  0.00  0.00      C2   C
ATOM   4320  CG  GLN B  44      24.301  16.949   8.268  0.00  0.00      C2   C
ATOM   4321  CD  GLN B  44      24.492  16.298   9.684  0.00  0.00      C2   C
ATOM   4322  OE1 GLN B  44      24.000  16.735  10.688  0.00  0.00      C2   O
ATOM   4323  NE2 GLN B  44      25.141  15.152   9.741  0.00  0.00      C2   N
ATOM   4324  H   GLN B  44      22.753  15.084   6.248  0.00  0.00      C2   H
ATOM   4325  HA  GLN B  44      22.035  15.430   9.175  0.00  0.00      C2   H
ATOM   4326  HB3 GLN B  44      22.291  17.779   8.732  0.00  0.00      C2   H
ATOM   4327  HB2 GLN B  44      22.518  17.524   7.019  0.00  0.00      C2   H
ATOM   4328  HG3 GLN B  44      24.809  17.913   8.248  0.00  0.00      C2   H
ATOM   4329  HG2 GLN B  44      24.752  16.375   7.459  0.00  0.00      C2   H
ATOM   4330 HE22 GLN B  44      25.305  14.749  10.653  0.00  0.00      C2   H
ATOM   4331 HE21 GLN B  44      25.583  14.781   8.912  0.00  0.00      C2   H
ATOM   4332  N   MET B  45      19.882  15.498   6.832  0.00  0.00      C2   N
ATOM   4333  CA  MET B  45      18.463  15.410   6.466  0.00  0.00      C2   C
ATOM   4334  C   MET B  45      17.541  14.647   7.431  0.00  0.00      C2   C
ATOM   4335  O   MET B  45      17.532  13.440   7.516  0.00  0.00      C2   O
ATOM   4336  CB  MET B  45      18.246  14.661   5.099  0.00  0.00      C2   C
ATOM   4337  CG  MET B  45      18.698  15.522   3.851  0.00  0.00      C2   C
ATOM   4338  SD  MET B  45      18.677  14.573   2.276  0.00  0.00      C2   S
ATOM   4339  CE  MET B  45      20.372  14.272   1.992  0.00  0.00      C2   C
ATOM   4340  H   MET B  45      20.589  15.042   6.274  0.00  0.00      C2   H
ATOM   4341  HA  MET B  45      18.052  16.408   6.312  0.00  0.00      C2   H
ATOM   4342  HB3 MET B  45      17.185  14.417   5.053  0.00  0.00      C2   H
ATOM   4343  HB2 MET B  45      18.658  13.653   5.128  0.00  0.00      C2   H
ATOM   4344  HG3 MET B  45      19.653  16.024   4.009  0.00  0.00      C2   H
ATOM   4345  HG2 MET B  45      18.099  16.418   3.691  0.00  0.00      C2   H
ATOM   4346  HE1 MET B  45      20.397  13.865   0.981  0.00  0.00      C2   H
ATOM   4347  HE2 MET B  45      20.991  15.167   2.064  0.00  0.00      C2   H
ATOM   4348  HE3 MET B  45      20.779  13.594   2.742  0.00  0.00      C2   H
ATOM   4349  N   ARG B  46      16.847  15.469   8.178  0.00  0.00      C2   N
ATOM   4350  CA  ARG B  46      15.823  15.153   9.135  0.00  0.00      C2   C
ATOM   4351  C   ARG B  46      14.438  15.460   8.548  0.00  0.00      C2   C
ATOM   4352  O   ARG B  46      14.374  16.248   7.579  0.00  0.00      C2   O
ATOM   4353  CB  ARG B  46      16.192  15.754  10.532  0.00  0.00      C2   C
ATOM   4354  CG  ARG B  46      15.132  15.770  11.606  0.00  0.00      C2   C
ATOM   4355  CD  ARG B  46      15.618  15.653  13.004  0.00  0.00      C2   C
ATOM   4356  NE  ARG B  46      16.532  16.742  13.363  0.00  0.00      C2   N
ATOM   4357  CZ  ARG B  46      16.146  17.757  14.150  0.00  0.00      C2   C
ATOM   4358  NH1 ARG B  46      14.983  17.855  14.720  0.00  0.00      C2   N
ATOM   4359  NH2 ARG B  46      17.039  18.703  14.458  0.00  0.00      C2   N
ATOM   4360  H   ARG B  46      16.900  16.470   8.059  0.00  0.00      C2   H
ATOM   4361  HA  ARG B  46      15.814  14.077   9.308  0.00  0.00      C2   H
ATOM   4362  HB3 ARG B  46      16.620  16.736  10.330  0.00  0.00      C2   H
ATOM   4363  HB2 ARG B  46      17.067  15.222  10.906  0.00  0.00      C2   H
ATOM   4364  HG3 ARG B  46      14.566  14.860  11.410  0.00  0.00      C2   H
ATOM   4365  HG2 ARG B  46      14.334  16.505  11.499  0.00  0.00      C2   H
ATOM   4366  HD3 ARG B  46      16.206  14.738  13.076  0.00  0.00      C2   H
ATOM   4367  HD2 ARG B  46      14.806  15.379  13.678  0.00  0.00      C2   H
ATOM   4368  HE  ARG B  46      17.458  16.727  12.960  0.00  0.00      C2   H
ATOM   4369 HH12 ARG B  46      14.667  18.788  14.942  0.00  0.00      C2   H
ATOM   4370 HH11 ARG B  46      14.217  17.254  14.453  0.00  0.00      C2   H
ATOM   4371 HH22 ARG B  46      16.850  19.626  14.823  0.00  0.00      C2   H
ATOM   4372 HH21 ARG B  46      18.018  18.665  14.211  0.00  0.00      C2   H
ATOM   4373  N   THR B  47      13.431  14.711   8.964  0.00  0.00      C2   N
ATOM   4374  CA  THR B  47      11.962  14.989   8.632  0.00  0.00      C2   C
ATOM   4375  C   THR B  47      11.559  16.321   9.335  0.00  0.00      C2   C
ATOM   4376  O   THR B  47      11.752  16.444  10.521  0.00  0.00      C2   O
ATOM   4377  CB  THR B  47      10.971  13.867   9.219  0.00  0.00      C2   C
ATOM   4378  OG1 THR B  47      11.502  12.614   8.953  0.00  0.00      C2   O
ATOM   4379  CG2 THR B  47       9.528  13.901   8.677  0.00  0.00      C2   C
ATOM   4380  H   THR B  47      13.534  13.912   9.573  0.00  0.00      C2   H
ATOM   4381  HA  THR B  47      11.916  15.034   7.544  0.00  0.00      C2   H
ATOM   4382  HB  THR B  47      11.016  14.050  10.292  0.00  0.00      C2   H
ATOM   4383  HG1 THR B  47      12.220  12.483   9.575  0.00  0.00      C2   H
ATOM   4384 HG21 THR B  47       9.063  14.877   8.820  0.00  0.00      C2   H
ATOM   4385 HG22 THR B  47       9.561  13.833   7.590  0.00  0.00      C2   H
ATOM   4386 HG23 THR B  47       8.860  13.106   9.010  0.00  0.00      C2   H
ATOM   4387  N   ARG B  48      11.004  17.286   8.594  0.00  0.00      C2   N
ATOM   4388  CA  ARG B  48      10.493  18.555   9.179  0.00  0.00      C2   C
ATOM   4389  C   ARG B  48       8.955  18.668   9.020  0.00  0.00      C2   C
ATOM   4390  O   ARG B  48       8.306  19.476   9.619  0.00  0.00      C2   O
ATOM   4391  CB  ARG B  48      11.129  19.750   8.451  0.00  0.00      C2   C
ATOM   4392  CG  ARG B  48      12.591  19.930   8.911  0.00  0.00      C2   C
ATOM   4393  CD  ARG B  48      12.641  20.152  10.389  0.00  0.00      C2   C
ATOM   4394  NE  ARG B  48      14.035  20.443  10.842  0.00  0.00      C2   N
ATOM   4395  CZ  ARG B  48      14.367  20.671  12.158  0.00  0.00      C2   C
ATOM   4396  NH1 ARG B  48      13.482  20.364  13.088  0.00  0.00      C2   N
ATOM   4397  NH2 ARG B  48      15.619  21.104  12.433  0.00  0.00      C2   N
ATOM   4398  H   ARG B  48      11.015  17.103   7.601  0.00  0.00      C2   H
ATOM   4399  HA  ARG B  48      10.625  18.627  10.259  0.00  0.00      C2   H
ATOM   4400  HB3 ARG B  48      10.564  20.666   8.621  0.00  0.00      C2   H
ATOM   4401  HB2 ARG B  48      11.148  19.650   7.365  0.00  0.00      C2   H
ATOM   4402  HG3 ARG B  48      13.089  20.705   8.329  0.00  0.00      C2   H
ATOM   4403  HG2 ARG B  48      13.110  18.979   8.792  0.00  0.00      C2   H
ATOM   4404  HD3 ARG B  48      12.633  19.179  10.881  0.00  0.00      C2   H
ATOM   4405  HD2 ARG B  48      11.822  20.735  10.809  0.00  0.00      C2   H
ATOM   4406  HE  ARG B  48      14.822  20.320  10.222  0.00  0.00      C2   H
ATOM   4407 HH12 ARG B  48      13.853  20.400  14.027  0.00  0.00      C2   H
ATOM   4408 HH11 ARG B  48      12.629  19.833  12.981  0.00  0.00      C2   H
ATOM   4409 HH22 ARG B  48      15.885  21.182  13.405  0.00  0.00      C2   H
ATOM   4410 HH21 ARG B  48      16.173  21.498  11.686  0.00  0.00      C2   H
ATOM   4411  N   ARG B  49       8.383  17.883   8.134  0.00  0.00      C2   N
ATOM   4412  CA  ARG B  49       6.911  17.823   8.051  0.00  0.00      C2   C
ATOM   4413  C   ARG B  49       6.586  16.374   7.665  0.00  0.00      C2   C
ATOM   4414  O   ARG B  49       7.306  15.714   6.897  0.00  0.00      C2   O
ATOM   4415  CB  ARG B  49       6.405  18.710   6.932  0.00  0.00      C2   C
ATOM   4416  CG  ARG B  49       6.694  20.197   7.054  0.00  0.00      C2   C
ATOM   4417  CD  ARG B  49       5.756  20.851   8.148  0.00  0.00      C2   C
ATOM   4418  NE  ARG B  49       6.042  22.296   8.348  0.00  0.00      C2   N
ATOM   4419  CZ  ARG B  49       7.033  22.795   9.062  0.00  0.00      C2   C
ATOM   4420  NH1 ARG B  49       7.852  22.043   9.758  0.00  0.00      C2   N
ATOM   4421  NH2 ARG B  49       7.246  24.107   9.162  0.00  0.00      C2   N
ATOM   4422  H   ARG B  49       8.948  17.267   7.567  0.00  0.00      C2   H
ATOM   4423  HA  ARG B  49       6.516  17.880   9.066  0.00  0.00      C2   H
ATOM   4424  HB3 ARG B  49       5.343  18.568   6.731  0.00  0.00      C2   H
ATOM   4425  HB2 ARG B  49       6.991  18.305   6.107  0.00  0.00      C2   H
ATOM   4426  HG3 ARG B  49       6.384  20.554   6.073  0.00  0.00      C2   H
ATOM   4427  HG2 ARG B  49       7.732  20.510   7.172  0.00  0.00      C2   H
ATOM   4428  HD3 ARG B  49       5.565  20.274   9.053  0.00  0.00      C2   H
ATOM   4429  HD2 ARG B  49       4.795  20.869   7.633  0.00  0.00      C2   H
ATOM   4430  HE  ARG B  49       5.596  22.948   7.719  0.00  0.00      C2   H
ATOM   4431 HH12 ARG B  49       8.602  22.430  10.314  0.00  0.00      C2   H
ATOM   4432 HH11 ARG B  49       7.933  21.039   9.679  0.00  0.00      C2   H
ATOM   4433 HH22 ARG B  49       7.983  24.458   9.758  0.00  0.00      C2   H
ATOM   4434 HH21 ARG B  49       6.644  24.835   8.806  0.00  0.00      C2   H
ATOM   4435  N   THR B  50       5.430  15.940   8.109  0.00  0.00      C2   N
ATOM   4436  CA  THR B  50       4.621  14.788   7.607  0.00  0.00      C2   C
ATOM   4437  C   THR B  50       3.324  15.478   7.186  0.00  0.00      C2   C
ATOM   4438  O   THR B  50       2.724  16.264   7.927  0.00  0.00      C2   O
ATOM   4439  CB  THR B  50       4.383  13.781   8.778  0.00  0.00      C2   C
ATOM   4440  OG1 THR B  50       5.639  13.236   9.295  0.00  0.00      C2   O
ATOM   4441  CG2 THR B  50       3.494  12.591   8.426  0.00  0.00      C2   C
ATOM   4442  H   THR B  50       4.879  16.543   8.702  0.00  0.00      C2   H
ATOM   4443  HA  THR B  50       5.055  14.301   6.734  0.00  0.00      C2   H
ATOM   4444  HB  THR B  50       3.915  14.249   9.644  0.00  0.00      C2   H
ATOM   4445  HG1 THR B  50       6.071  13.979   9.721  0.00  0.00      C2   H
ATOM   4446 HG21 THR B  50       3.092  12.037   9.274  0.00  0.00      C2   H
ATOM   4447 HG22 THR B  50       2.585  12.832   7.876  0.00  0.00      C2   H
ATOM   4448 HG23 THR B  50       4.096  11.854   7.896  0.00  0.00      C2   H
ATOM   4449  N   LEU B  51       2.840  15.089   6.009  0.00  0.00      C2   N
ATOM   4450  CA  LEU B  51       1.646  15.637   5.379  0.00  0.00      C2   C
ATOM   4451  C   LEU B  51       0.806  14.460   4.921  0.00  0.00      C2   C
ATOM   4452  O   LEU B  51       1.384  13.496   4.336  0.00  0.00      C2   O
ATOM   4453  CB  LEU B  51       1.972  16.638   4.216  0.00  0.00      C2   C
ATOM   4454  CG  LEU B  51       2.854  17.806   4.603  0.00  0.00      C2   C
ATOM   4455  CD1 LEU B  51       3.546  18.377   3.355  0.00  0.00      C2   C
ATOM   4456  CD2 LEU B  51       2.235  18.981   5.290  0.00  0.00      C2   C
ATOM   4457  H   LEU B  51       3.409  14.506   5.413  0.00  0.00      C2   H
ATOM   4458  HA  LEU B  51       1.001  16.132   6.106  0.00  0.00      C2   H
ATOM   4459  HB3 LEU B  51       1.072  17.005   3.722  0.00  0.00      C2   H
ATOM   4460  HB2 LEU B  51       2.596  16.042   3.551  0.00  0.00      C2   H
ATOM   4461  HG  LEU B  51       3.723  17.460   5.163  0.00  0.00      C2   H
ATOM   4462 HD11 LEU B  51       4.087  19.272   3.663  0.00  0.00      C2   H
ATOM   4463 HD12 LEU B  51       4.322  17.701   2.997  0.00  0.00      C2   H
ATOM   4464 HD13 LEU B  51       2.831  18.539   2.549  0.00  0.00      C2   H
ATOM   4465 HD21 LEU B  51       2.988  19.467   5.912  0.00  0.00      C2   H
ATOM   4466 HD22 LEU B  51       1.869  19.638   4.501  0.00  0.00      C2   H
ATOM   4467 HD23 LEU B  51       1.314  18.691   5.796  0.00  0.00      C2   H
ATOM   4468  N   ARG B  52      -0.446  14.523   5.362  0.00  0.00      C2   N
ATOM   4469  CA  ARG B  52      -1.304  13.323   5.411  0.00  0.00      C2   C
ATOM   4470  C   ARG B  52      -2.773  13.721   4.971  0.00  0.00      C2   C
ATOM   4471  O   ARG B  52      -3.730  13.329   5.671  0.00  0.00      C2   O
ATOM   4472  CB  ARG B  52      -1.138  12.620   6.837  0.00  0.00      C2   C
ATOM   4473  CG  ARG B  52      -1.662  13.426   8.041  0.00  0.00      C2   C
ATOM   4474  CD  ARG B  52      -0.696  13.635   9.271  0.00  0.00      C2   C
ATOM   4475  NE  ARG B  52      -0.145  12.366   9.887  0.00  0.00      C2   N
ATOM   4476  CZ  ARG B  52       0.838  12.253  10.727  0.00  0.00      C2   C
ATOM   4477  NH1 ARG B  52       1.645  13.262  11.108  0.00  0.00      C2   N
ATOM   4478  NH2 ARG B  52       1.091  11.017  11.197  0.00  0.00      C2   N
ATOM   4479  H   ARG B  52      -0.859  15.326   5.814  0.00  0.00      C2   H
ATOM   4480  HA  ARG B  52      -0.969  12.534   4.737  0.00  0.00      C2   H
ATOM   4481  HB3 ARG B  52      -0.084  12.411   7.020  0.00  0.00      C2   H
ATOM   4482  HB2 ARG B  52      -1.692  11.690   6.711  0.00  0.00      C2   H
ATOM   4483  HG3 ARG B  52      -2.459  12.812   8.461  0.00  0.00      C2   H
ATOM   4484  HG2 ARG B  52      -2.199  14.356   7.858  0.00  0.00      C2   H
ATOM   4485  HD3 ARG B  52      -1.082  14.286  10.055  0.00  0.00      C2   H
ATOM   4486  HD2 ARG B  52       0.141  14.189   8.845  0.00  0.00      C2   H
ATOM   4487  HE  ARG B  52      -0.775  11.587   9.766  0.00  0.00      C2   H
ATOM   4488 HH12 ARG B  52       2.456  13.210  11.707  0.00  0.00      C2   H
ATOM   4489 HH11 ARG B  52       1.391  14.180  10.772  0.00  0.00      C2   H
ATOM   4490 HH22 ARG B  52       1.842  10.940  11.868  0.00  0.00      C2   H
ATOM   4491 HH21 ARG B  52       0.365  10.333  11.038  0.00  0.00      C2   H
ATOM   4492  N   GLY B  53      -2.949  14.484   3.881  0.00  0.00      C2   N
ATOM   4493  CA  GLY B  53      -4.242  15.034   3.471  0.00  0.00      C2   C
ATOM   4494  C   GLY B  53      -4.752  14.487   2.149  0.00  0.00      C2   C
ATOM   4495  O   GLY B  53      -5.668  15.056   1.568  0.00  0.00      C2   O
ATOM   4496  H   GLY B  53      -2.154  14.630   3.274  0.00  0.00      C2   H
ATOM   4497  HA3 GLY B  53      -4.100  16.103   3.312  0.00  0.00      C2   H
ATOM   4498  HA2 GLY B  53      -4.932  14.875   4.300  0.00  0.00      C2   H
ATOM   4499  N   HIS B  54      -4.035  13.430   1.648  0.00  0.00      C2   N
ATOM   4500  CA  HIS B  54      -4.458  12.686   0.512  0.00  0.00      C2   C
ATOM   4501  C   HIS B  54      -5.046  11.295   0.900  0.00  0.00      C2   C
ATOM   4502  O   HIS B  54      -4.763  10.747   1.964  0.00  0.00      C2   O
ATOM   4503  CB  HIS B  54      -3.302  12.420  -0.533  0.00  0.00      C2   C
ATOM   4504  CG  HIS B  54      -2.825  13.636  -1.209  0.00  0.00      C2   C
ATOM   4505  ND1 HIS B  54      -3.083  13.957  -2.506  0.00  0.00      C2   N
ATOM   4506  CD2 HIS B  54      -1.890  14.607  -0.796  0.00  0.00      C2   C
ATOM   4507  CE1 HIS B  54      -2.381  15.066  -2.821  0.00  0.00      C2   C
ATOM   4508  NE2 HIS B  54      -1.542  15.422  -1.848  0.00  0.00      C2   N
ATOM   4509  H   HIS B  54      -3.404  12.941   2.266  0.00  0.00      C2   H
ATOM   4510  HA  HIS B  54      -5.172  13.258  -0.081  0.00  0.00      C2   H
ATOM   4511  HB3 HIS B  54      -3.613  11.696  -1.286  0.00  0.00      C2   H
ATOM   4512  HB2 HIS B  54      -2.457  11.900  -0.082  0.00  0.00      C2   H
ATOM   4513  HD1 HIS B  54      -3.632  13.411  -3.155  0.00  0.00      C2   H
ATOM   4514  HD2 HIS B  54      -1.360  14.668   0.143  0.00  0.00      C2   H
ATOM   4515  HE1 HIS B  54      -2.508  15.575  -3.765  0.00  0.00      C2   H
ATOM   4516  N   LEU B  55      -6.039  10.941   0.100  0.00  0.00      C2   N
ATOM   4517  CA  LEU B  55      -6.767   9.718   0.241  0.00  0.00      C2   C
ATOM   4518  C   LEU B  55      -6.147   8.572  -0.629  0.00  0.00      C2   C
ATOM   4519  O   LEU B  55      -6.133   7.432  -0.137  0.00  0.00      C2   O
ATOM   4520  CB  LEU B  55      -8.300   9.837  -0.045  0.00  0.00      C2   C
ATOM   4521  CG  LEU B  55      -9.037  10.991   0.663  0.00  0.00      C2   C
ATOM   4522  CD1 LEU B  55     -10.277  11.390  -0.088  0.00  0.00      C2   C
ATOM   4523  CD2 LEU B  55      -9.273  10.733   2.124  0.00  0.00      C2   C
ATOM   4524  H   LEU B  55      -6.211  11.435  -0.763  0.00  0.00      C2   H
ATOM   4525  HA  LEU B  55      -6.647   9.370   1.268  0.00  0.00      C2   H
ATOM   4526  HB3 LEU B  55      -8.816   8.907   0.194  0.00  0.00      C2   H
ATOM   4527  HB2 LEU B  55      -8.418   9.955  -1.122  0.00  0.00      C2   H
ATOM   4528  HG  LEU B  55      -8.448  11.891   0.485  0.00  0.00      C2   H
ATOM   4529 HD11 LEU B  55     -10.091  12.379  -0.508  0.00  0.00      C2   H
ATOM   4530 HD12 LEU B  55     -10.420  10.732  -0.945  0.00  0.00      C2   H
ATOM   4531 HD13 LEU B  55     -11.158  11.541   0.535  0.00  0.00      C2   H
ATOM   4532 HD21 LEU B  55      -9.327   9.686   2.423  0.00  0.00      C2   H
ATOM   4533 HD22 LEU B  55      -8.453  11.199   2.671  0.00  0.00      C2   H
ATOM   4534 HD23 LEU B  55     -10.158  11.258   2.484  0.00  0.00      C2   H
ATOM   4535  N   ALA B  56      -5.804   8.908  -1.875  0.00  0.00      C2   N
ATOM   4536  CA  ALA B  56      -5.313   7.923  -2.847  0.00  0.00      C2   C
ATOM   4537  C   ALA B  56      -3.763   7.919  -2.848  0.00  0.00      C2   C
ATOM   4538  O   ALA B  56      -3.161   8.785  -2.274  0.00  0.00      C2   O
ATOM   4539  CB  ALA B  56      -5.845   8.278  -4.295  0.00  0.00      C2   C
ATOM   4540  H   ALA B  56      -5.757   9.899  -2.066  0.00  0.00      C2   H
ATOM   4541  HA  ALA B  56      -5.654   6.927  -2.564  0.00  0.00      C2   H
ATOM   4542  HB1 ALA B  56      -5.532   7.453  -4.934  0.00  0.00      C2   H
ATOM   4543  HB2 ALA B  56      -6.932   8.253  -4.366  0.00  0.00      C2   H
ATOM   4544  HB3 ALA B  56      -5.558   9.252  -4.692  0.00  0.00      C2   H
ATOM   4545  N   LYS B  57      -3.135   7.005  -3.594  0.00  0.00      C2   N
ATOM   4546  CA  LYS B  57      -1.610   7.083  -3.733  0.00  0.00      C2   C
ATOM   4547  C   LYS B  57      -1.102   8.409  -4.386  0.00  0.00      C2   C
ATOM   4548  O   LYS B  57      -1.651   8.734  -5.423  0.00  0.00      C2   O
ATOM   4549  CB  LYS B  57      -1.018   5.895  -4.485  0.00  0.00      C2   C
ATOM   4550  CG  LYS B  57      -1.644   5.648  -5.919  0.00  0.00      C2   C
ATOM   4551  CD  LYS B  57      -0.946   4.540  -6.679  0.00  0.00      C2   C
ATOM   4552  CE  LYS B  57      -1.192   3.064  -6.176  0.00  0.00      C2   C
ATOM   4553  NZ  LYS B  57      -2.616   2.597  -6.210  0.00  0.00      C2   N
ATOM   4554  H   LYS B  57      -3.559   6.186  -4.007  0.00  0.00      C2   H
ATOM   4555  HA  LYS B  57      -1.346   6.949  -2.684  0.00  0.00      C2   H
ATOM   4556  HB3 LYS B  57      -1.146   5.029  -3.836  0.00  0.00      C2   H
ATOM   4557  HB2 LYS B  57       0.036   6.161  -4.569  0.00  0.00      C2   H
ATOM   4558  HG3 LYS B  57      -1.688   6.544  -6.538  0.00  0.00      C2   H
ATOM   4559  HG2 LYS B  57      -2.700   5.409  -5.792  0.00  0.00      C2   H
ATOM   4560  HD3 LYS B  57       0.110   4.654  -6.436  0.00  0.00      C2   H
ATOM   4561  HD2 LYS B  57      -1.040   4.675  -7.757  0.00  0.00      C2   H
ATOM   4562  HE3 LYS B  57      -0.855   2.886  -5.155  0.00  0.00      C2   H
ATOM   4563  HE2 LYS B  57      -0.562   2.443  -6.813  0.00  0.00      C2   H
ATOM   4564  HZ1 LYS B  57      -3.176   3.141  -5.570  0.00  0.00      C2   H
ATOM   4565  HZ2 LYS B  57      -3.035   2.565  -7.129  0.00  0.00      C2   H
ATOM   4566  HZ3 LYS B  57      -2.535   1.672  -5.814  0.00  0.00      C2   H
ATOM   4567  N   ILE B  58      -0.096   9.052  -3.812  0.00  0.00      C2   N
ATOM   4568  CA  ILE B  58       0.418  10.188  -4.432  0.00  0.00      C2   C
ATOM   4569  C   ILE B  58       1.344   9.760  -5.603  0.00  0.00      C2   C
ATOM   4570  O   ILE B  58       2.199   8.876  -5.428  0.00  0.00      C2   O
ATOM   4571  CB  ILE B  58       1.286  11.024  -3.438  0.00  0.00      C2   C
ATOM   4572  CG1 ILE B  58       0.365  11.720  -2.387  0.00  0.00      C2   C
ATOM   4573  CG2 ILE B  58       2.149  12.163  -3.970  0.00  0.00      C2   C
ATOM   4574  CD1 ILE B  58       1.048  12.291  -1.190  0.00  0.00      C2   C
ATOM   4575  H   ILE B  58       0.330   8.755  -2.946  0.00  0.00      C2   H
ATOM   4576  HA  ILE B  58      -0.377  10.784  -4.882  0.00  0.00      C2   H
ATOM   4577  HB  ILE B  58       2.026  10.417  -2.917  0.00  0.00      C2   H
ATOM   4578 HG13 ILE B  58      -0.361  10.964  -2.089  0.00  0.00      C2   H
ATOM   4579 HG12 ILE B  58      -0.252  12.526  -2.784  0.00  0.00      C2   H
ATOM   4580 HG21 ILE B  58       2.668  11.977  -4.910  0.00  0.00      C2   H
ATOM   4581 HG22 ILE B  58       1.497  12.983  -4.270  0.00  0.00      C2   H
ATOM   4582 HG23 ILE B  58       2.853  12.595  -3.259  0.00  0.00      C2   H
ATOM   4583 HD11 ILE B  58       0.383  12.460  -0.344  0.00  0.00      C2   H
ATOM   4584 HD12 ILE B  58       1.875  11.642  -0.899  0.00  0.00      C2   H
ATOM   4585 HD13 ILE B  58       1.513  13.248  -1.425  0.00  0.00      C2   H
ATOM   4586  N   TYR B  59       1.205  10.248  -6.867  0.00  0.00      C2   N
ATOM   4587  CA  TYR B  59       2.004   9.808  -8.076  0.00  0.00      C2   C
ATOM   4588  C   TYR B  59       3.125  10.794  -8.598  0.00  0.00      C2   C
ATOM   4589  O   TYR B  59       4.157  10.461  -9.188  0.00  0.00      C2   O
ATOM   4590  CB  TYR B  59       1.084   9.298  -9.132  0.00  0.00      C2   C
ATOM   4591  CG  TYR B  59       1.814   8.599 -10.263  0.00  0.00      C2   C
ATOM   4592  CD1 TYR B  59       1.836   7.154 -10.284  0.00  0.00      C2   C
ATOM   4593  CD2 TYR B  59       2.364   9.351 -11.264  0.00  0.00      C2   C
ATOM   4594  CE1 TYR B  59       2.462   6.547 -11.389  0.00  0.00      C2   C
ATOM   4595  CE2 TYR B  59       2.977   8.713 -12.346  0.00  0.00      C2   C
ATOM   4596  CZ  TYR B  59       3.054   7.317 -12.433  0.00  0.00      C2   C
ATOM   4597  OH  TYR B  59       3.642   6.604 -13.457  0.00  0.00      C2   O
ATOM   4598  H   TYR B  59       0.492  10.916  -7.124  0.00  0.00      C2   H
ATOM   4599  HA  TYR B  59       2.614   8.962  -7.758  0.00  0.00      C2   H
ATOM   4600  HB3 TYR B  59       0.482  10.116  -9.530  0.00  0.00      C2   H
ATOM   4601  HB2 TYR B  59       0.378   8.593  -8.693  0.00  0.00      C2   H
ATOM   4602  HD1 TYR B  59       1.257   6.518  -9.631  0.00  0.00      C2   H
ATOM   4603  HD2 TYR B  59       2.425  10.427 -11.185  0.00  0.00      C2   H
ATOM   4604  HE1 TYR B  59       2.469   5.471 -11.490  0.00  0.00      C2   H
ATOM   4605  HE2 TYR B  59       3.369   9.312 -13.154  0.00  0.00      C2   H
ATOM   4606  HH  TYR B  59       3.742   7.235 -14.173  0.00  0.00      C2   H
ATOM   4607  N   ALA B  60       2.810  12.081  -8.379  0.00  0.00      C2   N
ATOM   4608  CA  ALA B  60       3.703  13.066  -8.842  0.00  0.00      C2   C
ATOM   4609  C   ALA B  60       3.615  14.346  -8.026  0.00  0.00      C2   C
ATOM   4610  O   ALA B  60       2.558  14.651  -7.438  0.00  0.00      C2   O
ATOM   4611  CB  ALA B  60       3.507  13.379 -10.354  0.00  0.00      C2   C
ATOM   4612  H   ALA B  60       2.019  12.592  -8.013  0.00  0.00      C2   H
ATOM   4613  HA  ALA B  60       4.655  12.630  -8.538  0.00  0.00      C2   H
ATOM   4614  HB1 ALA B  60       2.465  13.648 -10.521  0.00  0.00      C2   H
ATOM   4615  HB2 ALA B  60       4.162  14.135 -10.787  0.00  0.00      C2   H
ATOM   4616  HB3 ALA B  60       3.690  12.464 -10.919  0.00  0.00      C2   H
ATOM   4617  N   MET B  61       4.765  14.982  -7.919  0.00  0.00      C2   N
ATOM   4618  CA  MET B  61       4.987  16.267  -7.361  0.00  0.00      C2   C
ATOM   4619  C   MET B  61       5.798  17.218  -8.297  0.00  0.00      C2   C
ATOM   4620  O   MET B  61       6.360  16.863  -9.330  0.00  0.00      C2   O
ATOM   4621  CB  MET B  61       5.656  16.029  -5.967  0.00  0.00      C2   C
ATOM   4622  CG  MET B  61       6.970  15.182  -5.941  0.00  0.00      C2   C
ATOM   4623  SD  MET B  61       7.907  15.218  -4.454  0.00  0.00      C2   S
ATOM   4624  CE  MET B  61       6.878  14.246  -3.238  0.00  0.00      C2   C
ATOM   4625  H   MET B  61       5.482  14.613  -8.527  0.00  0.00      C2   H
ATOM   4626  HA  MET B  61       4.059  16.809  -7.180  0.00  0.00      C2   H
ATOM   4627  HB3 MET B  61       4.904  15.549  -5.340  0.00  0.00      C2   H
ATOM   4628  HB2 MET B  61       5.795  17.005  -5.504  0.00  0.00      C2   H
ATOM   4629  HG3 MET B  61       7.658  15.500  -6.724  0.00  0.00      C2   H
ATOM   4630  HG2 MET B  61       6.623  14.190  -6.230  0.00  0.00      C2   H
ATOM   4631  HE1 MET B  61       6.728  13.243  -3.639  0.00  0.00      C2   H
ATOM   4632  HE2 MET B  61       7.474  14.222  -2.326  0.00  0.00      C2   H
ATOM   4633  HE3 MET B  61       5.948  14.810  -3.185  0.00  0.00      C2   H
ATOM   4634  N   HIE B  62       5.971  18.451  -7.797  0.00  0.00      C2   N
ATOM   4635  CA  HIE B  62       6.751  19.558  -8.378  0.00  0.00      C2   C
ATOM   4636  C   HIE B  62       6.778  20.749  -7.385  0.00  0.00      C2   C
ATOM   4637  O   HIE B  62       5.689  21.295  -7.016  0.00  0.00      C2   O
ATOM   4638  CB  HIE B  62       6.103  20.035  -9.713  0.00  0.00      C2   C
ATOM   4639  CG  HIE B  62       7.024  20.920 -10.444  0.00  0.00      C2   C
ATOM   4640  ND1 HIE B  62       6.636  22.158 -10.991  0.00  0.00      C2   N
ATOM   4641  CD2 HIE B  62       8.373  20.653 -10.816  0.00  0.00      C2   C
ATOM   4642  CE1 HIE B  62       7.775  22.637 -11.441  0.00  0.00      C2   C
ATOM   4643  NE2 HIE B  62       8.826  21.839 -11.362  0.00  0.00      C2   N
ATOM   4644  H   HIE B  62       5.413  18.737  -7.005  0.00  0.00      C2   H
ATOM   4645  HA  HIE B  62       7.776  19.189  -8.409  0.00  0.00      C2   H
ATOM   4646  HB3 HIE B  62       5.163  20.583  -9.646  0.00  0.00      C2   H
ATOM   4647  HB2 HIE B  62       5.697  19.201 -10.284  0.00  0.00      C2   H
ATOM   4648  HD2 HIE B  62       9.016  19.788 -10.750  0.00  0.00      C2   H
ATOM   4649  HE1 HIE B  62       7.906  23.654 -11.778  0.00  0.00      C2   H
ATOM   4650  HE2 HIE B  62       9.774  22.108 -11.582  0.00  0.00      C2   H
ATOM   4651  N   TRP B  63       7.987  21.149  -7.025  0.00  0.00      C2   N
ATOM   4652  CA  TRP B  63       8.179  22.387  -6.199  0.00  0.00      C2   C
ATOM   4653  C   TRP B  63       8.050  23.680  -7.050  0.00  0.00      C2   C
ATOM   4654  O   TRP B  63       8.664  23.739  -8.083  0.00  0.00      C2   O
ATOM   4655  CB  TRP B  63       9.670  22.323  -5.720  0.00  0.00      C2   C
ATOM   4656  CG  TRP B  63       9.945  21.466  -4.499  0.00  0.00      C2   C
ATOM   4657  CD1 TRP B  63      10.484  20.241  -4.480  0.00  0.00      C2   C
ATOM   4658  CD2 TRP B  63       9.539  21.774  -3.167  0.00  0.00      C2   C
ATOM   4659  NE1 TRP B  63      10.423  19.772  -3.167  0.00  0.00      C2   N
ATOM   4660  CE2 TRP B  63       9.894  20.685  -2.333  0.00  0.00      C2   C
ATOM   4661  CE3 TRP B  63       8.896  22.885  -2.572  0.00  0.00      C2   C
ATOM   4662  CZ2 TRP B  63       9.630  20.691  -0.948  0.00  0.00      C2   C
ATOM   4663  CZ3 TRP B  63       8.660  22.903  -1.164  0.00  0.00      C2   C
ATOM   4664  CH2 TRP B  63       9.050  21.805  -0.384  0.00  0.00      C2   C
ATOM   4665  H   TRP B  63       8.827  20.799  -7.464  0.00  0.00      C2   H
ATOM   4666  HA  TRP B  63       7.514  22.357  -5.336  0.00  0.00      C2   H
ATOM   4667  HB3 TRP B  63       9.925  23.298  -5.306  0.00  0.00      C2   H
ATOM   4668  HB2 TRP B  63      10.468  22.183  -6.449  0.00  0.00      C2   H
ATOM   4669  HD1 TRP B  63      10.880  19.709  -5.332  0.00  0.00      C2   H
ATOM   4670  HE1 TRP B  63      10.847  18.871  -3.000  0.00  0.00      C2   H
ATOM   4671  HE3 TRP B  63       8.575  23.696  -3.209  0.00  0.00      C2   H
ATOM   4672  HZ2 TRP B  63       9.841  19.852  -0.302  0.00  0.00      C2   H
ATOM   4673  HZ3 TRP B  63       8.137  23.688  -0.638  0.00  0.00      C2   H
ATOM   4674  HH2 TRP B  63       8.899  21.986   0.670  0.00  0.00      C2   H
ATOM   4675  N   GLY B  64       7.254  24.661  -6.616  0.00  0.00      C2   N
ATOM   4676  CA  GLY B  64       7.107  26.015  -7.155  0.00  0.00      C2   C
ATOM   4677  C   GLY B  64       8.465  26.803  -6.858  0.00  0.00      C2   C
ATOM   4678  O   GLY B  64       9.081  26.486  -5.842  0.00  0.00      C2   O
ATOM   4679  H   GLY B  64       6.806  24.382  -5.755  0.00  0.00      C2   H
ATOM   4680  HA3 GLY B  64       6.274  26.541  -6.688  0.00  0.00      C2   H
ATOM   4681  HA2 GLY B  64       6.858  25.908  -8.211  0.00  0.00      C2   H
ATOM   4682  N   THR B  65       8.909  27.790  -7.653  0.00  0.00      C2   N
ATOM   4683  CA  THR B  65      10.282  28.370  -7.640  0.00  0.00      C2   C
ATOM   4684  C   THR B  65      10.423  29.426  -6.543  0.00  0.00      C2   C
ATOM   4685  O   THR B  65      11.504  29.959  -6.447  0.00  0.00      C2   O
ATOM   4686  CB  THR B  65      10.547  28.881  -9.068  0.00  0.00      C2   C
ATOM   4687  OG1 THR B  65       9.449  29.726  -9.504  0.00  0.00      C2   O
ATOM   4688  CG2 THR B  65      11.024  27.850 -10.099  0.00  0.00      C2   C
ATOM   4689  H   THR B  65       8.286  28.058  -8.402  0.00  0.00      C2   H
ATOM   4690  HA  THR B  65      10.962  27.549  -7.409  0.00  0.00      C2   H
ATOM   4691  HB  THR B  65      11.389  29.557  -8.918  0.00  0.00      C2   H
ATOM   4692  HG1 THR B  65       9.450  30.571  -9.049  0.00  0.00      C2   H
ATOM   4693 HG21 THR B  65      10.791  26.819  -9.830  0.00  0.00      C2   H
ATOM   4694 HG22 THR B  65      10.695  27.989 -11.128  0.00  0.00      C2   H
ATOM   4695 HG23 THR B  65      12.108  27.743 -10.127  0.00  0.00      C2   H
ATOM   4696  N   ASP B  66       9.362  29.727  -5.790  0.00  0.00      C2   N
ATOM   4697  CA  ASP B  66       9.502  30.358  -4.466  0.00  0.00      C2   C
ATOM   4698  C   ASP B  66       9.910  29.339  -3.338  0.00  0.00      C2   C
ATOM   4699  O   ASP B  66       9.932  29.761  -2.190  0.00  0.00      C2   O
ATOM   4700  CB  ASP B  66       8.449  31.468  -4.036  0.00  0.00      C2   C
ATOM   4701  CG  ASP B  66       8.306  32.622  -5.038  0.00  0.00      C2   C
ATOM   4702  OD1 ASP B  66       9.222  32.857  -5.839  0.00  0.00      C2   O
ATOM   4703  OD2 ASP B  66       7.297  33.306  -4.910  0.00  0.00      C2   O
ATOM   4704  H   ASP B  66       8.496  29.300  -6.087  0.00  0.00      C2   H
ATOM   4705  HA  ASP B  66      10.454  30.868  -4.618  0.00  0.00      C2   H
ATOM   4706  HB3 ASP B  66       8.648  31.854  -3.036  0.00  0.00      C2   H
ATOM   4707  HB2 ASP B  66       7.486  30.966  -3.942  0.00  0.00      C2   H
ATOM   4708  N   SER B  67      10.302  28.096  -3.744  0.00  0.00      C2   N
ATOM   4709  CA  SER B  67      10.872  27.049  -2.891  0.00  0.00      C2   C
ATOM   4710  C   SER B  67      10.099  26.641  -1.639  0.00  0.00      C2   C
ATOM   4711  O   SER B  67      10.625  26.555  -0.566  0.00  0.00      C2   O
ATOM   4712  CB  SER B  67      12.380  27.387  -2.593  0.00  0.00      C2   C
ATOM   4713  OG  SER B  67      13.238  27.515  -3.753  0.00  0.00      C2   O
ATOM   4714  H   SER B  67      10.175  27.824  -4.708  0.00  0.00      C2   H
ATOM   4715  HA  SER B  67      10.723  26.237  -3.602  0.00  0.00      C2   H
ATOM   4716  HB3 SER B  67      12.771  26.570  -1.987  0.00  0.00      C2   H
ATOM   4717  HB2 SER B  67      12.484  28.352  -2.095  0.00  0.00      C2   H
ATOM   4718  HG  SER B  67      14.011  27.922  -3.356  0.00  0.00      C2   H
ATOM   4719  N   ARG B  68       8.740  26.625  -1.756  0.00  0.00      C2   N
ATOM   4720  CA  ARG B  68       7.845  26.571  -0.518  0.00  0.00      C2   C
ATOM   4721  C   ARG B  68       6.514  25.889  -0.846  0.00  0.00      C2   C
ATOM   4722  O   ARG B  68       5.986  25.027  -0.090  0.00  0.00      C2   O
ATOM   4723  CB  ARG B  68       7.588  28.054  -0.050  0.00  0.00      C2   C
ATOM   4724  CG  ARG B  68       6.461  28.250   1.094  0.00  0.00      C2   C
ATOM   4725  CD  ARG B  68       6.357  29.772   1.532  0.00  0.00      C2   C
ATOM   4726  NE  ARG B  68       5.174  29.973   2.386  0.00  0.00      C2   N
ATOM   4727  CZ  ARG B  68       4.525  31.161   2.600  0.00  0.00      C2   C
ATOM   4728  NH1 ARG B  68       5.118  32.266   2.230  0.00  0.00      C2   N
ATOM   4729  NH2 ARG B  68       3.324  31.176   3.198  0.00  0.00      C2   N
ATOM   4730  H   ARG B  68       8.343  27.068  -2.572  0.00  0.00      C2   H
ATOM   4731  HA  ARG B  68       8.422  26.125   0.292  0.00  0.00      C2   H
ATOM   4732  HB3 ARG B  68       7.306  28.638  -0.926  0.00  0.00      C2   H
ATOM   4733  HB2 ARG B  68       8.482  28.528   0.358  0.00  0.00      C2   H
ATOM   4734  HG3 ARG B  68       6.809  27.756   2.001  0.00  0.00      C2   H
ATOM   4735  HG2 ARG B  68       5.537  27.847   0.679  0.00  0.00      C2   H
ATOM   4736  HD3 ARG B  68       6.257  30.470   0.701  0.00  0.00      C2   H
ATOM   4737  HD2 ARG B  68       7.232  30.155   2.057  0.00  0.00      C2   H
ATOM   4738  HE  ARG B  68       4.703  29.151   2.736  0.00  0.00      C2   H
ATOM   4739 HH12 ARG B  68       4.721  33.163   2.472  0.00  0.00      C2   H
ATOM   4740 HH11 ARG B  68       5.978  32.269   1.701  0.00  0.00      C2   H
ATOM   4741 HH22 ARG B  68       2.616  31.896   3.214  0.00  0.00      C2   H
ATOM   4742 HH21 ARG B  68       2.892  30.299   3.451  0.00  0.00      C2   H
ATOM   4743  N   LEU B  69       6.002  26.356  -1.995  0.00  0.00      C2   N
ATOM   4744  CA  LEU B  69       4.820  25.834  -2.594  0.00  0.00      C2   C
ATOM   4745  C   LEU B  69       5.162  24.521  -3.323  0.00  0.00      C2   C
ATOM   4746  O   LEU B  69       6.013  24.587  -4.242  0.00  0.00      C2   O
ATOM   4747  CB  LEU B  69       4.243  26.813  -3.640  0.00  0.00      C2   C
ATOM   4748  CG  LEU B  69       3.790  28.214  -3.126  0.00  0.00      C2   C
ATOM   4749  CD1 LEU B  69       3.031  28.936  -4.231  0.00  0.00      C2   C
ATOM   4750  CD2 LEU B  69       3.031  28.269  -1.798  0.00  0.00      C2   C
ATOM   4751  H   LEU B  69       6.367  27.156  -2.492  0.00  0.00      C2   H
ATOM   4752  HA  LEU B  69       4.191  25.590  -1.739  0.00  0.00      C2   H
ATOM   4753  HB3 LEU B  69       3.377  26.438  -4.186  0.00  0.00      C2   H
ATOM   4754  HB2 LEU B  69       4.984  26.933  -4.430  0.00  0.00      C2   H
ATOM   4755  HG  LEU B  69       4.710  28.793  -3.051  0.00  0.00      C2   H
ATOM   4756 HD11 LEU B  69       3.013  30.005  -4.022  0.00  0.00      C2   H
ATOM   4757 HD12 LEU B  69       3.371  28.698  -5.239  0.00  0.00      C2   H
ATOM   4758 HD13 LEU B  69       2.008  28.560  -4.254  0.00  0.00      C2   H
ATOM   4759 HD21 LEU B  69       3.141  27.321  -1.272  0.00  0.00      C2   H
ATOM   4760 HD22 LEU B  69       3.472  28.960  -1.079  0.00  0.00      C2   H
ATOM   4761 HD23 LEU B  69       1.983  28.558  -1.873  0.00  0.00      C2   H
ATOM   4762  N   LEU B  70       4.578  23.417  -2.854  0.00  0.00      C2   N
ATOM   4763  CA  LEU B  70       4.960  22.103  -3.344  0.00  0.00      C2   C
ATOM   4764  C   LEU B  70       3.590  21.539  -3.804  0.00  0.00      C2   C
ATOM   4765  O   LEU B  70       2.710  21.331  -2.956  0.00  0.00      C2   O
ATOM   4766  CB  LEU B  70       5.547  21.309  -2.184  0.00  0.00      C2   C
ATOM   4767  CG  LEU B  70       5.882  19.827  -2.347  0.00  0.00      C2   C
ATOM   4768  CD1 LEU B  70       4.731  18.815  -2.160  0.00  0.00      C2   C
ATOM   4769  CD2 LEU B  70       6.572  19.623  -3.674  0.00  0.00      C2   C
ATOM   4770  H   LEU B  70       3.981  23.449  -2.039  0.00  0.00      C2   H
ATOM   4771  HA  LEU B  70       5.649  22.180  -4.184  0.00  0.00      C2   H
ATOM   4772  HB3 LEU B  70       4.962  21.366  -1.266  0.00  0.00      C2   H
ATOM   4773  HB2 LEU B  70       6.499  21.795  -1.971  0.00  0.00      C2   H
ATOM   4774  HG  LEU B  70       6.606  19.612  -1.560  0.00  0.00      C2   H
ATOM   4775 HD11 LEU B  70       4.927  18.016  -1.445  0.00  0.00      C2   H
ATOM   4776 HD12 LEU B  70       3.780  19.282  -1.903  0.00  0.00      C2   H
ATOM   4777 HD13 LEU B  70       4.606  18.284  -3.103  0.00  0.00      C2   H
ATOM   4778 HD21 LEU B  70       6.927  18.597  -3.766  0.00  0.00      C2   H
ATOM   4779 HD22 LEU B  70       5.895  19.791  -4.512  0.00  0.00      C2   H
ATOM   4780 HD23 LEU B  70       7.421  20.297  -3.789  0.00  0.00      C2   H
ATOM   4781  N   VAL B  71       3.333  21.313  -5.109  0.00  0.00      C2   N
ATOM   4782  CA  VAL B  71       2.230  20.580  -5.725  0.00  0.00      C2   C
ATOM   4783  C   VAL B  71       2.327  19.113  -5.475  0.00  0.00      C2   C
ATOM   4784  O   VAL B  71       3.455  18.561  -5.491  0.00  0.00      C2   O
ATOM   4785  CB  VAL B  71       2.172  20.809  -7.340  0.00  0.00      C2   C
ATOM   4786  CG1 VAL B  71       1.160  19.997  -8.214  0.00  0.00      C2   C
ATOM   4787  CG2 VAL B  71       2.164  22.294  -7.600  0.00  0.00      C2   C
ATOM   4788  H   VAL B  71       4.049  21.608  -5.757  0.00  0.00      C2   H
ATOM   4789  HA  VAL B  71       1.259  20.910  -5.355  0.00  0.00      C2   H
ATOM   4790  HB  VAL B  71       3.169  20.473  -7.624  0.00  0.00      C2   H
ATOM   4791 HG11 VAL B  71       1.283  20.251  -9.267  0.00  0.00      C2   H
ATOM   4792 HG12 VAL B  71       1.065  18.920  -8.076  0.00  0.00      C2   H
ATOM   4793 HG13 VAL B  71       0.168  20.356  -7.939  0.00  0.00      C2   H
ATOM   4794 HG21 VAL B  71       2.995  22.821  -7.132  0.00  0.00      C2   H
ATOM   4795 HG22 VAL B  71       2.077  22.518  -8.664  0.00  0.00      C2   H
ATOM   4796 HG23 VAL B  71       1.245  22.726  -7.203  0.00  0.00      C2   H
ATOM   4797  N   SER B  72       1.187  18.400  -5.196  0.00  0.00      C2   N
ATOM   4798  CA  SER B  72       1.216  16.942  -4.997  0.00  0.00      C2   C
ATOM   4799  C   SER B  72      -0.059  16.501  -5.778  0.00  0.00      C2   C
ATOM   4800  O   SER B  72      -1.102  17.094  -5.604  0.00  0.00      C2   O
ATOM   4801  CB  SER B  72       1.257  16.636  -3.508  0.00  0.00      C2   C
ATOM   4802  OG  SER B  72       1.244  15.279  -3.099  0.00  0.00      C2   O
ATOM   4803  H   SER B  72       0.254  18.766  -5.071  0.00  0.00      C2   H
ATOM   4804  HA  SER B  72       2.031  16.548  -5.603  0.00  0.00      C2   H
ATOM   4805  HB3 SER B  72       0.315  16.990  -3.091  0.00  0.00      C2   H
ATOM   4806  HB2 SER B  72       1.941  17.272  -2.947  0.00  0.00      C2   H
ATOM   4807  HG  SER B  72       0.820  15.238  -2.239  0.00  0.00      C2   H
ATOM   4808  N   ALA B  73       0.089  15.457  -6.609  0.00  0.00      C2   N
ATOM   4809  CA  ALA B  73      -1.002  15.008  -7.479  0.00  0.00      C2   C
ATOM   4810  C   ALA B  73      -1.174  13.540  -7.248  0.00  0.00      C2   C
ATOM   4811  O   ALA B  73      -0.205  12.768  -7.446  0.00  0.00      C2   O
ATOM   4812  CB  ALA B  73      -0.736  15.370  -8.947  0.00  0.00      C2   C
ATOM   4813  H   ALA B  73       0.970  15.008  -6.815  0.00  0.00      C2   H
ATOM   4814  HA  ALA B  73      -1.893  15.546  -7.153  0.00  0.00      C2   H
ATOM   4815  HB1 ALA B  73      -0.055  14.682  -9.448  0.00  0.00      C2   H
ATOM   4816  HB2 ALA B  73      -1.689  15.506  -9.460  0.00  0.00      C2   H
ATOM   4817  HB3 ALA B  73      -0.223  16.330  -8.997  0.00  0.00      C2   H
ATOM   4818  N   SER B  74      -2.375  13.094  -6.832  0.00  0.00      C2   N
ATOM   4819  CA  SER B  74      -2.773  11.718  -6.600  0.00  0.00      C2   C
ATOM   4820  C   SER B  74      -3.805  11.132  -7.563  0.00  0.00      C2   C
ATOM   4821  O   SER B  74      -4.740  11.799  -7.992  0.00  0.00      C2   O
ATOM   4822  CB  SER B  74      -3.228  11.688  -5.116  0.00  0.00      C2   C
ATOM   4823  OG  SER B  74      -4.372  12.479  -4.779  0.00  0.00      C2   O
ATOM   4824  H   SER B  74      -3.155  13.711  -6.653  0.00  0.00      C2   H
ATOM   4825  HA  SER B  74      -1.950  11.032  -6.799  0.00  0.00      C2   H
ATOM   4826  HB3 SER B  74      -2.422  12.085  -4.499  0.00  0.00      C2   H
ATOM   4827  HB2 SER B  74      -3.553  10.711  -4.756  0.00  0.00      C2   H
ATOM   4828  HG  SER B  74      -5.139  12.185  -5.276  0.00  0.00      C2   H
ATOM   4829  N   GLN B  75      -3.772   9.799  -7.898  0.00  0.00      C2   N
ATOM   4830  CA  GLN B  75      -4.678   9.007  -8.792  0.00  0.00      C2   C
ATOM   4831  C   GLN B  75      -6.131   8.692  -8.385  0.00  0.00      C2   C
ATOM   4832  O   GLN B  75      -6.779   7.736  -8.881  0.00  0.00      C2   O
ATOM   4833  CB  GLN B  75      -3.876   7.716  -9.192  0.00  0.00      C2   C
ATOM   4834  CG  GLN B  75      -2.512   7.858  -9.933  0.00  0.00      C2   C
ATOM   4835  CD  GLN B  75      -2.207   6.601 -10.704  0.00  0.00      C2   C
ATOM   4836  OE1 GLN B  75      -2.607   5.570 -10.206  0.00  0.00      C2   O
ATOM   4837  NE2 GLN B  75      -1.454   6.710 -11.774  0.00  0.00      C2   N
ATOM   4838  H   GLN B  75      -3.158   9.227  -7.336  0.00  0.00      C2   H
ATOM   4839  HA  GLN B  75      -4.794   9.659  -9.657  0.00  0.00      C2   H
ATOM   4840  HB3 GLN B  75      -4.517   7.135  -9.855  0.00  0.00      C2   H
ATOM   4841  HB2 GLN B  75      -3.609   7.196  -8.272  0.00  0.00      C2   H
ATOM   4842  HG3 GLN B  75      -1.776   8.052  -9.152  0.00  0.00      C2   H
ATOM   4843  HG2 GLN B  75      -2.551   8.676 -10.652  0.00  0.00      C2   H
ATOM   4844 HE22 GLN B  75      -0.903   5.974 -12.192  0.00  0.00      C2   H
ATOM   4845 HE21 GLN B  75      -1.241   7.666 -12.019  0.00  0.00      C2   H
ATOM   4846  N   ASP B  76      -6.556   9.423  -7.383  0.00  0.00      C2   N
ATOM   4847  CA  ASP B  76      -7.999   9.686  -7.236  0.00  0.00      C2   C
ATOM   4848  C   ASP B  76      -8.431  10.943  -8.076  0.00  0.00      C2   C
ATOM   4849  O   ASP B  76      -9.603  11.136  -8.122  0.00  0.00      C2   O
ATOM   4850  CB  ASP B  76      -8.433  10.013  -5.810  0.00  0.00      C2   C
ATOM   4851  CG  ASP B  76      -7.594  10.980  -4.945  0.00  0.00      C2   C
ATOM   4852  OD1 ASP B  76      -7.887  11.128  -3.747  0.00  0.00      C2   O
ATOM   4853  OD2 ASP B  76      -6.651  11.626  -5.463  0.00  0.00      C2   O
ATOM   4854  H   ASP B  76      -6.043  10.154  -6.912  0.00  0.00      C2   H
ATOM   4855  HA  ASP B  76      -8.555   8.804  -7.553  0.00  0.00      C2   H
ATOM   4856  HB3 ASP B  76      -8.579   9.063  -5.297  0.00  0.00      C2   H
ATOM   4857  HB2 ASP B  76      -9.444  10.420  -5.778  0.00  0.00      C2   H
ATOM   4858  N   GLY B  77      -7.521  11.779  -8.501  0.00  0.00      C2   N
ATOM   4859  CA  GLY B  77      -7.714  12.905  -9.389  0.00  0.00      C2   C
ATOM   4860  C   GLY B  77      -7.939  14.087  -8.537  0.00  0.00      C2   C
ATOM   4861  O   GLY B  77      -8.758  14.836  -8.837  0.00  0.00      C2   O
ATOM   4862  H   GLY B  77      -6.561  11.634  -8.223  0.00  0.00      C2   H
ATOM   4863  HA3 GLY B  77      -8.635  12.857  -9.970  0.00  0.00      C2   H
ATOM   4864  HA2 GLY B  77      -6.901  12.998 -10.108  0.00  0.00      C2   H
ATOM   4865  N   LYS B  78      -7.218  14.302  -7.417  0.00  0.00      C2   N
ATOM   4866  CA  LYS B  78      -7.019  15.496  -6.648  0.00  0.00      C2   C
ATOM   4867  C   LYS B  78      -5.537  16.010  -6.835  0.00  0.00      C2   C
ATOM   4868  O   LYS B  78      -4.601  15.270  -6.832  0.00  0.00      C2   O
ATOM   4869  CB  LYS B  78      -7.328  15.114  -5.169  0.00  0.00      C2   C
ATOM   4870  CG  LYS B  78      -7.110  16.173  -4.072  0.00  0.00      C2   C
ATOM   4871  CD  LYS B  78      -8.198  17.241  -3.941  0.00  0.00      C2   C
ATOM   4872  CE  LYS B  78      -9.554  16.560  -3.555  0.00  0.00      C2   C
ATOM   4873  NZ  LYS B  78      -9.585  15.812  -2.266  0.00  0.00      C2   N
ATOM   4874  H   LYS B  78      -6.541  13.565  -7.285  0.00  0.00      C2   H
ATOM   4875  HA  LYS B  78      -7.718  16.244  -7.020  0.00  0.00      C2   H
ATOM   4876  HB3 LYS B  78      -6.559  14.379  -4.934  0.00  0.00      C2   H
ATOM   4877  HB2 LYS B  78      -8.303  14.669  -4.971  0.00  0.00      C2   H
ATOM   4878  HG3 LYS B  78      -6.173  16.687  -4.282  0.00  0.00      C2   H
ATOM   4879  HG2 LYS B  78      -6.896  15.658  -3.135  0.00  0.00      C2   H
ATOM   4880  HD3 LYS B  78      -8.269  17.857  -4.838  0.00  0.00      C2   H
ATOM   4881  HD2 LYS B  78      -7.878  17.914  -3.146  0.00  0.00      C2   H
ATOM   4882  HE3 LYS B  78     -10.053  16.112  -4.414  0.00  0.00      C2   H
ATOM   4883  HE2 LYS B  78     -10.291  17.346  -3.384  0.00  0.00      C2   H
ATOM   4884  HZ1 LYS B  78      -9.133  14.915  -2.155  0.00  0.00      C2   H
ATOM   4885  HZ2 LYS B  78      -9.054  16.373  -1.616  0.00  0.00      C2   H
ATOM   4886  HZ3 LYS B  78     -10.504  15.810  -1.849  0.00  0.00      C2   H
ATOM   4887  N   LEU B  79      -5.468  17.330  -6.920  0.00  0.00      C2   N
ATOM   4888  CA  LEU B  79      -4.212  17.972  -6.818  0.00  0.00      C2   C
ATOM   4889  C   LEU B  79      -4.338  18.911  -5.628  0.00  0.00      C2   C
ATOM   4890  O   LEU B  79      -5.369  19.629  -5.544  0.00  0.00      C2   O
ATOM   4891  CB  LEU B  79      -3.882  18.649  -8.140  0.00  0.00      C2   C
ATOM   4892  CG  LEU B  79      -2.615  19.487  -8.240  0.00  0.00      C2   C
ATOM   4893  CD1 LEU B  79      -2.004  19.349  -9.628  0.00  0.00      C2   C
ATOM   4894  CD2 LEU B  79      -2.785  21.042  -7.904  0.00  0.00      C2   C
ATOM   4895  H   LEU B  79      -6.310  17.881  -6.833  0.00  0.00      C2   H
ATOM   4896  HA  LEU B  79      -3.453  17.260  -6.493  0.00  0.00      C2   H
ATOM   4897  HB3 LEU B  79      -4.652  19.351  -8.461  0.00  0.00      C2   H
ATOM   4898  HB2 LEU B  79      -3.753  17.820  -8.836  0.00  0.00      C2   H
ATOM   4899  HG  LEU B  79      -1.869  19.092  -7.551  0.00  0.00      C2   H
ATOM   4900 HD11 LEU B  79      -2.669  19.622 -10.447  0.00  0.00      C2   H
ATOM   4901 HD12 LEU B  79      -1.092  19.920  -9.802  0.00  0.00      C2   H
ATOM   4902 HD13 LEU B  79      -1.798  18.281  -9.700  0.00  0.00      C2   H
ATOM   4903 HD21 LEU B  79      -3.796  21.265  -7.563  0.00  0.00      C2   H
ATOM   4904 HD22 LEU B  79      -2.122  21.434  -7.133  0.00  0.00      C2   H
ATOM   4905 HD23 LEU B  79      -2.539  21.731  -8.712  0.00  0.00      C2   H
ATOM   4906  N   ILE B  80      -3.393  18.939  -4.724  0.00  0.00      C2   N
ATOM   4907  CA  ILE B  80      -3.222  19.884  -3.590  0.00  0.00      C2   C
ATOM   4908  C   ILE B  80      -1.917  20.525  -3.766  0.00  0.00      C2   C
ATOM   4909  O   ILE B  80      -0.890  19.837  -3.941  0.00  0.00      C2   O
ATOM   4910  CB  ILE B  80      -3.174  19.081  -2.216  0.00  0.00      C2   C
ATOM   4911  CG1 ILE B  80      -4.268  18.002  -2.115  0.00  0.00      C2   C
ATOM   4912  CG2 ILE B  80      -3.461  20.053  -1.154  0.00  0.00      C2   C
ATOM   4913  CD1 ILE B  80      -4.327  17.212  -0.701  0.00  0.00      C2   C
ATOM   4914  H   ILE B  80      -2.701  18.206  -4.798  0.00  0.00      C2   H
ATOM   4915  HA  ILE B  80      -4.024  20.610  -3.726  0.00  0.00      C2   H
ATOM   4916  HB  ILE B  80      -2.153  18.737  -2.048  0.00  0.00      C2   H
ATOM   4917 HG13 ILE B  80      -4.184  17.214  -2.863  0.00  0.00      C2   H
ATOM   4918 HG12 ILE B  80      -5.260  18.377  -2.366  0.00  0.00      C2   H
ATOM   4919 HG21 ILE B  80      -3.561  19.713  -0.123  0.00  0.00      C2   H
ATOM   4920 HG22 ILE B  80      -2.673  20.802  -1.075  0.00  0.00      C2   H
ATOM   4921 HG23 ILE B  80      -4.451  20.510  -1.175  0.00  0.00      C2   H
ATOM   4922 HD11 ILE B  80      -5.184  17.649  -0.187  0.00  0.00      C2   H
ATOM   4923 HD12 ILE B  80      -4.504  16.143  -0.812  0.00  0.00      C2   H
ATOM   4924 HD13 ILE B  80      -3.445  17.495  -0.127  0.00  0.00      C2   H
ATOM   4925  N   ILE B  81      -1.844  21.848  -3.600  0.00  0.00      C2   N
ATOM   4926  CA  ILE B  81      -0.612  22.569  -3.288  0.00  0.00      C2   C
ATOM   4927  C   ILE B  81      -0.524  22.793  -1.760  0.00  0.00      C2   C
ATOM   4928  O   ILE B  81      -1.467  23.368  -1.131  0.00  0.00      C2   O
ATOM   4929  CB  ILE B  81      -0.552  23.963  -4.002  0.00  0.00      C2   C
ATOM   4930  CG1 ILE B  81      -1.191  23.965  -5.379  0.00  0.00      C2   C
ATOM   4931  CG2 ILE B  81       0.849  24.605  -3.982  0.00  0.00      C2   C
ATOM   4932  CD1 ILE B  81      -1.311  25.333  -6.103  0.00  0.00      C2   C
ATOM   4933  H   ILE B  81      -2.684  22.407  -3.660  0.00  0.00      C2   H
ATOM   4934  HA  ILE B  81       0.277  22.015  -3.589  0.00  0.00      C2   H
ATOM   4935  HB  ILE B  81      -1.350  24.544  -3.540  0.00  0.00      C2   H
ATOM   4936 HG13 ILE B  81      -2.159  23.468  -5.305  0.00  0.00      C2   H
ATOM   4937 HG12 ILE B  81      -0.640  23.264  -6.004  0.00  0.00      C2   H
ATOM   4938 HG21 ILE B  81       1.220  24.911  -3.004  0.00  0.00      C2   H
ATOM   4939 HG22 ILE B  81       1.658  24.049  -4.455  0.00  0.00      C2   H
ATOM   4940 HG23 ILE B  81       0.817  25.471  -4.643  0.00  0.00      C2   H
ATOM   4941 HD11 ILE B  81      -2.090  25.241  -6.859  0.00  0.00      C2   H
ATOM   4942 HD12 ILE B  81      -1.604  26.158  -5.454  0.00  0.00      C2   H
ATOM   4943 HD13 ILE B  81      -0.333  25.458  -6.569  0.00  0.00      C2   H
ATOM   4944  N   TRP B  82       0.655  22.331  -1.245  0.00  0.00      C2   N
ATOM   4945  CA  TRP B  82       0.963  22.376   0.165  0.00  0.00      C2   C
ATOM   4946  C   TRP B  82       2.013  23.519   0.333  0.00  0.00      C2   C
ATOM   4947  O   TRP B  82       2.992  23.551  -0.375  0.00  0.00      C2   O
ATOM   4948  CB  TRP B  82       1.615  21.070   0.555  0.00  0.00      C2   C
ATOM   4949  CG  TRP B  82       0.737  19.892   0.545  0.00  0.00      C2   C
ATOM   4950  CD1 TRP B  82       0.556  19.048  -0.440  0.00  0.00      C2   C
ATOM   4951  CD2 TRP B  82      -0.093  19.344   1.572  0.00  0.00      C2   C
ATOM   4952  NE1 TRP B  82      -0.409  18.153  -0.152  0.00  0.00      C2   N
ATOM   4953  CE2 TRP B  82      -0.849  18.280   1.111  0.00  0.00      C2   C
ATOM   4954  CE3 TRP B  82      -0.323  19.667   2.921  0.00  0.00      C2   C
ATOM   4955  CZ2 TRP B  82      -1.682  17.528   1.955  0.00  0.00      C2   C
ATOM   4956  CZ3 TRP B  82      -1.148  19.038   3.786  0.00  0.00      C2   C
ATOM   4957  CH2 TRP B  82      -1.716  17.850   3.283  0.00  0.00      C2   C
ATOM   4958  H   TRP B  82       1.366  21.820  -1.747  0.00  0.00      C2   H
ATOM   4959  HA  TRP B  82       0.066  22.621   0.733  0.00  0.00      C2   H
ATOM   4960  HB3 TRP B  82       2.084  21.114   1.537  0.00  0.00      C2   H
ATOM   4961  HB2 TRP B  82       2.512  20.900  -0.041  0.00  0.00      C2   H
ATOM   4962  HD1 TRP B  82       1.015  19.265  -1.394  0.00  0.00      C2   H
ATOM   4963  HE1 TRP B  82      -0.820  17.498  -0.802  0.00  0.00      C2   H
ATOM   4964  HE3 TRP B  82       0.267  20.504   3.264  0.00  0.00      C2   H
ATOM   4965  HZ2 TRP B  82      -2.152  16.611   1.631  0.00  0.00      C2   H
ATOM   4966  HZ3 TRP B  82      -1.395  19.378   4.781  0.00  0.00      C2   H
ATOM   4967  HH2 TRP B  82      -2.290  17.201   3.928  0.00  0.00      C2   H
ATOM   4968  N   ASP B  83       1.738  24.486   1.238  0.00  0.00      C2   N
ATOM   4969  CA  ASP B  83       2.683  25.480   1.693  0.00  0.00      C2   C
ATOM   4970  C   ASP B  83       3.435  24.778   2.864  0.00  0.00      C2   C
ATOM   4971  O   ASP B  83       2.955  24.714   3.986  0.00  0.00      C2   O
ATOM   4972  CB  ASP B  83       2.121  26.913   2.045  0.00  0.00      C2   C
ATOM   4973  CG  ASP B  83       2.908  27.765   3.117  0.00  0.00      C2   C
ATOM   4974  OD1 ASP B  83       2.290  28.810   3.436  0.00  0.00      C2   O
ATOM   4975  OD2 ASP B  83       4.093  27.614   3.393  0.00  0.00      C2   O
ATOM   4976  H   ASP B  83       0.969  24.242   1.846  0.00  0.00      C2   H
ATOM   4977  HA  ASP B  83       3.407  25.629   0.892  0.00  0.00      C2   H
ATOM   4978  HB3 ASP B  83       1.085  26.690   2.298  0.00  0.00      C2   H
ATOM   4979  HB2 ASP B  83       2.090  27.492   1.122  0.00  0.00      C2   H
ATOM   4980  N   SER B  84       4.602  24.230   2.491  0.00  0.00      C2   N
ATOM   4981  CA  SER B  84       5.424  23.308   3.389  0.00  0.00      C2   C
ATOM   4982  C   SER B  84       5.917  24.051   4.667  0.00  0.00      C2   C
ATOM   4983  O   SER B  84       5.977  23.352   5.717  0.00  0.00      C2   O
ATOM   4984  CB  SER B  84       6.535  22.585   2.559  0.00  0.00      C2   C
ATOM   4985  OG  SER B  84       7.218  23.588   1.861  0.00  0.00      C2   O
ATOM   4986  H   SER B  84       4.938  24.371   1.549  0.00  0.00      C2   H
ATOM   4987  HA  SER B  84       4.794  22.448   3.614  0.00  0.00      C2   H
ATOM   4988  HB3 SER B  84       6.010  21.979   1.821  0.00  0.00      C2   H
ATOM   4989  HB2 SER B  84       7.201  22.026   3.218  0.00  0.00      C2   H
ATOM   4990  HG  SER B  84       6.700  24.003   1.167  0.00  0.00      C2   H
ATOM   4991  N   TYR B  85       6.085  25.359   4.584  0.00  0.00      C2   N
ATOM   4992  CA  TYR B  85       6.571  26.197   5.717  0.00  0.00      C2   C
ATOM   4993  C   TYR B  85       5.512  26.492   6.786  0.00  0.00      C2   C
ATOM   4994  O   TYR B  85       5.668  25.958   7.909  0.00  0.00      C2   O
ATOM   4995  CB  TYR B  85       7.124  27.511   5.219  0.00  0.00      C2   C
ATOM   4996  CG  TYR B  85       8.350  27.482   4.288  0.00  0.00      C2   C
ATOM   4997  CD1 TYR B  85       8.998  26.261   3.790  0.00  0.00      C2   C
ATOM   4998  CD2 TYR B  85       8.917  28.731   4.084  0.00  0.00      C2   C
ATOM   4999  CE1 TYR B  85      10.148  26.431   2.932  0.00  0.00      C2   C
ATOM   5000  CE2 TYR B  85       9.945  28.867   3.140  0.00  0.00      C2   C
ATOM   5001  CZ  TYR B  85      10.619  27.750   2.623  0.00  0.00      C2   C
ATOM   5002  OH  TYR B  85      11.531  27.812   1.614  0.00  0.00      C2   O
ATOM   5003  H   TYR B  85       5.929  25.851   3.716  0.00  0.00      C2   H
ATOM   5004  HA  TYR B  85       7.358  25.580   6.151  0.00  0.00      C2   H
ATOM   5005  HB3 TYR B  85       7.482  28.114   6.053  0.00  0.00      C2   H
ATOM   5006  HB2 TYR B  85       6.265  28.021   4.782  0.00  0.00      C2   H
ATOM   5007  HD1 TYR B  85       8.793  25.247   4.098  0.00  0.00      C2   H
ATOM   5008  HD2 TYR B  85       8.400  29.642   4.349  0.00  0.00      C2   H
ATOM   5009  HE1 TYR B  85      10.699  25.563   2.602  0.00  0.00      C2   H
ATOM   5010  HE2 TYR B  85      10.235  29.885   2.924  0.00  0.00      C2   H
ATOM   5011  HH  TYR B  85      11.440  27.181   0.896  0.00  0.00      C2   H
ATOM   5012  N   THR B  86       4.331  27.116   6.404  0.00  0.00      C2   N
ATOM   5013  CA  THR B  86       3.264  27.617   7.313  0.00  0.00      C2   C
ATOM   5014  C   THR B  86       2.243  26.458   7.711  0.00  0.00      C2   C
ATOM   5015  O   THR B  86       1.477  26.579   8.592  0.00  0.00      C2   O
ATOM   5016  CB  THR B  86       2.512  28.709   6.575  0.00  0.00      C2   C
ATOM   5017  OG1 THR B  86       3.497  29.554   5.814  0.00  0.00      C2   O
ATOM   5018  CG2 THR B  86       1.550  29.539   7.354  0.00  0.00      C2   C
ATOM   5019  H   THR B  86       4.151  27.376   5.445  0.00  0.00      C2   H
ATOM   5020  HA  THR B  86       3.772  28.081   8.159  0.00  0.00      C2   H
ATOM   5021  HB  THR B  86       1.851  28.151   5.912  0.00  0.00      C2   H
ATOM   5022  HG1 THR B  86       3.544  29.190   4.927  0.00  0.00      C2   H
ATOM   5023 HG21 THR B  86       0.797  28.990   7.920  0.00  0.00      C2   H
ATOM   5024 HG22 THR B  86       2.054  30.097   8.144  0.00  0.00      C2   H
ATOM   5025 HG23 THR B  86       1.025  30.260   6.728  0.00  0.00      C2   H
ATOM   5026  N   THR B  87       2.402  25.356   6.962  0.00  0.00      C2   N
ATOM   5027  CA  THR B  87       1.547  24.204   6.906  0.00  0.00      C2   C
ATOM   5028  C   THR B  87       0.094  24.580   6.709  0.00  0.00      C2   C
ATOM   5029  O   THR B  87      -0.700  24.472   7.646  0.00  0.00      C2   O
ATOM   5030  CB  THR B  87       1.788  23.432   8.277  0.00  0.00      C2   C
ATOM   5031  OG1 THR B  87       3.217  23.317   8.524  0.00  0.00      C2   O
ATOM   5032  CG2 THR B  87       1.163  22.057   8.415  0.00  0.00      C2   C
ATOM   5033  H   THR B  87       3.101  25.372   6.233  0.00  0.00      C2   H
ATOM   5034  HA  THR B  87       1.934  23.621   6.070  0.00  0.00      C2   H
ATOM   5035  HB  THR B  87       1.352  24.013   9.090  0.00  0.00      C2   H
ATOM   5036  HG1 THR B  87       3.525  24.225   8.463  0.00  0.00      C2   H
ATOM   5037 HG21 THR B  87       1.464  21.679   9.392  0.00  0.00      C2   H
ATOM   5038 HG22 THR B  87       0.083  21.929   8.483  0.00  0.00      C2   H
ATOM   5039 HG23 THR B  87       1.377  21.197   7.779  0.00  0.00      C2   H
ATOM   5040  N   ASN B  88      -0.163  24.917   5.428  0.00  0.00      C2   N
ATOM   5041  CA  ASN B  88      -1.441  25.089   4.941  0.00  0.00      C2   C
ATOM   5042  C   ASN B  88      -1.493  24.422   3.554  0.00  0.00      C2   C
ATOM   5043  O   ASN B  88      -0.469  24.410   2.882  0.00  0.00      C2   O
ATOM   5044  CB  ASN B  88      -1.822  26.533   4.588  0.00  0.00      C2   C
ATOM   5045  CG  ASN B  88      -2.079  27.508   5.793  0.00  0.00      C2   C
ATOM   5046  OD1 ASN B  88      -2.720  27.105   6.803  0.00  0.00      C2   O
ATOM   5047  ND2 ASN B  88      -1.673  28.761   5.678  0.00  0.00      C2   N
ATOM   5048  H   ASN B  88       0.580  24.908   4.744  0.00  0.00      C2   H
ATOM   5049  HA  ASN B  88      -2.181  24.633   5.599  0.00  0.00      C2   H
ATOM   5050  HB3 ASN B  88      -2.821  26.516   4.150  0.00  0.00      C2   H
ATOM   5051  HB2 ASN B  88      -1.211  27.003   3.818  0.00  0.00      C2   H
ATOM   5052 HD22 ASN B  88      -1.934  29.506   6.307  0.00  0.00      C2   H
ATOM   5053 HD21 ASN B  88      -1.174  29.029   4.841  0.00  0.00      C2   H
ATOM   5054  N   LYS B  89      -2.605  23.791   3.155  0.00  0.00      C2   N
ATOM   5055  CA  LYS B  89      -3.114  23.406   1.756  0.00  0.00      C2   C
ATOM   5056  C   LYS B  89      -3.576  24.690   1.111  0.00  0.00      C2   C
ATOM   5057  O   LYS B  89      -4.697  25.120   1.426  0.00  0.00      C2   O
ATOM   5058  CB  LYS B  89      -4.254  22.346   1.781  0.00  0.00      C2   C
ATOM   5059  CG  LYS B  89      -3.839  21.082   2.700  0.00  0.00      C2   C
ATOM   5060  CD  LYS B  89      -5.082  20.200   2.917  0.00  0.00      C2   C
ATOM   5061  CE  LYS B  89      -6.341  20.777   3.572  0.00  0.00      C2   C
ATOM   5062  NZ  LYS B  89      -6.104  21.088   4.928  0.00  0.00      C2   N
[truncated: 789,926 more chars]
