# Supplementary material for: Structural basis of THC analog activity at the Cannabinoid 1 receptor
Source: Nat Commun. 2025 Jan 8;16:486. doi: 10.1038/s41467-024-55808-4 (PMC11711184; doi:10.1038/s41467-024-55808-4)
Supplement: Supplementary file 6 — Source Data [file 41467_2024_55808_MOESM6_ESM.zip › MD_sim_coordinates/4b_HU210_end_1000ns.pdb]

CRYST1  101.683  112.671  139.396  90.00  90.00  90.00 P 1           1
ATOM      1  CH3 ACE A   2      28.406  20.778  17.218  0.00  0.00      C2   C
ATOM      2  C   ACE A   2      29.061  20.587  15.888  0.00  0.00      C2   C
ATOM      3  O   ACE A   2      30.244  20.907  15.828  0.00  0.00      C2   O
ATOM      4  1H  ACE A   2      27.323  20.662  17.187  0.00  0.00      C2   H
ATOM      5  2H  ACE A   2      28.785  20.018  17.902  0.00  0.00      C2   H
ATOM      6  3H  ACE A   2      28.468  21.781  17.639  0.00  0.00      C2   H
ATOM      7  N   CYS A   3      28.254  20.014  14.929  0.00  0.00      C2   N
ATOM      8  CA  CYS A   3      28.690  19.693  13.552  0.00  0.00      C2   C
ATOM      9  C   CYS A   3      28.555  20.973  12.750  0.00  0.00      C2   C
ATOM     10  O   CYS A   3      27.473  21.568  12.746  0.00  0.00      C2   O
ATOM     11  CB  CYS A   3      27.742  18.683  12.906  0.00  0.00      C2   C
ATOM     12  SG  CYS A   3      27.823  17.184  13.907  0.00  0.00      C2   S
ATOM     13  H2  CYS A   3      27.366  19.659  15.253  0.00  0.00      C2   H
ATOM     14  HA  CYS A   3      29.701  19.288  13.527  0.00  0.00      C2   H
ATOM     15  HB3 CYS A   3      27.978  18.523  11.855  0.00  0.00      C2   H
ATOM     16  HB2 CYS A   3      26.717  19.037  13.023  0.00  0.00      C2   H
ATOM     17  HG  CYS A   3      26.713  16.535  13.542  0.00  0.00      C2   H
ATOM     18  N   THR A   4      29.690  21.462  12.258  0.00  0.00      C2   N
ATOM     19  CA  THR A   4      29.891  22.642  11.514  0.00  0.00      C2   C
ATOM     20  C   THR A   4      29.070  22.664  10.202  0.00  0.00      C2   C
ATOM     21  O   THR A   4      29.173  21.728   9.419  0.00  0.00      C2   O
ATOM     22  CB  THR A   4      31.417  22.897  11.132  0.00  0.00      C2   C
ATOM     23  OG1 THR A   4      32.202  22.618  12.228  0.00  0.00      C2   O
ATOM     24  CG2 THR A   4      31.717  24.371  10.842  0.00  0.00      C2   C
ATOM     25  H   THR A   4      30.505  20.869  12.327  0.00  0.00      C2   H
ATOM     26  HA  THR A   4      29.568  23.453  12.167  0.00  0.00      C2   H
ATOM     27  HB  THR A   4      31.776  22.332  10.271  0.00  0.00      C2   H
ATOM     28  HG1 THR A   4      32.084  21.700  12.483  0.00  0.00      C2   H
ATOM     29 HG21 THR A   4      32.767  24.492  10.575  0.00  0.00      C2   H
ATOM     30 HG22 THR A   4      31.132  24.690   9.980  0.00  0.00      C2   H
ATOM     31 HG23 THR A   4      31.517  25.127  11.601  0.00  0.00      C2   H
ATOM     32  N   LEU A   5      28.249  23.736   9.992  0.00  0.00      C2   N
ATOM     33  CA  LEU A   5      27.449  23.947   8.837  0.00  0.00      C2   C
ATOM     34  C   LEU A   5      28.093  25.229   8.112  0.00  0.00      C2   C
ATOM     35  O   LEU A   5      28.414  26.280   8.752  0.00  0.00      C2   O
ATOM     36  CB  LEU A   5      25.938  24.223   9.324  0.00  0.00      C2   C
ATOM     37  CG  LEU A   5      25.241  23.017   9.905  0.00  0.00      C2   C
ATOM     38  CD1 LEU A   5      23.915  23.478  10.538  0.00  0.00      C2   C
ATOM     39  CD2 LEU A   5      25.121  21.766   8.945  0.00  0.00      C2   C
ATOM     40  H   LEU A   5      28.221  24.472  10.683  0.00  0.00      C2   H
ATOM     41  HA  LEU A   5      27.331  23.153   8.099  0.00  0.00      C2   H
ATOM     42  HB3 LEU A   5      25.391  24.501   8.423  0.00  0.00      C2   H
ATOM     43  HB2 LEU A   5      25.870  25.106   9.959  0.00  0.00      C2   H
ATOM     44  HG  LEU A   5      25.827  22.666  10.754  0.00  0.00      C2   H
ATOM     45 HD11 LEU A   5      23.183  22.733  10.851  0.00  0.00      C2   H
ATOM     46 HD12 LEU A   5      24.152  24.145  11.367  0.00  0.00      C2   H
ATOM     47 HD13 LEU A   5      23.331  23.999   9.780  0.00  0.00      C2   H
ATOM     48 HD21 LEU A   5      25.122  22.001   7.881  0.00  0.00      C2   H
ATOM     49 HD22 LEU A   5      25.981  21.133   9.167  0.00  0.00      C2   H
ATOM     50 HD23 LEU A   5      24.179  21.232   9.069  0.00  0.00      C2   H
ATOM     51  N   SER A   6      27.900  25.200   6.742  0.00  0.00      C2   N
ATOM     52  CA  SER A   6      27.987  26.385   5.887  0.00  0.00      C2   C
ATOM     53  C   SER A   6      26.744  27.298   5.987  0.00  0.00      C2   C
ATOM     54  O   SER A   6      25.750  26.875   6.578  0.00  0.00      C2   O
ATOM     55  CB  SER A   6      28.403  25.916   4.476  0.00  0.00      C2   C
ATOM     56  OG  SER A   6      27.327  25.553   3.679  0.00  0.00      C2   O
ATOM     57  H   SER A   6      27.637  24.309   6.347  0.00  0.00      C2   H
ATOM     58  HA  SER A   6      28.775  27.070   6.198  0.00  0.00      C2   H
ATOM     59  HB3 SER A   6      29.131  25.106   4.505  0.00  0.00      C2   H
ATOM     60  HB2 SER A   6      28.911  26.784   4.057  0.00  0.00      C2   H
ATOM     61  HG  SER A   6      27.687  24.832   3.157  0.00  0.00      C2   H
ATOM     62  N   ALA A   7      26.764  28.464   5.324  0.00  0.00      C2   N
ATOM     63  CA  ALA A   7      25.608  29.273   5.082  0.00  0.00      C2   C
ATOM     64  C   ALA A   7      24.664  28.549   4.150  0.00  0.00      C2   C
ATOM     65  O   ALA A   7      23.479  28.863   4.279  0.00  0.00      C2   O
ATOM     66  CB  ALA A   7      25.982  30.669   4.527  0.00  0.00      C2   C
ATOM     67  H   ALA A   7      27.584  28.882   4.908  0.00  0.00      C2   H
ATOM     68  HA  ALA A   7      25.098  29.416   6.035  0.00  0.00      C2   H
ATOM     69  HB1 ALA A   7      26.471  31.152   5.372  0.00  0.00      C2   H
ATOM     70  HB2 ALA A   7      26.462  30.586   3.552  0.00  0.00      C2   H
ATOM     71  HB3 ALA A   7      25.039  31.208   4.429  0.00  0.00      C2   H
ATOM     72  N   GLU A   8      25.207  27.706   3.175  0.00  0.00      C2   N
ATOM     73  CA  GLU A   8      24.448  27.104   2.132  0.00  0.00      C2   C
ATOM     74  C   GLU A   8      23.601  25.905   2.793  0.00  0.00      C2   C
ATOM     75  O   GLU A   8      22.384  25.783   2.612  0.00  0.00      C2   O
ATOM     76  CB  GLU A   8      25.380  26.602   1.007  0.00  0.00      C2   C
ATOM     77  CG  GLU A   8      26.371  27.686   0.463  0.00  0.00      C2   C
ATOM     78  CD  GLU A   8      27.298  27.199  -0.626  0.00  0.00      C2   C
ATOM     79  OE1 GLU A   8      26.885  26.328  -1.426  0.00  0.00      C2   O
ATOM     80  OE2 GLU A   8      28.374  27.789  -0.884  0.00  0.00      C2   O
ATOM     81  H   GLU A   8      26.180  27.435   3.209  0.00  0.00      C2   H
ATOM     82  HA  GLU A   8      23.854  27.931   1.743  0.00  0.00      C2   H
ATOM     83  HB3 GLU A   8      24.789  26.066   0.265  0.00  0.00      C2   H
ATOM     84  HB2 GLU A   8      26.096  25.875   1.390  0.00  0.00      C2   H
ATOM     85  HG3 GLU A   8      27.081  28.095   1.182  0.00  0.00      C2   H
ATOM     86  HG2 GLU A   8      25.886  28.502  -0.073  0.00  0.00      C2   H
ATOM     87  N   ASP A   9      24.369  25.040   3.536  0.00  0.00      C2   N
ATOM     88  CA  ASP A   9      23.874  24.002   4.430  0.00  0.00      C2   C
ATOM     89  C   ASP A   9      22.780  24.517   5.343  0.00  0.00      C2   C
ATOM     90  O   ASP A   9      21.761  23.889   5.373  0.00  0.00      C2   O
ATOM     91  CB  ASP A   9      24.878  23.251   5.324  0.00  0.00      C2   C
ATOM     92  CG  ASP A   9      26.108  22.661   4.590  0.00  0.00      C2   C
ATOM     93  OD1 ASP A   9      25.880  22.070   3.494  0.00  0.00      C2   O
ATOM     94  OD2 ASP A   9      27.156  22.591   5.248  0.00  0.00      C2   O
ATOM     95  H   ASP A   9      25.370  25.145   3.453  0.00  0.00      C2   H
ATOM     96  HA  ASP A   9      23.463  23.199   3.819  0.00  0.00      C2   H
ATOM     97  HB3 ASP A   9      24.438  22.472   5.947  0.00  0.00      C2   H
ATOM     98  HB2 ASP A   9      25.332  23.989   5.985  0.00  0.00      C2   H
ATOM     99  N   LYS A  10      23.018  25.738   5.937  0.00  0.00      C2   N
ATOM    100  CA  LYS A  10      22.103  26.409   6.877  0.00  0.00      C2   C
ATOM    101  C   LYS A  10      20.777  26.746   6.222  0.00  0.00      C2   C
ATOM    102  O   LYS A  10      19.717  26.642   6.798  0.00  0.00      C2   O
ATOM    103  CB  LYS A  10      22.762  27.622   7.609  0.00  0.00      C2   C
ATOM    104  CG  LYS A  10      21.747  28.318   8.567  0.00  0.00      C2   C
ATOM    105  CD  LYS A  10      20.940  27.548   9.662  0.00  0.00      C2   C
ATOM    106  CE  LYS A  10      20.374  28.529  10.711  0.00  0.00      C2   C
ATOM    107  NZ  LYS A  10      19.275  28.049  11.583  0.00  0.00      C2   N
ATOM    108  H   LYS A  10      23.927  26.159   5.808  0.00  0.00      C2   H
ATOM    109  HA  LYS A  10      21.921  25.583   7.564  0.00  0.00      C2   H
ATOM    110  HB3 LYS A  10      23.147  28.373   6.919  0.00  0.00      C2   H
ATOM    111  HB2 LYS A  10      23.534  27.286   8.302  0.00  0.00      C2   H
ATOM    112  HG3 LYS A  10      21.022  28.906   8.003  0.00  0.00      C2   H
ATOM    113  HG2 LYS A  10      22.347  29.032   9.131  0.00  0.00      C2   H
ATOM    114  HD3 LYS A  10      21.507  26.938  10.365  0.00  0.00      C2   H
ATOM    115  HD2 LYS A  10      20.173  26.942   9.180  0.00  0.00      C2   H
ATOM    116  HE3 LYS A  10      20.096  29.440  10.180  0.00  0.00      C2   H
ATOM    117  HE2 LYS A  10      21.251  28.674  11.342  0.00  0.00      C2   H
ATOM    118  HZ1 LYS A  10      19.132  28.659  12.376  0.00  0.00      C2   H
ATOM    119  HZ2 LYS A  10      18.369  27.821  11.198  0.00  0.00      C2   H
ATOM    120  HZ3 LYS A  10      19.572  27.134  11.893  0.00  0.00      C2   H
ATOM    121  N   ALA A  11      20.819  27.044   4.944  0.00  0.00      C2   N
ATOM    122  CA  ALA A  11      19.593  27.334   4.093  0.00  0.00      C2   C
ATOM    123  C   ALA A  11      18.896  26.035   3.819  0.00  0.00      C2   C
ATOM    124  O   ALA A  11      17.621  25.952   3.947  0.00  0.00      C2   O
ATOM    125  CB  ALA A  11      19.966  28.180   2.783  0.00  0.00      C2   C
ATOM    126  H   ALA A  11      21.778  27.063   4.629  0.00  0.00      C2   H
ATOM    127  HA  ALA A  11      18.877  27.914   4.675  0.00  0.00      C2   H
ATOM    128  HB1 ALA A  11      20.504  29.098   3.018  0.00  0.00      C2   H
ATOM    129  HB2 ALA A  11      20.551  27.567   2.097  0.00  0.00      C2   H
ATOM    130  HB3 ALA A  11      19.035  28.476   2.298  0.00  0.00      C2   H
ATOM    131  N   ALA A  12      19.644  24.992   3.445  0.00  0.00      C2   N
ATOM    132  CA  ALA A  12      19.031  23.649   3.229  0.00  0.00      C2   C
ATOM    133  C   ALA A  12      18.498  22.940   4.504  0.00  0.00      C2   C
ATOM    134  O   ALA A  12      17.516  22.204   4.426  0.00  0.00      C2   O
ATOM    135  CB  ALA A  12      20.104  22.758   2.587  0.00  0.00      C2   C
ATOM    136  H   ALA A  12      20.601  25.093   3.141  0.00  0.00      C2   H
ATOM    137  HA  ALA A  12      18.152  23.766   2.595  0.00  0.00      C2   H
ATOM    138  HB1 ALA A  12      20.332  23.222   1.627  0.00  0.00      C2   H
ATOM    139  HB2 ALA A  12      21.009  22.844   3.187  0.00  0.00      C2   H
ATOM    140  HB3 ALA A  12      19.827  21.719   2.408  0.00  0.00      C2   H
ATOM    141  N   VAL A  13      19.102  23.231   5.714  0.00  0.00      C2   N
ATOM    142  CA  VAL A  13      18.531  22.751   6.974  0.00  0.00      C2   C
ATOM    143  C   VAL A  13      17.199  23.382   7.342  0.00  0.00      C2   C
ATOM    144  O   VAL A  13      16.211  22.636   7.623  0.00  0.00      C2   O
ATOM    145  CB  VAL A  13      19.499  23.100   8.265  0.00  0.00      C2   C
ATOM    146  CG1 VAL A  13      18.849  23.440   9.679  0.00  0.00      C2   C
ATOM    147  CG2 VAL A  13      20.521  22.020   8.332  0.00  0.00      C2   C
ATOM    148  H   VAL A  13      19.951  23.777   5.691  0.00  0.00      C2   H
ATOM    149  HA  VAL A  13      18.330  21.682   6.907  0.00  0.00      C2   H
ATOM    150  HB  VAL A  13      20.023  23.982   7.895  0.00  0.00      C2   H
ATOM    151 HG11 VAL A  13      18.294  24.378   9.641  0.00  0.00      C2   H
ATOM    152 HG12 VAL A  13      18.136  22.639   9.873  0.00  0.00      C2   H
ATOM    153 HG13 VAL A  13      19.750  23.607  10.270  0.00  0.00      C2   H
ATOM    154 HG21 VAL A  13      20.098  21.077   8.679  0.00  0.00      C2   H
ATOM    155 HG22 VAL A  13      20.995  21.912   7.356  0.00  0.00      C2   H
ATOM    156 HG23 VAL A  13      21.357  22.158   9.018  0.00  0.00      C2   H
ATOM    157  N   GLU A  14      17.087  24.726   7.265  0.00  0.00      C2   N
ATOM    158  CA  GLU A  14      15.842  25.478   7.454  0.00  0.00      C2   C
ATOM    159  C   GLU A  14      14.808  25.072   6.350  0.00  0.00      C2   C
ATOM    160  O   GLU A  14      13.633  24.941   6.705  0.00  0.00      C2   O
ATOM    161  CB  GLU A  14      16.075  26.995   7.243  0.00  0.00      C2   C
ATOM    162  CG  GLU A  14      16.885  27.665   8.359  0.00  0.00      C2   C
ATOM    163  CD  GLU A  14      16.197  27.531   9.724  0.00  0.00      C2   C
ATOM    164  OE1 GLU A  14      16.904  27.205  10.696  0.00  0.00      C2   O
ATOM    165  OE2 GLU A  14      14.954  27.598   9.720  0.00  0.00      C2   O
ATOM    166  H   GLU A  14      17.878  25.239   6.905  0.00  0.00      C2   H
ATOM    167  HA  GLU A  14      15.411  25.279   8.435  0.00  0.00      C2   H
ATOM    168  HB3 GLU A  14      15.160  27.573   7.115  0.00  0.00      C2   H
ATOM    169  HB2 GLU A  14      16.787  27.001   6.418  0.00  0.00      C2   H
ATOM    170  HG3 GLU A  14      17.061  28.717   8.137  0.00  0.00      C2   H
ATOM    171  HG2 GLU A  14      17.876  27.213   8.332  0.00  0.00      C2   H
ATOM    172  N   ARG A  15      15.252  24.908   5.101  0.00  0.00      C2   N
ATOM    173  CA  ARG A  15      14.398  24.319   4.042  0.00  0.00      C2   C
ATOM    174  C   ARG A  15      13.960  22.887   4.311  0.00  0.00      C2   C
ATOM    175  O   ARG A  15      12.800  22.534   3.958  0.00  0.00      C2   O
ATOM    176  CB  ARG A  15      14.981  24.555   2.590  0.00  0.00      C2   C
ATOM    177  CG  ARG A  15      14.188  24.016   1.386  0.00  0.00      C2   C
ATOM    178  CD  ARG A  15      14.266  24.914   0.181  0.00  0.00      C2   C
ATOM    179  NE  ARG A  15      15.595  25.249  -0.189  0.00  0.00      C2   N
ATOM    180  CZ  ARG A  15      16.310  26.366  -0.068  0.00  0.00      C2   C
ATOM    181  NH1 ARG A  15      15.678  27.420   0.528  0.00  0.00      C2   N
ATOM    182  NH2 ARG A  15      17.567  26.439  -0.601  0.00  0.00      C2   N
ATOM    183  H   ARG A  15      16.219  25.003   4.825  0.00  0.00      C2   H
ATOM    184  HA  ARG A  15      13.500  24.936   4.082  0.00  0.00      C2   H
ATOM    185  HB3 ARG A  15      15.947  24.059   2.500  0.00  0.00      C2   H
ATOM    186  HB2 ARG A  15      15.264  25.591   2.405  0.00  0.00      C2   H
ATOM    187  HG3 ARG A  15      13.123  24.004   1.614  0.00  0.00      C2   H
ATOM    188  HG2 ARG A  15      14.501  23.030   1.043  0.00  0.00      C2   H
ATOM    189  HD3 ARG A  15      13.593  25.771   0.186  0.00  0.00      C2   H
ATOM    190  HD2 ARG A  15      14.014  24.353  -0.719  0.00  0.00      C2   H
ATOM    191  HE  ARG A  15      16.162  24.433  -0.368  0.00  0.00      C2   H
ATOM    192 HH12 ARG A  15      16.057  28.351   0.630  0.00  0.00      C2   H
ATOM    193 HH11 ARG A  15      14.726  27.386   0.864  0.00  0.00      C2   H
ATOM    194 HH22 ARG A  15      18.041  27.324  -0.710  0.00  0.00      C2   H
ATOM    195 HH21 ARG A  15      18.078  25.687  -1.041  0.00  0.00      C2   H
ATOM    196  N   SER A  16      14.731  22.122   5.043  0.00  0.00      C2   N
ATOM    197  CA  SER A  16      14.351  20.769   5.432  0.00  0.00      C2   C
ATOM    198  C   SER A  16      13.162  20.713   6.392  0.00  0.00      C2   C
ATOM    199  O   SER A  16      12.246  19.938   6.181  0.00  0.00      C2   O
ATOM    200  CB  SER A  16      15.545  19.951   5.956  0.00  0.00      C2   C
ATOM    201  OG  SER A  16      15.301  18.483   5.925  0.00  0.00      C2   O
ATOM    202  H   SER A  16      15.699  22.374   5.180  0.00  0.00      C2   H
ATOM    203  HA  SER A  16      13.951  20.235   4.571  0.00  0.00      C2   H
ATOM    204  HB3 SER A  16      15.854  20.259   6.955  0.00  0.00      C2   H
ATOM    205  HB2 SER A  16      16.532  20.046   5.502  0.00  0.00      C2   H
ATOM    206  HG  SER A  16      15.008  18.292   6.819  0.00  0.00      C2   H
ATOM    207  N   LYS A  17      13.301  21.591   7.417  0.00  0.00      C2   N
ATOM    208  CA  LYS A  17      12.306  21.696   8.462  0.00  0.00      C2   C
ATOM    209  C   LYS A  17      10.987  22.324   7.957  0.00  0.00      C2   C
ATOM    210  O   LYS A  17       9.892  21.827   8.302  0.00  0.00      C2   O
ATOM    211  CB  LYS A  17      12.908  22.495   9.619  0.00  0.00      C2   C
ATOM    212  CG  LYS A  17      14.218  21.898  10.311  0.00  0.00      C2   C
ATOM    213  CD  LYS A  17      14.905  22.831  11.325  0.00  0.00      C2   C
ATOM    214  CE  LYS A  17      15.400  24.183  10.828  0.00  0.00      C2   C
ATOM    215  NZ  LYS A  17      16.109  24.958  11.794  0.00  0.00      C2   N
ATOM    216  H   LYS A  17      14.097  22.212   7.413  0.00  0.00      C2   H
ATOM    217  HA  LYS A  17      11.970  20.697   8.741  0.00  0.00      C2   H
ATOM    218  HB3 LYS A  17      12.151  22.707  10.374  0.00  0.00      C2   H
ATOM    219  HB2 LYS A  17      13.203  23.471   9.234  0.00  0.00      C2   H
ATOM    220  HG3 LYS A  17      14.842  21.701   9.439  0.00  0.00      C2   H
ATOM    221  HG2 LYS A  17      13.949  20.954  10.784  0.00  0.00      C2   H
ATOM    222  HD3 LYS A  17      15.713  22.322  11.850  0.00  0.00      C2   H
ATOM    223  HD2 LYS A  17      14.226  22.988  12.163  0.00  0.00      C2   H
ATOM    224  HE3 LYS A  17      14.478  24.726  10.619  0.00  0.00      C2   H
ATOM    225  HE2 LYS A  17      16.082  24.075   9.984  0.00  0.00      C2   H
ATOM    226  HZ1 LYS A  17      15.443  25.115  12.537  0.00  0.00      C2   H
ATOM    227  HZ2 LYS A  17      16.957  24.536  12.143  0.00  0.00      C2   H
ATOM    228  HZ3 LYS A  17      16.365  25.833  11.359  0.00  0.00      C2   H
ATOM    229  N   MET A  18      11.035  23.288   7.035  0.00  0.00      C2   N
ATOM    230  CA  MET A  18       9.878  23.858   6.413  0.00  0.00      C2   C
ATOM    231  C   MET A  18       9.077  22.798   5.587  0.00  0.00      C2   C
ATOM    232  O   MET A  18       7.838  22.712   5.706  0.00  0.00      C2   O
ATOM    233  CB  MET A  18      10.191  25.100   5.625  0.00  0.00      C2   C
ATOM    234  CG  MET A  18      10.231  25.058   4.094  0.00  0.00      C2   C
ATOM    235  SD  MET A  18       8.627  25.248   3.348  0.00  0.00      C2   S
ATOM    236  CE  MET A  18       8.983  25.576   1.562  0.00  0.00      C2   C
ATOM    237  H   MET A  18      11.891  23.759   6.777  0.00  0.00      C2   H
ATOM    238  HA  MET A  18       9.105  24.140   7.129  0.00  0.00      C2   H
ATOM    239  HB3 MET A  18      11.067  25.646   5.974  0.00  0.00      C2   H
ATOM    240  HB2 MET A  18       9.494  25.922   5.789  0.00  0.00      C2   H
ATOM    241  HG3 MET A  18      10.760  24.152   3.799  0.00  0.00      C2   H
ATOM    242  HG2 MET A  18      10.882  25.874   3.778  0.00  0.00      C2   H
ATOM    243  HE1 MET A  18       8.077  25.957   1.091  0.00  0.00      C2   H
ATOM    244  HE2 MET A  18       9.759  26.325   1.408  0.00  0.00      C2   H
ATOM    245  HE3 MET A  18       9.182  24.607   1.104  0.00  0.00      C2   H
ATOM    246  N   ILE A  19       9.807  21.891   4.840  0.00  0.00      C2   N
ATOM    247  CA  ILE A  19       9.240  20.739   4.155  0.00  0.00      C2   C
ATOM    248  C   ILE A  19       8.754  19.656   5.126  0.00  0.00      C2   C
ATOM    249  O   ILE A  19       7.753  19.001   4.780  0.00  0.00      C2   O
ATOM    250  CB  ILE A  19      10.248  20.196   3.021  0.00  0.00      C2   C
ATOM    251  CG1 ILE A  19      10.397  21.228   1.833  0.00  0.00      C2   C
ATOM    252  CG2 ILE A  19       9.964  18.856   2.455  0.00  0.00      C2   C
ATOM    253  CD1 ILE A  19      11.598  20.993   0.981  0.00  0.00      C2   C
ATOM    254  H   ILE A  19      10.813  21.977   4.846  0.00  0.00      C2   H
ATOM    255  HA  ILE A  19       8.372  21.184   3.669  0.00  0.00      C2   H
ATOM    256  HB  ILE A  19      11.201  20.118   3.544  0.00  0.00      C2   H
ATOM    257 HG13 ILE A  19      10.341  22.227   2.265  0.00  0.00      C2   H
ATOM    258 HG12 ILE A  19       9.499  21.078   1.232  0.00  0.00      C2   H
ATOM    259 HG21 ILE A  19      10.524  18.558   1.568  0.00  0.00      C2   H
ATOM    260 HG22 ILE A  19       9.945  18.101   3.241  0.00  0.00      C2   H
ATOM    261 HG23 ILE A  19       8.934  18.703   2.136  0.00  0.00      C2   H
ATOM    262 HD11 ILE A  19      12.460  20.536   1.468  0.00  0.00      C2   H
ATOM    263 HD12 ILE A  19      11.236  20.383   0.154  0.00  0.00      C2   H
ATOM    264 HD13 ILE A  19      12.073  21.866   0.534  0.00  0.00      C2   H
ATOM    265  N   ASP A  20       9.261  19.555   6.326  0.00  0.00      C2   N
ATOM    266  CA  ASP A  20       8.672  18.719   7.464  0.00  0.00      C2   C
ATOM    267  C   ASP A  20       7.320  19.332   7.997  0.00  0.00      C2   C
ATOM    268  O   ASP A  20       6.286  18.688   8.334  0.00  0.00      C2   O
ATOM    269  CB  ASP A  20       9.698  18.317   8.558  0.00  0.00      C2   C
ATOM    270  CG  ASP A  20      10.938  17.559   8.180  0.00  0.00      C2   C
ATOM    271  OD1 ASP A  20      10.884  16.655   7.303  0.00  0.00      C2   O
ATOM    272  OD2 ASP A  20      11.925  17.620   8.912  0.00  0.00      C2   O
ATOM    273  H   ASP A  20       9.907  20.237   6.697  0.00  0.00      C2   H
ATOM    274  HA  ASP A  20       8.437  17.744   7.038  0.00  0.00      C2   H
ATOM    275  HB3 ASP A  20       9.235  17.719   9.343  0.00  0.00      C2   H
ATOM    276  HB2 ASP A  20      10.103  19.235   8.985  0.00  0.00      C2   H
ATOM    277  N   ARG A  21       7.243  20.656   7.872  0.00  0.00      C2   N
ATOM    278  CA  ARG A  21       5.964  21.351   8.164  0.00  0.00      C2   C
ATOM    279  C   ARG A  21       5.031  21.416   6.941  0.00  0.00      C2   C
ATOM    280  O   ARG A  21       3.830  21.579   7.114  0.00  0.00      C2   O
ATOM    281  CB  ARG A  21       6.224  22.801   8.577  0.00  0.00      C2   C
ATOM    282  CG  ARG A  21       6.989  22.914   9.987  0.00  0.00      C2   C
ATOM    283  CD  ARG A  21       7.052  24.427  10.450  0.00  0.00      C2   C
ATOM    284  NE  ARG A  21       8.010  25.279   9.747  0.00  0.00      C2   N
ATOM    285  CZ  ARG A  21       9.322  25.471   9.990  0.00  0.00      C2   C
ATOM    286  NH1 ARG A  21       9.903  24.959  11.076  0.00  0.00      C2   N
ATOM    287  NH2 ARG A  21      10.058  26.104   9.079  0.00  0.00      C2   N
ATOM    288  H   ARG A  21       8.112  21.146   7.718  0.00  0.00      C2   H
ATOM    289  HA  ARG A  21       5.521  20.870   9.035  0.00  0.00      C2   H
ATOM    290  HB3 ARG A  21       5.259  23.269   8.775  0.00  0.00      C2   H
ATOM    291  HB2 ARG A  21       6.733  23.271   7.736  0.00  0.00      C2   H
ATOM    292  HG3 ARG A  21       7.999  22.553   9.790  0.00  0.00      C2   H
ATOM    293  HG2 ARG A  21       6.591  22.250  10.754  0.00  0.00      C2   H
ATOM    294  HD3 ARG A  21       6.988  24.564  11.529  0.00  0.00      C2   H
ATOM    295  HD2 ARG A  21       6.067  24.789  10.156  0.00  0.00      C2   H
ATOM    296  HE  ARG A  21       7.605  25.684   8.915  0.00  0.00      C2   H
ATOM    297 HH12 ARG A  21      10.896  24.913  11.253  0.00  0.00      C2   H
ATOM    298 HH11 ARG A  21       9.432  24.351  11.731  0.00  0.00      C2   H
ATOM    299 HH22 ARG A  21      11.052  26.252   9.178  0.00  0.00      C2   H
ATOM    300 HH21 ARG A  21       9.667  26.687   8.354  0.00  0.00      C2   H
ATOM    301  N   ASN A  22       5.531  21.120   5.715  0.00  0.00      C2   N
ATOM    302  CA  ASN A  22       4.718  20.988   4.545  0.00  0.00      C2   C
ATOM    303  C   ASN A  22       4.110  19.584   4.496  0.00  0.00      C2   C
ATOM    304  O   ASN A  22       2.955  19.449   4.046  0.00  0.00      C2   O
ATOM    305  CB  ASN A  22       5.548  21.127   3.262  0.00  0.00      C2   C
ATOM    306  CG  ASN A  22       5.952  22.498   2.778  0.00  0.00      C2   C
ATOM    307  OD1 ASN A  22       5.435  23.441   3.364  0.00  0.00      C2   O
ATOM    308  ND2 ASN A  22       6.704  22.659   1.713  0.00  0.00      C2   N
ATOM    309  H   ASN A  22       6.529  20.987   5.630  0.00  0.00      C2   H
ATOM    310  HA  ASN A  22       4.023  21.827   4.580  0.00  0.00      C2   H
ATOM    311  HB3 ASN A  22       5.048  20.685   2.400  0.00  0.00      C2   H
ATOM    312  HB2 ASN A  22       6.304  20.342   3.282  0.00  0.00      C2   H
ATOM    313 HD22 ASN A  22       6.823  23.632   1.469  0.00  0.00      C2   H
ATOM    314 HD21 ASN A  22       7.045  21.833   1.243  0.00  0.00      C2   H
ATOM    315  N   LEU A  23       4.730  18.516   5.063  0.00  0.00      C2   N
ATOM    316  CA  LEU A  23       4.146  17.156   5.180  0.00  0.00      C2   C
ATOM    317  C   LEU A  23       2.832  17.059   5.983  0.00  0.00      C2   C
ATOM    318  O   LEU A  23       2.074  16.185   5.755  0.00  0.00      C2   O
ATOM    319  CB  LEU A  23       5.242  16.227   5.892  0.00  0.00      C2   C
ATOM    320  CG  LEU A  23       6.550  15.883   5.157  0.00  0.00      C2   C
ATOM    321  CD1 LEU A  23       7.344  14.845   5.864  0.00  0.00      C2   C
ATOM    322  CD2 LEU A  23       6.390  15.498   3.675  0.00  0.00      C2   C
ATOM    323  H   LEU A  23       5.702  18.576   5.334  0.00  0.00      C2   H
ATOM    324  HA  LEU A  23       3.906  16.936   4.140  0.00  0.00      C2   H
ATOM    325  HB3 LEU A  23       4.712  15.276   5.940  0.00  0.00      C2   H
ATOM    326  HB2 LEU A  23       5.327  16.543   6.931  0.00  0.00      C2   H
ATOM    327  HG  LEU A  23       7.156  16.783   5.259  0.00  0.00      C2   H
ATOM    328 HD11 LEU A  23       8.382  15.128   5.687  0.00  0.00      C2   H
ATOM    329 HD12 LEU A  23       7.183  14.990   6.932  0.00  0.00      C2   H
ATOM    330 HD13 LEU A  23       7.190  13.784   5.663  0.00  0.00      C2   H
ATOM    331 HD21 LEU A  23       7.146  16.096   3.166  0.00  0.00      C2   H
ATOM    332 HD22 LEU A  23       6.486  14.423   3.519  0.00  0.00      C2   H
ATOM    333 HD23 LEU A  23       5.399  15.806   3.341  0.00  0.00      C2   H
ATOM    334  N   ARG A  24       2.677  18.094   6.855  0.00  0.00      C2   N
ATOM    335  CA  ARG A  24       1.451  18.396   7.598  0.00  0.00      C2   C
ATOM    336  C   ARG A  24       0.490  19.174   6.673  0.00  0.00      C2   C
ATOM    337  O   ARG A  24      -0.615  18.657   6.491  0.00  0.00      C2   O
ATOM    338  CB  ARG A  24       1.723  19.307   8.835  0.00  0.00      C2   C
ATOM    339  CG  ARG A  24       0.463  19.657   9.570  0.00  0.00      C2   C
ATOM    340  CD  ARG A  24       0.836  20.166  10.974  0.00  0.00      C2   C
ATOM    341  NE  ARG A  24       1.795  21.257  10.991  0.00  0.00      C2   N
ATOM    342  CZ  ARG A  24       3.085  21.211  11.308  0.00  0.00      C2   C
ATOM    343  NH1 ARG A  24       3.698  20.119  11.757  0.00  0.00      C2   N
ATOM    344  NH2 ARG A  24       3.808  22.369  11.189  0.00  0.00      C2   N
ATOM    345  H   ARG A  24       3.393  18.801   6.774  0.00  0.00      C2   H
ATOM    346  HA  ARG A  24       0.923  17.554   8.047  0.00  0.00      C2   H
ATOM    347  HB3 ARG A  24       2.191  20.221   8.470  0.00  0.00      C2   H
ATOM    348  HB2 ARG A  24       2.545  18.924   9.440  0.00  0.00      C2   H
ATOM    349  HG3 ARG A  24       0.002  18.674   9.658  0.00  0.00      C2   H
ATOM    350  HG2 ARG A  24      -0.201  20.272   8.962  0.00  0.00      C2   H
ATOM    351  HD3 ARG A  24       1.181  19.381  11.646  0.00  0.00      C2   H
ATOM    352  HD2 ARG A  24      -0.090  20.657  11.272  0.00  0.00      C2   H
ATOM    353  HE  ARG A  24       1.444  22.181  10.782  0.00  0.00      C2   H
ATOM    354 HH12 ARG A  24       4.662  20.059  12.052  0.00  0.00      C2   H
ATOM    355 HH11 ARG A  24       3.131  19.290  11.864  0.00  0.00      C2   H
ATOM    356 HH22 ARG A  24       4.475  22.660  11.890  0.00  0.00      C2   H
ATOM    357 HH21 ARG A  24       3.438  23.152  10.669  0.00  0.00      C2   H
ATOM    358  N   GLU A  25       0.762  20.401   6.175  0.00  0.00      C2   N
ATOM    359  CA  GLU A  25      -0.199  21.252   5.509  0.00  0.00      C2   C
ATOM    360  C   GLU A  25      -0.667  20.678   4.179  0.00  0.00      C2   C
ATOM    361  O   GLU A  25      -1.842  20.851   3.845  0.00  0.00      C2   O
ATOM    362  CB  GLU A  25       0.459  22.657   5.373  0.00  0.00      C2   C
ATOM    363  CG  GLU A  25       0.695  23.340   6.763  0.00  0.00      C2   C
ATOM    364  CD  GLU A  25      -0.476  23.945   7.500  0.00  0.00      C2   C
ATOM    365  OE1 GLU A  25      -0.715  23.439   8.626  0.00  0.00      C2   O
ATOM    366  OE2 GLU A  25      -1.226  24.687   6.851  0.00  0.00      C2   O
ATOM    367  H   GLU A  25       1.701  20.751   6.299  0.00  0.00      C2   H
ATOM    368  HA  GLU A  25      -1.132  21.351   6.064  0.00  0.00      C2   H
ATOM    369  HB3 GLU A  25      -0.202  23.146   4.658  0.00  0.00      C2   H
ATOM    370  HB2 GLU A  25       1.331  22.445   4.754  0.00  0.00      C2   H
ATOM    371  HG3 GLU A  25       1.394  24.155   6.577  0.00  0.00      C2   H
ATOM    372  HG2 GLU A  25       1.177  22.630   7.435  0.00  0.00      C2   H
ATOM    373  N   ASP A  26       0.226  19.989   3.382  0.00  0.00      C2   N
ATOM    374  CA  ASP A  26      -0.015  19.206   2.202  0.00  0.00      C2   C
ATOM    375  C   ASP A  26      -0.943  18.031   2.587  0.00  0.00      C2   C
ATOM    376  O   ASP A  26      -1.770  17.653   1.740  0.00  0.00      C2   O
ATOM    377  CB  ASP A  26       1.165  18.629   1.403  0.00  0.00      C2   C
ATOM    378  CG  ASP A  26       2.260  19.549   0.897  0.00  0.00      C2   C
ATOM    379  OD1 ASP A  26       1.920  20.632   0.482  0.00  0.00      C2   O
ATOM    380  OD2 ASP A  26       3.411  19.141   0.625  0.00  0.00      C2   O
ATOM    381  H   ASP A  26       1.184  19.955   3.698  0.00  0.00      C2   H
ATOM    382  HA  ASP A  26      -0.587  19.822   1.508  0.00  0.00      C2   H
ATOM    383  HB3 ASP A  26       0.766  18.173   0.497  0.00  0.00      C2   H
ATOM    384  HB2 ASP A  26       1.718  17.891   1.983  0.00  0.00      C2   H
ATOM    385  N   GLY A  27      -0.741  17.397   3.738  0.00  0.00      C2   N
ATOM    386  CA  GLY A  27      -1.298  16.160   4.267  0.00  0.00      C2   C
ATOM    387  C   GLY A  27      -2.769  16.315   4.607  0.00  0.00      C2   C
ATOM    388  O   GLY A  27      -3.592  15.452   4.300  0.00  0.00      C2   O
ATOM    389  H   GLY A  27      -0.072  17.864   4.333  0.00  0.00      C2   H
ATOM    390  HA3 GLY A  27      -0.761  15.719   5.107  0.00  0.00      C2   H
ATOM    391  HA2 GLY A  27      -1.232  15.385   3.503  0.00  0.00      C2   H
ATOM    392  N   GLU A  28      -3.026  17.487   5.182  0.00  0.00      C2   N
ATOM    393  CA  GLU A  28      -4.406  17.953   5.413  0.00  0.00      C2   C
ATOM    394  C   GLU A  28      -5.152  18.174   4.027  0.00  0.00      C2   C
ATOM    395  O   GLU A  28      -6.347  17.984   4.007  0.00  0.00      C2   O
ATOM    396  CB  GLU A  28      -4.417  19.252   6.282  0.00  0.00      C2   C
ATOM    397  CG  GLU A  28      -3.981  19.092   7.743  0.00  0.00      C2   C
ATOM    398  CD  GLU A  28      -4.957  18.231   8.513  0.00  0.00      C2   C
ATOM    399  OE1 GLU A  28      -6.176  18.551   8.463  0.00  0.00      C2   O
ATOM    400  OE2 GLU A  28      -4.622  17.179   9.132  0.00  0.00      C2   O
ATOM    401  H   GLU A  28      -2.232  17.997   5.541  0.00  0.00      C2   H
ATOM    402  HA  GLU A  28      -4.890  17.092   5.874  0.00  0.00      C2   H
ATOM    403  HB3 GLU A  28      -5.429  19.643   6.177  0.00  0.00      C2   H
ATOM    404  HB2 GLU A  28      -3.922  20.063   5.747  0.00  0.00      C2   H
ATOM    405  HG3 GLU A  28      -4.170  20.053   8.222  0.00  0.00      C2   H
ATOM    406  HG2 GLU A  28      -2.923  18.868   7.875  0.00  0.00      C2   H
ATOM    407  N   LYS A  29      -4.318  18.566   2.999  0.00  0.00      C2   N
ATOM    408  CA  LYS A  29      -4.978  18.764   1.644  0.00  0.00      C2   C
ATOM    409  C   LYS A  29      -5.157  17.347   1.047  0.00  0.00      C2   C
ATOM    410  O   LYS A  29      -6.313  17.016   0.685  0.00  0.00      C2   O
ATOM    411  CB  LYS A  29      -4.184  19.667   0.626  0.00  0.00      C2   C
ATOM    412  CG  LYS A  29      -3.913  21.018   1.205  0.00  0.00      C2   C
ATOM    413  CD  LYS A  29      -2.962  21.791   0.338  0.00  0.00      C2   C
ATOM    414  CE  LYS A  29      -2.548  23.105   0.936  0.00  0.00      C2   C
ATOM    415  NZ  LYS A  29      -1.349  23.658   0.395  0.00  0.00      C2   N
ATOM    416  H   LYS A  29      -3.328  18.687   3.158  0.00  0.00      C2   H
ATOM    417  HA  LYS A  29      -5.940  19.272   1.718  0.00  0.00      C2   H
ATOM    418  HB3 LYS A  29      -4.782  19.840  -0.269  0.00  0.00      C2   H
ATOM    419  HB2 LYS A  29      -3.217  19.212   0.413  0.00  0.00      C2   H
ATOM    420  HG3 LYS A  29      -3.395  20.998   2.163  0.00  0.00      C2   H
ATOM    421  HG2 LYS A  29      -4.831  21.591   1.336  0.00  0.00      C2   H
ATOM    422  HD3 LYS A  29      -3.447  22.127  -0.578  0.00  0.00      C2   H
ATOM    423  HD2 LYS A  29      -2.078  21.225   0.043  0.00  0.00      C2   H
ATOM    424  HE3 LYS A  29      -2.196  23.007   1.962  0.00  0.00      C2   H
ATOM    425  HE2 LYS A  29      -3.319  23.831   1.196  0.00  0.00      C2   H
ATOM    426  HZ1 LYS A  29      -1.396  24.659   0.526  0.00  0.00      C2   H
ATOM    427  HZ2 LYS A  29      -0.546  23.279   0.877  0.00  0.00      C2   H
ATOM    428  HZ3 LYS A  29      -1.211  23.468  -0.587  0.00  0.00      C2   H
ATOM    429  N   ALA A  30      -4.147  16.508   0.922  0.00  0.00      C2   N
ATOM    430  CA  ALA A  30      -4.251  15.133   0.448  0.00  0.00      C2   C
ATOM    431  C   ALA A  30      -5.338  14.255   1.044  0.00  0.00      C2   C
ATOM    432  O   ALA A  30      -6.047  13.581   0.320  0.00  0.00      C2   O
ATOM    433  CB  ALA A  30      -2.821  14.430   0.589  0.00  0.00      C2   C
ATOM    434  H   ALA A  30      -3.293  16.812   1.368  0.00  0.00      C2   H
ATOM    435  HA  ALA A  30      -4.403  15.176  -0.630  0.00  0.00      C2   H
ATOM    436  HB1 ALA A  30      -2.138  14.928  -0.100  0.00  0.00      C2   H
ATOM    437  HB2 ALA A  30      -2.386  14.516   1.584  0.00  0.00      C2   H
ATOM    438  HB3 ALA A  30      -2.999  13.379   0.360  0.00  0.00      C2   H
ATOM    439  N   ALA A  31      -5.596  14.390   2.404  0.00  0.00      C2   N
ATOM    440  CA  ALA A  31      -6.670  13.693   3.053  0.00  0.00      C2   C
ATOM    441  C   ALA A  31      -8.138  13.850   2.509  0.00  0.00      C2   C
ATOM    442  O   ALA A  31      -9.042  13.077   2.788  0.00  0.00      C2   O
ATOM    443  CB  ALA A  31      -6.564  14.007   4.528  0.00  0.00      C2   C
ATOM    444  H   ALA A  31      -4.972  15.013   2.896  0.00  0.00      C2   H
ATOM    445  HA  ALA A  31      -6.400  12.643   2.936  0.00  0.00      C2   H
ATOM    446  HB1 ALA A  31      -7.398  13.668   5.143  0.00  0.00      C2   H
ATOM    447  HB2 ALA A  31      -5.568  13.733   4.874  0.00  0.00      C2   H
ATOM    448  HB3 ALA A  31      -6.592  15.096   4.563  0.00  0.00      C2   H
ATOM    449  N   ARG A  32      -8.264  14.861   1.628  0.00  0.00      C2   N
ATOM    450  CA  ARG A  32      -9.534  15.240   0.932  0.00  0.00      C2   C
ATOM    451  C   ARG A  32      -9.297  15.357  -0.569  0.00  0.00      C2   C
ATOM    452  O   ARG A  32     -10.125  15.978  -1.248  0.00  0.00      C2   O
ATOM    453  CB  ARG A  32     -10.132  16.540   1.525  0.00  0.00      C2   C
ATOM    454  CG  ARG A  32     -10.369  16.487   3.020  0.00  0.00      C2   C
ATOM    455  CD  ARG A  32      -9.297  17.030   3.967  0.00  0.00      C2   C
ATOM    456  NE  ARG A  32      -9.672  16.960   5.439  0.00  0.00      C2   N
ATOM    457  CZ  ARG A  32      -8.946  17.219   6.528  0.00  0.00      C2   C
ATOM    458  NH1 ARG A  32      -7.676  17.523   6.372  0.00  0.00      C2   N
ATOM    459  NH2 ARG A  32      -9.517  17.249   7.757  0.00  0.00      C2   N
ATOM    460  H   ARG A  32      -7.444  15.352   1.301  0.00  0.00      C2   H
ATOM    461  HA  ARG A  32     -10.331  14.526   1.141  0.00  0.00      C2   H
ATOM    462  HB3 ARG A  32     -11.143  16.679   1.143  0.00  0.00      C2   H
ATOM    463  HB2 ARG A  32      -9.567  17.435   1.264  0.00  0.00      C2   H
ATOM    464  HG3 ARG A  32     -10.652  15.504   3.397  0.00  0.00      C2   H
ATOM    465  HG2 ARG A  32     -11.255  17.111   3.133  0.00  0.00      C2   H
ATOM    466  HD3 ARG A  32      -9.295  18.096   3.739  0.00  0.00      C2   H
ATOM    467  HD2 ARG A  32      -8.294  16.628   3.825  0.00  0.00      C2   H
ATOM    468  HE  ARG A  32     -10.644  17.025   5.703  0.00  0.00      C2   H
ATOM    469 HH12 ARG A  32      -7.002  17.704   7.103  0.00  0.00      C2   H
ATOM    470 HH11 ARG A  32      -7.328  17.624   5.429  0.00  0.00      C2   H
ATOM    471 HH22 ARG A  32      -9.064  17.463   8.634  0.00  0.00      C2   H
ATOM    472 HH21 ARG A  32     -10.516  17.101   7.795  0.00  0.00      C2   H
ATOM    473  N   GLU A  33      -8.259  14.757  -1.133  0.00  0.00      C2   N
ATOM    474  CA  GLU A  33      -8.054  14.648  -2.613  0.00  0.00      C2   C
ATOM    475  C   GLU A  33      -8.747  13.309  -2.957  0.00  0.00      C2   C
ATOM    476  O   GLU A  33      -8.584  12.306  -2.290  0.00  0.00      C2   O
ATOM    477  CB  GLU A  33      -6.565  14.655  -2.958  0.00  0.00      C2   C
ATOM    478  CG  GLU A  33      -6.145  14.759  -4.420  0.00  0.00      C2   C
ATOM    479  CD  GLU A  33      -4.673  14.412  -4.634  0.00  0.00      C2   C
ATOM    480  OE1 GLU A  33      -4.305  13.327  -4.152  0.00  0.00      C2   O
ATOM    481  OE2 GLU A  33      -3.892  15.160  -5.231  0.00  0.00      C2   O
ATOM    482  H   GLU A  33      -7.683  14.241  -0.483  0.00  0.00      C2   H
ATOM    483  HA  GLU A  33      -8.374  15.505  -3.207  0.00  0.00      C2   H
ATOM    484  HB3 GLU A  33      -6.050  13.815  -2.492  0.00  0.00      C2   H
ATOM    485  HB2 GLU A  33      -6.176  15.554  -2.480  0.00  0.00      C2   H
ATOM    486  HG3 GLU A  33      -6.355  15.762  -4.791  0.00  0.00      C2   H
ATOM    487  HG2 GLU A  33      -6.806  14.074  -4.949  0.00  0.00      C2   H
ATOM    488  N   VAL A  34      -9.534  13.373  -4.038  0.00  0.00      C2   N
ATOM    489  CA  VAL A  34     -10.267  12.307  -4.681  0.00  0.00      C2   C
ATOM    490  C   VAL A  34      -9.801  12.200  -6.097  0.00  0.00      C2   C
ATOM    491  O   VAL A  34     -10.115  12.979  -6.982  0.00  0.00      C2   O
ATOM    492  CB  VAL A  34     -11.788  12.620  -4.595  0.00  0.00      C2   C
ATOM    493  CG1 VAL A  34     -12.649  11.498  -5.135  0.00  0.00      C2   C
ATOM    494  CG2 VAL A  34     -12.276  12.860  -3.133  0.00  0.00      C2   C
ATOM    495  H   VAL A  34      -9.698  14.283  -4.444  0.00  0.00      C2   H
ATOM    496  HA  VAL A  34     -10.086  11.328  -4.236  0.00  0.00      C2   H
ATOM    497  HB  VAL A  34     -11.980  13.518  -5.183  0.00  0.00      C2   H
ATOM    498 HG11 VAL A  34     -12.564  10.562  -4.583  0.00  0.00      C2   H
ATOM    499 HG12 VAL A  34     -13.701  11.782  -5.105  0.00  0.00      C2   H
ATOM    500 HG13 VAL A  34     -12.437  11.223  -6.169  0.00  0.00      C2   H
ATOM    501 HG21 VAL A  34     -11.818  13.784  -2.780  0.00  0.00      C2   H
ATOM    502 HG22 VAL A  34     -13.337  13.035  -2.959  0.00  0.00      C2   H
ATOM    503 HG23 VAL A  34     -11.849  12.059  -2.529  0.00  0.00      C2   H
ATOM    504  N   LYS A  35      -8.954  11.187  -6.363  0.00  0.00      C2   N
ATOM    505  CA  LYS A  35      -8.319  10.934  -7.681  0.00  0.00      C2   C
ATOM    506  C   LYS A  35      -9.125   9.823  -8.316  0.00  0.00      C2   C
ATOM    507  O   LYS A  35      -9.404   8.823  -7.636  0.00  0.00      C2   O
ATOM    508  CB  LYS A  35      -6.796  10.504  -7.623  0.00  0.00      C2   C
ATOM    509  CG  LYS A  35      -5.933  11.676  -7.135  0.00  0.00      C2   C
ATOM    510  CD  LYS A  35      -4.453  11.391  -7.248  0.00  0.00      C2   C
ATOM    511  CE  LYS A  35      -3.968  10.331  -6.230  0.00  0.00      C2   C
ATOM    512  NZ  LYS A  35      -4.415  10.530  -4.793  0.00  0.00      C2   N
ATOM    513  H   LYS A  35      -8.840  10.433  -5.701  0.00  0.00      C2   H
ATOM    514  HA  LYS A  35      -8.246  11.799  -8.339  0.00  0.00      C2   H
ATOM    515  HB3 LYS A  35      -6.284  10.174  -8.527  0.00  0.00      C2   H
ATOM    516  HB2 LYS A  35      -6.789   9.681  -6.910  0.00  0.00      C2   H
ATOM    517  HG3 LYS A  35      -6.150  11.953  -6.104  0.00  0.00      C2   H
ATOM    518  HG2 LYS A  35      -6.305  12.568  -7.638  0.00  0.00      C2   H
ATOM    519  HD3 LYS A  35      -3.975  12.340  -7.006  0.00  0.00      C2   H
ATOM    520  HD2 LYS A  35      -4.031  11.191  -8.233  0.00  0.00      C2   H
ATOM    521  HE3 LYS A  35      -2.882  10.254  -6.171  0.00  0.00      C2   H
ATOM    522  HE2 LYS A  35      -4.216   9.376  -6.694  0.00  0.00      C2   H
ATOM    523  HZ1 LYS A  35      -4.181  11.415  -4.367  0.00  0.00      C2   H
ATOM    524  HZ2 LYS A  35      -5.363  10.211  -4.649  0.00  0.00      C2   H
ATOM    525  HZ3 LYS A  35      -3.931   9.812  -4.273  0.00  0.00      C2   H
ATOM    526  N   LEU A  36      -9.610  10.056  -9.524  0.00  0.00      C2   N
ATOM    527  CA  LEU A  36     -10.515   9.160 -10.296  0.00  0.00      C2   C
ATOM    528  C   LEU A  36     -10.079   9.031 -11.777  0.00  0.00      C2   C
ATOM    529  O   LEU A  36      -9.958  10.085 -12.428  0.00  0.00      C2   O
ATOM    530  CB  LEU A  36     -11.901   9.880 -10.275  0.00  0.00      C2   C
ATOM    531  CG  LEU A  36     -12.591   9.921  -8.897  0.00  0.00      C2   C
ATOM    532  CD1 LEU A  36     -13.560  11.006  -8.897  0.00  0.00      C2   C
ATOM    533  CD2 LEU A  36     -13.239   8.611  -8.472  0.00  0.00      C2   C
ATOM    534  H   LEU A  36      -9.297  10.880 -10.016  0.00  0.00      C2   H
ATOM    535  HA  LEU A  36     -10.498   8.223  -9.739  0.00  0.00      C2   H
ATOM    536  HB3 LEU A  36     -12.577   9.407 -10.986  0.00  0.00      C2   H
ATOM    537  HB2 LEU A  36     -11.581  10.849 -10.658  0.00  0.00      C2   H
ATOM    538  HG  LEU A  36     -11.926  10.264  -8.104  0.00  0.00      C2   H
ATOM    539 HD11 LEU A  36     -13.851  11.403  -9.870  0.00  0.00      C2   H
ATOM    540 HD12 LEU A  36     -14.483  10.794  -8.357  0.00  0.00      C2   H
ATOM    541 HD13 LEU A  36     -13.094  11.898  -8.479  0.00  0.00      C2   H
ATOM    542 HD21 LEU A  36     -12.461   7.933  -8.123  0.00  0.00      C2   H
ATOM    543 HD22 LEU A  36     -13.968   8.776  -7.679  0.00  0.00      C2   H
ATOM    544 HD23 LEU A  36     -13.834   8.198  -9.287  0.00  0.00      C2   H
ATOM    545  N   LEU A  37      -9.765   7.845 -12.253  0.00  0.00      C2   N
ATOM    546  CA  LEU A  37      -9.465   7.517 -13.623  0.00  0.00      C2   C
ATOM    547  C   LEU A  37     -10.770   7.525 -14.482  0.00  0.00      C2   C
ATOM    548  O   LEU A  37     -11.575   6.642 -14.160  0.00  0.00      C2   O
ATOM    549  CB  LEU A  37      -8.788   6.155 -13.655  0.00  0.00      C2   C
ATOM    550  CG  LEU A  37      -8.493   5.506 -15.000  0.00  0.00      C2   C
ATOM    551  CD1 LEU A  37      -7.576   6.384 -15.907  0.00  0.00      C2   C
ATOM    552  CD2 LEU A  37      -8.158   4.013 -14.909  0.00  0.00      C2   C
ATOM    553  H   LEU A  37      -9.756   7.058 -11.620  0.00  0.00      C2   H
ATOM    554  HA  LEU A  37      -8.716   8.215 -13.997  0.00  0.00      C2   H
ATOM    555  HB3 LEU A  37      -9.347   5.448 -13.042  0.00  0.00      C2   H
ATOM    556  HB2 LEU A  37      -7.824   6.193 -13.148  0.00  0.00      C2   H
ATOM    557  HG  LEU A  37      -9.423   5.416 -15.563  0.00  0.00      C2   H
ATOM    558 HD11 LEU A  37      -7.210   5.788 -16.743  0.00  0.00      C2   H
ATOM    559 HD12 LEU A  37      -8.142   7.235 -16.285  0.00  0.00      C2   H
ATOM    560 HD13 LEU A  37      -6.692   6.743 -15.380  0.00  0.00      C2   H
ATOM    561 HD21 LEU A  37      -8.766   3.268 -15.422  0.00  0.00      C2   H
ATOM    562 HD22 LEU A  37      -7.126   3.990 -15.258  0.00  0.00      C2   H
ATOM    563 HD23 LEU A  37      -8.152   3.686 -13.869  0.00  0.00      C2   H
ATOM    564  N   LEU A  38     -11.102   8.436 -15.415  0.00  0.00      C2   N
ATOM    565  CA  LEU A  38     -12.166   8.174 -16.421  0.00  0.00      C2   C
ATOM    566  C   LEU A  38     -11.646   7.151 -17.379  0.00  0.00      C2   C
ATOM    567  O   LEU A  38     -10.615   7.457 -17.956  0.00  0.00      C2   O
ATOM    568  CB  LEU A  38     -12.506   9.494 -17.106  0.00  0.00      C2   C
ATOM    569  CG  LEU A  38     -12.730  10.730 -16.225  0.00  0.00      C2   C
ATOM    570  CD1 LEU A  38     -13.088  11.937 -17.154  0.00  0.00      C2   C
ATOM    571  CD2 LEU A  38     -13.792  10.424 -15.218  0.00  0.00      C2   C
ATOM    572  H   LEU A  38     -10.391   9.137 -15.567  0.00  0.00      C2   H
ATOM    573  HA  LEU A  38     -13.014   7.791 -15.853  0.00  0.00      C2   H
ATOM    574  HB3 LEU A  38     -13.416   9.369 -17.692  0.00  0.00      C2   H
ATOM    575  HB2 LEU A  38     -11.715   9.667 -17.835  0.00  0.00      C2   H
ATOM    576  HG  LEU A  38     -11.824  11.037 -15.703  0.00  0.00      C2   H
ATOM    577 HD11 LEU A  38     -12.452  12.783 -16.895  0.00  0.00      C2   H
ATOM    578 HD12 LEU A  38     -12.931  11.836 -18.228  0.00  0.00      C2   H
ATOM    579 HD13 LEU A  38     -14.145  12.167 -17.022  0.00  0.00      C2   H
ATOM    580 HD21 LEU A  38     -14.323  11.289 -14.822  0.00  0.00      C2   H
ATOM    581 HD22 LEU A  38     -14.487   9.621 -15.465  0.00  0.00      C2   H
ATOM    582 HD23 LEU A  38     -13.259  10.105 -14.322  0.00  0.00      C2   H
ATOM    583  N   LEU A  39     -12.390   6.110 -17.609  0.00  0.00      C2   N
ATOM    584  CA  LEU A  39     -12.088   4.961 -18.467  0.00  0.00      C2   C
ATOM    585  C   LEU A  39     -13.295   4.629 -19.330  0.00  0.00      C2   C
ATOM    586  O   LEU A  39     -14.428   4.814 -18.916  0.00  0.00      C2   O
ATOM    587  CB  LEU A  39     -11.699   3.820 -17.469  0.00  0.00      C2   C
ATOM    588  CG  LEU A  39     -10.722   2.791 -18.146  0.00  0.00      C2   C
ATOM    589  CD1 LEU A  39      -9.304   3.456 -18.495  0.00  0.00      C2   C
ATOM    590  CD2 LEU A  39     -10.568   1.568 -17.274  0.00  0.00      C2   C
ATOM    591  H   LEU A  39     -13.222   5.961 -17.056  0.00  0.00      C2   H
ATOM    592  HA  LEU A  39     -11.301   5.274 -19.153  0.00  0.00      C2   H
ATOM    593  HB3 LEU A  39     -12.615   3.373 -17.082  0.00  0.00      C2   H
ATOM    594  HB2 LEU A  39     -11.145   4.106 -16.575  0.00  0.00      C2   H
ATOM    595  HG  LEU A  39     -11.255   2.448 -19.033  0.00  0.00      C2   H
ATOM    596 HD11 LEU A  39      -9.188   3.710 -19.549  0.00  0.00      C2   H
ATOM    597 HD12 LEU A  39      -9.115   4.257 -17.780  0.00  0.00      C2   H
ATOM    598 HD13 LEU A  39      -8.490   2.736 -18.409  0.00  0.00      C2   H
ATOM    599 HD21 LEU A  39     -11.320   0.829 -17.550  0.00  0.00      C2   H
ATOM    600 HD22 LEU A  39      -9.597   1.130 -17.508  0.00  0.00      C2   H
ATOM    601 HD23 LEU A  39     -10.546   1.642 -16.187  0.00  0.00      C2   H
ATOM    602  N   GLY A  40     -13.061   4.287 -20.595  0.00  0.00      C2   N
ATOM    603  CA  GLY A  40     -14.119   4.055 -21.633  0.00  0.00      C2   C
ATOM    604  C   GLY A  40     -13.484   4.111 -23.045  0.00  0.00      C2   C
ATOM    605  O   GLY A  40     -12.483   4.822 -23.114  0.00  0.00      C2   O
ATOM    606  H   GLY A  40     -12.096   4.266 -20.892  0.00  0.00      C2   H
ATOM    607  HA3 GLY A  40     -14.964   4.735 -21.530  0.00  0.00      C2   H
ATOM    608  HA2 GLY A  40     -14.602   3.088 -21.496  0.00  0.00      C2   H
ATOM    609  N   ALA A  41     -13.988   3.308 -24.056  0.00  0.00      C2   N
ATOM    610  CA  ALA A  41     -13.686   3.213 -25.468  0.00  0.00      C2   C
ATOM    611  C   ALA A  41     -13.908   4.502 -26.217  0.00  0.00      C2   C
ATOM    612  O   ALA A  41     -14.051   5.570 -25.616  0.00  0.00      C2   O
ATOM    613  CB  ALA A  41     -14.366   2.089 -26.132  0.00  0.00      C2   C
ATOM    614  H   ALA A  41     -14.851   2.877 -23.756  0.00  0.00      C2   H
ATOM    615  HA  ALA A  41     -12.637   2.915 -25.493  0.00  0.00      C2   H
ATOM    616  HB1 ALA A  41     -14.210   1.169 -25.568  0.00  0.00      C2   H
ATOM    617  HB2 ALA A  41     -15.388   2.456 -26.222  0.00  0.00      C2   H
ATOM    618  HB3 ALA A  41     -14.083   1.805 -27.145  0.00  0.00      C2   H
ATOM    619  N   GLY A  42     -13.842   4.432 -27.541  0.00  0.00      C2   N
ATOM    620  CA  GLY A  42     -14.086   5.548 -28.473  0.00  0.00      C2   C
ATOM    621  C   GLY A  42     -15.541   5.961 -28.436  0.00  0.00      C2   C
ATOM    622  O   GLY A  42     -16.376   5.055 -28.432  0.00  0.00      C2   O
ATOM    623  H   GLY A  42     -13.493   3.583 -27.960  0.00  0.00      C2   H
ATOM    624  HA3 GLY A  42     -14.023   5.220 -29.511  0.00  0.00      C2   H
ATOM    625  HA2 GLY A  42     -13.436   6.413 -28.335  0.00  0.00      C2   H
ATOM    626  N   GLU A  43     -15.806   7.238 -28.363  0.00  0.00      C2   N
ATOM    627  CA  GLU A  43     -17.211   7.837 -28.317  0.00  0.00      C2   C
ATOM    628  C   GLU A  43     -18.026   7.340 -27.126  0.00  0.00      C2   C
ATOM    629  O   GLU A  43     -19.284   7.350 -27.095  0.00  0.00      C2   O
ATOM    630  CB  GLU A  43     -17.774   7.744 -29.797  0.00  0.00      C2   C
ATOM    631  CG  GLU A  43     -16.850   8.284 -30.894  0.00  0.00      C2   C
ATOM    632  CD  GLU A  43     -17.370   8.101 -32.326  0.00  0.00      C2   C
ATOM    633  OE1 GLU A  43     -17.346   6.988 -32.881  0.00  0.00      C2   O
ATOM    634  OE2 GLU A  43     -17.818   9.137 -32.841  0.00  0.00      C2   O
ATOM    635  H   GLU A  43     -15.030   7.882 -28.300  0.00  0.00      C2   H
ATOM    636  HA  GLU A  43     -17.148   8.906 -28.117  0.00  0.00      C2   H
ATOM    637  HB3 GLU A  43     -18.649   8.354 -29.574  0.00  0.00      C2   H
ATOM    638  HB2 GLU A  43     -18.157   6.727 -29.868  0.00  0.00      C2   H
ATOM    639  HG3 GLU A  43     -15.973   7.643 -30.982  0.00  0.00      C2   H
ATOM    640  HG2 GLU A  43     -16.528   9.318 -30.767  0.00  0.00      C2   H
ATOM    641  N   SER A  44     -17.320   6.891 -26.043  0.00  0.00      C2   N
ATOM    642  CA  SER A  44     -17.910   6.294 -24.857  0.00  0.00      C2   C
ATOM    643  C   SER A  44     -18.772   7.309 -24.015  0.00  0.00      C2   C
ATOM    644  O   SER A  44     -19.566   6.872 -23.145  0.00  0.00      C2   O
ATOM    645  CB  SER A  44     -16.768   5.595 -24.094  0.00  0.00      C2   C
ATOM    646  OG  SER A  44     -15.714   6.405 -23.634  0.00  0.00      C2   O
ATOM    647  H   SER A  44     -16.321   7.020 -26.123  0.00  0.00      C2   H
ATOM    648  HA  SER A  44     -18.570   5.535 -25.276  0.00  0.00      C2   H
ATOM    649  HB3 SER A  44     -16.322   4.820 -24.717  0.00  0.00      C2   H
ATOM    650  HB2 SER A  44     -17.092   5.056 -23.204  0.00  0.00      C2   H
ATOM    651  HG  SER A  44     -14.973   6.229 -24.219  0.00  0.00      C2   H
ATOM    652  N   GLY A  45     -18.503   8.612 -24.237  0.00  0.00      C2   N
ATOM    653  CA  GLY A  45     -19.132   9.701 -23.556  0.00  0.00      C2   C
ATOM    654  C   GLY A  45     -18.209  10.152 -22.409  0.00  0.00      C2   C
ATOM    655  O   GLY A  45     -18.703  10.828 -21.453  0.00  0.00      C2   O
ATOM    656  H   GLY A  45     -17.739   8.886 -24.838  0.00  0.00      C2   H
ATOM    657  HA3 GLY A  45     -20.160   9.508 -23.249  0.00  0.00      C2   H
ATOM    658  HA2 GLY A  45     -19.204  10.554 -24.230  0.00  0.00      C2   H
ATOM    659  N   LYS A  46     -16.872   9.878 -22.497  0.00  0.00      C2   N
ATOM    660  CA  LYS A  46     -15.868  10.311 -21.556  0.00  0.00      C2   C
ATOM    661  C   LYS A  46     -15.549  11.823 -21.433  0.00  0.00      C2   C
ATOM    662  O   LYS A  46     -15.403  12.301 -20.298  0.00  0.00      C2   O
ATOM    663  CB  LYS A  46     -14.599   9.499 -21.802  0.00  0.00      C2   C
ATOM    664  CG  LYS A  46     -13.435   9.806 -20.922  0.00  0.00      C2   C
ATOM    665  CD  LYS A  46     -12.478   8.592 -20.687  0.00  0.00      C2   C
ATOM    666  CE  LYS A  46     -11.945   7.782 -21.824  0.00  0.00      C2   C
ATOM    667  NZ  LYS A  46     -11.096   8.537 -22.793  0.00  0.00      C2   N
ATOM    668  H   LYS A  46     -16.566   9.345 -23.298  0.00  0.00      C2   H
ATOM    669  HA  LYS A  46     -16.296  10.008 -20.601  0.00  0.00      C2   H
ATOM    670  HB3 LYS A  46     -14.298   9.506 -22.849  0.00  0.00      C2   H
ATOM    671  HB2 LYS A  46     -14.770   8.423 -21.772  0.00  0.00      C2   H
ATOM    672  HG3 LYS A  46     -13.739  10.114 -19.921  0.00  0.00      C2   H
ATOM    673  HG2 LYS A  46     -12.955  10.660 -21.399  0.00  0.00      C2   H
ATOM    674  HD3 LYS A  46     -12.942   7.906 -19.978  0.00  0.00      C2   H
ATOM    675  HD2 LYS A  46     -11.589   8.950 -20.169  0.00  0.00      C2   H
ATOM    676  HE3 LYS A  46     -12.835   7.522 -22.397  0.00  0.00      C2   H
ATOM    677  HE2 LYS A  46     -11.479   6.823 -21.597  0.00  0.00      C2   H
ATOM    678  HZ1 LYS A  46     -11.669   9.204 -23.290  0.00  0.00      C2   H
ATOM    679  HZ2 LYS A  46     -10.269   8.963 -22.400  0.00  0.00      C2   H
ATOM    680  HZ3 LYS A  46     -10.767   7.823 -23.426  0.00  0.00      C2   H
ATOM    681  N   SER A  47     -15.474  12.509 -22.602  0.00  0.00      C2   N
ATOM    682  CA  SER A  47     -15.531  13.942 -22.586  0.00  0.00      C2   C
ATOM    683  C   SER A  47     -16.889  14.547 -22.231  0.00  0.00      C2   C
ATOM    684  O   SER A  47     -17.000  15.529 -21.421  0.00  0.00      C2   O
ATOM    685  CB  SER A  47     -14.915  14.610 -23.860  0.00  0.00      C2   C
ATOM    686  OG  SER A  47     -15.716  14.443 -24.984  0.00  0.00      C2   O
ATOM    687  H   SER A  47     -15.396  11.956 -23.443  0.00  0.00      C2   H
ATOM    688  HA  SER A  47     -14.906  14.218 -21.737  0.00  0.00      C2   H
ATOM    689  HB3 SER A  47     -14.027  14.000 -24.026  0.00  0.00      C2   H
ATOM    690  HB2 SER A  47     -14.509  15.616 -23.751  0.00  0.00      C2   H
ATOM    691  HG  SER A  47     -15.194  14.714 -25.743  0.00  0.00      C2   H
ATOM    692  N   THR A  48     -17.991  13.874 -22.684  0.00  0.00      C2   N
ATOM    693  CA  THR A  48     -19.336  14.244 -22.362  0.00  0.00      C2   C
ATOM    694  C   THR A  48     -19.799  14.422 -20.914  0.00  0.00      C2   C
ATOM    695  O   THR A  48     -20.344  15.499 -20.566  0.00  0.00      C2   O
ATOM    696  CB  THR A  48     -20.327  13.343 -23.066  0.00  0.00      C2   C
ATOM    697  OG1 THR A  48     -19.778  13.047 -24.359  0.00  0.00      C2   O
ATOM    698  CG2 THR A  48     -21.693  14.073 -23.378  0.00  0.00      C2   C
ATOM    699  H   THR A  48     -17.884  13.082 -23.301  0.00  0.00      C2   H
ATOM    700  HA  THR A  48     -19.422  15.270 -22.720  0.00  0.00      C2   H
ATOM    701  HB  THR A  48     -20.580  12.463 -22.475  0.00  0.00      C2   H
ATOM    702  HG1 THR A  48     -19.683  13.905 -24.779  0.00  0.00      C2   H
ATOM    703 HG21 THR A  48     -22.184  14.245 -22.420  0.00  0.00      C2   H
ATOM    704 HG22 THR A  48     -21.670  15.033 -23.893  0.00  0.00      C2   H
ATOM    705 HG23 THR A  48     -22.377  13.463 -23.968  0.00  0.00      C2   H
ATOM    706  N   ILE A  49     -19.358  13.455 -20.091  0.00  0.00      C2   N
ATOM    707  CA  ILE A  49     -19.690  13.402 -18.681  0.00  0.00      C2   C
ATOM    708  C   ILE A  49     -18.948  14.480 -17.803  0.00  0.00      C2   C
ATOM    709  O   ILE A  49     -19.479  14.955 -16.807  0.00  0.00      C2   O
ATOM    710  CB  ILE A  49     -19.437  12.018 -18.067  0.00  0.00      C2   C
ATOM    711  CG1 ILE A  49     -17.967  11.566 -18.108  0.00  0.00      C2   C
ATOM    712  CG2 ILE A  49     -20.410  10.900 -18.533  0.00  0.00      C2   C
ATOM    713  CD1 ILE A  49     -17.171  10.901 -16.981  0.00  0.00      C2   C
ATOM    714  H   ILE A  49     -18.832  12.667 -20.443  0.00  0.00      C2   H
ATOM    715  HA  ILE A  49     -20.751  13.595 -18.526  0.00  0.00      C2   H
ATOM    716  HB  ILE A  49     -19.752  12.154 -17.032  0.00  0.00      C2   H
ATOM    717 HG13 ILE A  49     -17.252  12.376 -18.248  0.00  0.00      C2   H
ATOM    718 HG12 ILE A  49     -17.694  11.012 -19.007  0.00  0.00      C2   H
ATOM    719 HG21 ILE A  49     -20.158  10.571 -19.541  0.00  0.00      C2   H
ATOM    720 HG22 ILE A  49     -20.349  10.055 -17.846  0.00  0.00      C2   H
ATOM    721 HG23 ILE A  49     -21.466  11.162 -18.472  0.00  0.00      C2   H
ATOM    722 HD11 ILE A  49     -16.106  10.714 -17.118  0.00  0.00      C2   H
ATOM    723 HD12 ILE A  49     -17.412  11.308 -15.999  0.00  0.00      C2   H
ATOM    724 HD13 ILE A  49     -17.667   9.965 -16.726  0.00  0.00      C2   H
ATOM    725  N   VAL A  50     -17.713  14.915 -18.177  0.00  0.00      C2   N
ATOM    726  CA  VAL A  50     -17.157  16.124 -17.501  0.00  0.00      C2   C
ATOM    727  C   VAL A  50     -17.795  17.428 -18.079  0.00  0.00      C2   C
ATOM    728  O   VAL A  50     -17.725  18.371 -17.280  0.00  0.00      C2   O
ATOM    729  CB  VAL A  50     -15.679  16.202 -17.589  0.00  0.00      C2   C
ATOM    730  CG1 VAL A  50     -15.134  15.217 -16.480  0.00  0.00      C2   C
ATOM    731  CG2 VAL A  50     -14.978  15.929 -18.964  0.00  0.00      C2   C
ATOM    732  H   VAL A  50     -17.137  14.520 -18.907  0.00  0.00      C2   H
ATOM    733  HA  VAL A  50     -17.464  16.092 -16.455  0.00  0.00      C2   H
ATOM    734  HB  VAL A  50     -15.353  17.197 -17.287  0.00  0.00      C2   H
ATOM    735 HG11 VAL A  50     -14.048  15.148 -16.539  0.00  0.00      C2   H
ATOM    736 HG12 VAL A  50     -15.335  15.612 -15.484  0.00  0.00      C2   H
ATOM    737 HG13 VAL A  50     -15.454  14.180 -16.587  0.00  0.00      C2   H
ATOM    738 HG21 VAL A  50     -15.133  14.877 -19.204  0.00  0.00      C2   H
ATOM    739 HG22 VAL A  50     -15.507  16.465 -19.752  0.00  0.00      C2   H
ATOM    740 HG23 VAL A  50     -13.922  16.200 -18.945  0.00  0.00      C2   H
ATOM    741  N   LYS A  51     -18.410  17.513 -19.270  0.00  0.00      C2   N
ATOM    742  CA  LYS A  51     -19.201  18.610 -19.804  0.00  0.00      C2   C
ATOM    743  C   LYS A  51     -20.537  18.685 -19.024  0.00  0.00      C2   C
ATOM    744  O   LYS A  51     -20.916  19.863 -18.650  0.00  0.00      C2   O
ATOM    745  CB  LYS A  51     -19.546  18.600 -21.275  0.00  0.00      C2   C
ATOM    746  CG  LYS A  51     -18.279  18.782 -22.095  0.00  0.00      C2   C
ATOM    747  CD  LYS A  51     -18.433  18.374 -23.531  0.00  0.00      C2   C
ATOM    748  CE  LYS A  51     -17.100  18.499 -24.351  0.00  0.00      C2   C
ATOM    749  NZ  LYS A  51     -16.670  19.867 -24.471  0.00  0.00      C2   N
ATOM    750  H   LYS A  51     -17.983  16.871 -19.922  0.00  0.00      C2   H
ATOM    751  HA  LYS A  51     -18.670  19.484 -19.427  0.00  0.00      C2   H
ATOM    752  HB3 LYS A  51     -20.210  19.427 -21.529  0.00  0.00      C2   H
ATOM    753  HB2 LYS A  51     -20.115  17.706 -21.529  0.00  0.00      C2   H
ATOM    754  HG3 LYS A  51     -17.493  18.150 -21.681  0.00  0.00      C2   H
ATOM    755  HG2 LYS A  51     -17.939  19.817 -22.092  0.00  0.00      C2   H
ATOM    756  HD3 LYS A  51     -19.129  19.025 -24.060  0.00  0.00      C2   H
ATOM    757  HD2 LYS A  51     -18.896  17.390 -23.600  0.00  0.00      C2   H
ATOM    758  HE3 LYS A  51     -17.414  18.133 -25.329  0.00  0.00      C2   H
ATOM    759  HE2 LYS A  51     -16.287  17.877 -23.979  0.00  0.00      C2   H
ATOM    760  HZ1 LYS A  51     -16.506  20.380 -23.616  0.00  0.00      C2   H
ATOM    761  HZ2 LYS A  51     -15.838  19.814 -25.040  0.00  0.00      C2   H
ATOM    762  HZ3 LYS A  51     -17.246  20.372 -25.129  0.00  0.00      C2   H
ATOM    763  N   GLN A  52     -21.173  17.522 -18.703  0.00  0.00      C2   N
ATOM    764  CA  GLN A  52     -22.408  17.301 -17.937  0.00  0.00      C2   C
ATOM    765  C   GLN A  52     -22.233  17.581 -16.473  0.00  0.00      C2   C
ATOM    766  O   GLN A  52     -23.279  17.880 -15.834  0.00  0.00      C2   O
ATOM    767  CB  GLN A  52     -22.941  15.867 -18.215  0.00  0.00      C2   C
ATOM    768  CG  GLN A  52     -23.448  15.696 -19.578  0.00  0.00      C2   C
ATOM    769  CD  GLN A  52     -23.787  14.291 -19.909  0.00  0.00      C2   C
ATOM    770  OE1 GLN A  52     -23.039  13.372 -19.564  0.00  0.00      C2   O
ATOM    771  NE2 GLN A  52     -24.936  14.043 -20.551  0.00  0.00      C2   N
ATOM    772  H   GLN A  52     -20.960  16.696 -19.244  0.00  0.00      C2   H
ATOM    773  HA  GLN A  52     -23.247  17.892 -18.304  0.00  0.00      C2   H
ATOM    774  HB3 GLN A  52     -23.687  15.651 -17.450  0.00  0.00      C2   H
ATOM    775  HB2 GLN A  52     -22.197  15.103 -17.991  0.00  0.00      C2   H
ATOM    776  HG3 GLN A  52     -22.711  16.003 -20.319  0.00  0.00      C2   H
ATOM    777  HG2 GLN A  52     -24.314  16.297 -19.855  0.00  0.00      C2   H
ATOM    778 HE22 GLN A  52     -25.146  13.065 -20.689  0.00  0.00      C2   H
ATOM    779 HE21 GLN A  52     -25.551  14.818 -20.754  0.00  0.00      C2   H
ATOM    780  N   MET A  53     -21.064  17.382 -15.867  0.00  0.00      C2   N
ATOM    781  CA  MET A  53     -20.765  17.767 -14.462  0.00  0.00      C2   C
ATOM    782  C   MET A  53     -19.819  18.975 -14.334  0.00  0.00      C2   C
ATOM    783  O   MET A  53     -19.518  19.397 -13.211  0.00  0.00      C2   O
ATOM    784  CB  MET A  53     -19.944  16.572 -13.847  0.00  0.00      C2   C
ATOM    785  CG  MET A  53     -20.667  15.205 -13.619  0.00  0.00      C2   C
ATOM    786  SD  MET A  53     -19.812  13.874 -12.814  0.00  0.00      C2   S
ATOM    787  CE  MET A  53     -18.673  13.403 -14.218  0.00  0.00      C2   C
ATOM    788  H   MET A  53     -20.263  16.945 -16.300  0.00  0.00      C2   H
ATOM    789  HA  MET A  53     -21.589  17.965 -13.777  0.00  0.00      C2   H
ATOM    790  HB3 MET A  53     -19.587  16.900 -12.871  0.00  0.00      C2   H
ATOM    791  HB2 MET A  53     -19.082  16.414 -14.496  0.00  0.00      C2   H
ATOM    792  HG3 MET A  53     -20.959  14.838 -14.603  0.00  0.00      C2   H
ATOM    793  HG2 MET A  53     -21.574  15.334 -13.029  0.00  0.00      C2   H
ATOM    794  HE1 MET A  53     -18.128  14.296 -14.522  0.00  0.00      C2   H
ATOM    795  HE2 MET A  53     -18.006  12.679 -13.749  0.00  0.00      C2   H
ATOM    796  HE3 MET A  53     -19.146  12.911 -15.068  0.00  0.00      C2   H
ATOM    797  N   LYS A  54     -19.338  19.600 -15.412  0.00  0.00      C2   N
ATOM    798  CA  LYS A  54     -18.683  20.902 -15.520  0.00  0.00      C2   C
ATOM    799  C   LYS A  54     -17.372  20.934 -14.779  0.00  0.00      C2   C
ATOM    800  O   LYS A  54     -17.102  21.792 -13.906  0.00  0.00      C2   O
ATOM    801  CB  LYS A  54     -19.645  22.065 -15.165  0.00  0.00      C2   C
ATOM    802  CG  LYS A  54     -20.943  22.226 -16.019  0.00  0.00      C2   C
ATOM    803  CD  LYS A  54     -20.839  22.908 -17.424  0.00  0.00      C2   C
ATOM    804  CE  LYS A  54     -20.713  24.411 -17.426  0.00  0.00      C2   C
ATOM    805  NZ  LYS A  54     -20.976  25.122 -18.718  0.00  0.00      C2   N
ATOM    806  H   LYS A  54     -19.276  19.061 -16.264  0.00  0.00      C2   H
ATOM    807  HA  LYS A  54     -18.331  21.161 -16.519  0.00  0.00      C2   H
ATOM    808  HB3 LYS A  54     -19.109  23.011 -15.240  0.00  0.00      C2   H
ATOM    809  HB2 LYS A  54     -19.972  21.970 -14.130  0.00  0.00      C2   H
ATOM    810  HG3 LYS A  54     -21.632  22.746 -15.353  0.00  0.00      C2   H
ATOM    811  HG2 LYS A  54     -21.567  21.358 -16.233  0.00  0.00      C2   H
ATOM    812  HD3 LYS A  54     -21.715  22.706 -18.041  0.00  0.00      C2   H
ATOM    813  HD2 LYS A  54     -19.967  22.459 -17.899  0.00  0.00      C2   H
ATOM    814  HE3 LYS A  54     -19.776  24.661 -16.929  0.00  0.00      C2   H
ATOM    815  HE2 LYS A  54     -21.485  24.860 -16.802  0.00  0.00      C2   H
ATOM    816  HZ1 LYS A  54     -20.969  26.132 -18.678  0.00  0.00      C2   H
ATOM    817  HZ2 LYS A  54     -20.219  24.746 -19.271  0.00  0.00      C2   H
ATOM    818  HZ3 LYS A  54     -21.807  24.876 -19.237  0.00  0.00      C2   H
ATOM    819  N   NMA A  54     -16.432  19.986 -15.073  0.00  0.00      C2   N
ATOM    820  CA  NMA A  54     -15.240  19.874 -14.234  0.00  0.00      C2   C
ATOM    821  H   NMA A  54     -16.560  19.346 -15.844  0.00  0.00      C2   H
ATOM    822  1HA NMA A  54     -14.844  18.869 -14.378  0.00  0.00      C2   H
ATOM    823  2HA NMA A  54     -14.330  20.397 -14.527  0.00  0.00      C2   H
ATOM    824  3HA NMA A  54     -15.337  20.026 -13.159  0.00  0.00      C2   H
ATOM    825  CH3 ACE A 180      -4.716   8.219 -28.065  0.00  0.00      C2   C
ATOM    826  C   ACE A 180      -4.335   9.680 -27.960  0.00  0.00      C2   C
ATOM    827  O   ACE A 180      -3.825  10.329 -28.893  0.00  0.00      C2   O
ATOM    828  1H  ACE A 180      -4.004   7.733 -28.732  0.00  0.00      C2   H
ATOM    829  2H  ACE A 180      -4.841   7.729 -27.100  0.00  0.00      C2   H
ATOM    830  3H  ACE A 180      -5.714   8.282 -28.499  0.00  0.00      C2   H
ATOM    831  N   THR A 181      -4.472  10.177 -26.729  0.00  0.00      C2   N
ATOM    832  CA  THR A 181      -4.208  11.543 -26.391  0.00  0.00      C2   C
ATOM    833  C   THR A 181      -2.748  11.637 -26.095  0.00  0.00      C2   C
ATOM    834  O   THR A 181      -2.203  10.667 -25.539  0.00  0.00      C2   O
ATOM    835  CB  THR A 181      -5.011  11.922 -25.156  0.00  0.00      C2   C
ATOM    836  OG1 THR A 181      -4.754  11.284 -23.909  0.00  0.00      C2   O
ATOM    837  CG2 THR A 181      -6.542  11.918 -25.295  0.00  0.00      C2   C
ATOM    838  H1  THR A 181      -4.513   9.616 -25.890  0.00  0.00      C2   H
ATOM    839  HA  THR A 181      -4.522  12.155 -27.236  0.00  0.00      C2   H
ATOM    840  HB  THR A 181      -4.788  12.985 -25.068  0.00  0.00      C2   H
ATOM    841  HG1 THR A 181      -3.861  11.506 -23.636  0.00  0.00      C2   H
ATOM    842 HG21 THR A 181      -6.899  10.906 -25.490  0.00  0.00      C2   H
ATOM    843 HG22 THR A 181      -6.931  12.249 -24.333  0.00  0.00      C2   H
ATOM    844 HG23 THR A 181      -6.905  12.656 -26.010  0.00  0.00      C2   H
ATOM    845  N   THR A 182      -2.051  12.663 -26.592  0.00  0.00      C2   N
ATOM    846  CA  THR A 182      -0.650  12.848 -26.470  0.00  0.00      C2   C
ATOM    847  C   THR A 182      -0.284  13.197 -24.991  0.00  0.00      C2   C
ATOM    848  O   THR A 182       0.107  14.304 -24.636  0.00  0.00      C2   O
ATOM    849  CB  THR A 182      -0.127  13.805 -27.510  0.00  0.00      C2   C
ATOM    850  OG1 THR A 182      -0.573  13.557 -28.785  0.00  0.00      C2   O
ATOM    851  CG2 THR A 182       1.364  14.105 -27.603  0.00  0.00      C2   C
ATOM    852  H   THR A 182      -2.394  13.434 -27.147  0.00  0.00      C2   H
ATOM    853  HA  THR A 182      -0.168  11.917 -26.770  0.00  0.00      C2   H
ATOM    854  HB  THR A 182      -0.631  14.732 -27.238  0.00  0.00      C2   H
ATOM    855  HG1 THR A 182      -1.513  13.743 -28.716  0.00  0.00      C2   H
ATOM    856 HG21 THR A 182       1.993  13.278 -27.932  0.00  0.00      C2   H
ATOM    857 HG22 THR A 182       1.604  15.056 -28.079  0.00  0.00      C2   H
ATOM    858 HG23 THR A 182       1.799  14.181 -26.606  0.00  0.00      C2   H
ATOM    859  N   GLY A 183      -0.467  12.211 -24.009  0.00  0.00      C2   N
ATOM    860  CA  GLY A 183      -0.179  12.297 -22.623  0.00  0.00      C2   C
ATOM    861  C   GLY A 183      -1.528  12.438 -21.887  0.00  0.00      C2   C
ATOM    862  O   GLY A 183      -2.591  12.655 -22.430  0.00  0.00      C2   O
ATOM    863  H   GLY A 183      -0.842  11.342 -24.361  0.00  0.00      C2   H
ATOM    864  HA3 GLY A 183       0.523  13.106 -22.417  0.00  0.00      C2   H
ATOM    865  HA2 GLY A 183       0.216  11.318 -22.352  0.00  0.00      C2   H
ATOM    866  N   ILE A 184      -1.465  12.295 -20.571  0.00  0.00      C2   N
ATOM    867  CA  ILE A 184      -2.556  12.485 -19.612  0.00  0.00      C2   C
ATOM    868  C   ILE A 184      -3.321  13.837 -19.749  0.00  0.00      C2   C
ATOM    869  O   ILE A 184      -2.707  14.847 -20.084  0.00  0.00      C2   O
ATOM    870  CB  ILE A 184      -2.041  12.324 -18.139  0.00  0.00      C2   C
ATOM    871  CG1 ILE A 184      -3.167  11.794 -17.245  0.00  0.00      C2   C
ATOM    872  CG2 ILE A 184      -1.431  13.581 -17.424  0.00  0.00      C2   C
ATOM    873  CD1 ILE A 184      -2.667  11.169 -15.980  0.00  0.00      C2   C
ATOM    874  H   ILE A 184      -0.521  12.243 -20.215  0.00  0.00      C2   H
ATOM    875  HA  ILE A 184      -3.315  11.720 -19.777  0.00  0.00      C2   H
ATOM    876  HB  ILE A 184      -1.290  11.544 -18.259  0.00  0.00      C2   H
ATOM    877 HG13 ILE A 184      -3.718  11.028 -17.793  0.00  0.00      C2   H
ATOM    878 HG12 ILE A 184      -3.868  12.605 -17.048  0.00  0.00      C2   H
ATOM    879 HG21 ILE A 184      -2.182  14.328 -17.166  0.00  0.00      C2   H
ATOM    880 HG22 ILE A 184      -0.975  13.285 -16.480  0.00  0.00      C2   H
ATOM    881 HG23 ILE A 184      -0.603  14.011 -17.987  0.00  0.00      C2   H
ATOM    882 HD11 ILE A 184      -2.126  10.251 -16.209  0.00  0.00      C2   H
ATOM    883 HD12 ILE A 184      -1.907  11.836 -15.572  0.00  0.00      C2   H
ATOM    884 HD13 ILE A 184      -3.443  10.893 -15.267  0.00  0.00      C2   H
ATOM    885  N   VAL A 185      -4.648  13.739 -19.699  0.00  0.00      C2   N
ATOM    886  CA  VAL A 185      -5.535  14.865 -19.564  0.00  0.00      C2   C
ATOM    887  C   VAL A 185      -6.085  14.967 -18.133  0.00  0.00      C2   C
ATOM    888  O   VAL A 185      -6.735  14.000 -17.682  0.00  0.00      C2   O
ATOM    889  CB  VAL A 185      -6.760  14.689 -20.513  0.00  0.00      C2   C
ATOM    890  CG1 VAL A 185      -7.917  15.700 -20.236  0.00  0.00      C2   C
ATOM    891  CG2 VAL A 185      -6.325  14.925 -21.968  0.00  0.00      C2   C
ATOM    892  H   VAL A 185      -5.124  12.871 -19.497  0.00  0.00      C2   H
ATOM    893  HA  VAL A 185      -5.070  15.824 -19.792  0.00  0.00      C2   H
ATOM    894  HB  VAL A 185      -7.237  13.715 -20.404  0.00  0.00      C2   H
ATOM    895 HG11 VAL A 185      -8.673  15.490 -19.480  0.00  0.00      C2   H
ATOM    896 HG12 VAL A 185      -7.400  16.624 -19.977  0.00  0.00      C2   H
ATOM    897 HG13 VAL A 185      -8.437  15.965 -21.156  0.00  0.00      C2   H
ATOM    898 HG21 VAL A 185      -5.625  14.147 -22.272  0.00  0.00      C2   H
ATOM    899 HG22 VAL A 185      -7.229  14.741 -22.549  0.00  0.00      C2   H
ATOM    900 HG23 VAL A 185      -5.821  15.881 -22.108  0.00  0.00      C2   H
ATOM    901  N   GLU A 186      -5.822  16.114 -17.485  0.00  0.00      C2   N
ATOM    902  CA  GLU A 186      -6.287  16.481 -16.148  0.00  0.00      C2   C
ATOM    903  C   GLU A 186      -7.552  17.421 -16.245  0.00  0.00      C2   C
ATOM    904  O   GLU A 186      -7.534  18.359 -17.016  0.00  0.00      C2   O
ATOM    905  CB  GLU A 186      -5.082  17.189 -15.419  0.00  0.00      C2   C
ATOM    906  CG  GLU A 186      -3.757  16.276 -15.311  0.00  0.00      C2   C
ATOM    907  CD  GLU A 186      -2.751  16.914 -14.343  0.00  0.00      C2   C
ATOM    908  OE1 GLU A 186      -1.655  16.423 -14.211  0.00  0.00      C2   O
ATOM    909  OE2 GLU A 186      -3.136  17.894 -13.579  0.00  0.00      C2   O
ATOM    910  H   GLU A 186      -5.373  16.898 -17.936  0.00  0.00      C2   H
ATOM    911  HA  GLU A 186      -6.507  15.540 -15.644  0.00  0.00      C2   H
ATOM    912  HB3 GLU A 186      -5.274  17.383 -14.363  0.00  0.00      C2   H
ATOM    913  HB2 GLU A 186      -4.806  18.107 -15.937  0.00  0.00      C2   H
ATOM    914  HG3 GLU A 186      -3.235  16.290 -16.268  0.00  0.00      C2   H
ATOM    915  HG2 GLU A 186      -3.970  15.268 -14.953  0.00  0.00      C2   H
ATOM    916  N   THR A 187      -8.569  17.115 -15.452  0.00  0.00      C2   N
ATOM    917  CA  THR A 187      -9.839  17.855 -15.232  0.00  0.00      C2   C
ATOM    918  C   THR A 187     -10.099  17.793 -13.669  0.00  0.00      C2   C
ATOM    919  O   THR A 187     -10.421  16.735 -13.150  0.00  0.00      C2   O
ATOM    920  CB  THR A 187     -11.040  17.160 -15.896  0.00  0.00      C2   C
ATOM    921  OG1 THR A 187     -10.739  17.068 -17.259  0.00  0.00      C2   O
ATOM    922  CG2 THR A 187     -12.370  17.908 -15.600  0.00  0.00      C2   C
ATOM    923  H   THR A 187      -8.558  16.270 -14.899  0.00  0.00      C2   H
ATOM    924  HA  THR A 187      -9.751  18.904 -15.514  0.00  0.00      C2   H
ATOM    925  HB  THR A 187     -11.246  16.131 -15.600  0.00  0.00      C2   H
ATOM    926  HG1 THR A 187     -10.041  16.417 -17.365  0.00  0.00      C2   H
ATOM    927 HG21 THR A 187     -12.908  17.624 -14.695  0.00  0.00      C2   H
ATOM    928 HG22 THR A 187     -12.274  18.988 -15.489  0.00  0.00      C2   H
ATOM    929 HG23 THR A 187     -13.132  17.647 -16.334  0.00  0.00      C2   H
ATOM    930  N   HIE A 188     -10.073  18.892 -12.992  0.00  0.00      C2   N
ATOM    931  CA  HIE A 188     -10.046  19.017 -11.590  0.00  0.00      C2   C
ATOM    932  C   HIE A 188     -11.077  20.057 -11.233  0.00  0.00      C2   C
ATOM    933  O   HIE A 188     -11.470  20.898 -12.088  0.00  0.00      C2   O
ATOM    934  CB  HIE A 188      -8.672  19.559 -11.138  0.00  0.00      C2   C
ATOM    935  CG  HIE A 188      -7.422  18.883 -11.585  0.00  0.00      C2   C
ATOM    936  ND1 HIE A 188      -7.445  17.509 -11.763  0.00  0.00      C2   N
ATOM    937  CD2 HIE A 188      -6.139  19.343 -11.815  0.00  0.00      C2   C
ATOM    938  CE1 HIE A 188      -6.195  17.166 -12.025  0.00  0.00      C2   C
ATOM    939  NE2 HIE A 188      -5.386  18.204 -12.050  0.00  0.00      C2   N
ATOM    940  H   HIE A 188      -9.864  19.792 -13.400  0.00  0.00      C2   H
ATOM    941  HA  HIE A 188     -10.237  18.056 -11.112  0.00  0.00      C2   H
ATOM    942  HB3 HIE A 188      -8.687  19.670 -10.054  0.00  0.00      C2   H
ATOM    943  HB2 HIE A 188      -8.577  20.623 -11.355  0.00  0.00      C2   H
ATOM    944  HD2 HIE A 188      -5.768  20.358 -11.819  0.00  0.00      C2   H
ATOM    945  HE1 HIE A 188      -5.867  16.165 -12.262  0.00  0.00      C2   H
ATOM    946  HE2 HIE A 188      -4.490  18.103 -12.505  0.00  0.00      C2   H
ATOM    947  N   PHE A 189     -11.560  19.924  -9.999  0.00  0.00      C2   N
ATOM    948  CA  PHE A 189     -12.562  20.763  -9.396  0.00  0.00      C2   C
ATOM    949  C   PHE A 189     -12.738  20.510  -7.902  0.00  0.00      C2   C
ATOM    950  O   PHE A 189     -12.641  19.384  -7.523  0.00  0.00      C2   O
ATOM    951  CB  PHE A 189     -13.902  20.805 -10.133  0.00  0.00      C2   C
ATOM    952  CG  PHE A 189     -14.774  19.517 -10.152  0.00  0.00      C2   C
ATOM    953  CD1 PHE A 189     -15.808  19.334  -9.150  0.00  0.00      C2   C
ATOM    954  CD2 PHE A 189     -14.522  18.434 -11.064  0.00  0.00      C2   C
ATOM    955  CE1 PHE A 189     -16.442  18.134  -8.997  0.00  0.00      C2   C
ATOM    956  CE2 PHE A 189     -15.250  17.242 -10.818  0.00  0.00      C2   C
ATOM    957  CZ  PHE A 189     -16.228  17.136  -9.910  0.00  0.00      C2   C
ATOM    958  H   PHE A 189     -11.128  19.281  -9.350  0.00  0.00      C2   H
ATOM    959  HA  PHE A 189     -12.101  21.741  -9.534  0.00  0.00      C2   H
ATOM    960  HB3 PHE A 189     -13.766  20.943 -11.206  0.00  0.00      C2   H
ATOM    961  HB2 PHE A 189     -14.561  21.634  -9.876  0.00  0.00      C2   H
ATOM    962  HD1 PHE A 189     -16.031  20.177  -8.514  0.00  0.00      C2   H
ATOM    963  HD2 PHE A 189     -13.754  18.510 -11.819  0.00  0.00      C2   H
ATOM    964  HE1 PHE A 189     -17.155  17.960  -8.205  0.00  0.00      C2   H
ATOM    965  HE2 PHE A 189     -15.013  16.407 -11.462  0.00  0.00      C2   H
ATOM    966  HZ  PHE A 189     -16.631  16.143  -9.779  0.00  0.00      C2   H
ATOM    967  N   THR A 190     -13.036  21.557  -7.112  0.00  0.00      C2   N
ATOM    968  CA  THR A 190     -13.339  21.380  -5.666  0.00  0.00      C2   C
ATOM    969  C   THR A 190     -14.891  21.552  -5.440  0.00  0.00      C2   C
ATOM    970  O   THR A 190     -15.426  22.488  -6.064  0.00  0.00      C2   O
ATOM    971  CB  THR A 190     -12.599  22.444  -4.775  0.00  0.00      C2   C
ATOM    972  OG1 THR A 190     -12.907  23.752  -5.241  0.00  0.00      C2   O
ATOM    973  CG2 THR A 190     -11.080  22.341  -4.790  0.00  0.00      C2   C
ATOM    974  H   THR A 190     -13.040  22.527  -7.394  0.00  0.00      C2   H
ATOM    975  HA  THR A 190     -13.065  20.394  -5.292  0.00  0.00      C2   H
ATOM    976  HB  THR A 190     -12.910  22.376  -3.732  0.00  0.00      C2   H
ATOM    977  HG1 THR A 190     -13.843  23.848  -5.429  0.00  0.00      C2   H
ATOM    978 HG21 THR A 190     -10.553  22.981  -4.081  0.00  0.00      C2   H
ATOM    979 HG22 THR A 190     -10.715  21.322  -4.661  0.00  0.00      C2   H
ATOM    980 HG23 THR A 190     -10.718  22.598  -5.785  0.00  0.00      C2   H
ATOM    981  N   PHE A 191     -15.565  20.659  -4.681  0.00  0.00      C2   N
ATOM    982  CA  PHE A 191     -17.034  20.545  -4.485  0.00  0.00      C2   C
ATOM    983  C   PHE A 191     -17.251  19.765  -3.130  0.00  0.00      C2   C
ATOM    984  O   PHE A 191     -16.721  18.642  -3.026  0.00  0.00      C2   O
ATOM    985  CB  PHE A 191     -17.690  19.809  -5.661  0.00  0.00      C2   C
ATOM    986  CG  PHE A 191     -19.246  19.568  -5.569  0.00  0.00      C2   C
ATOM    987  CD1 PHE A 191     -19.694  18.261  -5.833  0.00  0.00      C2   C
ATOM    988  CD2 PHE A 191     -20.093  20.689  -5.399  0.00  0.00      C2   C
ATOM    989  CE1 PHE A 191     -21.031  17.989  -5.777  0.00  0.00      C2   C
ATOM    990  CE2 PHE A 191     -21.418  20.403  -5.481  0.00  0.00      C2   C
ATOM    991  CZ  PHE A 191     -21.902  19.073  -5.735  0.00  0.00      C2   C
ATOM    992  H   PHE A 191     -15.095  19.835  -4.334  0.00  0.00      C2   H
ATOM    993  HA  PHE A 191     -17.536  21.488  -4.273  0.00  0.00      C2   H
ATOM    994  HB3 PHE A 191     -17.116  18.899  -5.834  0.00  0.00      C2   H
ATOM    995  HB2 PHE A 191     -17.538  20.353  -6.593  0.00  0.00      C2   H
ATOM    996  HD1 PHE A 191     -18.970  17.478  -6.003  0.00  0.00      C2   H
ATOM    997  HD2 PHE A 191     -19.661  21.678  -5.390  0.00  0.00      C2   H
ATOM    998  HE1 PHE A 191     -21.433  17.012  -6.000  0.00  0.00      C2   H
ATOM    999  HE2 PHE A 191     -22.228  21.115  -5.416  0.00  0.00      C2   H
ATOM   1000  HZ  PHE A 191     -22.977  18.992  -5.800  0.00  0.00      C2   H
ATOM   1001  N   LYS A 192     -17.822  20.411  -2.069  0.00  0.00      C2   N
ATOM   1002  CA  LYS A 192     -18.209  19.765  -0.851  0.00  0.00      C2   C
ATOM   1003  C   LYS A 192     -16.977  19.250  -0.020  0.00  0.00      C2   C
ATOM   1004  O   LYS A 192     -17.074  18.236   0.651  0.00  0.00      C2   O
ATOM   1005  CB  LYS A 192     -19.303  18.725  -1.108  0.00  0.00      C2   C
ATOM   1006  CG  LYS A 192     -20.594  19.445  -1.522  0.00  0.00      C2   C
ATOM   1007  CD  LYS A 192     -21.792  18.665  -2.060  0.00  0.00      C2   C
ATOM   1008  CE  LYS A 192     -22.548  17.760  -0.984  0.00  0.00      C2   C
ATOM   1009  NZ  LYS A 192     -23.377  18.443  -0.044  0.00  0.00      C2   N
ATOM   1010  H   LYS A 192     -18.048  21.394  -2.129  0.00  0.00      C2   H
ATOM   1011  HA  LYS A 192     -18.648  20.521  -0.201  0.00  0.00      C2   H
ATOM   1012  HB3 LYS A 192     -19.422  18.049  -0.261  0.00  0.00      C2   H
ATOM   1013  HB2 LYS A 192     -18.903  18.117  -1.920  0.00  0.00      C2   H
ATOM   1014  HG3 LYS A 192     -20.376  20.208  -2.268  0.00  0.00      C2   H
ATOM   1015  HG2 LYS A 192     -20.810  19.896  -0.553  0.00  0.00      C2   H
ATOM   1016  HD3 LYS A 192     -21.530  17.899  -2.789  0.00  0.00      C2   H
ATOM   1017  HD2 LYS A 192     -22.459  19.376  -2.549  0.00  0.00      C2   H
ATOM   1018  HE3 LYS A 192     -21.873  17.229  -0.313  0.00  0.00      C2   H
ATOM   1019  HE2 LYS A 192     -23.100  16.907  -1.380  0.00  0.00      C2   H
ATOM   1020  HZ1 LYS A 192     -22.970  19.147   0.555  0.00  0.00      C2   H
ATOM   1021  HZ2 LYS A 192     -24.158  18.975  -0.397  0.00  0.00      C2   H
ATOM   1022  HZ3 LYS A 192     -23.705  17.729   0.592  0.00  0.00      C2   H
ATOM   1023  N   ASP A 193     -15.894  20.048   0.009  0.00  0.00      C2   N
ATOM   1024  CA  ASP A 193     -14.651  19.868   0.730  0.00  0.00      C2   C
ATOM   1025  C   ASP A 193     -13.690  18.783   0.132  0.00  0.00      C2   C
ATOM   1026  O   ASP A 193     -12.662  18.500   0.680  0.00  0.00      C2   O
ATOM   1027  CB  ASP A 193     -14.784  19.717   2.317  0.00  0.00      C2   C
ATOM   1028  CG  ASP A 193     -15.233  21.021   3.016  0.00  0.00      C2   C
ATOM   1029  OD1 ASP A 193     -15.734  21.968   2.351  0.00  0.00      C2   O
ATOM   1030  OD2 ASP A 193     -15.090  21.019   4.251  0.00  0.00      C2   O
ATOM   1031  H   ASP A 193     -15.952  20.917  -0.502  0.00  0.00      C2   H
ATOM   1032  HA  ASP A 193     -14.125  20.817   0.627  0.00  0.00      C2   H
ATOM   1033  HB3 ASP A 193     -13.849  19.402   2.781  0.00  0.00      C2   H
ATOM   1034  HB2 ASP A 193     -15.483  18.898   2.488  0.00  0.00      C2   H
ATOM   1035  N   LEU A 194     -14.009  18.188  -0.998  0.00  0.00      C2   N
ATOM   1036  CA  LEU A 194     -13.094  17.222  -1.654  0.00  0.00      C2   C
ATOM   1037  C   LEU A 194     -12.413  17.901  -2.870  0.00  0.00      C2   C
ATOM   1038  O   LEU A 194     -12.911  18.902  -3.310  0.00  0.00      C2   O
ATOM   1039  CB  LEU A 194     -13.935  16.103  -2.173  0.00  0.00      C2   C
ATOM   1040  CG  LEU A 194     -14.828  15.233  -1.237  0.00  0.00      C2   C
ATOM   1041  CD1 LEU A 194     -15.512  14.122  -2.098  0.00  0.00      C2   C
ATOM   1042  CD2 LEU A 194     -14.149  14.706   0.076  0.00  0.00      C2   C
ATOM   1043  H   LEU A 194     -14.582  18.722  -1.636  0.00  0.00      C2   H
ATOM   1044  HA  LEU A 194     -12.291  16.841  -1.022  0.00  0.00      C2   H
ATOM   1045  HB3 LEU A 194     -13.289  15.523  -2.831  0.00  0.00      C2   H
ATOM   1046  HB2 LEU A 194     -14.618  16.424  -2.959  0.00  0.00      C2   H
ATOM   1047  HG  LEU A 194     -15.655  15.853  -0.891  0.00  0.00      C2   H
ATOM   1048 HD11 LEU A 194     -15.233  14.345  -3.128  0.00  0.00      C2   H
ATOM   1049 HD12 LEU A 194     -15.202  13.151  -1.714  0.00  0.00      C2   H
ATOM   1050 HD13 LEU A 194     -16.586  14.262  -1.975  0.00  0.00      C2   H
ATOM   1051 HD21 LEU A 194     -14.264  13.628   0.194  0.00  0.00      C2   H
ATOM   1052 HD22 LEU A 194     -13.073  14.876   0.098  0.00  0.00      C2   H
ATOM   1053 HD23 LEU A 194     -14.595  15.119   0.981  0.00  0.00      C2   H
ATOM   1054  N   HIS A 195     -11.365  17.248  -3.367  0.00  0.00      C2   N
ATOM   1055  CA  HIS A 195     -10.682  17.766  -4.625  0.00  0.00      C2   C
ATOM   1056  C   HIS A 195     -10.803  16.616  -5.529  0.00  0.00      C2   C
ATOM   1057  O   HIS A 195      -9.992  15.662  -5.379  0.00  0.00      C2   O
ATOM   1058  CB  HIS A 195      -9.251  18.140  -4.346  0.00  0.00      C2   C
ATOM   1059  CG  HIS A 195      -8.599  18.999  -5.377  0.00  0.00      C2   C
ATOM   1060  ND1 HIS A 195      -7.414  19.750  -5.201  0.00  0.00      C2   N
ATOM   1061  CD2 HIS A 195      -8.997  19.239  -6.666  0.00  0.00      C2   C
ATOM   1062  CE1 HIS A 195      -7.342  20.546  -6.290  0.00  0.00      C2   C
ATOM   1063  NE2 HIS A 195      -8.202  20.255  -7.242  0.00  0.00      C2   N
ATOM   1064  H   HIS A 195     -11.128  16.331  -3.015  0.00  0.00      C2   H
ATOM   1065  HA  HIS A 195     -11.245  18.621  -4.999  0.00  0.00      C2   H
ATOM   1066  HB3 HIS A 195      -8.644  17.245  -4.206  0.00  0.00      C2   H
ATOM   1067  HB2 HIS A 195      -9.110  18.806  -3.494  0.00  0.00      C2   H
ATOM   1068  HD2 HIS A 195      -9.793  18.838  -7.275  0.00  0.00      C2   H
ATOM   1069  HE1 HIS A 195      -6.663  21.367  -6.466  0.00  0.00      C2   H
ATOM   1070  HD1 HIS A 195      -6.773  19.764  -4.420  0.00  0.00      C2   H
ATOM   1071  N   PHE A 196     -11.868  16.558  -6.292  0.00  0.00      C2   N
ATOM   1072  CA  PHE A 196     -12.019  15.707  -7.446  0.00  0.00      C2   C
ATOM   1073  C   PHE A 196     -10.863  15.917  -8.369  0.00  0.00      C2   C
ATOM   1074  O   PHE A 196     -10.725  17.110  -8.733  0.00  0.00      C2   O
ATOM   1075  CB  PHE A 196     -13.343  16.059  -8.257  0.00  0.00      C2   C
ATOM   1076  CG  PHE A 196     -14.593  15.731  -7.469  0.00  0.00      C2   C
ATOM   1077  CD1 PHE A 196     -15.160  16.669  -6.618  0.00  0.00      C2   C
ATOM   1078  CD2 PHE A 196     -15.019  14.345  -7.433  0.00  0.00      C2   C
ATOM   1079  CE1 PHE A 196     -16.160  16.318  -5.728  0.00  0.00      C2   C
ATOM   1080  CE2 PHE A 196     -15.952  13.974  -6.455  0.00  0.00      C2   C
ATOM   1081  CZ  PHE A 196     -16.417  14.905  -5.636  0.00  0.00      C2   C
ATOM   1082  H   PHE A 196     -12.278  17.481  -6.299  0.00  0.00      C2   H
ATOM   1083  HA  PHE A 196     -11.996  14.642  -7.215  0.00  0.00      C2   H
ATOM   1084  HB3 PHE A 196     -13.349  15.424  -9.143  0.00  0.00      C2   H
ATOM   1085  HB2 PHE A 196     -13.270  17.047  -8.711  0.00  0.00      C2   H
ATOM   1086  HD1 PHE A 196     -14.661  17.624  -6.543  0.00  0.00      C2   H
ATOM   1087  HD2 PHE A 196     -14.625  13.544  -8.040  0.00  0.00      C2   H
ATOM   1088  HE1 PHE A 196     -16.520  17.019  -4.990  0.00  0.00      C2   H
ATOM   1089  HE2 PHE A 196     -16.199  12.926  -6.377  0.00  0.00      C2   H
ATOM   1090  HZ  PHE A 196     -17.084  14.634  -4.831  0.00  0.00      C2   H
ATOM   1091  N   LYS A 197      -9.990  15.003  -8.754  0.00  0.00      C2   N
ATOM   1092  CA  LYS A 197      -9.111  15.091  -9.886  0.00  0.00      C2   C
ATOM   1093  C   LYS A 197      -9.489  13.985 -10.833  0.00  0.00      C2   C
ATOM   1094  O   LYS A 197      -9.405  12.843 -10.356  0.00  0.00      C2   O
ATOM   1095  CB  LYS A 197      -7.671  15.111  -9.414  0.00  0.00      C2   C
ATOM   1096  CG  LYS A 197      -7.374  16.319  -8.551  0.00  0.00      C2   C
ATOM   1097  CD  LYS A 197      -5.908  16.346  -8.244  0.00  0.00      C2   C
ATOM   1098  CE  LYS A 197      -5.445  17.410  -7.298  0.00  0.00      C2   C
ATOM   1099  NZ  LYS A 197      -4.049  17.359  -7.007  0.00  0.00      C2   N
ATOM   1100  H   LYS A 197     -10.124  14.043  -8.467  0.00  0.00      C2   H
ATOM   1101  HA  LYS A 197      -9.282  16.058 -10.359  0.00  0.00      C2   H
ATOM   1102  HB3 LYS A 197      -7.078  15.191 -10.325  0.00  0.00      C2   H
ATOM   1103  HB2 LYS A 197      -7.524  14.229  -8.790  0.00  0.00      C2   H
ATOM   1104  HG3 LYS A 197      -8.015  16.364  -7.671  0.00  0.00      C2   H
ATOM   1105  HG2 LYS A 197      -7.601  17.261  -9.051  0.00  0.00      C2   H
ATOM   1106  HD3 LYS A 197      -5.430  16.449  -9.218  0.00  0.00      C2   H
ATOM   1107  HD2 LYS A 197      -5.586  15.373  -7.872  0.00  0.00      C2   H
ATOM   1108  HE3 LYS A 197      -6.038  17.310  -6.389  0.00  0.00      C2   H
ATOM   1109  HE2 LYS A 197      -5.706  18.415  -7.629  0.00  0.00      C2   H
ATOM   1110  HZ1 LYS A 197      -3.886  18.240  -6.540  0.00  0.00      C2   H
ATOM   1111  HZ2 LYS A 197      -3.850  16.578  -6.398  0.00  0.00      C2   H
ATOM   1112  HZ3 LYS A 197      -3.509  17.215  -7.849  0.00  0.00      C2   H
ATOM   1113  N   MET A 198      -9.988  14.330 -12.017  0.00  0.00      C2   N
ATOM   1114  CA  MET A 198     -10.610  13.359 -12.987  0.00  0.00      C2   C
ATOM   1115  C   MET A 198      -9.519  13.311 -14.021  0.00  0.00      C2   C
ATOM   1116  O   MET A 198      -9.427  14.359 -14.729  0.00  0.00      C2   O
ATOM   1117  CB  MET A 198     -11.972  13.736 -13.524  0.00  0.00      C2   C
ATOM   1118  CG  MET A 198     -13.075  13.534 -12.554  0.00  0.00      C2   C
ATOM   1119  SD  MET A 198     -14.680  13.844 -13.291  0.00  0.00      C2   S
ATOM   1120  CE  MET A 198     -15.706  13.571 -11.827  0.00  0.00      C2   C
ATOM   1121  H   MET A 198      -9.934  15.259 -12.412  0.00  0.00      C2   H
ATOM   1122  HA  MET A 198     -10.697  12.317 -12.679  0.00  0.00      C2   H
ATOM   1123  HB3 MET A 198     -12.178  12.990 -14.292  0.00  0.00      C2   H
ATOM   1124  HB2 MET A 198     -11.975  14.721 -13.991  0.00  0.00      C2   H
ATOM   1125  HG3 MET A 198     -12.943  14.052 -11.604  0.00  0.00      C2   H
ATOM   1126  HG2 MET A 198     -13.123  12.487 -12.257  0.00  0.00      C2   H
ATOM   1127  HE1 MET A 198     -15.524  14.317 -11.053  0.00  0.00      C2   H
ATOM   1128  HE2 MET A 198     -16.766  13.483 -12.066  0.00  0.00      C2   H
ATOM   1129  HE3 MET A 198     -15.511  12.660 -11.261  0.00  0.00      C2   H
ATOM   1130  N   PHE A 199      -8.856  12.199 -14.182  0.00  0.00      C2   N
ATOM   1131  CA  PHE A 199      -7.723  11.989 -15.108  0.00  0.00      C2   C
ATOM   1132  C   PHE A 199      -8.288  11.059 -16.261  0.00  0.00      C2   C
ATOM   1133  O   PHE A 199      -9.094  10.156 -16.048  0.00  0.00      C2   O
ATOM   1134  CB  PHE A 199      -6.527  11.377 -14.387  0.00  0.00      C2   C
ATOM   1135  CG  PHE A 199      -5.922  12.181 -13.351  0.00  0.00      C2   C
ATOM   1136  CD1 PHE A 199      -4.892  13.086 -13.499  0.00  0.00      C2   C
ATOM   1137  CD2 PHE A 199      -6.449  12.106 -12.021  0.00  0.00      C2   C
ATOM   1138  CE1 PHE A 199      -4.422  13.849 -12.410  0.00  0.00      C2   C
ATOM   1139  CE2 PHE A 199      -5.954  12.796 -10.947  0.00  0.00      C2   C
ATOM   1140  CZ  PHE A 199      -4.958  13.729 -11.142  0.00  0.00      C2   C
ATOM   1141  H   PHE A 199      -9.253  11.383 -13.740  0.00  0.00      C2   H
ATOM   1142  HA  PHE A 199      -7.440  12.901 -15.633  0.00  0.00      C2   H
ATOM   1143  HB3 PHE A 199      -5.732  11.133 -15.092  0.00  0.00      C2   H
ATOM   1144  HB2 PHE A 199      -6.885  10.425 -13.995  0.00  0.00      C2   H
ATOM   1145  HD1 PHE A 199      -4.620  13.298 -14.522  0.00  0.00      C2   H
ATOM   1146  HD2 PHE A 199      -7.347  11.527 -11.862  0.00  0.00      C2   H
ATOM   1147  HE1 PHE A 199      -3.624  14.542 -12.630  0.00  0.00      C2   H
ATOM   1148  HE2 PHE A 199      -6.509  12.640 -10.034  0.00  0.00      C2   H
ATOM   1149  HZ  PHE A 199      -4.570  14.391 -10.382  0.00  0.00      C2   H
ATOM   1150  N   ASP A 200      -7.854  11.349 -17.500  0.00  0.00      C2   N
ATOM   1151  CA  ASP A 200      -8.100  10.593 -18.709  0.00  0.00      C2   C
ATOM   1152  C   ASP A 200      -6.698  10.458 -19.396  0.00  0.00      C2   C
ATOM   1153  O   ASP A 200      -5.803  11.254 -19.128  0.00  0.00      C2   O
ATOM   1154  CB  ASP A 200      -9.127  11.378 -19.542  0.00  0.00      C2   C
ATOM   1155  CG  ASP A 200      -9.492  10.703 -20.865  0.00  0.00      C2   C
ATOM   1156  OD1 ASP A 200     -10.101  11.428 -21.730  0.00  0.00      C2   O
ATOM   1157  OD2 ASP A 200      -9.197   9.564 -21.075  0.00  0.00      C2   O
ATOM   1158  H   ASP A 200      -7.075  11.951 -17.725  0.00  0.00      C2   H
ATOM   1159  HA  ASP A 200      -8.498   9.596 -18.522  0.00  0.00      C2   H
ATOM   1160  HB3 ASP A 200      -8.690  12.328 -19.851  0.00  0.00      C2   H
ATOM   1161  HB2 ASP A 200     -10.027  11.607 -18.971  0.00  0.00      C2   H
ATOM   1162  N   VAL A 201      -6.589   9.462 -20.237  0.00  0.00      C2   N
ATOM   1163  CA  VAL A 201      -5.313   9.080 -20.861  0.00  0.00      C2   C
ATOM   1164  C   VAL A 201      -5.559   8.161 -22.046  0.00  0.00      C2   C
ATOM   1165  O   VAL A 201      -6.500   7.361 -22.083  0.00  0.00      C2   O
ATOM   1166  CB  VAL A 201      -4.307   8.444 -19.867  0.00  0.00      C2   C
ATOM   1167  CG1 VAL A 201      -4.750   7.082 -19.327  0.00  0.00      C2   C
ATOM   1168  CG2 VAL A 201      -2.778   8.565 -20.231  0.00  0.00      C2   C
ATOM   1169  H   VAL A 201      -7.396   9.037 -20.672  0.00  0.00      C2   H
ATOM   1170  HA  VAL A 201      -4.957   9.998 -21.329  0.00  0.00      C2   H
ATOM   1171  HB  VAL A 201      -4.465   9.024 -18.958  0.00  0.00      C2   H
ATOM   1172 HG11 VAL A 201      -5.763   7.215 -18.949  0.00  0.00      C2   H
ATOM   1173 HG12 VAL A 201      -4.624   6.362 -20.137  0.00  0.00      C2   H
ATOM   1174 HG13 VAL A 201      -4.178   6.803 -18.442  0.00  0.00      C2   H
ATOM   1175 HG21 VAL A 201      -2.548   7.995 -21.132  0.00  0.00      C2   H
ATOM   1176 HG22 VAL A 201      -2.526   9.602 -20.455  0.00  0.00      C2   H
ATOM   1177 HG23 VAL A 201      -2.151   8.294 -19.382  0.00  0.00      C2   H
ATOM   1178  N   GLY A 202      -4.664   8.251 -23.033  0.00  0.00      C2   N
ATOM   1179  CA  GLY A 202      -4.722   7.337 -24.164  0.00  0.00      C2   C
ATOM   1180  C   GLY A 202      -3.392   6.519 -24.137  0.00  0.00      C2   C
ATOM   1181  O   GLY A 202      -2.429   7.030 -23.523  0.00  0.00      C2   O
ATOM   1182  H   GLY A 202      -3.817   8.797 -22.961  0.00  0.00      C2   H
ATOM   1183  HA3 GLY A 202      -4.670   8.048 -24.989  0.00  0.00      C2   H
ATOM   1184  HA2 GLY A 202      -5.628   6.748 -24.304  0.00  0.00      C2   H
ATOM   1185  N   GLY A 203      -3.352   5.308 -24.749  0.00  0.00      C2   N
ATOM   1186  CA  GLY A 203      -2.236   4.423 -24.516  0.00  0.00      C2   C
ATOM   1187  C   GLY A 203      -2.359   3.291 -25.565  0.00  0.00      C2   C
ATOM   1188  O   GLY A 203      -3.117   3.350 -26.473  0.00  0.00      C2   O
ATOM   1189  H   GLY A 203      -4.098   5.055 -25.381  0.00  0.00      C2   H
ATOM   1190  HA  GLY A 203      -1.257   4.859 -24.716  0.00  0.00      C2   H
ATOM   1191  HA3 GLY A 203      -2.281   4.050 -23.493  0.00  0.00      C2   H
ATOM   1192  N   GLN A 204      -1.667   2.204 -25.238  0.00  0.00      C2   N
ATOM   1193  CA  GLN A 204      -1.813   0.903 -25.929  0.00  0.00      C2   C
ATOM   1194  C   GLN A 204      -3.097   0.201 -25.499  0.00  0.00      C2   C
ATOM   1195  O   GLN A 204      -3.472   0.525 -24.347  0.00  0.00      C2   O
ATOM   1196  CB  GLN A 204      -0.532   0.109 -25.721  0.00  0.00      C2   C
ATOM   1197  CG  GLN A 204      -0.093  -0.253 -24.322  0.00  0.00      C2   C
ATOM   1198  CD  GLN A 204       1.304  -0.783 -24.140  0.00  0.00      C2   C
ATOM   1199  OE1 GLN A 204       2.218  -0.334 -24.779  0.00  0.00      C2   O
ATOM   1200  NE2 GLN A 204       1.483  -1.801 -23.305  0.00  0.00      C2   N
ATOM   1201  H   GLN A 204      -0.910   2.301 -24.576  0.00  0.00      C2   H
ATOM   1202  HA  GLN A 204      -1.868   0.995 -27.014  0.00  0.00      C2   H
ATOM   1203  HB3 GLN A 204       0.257   0.664 -26.228  0.00  0.00      C2   H
ATOM   1204  HB2 GLN A 204      -0.701  -0.833 -26.243  0.00  0.00      C2   H
ATOM   1205  HG3 GLN A 204      -0.739  -1.081 -24.029  0.00  0.00      C2   H
ATOM   1206  HG2 GLN A 204      -0.166   0.579 -23.623  0.00  0.00      C2   H
ATOM   1207 HE22 GLN A 204       2.373  -2.267 -23.409  0.00  0.00      C2   H
ATOM   1208 HE21 GLN A 204       0.801  -2.101 -22.622  0.00  0.00      C2   H
ATOM   1209  N   ARG A 205      -3.716  -0.566 -26.398  0.00  0.00      C2   N
ATOM   1210  CA  ARG A 205      -4.929  -1.304 -26.054  0.00  0.00      C2   C
ATOM   1211  C   ARG A 205      -4.763  -2.803 -25.875  0.00  0.00      C2   C
ATOM   1212  O   ARG A 205      -5.415  -3.358 -25.042  0.00  0.00      C2   O
ATOM   1213  CB  ARG A 205      -6.051  -1.111 -27.173  0.00  0.00      C2   C
ATOM   1214  CG  ARG A 205      -6.448   0.315 -27.342  0.00  0.00      C2   C
ATOM   1215  CD  ARG A 205      -7.640   0.527 -28.333  0.00  0.00      C2   C
ATOM   1216  NE  ARG A 205      -7.446  -0.217 -29.573  0.00  0.00      C2   N
ATOM   1217  CZ  ARG A 205      -7.830  -1.401 -29.871  0.00  0.00      C2   C
ATOM   1218  NH1 ARG A 205      -8.780  -2.037 -29.149  0.00  0.00      C2   N
ATOM   1219  NH2 ARG A 205      -7.330  -2.086 -30.898  0.00  0.00      C2   N
ATOM   1220  H   ARG A 205      -3.269  -0.749 -27.285  0.00  0.00      C2   H
ATOM   1221  HA  ARG A 205      -5.418  -0.969 -25.139  0.00  0.00      C2   H
ATOM   1222  HB3 ARG A 205      -6.977  -1.527 -26.775  0.00  0.00      C2   H
ATOM   1223  HB2 ARG A 205      -5.727  -1.626 -28.077  0.00  0.00      C2   H
ATOM   1224  HG3 ARG A 205      -5.589   0.935 -27.597  0.00  0.00      C2   H
ATOM   1225  HG2 ARG A 205      -6.761   0.773 -26.404  0.00  0.00      C2   H
ATOM   1226  HD3 ARG A 205      -7.587   1.556 -28.688  0.00  0.00      C2   H
ATOM   1227  HD2 ARG A 205      -8.598   0.348 -27.846  0.00  0.00      C2   H
ATOM   1228  HE  ARG A 205      -6.705   0.208 -30.112  0.00  0.00      C2   H
ATOM   1229 HH12 ARG A 205      -8.960  -3.030 -29.199  0.00  0.00      C2   H
ATOM   1230 HH11 ARG A 205      -9.343  -1.568 -28.453  0.00  0.00      C2   H
ATOM   1231 HH22 ARG A 205      -7.504  -3.058 -31.110  0.00  0.00      C2   H
ATOM   1232 HH21 ARG A 205      -6.836  -1.584 -31.622  0.00  0.00      C2   H
ATOM   1233  N   SER A 206      -3.651  -3.438 -26.424  0.00  0.00      C2   N
ATOM   1234  CA  SER A 206      -2.975  -4.699 -26.124  0.00  0.00      C2   C
ATOM   1235  C   SER A 206      -1.815  -4.307 -25.099  0.00  0.00      C2   C
ATOM   1236  O   SER A 206      -1.132  -3.332 -25.307  0.00  0.00      C2   O
ATOM   1237  CB  SER A 206      -2.574  -5.394 -27.368  0.00  0.00      C2   C
ATOM   1238  OG  SER A 206      -2.028  -6.716 -27.219  0.00  0.00      C2   O
ATOM   1239  H   SER A 206      -3.196  -2.856 -27.112  0.00  0.00      C2   H
ATOM   1240  HA  SER A 206      -3.661  -5.313 -25.541  0.00  0.00      C2   H
ATOM   1241  HB3 SER A 206      -1.839  -4.846 -27.956  0.00  0.00      C2   H
ATOM   1242  HB2 SER A 206      -3.446  -5.348 -28.021  0.00  0.00      C2   H
ATOM   1243  HG  SER A 206      -2.137  -7.078 -28.102  0.00  0.00      C2   H
ATOM   1244  N   GLU A 207      -1.703  -5.144 -24.069  0.00  0.00      C2   N
ATOM   1245  CA  GLU A 207      -0.792  -4.901 -23.007  0.00  0.00      C2   C
ATOM   1246  C   GLU A 207      -1.223  -3.567 -22.198  0.00  0.00      C2   C
ATOM   1247  O   GLU A 207      -0.411  -2.867 -21.667  0.00  0.00      C2   O
ATOM   1248  CB  GLU A 207       0.685  -5.048 -23.404  0.00  0.00      C2   C
ATOM   1249  CG  GLU A 207       1.142  -6.488 -23.791  0.00  0.00      C2   C
ATOM   1250  CD  GLU A 207       2.656  -6.724 -23.665  0.00  0.00      C2   C
ATOM   1251  OE1 GLU A 207       2.986  -7.893 -23.402  0.00  0.00      C2   O
ATOM   1252  OE2 GLU A 207       3.394  -5.804 -23.326  0.00  0.00      C2   O
ATOM   1253  H   GLU A 207      -2.333  -5.929 -23.977  0.00  0.00      C2   H
ATOM   1254  HA  GLU A 207      -0.961  -5.728 -22.317  0.00  0.00      C2   H
ATOM   1255  HB3 GLU A 207       1.307  -4.647 -22.605  0.00  0.00      C2   H
ATOM   1256  HB2 GLU A 207       1.032  -4.504 -24.283  0.00  0.00      C2   H
ATOM   1257  HG3 GLU A 207       0.842  -6.740 -24.808  0.00  0.00      C2   H
ATOM   1258  HG2 GLU A 207       0.800  -7.252 -23.093  0.00  0.00      C2   H
ATOM   1259  N   ARG A 208      -2.544  -3.330 -22.077  0.00  0.00      C2   N
ATOM   1260  CA  ARG A 208      -3.108  -2.087 -21.714  0.00  0.00      C2   C
ATOM   1261  C   ARG A 208      -2.940  -1.825 -20.233  0.00  0.00      C2   C
ATOM   1262  O   ARG A 208      -2.507  -0.777 -19.851  0.00  0.00      C2   O
ATOM   1263  CB  ARG A 208      -4.550  -1.956 -22.285  0.00  0.00      C2   C
ATOM   1264  CG  ARG A 208      -5.369  -0.751 -21.730  0.00  0.00      C2   C
ATOM   1265  CD  ARG A 208      -6.558  -0.341 -22.601  0.00  0.00      C2   C
ATOM   1266  NE  ARG A 208      -7.400  -1.523 -23.055  0.00  0.00      C2   N
ATOM   1267  CZ  ARG A 208      -8.404  -1.489 -23.907  0.00  0.00      C2   C
ATOM   1268  NH1 ARG A 208      -8.769  -0.424 -24.609  0.00  0.00      C2   N
ATOM   1269  NH2 ARG A 208      -8.929  -2.650 -24.074  0.00  0.00      C2   N
ATOM   1270  H   ARG A 208      -3.068  -4.121 -22.423  0.00  0.00      C2   H
ATOM   1271  HA  ARG A 208      -2.385  -1.406 -22.163  0.00  0.00      C2   H
ATOM   1272  HB3 ARG A 208      -5.110  -2.876 -22.119  0.00  0.00      C2   H
ATOM   1273  HB2 ARG A 208      -4.504  -1.753 -23.355  0.00  0.00      C2   H
ATOM   1274  HG3 ARG A 208      -4.688   0.086 -21.578  0.00  0.00      C2   H
ATOM   1275  HG2 ARG A 208      -5.752  -1.143 -20.787  0.00  0.00      C2   H
ATOM   1276  HD3 ARG A 208      -6.234   0.228 -23.472  0.00  0.00      C2   H
ATOM   1277  HD2 ARG A 208      -7.300   0.240 -22.053  0.00  0.00      C2   H
ATOM   1278  HE  ARG A 208      -7.132  -2.394 -22.620  0.00  0.00      C2   H
ATOM   1279 HH12 ARG A 208      -9.372  -0.654 -25.386  0.00  0.00      C2   H
ATOM   1280 HH11 ARG A 208      -8.583   0.546 -24.394  0.00  0.00      C2   H
ATOM   1281 HH22 ARG A 208      -9.678  -2.782 -24.738  0.00  0.00      C2   H
ATOM   1282 HH21 ARG A 208      -8.534  -3.474 -23.646  0.00  0.00      C2   H
ATOM   1283  N   LYS A 209      -3.139  -2.922 -19.479  0.00  0.00      C2   N
ATOM   1284  CA  LYS A 209      -2.736  -3.218 -18.125  0.00  0.00      C2   C
ATOM   1285  C   LYS A 209      -1.440  -2.415 -17.656  0.00  0.00      C2   C
ATOM   1286  O   LYS A 209      -1.536  -1.935 -16.552  0.00  0.00      C2   O
ATOM   1287  CB  LYS A 209      -2.644  -4.787 -17.890  0.00  0.00      C2   C
ATOM   1288  CG  LYS A 209      -1.432  -5.362 -18.564  0.00  0.00      C2   C
ATOM   1289  CD  LYS A 209      -1.438  -6.835 -18.891  0.00  0.00      C2   C
ATOM   1290  CE  LYS A 209      -1.381  -7.568 -17.560  0.00  0.00      C2   C
ATOM   1291  NZ  LYS A 209      -1.153  -8.991 -17.834  0.00  0.00      C2   N
ATOM   1292  H   LYS A 209      -3.298  -3.765 -20.012  0.00  0.00      C2   H
ATOM   1293  HA  LYS A 209      -3.512  -2.825 -17.468  0.00  0.00      C2   H
ATOM   1294  HB3 LYS A 209      -3.518  -5.272 -18.326  0.00  0.00      C2   H
ATOM   1295  HB2 LYS A 209      -2.519  -4.964 -16.822  0.00  0.00      C2   H
ATOM   1296  HG3 LYS A 209      -0.515  -5.094 -18.038  0.00  0.00      C2   H
ATOM   1297  HG2 LYS A 209      -1.323  -4.897 -19.544  0.00  0.00      C2   H
ATOM   1298  HD3 LYS A 209      -0.559  -6.975 -19.519  0.00  0.00      C2   H
ATOM   1299  HD2 LYS A 209      -2.287  -7.083 -19.528  0.00  0.00      C2   H
ATOM   1300  HE3 LYS A 209      -2.344  -7.458 -17.060  0.00  0.00      C2   H
ATOM   1301  HE2 LYS A 209      -0.593  -7.103 -16.968  0.00  0.00      C2   H
ATOM   1302  HZ1 LYS A 209      -1.898  -9.243 -18.467  0.00  0.00      C2   H
ATOM   1303  HZ2 LYS A 209      -0.344  -9.179 -18.409  0.00  0.00      C2   H
ATOM   1304  HZ3 LYS A 209      -1.052  -9.590 -17.028  0.00  0.00      C2   H
ATOM   1305  N   LYS A 210      -0.401  -2.306 -18.481  0.00  0.00      C2   N
ATOM   1306  CA  LYS A 210       0.884  -1.632 -18.092  0.00  0.00      C2   C
ATOM   1307  C   LYS A 210       0.791  -0.199 -17.716  0.00  0.00      C2   C
ATOM   1308  O   LYS A 210       1.654   0.225 -16.937  0.00  0.00      C2   O
ATOM   1309  CB  LYS A 210       1.883  -1.837 -19.285  0.00  0.00      C2   C
ATOM   1310  CG  LYS A 210       2.116  -3.347 -19.485  0.00  0.00      C2   C
ATOM   1311  CD  LYS A 210       3.369  -3.690 -20.277  0.00  0.00      C2   C
ATOM   1312  CE  LYS A 210       4.663  -3.923 -19.517  0.00  0.00      C2   C
ATOM   1313  NZ  LYS A 210       5.761  -4.142 -20.433  0.00  0.00      C2   N
ATOM   1314  H   LYS A 210      -0.612  -2.583 -19.429  0.00  0.00      C2   H
ATOM   1315  HA  LYS A 210       1.299  -2.147 -17.225  0.00  0.00      C2   H
ATOM   1316  HB3 LYS A 210       2.860  -1.368 -19.166  0.00  0.00      C2   H
ATOM   1317  HB2 LYS A 210       1.605  -1.454 -20.267  0.00  0.00      C2   H
ATOM   1318  HG3 LYS A 210       1.233  -3.748 -19.982  0.00  0.00      C2   H
ATOM   1319  HG2 LYS A 210       2.026  -3.907 -18.554  0.00  0.00      C2   H
ATOM   1320  HD3 LYS A 210       3.586  -2.827 -20.906  0.00  0.00      C2   H
ATOM   1321  HD2 LYS A 210       3.028  -4.486 -20.938  0.00  0.00      C2   H
ATOM   1322  HE3 LYS A 210       4.576  -4.839 -18.934  0.00  0.00      C2   H
ATOM   1323  HE2 LYS A 210       4.807  -3.086 -18.833  0.00  0.00      C2   H
ATOM   1324  HZ1 LYS A 210       5.482  -4.841 -21.106  0.00  0.00      C2   H
ATOM   1325  HZ2 LYS A 210       6.024  -3.255 -20.837  0.00  0.00      C2   H
ATOM   1326  HZ3 LYS A 210       6.563  -4.475 -19.917  0.00  0.00      C2   H
ATOM   1327  N   TRP A 211      -0.138   0.584 -18.229  0.00  0.00      C2   N
ATOM   1328  CA  TRP A 211      -0.233   1.973 -17.790  0.00  0.00      C2   C
ATOM   1329  C   TRP A 211      -1.447   2.113 -16.769  0.00  0.00      C2   C
ATOM   1330  O   TRP A 211      -1.495   3.157 -16.100  0.00  0.00      C2   O
ATOM   1331  CB  TRP A 211      -0.412   2.862 -19.020  0.00  0.00      C2   C
ATOM   1332  CG  TRP A 211      -1.529   2.589 -20.037  0.00  0.00      C2   C
ATOM   1333  CD1 TRP A 211      -1.303   1.985 -21.230  0.00  0.00      C2   C
ATOM   1334  CD2 TRP A 211      -2.928   2.919 -20.014  0.00  0.00      C2   C
ATOM   1335  NE1 TRP A 211      -2.478   1.800 -21.895  0.00  0.00      C2   N
ATOM   1336  CE2 TRP A 211      -3.539   2.478 -21.222  0.00  0.00      C2   C
ATOM   1337  CE3 TRP A 211      -3.768   3.575 -19.057  0.00  0.00      C2   C
ATOM   1338  CZ2 TRP A 211      -4.860   2.822 -21.602  0.00  0.00      C2   C
ATOM   1339  CZ3 TRP A 211      -5.108   3.759 -19.357  0.00  0.00      C2   C
ATOM   1340  CH2 TRP A 211      -5.716   3.351 -20.583  0.00  0.00      C2   C
ATOM   1341  H   TRP A 211      -0.743   0.096 -18.873  0.00  0.00      C2   H
ATOM   1342  HA  TRP A 211       0.686   2.362 -17.352  0.00  0.00      C2   H
ATOM   1343  HB3 TRP A 211       0.492   2.754 -19.619  0.00  0.00      C2   H
ATOM   1344  HB2 TRP A 211      -0.322   3.903 -18.709  0.00  0.00      C2   H
ATOM   1345  HD1 TRP A 211      -0.352   1.593 -21.559  0.00  0.00      C2   H
ATOM   1346  HE1 TRP A 211      -2.549   1.422 -22.829  0.00  0.00      C2   H
ATOM   1347  HE3 TRP A 211      -3.320   4.021 -18.181  0.00  0.00      C2   H
ATOM   1348  HZ2 TRP A 211      -5.267   2.500 -22.549  0.00  0.00      C2   H
ATOM   1349  HZ3 TRP A 211      -5.632   4.305 -18.586  0.00  0.00      C2   H
ATOM   1350  HH2 TRP A 211      -6.775   3.470 -20.759  0.00  0.00      C2   H
ATOM   1351  N   ILE A 212      -2.410   1.162 -16.717  0.00  0.00      C2   N
ATOM   1352  CA  ILE A 212      -3.404   1.045 -15.683  0.00  0.00      C2   C
ATOM   1353  C   ILE A 212      -2.743   0.846 -14.297  0.00  0.00      C2   C
ATOM   1354  O   ILE A 212      -3.211   1.508 -13.326  0.00  0.00      C2   O
ATOM   1355  CB  ILE A 212      -4.459  -0.006 -16.083  0.00  0.00      C2   C
ATOM   1356  CG1 ILE A 212      -5.290   0.590 -17.252  0.00  0.00      C2   C
ATOM   1357  CG2 ILE A 212      -5.272  -0.628 -14.890  0.00  0.00      C2   C
ATOM   1358  CD1 ILE A 212      -6.400  -0.271 -17.828  0.00  0.00      C2   C
ATOM   1359  H   ILE A 212      -2.355   0.305 -17.249  0.00  0.00      C2   H
ATOM   1360  HA  ILE A 212      -3.985   1.963 -15.595  0.00  0.00      C2   H
ATOM   1361  HB  ILE A 212      -3.930  -0.788 -16.629  0.00  0.00      C2   H
ATOM   1362 HG13 ILE A 212      -4.658   0.973 -18.053  0.00  0.00      C2   H
ATOM   1363 HG12 ILE A 212      -5.876   1.438 -16.895  0.00  0.00      C2   H
ATOM   1364 HG21 ILE A 212      -5.764   0.163 -14.323  0.00  0.00      C2   H
ATOM   1365 HG22 ILE A 212      -6.074  -1.264 -15.265  0.00  0.00      C2   H
ATOM   1366 HG23 ILE A 212      -4.641  -1.081 -14.125  0.00  0.00      C2   H
ATOM   1367 HD11 ILE A 212      -6.733  -0.155 -18.860  0.00  0.00      C2   H
ATOM   1368 HD12 ILE A 212      -6.008  -1.282 -17.717  0.00  0.00      C2   H
ATOM   1369 HD13 ILE A 212      -7.276  -0.197 -17.185  0.00  0.00      C2   H
ATOM   1370  N   HIE A 213      -1.626   0.088 -14.245  0.00  0.00      C2   N
ATOM   1371  CA  HIE A 213      -0.714  -0.010 -13.120  0.00  0.00      C2   C
ATOM   1372  C   HIE A 213      -0.318   1.318 -12.518  0.00  0.00      C2   C
ATOM   1373  O   HIE A 213       0.050   1.355 -11.331  0.00  0.00      C2   O
ATOM   1374  CB  HIE A 213       0.545  -0.741 -13.685  0.00  0.00      C2   C
ATOM   1375  CG  HIE A 213       1.488  -1.241 -12.640  0.00  0.00      C2   C
ATOM   1376  ND1 HIE A 213       2.575  -0.501 -12.247  0.00  0.00      C2   N
ATOM   1377  CD2 HIE A 213       1.313  -2.351 -11.858  0.00  0.00      C2   C
ATOM   1378  CE1 HIE A 213       3.046  -1.174 -11.195  0.00  0.00      C2   C
ATOM   1379  NE2 HIE A 213       2.362  -2.304 -10.928  0.00  0.00      C2   N
ATOM   1380  H   HIE A 213      -1.429  -0.510 -15.034  0.00  0.00      C2   H
ATOM   1381  HA  HIE A 213      -1.104  -0.659 -12.337  0.00  0.00      C2   H
ATOM   1382  HB3 HIE A 213       1.079  -0.166 -14.442  0.00  0.00      C2   H
ATOM   1383  HB2 HIE A 213       0.195  -1.676 -14.121  0.00  0.00      C2   H
ATOM   1384  HD2 HIE A 213       0.577  -3.138 -11.936  0.00  0.00      C2   H
ATOM   1385  HE1 HIE A 213       3.921  -0.885 -10.632  0.00  0.00      C2   H
ATOM   1386  HE2 HIE A 213       2.619  -3.052 -10.299  0.00  0.00      C2   H
ATOM   1387  N   CYS A 214      -0.193   2.345 -13.373  0.00  0.00      C2   N
ATOM   1388  CA  CYS A 214       0.241   3.667 -12.868  0.00  0.00      C2   C
ATOM   1389  C   CYS A 214      -0.830   4.332 -11.991  0.00  0.00      C2   C
ATOM   1390  O   CYS A 214      -0.486   5.081 -11.125  0.00  0.00      C2   O
ATOM   1391  CB  CYS A 214       0.712   4.612 -14.005  0.00  0.00      C2   C
ATOM   1392  SG  CYS A 214       1.958   3.736 -14.928  0.00  0.00      C2   S
ATOM   1393  H   CYS A 214      -0.286   2.275 -14.376  0.00  0.00      C2   H
ATOM   1394  HA  CYS A 214       1.101   3.540 -12.210  0.00  0.00      C2   H
ATOM   1395  HB3 CYS A 214       1.072   5.559 -13.603  0.00  0.00      C2   H
ATOM   1396  HB2 CYS A 214      -0.167   4.831 -14.612  0.00  0.00      C2   H
ATOM   1397  HG  CYS A 214       1.623   4.077 -16.175  0.00  0.00      C2   H
ATOM   1398  N   PHE A 215      -2.133   3.976 -12.186  0.00  0.00      C2   N
ATOM   1399  CA  PHE A 215      -3.357   4.511 -11.514  0.00  0.00      C2   C
ATOM   1400  C   PHE A 215      -3.755   3.646 -10.293  0.00  0.00      C2   C
ATOM   1401  O   PHE A 215      -4.906   3.849  -9.839  0.00  0.00      C2   O
ATOM   1402  CB  PHE A 215      -4.497   4.713 -12.539  0.00  0.00      C2   C
ATOM   1403  CG  PHE A 215      -4.213   5.644 -13.670  0.00  0.00      C2   C
ATOM   1404  CD1 PHE A 215      -4.543   7.060 -13.582  0.00  0.00      C2   C
ATOM   1405  CD2 PHE A 215      -3.527   5.139 -14.757  0.00  0.00      C2   C
ATOM   1406  CE1 PHE A 215      -4.178   7.871 -14.602  0.00  0.00      C2   C
ATOM   1407  CE2 PHE A 215      -3.249   6.026 -15.799  0.00  0.00      C2   C
ATOM   1408  CZ  PHE A 215      -3.570   7.356 -15.714  0.00  0.00      C2   C
ATOM   1409  H   PHE A 215      -2.353   3.203 -12.798  0.00  0.00      C2   H
ATOM   1410  HA  PHE A 215      -3.111   5.433 -10.988  0.00  0.00      C2   H
ATOM   1411  HB3 PHE A 215      -5.365   5.020 -11.956  0.00  0.00      C2   H
ATOM   1412  HB2 PHE A 215      -4.654   3.740 -13.003  0.00  0.00      C2   H
ATOM   1413  HD1 PHE A 215      -4.969   7.553 -12.721  0.00  0.00      C2   H
ATOM   1414  HD2 PHE A 215      -3.223   4.103 -14.796  0.00  0.00      C2   H
ATOM   1415  HE1 PHE A 215      -4.541   8.883 -14.500  0.00  0.00      C2   H
ATOM   1416  HE2 PHE A 215      -2.854   5.588 -16.703  0.00  0.00      C2   H
ATOM   1417  HZ  PHE A 215      -3.344   8.102 -16.461  0.00  0.00      C2   H
ATOM   1418  N   GLU A 216      -2.976   2.656  -9.945  0.00  0.00      C2   N
ATOM   1419  CA  GLU A 216      -3.175   2.076  -8.624  0.00  0.00      C2   C
ATOM   1420  C   GLU A 216      -3.059   3.224  -7.525  0.00  0.00      C2   C
ATOM   1421  O   GLU A 216      -2.054   3.915  -7.376  0.00  0.00      C2   O
ATOM   1422  CB  GLU A 216      -2.050   0.994  -8.412  0.00  0.00      C2   C
ATOM   1423  CG  GLU A 216      -2.079   0.059  -7.195  0.00  0.00      C2   C
ATOM   1424  CD  GLU A 216      -1.874   0.590  -5.815  0.00  0.00      C2   C
ATOM   1425  OE1 GLU A 216      -2.465   0.119  -4.826  0.00  0.00      C2   O
ATOM   1426  OE2 GLU A 216      -1.189   1.617  -5.599  0.00  0.00      C2   O
ATOM   1427  H   GLU A 216      -2.123   2.331 -10.377  0.00  0.00      C2   H
ATOM   1428  HA  GLU A 216      -4.159   1.623  -8.505  0.00  0.00      C2   H
ATOM   1429  HB3 GLU A 216      -1.063   1.456  -8.406  0.00  0.00      C2   H
ATOM   1430  HB2 GLU A 216      -1.983   0.234  -9.191  0.00  0.00      C2   H
ATOM   1431  HG3 GLU A 216      -1.246  -0.639  -7.277  0.00  0.00      C2   H
ATOM   1432  HG2 GLU A 216      -2.942  -0.605  -7.246  0.00  0.00      C2   H
ATOM   1433  N   GLY A 217      -4.233   3.479  -6.905  0.00  0.00      C2   N
ATOM   1434  CA  GLY A 217      -4.489   4.391  -5.790  0.00  0.00      C2   C
ATOM   1435  C   GLY A 217      -5.545   5.399  -6.024  0.00  0.00      C2   C
ATOM   1436  O   GLY A 217      -5.855   6.256  -5.132  0.00  0.00      C2   O
ATOM   1437  H   GLY A 217      -5.003   2.904  -7.216  0.00  0.00      C2   H
ATOM   1438  HA3 GLY A 217      -3.610   4.953  -5.477  0.00  0.00      C2   H
ATOM   1439  HA2 GLY A 217      -4.811   3.795  -4.936  0.00  0.00      C2   H
ATOM   1440  N   VAL A 218      -6.339   5.322  -7.118  0.00  0.00      C2   N
ATOM   1441  CA  VAL A 218      -7.572   6.062  -7.324  0.00  0.00      C2   C
ATOM   1442  C   VAL A 218      -8.639   5.600  -6.343  0.00  0.00      C2   C
ATOM   1443  O   VAL A 218      -8.675   4.436  -5.910  0.00  0.00      C2   O
ATOM   1444  CB  VAL A 218      -8.050   5.866  -8.746  0.00  0.00      C2   C
ATOM   1445  CG1 VAL A 218      -7.198   6.613  -9.753  0.00  0.00      C2   C
ATOM   1446  CG2 VAL A 218      -8.165   4.461  -9.232  0.00  0.00      C2   C
ATOM   1447  H   VAL A 218      -6.184   4.544  -7.743  0.00  0.00      C2   H
ATOM   1448  HA  VAL A 218      -7.420   7.108  -7.058  0.00  0.00      C2   H
ATOM   1449  HB  VAL A 218      -9.024   6.357  -8.739  0.00  0.00      C2   H
ATOM   1450 HG11 VAL A 218      -6.175   6.236  -9.759  0.00  0.00      C2   H
ATOM   1451 HG12 VAL A 218      -7.743   6.488 -10.689  0.00  0.00      C2   H
ATOM   1452 HG13 VAL A 218      -7.088   7.680  -9.561  0.00  0.00      C2   H
ATOM   1453 HG21 VAL A 218      -9.136   4.076  -8.919  0.00  0.00      C2   H
ATOM   1454 HG22 VAL A 218      -8.146   4.320 -10.313  0.00  0.00      C2   H
ATOM   1455 HG23 VAL A 218      -7.535   3.694  -8.782  0.00  0.00      C2   H
ATOM   1456  N   THR A 219      -9.508   6.539  -5.920  0.00  0.00      C2   N
ATOM   1457  CA  THR A 219     -10.682   6.363  -5.026  0.00  0.00      C2   C
ATOM   1458  C   THR A 219     -11.748   5.462  -5.672  0.00  0.00      C2   C
ATOM   1459  O   THR A 219     -12.339   4.636  -4.973  0.00  0.00      C2   O
ATOM   1460  CB  THR A 219     -11.416   7.732  -4.785  0.00  0.00      C2   C
ATOM   1461  OG1 THR A 219     -10.556   8.842  -4.533  0.00  0.00      C2   O
ATOM   1462  CG2 THR A 219     -12.456   7.597  -3.676  0.00  0.00      C2   C
ATOM   1463  H   THR A 219      -9.392   7.484  -6.256  0.00  0.00      C2   H
ATOM   1464  HA  THR A 219     -10.267   5.911  -4.125  0.00  0.00      C2   H
ATOM   1465  HB  THR A 219     -11.966   7.974  -5.694  0.00  0.00      C2   H
ATOM   1466  HG1 THR A 219      -9.986   8.540  -3.822  0.00  0.00      C2   H
ATOM   1467 HG21 THR A 219     -12.961   8.557  -3.579  0.00  0.00      C2   H
ATOM   1468 HG22 THR A 219     -13.273   6.887  -3.803  0.00  0.00      C2   H
ATOM   1469 HG23 THR A 219     -12.016   7.407  -2.697  0.00  0.00      C2   H
ATOM   1470  N   ALA A 220     -11.981   5.587  -6.985  0.00  0.00      C2   N
ATOM   1471  CA  ALA A 220     -12.931   4.744  -7.676  0.00  0.00      C2   C
ATOM   1472  C   ALA A 220     -12.637   4.915  -9.173  0.00  0.00      C2   C
ATOM   1473  O   ALA A 220     -12.082   5.939  -9.583  0.00  0.00      C2   O
ATOM   1474  CB  ALA A 220     -14.329   5.231  -7.320  0.00  0.00      C2   C
ATOM   1475  H   ALA A 220     -11.541   6.253  -7.604  0.00  0.00      C2   H
ATOM   1476  HA  ALA A 220     -12.894   3.687  -7.413  0.00  0.00      C2   H
ATOM   1477  HB1 ALA A 220     -14.975   4.359  -7.421  0.00  0.00      C2   H
ATOM   1478  HB2 ALA A 220     -14.381   5.661  -6.319  0.00  0.00      C2   H
ATOM   1479  HB3 ALA A 220     -14.610   6.054  -7.978  0.00  0.00      C2   H
ATOM   1480  N   ILE A 221     -12.884   3.922 -10.020  0.00  0.00      C2   N
ATOM   1481  CA  ILE A 221     -12.644   3.964 -11.458  0.00  0.00      C2   C
ATOM   1482  C   ILE A 221     -14.014   4.362 -11.947  0.00  0.00      C2   C
ATOM   1483  O   ILE A 221     -15.042   3.731 -11.641  0.00  0.00      C2   O
ATOM   1484  CB  ILE A 221     -12.291   2.519 -11.939  0.00  0.00      C2   C
ATOM   1485  CG1 ILE A 221     -10.983   2.022 -11.332  0.00  0.00      C2   C
ATOM   1486  CG2 ILE A 221     -12.269   2.530 -13.507  0.00  0.00      C2   C
ATOM   1487  CD1 ILE A 221     -10.914   0.444 -11.233  0.00  0.00      C2   C
ATOM   1488  H   ILE A 221     -13.432   3.107  -9.784  0.00  0.00      C2   H
ATOM   1489  HA  ILE A 221     -11.778   4.552 -11.763  0.00  0.00      C2   H
ATOM   1490  HB  ILE A 221     -13.186   1.939 -11.716  0.00  0.00      C2   H
ATOM   1491 HG13 ILE A 221     -10.839   2.330 -10.296  0.00  0.00      C2   H
ATOM   1492 HG12 ILE A 221     -10.155   2.373 -11.947  0.00  0.00      C2   H
ATOM   1493 HG21 ILE A 221     -11.638   3.315 -13.923  0.00  0.00      C2   H
ATOM   1494 HG22 ILE A 221     -11.960   1.557 -13.888  0.00  0.00      C2   H
ATOM   1495 HG23 ILE A 221     -13.215   2.739 -14.006  0.00  0.00      C2   H
ATOM   1496 HD11 ILE A 221     -11.197   0.260 -10.196  0.00  0.00      C2   H
ATOM   1497 HD12 ILE A 221     -11.612  -0.118 -11.854  0.00  0.00      C2   H
ATOM   1498 HD13 ILE A 221      -9.958  -0.048 -11.412  0.00  0.00      C2   H
ATOM   1499  N   ILE A 222     -14.108   5.504 -12.653  0.00  0.00      C2   N
ATOM   1500  CA  ILE A 222     -15.347   5.812 -13.313  0.00  0.00      C2   C
ATOM   1501  C   ILE A 222     -15.282   5.255 -14.732  0.00  0.00      C2   C
ATOM   1502  O   ILE A 222     -14.333   5.436 -15.424  0.00  0.00      C2   O
ATOM   1503  CB  ILE A 222     -15.744   7.303 -13.314  0.00  0.00      C2   C
ATOM   1504  CG1 ILE A 222     -15.369   8.001 -11.989  0.00  0.00      C2   C
ATOM   1505  CG2 ILE A 222     -17.143   7.598 -13.875  0.00  0.00      C2   C
ATOM   1506  CD1 ILE A 222     -15.839   9.454 -11.867  0.00  0.00      C2   C
ATOM   1507  H   ILE A 222     -13.281   5.890 -13.087  0.00  0.00      C2   H
ATOM   1508  HA  ILE A 222     -16.178   5.330 -12.797  0.00  0.00      C2   H
ATOM   1509  HB  ILE A 222     -15.146   7.811 -14.071  0.00  0.00      C2   H
ATOM   1510 HG13 ILE A 222     -14.280   8.008 -11.937  0.00  0.00      C2   H
ATOM   1511 HG12 ILE A 222     -15.948   7.558 -11.178  0.00  0.00      C2   H
ATOM   1512 HG21 ILE A 222     -17.438   8.626 -13.665  0.00  0.00      C2   H
ATOM   1513 HG22 ILE A 222     -17.270   7.564 -14.957  0.00  0.00      C2   H
ATOM   1514 HG23 ILE A 222     -17.893   6.950 -13.421  0.00  0.00      C2   H
ATOM   1515 HD11 ILE A 222     -16.926   9.450 -11.793  0.00  0.00      C2   H
ATOM   1516 HD12 ILE A 222     -15.389   9.881 -10.970  0.00  0.00      C2   H
ATOM   1517 HD13 ILE A 222     -15.683  10.101 -12.730  0.00  0.00      C2   H
ATOM   1518  N   PHE A 223     -16.321   4.503 -15.165  0.00  0.00      C2   N
ATOM   1519  CA  PHE A 223     -16.438   3.867 -16.482  0.00  0.00      C2   C
ATOM   1520  C   PHE A 223     -17.551   4.602 -17.268  0.00  0.00      C2   C
ATOM   1521  O   PHE A 223     -18.646   4.781 -16.816  0.00  0.00      C2   O
ATOM   1522  CB  PHE A 223     -16.806   2.399 -16.229  0.00  0.00      C2   C
ATOM   1523  CG  PHE A 223     -16.192   1.510 -17.313  0.00  0.00      C2   C
ATOM   1524  CD1 PHE A 223     -14.858   0.994 -17.178  0.00  0.00      C2   C
ATOM   1525  CD2 PHE A 223     -16.715   1.502 -18.650  0.00  0.00      C2   C
ATOM   1526  CE1 PHE A 223     -14.207   0.400 -18.236  0.00  0.00      C2   C
ATOM   1527  CE2 PHE A 223     -16.026   0.993 -19.730  0.00  0.00      C2   C
ATOM   1528  CZ  PHE A 223     -14.801   0.375 -19.499  0.00  0.00      C2   C
ATOM   1529  H   PHE A 223     -17.006   4.345 -14.440  0.00  0.00      C2   H
ATOM   1530  HA  PHE A 223     -15.433   3.734 -16.882  0.00  0.00      C2   H
ATOM   1531  HB3 PHE A 223     -17.865   2.248 -16.020  0.00  0.00      C2   H
ATOM   1532  HB2 PHE A 223     -16.364   2.006 -15.313  0.00  0.00      C2   H
ATOM   1533  HD1 PHE A 223     -14.507   1.055 -16.159  0.00  0.00      C2   H
ATOM   1534  HD2 PHE A 223     -17.643   2.027 -18.821  0.00  0.00      C2   H
ATOM   1535  HE1 PHE A 223     -13.210  -0.007 -18.151  0.00  0.00      C2   H
ATOM   1536  HE2 PHE A 223     -16.510   1.175 -20.678  0.00  0.00      C2   H
ATOM   1537  HZ  PHE A 223     -14.237  -0.051 -20.316  0.00  0.00      C2   H
ATOM   1538  N   CYS A 224     -17.237   4.779 -18.534  0.00  0.00      C2   N
ATOM   1539  CA  CYS A 224     -18.072   5.363 -19.516  0.00  0.00      C2   C
ATOM   1540  C   CYS A 224     -18.461   4.288 -20.512  0.00  0.00      C2   C
ATOM   1541  O   CYS A 224     -17.562   3.730 -21.137  0.00  0.00      C2   O
ATOM   1542  CB  CYS A 224     -17.419   6.549 -20.293  0.00  0.00      C2   C
ATOM   1543  SG  CYS A 224     -17.201   7.866 -19.099  0.00  0.00      C2   S
ATOM   1544  H   CYS A 224     -16.288   4.649 -18.855  0.00  0.00      C2   H
ATOM   1545  HA  CYS A 224     -18.913   5.820 -18.995  0.00  0.00      C2   H
ATOM   1546  HB3 CYS A 224     -18.070   6.792 -21.132  0.00  0.00      C2   H
ATOM   1547  HB2 CYS A 224     -16.422   6.306 -20.660  0.00  0.00      C2   H
ATOM   1548  HG  CYS A 224     -16.423   7.186 -18.251  0.00  0.00      C2   H
ATOM   1549  N   VAL A 225     -19.743   3.992 -20.607  0.00  0.00      C2   N
ATOM   1550  CA  VAL A 225     -20.255   3.076 -21.610  0.00  0.00      C2   C
ATOM   1551  C   VAL A 225     -21.307   3.820 -22.411  0.00  0.00      C2   C
ATOM   1552  O   VAL A 225     -22.183   4.372 -21.806  0.00  0.00      C2   O
ATOM   1553  CB  VAL A 225     -21.064   1.907 -20.998  0.00  0.00      C2   C
ATOM   1554  CG1 VAL A 225     -21.912   1.034 -21.913  0.00  0.00      C2   C
ATOM   1555  CG2 VAL A 225     -20.135   1.023 -20.235  0.00  0.00      C2   C
ATOM   1556  H   VAL A 225     -20.386   4.391 -19.939  0.00  0.00      C2   H
ATOM   1557  HA  VAL A 225     -19.564   2.622 -22.320  0.00  0.00      C2   H
ATOM   1558  HB  VAL A 225     -21.737   2.437 -20.324  0.00  0.00      C2   H
ATOM   1559 HG11 VAL A 225     -21.243   0.741 -22.723  0.00  0.00      C2   H
ATOM   1560 HG12 VAL A 225     -22.341   0.203 -21.353  0.00  0.00      C2   H
ATOM   1561 HG13 VAL A 225     -22.847   1.488 -22.238  0.00  0.00      C2   H
ATOM   1562 HG21 VAL A 225     -19.539   1.561 -19.499  0.00  0.00      C2   H
ATOM   1563 HG22 VAL A 225     -20.569   0.235 -19.619  0.00  0.00      C2   H
ATOM   1564 HG23 VAL A 225     -19.469   0.587 -20.980  0.00  0.00      C2   H
ATOM   1565  N   ALA A 226     -21.172   3.808 -23.722  0.00  0.00      C2   N
ATOM   1566  CA  ALA A 226     -22.179   4.357 -24.648  0.00  0.00      C2   C
ATOM   1567  C   ALA A 226     -23.105   3.165 -25.089  0.00  0.00      C2   C
ATOM   1568  O   ALA A 226     -22.679   2.256 -25.798  0.00  0.00      C2   O
ATOM   1569  CB  ALA A 226     -21.399   4.965 -25.802  0.00  0.00      C2   C
ATOM   1570  H   ALA A 226     -20.382   3.327 -24.127  0.00  0.00      C2   H
ATOM   1571  HA  ALA A 226     -22.809   5.092 -24.147  0.00  0.00      C2   H
ATOM   1572  HB1 ALA A 226     -20.591   4.318 -26.144  0.00  0.00      C2   H
ATOM   1573  HB2 ALA A 226     -22.019   5.155 -26.678  0.00  0.00      C2   H
ATOM   1574  HB3 ALA A 226     -20.934   5.928 -25.593  0.00  0.00      C2   H
ATOM   1575  N   LEU A 227     -24.341   3.220 -24.616  0.00  0.00      C2   N
ATOM   1576  CA  LEU A 227     -25.423   2.268 -24.830  0.00  0.00      C2   C
ATOM   1577  C   LEU A 227     -25.700   1.893 -26.295  0.00  0.00      C2   C
ATOM   1578  O   LEU A 227     -26.010   0.775 -26.662  0.00  0.00      C2   O
ATOM   1579  CB  LEU A 227     -26.694   2.755 -24.084  0.00  0.00      C2   C
ATOM   1580  CG  LEU A 227     -26.679   2.649 -22.567  0.00  0.00      C2   C
ATOM   1581  CD1 LEU A 227     -27.800   3.522 -21.922  0.00  0.00      C2   C
ATOM   1582  CD2 LEU A 227     -26.597   1.232 -22.057  0.00  0.00      C2   C
ATOM   1583  H   LEU A 227     -24.512   3.947 -23.936  0.00  0.00      C2   H
ATOM   1584  HA  LEU A 227     -25.044   1.320 -24.447  0.00  0.00      C2   H
ATOM   1585  HB3 LEU A 227     -27.582   2.204 -24.396  0.00  0.00      C2   H
ATOM   1586  HB2 LEU A 227     -26.940   3.745 -24.469  0.00  0.00      C2   H
ATOM   1587  HG  LEU A 227     -25.783   3.100 -22.140  0.00  0.00      C2   H
ATOM   1588 HD11 LEU A 227     -28.133   3.073 -20.987  0.00  0.00      C2   H
ATOM   1589 HD12 LEU A 227     -27.386   4.479 -21.604  0.00  0.00      C2   H
ATOM   1590 HD13 LEU A 227     -28.510   3.667 -22.737  0.00  0.00      C2   H
ATOM   1591 HD21 LEU A 227     -27.466   0.806 -21.556  0.00  0.00      C2   H
ATOM   1592 HD22 LEU A 227     -26.538   0.581 -22.930  0.00  0.00      C2   H
ATOM   1593 HD23 LEU A 227     -25.726   1.089 -21.417  0.00  0.00      C2   H
ATOM   1594  N   SER A 228     -25.595   2.972 -27.132  0.00  0.00      C2   N
ATOM   1595  CA  SER A 228     -26.033   2.942 -28.579  0.00  0.00      C2   C
ATOM   1596  C   SER A 228     -25.055   2.200 -29.418  0.00  0.00      C2   C
ATOM   1597  O   SER A 228     -25.487   1.818 -30.516  0.00  0.00      C2   O
ATOM   1598  CB  SER A 228     -26.307   4.356 -29.073  0.00  0.00      C2   C
ATOM   1599  OG  SER A 228     -25.198   5.174 -28.652  0.00  0.00      C2   O
ATOM   1600  H   SER A 228     -25.389   3.890 -26.765  0.00  0.00      C2   H
ATOM   1601  HA  SER A 228     -26.921   2.312 -28.543  0.00  0.00      C2   H
ATOM   1602  HB3 SER A 228     -27.171   4.663 -28.483  0.00  0.00      C2   H
ATOM   1603  HB2 SER A 228     -26.447   4.387 -30.154  0.00  0.00      C2   H
ATOM   1604  HG  SER A 228     -24.520   5.242 -29.329  0.00  0.00      C2   H
ATOM   1605  N   ASP A 229     -23.841   1.861 -28.935  0.00  0.00      C2   N
ATOM   1606  CA  ASP A 229     -22.790   1.103 -29.719  0.00  0.00      C2   C
ATOM   1607  C   ASP A 229     -23.020  -0.387 -30.013  0.00  0.00      C2   C
ATOM   1608  O   ASP A 229     -22.196  -0.904 -30.752  0.00  0.00      C2   O
ATOM   1609  CB  ASP A 229     -21.399   1.310 -29.090  0.00  0.00      C2   C
ATOM   1610  CG  ASP A 229     -20.963   2.687 -28.831  0.00  0.00      C2   C
ATOM   1611  OD1 ASP A 229     -19.997   2.819 -28.017  0.00  0.00      C2   O
ATOM   1612  OD2 ASP A 229     -21.354   3.607 -29.544  0.00  0.00      C2   O
ATOM   1613  H   ASP A 229     -23.602   2.243 -28.031  0.00  0.00      C2   H
ATOM   1614  HA  ASP A 229     -22.689   1.404 -30.762  0.00  0.00      C2   H
ATOM   1615  HB3 ASP A 229     -20.664   0.621 -29.505  0.00  0.00      C2   H
ATOM   1616  HB2 ASP A 229     -21.509   0.789 -28.138  0.00  0.00      C2   H
ATOM   1617  N   TYR A 230     -24.113  -1.003 -29.551  0.00  0.00      C2   N
ATOM   1618  CA  TYR A 230     -24.272  -2.442 -29.593  0.00  0.00      C2   C
ATOM   1619  C   TYR A 230     -24.033  -3.127 -30.965  0.00  0.00      C2   C
ATOM   1620  O   TYR A 230     -23.579  -4.246 -30.967  0.00  0.00      C2   O
ATOM   1621  CB  TYR A 230     -25.607  -2.890 -28.810  0.00  0.00      C2   C
ATOM   1622  CG  TYR A 230     -26.921  -2.384 -29.372  0.00  0.00      C2   C
ATOM   1623  CD1 TYR A 230     -27.391  -1.186 -28.832  0.00  0.00      C2   C
ATOM   1624  CD2 TYR A 230     -27.635  -2.952 -30.492  0.00  0.00      C2   C
ATOM   1625  CE1 TYR A 230     -28.679  -0.687 -29.171  0.00  0.00      C2   C
ATOM   1626  CE2 TYR A 230     -28.884  -2.451 -30.804  0.00  0.00      C2   C
ATOM   1627  CZ  TYR A 230     -29.443  -1.324 -30.157  0.00  0.00      C2   C
ATOM   1628  OH  TYR A 230     -30.711  -0.938 -30.465  0.00  0.00      C2   O
ATOM   1629  H   TYR A 230     -24.912  -0.484 -29.215  0.00  0.00      C2   H
ATOM   1630  HA  TYR A 230     -23.394  -2.829 -29.077  0.00  0.00      C2   H
ATOM   1631  HB3 TYR A 230     -25.519  -2.818 -27.725  0.00  0.00      C2   H
ATOM   1632  HB2 TYR A 230     -25.614  -3.967 -28.975  0.00  0.00      C2   H
ATOM   1633  HD1 TYR A 230     -26.792  -0.725 -28.060  0.00  0.00      C2   H
ATOM   1634  HD2 TYR A 230     -27.342  -3.726 -31.185  0.00  0.00      C2   H
ATOM   1635  HE1 TYR A 230     -29.112   0.223 -28.783  0.00  0.00      C2   H
ATOM   1636  HE2 TYR A 230     -29.486  -2.819 -31.622  0.00  0.00      C2   H
ATOM   1637  HH  TYR A 230     -31.212  -1.491 -31.069  0.00  0.00      C2   H
ATOM   1638  N   ASP A 231     -24.335  -2.509 -32.123  0.00  0.00      C2   N
ATOM   1639  CA  ASP A 231     -24.108  -3.099 -33.475  0.00  0.00      C2   C
ATOM   1640  C   ASP A 231     -22.695  -2.733 -34.080  0.00  0.00      C2   C
ATOM   1641  O   ASP A 231     -22.138  -3.566 -34.828  0.00  0.00      C2   O
ATOM   1642  CB  ASP A 231     -25.363  -2.847 -34.421  0.00  0.00      C2   C
ATOM   1643  CG  ASP A 231     -25.919  -1.475 -34.381  0.00  0.00      C2   C
ATOM   1644  OD1 ASP A 231     -25.258  -0.547 -33.868  0.00  0.00      C2   O
ATOM   1645  OD2 ASP A 231     -26.958  -1.229 -34.981  0.00  0.00      C2   O
ATOM   1646  H   ASP A 231     -24.555  -1.526 -32.199  0.00  0.00      C2   H
ATOM   1647  HA  ASP A 231     -23.963  -4.172 -33.355  0.00  0.00      C2   H
ATOM   1648  HB3 ASP A 231     -26.143  -3.563 -34.163  0.00  0.00      C2   H
ATOM   1649  HB2 ASP A 231     -24.939  -3.077 -35.399  0.00  0.00      C2   H
ATOM   1650  N   LEU A 232     -22.091  -1.553 -33.736  0.00  0.00      C2   N
ATOM   1651  CA  LEU A 232     -20.798  -1.154 -34.325  0.00  0.00      C2   C
ATOM   1652  C   LEU A 232     -19.649  -2.116 -34.082  0.00  0.00      C2   C
ATOM   1653  O   LEU A 232     -19.410  -2.446 -32.915  0.00  0.00      C2   O
ATOM   1654  CB  LEU A 232     -20.511   0.208 -33.762  0.00  0.00      C2   C
ATOM   1655  CG  LEU A 232     -19.310   0.997 -34.209  0.00  0.00      C2   C
ATOM   1656  CD1 LEU A 232     -19.313   1.508 -35.668  0.00  0.00      C2   C
ATOM   1657  CD2 LEU A 232     -18.988   2.170 -33.229  0.00  0.00      C2   C
ATOM   1658  H   LEU A 232     -22.444  -0.912 -33.039  0.00  0.00      C2   H
ATOM   1659  HA  LEU A 232     -21.025  -1.023 -35.383  0.00  0.00      C2   H
ATOM   1660  HB3 LEU A 232     -20.497  -0.012 -32.695  0.00  0.00      C2   H
ATOM   1661  HB2 LEU A 232     -21.372   0.854 -33.935  0.00  0.00      C2   H
ATOM   1662  HG  LEU A 232     -18.522   0.248 -34.140  0.00  0.00      C2   H
ATOM   1663 HD11 LEU A 232     -20.311   1.457 -36.105  0.00  0.00      C2   H
ATOM   1664 HD12 LEU A 232     -19.274   2.597 -35.674  0.00  0.00      C2   H
ATOM   1665 HD13 LEU A 232     -18.534   1.064 -36.288  0.00  0.00      C2   H
ATOM   1666 HD21 LEU A 232     -19.623   2.123 -32.344  0.00  0.00      C2   H
ATOM   1667 HD22 LEU A 232     -17.962   2.138 -32.862  0.00  0.00      C2   H
ATOM   1668 HD23 LEU A 232     -19.171   3.119 -33.733  0.00  0.00      C2   H
ATOM   1669  N   VAL A 233     -18.893  -2.316 -35.160  0.00  0.00      C2   N
ATOM   1670  CA  VAL A 233     -17.645  -2.991 -35.254  0.00  0.00      C2   C
ATOM   1671  C   VAL A 233     -16.456  -2.091 -35.551  0.00  0.00      C2   C
ATOM   1672  O   VAL A 233     -16.582  -1.059 -36.294  0.00  0.00      C2   O
ATOM   1673  CB  VAL A 233     -17.763  -4.076 -36.370  0.00  0.00      C2   C
ATOM   1674  CG1 VAL A 233     -18.834  -5.120 -36.040  0.00  0.00      C2   C
ATOM   1675  CG2 VAL A 233     -18.073  -3.672 -37.835  0.00  0.00      C2   C
ATOM   1676  H   VAL A 233     -19.235  -1.979 -36.049  0.00  0.00      C2   H
ATOM   1677  HA  VAL A 233     -17.417  -3.459 -34.296  0.00  0.00      C2   H
ATOM   1678  HB  VAL A 233     -16.807  -4.598 -36.376  0.00  0.00      C2   H
ATOM   1679 HG11 VAL A 233     -19.810  -4.643 -36.132  0.00  0.00      C2   H
ATOM   1680 HG12 VAL A 233     -18.835  -6.014 -36.663  0.00  0.00      C2   H
ATOM   1681 HG13 VAL A 233     -18.733  -5.379 -34.986  0.00  0.00      C2   H
ATOM   1682 HG21 VAL A 233     -17.375  -2.896 -38.147  0.00  0.00      C2   H
ATOM   1683 HG22 VAL A 233     -18.055  -4.498 -38.546  0.00  0.00      C2   H
ATOM   1684 HG23 VAL A 233     -19.064  -3.219 -37.825  0.00  0.00      C2   H
ATOM   1685  N   LEU A 234     -15.336  -2.348 -34.925  0.00  0.00      C2   N
ATOM   1686  CA  LEU A 234     -14.012  -1.731 -35.084  0.00  0.00      C2   C
ATOM   1687  C   LEU A 234     -13.374  -2.190 -36.401  0.00  0.00      C2   C
ATOM   1688  O   LEU A 234     -13.834  -3.101 -37.155  0.00  0.00      C2   O
ATOM   1689  CB  LEU A 234     -13.092  -2.020 -33.910  0.00  0.00      C2   C
ATOM   1690  CG  LEU A 234     -13.566  -1.629 -32.531  0.00  0.00      C2   C
ATOM   1691  CD1 LEU A 234     -12.706  -2.307 -31.465  0.00  0.00      C2   C
ATOM   1692  CD2 LEU A 234     -13.513  -0.076 -32.470  0.00  0.00      C2   C
ATOM   1693  H   LEU A 234     -15.334  -3.072 -34.221  0.00  0.00      C2   H
ATOM   1694  HA  LEU A 234     -14.221  -0.663 -35.145  0.00  0.00      C2   H
ATOM   1695  HB3 LEU A 234     -12.114  -1.594 -34.135  0.00  0.00      C2   H
ATOM   1696  HB2 LEU A 234     -12.829  -3.077 -33.933  0.00  0.00      C2   H
ATOM   1697  HG  LEU A 234     -14.566  -2.064 -32.535  0.00  0.00      C2   H
ATOM   1698 HD11 LEU A 234     -12.117  -1.601 -30.880  0.00  0.00      C2   H
ATOM   1699 HD12 LEU A 234     -13.176  -3.127 -30.923  0.00  0.00      C2   H
ATOM   1700 HD13 LEU A 234     -11.963  -2.903 -31.994  0.00  0.00      C2   H
ATOM   1701 HD21 LEU A 234     -14.431   0.308 -32.026  0.00  0.00      C2   H
ATOM   1702 HD22 LEU A 234     -12.857   0.164 -31.633  0.00  0.00      C2   H
ATOM   1703 HD23 LEU A 234     -13.179   0.476 -33.348  0.00  0.00      C2   H
ATOM   1704  N   ALA A 235     -12.265  -1.486 -36.742  0.00  0.00      C2   N
ATOM   1705  CA  ALA A 235     -11.403  -1.971 -37.835  0.00  0.00      C2   C
ATOM   1706  C   ALA A 235     -10.543  -3.107 -37.284  0.00  0.00      C2   C
ATOM   1707  O   ALA A 235     -10.251  -4.125 -37.939  0.00  0.00      C2   O
ATOM   1708  CB  ALA A 235     -10.496  -0.835 -38.459  0.00  0.00      C2   C
ATOM   1709  H   ALA A 235     -11.845  -0.756 -36.184  0.00  0.00      C2   H
ATOM   1710  HA  ALA A 235     -11.954  -2.412 -38.666  0.00  0.00      C2   H
ATOM   1711  HB1 ALA A 235      -9.803  -1.301 -39.160  0.00  0.00      C2   H
ATOM   1712  HB2 ALA A 235     -11.135  -0.170 -39.040  0.00  0.00      C2   H
ATOM   1713  HB3 ALA A 235      -9.833  -0.330 -37.756  0.00  0.00      C2   H
ATOM   1714  N   GLU A 236     -10.073  -2.845 -36.067  0.00  0.00      C2   N
ATOM   1715  CA  GLU A 236      -9.157  -3.623 -35.293  0.00  0.00      C2   C
ATOM   1716  C   GLU A 236      -9.845  -4.798 -34.498  0.00  0.00      C2   C
ATOM   1717  O   GLU A 236     -11.064  -4.975 -34.608  0.00  0.00      C2   O
ATOM   1718  CB  GLU A 236      -8.401  -2.651 -34.351  0.00  0.00      C2   C
ATOM   1719  CG  GLU A 236      -7.920  -1.288 -34.911  0.00  0.00      C2   C
ATOM   1720  CD  GLU A 236      -7.199  -0.565 -33.747  0.00  0.00      C2   C
ATOM   1721  OE1 GLU A 236      -6.151  -1.009 -33.248  0.00  0.00      C2   O
ATOM   1722  OE2 GLU A 236      -7.941   0.298 -33.183  0.00  0.00      C2   O
ATOM   1723  H   GLU A 236     -10.380  -1.985 -35.634  0.00  0.00      C2   H
ATOM   1724  HA  GLU A 236      -8.470  -4.107 -35.987  0.00  0.00      C2   H
ATOM   1725  HB3 GLU A 236      -7.507  -3.217 -34.089  0.00  0.00      C2   H
ATOM   1726  HB2 GLU A 236      -8.827  -2.547 -33.353  0.00  0.00      C2   H
ATOM   1727  HG3 GLU A 236      -8.645  -0.691 -35.463  0.00  0.00      C2   H
ATOM   1728  HG2 GLU A 236      -7.258  -1.537 -35.741  0.00  0.00      C2   H
ATOM   1729  N   ASP A 237      -8.927  -5.386 -33.733  0.00  0.00      C2   N
ATOM   1730  CA  ASP A 237      -9.165  -6.486 -32.780  0.00  0.00      C2   C
ATOM   1731  C   ASP A 237      -9.804  -7.753 -33.470  0.00  0.00      C2   C
ATOM   1732  O   ASP A 237     -10.644  -8.407 -32.852  0.00  0.00      C2   O
ATOM   1733  CB  ASP A 237      -9.674  -6.069 -31.409  0.00  0.00      C2   C
ATOM   1734  CG  ASP A 237      -9.044  -4.992 -30.632  0.00  0.00      C2   C
ATOM   1735  OD1 ASP A 237      -7.974  -4.540 -31.003  0.00  0.00      C2   O
ATOM   1736  OD2 ASP A 237      -9.499  -4.649 -29.520  0.00  0.00      C2   O
ATOM   1737  H   ASP A 237      -7.999  -4.987 -33.726  0.00  0.00      C2   H
ATOM   1738  HA  ASP A 237      -8.144  -6.832 -32.618  0.00  0.00      C2   H
ATOM   1739  HB3 ASP A 237      -9.738  -6.820 -30.623  0.00  0.00      C2   H
ATOM   1740  HB2 ASP A 237     -10.657  -5.623 -31.562  0.00  0.00      C2   H
ATOM   1741  N   GLU A 238      -9.467  -8.094 -34.748  0.00  0.00      C2   N
ATOM   1742  CA  GLU A 238     -10.235  -9.015 -35.680  0.00  0.00      C2   C
ATOM   1743  C   GLU A 238     -11.603  -8.474 -36.131  0.00  0.00      C2   C
ATOM   1744  O   GLU A 238     -12.449  -9.255 -36.573  0.00  0.00      C2   O
ATOM   1745  CB  GLU A 238     -10.261 -10.481 -35.057  0.00  0.00      C2   C
ATOM   1746  CG  GLU A 238      -8.888 -11.119 -34.821  0.00  0.00      C2   C
ATOM   1747  CD  GLU A 238      -8.221 -11.412 -36.191  0.00  0.00      C2   C
ATOM   1748  OE1 GLU A 238      -8.712 -12.348 -36.934  0.00  0.00      C2   O
ATOM   1749  OE2 GLU A 238      -7.140 -10.842 -36.528  0.00  0.00      C2   O
ATOM   1750  H   GLU A 238      -8.573  -7.679 -34.967  0.00  0.00      C2   H
ATOM   1751  HA  GLU A 238      -9.696  -8.990 -36.627  0.00  0.00      C2   H
ATOM   1752  HB3 GLU A 238     -10.958 -11.119 -35.599  0.00  0.00      C2   H
ATOM   1753  HB2 GLU A 238     -10.658 -10.536 -34.043  0.00  0.00      C2   H
ATOM   1754  HG3 GLU A 238      -8.932 -12.033 -34.228  0.00  0.00      C2   H
ATOM   1755  HG2 GLU A 238      -8.316 -10.432 -34.197  0.00  0.00      C2   H
ATOM   1756  N   GLU A 239     -11.859  -7.139 -36.078  0.00  0.00      C2   N
ATOM   1757  CA  GLU A 239     -13.164  -6.515 -36.350  0.00  0.00      C2   C
ATOM   1758  C   GLU A 239     -14.193  -6.918 -35.217  0.00  0.00      C2   C
ATOM   1759  O   GLU A 239     -15.174  -7.538 -35.512  0.00  0.00      C2   O
ATOM   1760  CB  GLU A 239     -13.648  -6.791 -37.810  0.00  0.00      C2   C
ATOM   1761  CG  GLU A 239     -12.773  -6.157 -38.910  0.00  0.00      C2   C
ATOM   1762  CD  GLU A 239     -13.387  -6.164 -40.273  0.00  0.00      C2   C
ATOM   1763  OE1 GLU A 239     -14.572  -5.949 -40.440  0.00  0.00      C2   O
ATOM   1764  OE2 GLU A 239     -12.764  -6.704 -41.132  0.00  0.00      C2   O
ATOM   1765  H   GLU A 239     -11.139  -6.476 -35.826  0.00  0.00      C2   H
ATOM   1766  HA  GLU A 239     -12.948  -5.455 -36.220  0.00  0.00      C2   H
ATOM   1767  HB3 GLU A 239     -14.608  -6.287 -37.927  0.00  0.00      C2   H
ATOM   1768  HB2 GLU A 239     -13.982  -7.796 -38.068  0.00  0.00      C2   H
ATOM   1769  HG3 GLU A 239     -11.738  -6.499 -38.877  0.00  0.00      C2   H
ATOM   1770  HG2 GLU A 239     -12.570  -5.121 -38.639  0.00  0.00      C2   H
ATOM   1771  N   MET A 240     -13.802  -6.582 -34.010  0.00  0.00      C2   N
ATOM   1772  CA  MET A 240     -14.535  -6.865 -32.787  0.00  0.00      C2   C
ATOM   1773  C   MET A 240     -15.580  -5.737 -32.589  0.00  0.00      C2   C
ATOM   1774  O   MET A 240     -15.420  -4.655 -33.245  0.00  0.00      C2   O
ATOM   1775  CB  MET A 240     -13.502  -6.988 -31.579  0.00  0.00      C2   C
ATOM   1776  CG  MET A 240     -13.824  -6.408 -30.217  0.00  0.00      C2   C
ATOM   1777  SD  MET A 240     -12.590  -6.812 -28.994  0.00  0.00      C2   S
ATOM   1778  CE  MET A 240     -13.334  -8.404 -28.586  0.00  0.00      C2   C
ATOM   1779  H   MET A 240     -12.957  -6.040 -33.894  0.00  0.00      C2   H
ATOM   1780  HA  MET A 240     -15.027  -7.836 -32.742  0.00  0.00      C2   H
ATOM   1781  HB3 MET A 240     -12.513  -6.654 -31.891  0.00  0.00      C2   H
ATOM   1782  HB2 MET A 240     -13.314  -8.047 -31.400  0.00  0.00      C2   H
ATOM   1783  HG3 MET A 240     -14.813  -6.724 -29.887  0.00  0.00      C2   H
ATOM   1784  HG2 MET A 240     -13.955  -5.326 -30.191  0.00  0.00      C2   H
ATOM   1785  HE1 MET A 240     -14.140  -8.181 -27.887  0.00  0.00      C2   H
ATOM   1786  HE2 MET A 240     -13.762  -8.904 -29.454  0.00  0.00      C2   H
ATOM   1787  HE3 MET A 240     -12.550  -9.067 -28.220  0.00  0.00      C2   H
ATOM   1788  N   ASN A 241     -16.670  -5.910 -31.795  0.00  0.00      C2   N
ATOM   1789  CA  ASN A 241     -17.703  -4.912 -31.434  0.00  0.00      C2   C
ATOM   1790  C   ASN A 241     -17.206  -3.890 -30.401  0.00  0.00      C2   C
ATOM   1791  O   ASN A 241     -16.380  -4.216 -29.529  0.00  0.00      C2   O
ATOM   1792  CB  ASN A 241     -18.973  -5.643 -30.956  0.00  0.00      C2   C
ATOM   1793  CG  ASN A 241     -19.905  -6.039 -32.044  0.00  0.00      C2   C
ATOM   1794  OD1 ASN A 241     -20.063  -7.179 -32.540  0.00  0.00      C2   O
ATOM   1795  ND2 ASN A 241     -20.675  -5.039 -32.571  0.00  0.00      C2   N
ATOM   1796  H   ASN A 241     -16.828  -6.787 -31.320  0.00  0.00      C2   H
ATOM   1797  HA  ASN A 241     -18.044  -4.375 -32.319  0.00  0.00      C2   H
ATOM   1798  HB3 ASN A 241     -19.489  -4.885 -30.367  0.00  0.00      C2   H
ATOM   1799  HB2 ASN A 241     -18.852  -6.468 -30.254  0.00  0.00      C2   H
ATOM   1800 HD22 ASN A 241     -21.272  -5.227 -33.364  0.00  0.00      C2   H
ATOM   1801 HD21 ASN A 241     -20.734  -4.113 -32.172  0.00  0.00      C2   H
ATOM   1802  N   ARG A 242     -17.631  -2.622 -30.458  0.00  0.00      C2   N
ATOM   1803  CA  ARG A 242     -17.025  -1.506 -29.634  0.00  0.00      C2   C
ATOM   1804  C   ARG A 242     -17.244  -1.666 -28.120  0.00  0.00      C2   C
ATOM   1805  O   ARG A 242     -16.312  -1.464 -27.311  0.00  0.00      C2   O
ATOM   1806  CB  ARG A 242     -17.243  -0.096 -30.208  0.00  0.00      C2   C
ATOM   1807  CG  ARG A 242     -16.619   1.005 -29.311  0.00  0.00      C2   C
ATOM   1808  CD  ARG A 242     -16.545   2.404 -29.899  0.00  0.00      C2   C
ATOM   1809  NE  ARG A 242     -17.828   3.072 -30.051  0.00  0.00      C2   N
ATOM   1810  CZ  ARG A 242     -18.073   4.168 -30.755  0.00  0.00      C2   C
ATOM   1811  NH1 ARG A 242     -17.118   4.832 -31.439  0.00  0.00      C2   N
ATOM   1812  NH2 ARG A 242     -19.319   4.504 -30.906  0.00  0.00      C2   N
ATOM   1813  H   ARG A 242     -18.399  -2.360 -31.060  0.00  0.00      C2   H
ATOM   1814  HA  ARG A 242     -15.950  -1.648 -29.748  0.00  0.00      C2   H
ATOM   1815  HB3 ARG A 242     -18.324   0.003 -30.312  0.00  0.00      C2   H
ATOM   1816  HB2 ARG A 242     -16.860   0.055 -31.217  0.00  0.00      C2   H
ATOM   1817  HG3 ARG A 242     -15.559   0.815 -29.147  0.00  0.00      C2   H
ATOM   1818  HG2 ARG A 242     -17.002   1.029 -28.291  0.00  0.00      C2   H
ATOM   1819  HD3 ARG A 242     -16.071   2.411 -30.881  0.00  0.00      C2   H
ATOM   1820  HD2 ARG A 242     -15.874   2.918 -29.210  0.00  0.00      C2   H
ATOM   1821  HE  ARG A 242     -18.501   2.759 -29.366  0.00  0.00      C2   H
ATOM   1822 HH12 ARG A 242     -17.296   5.650 -32.004  0.00  0.00      C2   H
ATOM   1823 HH11 ARG A 242     -16.125   4.659 -31.365  0.00  0.00      C2   H
ATOM   1824 HH22 ARG A 242     -19.601   5.182 -31.600  0.00  0.00      C2   H
ATOM   1825 HH21 ARG A 242     -20.047   3.984 -30.438  0.00  0.00      C2   H
ATOM   1826  N   MET A 243     -18.462  -1.970 -27.718  0.00  0.00      C2   N
ATOM   1827  CA  MET A 243     -18.835  -2.546 -26.405  0.00  0.00      C2   C
ATOM   1828  C   MET A 243     -18.260  -3.919 -25.981  0.00  0.00      C2   C
ATOM   1829  O   MET A 243     -18.057  -4.150 -24.816  0.00  0.00      C2   O
ATOM   1830  CB  MET A 243     -20.366  -2.474 -26.293  0.00  0.00      C2   C
ATOM   1831  CG  MET A 243     -20.910  -2.451 -24.877  0.00  0.00      C2   C
ATOM   1832  SD  MET A 243     -22.691  -2.951 -24.821  0.00  0.00      C2   S
ATOM   1833  CE  MET A 243     -23.331  -1.448 -25.624  0.00  0.00      C2   C
ATOM   1834  H   MET A 243     -19.178  -1.931 -28.429  0.00  0.00      C2   H
ATOM   1835  HA  MET A 243     -18.634  -1.751 -25.687  0.00  0.00      C2   H
ATOM   1836  HB3 MET A 243     -20.772  -3.266 -26.923  0.00  0.00      C2   H
ATOM   1837  HB2 MET A 243     -20.644  -1.571 -26.837  0.00  0.00      C2   H
ATOM   1838  HG3 MET A 243     -20.761  -1.398 -24.638  0.00  0.00      C2   H
ATOM   1839  HG2 MET A 243     -20.428  -3.108 -24.153  0.00  0.00      C2   H
ATOM   1840  HE1 MET A 243     -24.407  -1.349 -25.487  0.00  0.00      C2   H
ATOM   1841  HE2 MET A 243     -22.999  -0.560 -25.087  0.00  0.00      C2   H
ATOM   1842  HE3 MET A 243     -23.067  -1.328 -26.675  0.00  0.00      C2   H
ATOM   1843  N   HIE A 244     -17.887  -4.747 -26.918  0.00  0.00      C2   N
ATOM   1844  CA  HIE A 244     -17.037  -5.950 -26.650  0.00  0.00      C2   C
ATOM   1845  C   HIE A 244     -15.589  -5.652 -26.357  0.00  0.00      C2   C
ATOM   1846  O   HIE A 244     -15.087  -6.317 -25.454  0.00  0.00      C2   O
ATOM   1847  CB  HIE A 244     -17.273  -7.138 -27.571  0.00  0.00      C2   C
ATOM   1848  CG  HIE A 244     -18.540  -7.868 -27.284  0.00  0.00      C2   C
ATOM   1849  ND1 HIE A 244     -19.710  -7.725 -27.998  0.00  0.00      C2   N
ATOM   1850  CD2 HIE A 244     -18.767  -8.751 -26.288  0.00  0.00      C2   C
ATOM   1851  CE1 HIE A 244     -20.543  -8.664 -27.458  0.00  0.00      C2   C
ATOM   1852  NE2 HIE A 244     -20.042  -9.207 -26.387  0.00  0.00      C2   N
ATOM   1853  H   HIE A 244     -17.867  -4.380 -27.859  0.00  0.00      C2   H
ATOM   1854  HA  HIE A 244     -17.520  -6.292 -25.734  0.00  0.00      C2   H
ATOM   1855  HB3 HIE A 244     -16.415  -7.798 -27.703  0.00  0.00      C2   H
ATOM   1856  HB2 HIE A 244     -17.408  -6.727 -28.571  0.00  0.00      C2   H
ATOM   1857  HD2 HIE A 244     -18.053  -9.141 -25.578  0.00  0.00      C2   H
ATOM   1858  HE1 HIE A 244     -21.498  -8.892 -27.906  0.00  0.00      C2   H
ATOM   1859  HE2 HIE A 244     -20.563  -9.888 -25.852  0.00  0.00      C2   H
ATOM   1860  N   GLU A 245     -14.936  -4.686 -26.992  0.00  0.00      C2   N
ATOM   1861  CA  GLU A 245     -13.745  -3.911 -26.502  0.00  0.00      C2   C
ATOM   1862  C   GLU A 245     -13.996  -3.278 -25.067  0.00  0.00      C2   C
ATOM   1863  O   GLU A 245     -13.083  -3.378 -24.225  0.00  0.00      C2   O
ATOM   1864  CB  GLU A 245     -13.249  -2.963 -27.639  0.00  0.00      C2   C
ATOM   1865  CG  GLU A 245     -12.431  -1.732 -27.176  0.00  0.00      C2   C
ATOM   1866  CD  GLU A 245     -11.013  -1.916 -26.625  0.00  0.00      C2   C
ATOM   1867  OE1 GLU A 245     -10.140  -1.031 -26.741  0.00  0.00      C2   O
ATOM   1868  OE2 GLU A 245     -10.728  -2.998 -25.971  0.00  0.00      C2   O
ATOM   1869  H   GLU A 245     -15.300  -4.350 -27.872  0.00  0.00      C2   H
ATOM   1870  HA  GLU A 245     -12.965  -4.626 -26.239  0.00  0.00      C2   H
ATOM   1871  HB3 GLU A 245     -14.097  -2.596 -28.216  0.00  0.00      C2   H
ATOM   1872  HB2 GLU A 245     -12.637  -3.475 -28.383  0.00  0.00      C2   H
ATOM   1873  HG3 GLU A 245     -12.992  -1.036 -26.554  0.00  0.00      C2   H
ATOM   1874  HG2 GLU A 245     -12.364  -1.130 -28.083  0.00  0.00      C2   H
ATOM   1875  N   SER A 246     -15.143  -2.540 -24.907  0.00  0.00      C2   N
ATOM   1876  CA  SER A 246     -15.422  -1.811 -23.657  0.00  0.00      C2   C
ATOM   1877  C   SER A 246     -15.462  -2.813 -22.494  0.00  0.00      C2   C
ATOM   1878  O   SER A 246     -14.780  -2.614 -21.526  0.00  0.00      C2   O
ATOM   1879  CB  SER A 246     -16.729  -1.006 -23.821  0.00  0.00      C2   C
ATOM   1880  OG  SER A 246     -17.011  -0.043 -22.794  0.00  0.00      C2   O
ATOM   1881  H   SER A 246     -15.785  -2.415 -25.676  0.00  0.00      C2   H
ATOM   1882  HA  SER A 246     -14.559  -1.150 -23.590  0.00  0.00      C2   H
ATOM   1883  HB3 SER A 246     -17.550  -1.723 -23.812  0.00  0.00      C2   H
ATOM   1884  HB2 SER A 246     -16.688  -0.467 -24.768  0.00  0.00      C2   H
ATOM   1885  HG  SER A 246     -16.532   0.775 -22.947  0.00  0.00      C2   H
ATOM   1886  N   MET A 247     -16.104  -4.001 -22.688  0.00  0.00      C2   N
ATOM   1887  CA  MET A 247     -16.228  -5.152 -21.705  0.00  0.00      C2   C
ATOM   1888  C   MET A 247     -14.797  -5.679 -21.423  0.00  0.00      C2   C
ATOM   1889  O   MET A 247     -14.589  -5.852 -20.219  0.00  0.00      C2   O
ATOM   1890  CB  MET A 247     -17.180  -6.287 -22.105  0.00  0.00      C2   C
ATOM   1891  CG  MET A 247     -18.695  -6.074 -22.054  0.00  0.00      C2   C
ATOM   1892  SD  MET A 247     -19.624  -7.594 -22.486  0.00  0.00      C2   S
ATOM   1893  CE  MET A 247     -21.305  -6.929 -22.719  0.00  0.00      C2   C
ATOM   1894  H   MET A 247     -16.641  -4.071 -23.540  0.00  0.00      C2   H
ATOM   1895  HA  MET A 247     -16.516  -4.705 -20.753  0.00  0.00      C2   H
ATOM   1896  HB3 MET A 247     -17.034  -7.124 -21.422  0.00  0.00      C2   H
ATOM   1897  HB2 MET A 247     -16.936  -6.609 -23.117  0.00  0.00      C2   H
ATOM   1898  HG3 MET A 247     -19.098  -5.324 -22.735  0.00  0.00      C2   H
ATOM   1899  HG2 MET A 247     -19.057  -5.807 -21.061  0.00  0.00      C2   H
ATOM   1900  HE1 MET A 247     -21.479  -6.081 -22.057  0.00  0.00      C2   H
ATOM   1901  HE2 MET A 247     -21.426  -6.499 -23.713  0.00  0.00      C2   H
ATOM   1902  HE3 MET A 247     -22.094  -7.658 -22.532  0.00  0.00      C2   H
ATOM   1903  N   LYS A 248     -13.904  -5.681 -22.433  0.00  0.00      C2   N
ATOM   1904  CA  LYS A 248     -12.525  -6.132 -22.260  0.00  0.00      C2   C
ATOM   1905  C   LYS A 248     -11.665  -5.134 -21.441  0.00  0.00      C2   C
ATOM   1906  O   LYS A 248     -10.873  -5.561 -20.587  0.00  0.00      C2   O
ATOM   1907  CB  LYS A 248     -11.903  -6.357 -23.624  0.00  0.00      C2   C
ATOM   1908  CG  LYS A 248     -10.466  -5.913 -23.957  0.00  0.00      C2   C
ATOM   1909  CD  LYS A 248      -9.766  -6.862 -24.925  0.00  0.00      C2   C
ATOM   1910  CE  LYS A 248     -10.308  -6.738 -26.344  0.00  0.00      C2   C
ATOM   1911  NZ  LYS A 248     -10.047  -5.393 -26.906  0.00  0.00      C2   N
ATOM   1912  H   LYS A 248     -14.199  -5.558 -23.391  0.00  0.00      C2   H
ATOM   1913  HA  LYS A 248     -12.680  -7.047 -21.689  0.00  0.00      C2   H
ATOM   1914  HB3 LYS A 248     -12.451  -5.863 -24.426  0.00  0.00      C2   H
ATOM   1915  HB2 LYS A 248     -12.181  -7.384 -23.859  0.00  0.00      C2   H
ATOM   1916  HG3 LYS A 248      -9.809  -5.889 -23.088  0.00  0.00      C2   H
ATOM   1917  HG2 LYS A 248     -10.388  -4.912 -24.382  0.00  0.00      C2   H
ATOM   1918  HD3 LYS A 248      -9.898  -7.923 -24.714  0.00  0.00      C2   H
ATOM   1919  HD2 LYS A 248      -8.702  -6.656 -25.047  0.00  0.00      C2   H
ATOM   1920  HE3 LYS A 248     -11.382  -6.912 -26.284  0.00  0.00      C2   H
ATOM   1921  HE2 LYS A 248      -9.795  -7.541 -26.873  0.00  0.00      C2   H
ATOM   1922  HZ1 LYS A 248     -10.581  -4.704 -26.396  0.00  0.00      C2   H
ATOM   1923  HZ2 LYS A 248      -9.078  -5.113 -26.849  0.00  0.00      C2   H
ATOM   1924  HZ3 LYS A 248     -10.199  -5.580 -27.887  0.00  0.00      C2   H
ATOM   1925  N   LEU A 249     -11.908  -3.771 -21.635  0.00  0.00      C2   N
ATOM   1926  CA  LEU A 249     -11.263  -2.664 -20.920  0.00  0.00      C2   C
ATOM   1927  C   LEU A 249     -11.679  -2.684 -19.474  0.00  0.00      C2   C
ATOM   1928  O   LEU A 249     -10.885  -2.520 -18.549  0.00  0.00      C2   O
ATOM   1929  CB  LEU A 249     -11.630  -1.362 -21.582  0.00  0.00      C2   C
ATOM   1930  CG  LEU A 249     -11.062  -0.048 -21.141  0.00  0.00      C2   C
ATOM   1931  CD1 LEU A 249      -9.650  -0.040 -20.693  0.00  0.00      C2   C
ATOM   1932  CD2 LEU A 249     -11.347   1.164 -22.143  0.00  0.00      C2   C
ATOM   1933  H   LEU A 249     -12.465  -3.461 -22.418  0.00  0.00      C2   H
ATOM   1934  HA  LEU A 249     -10.226  -2.997 -20.978  0.00  0.00      C2   H
ATOM   1935  HB3 LEU A 249     -12.719  -1.376 -21.561  0.00  0.00      C2   H
ATOM   1936  HB2 LEU A 249     -11.457  -1.451 -22.654  0.00  0.00      C2   H
ATOM   1937  HG  LEU A 249     -11.567   0.198 -20.207  0.00  0.00      C2   H
ATOM   1938 HD11 LEU A 249      -9.778  -0.028 -19.610  0.00  0.00      C2   H
ATOM   1939 HD12 LEU A 249      -9.042  -0.905 -20.957  0.00  0.00      C2   H
ATOM   1940 HD13 LEU A 249      -9.134   0.896 -20.908  0.00  0.00      C2   H
ATOM   1941 HD21 LEU A 249     -12.293   1.052 -22.673  0.00  0.00      C2   H
ATOM   1942 HD22 LEU A 249     -11.165   2.150 -21.714  0.00  0.00      C2   H
ATOM   1943 HD23 LEU A 249     -10.609   1.043 -22.935  0.00  0.00      C2   H
ATOM   1944  N   PHE A 250     -12.991  -2.951 -19.255  0.00  0.00      C2   N
ATOM   1945  CA  PHE A 250     -13.642  -3.215 -17.926  0.00  0.00      C2   C
ATOM   1946  C   PHE A 250     -12.894  -4.433 -17.373  0.00  0.00      C2   C
ATOM   1947  O   PHE A 250     -12.307  -4.272 -16.316  0.00  0.00      C2   O
ATOM   1948  CB  PHE A 250     -15.204  -3.416 -18.185  0.00  0.00      C2   C
ATOM   1949  CG  PHE A 250     -16.063  -3.078 -17.007  0.00  0.00      C2   C
ATOM   1950  CD1 PHE A 250     -16.682  -1.815 -16.988  0.00  0.00      C2   C
ATOM   1951  CD2 PHE A 250     -16.303  -3.991 -15.960  0.00  0.00      C2   C
ATOM   1952  CE1 PHE A 250     -17.362  -1.361 -15.852  0.00  0.00      C2   C
ATOM   1953  CE2 PHE A 250     -17.085  -3.567 -14.850  0.00  0.00      C2   C
ATOM   1954  CZ  PHE A 250     -17.618  -2.265 -14.782  0.00  0.00      C2   C
ATOM   1955  H   PHE A 250     -13.519  -3.021 -20.114  0.00  0.00      C2   H
ATOM   1956  HA  PHE A 250     -13.469  -2.344 -17.293  0.00  0.00      C2   H
ATOM   1957  HB3 PHE A 250     -15.408  -4.431 -18.526  0.00  0.00      C2   H
ATOM   1958  HB2 PHE A 250     -15.549  -2.789 -19.007  0.00  0.00      C2   H
ATOM   1959  HD1 PHE A 250     -16.485  -1.151 -17.816  0.00  0.00      C2   H
ATOM   1960  HD2 PHE A 250     -16.021  -5.033 -15.961  0.00  0.00      C2   H
ATOM   1961  HE1 PHE A 250     -17.814  -0.380 -15.838  0.00  0.00      C2   H
ATOM   1962  HE2 PHE A 250     -17.475  -4.283 -14.141  0.00  0.00      C2   H
ATOM   1963  HZ  PHE A 250     -18.342  -1.915 -14.062  0.00  0.00      C2   H
ATOM   1964  N   ASP A 251     -12.923  -5.568 -18.096  0.00  0.00      C2   N
ATOM   1965  CA  ASP A 251     -12.355  -6.926 -17.745  0.00  0.00      C2   C
ATOM   1966  C   ASP A 251     -10.878  -6.758 -17.229  0.00  0.00      C2   C
ATOM   1967  O   ASP A 251     -10.471  -7.458 -16.291  0.00  0.00      C2   O
ATOM   1968  CB  ASP A 251     -12.682  -7.932 -18.907  0.00  0.00      C2   C
ATOM   1969  CG  ASP A 251     -12.421  -9.412 -18.562  0.00  0.00      C2   C
ATOM   1970  OD1 ASP A 251     -12.165 -10.215 -19.436  0.00  0.00      C2   O
ATOM   1971  OD2 ASP A 251     -12.537  -9.767 -17.374  0.00  0.00      C2   O
ATOM   1972  H   ASP A 251     -13.450  -5.579 -18.957  0.00  0.00      C2   H
ATOM   1973  HA  ASP A 251     -12.978  -7.282 -16.925  0.00  0.00      C2   H
ATOM   1974  HB3 ASP A 251     -12.053  -7.798 -19.787  0.00  0.00      C2   H
ATOM   1975  HB2 ASP A 251     -13.733  -7.852 -19.185  0.00  0.00      C2   H
ATOM   1976  N   SER A 252     -10.125  -5.962 -17.976  0.00  0.00      C2   N
ATOM   1977  CA  SER A 252      -8.710  -5.764 -17.702  0.00  0.00      C2   C
ATOM   1978  C   SER A 252      -8.401  -4.882 -16.492  0.00  0.00      C2   C
ATOM   1979  O   SER A 252      -7.248  -4.471 -16.317  0.00  0.00      C2   O
ATOM   1980  CB  SER A 252      -8.136  -5.050 -18.943  0.00  0.00      C2   C
ATOM   1981  OG  SER A 252      -8.285  -5.937 -20.113  0.00  0.00      C2   O
ATOM   1982  H   SER A 252     -10.398  -5.514 -18.839  0.00  0.00      C2   H
ATOM   1983  HA  SER A 252      -8.224  -6.728 -17.558  0.00  0.00      C2   H
ATOM   1984  HB3 SER A 252      -7.135  -4.642 -18.800  0.00  0.00      C2   H
ATOM   1985  HB2 SER A 252      -8.848  -4.260 -19.185  0.00  0.00      C2   H
ATOM   1986  HG  SER A 252      -9.217  -6.042 -20.320  0.00  0.00      C2   H
ATOM   1987  N   ILE A 253      -9.416  -4.320 -15.774  0.00  0.00      C2   N
ATOM   1988  CA  ILE A 253      -9.261  -3.431 -14.642  0.00  0.00      C2   C
ATOM   1989  C   ILE A 253     -10.038  -3.881 -13.400  0.00  0.00      C2   C
ATOM   1990  O   ILE A 253      -9.544  -3.907 -12.287  0.00  0.00      C2   O
ATOM   1991  CB  ILE A 253      -9.357  -1.862 -14.962  0.00  0.00      C2   C
ATOM   1992  CG1 ILE A 253      -8.668  -1.068 -13.807  0.00  0.00      C2   C
ATOM   1993  CG2 ILE A 253     -10.811  -1.524 -15.189  0.00  0.00      C2   C
ATOM   1994  CD1 ILE A 253      -8.610   0.407 -14.054  0.00  0.00      C2   C
ATOM   1995  H   ILE A 253     -10.375  -4.396 -16.081  0.00  0.00      C2   H
ATOM   1996  HA  ILE A 253      -8.205  -3.483 -14.376  0.00  0.00      C2   H
ATOM   1997  HB  ILE A 253      -8.746  -1.549 -15.809  0.00  0.00      C2   H
ATOM   1998 HG13 ILE A 253      -7.651  -1.395 -13.589  0.00  0.00      C2   H
ATOM   1999 HG12 ILE A 253      -9.193  -1.336 -12.891  0.00  0.00      C2   H
ATOM   2000 HG21 ILE A 253     -10.974  -0.510 -15.554  0.00  0.00      C2   H
ATOM   2001 HG22 ILE A 253     -11.417  -2.169 -15.824  0.00  0.00      C2   H
ATOM   2002 HG23 ILE A 253     -11.295  -1.486 -14.212  0.00  0.00      C2   H
ATOM   2003 HD11 ILE A 253      -8.090   0.634 -14.984  0.00  0.00      C2   H
ATOM   2004 HD12 ILE A 253      -9.612   0.828 -14.135  0.00  0.00      C2   H
ATOM   2005 HD13 ILE A 253      -8.147   0.918 -13.210  0.00  0.00      C2   H
ATOM   2006  N   CYS A 254     -11.291  -4.339 -13.744  0.00  0.00      C2   N
ATOM   2007  CA  CYS A 254     -12.277  -5.043 -12.890  0.00  0.00      C2   C
ATOM   2008  C   CYS A 254     -11.857  -6.397 -12.354  0.00  0.00      C2   C
ATOM   2009  O   CYS A 254     -12.195  -6.834 -11.268  0.00  0.00      C2   O
ATOM   2010  CB  CYS A 254     -13.738  -5.023 -13.485  0.00  0.00      C2   C
ATOM   2011  SG  CYS A 254     -15.155  -5.468 -12.432  0.00  0.00      C2   S
ATOM   2012  H   CYS A 254     -11.566  -4.308 -14.715  0.00  0.00      C2   H
ATOM   2013  HA  CYS A 254     -12.276  -4.403 -12.008  0.00  0.00      C2   H
ATOM   2014  HB3 CYS A 254     -13.707  -5.752 -14.294  0.00  0.00      C2   H
ATOM   2015  HB2 CYS A 254     -14.033  -4.110 -14.002  0.00  0.00      C2   H
ATOM   2016  HG  CYS A 254     -16.009  -6.239 -13.111  0.00  0.00      C2   H
ATOM   2017  N   ASN A 255     -11.003  -7.116 -13.092  0.00  0.00      C2   N
ATOM   2018  CA  ASN A 255     -10.523  -8.483 -12.750  0.00  0.00      C2   C
ATOM   2019  C   ASN A 255      -8.987  -8.394 -12.715  0.00  0.00      C2   C
ATOM   2020  O   ASN A 255      -8.369  -9.443 -13.029  0.00  0.00      C2   O
ATOM   2021  CB  ASN A 255     -11.141  -9.552 -13.711  0.00  0.00      C2   C
ATOM   2022  CG  ASN A 255     -12.666  -9.562 -13.570  0.00  0.00      C2   C
ATOM   2023  OD1 ASN A 255     -13.124  -9.562 -12.463  0.00  0.00      C2   O
ATOM   2024  ND2 ASN A 255     -13.431  -9.488 -14.605  0.00  0.00      C2   N
ATOM   2025  H   ASN A 255     -10.735  -6.625 -13.933  0.00  0.00      C2   H
ATOM   2026  HA  ASN A 255     -10.859  -8.759 -11.750  0.00  0.00      C2   H
ATOM   2027  HB3 ASN A 255     -10.687 -10.479 -13.360  0.00  0.00      C2   H
ATOM   2028  HB2 ASN A 255     -10.822  -9.560 -14.753  0.00  0.00      C2   H
ATOM   2029 HD22 ASN A 255     -14.411  -9.330 -14.420  0.00  0.00      C2   H
ATOM   2030 HD21 ASN A 255     -13.027  -9.446 -15.530  0.00  0.00      C2   H
ATOM   2031  N   ASN A 256      -8.371  -7.320 -12.333  0.00  0.00      C2   N
ATOM   2032  CA  ASN A 256      -6.936  -7.229 -12.197  0.00  0.00      C2   C
ATOM   2033  C   ASN A 256      -6.497  -7.553 -10.774  0.00  0.00      C2   C
ATOM   2034  O   ASN A 256      -7.240  -7.267  -9.856  0.00  0.00      C2   O
ATOM   2035  CB  ASN A 256      -6.600  -5.741 -12.635  0.00  0.00      C2   C
ATOM   2036  CG  ASN A 256      -5.145  -5.387 -12.736  0.00  0.00      C2   C
ATOM   2037  OD1 ASN A 256      -4.322  -5.603 -11.877  0.00  0.00      C2   O
ATOM   2038  ND2 ASN A 256      -4.655  -4.789 -13.853  0.00  0.00      C2   N
ATOM   2039  H   ASN A 256      -8.949  -6.548 -12.032  0.00  0.00      C2   H
ATOM   2040  HA  ASN A 256      -6.419  -7.899 -12.884  0.00  0.00      C2   H
ATOM   2041  HB3 ASN A 256      -7.143  -4.971 -12.086  0.00  0.00      C2   H
ATOM   2042  HB2 ASN A 256      -7.020  -5.592 -13.629  0.00  0.00      C2   H
ATOM   2043 HD22 ASN A 256      -3.703  -4.459 -13.918  0.00  0.00      C2   H
ATOM   2044 HD21 ASN A 256      -5.270  -4.655 -14.643  0.00  0.00      C2   H
ATOM   2045  N   LYS A 257      -5.306  -8.045 -10.546  0.00  0.00      C2   N
ATOM   2046  CA  LYS A 257      -4.786  -8.257  -9.125  0.00  0.00      C2   C
ATOM   2047  C   LYS A 257      -4.378  -6.934  -8.326  0.00  0.00      C2   C
ATOM   2048  O   LYS A 257      -4.757  -6.829  -7.152  0.00  0.00      C2   O
ATOM   2049  CB  LYS A 257      -3.571  -9.179  -9.100  0.00  0.00      C2   C
ATOM   2050  CG  LYS A 257      -2.275  -8.604  -9.767  0.00  0.00      C2   C
ATOM   2051  CD  LYS A 257      -1.008  -9.398  -9.509  0.00  0.00      C2   C
ATOM   2052  CE  LYS A 257       0.237  -8.863 -10.215  0.00  0.00      C2   C
ATOM   2053  NZ  LYS A 257       1.381  -9.735 -10.006  0.00  0.00      C2   N
ATOM   2054  H   LYS A 257      -4.715  -8.292 -11.327  0.00  0.00      C2   H
ATOM   2055  HA  LYS A 257      -5.582  -8.745  -8.562  0.00  0.00      C2   H
ATOM   2056  HB3 LYS A 257      -3.734 -10.173  -9.517  0.00  0.00      C2   H
ATOM   2057  HB2 LYS A 257      -3.352  -9.276  -8.037  0.00  0.00      C2   H
ATOM   2058  HG3 LYS A 257      -2.022  -7.621  -9.369  0.00  0.00      C2   H
ATOM   2059  HG2 LYS A 257      -2.321  -8.537 -10.854  0.00  0.00      C2   H
ATOM   2060  HD3 LYS A 257      -1.062 -10.485  -9.570  0.00  0.00      C2   H
ATOM   2061  HD2 LYS A 257      -0.766  -9.178  -8.469  0.00  0.00      C2   H
ATOM   2062  HE3 LYS A 257       0.483  -7.846  -9.910  0.00  0.00      C2   H
ATOM   2063  HE2 LYS A 257       0.029  -8.705 -11.273  0.00  0.00      C2   H
ATOM   2064  HZ1 LYS A 257       2.140  -9.472 -10.619  0.00  0.00      C2   H
ATOM   2065  HZ2 LYS A 257       1.700  -9.658  -9.050  0.00  0.00      C2   H
ATOM   2066  HZ3 LYS A 257       1.163 -10.706 -10.175  0.00  0.00      C2   H
ATOM   2067  N   TRP A 258      -3.892  -5.829  -9.032  0.00  0.00      C2   N
ATOM   2068  CA  TRP A 258      -3.534  -4.559  -8.450  0.00  0.00      C2   C
ATOM   2069  C   TRP A 258      -4.712  -3.778  -7.918  0.00  0.00      C2   C
ATOM   2070  O   TRP A 258      -4.474  -2.957  -7.019  0.00  0.00      C2   O
ATOM   2071  CB  TRP A 258      -2.663  -3.826  -9.508  0.00  0.00      C2   C
ATOM   2072  CG  TRP A 258      -1.381  -4.488  -9.967  0.00  0.00      C2   C
ATOM   2073  CD1 TRP A 258      -1.210  -5.226 -11.079  0.00  0.00      C2   C
ATOM   2074  CD2 TRP A 258      -0.043  -4.456  -9.352  0.00  0.00      C2   C
ATOM   2075  NE1 TRP A 258       0.082  -5.676 -11.260  0.00  0.00      C2   N
ATOM   2076  CE2 TRP A 258       0.842  -5.171 -10.208  0.00  0.00      C2   C
ATOM   2077  CE3 TRP A 258       0.555  -3.956  -8.162  0.00  0.00      C2   C
ATOM   2078  CZ2 TRP A 258       2.262  -5.297  -9.948  0.00  0.00      C2   C
ATOM   2079  CZ3 TRP A 258       1.918  -4.082  -7.872  0.00  0.00      C2   C
ATOM   2080  CH2 TRP A 258       2.800  -4.632  -8.796  0.00  0.00      C2   C
ATOM   2081  H   TRP A 258      -3.662  -5.981 -10.004  0.00  0.00      C2   H
ATOM   2082  HA  TRP A 258      -2.912  -4.776  -7.582  0.00  0.00      C2   H
ATOM   2083  HB3 TRP A 258      -2.447  -2.836  -9.107  0.00  0.00      C2   H
ATOM   2084  HB2 TRP A 258      -3.383  -3.678 -10.313  0.00  0.00      C2   H
ATOM   2085  HD1 TRP A 258      -2.050  -5.515 -11.693  0.00  0.00      C2   H
ATOM   2086  HE1 TRP A 258       0.527  -6.300 -11.919  0.00  0.00      C2   H
ATOM   2087  HE3 TRP A 258      -0.067  -3.453  -7.437  0.00  0.00      C2   H
ATOM   2088  HZ2 TRP A 258       2.896  -5.768 -10.684  0.00  0.00      C2   H
ATOM   2089  HZ3 TRP A 258       2.315  -3.642  -6.969  0.00  0.00      C2   H
ATOM   2090  HH2 TRP A 258       3.847  -4.764  -8.566  0.00  0.00      C2   H
ATOM   2091  N   PHE A 259      -5.929  -3.986  -8.389  0.00  0.00      C2   N
ATOM   2092  CA  PHE A 259      -7.172  -3.243  -8.161  0.00  0.00      C2   C
ATOM   2093  C   PHE A 259      -8.151  -4.116  -7.306  0.00  0.00      C2   C
ATOM   2094  O   PHE A 259      -9.397  -3.947  -7.427  0.00  0.00      C2   O
ATOM   2095  CB  PHE A 259      -7.830  -2.836  -9.513  0.00  0.00      C2   C
ATOM   2096  CG  PHE A 259      -6.949  -1.794 -10.216  0.00  0.00      C2   C
ATOM   2097  CD1 PHE A 259      -5.804  -2.137 -10.925  0.00  0.00      C2   C
ATOM   2098  CD2 PHE A 259      -7.348  -0.442 -10.070  0.00  0.00      C2   C
ATOM   2099  CE1 PHE A 259      -5.025  -1.149 -11.453  0.00  0.00      C2   C
ATOM   2100  CE2 PHE A 259      -6.601   0.516 -10.638  0.00  0.00      C2   C
ATOM   2101  CZ  PHE A 259      -5.423   0.171 -11.274  0.00  0.00      C2   C
ATOM   2102  H   PHE A 259      -5.974  -4.725  -9.075  0.00  0.00      C2   H
ATOM   2103  HA  PHE A 259      -6.913  -2.309  -7.661  0.00  0.00      C2   H
ATOM   2104  HB3 PHE A 259      -8.771  -2.385  -9.196  0.00  0.00      C2   H
ATOM   2105  HB2 PHE A 259      -8.034  -3.764 -10.048  0.00  0.00      C2   H
ATOM   2106  HD1 PHE A 259      -5.578  -3.190 -10.996  0.00  0.00      C2   H
ATOM   2107  HD2 PHE A 259      -8.283  -0.201  -9.585  0.00  0.00      C2   H
ATOM   2108  HE1 PHE A 259      -4.189  -1.455 -12.065  0.00  0.00      C2   H
ATOM   2109  HE2 PHE A 259      -6.926   1.535 -10.792  0.00  0.00      C2   H
ATOM   2110  HZ  PHE A 259      -4.825   0.912 -11.784  0.00  0.00      C2   H
ATOM   2111  N   THR A 260      -7.569  -5.093  -6.630  0.00  0.00      C2   N
ATOM   2112  CA  THR A 260      -8.113  -6.224  -5.853  0.00  0.00      C2   C
ATOM   2113  C   THR A 260      -9.485  -5.981  -5.214  0.00  0.00      C2   C
ATOM   2114  O   THR A 260     -10.350  -6.892  -5.288  0.00  0.00      C2   O
ATOM   2115  CB  THR A 260      -7.123  -6.774  -4.792  0.00  0.00      C2   C
ATOM   2116  OG1 THR A 260      -7.611  -7.796  -3.970  0.00  0.00      C2   O
ATOM   2117  CG2 THR A 260      -6.349  -5.745  -3.850  0.00  0.00      C2   C
ATOM   2118  H   THR A 260      -6.564  -4.992  -6.660  0.00  0.00      C2   H
ATOM   2119  HA  THR A 260      -8.167  -6.987  -6.630  0.00  0.00      C2   H
ATOM   2120  HB  THR A 260      -6.311  -7.182  -5.394  0.00  0.00      C2   H
ATOM   2121  HG1 THR A 260      -7.563  -8.654  -4.398  0.00  0.00      C2   H
ATOM   2122 HG21 THR A 260      -5.768  -6.229  -3.065  0.00  0.00      C2   H
ATOM   2123 HG22 THR A 260      -5.685  -5.069  -4.389  0.00  0.00      C2   H
ATOM   2124 HG23 THR A 260      -7.107  -5.145  -3.348  0.00  0.00      C2   H
ATOM   2125  N   ASP A 261      -9.765  -4.766  -4.621  0.00  0.00      C2   N
ATOM   2126  CA  ASP A 261     -11.038  -4.373  -3.999  0.00  0.00      C2   C
ATOM   2127  C   ASP A 261     -11.429  -2.910  -4.311  0.00  0.00      C2   C
ATOM   2128  O   ASP A 261     -12.169  -2.337  -3.545  0.00  0.00      C2   O
ATOM   2129  CB  ASP A 261     -11.150  -4.611  -2.479  0.00  0.00      C2   C
ATOM   2130  CG  ASP A 261     -10.191  -3.801  -1.567  0.00  0.00      C2   C
ATOM   2131  OD1 ASP A 261      -9.135  -3.431  -2.051  0.00  0.00      C2   O
ATOM   2132  OD2 ASP A 261     -10.578  -3.568  -0.419  0.00  0.00      C2   O
ATOM   2133  H   ASP A 261      -9.002  -4.105  -4.596  0.00  0.00      C2   H
ATOM   2134  HA  ASP A 261     -11.846  -4.939  -4.462  0.00  0.00      C2   H
ATOM   2135  HB3 ASP A 261     -10.969  -5.678  -2.355  0.00  0.00      C2   H
ATOM   2136  HB2 ASP A 261     -12.178  -4.454  -2.154  0.00  0.00      C2   H
ATOM   2137  N   THR A 262     -10.922  -2.329  -5.405  0.00  0.00      C2   N
ATOM   2138  CA  THR A 262     -11.263  -1.013  -5.831  0.00  0.00      C2   C
ATOM   2139  C   THR A 262     -12.590  -1.066  -6.633  0.00  0.00      C2   C
ATOM   2140  O   THR A 262     -12.660  -1.781  -7.600  0.00  0.00      C2   O
ATOM   2141  CB  THR A 262     -10.141  -0.574  -6.796  0.00  0.00      C2   C
ATOM   2142  OG1 THR A 262      -8.927  -0.370  -6.040  0.00  0.00      C2   O
ATOM   2143  CG2 THR A 262     -10.559   0.749  -7.500  0.00  0.00      C2   C
ATOM   2144  H   THR A 262     -10.254  -2.817  -5.985  0.00  0.00      C2   H
ATOM   2145  HA  THR A 262     -11.248  -0.315  -4.994  0.00  0.00      C2   H
ATOM   2146  HB  THR A 262      -9.922  -1.313  -7.567  0.00  0.00      C2   H
ATOM   2147  HG1 THR A 262      -8.913  -1.178  -5.522  0.00  0.00      C2   H
ATOM   2148 HG21 THR A 262     -11.378   0.617  -8.207  0.00  0.00      C2   H
ATOM   2149 HG22 THR A 262     -10.676   1.542  -6.761  0.00  0.00      C2   H
ATOM   2150 HG23 THR A 262      -9.747   1.078  -8.149  0.00  0.00      C2   H
ATOM   2151  N   SER A 263     -13.633  -0.285  -6.216  0.00  0.00      C2   N
ATOM   2152  CA  SER A 263     -14.955  -0.202  -6.852  0.00  0.00      C2   C
ATOM   2153  C   SER A 263     -14.968   0.691  -8.018  0.00  0.00      C2   C
ATOM   2154  O   SER A 263     -14.058   1.526  -8.218  0.00  0.00      C2   O
ATOM   2155  CB  SER A 263     -15.998   0.107  -5.770  0.00  0.00      C2   C
ATOM   2156  OG  SER A 263     -16.184  -1.003  -4.902  0.00  0.00      C2   O
ATOM   2157  H   SER A 263     -13.322   0.506  -5.670  0.00  0.00      C2   H
ATOM   2158  HA  SER A 263     -15.098  -1.191  -7.288  0.00  0.00      C2   H
ATOM   2159  HB3 SER A 263     -16.941   0.388  -6.238  0.00  0.00      C2   H
ATOM   2160  HB2 SER A 263     -15.730   0.984  -5.181  0.00  0.00      C2   H
ATOM   2161  HG  SER A 263     -16.872  -0.710  -4.301  0.00  0.00      C2   H
ATOM   2162  N   ILE A 264     -16.054   0.633  -8.785  0.00  0.00      C2   N
ATOM   2163  CA  ILE A 264     -16.268   1.232 -10.066  0.00  0.00      C2   C
ATOM   2164  C   ILE A 264     -17.600   1.980 -10.167  0.00  0.00      C2   C
ATOM   2165  O   ILE A 264     -18.602   1.427  -9.683  0.00  0.00      C2   O
ATOM   2166  CB  ILE A 264     -16.178   0.121 -11.229  0.00  0.00      C2   C
ATOM   2167  CG1 ILE A 264     -14.740  -0.462 -11.237  0.00  0.00      C2   C
ATOM   2168  CG2 ILE A 264     -16.437   0.530 -12.652  0.00  0.00      C2   C
ATOM   2169  CD1 ILE A 264     -14.679  -1.946 -11.650  0.00  0.00      C2   C
ATOM   2170  H   ILE A 264     -16.840   0.067  -8.498  0.00  0.00      C2   H
ATOM   2171  HA  ILE A 264     -15.480   1.976 -10.180  0.00  0.00      C2   H
ATOM   2172  HB  ILE A 264     -16.930  -0.650 -11.058  0.00  0.00      C2   H
ATOM   2173 HG13 ILE A 264     -14.233  -0.278 -10.290  0.00  0.00      C2   H
ATOM   2174 HG12 ILE A 264     -14.025   0.078 -11.857  0.00  0.00      C2   H
ATOM   2175 HG21 ILE A 264     -17.508   0.629 -12.830  0.00  0.00      C2   H
ATOM   2176 HG22 ILE A 264     -15.924   1.467 -12.867  0.00  0.00      C2   H
ATOM   2177 HG23 ILE A 264     -15.950  -0.073 -13.418  0.00  0.00      C2   H
ATOM   2178 HD11 ILE A 264     -15.369  -2.111 -12.477  0.00  0.00      C2   H
ATOM   2179 HD12 ILE A 264     -13.630  -2.140 -11.871  0.00  0.00      C2   H
ATOM   2180 HD13 ILE A 264     -14.939  -2.504 -10.750  0.00  0.00      C2   H
ATOM   2181  N   ILE A 265     -17.594   3.220 -10.723  0.00  0.00      C2   N
ATOM   2182  CA  ILE A 265     -18.783   4.083 -11.032  0.00  0.00      C2   C
ATOM   2183  C   ILE A 265     -19.059   3.899 -12.500  0.00  0.00      C2   C
ATOM   2184  O   ILE A 265     -18.210   4.135 -13.385  0.00  0.00      C2   O
ATOM   2185  CB  ILE A 265     -18.594   5.622 -10.664  0.00  0.00      C2   C
ATOM   2186  CG1 ILE A 265     -18.568   5.788  -9.174  0.00  0.00      C2   C
ATOM   2187  CG2 ILE A 265     -19.707   6.579 -11.224  0.00  0.00      C2   C
ATOM   2188  CD1 ILE A 265     -18.078   7.101  -8.593  0.00  0.00      C2   C
ATOM   2189  H   ILE A 265     -16.714   3.590 -11.053  0.00  0.00      C2   H
ATOM   2190  HA  ILE A 265     -19.644   3.643 -10.529  0.00  0.00      C2   H
ATOM   2191  HB  ILE A 265     -17.601   5.935 -10.986  0.00  0.00      C2   H
ATOM   2192 HG13 ILE A 265     -18.097   5.010  -8.574  0.00  0.00      C2   H
ATOM   2193 HG12 ILE A 265     -19.624   5.821  -8.909  0.00  0.00      C2   H
ATOM   2194 HG21 ILE A 265     -20.668   6.262 -10.819  0.00  0.00      C2   H
ATOM   2195 HG22 ILE A 265     -19.507   7.627 -11.001  0.00  0.00      C2   H
ATOM   2196 HG23 ILE A 265     -19.873   6.442 -12.293  0.00  0.00      C2   H
ATOM   2197 HD11 ILE A 265     -17.773   7.021  -7.550  0.00  0.00      C2   H
ATOM   2198 HD12 ILE A 265     -17.130   7.335  -9.077  0.00  0.00      C2   H
ATOM   2199 HD13 ILE A 265     -18.738   7.955  -8.746  0.00  0.00      C2   H
ATOM   2200  N   LEU A 266     -20.296   3.325 -12.812  0.00  0.00      C2   N
ATOM   2201  CA  LEU A 266     -20.673   3.036 -14.160  0.00  0.00      C2   C
ATOM   2202  C   LEU A 266     -21.750   4.136 -14.639  0.00  0.00      C2   C
ATOM   2203  O   LEU A 266     -22.937   4.161 -14.197  0.00  0.00      C2   O
ATOM   2204  CB  LEU A 266     -21.255   1.660 -14.212  0.00  0.00      C2   C
ATOM   2205  CG  LEU A 266     -21.715   1.143 -15.527  0.00  0.00      C2   C
ATOM   2206  CD1 LEU A 266     -20.602   1.366 -16.653  0.00  0.00      C2   C
ATOM   2207  CD2 LEU A 266     -22.096  -0.315 -15.327  0.00  0.00      C2   C
ATOM   2208  H   LEU A 266     -21.040   3.305 -12.129  0.00  0.00      C2   H
ATOM   2209  HA  LEU A 266     -19.762   2.980 -14.756  0.00  0.00      C2   H
ATOM   2210  HB3 LEU A 266     -22.018   1.571 -13.438  0.00  0.00      C2   H
ATOM   2211  HB2 LEU A 266     -20.346   1.086 -14.031  0.00  0.00      C2   H
ATOM   2212  HG  LEU A 266     -22.596   1.732 -15.781  0.00  0.00      C2   H
ATOM   2213 HD11 LEU A 266     -19.681   0.800 -16.516  0.00  0.00      C2   H
ATOM   2214 HD12 LEU A 266     -21.060   1.128 -17.613  0.00  0.00      C2   H
ATOM   2215 HD13 LEU A 266     -20.364   2.429 -16.701  0.00  0.00      C2   H
ATOM   2216 HD21 LEU A 266     -21.606  -0.906 -16.101  0.00  0.00      C2   H
ATOM   2217 HD22 LEU A 266     -21.849  -0.900 -14.441  0.00  0.00      C2   H
ATOM   2218 HD23 LEU A 266     -23.161  -0.464 -15.502  0.00  0.00      C2   H
ATOM   2219  N   PHE A 267     -21.278   4.948 -15.584  0.00  0.00      C2   N
ATOM   2220  CA  PHE A 267     -22.158   5.737 -16.454  0.00  0.00      C2   C
ATOM   2221  C   PHE A 267     -22.541   5.058 -17.789  0.00  0.00      C2   C
ATOM   2222  O   PHE A 267     -21.671   4.771 -18.673  0.00  0.00      C2   O
ATOM   2223  CB  PHE A 267     -21.526   7.152 -16.652  0.00  0.00      C2   C
ATOM   2224  CG  PHE A 267     -21.578   8.163 -15.501  0.00  0.00      C2   C
ATOM   2225  CD1 PHE A 267     -20.527   8.295 -14.583  0.00  0.00      C2   C
ATOM   2226  CD2 PHE A 267     -22.646   8.982 -15.342  0.00  0.00      C2   C
ATOM   2227  CE1 PHE A 267     -20.512   9.269 -13.622  0.00  0.00      C2   C
ATOM   2228  CE2 PHE A 267     -22.679   9.952 -14.387  0.00  0.00      C2   C
ATOM   2229  CZ  PHE A 267     -21.629  10.085 -13.539  0.00  0.00      C2   C
ATOM   2230  H   PHE A 267     -20.287   5.031 -15.762  0.00  0.00      C2   H
ATOM   2231  HA  PHE A 267     -23.080   5.914 -15.900  0.00  0.00      C2   H
ATOM   2232  HB3 PHE A 267     -21.850   7.654 -17.564  0.00  0.00      C2   H
ATOM   2233  HB2 PHE A 267     -20.448   7.081 -16.797  0.00  0.00      C2   H
ATOM   2234  HD1 PHE A 267     -19.683   7.641 -14.747  0.00  0.00      C2   H
ATOM   2235  HD2 PHE A 267     -23.498   8.953 -16.006  0.00  0.00      C2   H
ATOM   2236  HE1 PHE A 267     -19.585   9.440 -13.096  0.00  0.00      C2   H
ATOM   2237  HE2 PHE A 267     -23.484  10.672 -14.381  0.00  0.00      C2   H
ATOM   2238  HZ  PHE A 267     -21.634  10.902 -12.832  0.00  0.00      C2   H
ATOM   2239  N   LEU A 268     -23.834   4.673 -17.831  0.00  0.00      C2   N
ATOM   2240  CA  LEU A 268     -24.509   4.124 -18.939  0.00  0.00      C2   C
ATOM   2241  C   LEU A 268     -25.126   5.298 -19.740  0.00  0.00      C2   C
ATOM   2242  O   LEU A 268     -26.199   5.787 -19.460  0.00  0.00      C2   O
ATOM   2243  CB  LEU A 268     -25.573   3.189 -18.394  0.00  0.00      C2   C
ATOM   2244  CG  LEU A 268     -24.989   1.910 -17.846  0.00  0.00      C2   C
ATOM   2245  CD1 LEU A 268     -26.012   1.011 -17.096  0.00  0.00      C2   C
ATOM   2246  CD2 LEU A 268     -24.338   1.003 -18.865  0.00  0.00      C2   C
ATOM   2247  H   LEU A 268     -24.443   4.977 -17.085  0.00  0.00      C2   H
ATOM   2248  HA  LEU A 268     -23.848   3.690 -19.688  0.00  0.00      C2   H
ATOM   2249  HB3 LEU A 268     -26.211   3.022 -19.261  0.00  0.00      C2   H
ATOM   2250  HB2 LEU A 268     -26.165   3.691 -17.629  0.00  0.00      C2   H
ATOM   2251  HG  LEU A 268     -24.200   2.215 -17.159  0.00  0.00      C2   H
ATOM   2252 HD11 LEU A 268     -26.569   0.284 -17.687  0.00  0.00      C2   H
ATOM   2253 HD12 LEU A 268     -25.606   0.448 -16.255  0.00  0.00      C2   H
ATOM   2254 HD13 LEU A 268     -26.791   1.629 -16.650  0.00  0.00      C2   H
ATOM   2255 HD21 LEU A 268     -23.924   1.591 -19.684  0.00  0.00      C2   H
ATOM   2256 HD22 LEU A 268     -23.496   0.401 -18.525  0.00  0.00      C2   H
ATOM   2257 HD23 LEU A 268     -24.975   0.309 -19.413  0.00  0.00      C2   H
ATOM   2258  N   ASN A 269     -24.297   5.907 -20.580  0.00  0.00      C2   N
ATOM   2259  CA  ASN A 269     -24.323   7.133 -21.352  0.00  0.00      C2   C
ATOM   2260  C   ASN A 269     -25.143   6.820 -22.645  0.00  0.00      C2   C
ATOM   2261  O   ASN A 269     -25.037   5.719 -23.207  0.00  0.00      C2   O
ATOM   2262  CB  ASN A 269     -22.892   7.566 -21.805  0.00  0.00      C2   C
ATOM   2263  CG  ASN A 269     -22.020   8.117 -20.654  0.00  0.00      C2   C
ATOM   2264  OD1 ASN A 269     -22.386   8.982 -19.857  0.00  0.00      C2   O
ATOM   2265  ND2 ASN A 269     -20.712   7.826 -20.653  0.00  0.00      C2   N
ATOM   2266  H   ASN A 269     -23.437   5.441 -20.835  0.00  0.00      C2   H
ATOM   2267  HA  ASN A 269     -24.859   7.942 -20.856  0.00  0.00      C2   H
ATOM   2268  HB3 ASN A 269     -22.935   8.519 -22.332  0.00  0.00      C2   H
ATOM   2269  HB2 ASN A 269     -22.334   6.771 -22.300  0.00  0.00      C2   H
ATOM   2270 HD22 ASN A 269     -20.079   8.359 -20.073  0.00  0.00      C2   H
ATOM   2271 HD21 ASN A 269     -20.358   7.309 -21.445  0.00  0.00      C2   H
ATOM   2272  N   LYS A 270     -25.825   7.821 -23.125  0.00  0.00      C2   N
ATOM   2273  CA  LYS A 270     -26.518   7.677 -24.445  0.00  0.00      C2   C
ATOM   2274  C   LYS A 270     -27.870   7.039 -24.338  0.00  0.00      C2   C
ATOM   2275  O   LYS A 270     -28.469   6.543 -25.312  0.00  0.00      C2   O
ATOM   2276  CB  LYS A 270     -25.649   7.144 -25.610  0.00  0.00      C2   C
ATOM   2277  CG  LYS A 270     -24.225   7.788 -25.674  0.00  0.00      C2   C
ATOM   2278  CD  LYS A 270     -23.599   7.830 -27.096  0.00  0.00      C2   C
ATOM   2279  CE  LYS A 270     -22.262   8.647 -27.193  0.00  0.00      C2   C
ATOM   2280  NZ  LYS A 270     -21.657   8.581 -28.549  0.00  0.00      C2   N
ATOM   2281  H   LYS A 270     -25.777   8.744 -22.718  0.00  0.00      C2   H
ATOM   2282  HA  LYS A 270     -26.714   8.741 -24.581  0.00  0.00      C2   H
ATOM   2283  HB3 LYS A 270     -26.101   7.423 -26.562  0.00  0.00      C2   H
ATOM   2284  HB2 LYS A 270     -25.609   6.056 -25.572  0.00  0.00      C2   H
ATOM   2285  HG3 LYS A 270     -23.556   7.408 -24.902  0.00  0.00      C2   H
ATOM   2286  HG2 LYS A 270     -24.340   8.816 -25.333  0.00  0.00      C2   H
ATOM   2287  HD3 LYS A 270     -24.331   8.310 -27.745  0.00  0.00      C2   H
ATOM   2288  HD2 LYS A 270     -23.491   6.846 -27.554  0.00  0.00      C2   H
ATOM   2289  HE3 LYS A 270     -21.470   8.406 -26.485  0.00  0.00      C2   H
ATOM   2290  HE2 LYS A 270     -22.350   9.715 -26.994  0.00  0.00      C2   H
ATOM   2291  HZ1 LYS A 270     -22.177   9.010 -29.301  0.00  0.00      C2   H
ATOM   2292  HZ2 LYS A 270     -20.737   8.998 -28.567  0.00  0.00      C2   H
ATOM   2293  HZ3 LYS A 270     -21.439   7.633 -28.820  0.00  0.00      C2   H
ATOM   2294  N   LYS A 271     -28.504   7.149 -23.159  0.00  0.00      C2   N
ATOM   2295  CA  LYS A 271     -29.758   6.644 -22.671  0.00  0.00      C2   C
ATOM   2296  C   LYS A 271     -30.855   7.201 -23.577  0.00  0.00      C2   C
ATOM   2297  O   LYS A 271     -31.548   6.397 -24.127  0.00  0.00      C2   O
ATOM   2298  CB  LYS A 271     -30.071   6.940 -21.163  0.00  0.00      C2   C
ATOM   2299  CG  LYS A 271     -31.348   6.439 -20.602  0.00  0.00      C2   C
ATOM   2300  CD  LYS A 271     -31.525   4.974 -21.003  0.00  0.00      C2   C
ATOM   2301  CE  LYS A 271     -32.479   4.119 -20.060  0.00  0.00      C2   C
ATOM   2302  NZ  LYS A 271     -33.771   4.717 -19.870  0.00  0.00      C2   N
ATOM   2303  H   LYS A 271     -27.988   7.743 -22.526  0.00  0.00      C2   H
ATOM   2304  HA  LYS A 271     -29.694   5.574 -22.869  0.00  0.00      C2   H
ATOM   2305  HB3 LYS A 271     -30.028   8.023 -21.050  0.00  0.00      C2   H
ATOM   2306  HB2 LYS A 271     -29.186   6.612 -20.617  0.00  0.00      C2   H
ATOM   2307  HG3 LYS A 271     -32.163   7.077 -20.944  0.00  0.00      C2   H
ATOM   2308  HG2 LYS A 271     -31.354   6.502 -19.514  0.00  0.00      C2   H
ATOM   2309  HD3 LYS A 271     -30.608   4.390 -21.080  0.00  0.00      C2   H
ATOM   2310  HD2 LYS A 271     -31.978   4.856 -21.987  0.00  0.00      C2   H
ATOM   2311  HE3 LYS A 271     -32.001   4.169 -19.082  0.00  0.00      C2   H
ATOM   2312  HE2 LYS A 271     -32.476   3.058 -20.307  0.00  0.00      C2   H
ATOM   2313  HZ1 LYS A 271     -33.681   5.549 -19.304  0.00  0.00      C2   H
ATOM   2314  HZ2 LYS A 271     -34.059   5.072 -20.770  0.00  0.00      C2   H
ATOM   2315  HZ3 LYS A 271     -34.423   4.121 -19.380  0.00  0.00      C2   H
ATOM   2316  N   ASP A 272     -30.945   8.465 -23.876  0.00  0.00      C2   N
ATOM   2317  CA  ASP A 272     -31.921   9.170 -24.773  0.00  0.00      C2   C
ATOM   2318  C   ASP A 272     -31.799   8.796 -26.276  0.00  0.00      C2   C
ATOM   2319  O   ASP A 272     -32.780   8.751 -27.023  0.00  0.00      C2   O
ATOM   2320  CB  ASP A 272     -31.782  10.701 -24.674  0.00  0.00      C2   C
ATOM   2321  CG  ASP A 272     -30.457  11.340 -25.081  0.00  0.00      C2   C
ATOM   2322  OD1 ASP A 272     -29.346  10.734 -25.172  0.00  0.00      C2   O
ATOM   2323  OD2 ASP A 272     -30.408  12.597 -25.050  0.00  0.00      C2   O
ATOM   2324  H   ASP A 272     -30.302   9.079 -23.398  0.00  0.00      C2   H
ATOM   2325  HA  ASP A 272     -32.893   8.974 -24.321  0.00  0.00      C2   H
ATOM   2326  HB3 ASP A 272     -32.009  11.021 -23.658  0.00  0.00      C2   H
ATOM   2327  HB2 ASP A 272     -32.515  11.160 -25.337  0.00  0.00      C2   H
ATOM   2328  N   LEU A 273     -30.555   8.557 -26.787  0.00  0.00      C2   N
ATOM   2329  CA  LEU A 273     -30.227   8.168 -28.146  0.00  0.00      C2   C
ATOM   2330  C   LEU A 273     -30.601   6.676 -28.371  0.00  0.00      C2   C
ATOM   2331  O   LEU A 273     -31.364   6.426 -29.320  0.00  0.00      C2   O
ATOM   2332  CB  LEU A 273     -28.724   8.581 -28.377  0.00  0.00      C2   C
ATOM   2333  CG  LEU A 273     -27.953   8.157 -29.618  0.00  0.00      C2   C
ATOM   2334  CD1 LEU A 273     -28.690   8.010 -30.986  0.00  0.00      C2   C
ATOM   2335  CD2 LEU A 273     -26.663   8.947 -29.677  0.00  0.00      C2   C
ATOM   2336  H   LEU A 273     -29.808   8.855 -26.176  0.00  0.00      C2   H
ATOM   2337  HA  LEU A 273     -30.653   8.695 -29.000  0.00  0.00      C2   H
ATOM   2338  HB3 LEU A 273     -28.110   8.395 -27.496  0.00  0.00      C2   H
ATOM   2339  HB2 LEU A 273     -28.807   9.666 -28.328  0.00  0.00      C2   H
ATOM   2340  HG  LEU A 273     -27.731   7.174 -29.202  0.00  0.00      C2   H
ATOM   2341 HD11 LEU A 273     -28.843   8.940 -31.532  0.00  0.00      C2   H
ATOM   2342 HD12 LEU A 273     -28.166   7.280 -31.602  0.00  0.00      C2   H
ATOM   2343 HD13 LEU A 273     -29.638   7.501 -30.810  0.00  0.00      C2   H
ATOM   2344 HD21 LEU A 273     -26.802  10.016 -29.839  0.00  0.00      C2   H
ATOM   2345 HD22 LEU A 273     -26.109   8.809 -28.748  0.00  0.00      C2   H
ATOM   2346 HD23 LEU A 273     -25.959   8.727 -30.479  0.00  0.00      C2   H
ATOM   2347  N   PHE A 274     -30.265   5.816 -27.362  0.00  0.00      C2   N
ATOM   2348  CA  PHE A 274     -30.556   4.368 -27.266  0.00  0.00      C2   C
ATOM   2349  C   PHE A 274     -32.135   4.087 -27.264  0.00  0.00      C2   C
ATOM   2350  O   PHE A 274     -32.589   3.158 -27.905  0.00  0.00      C2   O
ATOM   2351  CB  PHE A 274     -29.880   3.695 -26.134  0.00  0.00      C2   C
ATOM   2352  CG  PHE A 274     -30.297   2.248 -25.758  0.00  0.00      C2   C
ATOM   2353  CD1 PHE A 274     -31.497   1.983 -25.013  0.00  0.00      C2   C
ATOM   2354  CD2 PHE A 274     -29.649   1.107 -26.279  0.00  0.00      C2   C
ATOM   2355  CE1 PHE A 274     -31.924   0.652 -24.718  0.00  0.00      C2   C
ATOM   2356  CE2 PHE A 274     -30.114  -0.159 -26.040  0.00  0.00      C2   C
ATOM   2357  CZ  PHE A 274     -31.201  -0.378 -25.240  0.00  0.00      C2   C
ATOM   2358  H   PHE A 274     -29.812   6.210 -26.550  0.00  0.00      C2   H
ATOM   2359  HA  PHE A 274     -30.192   3.895 -28.178  0.00  0.00      C2   H
ATOM   2360  HB3 PHE A 274     -29.821   4.362 -25.274  0.00  0.00      C2   H
ATOM   2361  HB2 PHE A 274     -28.810   3.528 -26.254  0.00  0.00      C2   H
ATOM   2362  HD1 PHE A 274     -32.105   2.824 -24.712  0.00  0.00      C2   H
ATOM   2363  HD2 PHE A 274     -28.731   1.248 -26.830  0.00  0.00      C2   H
ATOM   2364  HE1 PHE A 274     -32.759   0.438 -24.066  0.00  0.00      C2   H
ATOM   2365  HE2 PHE A 274     -29.640  -1.014 -26.499  0.00  0.00      C2   H
ATOM   2366  HZ  PHE A 274     -31.545  -1.359 -24.947  0.00  0.00      C2   H
ATOM   2367  N   GLU A 275     -32.996   4.923 -26.535  0.00  0.00      C2   N
ATOM   2368  CA  GLU A 275     -34.483   4.865 -26.499  0.00  0.00      C2   C
ATOM   2369  C   GLU A 275     -35.126   5.217 -27.781  0.00  0.00      C2   C
ATOM   2370  O   GLU A 275     -36.188   4.688 -28.099  0.00  0.00      C2   O
ATOM   2371  CB  GLU A 275     -34.894   5.907 -25.523  0.00  0.00      C2   C
ATOM   2372  CG  GLU A 275     -34.690   5.498 -24.072  0.00  0.00      C2   C
ATOM   2373  CD  GLU A 275     -34.862   6.543 -23.015  0.00  0.00      C2   C
ATOM   2374  OE1 GLU A 275     -35.260   7.692 -23.376  0.00  0.00      C2   O
ATOM   2375  OE2 GLU A 275     -34.698   6.264 -21.816  0.00  0.00      C2   O
ATOM   2376  H   GLU A 275     -32.561   5.572 -25.896  0.00  0.00      C2   H
ATOM   2377  HA  GLU A 275     -34.769   3.867 -26.164  0.00  0.00      C2   H
ATOM   2378  HB3 GLU A 275     -35.962   6.101 -25.619  0.00  0.00      C2   H
ATOM   2379  HB2 GLU A 275     -34.386   6.859 -25.675  0.00  0.00      C2   H
ATOM   2380  HG3 GLU A 275     -33.663   5.177 -23.901  0.00  0.00      C2   H
ATOM   2381  HG2 GLU A 275     -35.308   4.624 -23.871  0.00  0.00      C2   H
ATOM   2382  N   GLU A 276     -34.440   6.013 -28.588  0.00  0.00      C2   N
ATOM   2383  CA  GLU A 276     -34.792   6.124 -30.032  0.00  0.00      C2   C
ATOM   2384  C   GLU A 276     -34.225   4.997 -30.934  0.00  0.00      C2   C
ATOM   2385  O   GLU A 276     -34.883   4.567 -31.898  0.00  0.00      C2   O
ATOM   2386  CB  GLU A 276     -34.306   7.471 -30.675  0.00  0.00      C2   C
ATOM   2387  CG  GLU A 276     -34.946   8.741 -29.929  0.00  0.00      C2   C
ATOM   2388  CD  GLU A 276     -36.398   8.985 -30.102  0.00  0.00      C2   C
ATOM   2389  OE1 GLU A 276     -37.065   8.304 -30.903  0.00  0.00      C2   O
ATOM   2390  OE2 GLU A 276     -36.872   9.919 -29.457  0.00  0.00      C2   O
ATOM   2391  H   GLU A 276     -33.497   6.262 -28.324  0.00  0.00      C2   H
ATOM   2392  HA  GLU A 276     -35.876   6.117 -30.141  0.00  0.00      C2   H
ATOM   2393  HB3 GLU A 276     -34.473   7.622 -31.742  0.00  0.00      C2   H
ATOM   2394  HB2 GLU A 276     -33.226   7.541 -30.548  0.00  0.00      C2   H
ATOM   2395  HG3 GLU A 276     -34.385   9.580 -30.340  0.00  0.00      C2   H
ATOM   2396  HG2 GLU A 276     -34.695   8.655 -28.871  0.00  0.00      C2   H
ATOM   2397  N   LYS A 277     -32.950   4.563 -30.716  0.00  0.00      C2   N
ATOM   2398  CA  LYS A 277     -32.238   3.615 -31.614  0.00  0.00      C2   C
ATOM   2399  C   LYS A 277     -32.939   2.199 -31.633  0.00  0.00      C2   C
ATOM   2400  O   LYS A 277     -33.136   1.703 -32.725  0.00  0.00      C2   O
ATOM   2401  CB  LYS A 277     -30.768   3.645 -31.288  0.00  0.00      C2   C
ATOM   2402  CG  LYS A 277     -30.012   2.624 -32.176  0.00  0.00      C2   C
ATOM   2403  CD  LYS A 277     -28.522   2.653 -32.027  0.00  0.00      C2   C
ATOM   2404  CE  LYS A 277     -27.808   1.389 -32.538  0.00  0.00      C2   C
ATOM   2405  NZ  LYS A 277     -28.201   0.901 -33.848  0.00  0.00      C2   N
ATOM   2406  H   LYS A 277     -32.390   5.139 -30.104  0.00  0.00      C2   H
ATOM   2407  HA  LYS A 277     -32.261   4.166 -32.554  0.00  0.00      C2   H
ATOM   2408  HB3 LYS A 277     -30.467   3.407 -30.268  0.00  0.00      C2   H
ATOM   2409  HB2 LYS A 277     -30.438   4.648 -31.556  0.00  0.00      C2   H
ATOM   2410  HG3 LYS A 277     -30.290   2.726 -33.225  0.00  0.00      C2   H
ATOM   2411  HG2 LYS A 277     -30.325   1.634 -31.842  0.00  0.00      C2   H
ATOM   2412  HD3 LYS A 277     -28.313   2.764 -30.963  0.00  0.00      C2   H
ATOM   2413  HD2 LYS A 277     -28.117   3.483 -32.605  0.00  0.00      C2   H
ATOM   2414  HE3 LYS A 277     -27.784   0.735 -31.667  0.00  0.00      C2   H
ATOM   2415  HE2 LYS A 277     -26.748   1.616 -32.657  0.00  0.00      C2   H
ATOM   2416  HZ1 LYS A 277     -28.199   1.690 -34.479  0.00  0.00      C2   H
ATOM   2417  HZ2 LYS A 277     -27.597   0.171 -34.197  0.00  0.00      C2   H
ATOM   2418  HZ3 LYS A 277     -29.157   0.582 -33.787  0.00  0.00      C2   H
ATOM   2419  N   ILE A 278     -33.367   1.701 -30.477  0.00  0.00      C2   N
ATOM   2420  CA  ILE A 278     -34.067   0.450 -30.164  0.00  0.00      C2   C
ATOM   2421  C   ILE A 278     -35.311   0.145 -31.115  0.00  0.00      C2   C
ATOM   2422  O   ILE A 278     -35.440  -0.981 -31.543  0.00  0.00      C2   O
ATOM   2423  CB  ILE A 278     -34.347   0.262 -28.649  0.00  0.00      C2   C
ATOM   2424  CG1 ILE A 278     -34.829  -1.113 -28.150  0.00  0.00      C2   C
ATOM   2425  CG2 ILE A 278     -35.320   1.403 -28.191  0.00  0.00      C2   C
ATOM   2426  CD1 ILE A 278     -33.810  -2.194 -28.212  0.00  0.00      C2   C
ATOM   2427  H   ILE A 278     -33.298   2.252 -29.633  0.00  0.00      C2   H
ATOM   2428  HA  ILE A 278     -33.331  -0.331 -30.357  0.00  0.00      C2   H
ATOM   2429  HB  ILE A 278     -33.391   0.383 -28.140  0.00  0.00      C2   H
ATOM   2430 HG13 ILE A 278     -35.657  -1.424 -28.787  0.00  0.00      C2   H
ATOM   2431 HG12 ILE A 278     -35.297  -1.018 -27.170  0.00  0.00      C2   H
ATOM   2432 HG21 ILE A 278     -34.944   2.380 -28.498  0.00  0.00      C2   H
ATOM   2433 HG22 ILE A 278     -36.334   1.329 -28.582  0.00  0.00      C2   H
ATOM   2434 HG23 ILE A 278     -35.281   1.521 -27.108  0.00  0.00      C2   H
ATOM   2435 HD11 ILE A 278     -33.444  -2.294 -29.234  0.00  0.00      C2   H
ATOM   2436 HD12 ILE A 278     -32.951  -1.945 -27.588  0.00  0.00      C2   H
ATOM   2437 HD13 ILE A 278     -34.281  -3.135 -27.928  0.00  0.00      C2   H
ATOM   2438  N   LYS A 279     -36.048   1.165 -31.497  0.00  0.00      C2   N
ATOM   2439  CA  LYS A 279     -37.132   1.212 -32.516  0.00  0.00      C2   C
ATOM   2440  C   LYS A 279     -36.623   0.805 -33.901  0.00  0.00      C2   C
ATOM   2441  O   LYS A 279     -37.393   0.067 -34.506  0.00  0.00      C2   O
ATOM   2442  CB  LYS A 279     -37.621   2.735 -32.493  0.00  0.00      C2   C
ATOM   2443  CG  LYS A 279     -37.948   3.359 -31.095  0.00  0.00      C2   C
ATOM   2444  CD  LYS A 279     -38.190   4.865 -31.341  0.00  0.00      C2   C
ATOM   2445  CE  LYS A 279     -38.905   5.578 -30.140  0.00  0.00      C2   C
ATOM   2446  NZ  LYS A 279     -39.126   6.955 -30.504  0.00  0.00      C2   N
ATOM   2447  H   LYS A 279     -35.658   2.048 -31.198  0.00  0.00      C2   H
ATOM   2448  HA  LYS A 279     -37.984   0.589 -32.245  0.00  0.00      C2   H
ATOM   2449  HB3 LYS A 279     -38.473   2.883 -33.156  0.00  0.00      C2   H
ATOM   2450  HB2 LYS A 279     -36.773   3.233 -32.962  0.00  0.00      C2   H
ATOM   2451  HG3 LYS A 279     -37.076   3.399 -30.442  0.00  0.00      C2   H
ATOM   2452  HG2 LYS A 279     -38.784   2.895 -30.572  0.00  0.00      C2   H
ATOM   2453  HD3 LYS A 279     -38.787   4.941 -32.250  0.00  0.00      C2   H
ATOM   2454  HD2 LYS A 279     -37.237   5.335 -31.582  0.00  0.00      C2   H
ATOM   2455  HE3 LYS A 279     -38.512   5.495 -29.127  0.00  0.00      C2   H
ATOM   2456  HE2 LYS A 279     -39.941   5.269 -29.998  0.00  0.00      C2   H
ATOM   2457  HZ1 LYS A 279     -38.239   7.388 -30.721  0.00  0.00      C2   H
ATOM   2458  HZ2 LYS A 279     -39.730   7.111 -31.298  0.00  0.00      C2   H
ATOM   2459  HZ3 LYS A 279     -39.353   7.444 -29.650  0.00  0.00      C2   H
ATOM   2460  N   LYS A 280     -35.439   1.256 -34.305  0.00  0.00      C2   N
ATOM   2461  CA  LYS A 280     -34.965   0.906 -35.663  0.00  0.00      C2   C
ATOM   2462  C   LYS A 280     -34.017  -0.327 -35.742  0.00  0.00      C2   C
ATOM   2463  O   LYS A 280     -33.804  -0.895 -36.786  0.00  0.00      C2   O
ATOM   2464  CB  LYS A 280     -34.300   2.128 -36.329  0.00  0.00      C2   C
ATOM   2465  CG  LYS A 280     -33.264   2.870 -35.542  0.00  0.00      C2   C
ATOM   2466  CD  LYS A 280     -32.238   3.571 -36.338  0.00  0.00      C2   C
ATOM   2467  CE  LYS A 280     -32.781   4.873 -37.003  0.00  0.00      C2   C
ATOM   2468  NZ  LYS A 280     -33.446   5.808 -36.105  0.00  0.00      C2   N
ATOM   2469  H   LYS A 280     -34.774   1.575 -33.615  0.00  0.00      C2   H
ATOM   2470  HA  LYS A 280     -35.846   0.742 -36.284  0.00  0.00      C2   H
ATOM   2471  HB3 LYS A 280     -35.060   2.827 -36.678  0.00  0.00      C2   H
ATOM   2472  HB2 LYS A 280     -33.835   1.842 -37.272  0.00  0.00      C2   H
ATOM   2473  HG3 LYS A 280     -32.652   2.168 -34.976  0.00  0.00      C2   H
ATOM   2474  HG2 LYS A 280     -33.750   3.509 -34.805  0.00  0.00      C2   H
ATOM   2475  HD3 LYS A 280     -31.787   2.985 -37.139  0.00  0.00      C2   H
ATOM   2476  HD2 LYS A 280     -31.440   3.956 -35.703  0.00  0.00      C2   H
ATOM   2477  HE3 LYS A 280     -33.484   4.665 -37.810  0.00  0.00      C2   H
ATOM   2478  HE2 LYS A 280     -31.908   5.299 -37.498  0.00  0.00      C2   H
ATOM   2479  HZ1 LYS A 280     -34.362   5.449 -35.877  0.00  0.00      C2   H
ATOM   2480  HZ2 LYS A 280     -32.931   5.930 -35.245  0.00  0.00      C2   H
ATOM   2481  HZ3 LYS A 280     -33.680   6.718 -36.476  0.00  0.00      C2   H
ATOM   2482  N   SER A 281     -33.423  -0.724 -34.574  0.00  0.00      C2   N
ATOM   2483  CA  SER A 281     -32.486  -1.812 -34.528  0.00  0.00      C2   C
ATOM   2484  C   SER A 281     -32.707  -2.610 -33.189  0.00  0.00      C2   C
ATOM   2485  O   SER A 281     -32.009  -2.344 -32.196  0.00  0.00      C2   O
ATOM   2486  CB  SER A 281     -31.037  -1.150 -34.711  0.00  0.00      C2   C
ATOM   2487  OG  SER A 281     -30.823  -0.129 -33.803  0.00  0.00      C2   O
ATOM   2488  H   SER A 281     -33.606  -0.207 -33.726  0.00  0.00      C2   H
ATOM   2489  HA  SER A 281     -32.619  -2.514 -35.351  0.00  0.00      C2   H
ATOM   2490  HB3 SER A 281     -30.893  -0.775 -35.724  0.00  0.00      C2   H
ATOM   2491  HB2 SER A 281     -30.251  -1.862 -34.459  0.00  0.00      C2   H
ATOM   2492  HG  SER A 281     -31.611   0.412 -33.712  0.00  0.00      C2   H
ATOM   2493  N   PRO A 282     -33.715  -3.552 -33.159  0.00  0.00      C2   N
ATOM   2494  CA  PRO A 282     -34.050  -4.327 -31.976  0.00  0.00      C2   C
ATOM   2495  C   PRO A 282     -32.932  -5.183 -31.410  0.00  0.00      C2   C
ATOM   2496  O   PRO A 282     -32.211  -5.902 -32.125  0.00  0.00      C2   O
ATOM   2497  CB  PRO A 282     -35.262  -5.220 -32.401  0.00  0.00      C2   C
ATOM   2498  CG  PRO A 282     -35.882  -4.337 -33.578  0.00  0.00      C2   C
ATOM   2499  CD  PRO A 282     -34.596  -3.783 -34.242  0.00  0.00      C2   C
ATOM   2500  HA  PRO A 282     -34.343  -3.562 -31.256  0.00  0.00      C2   H
ATOM   2501  HB3 PRO A 282     -35.928  -5.467 -31.575  0.00  0.00      C2   H
ATOM   2502  HB2 PRO A 282     -34.975  -6.196 -32.793  0.00  0.00      C2   H
ATOM   2503  HG3 PRO A 282     -36.452  -3.552 -33.082  0.00  0.00      C2   H
ATOM   2504  HG2 PRO A 282     -36.489  -4.827 -34.339  0.00  0.00      C2   H
ATOM   2505  HD2 PRO A 282     -34.039  -4.530 -34.808  0.00  0.00      C2   H
ATOM   2506  HD3 PRO A 282     -34.797  -2.957 -34.924  0.00  0.00      C2   H
ATOM   2507  N   LEU A 283     -32.927  -5.156 -30.095  0.00  0.00      C2   N
ATOM   2508  CA  LEU A 283     -31.968  -5.944 -29.313  0.00  0.00      C2   C
ATOM   2509  C   LEU A 283     -32.221  -7.477 -29.346  0.00  0.00      C2   C
ATOM   2510  O   LEU A 283     -31.231  -8.198 -29.354  0.00  0.00      C2   O
ATOM   2511  CB  LEU A 283     -31.970  -5.470 -27.854  0.00  0.00      C2   C
ATOM   2512  CG  LEU A 283     -30.640  -5.675 -27.117  0.00  0.00      C2   C
ATOM   2513  CD1 LEU A 283     -29.456  -4.828 -27.698  0.00  0.00      C2   C
ATOM   2514  CD2 LEU A 283     -30.735  -5.304 -25.597  0.00  0.00      C2   C
ATOM   2515  H   LEU A 283     -33.603  -4.543 -29.663  0.00  0.00      C2   H
ATOM   2516  HA  LEU A 283     -31.023  -5.780 -29.830  0.00  0.00      C2   H
ATOM   2517  HB3 LEU A 283     -32.775  -5.998 -27.343  0.00  0.00      C2   H
ATOM   2518  HB2 LEU A 283     -32.267  -4.429 -27.721  0.00  0.00      C2   H
ATOM   2519  HG  LEU A 283     -30.371  -6.730 -27.078  0.00  0.00      C2   H
ATOM   2520 HD11 LEU A 283     -28.855  -4.378 -26.908  0.00  0.00      C2   H
ATOM   2521 HD12 LEU A 283     -28.676  -5.427 -28.169  0.00  0.00      C2   H
ATOM   2522 HD13 LEU A 283     -29.854  -4.010 -28.299  0.00  0.00      C2   H
ATOM   2523 HD21 LEU A 283     -31.479  -5.892 -25.058  0.00  0.00      C2   H
ATOM   2524 HD22 LEU A 283     -29.815  -5.566 -25.076  0.00  0.00      C2   H
ATOM   2525 HD23 LEU A 283     -30.896  -4.226 -25.614  0.00  0.00      C2   H
ATOM   2526  N   THR A 284     -33.462  -7.982 -29.666  0.00  0.00      C2   N
ATOM   2527  CA  THR A 284     -33.766  -9.391 -29.915  0.00  0.00      C2   C
ATOM   2528  C   THR A 284     -33.251  -9.862 -31.312  0.00  0.00      C2   C
ATOM   2529  O   THR A 284     -33.004 -11.033 -31.428  0.00  0.00      C2   O
ATOM   2530  CB  THR A 284     -35.345  -9.534 -30.029  0.00  0.00      C2   C
ATOM   2531  OG1 THR A 284     -35.902  -8.510 -30.800  0.00  0.00      C2   O
ATOM   2532  CG2 THR A 284     -35.975  -9.582 -28.602  0.00  0.00      C2   C
ATOM   2533  H   THR A 284     -34.190  -7.301 -29.825  0.00  0.00      C2   H
ATOM   2534  HA  THR A 284     -33.412 -10.046 -29.119  0.00  0.00      C2   H
ATOM   2535  HB  THR A 284     -35.548 -10.410 -30.645  0.00  0.00      C2   H
ATOM   2536  HG1 THR A 284     -35.892  -8.798 -31.716  0.00  0.00      C2   H
ATOM   2537 HG21 THR A 284     -35.970  -8.606 -28.116  0.00  0.00      C2   H
ATOM   2538 HG22 THR A 284     -37.048  -9.746 -28.702  0.00  0.00      C2   H
ATOM   2539 HG23 THR A 284     -35.486 -10.368 -28.027  0.00  0.00      C2   H
ATOM   2540  N   ILE A 285     -33.242  -8.884 -32.206  0.00  0.00      C2   N
ATOM   2541  CA  ILE A 285     -32.493  -9.078 -33.458  0.00  0.00      C2   C
ATOM   2542  C   ILE A 285     -30.952  -8.941 -33.361  0.00  0.00      C2   C
ATOM   2543  O   ILE A 285     -30.283  -9.724 -33.991  0.00  0.00      C2   O
ATOM   2544  CB  ILE A 285     -32.970  -8.060 -34.535  0.00  0.00      C2   C
ATOM   2545  CG1 ILE A 285     -34.453  -8.311 -34.753  0.00  0.00      C2   C
ATOM   2546  CG2 ILE A 285     -32.292  -8.156 -35.907  0.00  0.00      C2   C
ATOM   2547  CD1 ILE A 285     -35.196  -7.310 -35.660  0.00  0.00      C2   C
ATOM   2548  H   ILE A 285     -33.346  -7.893 -32.042  0.00  0.00      C2   H
ATOM   2549  HA  ILE A 285     -32.607 -10.126 -33.735  0.00  0.00      C2   H
ATOM   2550  HB  ILE A 285     -32.687  -7.096 -34.112  0.00  0.00      C2   H
ATOM   2551 HG13 ILE A 285     -34.970  -8.316 -33.793  0.00  0.00      C2   H
ATOM   2552 HG12 ILE A 285     -34.676  -9.351 -34.992  0.00  0.00      C2   H
ATOM   2553 HG21 ILE A 285     -31.309  -7.686 -35.873  0.00  0.00      C2   H
ATOM   2554 HG22 ILE A 285     -32.047  -9.180 -36.189  0.00  0.00      C2   H
ATOM   2555 HG23 ILE A 285     -32.723  -7.546 -36.700  0.00  0.00      C2   H
ATOM   2556 HD11 ILE A 285     -36.105  -6.967 -35.166  0.00  0.00      C2   H
ATOM   2557 HD12 ILE A 285     -34.685  -6.354 -35.771  0.00  0.00      C2   H
ATOM   2558 HD13 ILE A 285     -35.435  -7.590 -36.686  0.00  0.00      C2   H
ATOM   2559  N   CYS A 286     -30.462  -7.981 -32.540  0.00  0.00      C2   N
ATOM   2560  CA  CYS A 286     -29.081  -7.617 -32.487  0.00  0.00      C2   C
ATOM   2561  C   CYS A 286     -28.231  -8.640 -31.634  0.00  0.00      C2   C
ATOM   2562  O   CYS A 286     -27.157  -9.014 -32.117  0.00  0.00      C2   O
ATOM   2563  CB  CYS A 286     -28.850  -6.231 -31.903  0.00  0.00      C2   C
ATOM   2564  SG  CYS A 286     -29.175  -4.980 -33.142  0.00  0.00      C2   S
ATOM   2565  H   CYS A 286     -31.040  -7.308 -32.055  0.00  0.00      C2   H
ATOM   2566  HA  CYS A 286     -28.647  -7.485 -33.479  0.00  0.00      C2   H
ATOM   2567  HB3 CYS A 286     -27.864  -6.052 -31.473  0.00  0.00      C2   H
ATOM   2568  HB2 CYS A 286     -29.511  -5.876 -31.112  0.00  0.00      C2   H
ATOM   2569  HG  CYS A 286     -30.457  -5.246 -33.405  0.00  0.00      C2   H
ATOM   2570  N   TYR A 287     -28.763  -9.031 -30.456  0.00  0.00      C2   N
ATOM   2571  CA  TYR A 287     -28.184 -10.146 -29.687  0.00  0.00      C2   C
ATOM   2572  C   TYR A 287     -29.303 -11.311 -29.694  0.00  0.00      C2   C
ATOM   2573  O   TYR A 287     -30.213 -11.155 -28.937  0.00  0.00      C2   O
ATOM   2574  CB  TYR A 287     -27.963  -9.654 -28.261  0.00  0.00      C2   C
ATOM   2575  CG  TYR A 287     -27.007  -8.498 -28.122  0.00  0.00      C2   C
ATOM   2576  CD1 TYR A 287     -27.330  -7.512 -27.120  0.00  0.00      C2   C
ATOM   2577  CD2 TYR A 287     -25.903  -8.268 -28.884  0.00  0.00      C2   C
ATOM   2578  CE1 TYR A 287     -26.500  -6.426 -26.761  0.00  0.00      C2   C
ATOM   2579  CE2 TYR A 287     -25.138  -7.104 -28.701  0.00  0.00      C2   C
ATOM   2580  CZ  TYR A 287     -25.357  -6.294 -27.572  0.00  0.00      C2   C
ATOM   2581  OH  TYR A 287     -24.533  -5.255 -27.319  0.00  0.00      C2   O
ATOM   2582  H   TYR A 287     -29.688  -8.699 -30.221  0.00  0.00      C2   H
ATOM   2583  HA  TYR A 287     -27.307 -10.637 -30.109  0.00  0.00      C2   H
ATOM   2584  HB3 TYR A 287     -27.570 -10.392 -27.562  0.00  0.00      C2   H
ATOM   2585  HB2 TYR A 287     -28.917  -9.304 -27.865  0.00  0.00      C2   H
ATOM   2586  HD1 TYR A 287     -28.163  -7.705 -26.460  0.00  0.00      C2   H
ATOM   2587  HD2 TYR A 287     -25.709  -8.977 -29.676  0.00  0.00      C2   H
ATOM   2588  HE1 TYR A 287     -26.813  -5.858 -25.897  0.00  0.00      C2   H
ATOM   2589  HE2 TYR A 287     -24.300  -6.924 -29.357  0.00  0.00      C2   H
ATOM   2590  HH  TYR A 287     -23.659  -5.338 -27.708  0.00  0.00      C2   H
ATOM   2591  N   PRO A 288     -29.265 -12.269 -30.666  0.00  0.00      C2   N
ATOM   2592  CA  PRO A 288     -30.341 -13.195 -30.905  0.00  0.00      C2   C
ATOM   2593  C   PRO A 288     -30.773 -14.035 -29.648  0.00  0.00      C2   C
ATOM   2594  O   PRO A 288     -31.962 -14.295 -29.465  0.00  0.00      C2   O
ATOM   2595  CB  PRO A 288     -29.821 -14.095 -31.961  0.00  0.00      C2   C
ATOM   2596  CG  PRO A 288     -28.289 -14.061 -31.891  0.00  0.00      C2   C
ATOM   2597  CD  PRO A 288     -28.052 -12.589 -31.417  0.00  0.00      C2   C
ATOM   2598  HA  PRO A 288     -31.265 -12.673 -31.154  0.00  0.00      C2   H
ATOM   2599  HB3 PRO A 288     -30.092 -13.702 -32.941  0.00  0.00      C2   H
ATOM   2600  HB2 PRO A 288     -30.208 -15.105 -31.830  0.00  0.00      C2   H
ATOM   2601  HG3 PRO A 288     -27.891 -14.277 -32.883  0.00  0.00      C2   H
ATOM   2602  HG2 PRO A 288     -27.966 -14.767 -31.127  0.00  0.00      C2   H
ATOM   2603  HD2 PRO A 288     -27.070 -12.412 -30.979  0.00  0.00      C2   H
ATOM   2604  HD3 PRO A 288     -28.242 -11.816 -32.162  0.00  0.00      C2   H
ATOM   2605  N   GLU A 289     -29.838 -14.425 -28.793  0.00  0.00      C2   N
ATOM   2606  CA  GLU A 289     -30.131 -15.168 -27.590  0.00  0.00      C2   C
ATOM   2607  C   GLU A 289     -30.758 -14.298 -26.506  0.00  0.00      C2   C
ATOM   2608  O   GLU A 289     -31.072 -14.863 -25.412  0.00  0.00      C2   O
ATOM   2609  CB  GLU A 289     -28.864 -15.871 -27.197  0.00  0.00      C2   C
ATOM   2610  CG  GLU A 289     -28.388 -16.918 -28.141  0.00  0.00      C2   C
ATOM   2611  CD  GLU A 289     -29.164 -18.207 -28.108  0.00  0.00      C2   C
ATOM   2612  OE1 GLU A 289     -29.116 -18.956 -29.110  0.00  0.00      C2   O
ATOM   2613  OE2 GLU A 289     -29.906 -18.467 -27.123  0.00  0.00      C2   O
ATOM   2614  H   GLU A 289     -28.888 -14.112 -28.930  0.00  0.00      C2   H
ATOM   2615  HA  GLU A 289     -30.914 -15.894 -27.810  0.00  0.00      C2   H
ATOM   2616  HB3 GLU A 289     -28.915 -16.385 -26.237  0.00  0.00      C2   H
ATOM   2617  HB2 GLU A 289     -28.082 -15.131 -27.030  0.00  0.00      C2   H
ATOM   2618  HG3 GLU A 289     -27.388 -17.248 -27.859  0.00  0.00      C2   H
ATOM   2619  HG2 GLU A 289     -28.486 -16.573 -29.170  0.00  0.00      C2   H
ATOM   2620  N   TYR A 290     -30.957 -13.001 -26.718  0.00  0.00      C2   N
ATOM   2621  CA  TYR A 290     -31.898 -12.169 -25.907  0.00  0.00      C2   C
ATOM   2622  C   TYR A 290     -33.334 -12.669 -26.235  0.00  0.00      C2   C
ATOM   2623  O   TYR A 290     -33.770 -12.526 -27.377  0.00  0.00      C2   O
ATOM   2624  CB  TYR A 290     -31.764 -10.594 -26.195  0.00  0.00      C2   C
ATOM   2625  CG  TYR A 290     -32.640  -9.733 -25.314  0.00  0.00      C2   C
ATOM   2626  CD1 TYR A 290     -33.365  -8.715 -25.959  0.00  0.00      C2   C
ATOM   2627  CD2 TYR A 290     -32.720  -9.883 -23.909  0.00  0.00      C2   C
ATOM   2628  CE1 TYR A 290     -34.251  -7.928 -25.210  0.00  0.00      C2   C
ATOM   2629  CE2 TYR A 290     -33.532  -8.974 -23.146  0.00  0.00      C2   C
ATOM   2630  CZ  TYR A 290     -34.231  -7.992 -23.806  0.00  0.00      C2   C
ATOM   2631  OH  TYR A 290     -35.066  -7.167 -23.060  0.00  0.00      C2   O
ATOM   2632  H   TYR A 290     -30.665 -12.644 -27.617  0.00  0.00      C2   H
ATOM   2633  HA  TYR A 290     -31.610 -12.303 -24.864  0.00  0.00      C2   H
ATOM   2634  HB3 TYR A 290     -31.952 -10.411 -27.253  0.00  0.00      C2   H
ATOM   2635  HB2 TYR A 290     -30.856 -10.108 -25.839  0.00  0.00      C2   H
ATOM   2636  HD1 TYR A 290     -33.300  -8.693 -27.037  0.00  0.00      C2   H
ATOM   2637  HD2 TYR A 290     -32.108 -10.636 -23.435  0.00  0.00      C2   H
ATOM   2638  HE1 TYR A 290     -34.937  -7.241 -25.683  0.00  0.00      C2   H
ATOM   2639  HE2 TYR A 290     -33.485  -9.148 -22.081  0.00  0.00      C2   H
ATOM   2640  HH  TYR A 290     -35.497  -6.441 -23.517  0.00  0.00      C2   H
ATOM   2641  N   ALA A 291     -33.988 -13.319 -25.273  0.00  0.00      C2   N
ATOM   2642  CA  ALA A 291     -35.357 -13.785 -25.502  0.00  0.00      C2   C
ATOM   2643  C   ALA A 291     -36.314 -12.943 -24.604  0.00  0.00      C2   C
ATOM   2644  O   ALA A 291     -37.405 -13.435 -24.210  0.00  0.00      C2   O
ATOM   2645  CB  ALA A 291     -35.399 -15.231 -25.108  0.00  0.00      C2   C
ATOM   2646  H   ALA A 291     -33.671 -13.579 -24.350  0.00  0.00      C2   H
ATOM   2647  HA  ALA A 291     -35.680 -13.835 -26.542  0.00  0.00      C2   H
ATOM   2648  HB1 ALA A 291     -36.438 -15.559 -25.078  0.00  0.00      C2   H
ATOM   2649  HB2 ALA A 291     -34.850 -15.855 -25.814  0.00  0.00      C2   H
ATOM   2650  HB3 ALA A 291     -34.964 -15.314 -24.113  0.00  0.00      C2   H
ATOM   2651  N   GLY A 292     -35.909 -11.685 -24.183  0.00  0.00      C2   N
ATOM   2652  CA  GLY A 292     -36.742 -10.658 -23.545  0.00  0.00      C2   C
ATOM   2653  C   GLY A 292     -37.459  -9.718 -24.547  0.00  0.00      C2   C
ATOM   2654  O   GLY A 292     -37.640 -10.107 -25.711  0.00  0.00      C2   O
ATOM   2655  H   GLY A 292     -35.017 -11.349 -24.516  0.00  0.00      C2   H
ATOM   2656  HA3 GLY A 292     -36.090 -10.038 -22.930  0.00  0.00      C2   H
ATOM   2657  HA2 GLY A 292     -37.390 -11.128 -22.805  0.00  0.00      C2   H
ATOM   2658  N   SER A 293     -37.869  -8.510 -24.054  0.00  0.00      C2   N
ATOM   2659  CA  SER A 293     -38.660  -7.517 -24.857  0.00  0.00      C2   C
ATOM   2660  C   SER A 293     -37.789  -6.297 -25.222  0.00  0.00      C2   C
ATOM   2661  O   SER A 293     -36.802  -5.992 -24.503  0.00  0.00      C2   O
ATOM   2662  CB  SER A 293     -39.941  -7.086 -24.029  0.00  0.00      C2   C
ATOM   2663  OG  SER A 293     -39.656  -6.199 -22.948  0.00  0.00      C2   O
ATOM   2664  H   SER A 293     -37.641  -8.178 -23.128  0.00  0.00      C2   H
ATOM   2665  HA  SER A 293     -39.010  -7.969 -25.786  0.00  0.00      C2   H
ATOM   2666  HB3 SER A 293     -40.539  -7.894 -23.609  0.00  0.00      C2   H
ATOM   2667  HB2 SER A 293     -40.595  -6.499 -24.674  0.00  0.00      C2   H
ATOM   2668  HG  SER A 293     -39.291  -6.815 -22.308  0.00  0.00      C2   H
ATOM   2669  N   ASN A 294     -38.181  -5.542 -26.253  0.00  0.00      C2   N
ATOM   2670  CA  ASN A 294     -37.372  -4.374 -26.739  0.00  0.00      C2   C
ATOM   2671  C   ASN A 294     -37.955  -3.113 -26.200  0.00  0.00      C2   C
ATOM   2672  O   ASN A 294     -37.982  -2.058 -26.823  0.00  0.00      C2   O
ATOM   2673  CB  ASN A 294     -37.376  -4.323 -28.290  0.00  0.00      C2   C
ATOM   2674  CG  ASN A 294     -36.622  -5.531 -28.933  0.00  0.00      C2   C
ATOM   2675  OD1 ASN A 294     -35.360  -5.578 -28.931  0.00  0.00      C2   O
ATOM   2676  ND2 ASN A 294     -37.316  -6.473 -29.586  0.00  0.00      C2   N
ATOM   2677  H   ASN A 294     -39.108  -5.704 -26.620  0.00  0.00      C2   H
ATOM   2678  HA  ASN A 294     -36.364  -4.458 -26.334  0.00  0.00      C2   H
ATOM   2679  HB3 ASN A 294     -36.944  -3.400 -28.678  0.00  0.00      C2   H
ATOM   2680  HB2 ASN A 294     -38.382  -4.248 -28.703  0.00  0.00      C2   H
ATOM   2681 HD22 ASN A 294     -36.847  -7.177 -30.138  0.00  0.00      C2   H
ATOM   2682 HD21 ASN A 294     -38.319  -6.541 -29.488  0.00  0.00      C2   H
ATOM   2683  N   THR A 295     -38.391  -3.264 -24.940  0.00  0.00      C2   N
ATOM   2684  CA  THR A 295     -38.901  -2.225 -23.988  0.00  0.00      C2   C
ATOM   2685  C   THR A 295     -37.672  -1.582 -23.322  0.00  0.00      C2   C
ATOM   2686  O   THR A 295     -36.778  -2.296 -22.838  0.00  0.00      C2   O
ATOM   2687  CB  THR A 295     -39.704  -2.867 -22.821  0.00  0.00      C2   C
ATOM   2688  OG1 THR A 295     -40.781  -3.648 -23.201  0.00  0.00      C2   O
ATOM   2689  CG2 THR A 295     -40.224  -1.927 -21.708  0.00  0.00      C2   C
ATOM   2690  H   THR A 295     -38.324  -4.202 -24.570  0.00  0.00      C2   H
ATOM   2691  HA  THR A 295     -39.456  -1.446 -24.511  0.00  0.00      C2   H
ATOM   2692  HB  THR A 295     -38.985  -3.546 -22.362  0.00  0.00      C2   H
ATOM   2693  HG1 THR A 295     -40.459  -4.552 -23.180  0.00  0.00      C2   H
ATOM   2694 HG21 THR A 295     -40.707  -1.022 -22.075  0.00  0.00      C2   H
ATOM   2695 HG22 THR A 295     -41.014  -2.504 -21.227  0.00  0.00      C2   H
ATOM   2696 HG23 THR A 295     -39.406  -1.661 -21.039  0.00  0.00      C2   H
ATOM   2697  N   TYR A 296     -37.621  -0.265 -23.366  0.00  0.00      C2   N
ATOM   2698  CA  TYR A 296     -36.419   0.660 -23.212  0.00  0.00      C2   C
ATOM   2699  C   TYR A 296     -35.600   0.606 -21.945  0.00  0.00      C2   C
ATOM   2700  O   TYR A 296     -34.416   0.709 -22.035  0.00  0.00      C2   O
ATOM   2701  CB  TYR A 296     -36.770   2.154 -23.518  0.00  0.00      C2   C
ATOM   2702  CG  TYR A 296     -37.543   2.409 -24.785  0.00  0.00      C2   C
ATOM   2703  CD1 TYR A 296     -37.655   1.475 -25.808  0.00  0.00      C2   C
ATOM   2704  CD2 TYR A 296     -38.170   3.650 -24.926  0.00  0.00      C2   C
ATOM   2705  CE1 TYR A 296     -38.570   1.700 -26.891  0.00  0.00      C2   C
ATOM   2706  CE2 TYR A 296     -38.998   3.902 -26.007  0.00  0.00      C2   C
ATOM   2707  CZ  TYR A 296     -39.216   2.925 -27.031  0.00  0.00      C2   C
ATOM   2708  OH  TYR A 296     -40.074   3.100 -28.052  0.00  0.00      C2   O
ATOM   2709  H   TYR A 296     -38.488   0.228 -23.525  0.00  0.00      C2   H
ATOM   2710  HA  TYR A 296     -35.817   0.280 -24.037  0.00  0.00      C2   H
ATOM   2711  HB3 TYR A 296     -35.824   2.660 -23.709  0.00  0.00      C2   H
ATOM   2712  HB2 TYR A 296     -37.330   2.728 -22.780  0.00  0.00      C2   H
ATOM   2713  HD1 TYR A 296     -37.144   0.529 -25.918  0.00  0.00      C2   H
ATOM   2714  HD2 TYR A 296     -37.986   4.357 -24.131  0.00  0.00      C2   H
ATOM   2715  HE1 TYR A 296     -38.704   0.839 -27.529  0.00  0.00      C2   H
ATOM   2716  HE2 TYR A 296     -39.502   4.854 -26.088  0.00  0.00      C2   H
ATOM   2717  HH  TYR A 296     -40.267   2.311 -28.563  0.00  0.00      C2   H
ATOM   2718  N   GLU A 297     -36.234   0.278 -20.869  0.00  0.00      C2   N
ATOM   2719  CA  GLU A 297     -35.469   0.162 -19.602  0.00  0.00      C2   C
ATOM   2720  C   GLU A 297     -34.950  -1.260 -19.416  0.00  0.00      C2   C
ATOM   2721  O   GLU A 297     -33.787  -1.407 -19.090  0.00  0.00      C2   O
ATOM   2722  CB  GLU A 297     -36.462   0.464 -18.424  0.00  0.00      C2   C
ATOM   2723  CG  GLU A 297     -37.210   1.870 -18.374  0.00  0.00      C2   C
ATOM   2724  CD  GLU A 297     -36.280   3.051 -18.718  0.00  0.00      C2   C
ATOM   2725  OE1 GLU A 297     -36.668   3.866 -19.585  0.00  0.00      C2   O
ATOM   2726  OE2 GLU A 297     -35.104   3.055 -18.220  0.00  0.00      C2   O
ATOM   2727  H   GLU A 297     -37.231   0.394 -20.757  0.00  0.00      C2   H
ATOM   2728  HA  GLU A 297     -34.626   0.828 -19.417  0.00  0.00      C2   H
ATOM   2729  HB3 GLU A 297     -35.958   0.249 -17.482  0.00  0.00      C2   H
ATOM   2730  HB2 GLU A 297     -37.198  -0.335 -18.332  0.00  0.00      C2   H
ATOM   2731  HG3 GLU A 297     -37.693   2.052 -17.414  0.00  0.00      C2   H
ATOM   2732  HG2 GLU A 297     -38.066   1.805 -19.045  0.00  0.00      C2   H
ATOM   2733  N   GLU A 298     -35.775  -2.308 -19.720  0.00  0.00      C2   N
ATOM   2734  CA  GLU A 298     -35.337  -3.721 -19.648  0.00  0.00      C2   C
ATOM   2735  C   GLU A 298     -34.251  -4.110 -20.640  0.00  0.00      C2   C
ATOM   2736  O   GLU A 298     -33.514  -5.056 -20.460  0.00  0.00      C2   O
ATOM   2737  CB  GLU A 298     -36.585  -4.606 -19.937  0.00  0.00      C2   C
ATOM   2738  CG  GLU A 298     -37.867  -4.415 -19.118  0.00  0.00      C2   C
ATOM   2739  CD  GLU A 298     -38.819  -5.542 -19.085  0.00  0.00      C2   C
ATOM   2740  OE1 GLU A 298     -40.011  -5.294 -18.843  0.00  0.00      C2   O
ATOM   2741  OE2 GLU A 298     -38.344  -6.694 -19.114  0.00  0.00      C2   O
ATOM   2742  H   GLU A 298     -36.771  -2.160 -19.800  0.00  0.00      C2   H
ATOM   2743  HA  GLU A 298     -35.058  -3.953 -18.620  0.00  0.00      C2   H
ATOM   2744  HB3 GLU A 298     -36.233  -5.623 -19.762  0.00  0.00      C2   H
ATOM   2745  HB2 GLU A 298     -36.877  -4.630 -20.987  0.00  0.00      C2   H
ATOM   2746  HG3 GLU A 298     -38.361  -3.503 -19.451  0.00  0.00      C2   H
ATOM   2747  HG2 GLU A 298     -37.448  -4.418 -18.112  0.00  0.00      C2   H
ATOM   2748  N   ALA A 299     -34.210  -3.529 -21.855  0.00  0.00      C2   N
ATOM   2749  CA  ALA A 299     -33.241  -3.555 -22.921  0.00  0.00      C2   C
ATOM   2750  C   ALA A 299     -31.827  -2.924 -22.582  0.00  0.00      C2   C
ATOM   2751  O   ALA A 299     -30.792  -3.516 -22.800  0.00  0.00      C2   O
ATOM   2752  CB  ALA A 299     -33.921  -3.118 -24.256  0.00  0.00      C2   C
ATOM   2753  H   ALA A 299     -34.967  -2.942 -22.175  0.00  0.00      C2   H
ATOM   2754  HA  ALA A 299     -32.943  -4.601 -22.990  0.00  0.00      C2   H
ATOM   2755  HB1 ALA A 299     -33.363  -3.396 -25.150  0.00  0.00      C2   H
ATOM   2756  HB2 ALA A 299     -34.971  -3.406 -24.314  0.00  0.00      C2   H
ATOM   2757  HB3 ALA A 299     -33.830  -2.032 -24.238  0.00  0.00      C2   H
ATOM   2758  N   ALA A 300     -31.870  -1.710 -21.939  0.00  0.00      C2   N
ATOM   2759  CA  ALA A 300     -30.651  -1.130 -21.427  0.00  0.00      C2   C
ATOM   2760  C   ALA A 300     -30.164  -1.854 -20.145  0.00  0.00      C2   C
ATOM   2761  O   ALA A 300     -28.936  -2.050 -20.034  0.00  0.00      C2   O
ATOM   2762  CB  ALA A 300     -30.917   0.326 -21.106  0.00  0.00      C2   C
ATOM   2763  H   ALA A 300     -32.709  -1.204 -21.693  0.00  0.00      C2   H
ATOM   2764  HA  ALA A 300     -29.869  -1.220 -22.181  0.00  0.00      C2   H
ATOM   2765  HB1 ALA A 300     -31.360   0.751 -22.007  0.00  0.00      C2   H
ATOM   2766  HB2 ALA A 300     -31.663   0.493 -20.329  0.00  0.00      C2   H
ATOM   2767  HB3 ALA A 300     -29.934   0.687 -20.803  0.00  0.00      C2   H
ATOM   2768  N   ALA A 301     -31.159  -2.472 -19.459  0.00  0.00      C2   N
ATOM   2769  CA  ALA A 301     -30.817  -3.348 -18.278  0.00  0.00      C2   C
ATOM   2770  C   ALA A 301     -30.292  -4.782 -18.494  0.00  0.00      C2   C
ATOM   2771  O   ALA A 301     -29.500  -5.322 -17.721  0.00  0.00      C2   O
ATOM   2772  CB  ALA A 301     -31.978  -3.484 -17.331  0.00  0.00      C2   C
ATOM   2773  H   ALA A 301     -32.128  -2.215 -19.582  0.00  0.00      C2   H
ATOM   2774  HA  ALA A 301     -30.084  -2.726 -17.764  0.00  0.00      C2   H
ATOM   2775  HB1 ALA A 301     -31.776  -4.255 -16.587  0.00  0.00      C2   H
ATOM   2776  HB2 ALA A 301     -32.219  -2.502 -16.924  0.00  0.00      C2   H
ATOM   2777  HB3 ALA A 301     -32.864  -3.813 -17.875  0.00  0.00      C2   H
ATOM   2778  N   TYR A 302     -30.593  -5.368 -19.662  0.00  0.00      C2   N
ATOM   2779  CA  TYR A 302     -29.797  -6.447 -20.252  0.00  0.00      C2   C
ATOM   2780  C   TYR A 302     -28.283  -6.047 -20.423  0.00  0.00      C2   C
ATOM   2781  O   TYR A 302     -27.450  -6.943 -20.084  0.00  0.00      C2   O
ATOM   2782  CB  TYR A 302     -30.374  -6.837 -21.696  0.00  0.00      C2   C
ATOM   2783  CG  TYR A 302     -29.597  -8.027 -22.266  0.00  0.00      C2   C
ATOM   2784  CD1 TYR A 302     -30.011  -9.381 -21.989  0.00  0.00      C2   C
ATOM   2785  CD2 TYR A 302     -28.606  -7.828 -23.202  0.00  0.00      C2   C
ATOM   2786  CE1 TYR A 302     -29.270 -10.453 -22.573  0.00  0.00      C2   C
ATOM   2787  CE2 TYR A 302     -27.983  -8.934 -23.845  0.00  0.00      C2   C
ATOM   2788  CZ  TYR A 302     -28.352 -10.261 -23.614  0.00  0.00      C2   C
ATOM   2789  OH  TYR A 302     -27.641 -11.268 -24.230  0.00  0.00      C2   O
ATOM   2790  H   TYR A 302     -31.384  -5.010 -20.177  0.00  0.00      C2   H
ATOM   2791  HA  TYR A 302     -29.869  -7.284 -19.557  0.00  0.00      C2   H
ATOM   2792  HB3 TYR A 302     -30.391  -6.092 -22.492  0.00  0.00      C2   H
ATOM   2793  HB2 TYR A 302     -31.450  -7.009 -21.679  0.00  0.00      C2   H
ATOM   2794  HD1 TYR A 302     -30.793  -9.635 -21.288  0.00  0.00      C2   H
ATOM   2795  HD2 TYR A 302     -28.315  -6.801 -23.368  0.00  0.00      C2   H
ATOM   2796  HE1 TYR A 302     -29.611 -11.439 -22.294  0.00  0.00      C2   H
ATOM   2797  HE2 TYR A 302     -27.208  -8.798 -24.585  0.00  0.00      C2   H
ATOM   2798  HH  TYR A 302     -27.980 -12.142 -24.026  0.00  0.00      C2   H
ATOM   2799  N   ILE A 303     -27.927  -4.828 -21.038  0.00  0.00      C2   N
ATOM   2800  CA  ILE A 303     -26.536  -4.511 -21.397  0.00  0.00      C2   C
ATOM   2801  C   ILE A 303     -25.764  -4.205 -20.040  0.00  0.00      C2   C
ATOM   2802  O   ILE A 303     -24.624  -4.662 -19.984  0.00  0.00      C2   O
ATOM   2803  CB  ILE A 303     -26.538  -3.255 -22.281  0.00  0.00      C2   C
ATOM   2804  CG1 ILE A 303     -26.988  -3.611 -23.737  0.00  0.00      C2   C
ATOM   2805  CG2 ILE A 303     -25.161  -2.409 -22.348  0.00  0.00      C2   C
ATOM   2806  CD1 ILE A 303     -27.370  -2.413 -24.577  0.00  0.00      C2   C
ATOM   2807  H   ILE A 303     -28.744  -4.234 -21.034  0.00  0.00      C2   H
ATOM   2808  HA  ILE A 303     -26.001  -5.358 -21.828  0.00  0.00      C2   H
ATOM   2809  HB  ILE A 303     -27.318  -2.587 -21.915  0.00  0.00      C2   H
ATOM   2810 HG13 ILE A 303     -27.718  -4.420 -23.737  0.00  0.00      C2   H
ATOM   2811 HG12 ILE A 303     -26.132  -4.068 -24.233  0.00  0.00      C2   H
ATOM   2812 HG21 ILE A 303     -24.895  -1.908 -21.417  0.00  0.00      C2   H
ATOM   2813 HG22 ILE A 303     -24.353  -3.084 -22.630  0.00  0.00      C2   H
ATOM   2814 HG23 ILE A 303     -25.104  -1.611 -23.088  0.00  0.00      C2   H
ATOM   2815 HD11 ILE A 303     -27.597  -2.617 -25.623  0.00  0.00      C2   H
ATOM   2816 HD12 ILE A 303     -28.260  -1.925 -24.179  0.00  0.00      C2   H
ATOM   2817 HD13 ILE A 303     -26.671  -1.588 -24.439  0.00  0.00      C2   H
ATOM   2818  N   GLN A 304     -26.439  -3.477 -19.101  0.00  0.00      C2   N
ATOM   2819  CA  GLN A 304     -26.006  -3.372 -17.728  0.00  0.00      C2   C
ATOM   2820  C   GLN A 304     -25.700  -4.681 -17.002  0.00  0.00      C2   C
ATOM   2821  O   GLN A 304     -24.696  -4.739 -16.207  0.00  0.00      C2   O
ATOM   2822  CB  GLN A 304     -27.137  -2.766 -16.884  0.00  0.00      C2   C
ATOM   2823  CG  GLN A 304     -26.663  -2.497 -15.403  0.00  0.00      C2   C
ATOM   2824  CD  GLN A 304     -27.848  -1.812 -14.633  0.00  0.00      C2   C
ATOM   2825  OE1 GLN A 304     -28.404  -0.843 -15.085  0.00  0.00      C2   O
ATOM   2826  NE2 GLN A 304     -28.169  -2.314 -13.450  0.00  0.00      C2   N
ATOM   2827  H   GLN A 304     -27.303  -3.005 -19.328  0.00  0.00      C2   H
ATOM   2828  HA  GLN A 304     -25.150  -2.708 -17.608  0.00  0.00      C2   H
ATOM   2829  HB3 GLN A 304     -27.973  -3.464 -16.838  0.00  0.00      C2   H
ATOM   2830  HB2 GLN A 304     -27.525  -1.839 -17.305  0.00  0.00      C2   H
ATOM   2831  HG3 GLN A 304     -25.982  -1.668 -15.598  0.00  0.00      C2   H
ATOM   2832  HG2 GLN A 304     -26.340  -3.341 -14.795  0.00  0.00      C2   H
ATOM   2833 HE22 GLN A 304     -29.083  -2.015 -13.141  0.00  0.00      C2   H
ATOM   2834 HE21 GLN A 304     -27.690  -3.148 -13.141  0.00  0.00      C2   H
ATOM   2835  N   CYS A 305     -26.548  -5.737 -17.246  0.00  0.00      C2   N
ATOM   2836  CA  CYS A 305     -26.381  -7.095 -16.608  0.00  0.00      C2   C
ATOM   2837  C   CYS A 305     -25.055  -7.697 -16.949  0.00  0.00      C2   C
ATOM   2838  O   CYS A 305     -24.416  -8.087 -15.985  0.00  0.00      C2   O
ATOM   2839  CB  CYS A 305     -27.570  -8.135 -16.771  0.00  0.00      C2   C
ATOM   2840  SG  CYS A 305     -28.974  -7.695 -15.766  0.00  0.00      C2   S
ATOM   2841  H   CYS A 305     -27.339  -5.669 -17.870  0.00  0.00      C2   H
ATOM   2842  HA  CYS A 305     -26.339  -6.981 -15.524  0.00  0.00      C2   H
ATOM   2843  HB3 CYS A 305     -27.202  -9.125 -16.498  0.00  0.00      C2   H
ATOM   2844  HB2 CYS A 305     -27.836  -8.076 -17.826  0.00  0.00      C2   H
ATOM   2845  HG  CYS A 305     -29.183  -6.639 -16.556  0.00  0.00      C2   H
ATOM   2846  N   GLN A 306     -24.601  -7.688 -18.229  0.00  0.00      C2   N
ATOM   2847  CA  GLN A 306     -23.352  -8.193 -18.632  0.00  0.00      C2   C
ATOM   2848  C   GLN A 306     -22.189  -7.352 -18.070  0.00  0.00      C2   C
ATOM   2849  O   GLN A 306     -21.179  -7.867 -17.727  0.00  0.00      C2   O
ATOM   2850  CB  GLN A 306     -23.318  -8.255 -20.172  0.00  0.00      C2   C
ATOM   2851  CG  GLN A 306     -24.648  -8.717 -20.846  0.00  0.00      C2   C
ATOM   2852  CD  GLN A 306     -25.309  -9.950 -20.238  0.00  0.00      C2   C
ATOM   2853  OE1 GLN A 306     -24.605 -10.889 -19.867  0.00  0.00      C2   O
ATOM   2854  NE2 GLN A 306     -26.625  -9.944 -20.122  0.00  0.00      C2   N
ATOM   2855  H   GLN A 306     -25.129  -7.281 -18.987  0.00  0.00      C2   H
ATOM   2856  HA  GLN A 306     -23.275  -9.210 -18.247  0.00  0.00      C2   H
ATOM   2857  HB3 GLN A 306     -22.486  -8.903 -20.448  0.00  0.00      C2   H
ATOM   2858  HB2 GLN A 306     -23.201  -7.275 -20.634  0.00  0.00      C2   H
ATOM   2859  HG3 GLN A 306     -24.477  -8.894 -21.907  0.00  0.00      C2   H
ATOM   2860  HG2 GLN A 306     -25.290  -7.836 -20.834  0.00  0.00      C2   H
ATOM   2861 HE22 GLN A 306     -27.114 -10.748 -19.754  0.00  0.00      C2   H
ATOM   2862 HE21 GLN A 306     -27.125  -9.138 -20.468  0.00  0.00      C2   H
ATOM   2863  N   PHE A 307     -22.466  -6.037 -17.865  0.00  0.00      C2   N
ATOM   2864  CA  PHE A 307     -21.480  -5.134 -17.232  0.00  0.00      C2   C
ATOM   2865  C   PHE A 307     -21.236  -5.326 -15.716  0.00  0.00      C2   C
ATOM   2866  O   PHE A 307     -20.158  -5.050 -15.242  0.00  0.00      C2   O
ATOM   2867  CB  PHE A 307     -21.728  -3.632 -17.591  0.00  0.00      C2   C
ATOM   2868  CG  PHE A 307     -20.944  -3.246 -18.786  0.00  0.00      C2   C
ATOM   2869  CD1 PHE A 307     -19.548  -3.075 -18.773  0.00  0.00      C2   C
ATOM   2870  CD2 PHE A 307     -21.624  -3.113 -20.005  0.00  0.00      C2   C
ATOM   2871  CE1 PHE A 307     -18.945  -2.569 -19.936  0.00  0.00      C2   C
ATOM   2872  CE2 PHE A 307     -21.032  -2.560 -21.129  0.00  0.00      C2   C
ATOM   2873  CZ  PHE A 307     -19.690  -2.247 -21.112  0.00  0.00      C2   C
ATOM   2874  H   PHE A 307     -23.372  -5.652 -18.091  0.00  0.00      C2   H
ATOM   2875  HA  PHE A 307     -20.482  -5.333 -17.623  0.00  0.00      C2   H
ATOM   2876  HB3 PHE A 307     -21.317  -3.082 -16.744  0.00  0.00      C2   H
ATOM   2877  HB2 PHE A 307     -22.788  -3.391 -17.666  0.00  0.00      C2   H
ATOM   2878  HD1 PHE A 307     -18.925  -3.227 -17.903  0.00  0.00      C2   H
ATOM   2879  HD2 PHE A 307     -22.695  -3.252 -20.014  0.00  0.00      C2   H
ATOM   2880  HE1 PHE A 307     -17.918  -2.241 -19.998  0.00  0.00      C2   H
ATOM   2881  HE2 PHE A 307     -21.562  -2.260 -22.021  0.00  0.00      C2   H
ATOM   2882  HZ  PHE A 307     -19.187  -1.792 -21.952  0.00  0.00      C2   H
ATOM   2883  N   GLU A 308     -22.291  -5.809 -15.020  0.00  0.00      C2   N
ATOM   2884  CA  GLU A 308     -22.330  -6.122 -13.583  0.00  0.00      C2   C
ATOM   2885  C   GLU A 308     -21.761  -7.567 -13.381  0.00  0.00      C2   C
ATOM   2886  O   GLU A 308     -21.177  -7.873 -12.376  0.00  0.00      C2   O
ATOM   2887  CB  GLU A 308     -23.745  -5.965 -12.907  0.00  0.00      C2   C
ATOM   2888  CG  GLU A 308     -24.205  -4.547 -12.514  0.00  0.00      C2   C
ATOM   2889  CD  GLU A 308     -25.619  -4.612 -11.921  0.00  0.00      C2   C
ATOM   2890  OE1 GLU A 308     -26.628  -4.353 -12.572  0.00  0.00      C2   O
ATOM   2891  OE2 GLU A 308     -25.680  -4.771 -10.729  0.00  0.00      C2   O
ATOM   2892  H   GLU A 308     -23.197  -5.934 -15.449  0.00  0.00      C2   H
ATOM   2893  HA  GLU A 308     -21.662  -5.548 -12.941  0.00  0.00      C2   H
ATOM   2894  HB3 GLU A 308     -23.823  -6.629 -12.045  0.00  0.00      C2   H
ATOM   2895  HB2 GLU A 308     -24.470  -6.367 -13.615  0.00  0.00      C2   H
ATOM   2896  HG3 GLU A 308     -24.264  -3.807 -13.311  0.00  0.00      C2   H
ATOM   2897  HG2 GLU A 308     -23.554  -4.093 -11.766  0.00  0.00      C2   H
ATOM   2898  N   ASP A 309     -21.981  -8.474 -14.373  0.00  0.00      C2   N
ATOM   2899  CA  ASP A 309     -21.507  -9.853 -14.358  0.00  0.00      C2   C
ATOM   2900  C   ASP A 309     -19.987 -10.000 -14.648  0.00  0.00      C2   C
ATOM   2901  O   ASP A 309     -19.503 -11.034 -14.210  0.00  0.00      C2   O
ATOM   2902  CB  ASP A 309     -22.383 -10.784 -15.237  0.00  0.00      C2   C
ATOM   2903  CG  ASP A 309     -23.670 -11.211 -14.604  0.00  0.00      C2   C
ATOM   2904  OD1 ASP A 309     -23.797 -11.099 -13.376  0.00  0.00      C2   O
ATOM   2905  OD2 ASP A 309     -24.580 -11.693 -15.290  0.00  0.00      C2   O
ATOM   2906  H   ASP A 309     -22.637  -8.229 -15.101  0.00  0.00      C2   H
ATOM   2907  HA  ASP A 309     -21.526 -10.187 -13.320  0.00  0.00      C2   H
ATOM   2908  HB3 ASP A 309     -21.714 -11.579 -15.566  0.00  0.00      C2   H
ATOM   2909  HB2 ASP A 309     -22.611 -10.228 -16.146  0.00  0.00      C2   H
ATOM   2910  N   LEU A 310     -19.355  -8.953 -15.308  0.00  0.00      C2   N
ATOM   2911  CA  LEU A 310     -17.945  -8.773 -15.474  0.00  0.00      C2   C
ATOM   2912  C   LEU A 310     -17.305  -8.550 -14.091  0.00  0.00      C2   C
ATOM   2913  O   LEU A 310     -16.139  -8.669 -13.986  0.00  0.00      C2   O
ATOM   2914  CB  LEU A 310     -17.778  -7.638 -16.423  0.00  0.00      C2   C
ATOM   2915  CG  LEU A 310     -17.947  -7.917 -17.940  0.00  0.00      C2   C
ATOM   2916  CD1 LEU A 310     -18.204  -6.534 -18.555  0.00  0.00      C2   C
ATOM   2917  CD2 LEU A 310     -16.659  -8.528 -18.551  0.00  0.00      C2   C
ATOM   2918  H   LEU A 310     -19.894  -8.172 -15.654  0.00  0.00      C2   H
ATOM   2919  HA  LEU A 310     -17.506  -9.675 -15.901  0.00  0.00      C2   H
ATOM   2920  HB3 LEU A 310     -16.844  -7.092 -16.291  0.00  0.00      C2   H
ATOM   2921  HB2 LEU A 310     -18.433  -6.830 -16.097  0.00  0.00      C2   H
ATOM   2922  HG  LEU A 310     -18.842  -8.534 -18.025  0.00  0.00      C2   H
ATOM   2923 HD11 LEU A 310     -17.419  -6.254 -19.258  0.00  0.00      C2   H
ATOM   2924 HD12 LEU A 310     -19.180  -6.645 -19.027  0.00  0.00      C2   H
ATOM   2925 HD13 LEU A 310     -18.208  -5.714 -17.836  0.00  0.00      C2   H
ATOM   2926 HD21 LEU A 310     -16.854  -9.275 -19.321  0.00  0.00      C2   H
ATOM   2927 HD22 LEU A 310     -15.955  -7.774 -18.903  0.00  0.00      C2   H
ATOM   2928 HD23 LEU A 310     -16.122  -8.969 -17.710  0.00  0.00      C2   H
ATOM   2929  N   ASN A 311     -18.079  -8.151 -13.089  0.00  0.00      C2   N
ATOM   2930  CA  ASN A 311     -17.566  -8.221 -11.711  0.00  0.00      C2   C
ATOM   2931  C   ASN A 311     -17.606  -9.701 -11.314  0.00  0.00      C2   C
ATOM   2932  O   ASN A 311     -18.639 -10.264 -11.090  0.00  0.00      C2   O
ATOM   2933  CB  ASN A 311     -18.552  -7.469 -10.782  0.00  0.00      C2   C
ATOM   2934  CG  ASN A 311     -17.989  -7.096  -9.466  0.00  0.00      C2   C
ATOM   2935  OD1 ASN A 311     -16.806  -7.081  -9.243  0.00  0.00      C2   O
ATOM   2936  ND2 ASN A 311     -18.823  -6.673  -8.578  0.00  0.00      C2   N
ATOM   2937  H   ASN A 311     -19.085  -8.091 -13.145  0.00  0.00      C2   H
ATOM   2938  HA  ASN A 311     -16.545  -7.881 -11.535  0.00  0.00      C2   H
ATOM   2939  HB3 ASN A 311     -19.513  -7.958 -10.620  0.00  0.00      C2   H
ATOM   2940  HB2 ASN A 311     -18.903  -6.499 -11.135  0.00  0.00      C2   H
ATOM   2941 HD22 ASN A 311     -18.468  -6.571  -7.638  0.00  0.00      C2   H
ATOM   2942 HD21 ASN A 311     -19.809  -6.815  -8.743  0.00  0.00      C2   H
ATOM   2943  N   LYS A 312     -16.462 -10.384 -11.428  0.00  0.00      C2   N
ATOM   2944  CA  LYS A 312     -16.315 -11.833 -11.521  0.00  0.00      C2   C
ATOM   2945  C   LYS A 312     -16.162 -12.515 -10.180  0.00  0.00      C2   C
ATOM   2946  O   LYS A 312     -16.316 -13.729 -10.109  0.00  0.00      C2   O
ATOM   2947  CB  LYS A 312     -15.204 -12.325 -12.573  0.00  0.00      C2   C
ATOM   2948  CG  LYS A 312     -15.476 -12.179 -14.049  0.00  0.00      C2   C
ATOM   2949  CD  LYS A 312     -16.633 -13.111 -14.645  0.00  0.00      C2   C
ATOM   2950  CE  LYS A 312     -16.944 -13.020 -16.169  0.00  0.00      C2   C
ATOM   2951  NZ  LYS A 312     -15.810 -13.320 -17.065  0.00  0.00      C2   N
ATOM   2952  H   LYS A 312     -15.668  -9.794 -11.631  0.00  0.00      C2   H
ATOM   2953  HA  LYS A 312     -17.283 -12.286 -11.736  0.00  0.00      C2   H
ATOM   2954  HB3 LYS A 312     -14.999 -13.369 -12.334  0.00  0.00      C2   H
ATOM   2955  HB2 LYS A 312     -14.276 -11.885 -12.209  0.00  0.00      C2   H
ATOM   2956  HG3 LYS A 312     -14.589 -12.367 -14.653  0.00  0.00      C2   H
ATOM   2957  HG2 LYS A 312     -15.669 -11.106 -14.054  0.00  0.00      C2   H
ATOM   2958  HD3 LYS A 312     -17.554 -12.819 -14.141  0.00  0.00      C2   H
ATOM   2959  HD2 LYS A 312     -16.541 -14.179 -14.446  0.00  0.00      C2   H
ATOM   2960  HE3 LYS A 312     -17.052 -11.973 -16.450  0.00  0.00      C2   H
ATOM   2961  HE2 LYS A 312     -17.860 -13.587 -16.335  0.00  0.00      C2   H
ATOM   2962  HZ1 LYS A 312     -15.934 -13.327 -18.067  0.00  0.00      C2   H
ATOM   2963  HZ2 LYS A 312     -15.016 -12.703 -16.969  0.00  0.00      C2   H
ATOM   2964  HZ3 LYS A 312     -15.428 -14.221 -16.815  0.00  0.00      C2   H
ATOM   2965  N   ARG A 313     -15.622 -11.827  -9.168  0.00  0.00      C2   N
ATOM   2966  CA  ARG A 313     -15.930 -12.149  -7.790  0.00  0.00      C2   C
ATOM   2967  C   ARG A 313     -16.687 -10.925  -7.221  0.00  0.00      C2   C
ATOM   2968  O   ARG A 313     -16.099  -9.987  -6.753  0.00  0.00      C2   O
ATOM   2969  CB  ARG A 313     -14.512 -12.531  -7.160  0.00  0.00      C2   C
ATOM   2970  CG  ARG A 313     -13.973 -13.813  -7.627  0.00  0.00      C2   C
ATOM   2971  CD  ARG A 313     -14.863 -15.023  -7.146  0.00  0.00      C2   C
ATOM   2972  NE  ARG A 313     -15.031 -15.021  -5.671  0.00  0.00      C2   N
ATOM   2973  CZ  ARG A 313     -15.429 -16.178  -5.032  0.00  0.00      C2   C
ATOM   2974  NH1 ARG A 313     -15.603 -17.363  -5.634  0.00  0.00      C2   N
ATOM   2975  NH2 ARG A 313     -15.815 -16.094  -3.739  0.00  0.00      C2   N
ATOM   2976  H   ARG A 313     -15.304 -10.889  -9.366  0.00  0.00      C2   H
ATOM   2977  HA  ARG A 313     -16.633 -12.971  -7.652  0.00  0.00      C2   H
ATOM   2978  HB3 ARG A 313     -14.659 -12.534  -6.080  0.00  0.00      C2   H
ATOM   2979  HB2 ARG A 313     -13.694 -11.814  -7.231  0.00  0.00      C2   H
ATOM   2980  HG3 ARG A 313     -12.953 -14.011  -7.297  0.00  0.00      C2   H
ATOM   2981  HG2 ARG A 313     -13.955 -13.784  -8.716  0.00  0.00      C2   H
ATOM   2982  HD3 ARG A 313     -14.227 -15.898  -7.284  0.00  0.00      C2   H
ATOM   2983  HD2 ARG A 313     -15.728 -15.366  -7.714  0.00  0.00      C2   H
ATOM   2984  HE  ARG A 313     -15.252 -14.201  -5.126  0.00  0.00      C2   H
ATOM   2985 HH12 ARG A 313     -15.910 -18.242  -5.240  0.00  0.00      C2   H
ATOM   2986 HH11 ARG A 313     -15.597 -17.361  -6.644  0.00  0.00      C2   H
ATOM   2987 HH22 ARG A 313     -16.010 -16.878  -3.134  0.00  0.00      C2   H
ATOM   2988 HH21 ARG A 313     -15.916 -15.205  -3.270  0.00  0.00      C2   H
ATOM   2989  N   LYS A 314     -18.022 -11.046  -7.244  0.00  0.00      C2   N
ATOM   2990  CA  LYS A 314     -19.023 -10.171  -6.649  0.00  0.00      C2   C
ATOM   2991  C   LYS A 314     -18.852  -9.864  -5.134  0.00  0.00      C2   C
ATOM   2992  O   LYS A 314     -19.433  -8.974  -4.552  0.00  0.00      C2   O
ATOM   2993  CB  LYS A 314     -20.488 -10.626  -6.965  0.00  0.00      C2   C
ATOM   2994  CG  LYS A 314     -20.860 -10.773  -8.491  0.00  0.00      C2   C
ATOM   2995  CD  LYS A 314     -22.380 -10.707  -8.820  0.00  0.00      C2   C
ATOM   2996  CE  LYS A 314     -22.543 -11.134 -10.314  0.00  0.00      C2   C
ATOM   2997  NZ  LYS A 314     -23.940 -10.978 -10.736  0.00  0.00      C2   N
ATOM   2998  H   LYS A 314     -18.509 -11.820  -7.671  0.00  0.00      C2   H
ATOM   2999  HA  LYS A 314     -18.980  -9.200  -7.143  0.00  0.00      C2   H
ATOM   3000  HB3 LYS A 314     -21.009  -9.793  -6.493  0.00  0.00      C2   H
ATOM   3001  HB2 LYS A 314     -20.716 -11.568  -6.467  0.00  0.00      C2   H
ATOM   3002  HG3 LYS A 314     -20.475 -11.704  -8.906  0.00  0.00      C2   H
ATOM   3003  HG2 LYS A 314     -20.359 -10.009  -9.086  0.00  0.00      C2   H
ATOM   3004  HD3 LYS A 314     -22.809  -9.714  -8.690  0.00  0.00      C2   H
ATOM   3005  HD2 LYS A 314     -22.930 -11.351  -8.134  0.00  0.00      C2   H
ATOM   3006  HE3 LYS A 314     -22.122 -12.131 -10.447  0.00  0.00      C2   H
ATOM   3007  HE2 LYS A 314     -21.887 -10.524 -10.937  0.00  0.00      C2   H
ATOM   3008  HZ1 LYS A 314     -24.050 -11.179 -11.720  0.00  0.00      C2   H
ATOM   3009  HZ2 LYS A 314     -24.489 -11.601 -10.161  0.00  0.00      C2   H
ATOM   3010  HZ3 LYS A 314     -24.294 -10.044 -10.587  0.00  0.00      C2   H
ATOM   3011  N   ASP A 315     -17.942 -10.623  -4.481  0.00  0.00      C2   N
ATOM   3012  CA  ASP A 315     -17.573 -10.394  -3.050  0.00  0.00      C2   C
ATOM   3013  C   ASP A 315     -16.319  -9.564  -2.967  0.00  0.00      C2   C
ATOM   3014  O   ASP A 315     -15.882  -9.265  -1.824  0.00  0.00      C2   O
ATOM   3015  CB  ASP A 315     -17.352 -11.789  -2.373  0.00  0.00      C2   C
ATOM   3016  CG  ASP A 315     -16.447 -12.838  -3.097  0.00  0.00      C2   C
ATOM   3017  OD1 ASP A 315     -16.603 -13.027  -4.290  0.00  0.00      C2   O
ATOM   3018  OD2 ASP A 315     -15.687 -13.566  -2.389  0.00  0.00      C2   O
ATOM   3019  H   ASP A 315     -17.465 -11.425  -4.866  0.00  0.00      C2   H
ATOM   3020  HA  ASP A 315     -18.393  -9.974  -2.466  0.00  0.00      C2   H
ATOM   3021  HB3 ASP A 315     -18.297 -12.307  -2.215  0.00  0.00      C2   H
ATOM   3022  HB2 ASP A 315     -16.938 -11.755  -1.365  0.00  0.00      C2   H
ATOM   3023  N   THR A 316     -15.750  -9.104  -4.106  0.00  0.00      C2   N
ATOM   3024  CA  THR A 316     -14.542  -8.259  -3.989  0.00  0.00      C2   C
ATOM   3025  C   THR A 316     -14.757  -6.756  -4.110  0.00  0.00      C2   C
ATOM   3026  O   THR A 316     -14.005  -6.007  -3.460  0.00  0.00      C2   O
ATOM   3027  CB  THR A 316     -13.495  -8.677  -5.101  0.00  0.00      C2   C
ATOM   3028  OG1 THR A 316     -14.059  -8.516  -6.436  0.00  0.00      C2   O
ATOM   3029  CG2 THR A 316     -12.941 -10.133  -4.925  0.00  0.00      C2   C
ATOM   3030  H   THR A 316     -16.140  -9.309  -5.015  0.00  0.00      C2   H
ATOM   3031  HA  THR A 316     -14.074  -8.373  -3.011  0.00  0.00      C2   H
ATOM   3032  HB  THR A 316     -12.621  -8.041  -4.956  0.00  0.00      C2   H
ATOM   3033  HG1 THR A 316     -14.743  -9.181  -6.541  0.00  0.00      C2   H
ATOM   3034 HG21 THR A 316     -13.774 -10.802  -5.141  0.00  0.00      C2   H
ATOM   3035 HG22 THR A 316     -12.077 -10.308  -5.565  0.00  0.00      C2   H
ATOM   3036 HG23 THR A 316     -12.664 -10.119  -3.871  0.00  0.00      C2   H
ATOM   3037  N   LYS A 317     -15.727  -6.289  -4.813  0.00  0.00      C2   N
ATOM   3038  CA  LYS A 317     -15.868  -4.891  -5.224  0.00  0.00      C2   C
ATOM   3039  C   LYS A 317     -17.291  -4.712  -5.845  0.00  0.00      C2   C
ATOM   3040  O   LYS A 317     -18.081  -5.686  -6.038  0.00  0.00      C2   O
ATOM   3041  CB  LYS A 317     -14.715  -4.476  -6.172  0.00  0.00      C2   C
ATOM   3042  CG  LYS A 317     -14.676  -5.278  -7.488  0.00  0.00      C2   C
ATOM   3043  CD  LYS A 317     -13.462  -5.011  -8.462  0.00  0.00      C2   C
ATOM   3044  CE  LYS A 317     -12.100  -5.591  -8.124  0.00  0.00      C2   C
ATOM   3045  NZ  LYS A 317     -12.217  -7.073  -8.039  0.00  0.00      C2   N
ATOM   3046  H   LYS A 317     -16.515  -6.803  -5.180  0.00  0.00      C2   H
ATOM   3047  HA  LYS A 317     -15.815  -4.245  -4.347  0.00  0.00      C2   H
ATOM   3048  HB3 LYS A 317     -13.752  -4.674  -5.702  0.00  0.00      C2   H
ATOM   3049  HB2 LYS A 317     -14.909  -3.436  -6.433  0.00  0.00      C2   H
ATOM   3050  HG3 LYS A 317     -15.562  -5.157  -8.111  0.00  0.00      C2   H
ATOM   3051  HG2 LYS A 317     -14.798  -6.324  -7.207  0.00  0.00      C2   H
ATOM   3052  HD3 LYS A 317     -13.345  -3.928  -8.489  0.00  0.00      C2   H
ATOM   3053  HD2 LYS A 317     -13.887  -5.383  -9.394  0.00  0.00      C2   H
ATOM   3054  HE3 LYS A 317     -11.556  -5.148  -7.290  0.00  0.00      C2   H
ATOM   3055  HE2 LYS A 317     -11.467  -5.334  -8.973  0.00  0.00      C2   H
ATOM   3056  HZ1 LYS A 317     -12.718  -7.388  -7.221  0.00  0.00      C2   H
ATOM   3057  HZ2 LYS A 317     -12.800  -7.377  -8.806  0.00  0.00      C2   H
ATOM   3058  HZ3 LYS A 317     -11.311  -7.488  -8.202  0.00  0.00      C2   H
ATOM   3059  N   GLU A 318     -17.695  -3.425  -5.934  0.00  0.00      C2   N
ATOM   3060  CA  GLU A 318     -19.059  -2.954  -6.289  0.00  0.00      C2   C
ATOM   3061  C   GLU A 318     -18.889  -2.095  -7.567  0.00  0.00      C2   C
ATOM   3062  O   GLU A 318     -17.876  -1.442  -7.756  0.00  0.00      C2   O
ATOM   3063  CB  GLU A 318     -19.549  -2.022  -5.219  0.00  0.00      C2   C
ATOM   3064  CG  GLU A 318     -19.624  -2.783  -3.819  0.00  0.00      C2   C
ATOM   3065  CD  GLU A 318     -20.537  -1.933  -3.033  0.00  0.00      C2   C
ATOM   3066  OE1 GLU A 318     -20.123  -1.346  -2.030  0.00  0.00      C2   O
ATOM   3067  OE2 GLU A 318     -21.747  -2.019  -3.345  0.00  0.00      C2   O
ATOM   3068  H   GLU A 318     -17.111  -2.628  -5.725  0.00  0.00      C2   H
ATOM   3069  HA  GLU A 318     -19.707  -3.786  -6.564  0.00  0.00      C2   H
ATOM   3070  HB3 GLU A 318     -20.441  -1.434  -5.440  0.00  0.00      C2   H
ATOM   3071  HB2 GLU A 318     -18.928  -1.164  -4.962  0.00  0.00      C2   H
ATOM   3072  HG3 GLU A 318     -18.612  -2.867  -3.424  0.00  0.00      C2   H
ATOM   3073  HG2 GLU A 318     -20.076  -3.775  -3.813  0.00  0.00      C2   H
ATOM   3074  N   ILE A 319     -19.998  -2.116  -8.349  0.00  0.00      C2   N
ATOM   3075  CA  ILE A 319     -20.209  -1.462  -9.638  0.00  0.00      C2   C
ATOM   3076  C   ILE A 319     -21.424  -0.561  -9.476  0.00  0.00      C2   C
ATOM   3077  O   ILE A 319     -22.547  -1.077  -9.418  0.00  0.00      C2   O
ATOM   3078  CB  ILE A 319     -20.584  -2.490 -10.747  0.00  0.00      C2   C
ATOM   3079  CG1 ILE A 319     -19.557  -3.689 -10.656  0.00  0.00      C2   C
ATOM   3080  CG2 ILE A 319     -20.582  -1.923 -12.205  0.00  0.00      C2   C
ATOM   3081  CD1 ILE A 319     -18.017  -3.461 -10.713  0.00  0.00      C2   C
ATOM   3082  H   ILE A 319     -20.766  -2.684  -8.021  0.00  0.00      C2   H
ATOM   3083  HA  ILE A 319     -19.343  -0.877  -9.947  0.00  0.00      C2   H
ATOM   3084  HB  ILE A 319     -21.567  -2.912 -10.537  0.00  0.00      C2   H
ATOM   3085 HG13 ILE A 319     -19.928  -4.285 -11.489  0.00  0.00      C2   H
ATOM   3086 HG12 ILE A 319     -19.860  -4.265  -9.782  0.00  0.00      C2   H
ATOM   3087 HG21 ILE A 319     -20.656  -2.624 -13.036  0.00  0.00      C2   H
ATOM   3088 HG22 ILE A 319     -21.466  -1.285 -12.203  0.00  0.00      C2   H
ATOM   3089 HG23 ILE A 319     -19.674  -1.325 -12.278  0.00  0.00      C2   H
ATOM   3090 HD11 ILE A 319     -17.745  -3.002  -9.762  0.00  0.00      C2   H
ATOM   3091 HD12 ILE A 319     -17.600  -4.466 -10.653  0.00  0.00      C2   H
ATOM   3092 HD13 ILE A 319     -17.658  -2.898 -11.575  0.00  0.00      C2   H
ATOM   3093  N   TYR A 320     -21.229   0.701  -9.113  0.00  0.00      C2   N
ATOM   3094  CA  TYR A 320     -22.385   1.575  -8.878  0.00  0.00      C2   C
ATOM   3095  C   TYR A 320     -22.934   1.909 -10.232  0.00  0.00      C2   C
ATOM   3096  O   TYR A 320     -22.279   2.686 -10.900  0.00  0.00      C2   O
ATOM   3097  CB  TYR A 320     -21.945   2.878  -8.185  0.00  0.00      C2   C
ATOM   3098  CG  TYR A 320     -21.301   2.747  -6.779  0.00  0.00      C2   C
ATOM   3099  CD1 TYR A 320     -22.096   2.935  -5.595  0.00  0.00      C2   C
ATOM   3100  CD2 TYR A 320     -19.918   2.530  -6.608  0.00  0.00      C2   C
ATOM   3101  CE1 TYR A 320     -21.491   2.804  -4.347  0.00  0.00      C2   C
ATOM   3102  CE2 TYR A 320     -19.272   2.503  -5.379  0.00  0.00      C2   C
ATOM   3103  CZ  TYR A 320     -20.053   2.616  -4.237  0.00  0.00      C2   C
ATOM   3104  OH  TYR A 320     -19.524   2.419  -3.012  0.00  0.00      C2   O
ATOM   3105  H   TYR A 320     -20.295   1.054  -9.270  0.00  0.00      C2   H
ATOM   3106  HA  TYR A 320     -23.097   1.150  -8.170  0.00  0.00      C2   H
ATOM   3107  HB3 TYR A 320     -22.724   3.638  -8.123  0.00  0.00      C2   H
ATOM   3108  HB2 TYR A 320     -21.159   3.352  -8.773  0.00  0.00      C2   H
ATOM   3109  HD1 TYR A 320     -23.155   3.147  -5.592  0.00  0.00      C2   H
ATOM   3110  HD2 TYR A 320     -19.259   2.492  -7.462  0.00  0.00      C2   H
ATOM   3111  HE1 TYR A 320     -22.130   3.062  -3.516  0.00  0.00      C2   H
ATOM   3112  HE2 TYR A 320     -18.208   2.325  -5.332  0.00  0.00      C2   H
ATOM   3113  HH  TYR A 320     -20.130   2.635  -2.299  0.00  0.00      C2   H
ATOM   3114  N   THR A 321     -24.041   1.268 -10.658  0.00  0.00      C2   N
ATOM   3115  CA  THR A 321     -24.779   1.562 -11.922  0.00  0.00      C2   C
ATOM   3116  C   THR A 321     -25.763   2.790 -11.927  0.00  0.00      C2   C
ATOM   3117  O   THR A 321     -26.486   2.941 -10.940  0.00  0.00      C2   O
ATOM   3118  CB  THR A 321     -25.593   0.273 -12.291  0.00  0.00      C2   C
ATOM   3119  OG1 THR A 321     -26.554   0.149 -11.240  0.00  0.00      C2   O
ATOM   3120  CG2 THR A 321     -24.767  -1.071 -12.446  0.00  0.00      C2   C
ATOM   3121  H   THR A 321     -24.548   0.659 -10.032  0.00  0.00      C2   H
ATOM   3122  HA  THR A 321     -23.998   1.727 -12.664  0.00  0.00      C2   H
ATOM   3123  HB  THR A 321     -25.977   0.540 -13.276  0.00  0.00      C2   H
ATOM   3124  HG1 THR A 321     -27.318   0.652 -11.531  0.00  0.00      C2   H
ATOM   3125 HG21 THR A 321     -24.293  -1.364 -11.509  0.00  0.00      C2   H
ATOM   3126 HG22 THR A 321     -25.460  -1.872 -12.702  0.00  0.00      C2   H
ATOM   3127 HG23 THR A 321     -23.991  -0.918 -13.196  0.00  0.00      C2   H
ATOM   3128  N   HIE A 322     -25.739   3.553 -13.036  0.00  0.00      C2   N
ATOM   3129  CA  HIE A 322     -26.547   4.718 -13.281  0.00  0.00      C2   C
ATOM   3130  C   HIE A 322     -26.696   4.876 -14.793  0.00  0.00      C2   C
ATOM   3131  O   HIE A 322     -25.706   4.864 -15.545  0.00  0.00      C2   O
ATOM   3132  CB  HIE A 322     -25.822   5.872 -12.645  0.00  0.00      C2   C
ATOM   3133  CG  HIE A 322     -26.448   7.257 -12.578  0.00  0.00      C2   C
ATOM   3134  ND1 HIE A 322     -27.735   7.444 -12.042  0.00  0.00      C2   N
ATOM   3135  CD2 HIE A 322     -25.973   8.427 -13.013  0.00  0.00      C2   C
ATOM   3136  CE1 HIE A 322     -27.900   8.743 -12.151  0.00  0.00      C2   C
ATOM   3137  NE2 HIE A 322     -26.879   9.352 -12.673  0.00  0.00      C2   N
ATOM   3138  H   HIE A 322     -24.989   3.439 -13.702  0.00  0.00      C2   H
ATOM   3139  HA  HIE A 322     -27.530   4.583 -12.829  0.00  0.00      C2   H
ATOM   3140  HB3 HIE A 322     -24.789   5.923 -12.988  0.00  0.00      C2   H
ATOM   3141  HB2 HIE A 322     -25.738   5.660 -11.579  0.00  0.00      C2   H
ATOM   3142  HD2 HIE A 322     -25.038   8.692 -13.484  0.00  0.00      C2   H
ATOM   3143  HE1 HIE A 322     -28.821   9.222 -11.851  0.00  0.00      C2   H
ATOM   3144  HE2 HIE A 322     -26.867  10.226 -13.179  0.00  0.00      C2   H
ATOM   3145  N   PHE A 323     -27.942   5.181 -15.190  0.00  0.00      C2   N
ATOM   3146  CA  PHE A 323     -28.103   5.784 -16.522  0.00  0.00      C2   C
ATOM   3147  C   PHE A 323     -27.800   7.316 -16.320  0.00  0.00      C2   C
ATOM   3148  O   PHE A 323     -28.291   7.944 -15.385  0.00  0.00      C2   O
ATOM   3149  CB  PHE A 323     -29.548   5.601 -16.939  0.00  0.00      C2   C
ATOM   3150  CG  PHE A 323     -29.999   4.165 -17.131  0.00  0.00      C2   C
ATOM   3151  CD1 PHE A 323     -30.810   3.594 -16.152  0.00  0.00      C2   C
ATOM   3152  CD2 PHE A 323     -29.395   3.318 -18.110  0.00  0.00      C2   C
ATOM   3153  CE1 PHE A 323     -31.080   2.250 -16.196  0.00  0.00      C2   C
ATOM   3154  CE2 PHE A 323     -29.649   2.015 -18.135  0.00  0.00      C2   C
ATOM   3155  CZ  PHE A 323     -30.502   1.496 -17.161  0.00  0.00      C2   C
ATOM   3156  H   PHE A 323     -28.721   5.301 -14.558  0.00  0.00      C2   H
ATOM   3157  HA  PHE A 323     -27.387   5.450 -17.273  0.00  0.00      C2   H
ATOM   3158  HB3 PHE A 323     -29.701   6.185 -17.846  0.00  0.00      C2   H
ATOM   3159  HB2 PHE A 323     -30.129   6.105 -16.167  0.00  0.00      C2   H
ATOM   3160  HD1 PHE A 323     -31.179   4.270 -15.395  0.00  0.00      C2   H
ATOM   3161  HD2 PHE A 323     -28.609   3.732 -18.725  0.00  0.00      C2   H
ATOM   3162  HE1 PHE A 323     -31.586   1.689 -15.424  0.00  0.00      C2   H
ATOM   3163  HE2 PHE A 323     -29.121   1.352 -18.804  0.00  0.00      C2   H
ATOM   3164  HZ  PHE A 323     -30.663   0.431 -17.091  0.00  0.00      C2   H
ATOM   3165  N   THR A 324     -26.901   7.825 -17.111  0.00  0.00      C2   N
ATOM   3166  CA  THR A 324     -26.374   9.177 -17.048  0.00  0.00      C2   C
ATOM   3167  C   THR A 324     -27.471  10.339 -17.306  0.00  0.00      C2   C
ATOM   3168  O   THR A 324     -28.225  10.166 -18.260  0.00  0.00      C2   O
ATOM   3169  CB  THR A 324     -25.287   9.456 -18.145  0.00  0.00      C2   C
ATOM   3170  OG1 THR A 324     -24.389   8.415 -18.293  0.00  0.00      C2   O
ATOM   3171  CG2 THR A 324     -24.413  10.698 -17.974  0.00  0.00      C2   C
ATOM   3172  H   THR A 324     -26.414   7.296 -17.821  0.00  0.00      C2   H
ATOM   3173  HA  THR A 324     -25.878   9.415 -16.107  0.00  0.00      C2   H
ATOM   3174  HB  THR A 324     -25.822   9.464 -19.095  0.00  0.00      C2   H
ATOM   3175  HG1 THR A 324     -23.512   8.738 -18.513  0.00  0.00      C2   H
ATOM   3176 HG21 THR A 324     -23.842  10.757 -17.047  0.00  0.00      C2   H
ATOM   3177 HG22 THR A 324     -23.800  11.064 -18.797  0.00  0.00      C2   H
ATOM   3178 HG23 THR A 324     -25.018  11.594 -17.837  0.00  0.00      C2   H
ATOM   3179  N   CYS A 325     -27.584  11.400 -16.463  0.00  0.00      C2   N
ATOM   3180  CA  CYS A 325     -28.721  12.372 -16.449  0.00  0.00      C2   C
ATOM   3181  C   CYS A 325     -28.500  13.590 -17.445  0.00  0.00      C2   C
ATOM   3182  O   CYS A 325     -27.380  14.075 -17.623  0.00  0.00      C2   O
ATOM   3183  CB  CYS A 325     -28.929  13.010 -15.035  0.00  0.00      C2   C
ATOM   3184  SG  CYS A 325     -29.497  11.642 -13.991  0.00  0.00      C2   S
ATOM   3185  H   CYS A 325     -26.857  11.650 -15.809  0.00  0.00      C2   H
ATOM   3186  HA  CYS A 325     -29.655  11.899 -16.754  0.00  0.00      C2   H
ATOM   3187  HB3 CYS A 325     -29.610  13.861 -15.033  0.00  0.00      C2   H
ATOM   3188  HB2 CYS A 325     -27.990  13.443 -14.690  0.00  0.00      C2   H
ATOM   3189  HG  CYS A 325     -29.483  12.449 -12.927  0.00  0.00      C2   H
ATOM   3190  N   ALA A 326     -29.593  14.057 -18.025  0.00  0.00      C2   N
ATOM   3191  CA  ALA A 326     -29.639  15.351 -18.625  0.00  0.00      C2   C
ATOM   3192  C   ALA A 326     -29.780  16.550 -17.728  0.00  0.00      C2   C
ATOM   3193  O   ALA A 326     -29.301  17.677 -18.061  0.00  0.00      C2   O
ATOM   3194  CB  ALA A 326     -30.847  15.428 -19.595  0.00  0.00      C2   C
ATOM   3195  H   ALA A 326     -30.531  13.772 -17.784  0.00  0.00      C2   H
ATOM   3196  HA  ALA A 326     -28.821  15.534 -19.322  0.00  0.00      C2   H
ATOM   3197  HB1 ALA A 326     -30.754  14.787 -20.472  0.00  0.00      C2   H
ATOM   3198  HB2 ALA A 326     -31.795  15.209 -19.104  0.00  0.00      C2   H
ATOM   3199  HB3 ALA A 326     -30.981  16.402 -20.066  0.00  0.00      C2   H
ATOM   3200  N   THR A 327     -30.385  16.285 -16.584  0.00  0.00      C2   N
ATOM   3201  CA  THR A 327     -30.706  17.248 -15.553  0.00  0.00      C2   C
ATOM   3202  C   THR A 327     -29.475  17.760 -14.717  0.00  0.00      C2   C
ATOM   3203  O   THR A 327     -28.592  17.000 -14.404  0.00  0.00      C2   O
ATOM   3204  CB  THR A 327     -31.775  16.686 -14.529  0.00  0.00      C2   C
ATOM   3205  OG1 THR A 327     -32.918  16.107 -15.207  0.00  0.00      C2   O
ATOM   3206  CG2 THR A 327     -32.306  17.580 -13.406  0.00  0.00      C2   C
ATOM   3207  H   THR A 327     -30.774  15.369 -16.411  0.00  0.00      C2   H
ATOM   3208  HA  THR A 327     -31.177  18.149 -15.946  0.00  0.00      C2   H
ATOM   3209  HB  THR A 327     -31.287  15.889 -13.969  0.00  0.00      C2   H
ATOM   3210  HG1 THR A 327     -33.333  15.560 -14.535  0.00  0.00      C2   H
ATOM   3211 HG21 THR A 327     -32.732  18.474 -13.861  0.00  0.00      C2   H
ATOM   3212 HG22 THR A 327     -32.983  17.136 -12.677  0.00  0.00      C2   H
ATOM   3213 HG23 THR A 327     -31.494  17.983 -12.801  0.00  0.00      C2   H
ATOM   3214  N   ASP A 328     -29.520  19.082 -14.389  0.00  0.00      C2   N
ATOM   3215  CA  ASP A 328     -28.333  19.777 -13.750  0.00  0.00      C2   C
ATOM   3216  C   ASP A 328     -28.041  19.217 -12.347  0.00  0.00      C2   C
ATOM   3217  O   ASP A 328     -29.045  19.003 -11.614  0.00  0.00      C2   O
ATOM   3218  CB  ASP A 328     -28.550  21.294 -13.541  0.00  0.00      C2   C
ATOM   3219  CG  ASP A 328     -28.671  22.176 -14.853  0.00  0.00      C2   C
ATOM   3220  OD1 ASP A 328     -27.848  23.132 -14.972  0.00  0.00      C2   O
ATOM   3221  OD2 ASP A 328     -29.544  21.937 -15.733  0.00  0.00      C2   O
ATOM   3222  H   ASP A 328     -30.370  19.601 -14.558  0.00  0.00      C2   H
ATOM   3223  HA  ASP A 328     -27.461  19.732 -14.403  0.00  0.00      C2   H
ATOM   3224  HB3 ASP A 328     -27.631  21.668 -13.089  0.00  0.00      C2   H
ATOM   3225  HB2 ASP A 328     -29.360  21.566 -12.864  0.00  0.00      C2   H
ATOM   3226  N   THR A 329     -26.723  19.092 -12.041  0.00  0.00      C2   N
ATOM   3227  CA  THR A 329     -26.138  18.555 -10.752  0.00  0.00      C2   C
ATOM   3228  C   THR A 329     -26.366  17.074 -10.366  0.00  0.00      C2   C
ATOM   3229  O   THR A 329     -25.621  16.612  -9.529  0.00  0.00      C2   O
ATOM   3230  CB  THR A 329     -26.581  19.459  -9.598  0.00  0.00      C2   C
ATOM   3231  OG1 THR A 329     -26.720  20.790 -10.024  0.00  0.00      C2   O
ATOM   3232  CG2 THR A 329     -25.622  19.434  -8.364  0.00  0.00      C2   C
ATOM   3233  H   THR A 329     -25.980  19.199 -12.717  0.00  0.00      C2   H
ATOM   3234  HA  THR A 329     -25.061  18.698 -10.848  0.00  0.00      C2   H
ATOM   3235  HB  THR A 329     -27.518  19.061  -9.210  0.00  0.00      C2   H
ATOM   3236  HG1 THR A 329     -25.842  21.033 -10.327  0.00  0.00      C2   H
ATOM   3237 HG21 THR A 329     -25.962  20.140  -7.607  0.00  0.00      C2   H
ATOM   3238 HG22 THR A 329     -25.519  18.513  -7.790  0.00  0.00      C2   H
ATOM   3239 HG23 THR A 329     -24.638  19.790  -8.671  0.00  0.00      C2   H
ATOM   3240  N   LYS A 330     -27.332  16.296 -10.877  0.00  0.00      C2   N
ATOM   3241  CA  LYS A 330     -27.678  14.872 -10.516  0.00  0.00      C2   C
ATOM   3242  C   LYS A 330     -26.558  13.850 -10.820  0.00  0.00      C2   C
ATOM   3243  O   LYS A 330     -26.503  12.798 -10.194  0.00  0.00      C2   O
ATOM   3244  CB  LYS A 330     -29.048  14.409 -11.247  0.00  0.00      C2   C
ATOM   3245  CG  LYS A 330     -30.364  15.231 -11.060  0.00  0.00      C2   C
ATOM   3246  CD  LYS A 330     -30.665  15.818  -9.698  0.00  0.00      C2   C
ATOM   3247  CE  LYS A 330     -32.064  16.358  -9.580  0.00  0.00      C2   C
ATOM   3248  NZ  LYS A 330     -32.201  17.348  -8.483  0.00  0.00      C2   N
ATOM   3249  H   LYS A 330     -27.939  16.841 -11.472  0.00  0.00      C2   H
ATOM   3250  HA  LYS A 330     -27.919  14.877  -9.453  0.00  0.00      C2   H
ATOM   3251  HB3 LYS A 330     -29.176  13.368 -10.950  0.00  0.00      C2   H
ATOM   3252  HB2 LYS A 330     -28.952  14.296 -12.327  0.00  0.00      C2   H
ATOM   3253  HG3 LYS A 330     -31.160  14.525 -11.299  0.00  0.00      C2   H
ATOM   3254  HG2 LYS A 330     -30.435  16.018 -11.811  0.00  0.00      C2   H
ATOM   3255  HD3 LYS A 330     -29.926  16.591  -9.489  0.00  0.00      C2   H
ATOM   3256  HD2 LYS A 330     -30.486  15.058  -8.938  0.00  0.00      C2   H
ATOM   3257  HE3 LYS A 330     -32.706  15.479  -9.526  0.00  0.00      C2   H
ATOM   3258  HE2 LYS A 330     -32.432  16.838 -10.487  0.00  0.00      C2   H
ATOM   3259  HZ1 LYS A 330     -32.130  16.922  -7.570  0.00  0.00      C2   H
ATOM   3260  HZ2 LYS A 330     -31.623  18.175  -8.537  0.00  0.00      C2   H
ATOM   3261  HZ3 LYS A 330     -33.139  17.713  -8.569  0.00  0.00      C2   H
ATOM   3262  N   ASN A 331     -25.704  14.097 -11.871  0.00  0.00      C2   N
ATOM   3263  CA  ASN A 331     -24.534  13.288 -12.121  0.00  0.00      C2   C
ATOM   3264  C   ASN A 331     -23.342  13.521 -11.198  0.00  0.00      C2   C
ATOM   3265  O   ASN A 331     -22.743  12.597 -10.735  0.00  0.00      C2   O
ATOM   3266  CB  ASN A 331     -24.138  13.439 -13.614  0.00  0.00      C2   C
ATOM   3267  CG  ASN A 331     -25.152  12.964 -14.623  0.00  0.00      C2   C
ATOM   3268  OD1 ASN A 331     -25.674  11.843 -14.592  0.00  0.00      C2   O
ATOM   3269  ND2 ASN A 331     -25.457  13.846 -15.576  0.00  0.00      C2   N
ATOM   3270  H   ASN A 331     -25.933  14.923 -12.404  0.00  0.00      C2   H
ATOM   3271  HA  ASN A 331     -24.755  12.224 -12.034  0.00  0.00      C2   H
ATOM   3272  HB3 ASN A 331     -23.287  12.796 -13.839  0.00  0.00      C2   H
ATOM   3273  HB2 ASN A 331     -23.814  14.397 -14.021  0.00  0.00      C2   H
ATOM   3274 HD22 ASN A 331     -26.023  13.590 -16.372  0.00  0.00      C2   H
ATOM   3275 HD21 ASN A 331     -25.089  14.786 -15.535  0.00  0.00      C2   H
ATOM   3276  N   VAL A 332     -23.048  14.808 -10.816  0.00  0.00      C2   N
ATOM   3277  CA  VAL A 332     -21.980  15.074  -9.861  0.00  0.00      C2   C
ATOM   3278  C   VAL A 332     -22.332  14.734  -8.396  0.00  0.00      C2   C
ATOM   3279  O   VAL A 332     -21.441  14.425  -7.609  0.00  0.00      C2   O
ATOM   3280  CB  VAL A 332     -21.434  16.609  -9.988  0.00  0.00      C2   C
ATOM   3281  CG1 VAL A 332     -22.135  17.712  -9.200  0.00  0.00      C2   C
ATOM   3282  CG2 VAL A 332     -19.919  16.675  -9.694  0.00  0.00      C2   C
ATOM   3283  H   VAL A 332     -23.673  15.504 -11.198  0.00  0.00      C2   H
ATOM   3284  HA  VAL A 332     -21.145  14.418 -10.106  0.00  0.00      C2   H
ATOM   3285  HB  VAL A 332     -21.439  16.810 -11.059  0.00  0.00      C2   H
ATOM   3286 HG11 VAL A 332     -21.590  18.641  -9.034  0.00  0.00      C2   H
ATOM   3287 HG12 VAL A 332     -23.129  17.939  -9.587  0.00  0.00      C2   H
ATOM   3288 HG13 VAL A 332     -22.294  17.389  -8.171  0.00  0.00      C2   H
ATOM   3289 HG21 VAL A 332     -19.457  17.564 -10.122  0.00  0.00      C2   H
ATOM   3290 HG22 VAL A 332     -19.661  16.450  -8.659  0.00  0.00      C2   H
ATOM   3291 HG23 VAL A 332     -19.442  15.915 -10.313  0.00  0.00      C2   H
ATOM   3292  N   GLN A 333     -23.613  14.823  -8.074  0.00  0.00      C2   N
ATOM   3293  CA  GLN A 333     -24.154  14.410  -6.777  0.00  0.00      C2   C
ATOM   3294  C   GLN A 333     -24.210  12.854  -6.582  0.00  0.00      C2   C
ATOM   3295  O   GLN A 333     -24.202  12.383  -5.437  0.00  0.00      C2   O
ATOM   3296  CB  GLN A 333     -25.559  15.053  -6.565  0.00  0.00      C2   C
ATOM   3297  CG  GLN A 333     -25.541  16.434  -5.917  0.00  0.00      C2   C
ATOM   3298  CD  GLN A 333     -25.600  16.465  -4.384  0.00  0.00      C2   C
ATOM   3299  OE1 GLN A 333     -25.234  15.514  -3.687  0.00  0.00      C2   O
ATOM   3300  NE2 GLN A 333     -25.948  17.680  -3.910  0.00  0.00      C2   N
ATOM   3301  H   GLN A 333     -24.327  15.174  -8.697  0.00  0.00      C2   H
ATOM   3302  HA  GLN A 333     -23.484  14.752  -5.989  0.00  0.00      C2   H
ATOM   3303  HB3 GLN A 333     -26.075  14.333  -5.930  0.00  0.00      C2   H
ATOM   3304  HB2 GLN A 333     -26.242  15.127  -7.411  0.00  0.00      C2   H
ATOM   3305  HG3 GLN A 333     -26.359  17.076  -6.243  0.00  0.00      C2   H
ATOM   3306  HG2 GLN A 333     -24.600  16.951  -6.107  0.00  0.00      C2   H
ATOM   3307 HE22 GLN A 333     -26.155  17.776  -2.927  0.00  0.00      C2   H
ATOM   3308 HE21 GLN A 333     -26.136  18.378  -4.615  0.00  0.00      C2   H
ATOM   3309  N   PHE A 334     -24.337  12.053  -7.703  0.00  0.00      C2   N
ATOM   3310  CA  PHE A 334     -24.156  10.502  -7.772  0.00  0.00      C2   C
ATOM   3311  C   PHE A 334     -22.681  10.024  -7.535  0.00  0.00      C2   C
ATOM   3312  O   PHE A 334     -22.451   9.101  -6.791  0.00  0.00      C2   O
ATOM   3313  CB  PHE A 334     -24.786  10.048  -9.167  0.00  0.00      C2   C
ATOM   3314  CG  PHE A 334     -24.294   8.646  -9.585  0.00  0.00      C2   C
ATOM   3315  CD1 PHE A 334     -24.702   7.509  -8.845  0.00  0.00      C2   C
ATOM   3316  CD2 PHE A 334     -23.527   8.402 -10.806  0.00  0.00      C2   C
ATOM   3317  CE1 PHE A 334     -24.299   6.231  -9.260  0.00  0.00      C2   C
ATOM   3318  CE2 PHE A 334     -23.192   7.095 -11.193  0.00  0.00      C2   C
ATOM   3319  CZ  PHE A 334     -23.562   6.000 -10.401  0.00  0.00      C2   C
ATOM   3320  H   PHE A 334     -24.482  12.582  -8.551  0.00  0.00      C2   H
ATOM   3321  HA  PHE A 334     -24.735   9.998  -6.999  0.00  0.00      C2   H
ATOM   3322  HB3 PHE A 334     -24.430  10.655  -9.999  0.00  0.00      C2   H
ATOM   3323  HB2 PHE A 334     -25.872  10.049  -9.075  0.00  0.00      C2   H
ATOM   3324  HD1 PHE A 334     -25.368   7.657  -8.008  0.00  0.00      C2   H
ATOM   3325  HD2 PHE A 334     -23.178   9.256 -11.367  0.00  0.00      C2   H
ATOM   3326  HE1 PHE A 334     -24.847   5.455  -8.746  0.00  0.00      C2   H
ATOM   3327  HE2 PHE A 334     -22.574   6.958 -12.068  0.00  0.00      C2   H
ATOM   3328  HZ  PHE A 334     -23.212   5.008 -10.647  0.00  0.00      C2   H
ATOM   3329  N   VAL A 335     -21.724  10.822  -8.068  0.00  0.00      C2   N
ATOM   3330  CA  VAL A 335     -20.284  10.721  -7.835  0.00  0.00      C2   C
ATOM   3331  C   VAL A 335     -19.923  11.128  -6.479  0.00  0.00      C2   C
ATOM   3332  O   VAL A 335     -19.248  10.327  -5.847  0.00  0.00      C2   O
ATOM   3333  CB  VAL A 335     -19.483  11.553  -8.919  0.00  0.00      C2   C
ATOM   3334  CG1 VAL A 335     -17.957  11.676  -8.594  0.00  0.00      C2   C
ATOM   3335  CG2 VAL A 335     -19.697  10.941 -10.318  0.00  0.00      C2   C
ATOM   3336  H   VAL A 335     -22.019  11.499  -8.757  0.00  0.00      C2   H
ATOM   3337  HA  VAL A 335     -20.018   9.665  -7.882  0.00  0.00      C2   H
ATOM   3338  HB  VAL A 335     -19.810  12.565  -8.682  0.00  0.00      C2   H
ATOM   3339 HG11 VAL A 335     -17.339  12.217  -9.311  0.00  0.00      C2   H
ATOM   3340 HG12 VAL A 335     -17.823  12.201  -7.649  0.00  0.00      C2   H
ATOM   3341 HG13 VAL A 335     -17.605  10.647  -8.668  0.00  0.00      C2   H
ATOM   3342 HG21 VAL A 335     -20.744  11.019 -10.612  0.00  0.00      C2   H
ATOM   3343 HG22 VAL A 335     -19.055  11.509 -10.992  0.00  0.00      C2   H
ATOM   3344 HG23 VAL A 335     -19.456   9.879 -10.381  0.00  0.00      C2   H
ATOM   3345  N   PHE A 336     -20.220  12.350  -6.002  0.00  0.00      C2   N
ATOM   3346  CA  PHE A 336     -20.020  12.730  -4.595  0.00  0.00      C2   C
ATOM   3347  C   PHE A 336     -20.557  11.729  -3.568  0.00  0.00      C2   C
ATOM   3348  O   PHE A 336     -19.810  11.349  -2.666  0.00  0.00      C2   O
ATOM   3349  CB  PHE A 336     -20.545  14.148  -4.242  0.00  0.00      C2   C
ATOM   3350  CG  PHE A 336     -20.200  14.609  -2.826  0.00  0.00      C2   C
ATOM   3351  CD1 PHE A 336     -21.056  14.274  -1.783  0.00  0.00      C2   C
ATOM   3352  CD2 PHE A 336     -19.000  15.293  -2.537  0.00  0.00      C2   C
ATOM   3353  CE1 PHE A 336     -20.684  14.564  -0.510  0.00  0.00      C2   C
ATOM   3354  CE2 PHE A 336     -18.709  15.651  -1.229  0.00  0.00      C2   C
ATOM   3355  CZ  PHE A 336     -19.548  15.246  -0.227  0.00  0.00      C2   C
ATOM   3356  H   PHE A 336     -20.504  13.060  -6.662  0.00  0.00      C2   H
ATOM   3357  HA  PHE A 336     -18.941  12.688  -4.450  0.00  0.00      C2   H
ATOM   3358  HB3 PHE A 336     -21.606  14.360  -4.374  0.00  0.00      C2   H
ATOM   3359  HB2 PHE A 336     -20.076  14.805  -4.974  0.00  0.00      C2   H
ATOM   3360  HD1 PHE A 336     -21.928  13.665  -1.970  0.00  0.00      C2   H
ATOM   3361  HD2 PHE A 336     -18.380  15.669  -3.337  0.00  0.00      C2   H
ATOM   3362  HE1 PHE A 336     -21.327  14.251   0.299  0.00  0.00      C2   H
ATOM   3363  HE2 PHE A 336     -17.852  16.239  -0.939  0.00  0.00      C2   H
ATOM   3364  HZ  PHE A 336     -19.328  15.569   0.780  0.00  0.00      C2   H
ATOM   3365  N   ASP A 337     -21.808  11.229  -3.663  0.00  0.00      C2   N
ATOM   3366  CA  ASP A 337     -22.404  10.077  -2.930  0.00  0.00      C2   C
ATOM   3367  C   ASP A 337     -21.436   8.875  -3.000  0.00  0.00      C2   C
ATOM   3368  O   ASP A 337     -20.984   8.340  -1.928  0.00  0.00      C2   O
ATOM   3369  CB  ASP A 337     -23.848   9.702  -3.274  0.00  0.00      C2   C
ATOM   3370  CG  ASP A 337     -24.922  10.614  -2.714  0.00  0.00      C2   C
ATOM   3371  OD1 ASP A 337     -24.701  11.345  -1.715  0.00  0.00      C2   O
ATOM   3372  OD2 ASP A 337     -26.052  10.582  -3.207  0.00  0.00      C2   O
ATOM   3373  H   ASP A 337     -22.444  11.691  -4.297  0.00  0.00      C2   H
ATOM   3374  HA  ASP A 337     -22.472  10.396  -1.890  0.00  0.00      C2   H
ATOM   3375  HB3 ASP A 337     -23.952   8.664  -2.958  0.00  0.00      C2   H
ATOM   3376  HB2 ASP A 337     -24.058   9.702  -4.344  0.00  0.00      C2   H
ATOM   3377  N   ALA A 338     -21.274   8.420  -4.254  0.00  0.00      C2   N
ATOM   3378  CA  ALA A 338     -20.437   7.239  -4.548  0.00  0.00      C2   C
ATOM   3379  C   ALA A 338     -18.998   7.291  -3.833  0.00  0.00      C2   C
ATOM   3380  O   ALA A 338     -18.746   6.428  -3.028  0.00  0.00      C2   O
ATOM   3381  CB  ALA A 338     -20.238   7.025  -5.977  0.00  0.00      C2   C
ATOM   3382  H   ALA A 338     -21.649   8.969  -5.014  0.00  0.00      C2   H
ATOM   3383  HA  ALA A 338     -21.044   6.443  -4.119  0.00  0.00      C2   H
ATOM   3384  HB1 ALA A 338     -21.104   6.608  -6.492  0.00  0.00      C2   H
ATOM   3385  HB2 ALA A 338     -20.323   7.958  -6.534  0.00  0.00      C2   H
ATOM   3386  HB3 ALA A 338     -19.368   6.406  -6.193  0.00  0.00      C2   H
ATOM   3387  N   VAL A 339     -18.102   8.204  -4.216  0.00  0.00      C2   N
ATOM   3388  CA  VAL A 339     -16.765   8.285  -3.786  0.00  0.00      C2   C
ATOM   3389  C   VAL A 339     -16.747   8.429  -2.259  0.00  0.00      C2   C
ATOM   3390  O   VAL A 339     -15.889   7.761  -1.642  0.00  0.00      C2   O
ATOM   3391  CB  VAL A 339     -16.020   9.453  -4.484  0.00  0.00      C2   C
ATOM   3392  CG1 VAL A 339     -16.035   9.311  -5.955  0.00  0.00      C2   C
ATOM   3393  CG2 VAL A 339     -16.329  10.815  -3.889  0.00  0.00      C2   C
ATOM   3394  H   VAL A 339     -18.510   8.935  -4.780  0.00  0.00      C2   H
ATOM   3395  HA  VAL A 339     -16.306   7.383  -4.191  0.00  0.00      C2   H
ATOM   3396  HB  VAL A 339     -14.992   9.192  -4.233  0.00  0.00      C2   H
ATOM   3397 HG11 VAL A 339     -15.351  10.041  -6.388  0.00  0.00      C2   H
ATOM   3398 HG12 VAL A 339     -15.706   8.288  -6.139  0.00  0.00      C2   H
ATOM   3399 HG13 VAL A 339     -17.020   9.571  -6.342  0.00  0.00      C2   H
ATOM   3400 HG21 VAL A 339     -15.927  11.589  -4.543  0.00  0.00      C2   H
ATOM   3401 HG22 VAL A 339     -17.399  10.902  -3.700  0.00  0.00      C2   H
ATOM   3402 HG23 VAL A 339     -15.880  10.897  -2.899  0.00  0.00      C2   H
ATOM   3403  N   THR A 340     -17.696   9.137  -1.684  0.00  0.00      C2   N
ATOM   3404  CA  THR A 340     -17.895   9.167  -0.229  0.00  0.00      C2   C
ATOM   3405  C   THR A 340     -18.358   7.870   0.497  0.00  0.00      C2   C
ATOM   3406  O   THR A 340     -17.919   7.611   1.626  0.00  0.00      C2   O
ATOM   3407  CB  THR A 340     -18.775  10.339   0.243  0.00  0.00      C2   C
ATOM   3408  OG1 THR A 340     -18.374  11.478  -0.397  0.00  0.00      C2   O
ATOM   3409  CG2 THR A 340     -18.905  10.669   1.725  0.00  0.00      C2   C
ATOM   3410  H   THR A 340     -18.376   9.657  -2.219  0.00  0.00      C2   H
ATOM   3411  HA  THR A 340     -16.887   9.259   0.176  0.00  0.00      C2   H
ATOM   3412  HB  THR A 340     -19.817  10.169  -0.027  0.00  0.00      C2   H
ATOM   3413  HG1 THR A 340     -18.943  11.512  -1.169  0.00  0.00      C2   H
ATOM   3414 HG21 THR A 340     -17.953  11.003   2.139  0.00  0.00      C2   H
ATOM   3415 HG22 THR A 340     -19.697  11.367   1.996  0.00  0.00      C2   H
ATOM   3416 HG23 THR A 340     -19.211   9.771   2.261  0.00  0.00      C2   H
ATOM   3417  N   ASP A 341     -19.146   7.060  -0.192  0.00  0.00      C2   N
ATOM   3418  CA  ASP A 341     -19.576   5.723   0.256  0.00  0.00      C2   C
ATOM   3419  C   ASP A 341     -18.408   4.750   0.227  0.00  0.00      C2   C
ATOM   3420  O   ASP A 341     -18.201   3.940   1.147  0.00  0.00      C2   O
ATOM   3421  CB  ASP A 341     -20.673   5.114  -0.726  0.00  0.00      C2   C
ATOM   3422  CG  ASP A 341     -21.256   3.807  -0.321  0.00  0.00      C2   C
ATOM   3423  OD1 ASP A 341     -21.782   3.680   0.846  0.00  0.00      C2   O
ATOM   3424  OD2 ASP A 341     -21.357   2.922  -1.170  0.00  0.00      C2   O
ATOM   3425  H   ASP A 341     -19.415   7.378  -1.112  0.00  0.00      C2   H
ATOM   3426  HA  ASP A 341     -19.914   5.777   1.291  0.00  0.00      C2   H
ATOM   3427  HB3 ASP A 341     -20.157   4.798  -1.633  0.00  0.00      C2   H
ATOM   3428  HB2 ASP A 341     -21.382   5.856  -1.092  0.00  0.00      C2   H
ATOM   3429  N   VAL A 342     -17.575   4.830  -0.844  0.00  0.00      C2   N
ATOM   3430  CA  VAL A 342     -16.283   4.225  -0.872  0.00  0.00      C2   C
ATOM   3431  C   VAL A 342     -15.339   4.695   0.291  0.00  0.00      C2   C
ATOM   3432  O   VAL A 342     -14.750   3.881   0.966  0.00  0.00      C2   O
ATOM   3433  CB  VAL A 342     -15.499   4.361  -2.237  0.00  0.00      C2   C
ATOM   3434  CG1 VAL A 342     -14.025   3.977  -2.172  0.00  0.00      C2   C
ATOM   3435  CG2 VAL A 342     -16.193   3.654  -3.409  0.00  0.00      C2   C
ATOM   3436  H   VAL A 342     -17.801   5.661  -1.372  0.00  0.00      C2   H
ATOM   3437  HA  VAL A 342     -16.381   3.146  -0.751  0.00  0.00      C2   H
ATOM   3438  HB  VAL A 342     -15.427   5.422  -2.474  0.00  0.00      C2   H
ATOM   3439 HG11 VAL A 342     -13.979   2.930  -1.874  0.00  0.00      C2   H
ATOM   3440 HG12 VAL A 342     -13.608   4.089  -3.173  0.00  0.00      C2   H
ATOM   3441 HG13 VAL A 342     -13.327   4.495  -1.515  0.00  0.00      C2   H
ATOM   3442 HG21 VAL A 342     -17.059   4.181  -3.808  0.00  0.00      C2   H
ATOM   3443 HG22 VAL A 342     -15.566   3.473  -4.282  0.00  0.00      C2   H
ATOM   3444 HG23 VAL A 342     -16.536   2.698  -3.013  0.00  0.00      C2   H
ATOM   3445  N   ILE A 343     -15.252   5.988   0.631  0.00  0.00      C2   N
ATOM   3446  CA  ILE A 343     -14.430   6.494   1.663  0.00  0.00      C2   C
ATOM   3447  C   ILE A 343     -14.870   5.946   3.051  0.00  0.00      C2   C
ATOM   3448  O   ILE A 343     -14.028   5.561   3.799  0.00  0.00      C2   O
ATOM   3449  CB  ILE A 343     -14.318   8.062   1.797  0.00  0.00      C2   C
ATOM   3450  CG1 ILE A 343     -13.543   8.594   0.558  0.00  0.00      C2   C
ATOM   3451  CG2 ILE A 343     -13.863   8.688   3.113  0.00  0.00      C2   C
ATOM   3452  CD1 ILE A 343     -13.938  10.093   0.226  0.00  0.00      C2   C
ATOM   3453  H   ILE A 343     -15.672   6.722   0.078  0.00  0.00      C2   H
ATOM   3454  HA  ILE A 343     -13.434   6.057   1.581  0.00  0.00      C2   H
ATOM   3455  HB  ILE A 343     -15.311   8.504   1.886  0.00  0.00      C2   H
ATOM   3456 HG13 ILE A 343     -13.706   8.010  -0.347  0.00  0.00      C2   H
ATOM   3457 HG12 ILE A 343     -12.473   8.601   0.764  0.00  0.00      C2   H
ATOM   3458 HG21 ILE A 343     -14.756   8.649   3.736  0.00  0.00      C2   H
ATOM   3459 HG22 ILE A 343     -13.058   8.093   3.546  0.00  0.00      C2   H
ATOM   3460 HG23 ILE A 343     -13.661   9.756   3.031  0.00  0.00      C2   H
ATOM   3461 HD11 ILE A 343     -13.141  10.813   0.411  0.00  0.00      C2   H
ATOM   3462 HD12 ILE A 343     -14.196  10.200  -0.827  0.00  0.00      C2   H
ATOM   3463 HD13 ILE A 343     -14.873  10.463   0.646  0.00  0.00      C2   H
ATOM   3464  N   ILE A 344     -16.187   5.888   3.274  0.00  0.00      C2   N
ATOM   3465  CA  ILE A 344     -16.805   5.355   4.443  0.00  0.00      C2   C
ATOM   3466  C   ILE A 344     -16.473   3.919   4.565  0.00  0.00      C2   C
ATOM   3467  O   ILE A 344     -16.013   3.500   5.630  0.00  0.00      C2   O
ATOM   3468  CB  ILE A 344     -18.319   5.722   4.648  0.00  0.00      C2   C
ATOM   3469  CG1 ILE A 344     -18.566   7.250   4.696  0.00  0.00      C2   C
ATOM   3470  CG2 ILE A 344     -19.002   4.930   5.771  0.00  0.00      C2   C
ATOM   3471  CD1 ILE A 344     -19.957   7.619   4.276  0.00  0.00      C2   C
ATOM   3472  H   ILE A 344     -16.763   6.485   2.698  0.00  0.00      C2   H
ATOM   3473  HA  ILE A 344     -16.347   5.874   5.286  0.00  0.00      C2   H
ATOM   3474  HB  ILE A 344     -18.899   5.367   3.796  0.00  0.00      C2   H
ATOM   3475 HG13 ILE A 344     -17.799   7.730   4.088  0.00  0.00      C2   H
ATOM   3476 HG12 ILE A 344     -18.368   7.678   5.679  0.00  0.00      C2   H
ATOM   3477 HG21 ILE A 344     -18.309   5.047   6.604  0.00  0.00      C2   H
ATOM   3478 HG22 ILE A 344     -19.971   5.346   6.049  0.00  0.00      C2   H
ATOM   3479 HG23 ILE A 344     -19.093   3.852   5.638  0.00  0.00      C2   H
ATOM   3480 HD11 ILE A 344     -20.782   6.975   4.581  0.00  0.00      C2   H
ATOM   3481 HD12 ILE A 344     -20.182   8.679   4.394  0.00  0.00      C2   H
ATOM   3482 HD13 ILE A 344     -19.875   7.472   3.199  0.00  0.00      C2   H
ATOM   3483  N   LYS A 345     -16.651   3.219   3.476  0.00  0.00      C2   N
ATOM   3484  CA  LYS A 345     -16.349   1.801   3.465  0.00  0.00      C2   C
ATOM   3485  C   LYS A 345     -14.865   1.531   3.702  0.00  0.00      C2   C
ATOM   3486  O   LYS A 345     -14.455   0.736   4.635  0.00  0.00      C2   O
ATOM   3487  CB  LYS A 345     -16.890   1.202   2.175  0.00  0.00      C2   C
ATOM   3488  CG  LYS A 345     -18.415   1.013   2.161  0.00  0.00      C2   C
ATOM   3489  CD  LYS A 345     -18.864   0.651   0.775  0.00  0.00      C2   C
ATOM   3490  CE  LYS A 345     -20.405   0.428   0.772  0.00  0.00      C2   C
ATOM   3491  NZ  LYS A 345     -21.062   0.394  -0.462  0.00  0.00      C2   N
ATOM   3492  H   LYS A 345     -17.206   3.583   2.715  0.00  0.00      C2   H
ATOM   3493  HA  LYS A 345     -16.956   1.295   4.216  0.00  0.00      C2   H
ATOM   3494  HB3 LYS A 345     -16.526   0.179   2.074  0.00  0.00      C2   H
ATOM   3495  HB2 LYS A 345     -16.515   1.719   1.292  0.00  0.00      C2   H
ATOM   3496  HG3 LYS A 345     -18.754   2.003   2.468  0.00  0.00      C2   H
ATOM   3497  HG2 LYS A 345     -18.772   0.327   2.929  0.00  0.00      C2   H
ATOM   3498  HD3 LYS A 345     -18.315  -0.199   0.369  0.00  0.00      C2   H
ATOM   3499  HD2 LYS A 345     -18.599   1.523   0.177  0.00  0.00      C2   H
ATOM   3500  HE3 LYS A 345     -20.986   0.995   1.500  0.00  0.00      C2   H
ATOM   3501  HE2 LYS A 345     -20.511  -0.597   1.128  0.00  0.00      C2   H
ATOM   3502  HZ1 LYS A 345     -22.020   0.078  -0.411  0.00  0.00      C2   H
ATOM   3503  HZ2 LYS A 345     -21.185   1.322  -0.841  0.00  0.00      C2   H
ATOM   3504  HZ3 LYS A 345     -20.571  -0.148  -1.159  0.00  0.00      C2   H
ATOM   3505  N   ASN A 346     -14.029   2.327   3.048  0.00  0.00      C2   N
ATOM   3506  CA  ASN A 346     -12.524   2.295   3.199  0.00  0.00      C2   C
ATOM   3507  C   ASN A 346     -12.054   2.585   4.622  0.00  0.00      C2   C
ATOM   3508  O   ASN A 346     -11.015   2.070   5.025  0.00  0.00      C2   O
ATOM   3509  CB  ASN A 346     -11.827   3.241   2.201  0.00  0.00      C2   C
ATOM   3510  CG  ASN A 346     -11.570   2.632   0.842  0.00  0.00      C2   C
ATOM   3511  OD1 ASN A 346     -11.866   1.512   0.521  0.00  0.00      C2   O
ATOM   3512  ND2 ASN A 346     -10.947   3.407   0.011  0.00  0.00      C2   N
ATOM   3513  H   ASN A 346     -14.326   3.032   2.388  0.00  0.00      C2   H
ATOM   3514  HA  ASN A 346     -12.318   1.263   2.915  0.00  0.00      C2   H
ATOM   3515  HB3 ASN A 346     -10.890   3.513   2.687  0.00  0.00      C2   H
ATOM   3516  HB2 ASN A 346     -12.232   4.251   2.142  0.00  0.00      C2   H
ATOM   3517 HD22 ASN A 346     -10.694   3.001  -0.878  0.00  0.00      C2   H
ATOM   3518 HD21 ASN A 346     -10.647   4.362   0.144  0.00  0.00      C2   H
ATOM   3519  N   ASN A 347     -12.762   3.389   5.359  0.00  0.00      C2   N
ATOM   3520  CA  ASN A 347     -12.470   3.668   6.746  0.00  0.00      C2   C
ATOM   3521  C   ASN A 347     -12.779   2.442   7.655  0.00  0.00      C2   C
ATOM   3522  O   ASN A 347     -11.855   1.933   8.343  0.00  0.00      C2   O
ATOM   3523  CB  ASN A 347     -13.202   4.911   7.347  0.00  0.00      C2   C
ATOM   3524  CG  ASN A 347     -12.730   6.180   6.606  0.00  0.00      C2   C
ATOM   3525  OD1 ASN A 347     -11.631   6.171   6.038  0.00  0.00      C2   O
ATOM   3526  ND2 ASN A 347     -13.473   7.287   6.805  0.00  0.00      C2   N
ATOM   3527  H   ASN A 347     -13.592   3.838   4.997  0.00  0.00      C2   H
ATOM   3528  HA  ASN A 347     -11.408   3.866   6.891  0.00  0.00      C2   H
ATOM   3529  HB3 ASN A 347     -12.782   4.918   8.353  0.00  0.00      C2   H
ATOM   3530  HB2 ASN A 347     -14.287   4.821   7.293  0.00  0.00      C2   H
ATOM   3531 HD22 ASN A 347     -13.159   8.160   6.407  0.00  0.00      C2   H
ATOM   3532 HD21 ASN A 347     -14.337   7.314   7.327  0.00  0.00      C2   H
ATOM   3533  N   LEU A 348     -13.957   1.889   7.480  0.00  0.00      C2   N
ATOM   3534  CA  LEU A 348     -14.474   0.716   8.204  0.00  0.00      C2   C
ATOM   3535  C   LEU A 348     -13.804  -0.649   7.901  0.00  0.00      C2   C
ATOM   3536  O   LEU A 348     -13.886  -1.499   8.793  0.00  0.00      C2   O
ATOM   3537  CB  LEU A 348     -15.981   0.596   7.987  0.00  0.00      C2   C
ATOM   3538  CG  LEU A 348     -16.765   1.819   8.651  0.00  0.00      C2   C
ATOM   3539  CD1 LEU A 348     -18.177   1.852   8.096  0.00  0.00      C2   C
ATOM   3540  CD2 LEU A 348     -16.782   1.920  10.192  0.00  0.00      C2   C
ATOM   3541  H   LEU A 348     -14.577   2.216   6.753  0.00  0.00      C2   H
ATOM   3542  HA  LEU A 348     -14.269   0.978   9.242  0.00  0.00      C2   H
ATOM   3543  HB3 LEU A 348     -16.238  -0.277   8.586  0.00  0.00      C2   H
ATOM   3544  HB2 LEU A 348     -16.345   0.501   6.964  0.00  0.00      C2   H
ATOM   3545  HG  LEU A 348     -16.276   2.710   8.256  0.00  0.00      C2   H
ATOM   3546 HD11 LEU A 348     -18.784   1.172   8.694  0.00  0.00      C2   H
ATOM   3547 HD12 LEU A 348     -18.493   2.891   8.192  0.00  0.00      C2   H
ATOM   3548 HD13 LEU A 348     -18.120   1.512   7.062  0.00  0.00      C2   H
ATOM   3549 HD21 LEU A 348     -17.756   1.688  10.623  0.00  0.00      C2   H
ATOM   3550 HD22 LEU A 348     -16.054   1.166  10.492  0.00  0.00      C2   H
ATOM   3551 HD23 LEU A 348     -16.344   2.804  10.655  0.00  0.00      C2   H
ATOM   3552  N   LYS A 349     -13.039  -0.674   6.797  0.00  0.00      C2   N
ATOM   3553  CA  LYS A 349     -12.032  -1.574   6.403  0.00  0.00      C2   C
ATOM   3554  C   LYS A 349     -10.689  -1.447   7.212  0.00  0.00      C2   C
ATOM   3555  O   LYS A 349     -10.149  -2.464   7.559  0.00  0.00      C2   O
ATOM   3556  CB  LYS A 349     -11.802  -1.636   4.878  0.00  0.00      C2   C
ATOM   3557  CG  LYS A 349     -12.858  -2.130   3.943  0.00  0.00      C2   C
ATOM   3558  CD  LYS A 349     -12.356  -2.143   2.499  0.00  0.00      C2   C
ATOM   3559  CE  LYS A 349     -13.412  -2.820   1.591  0.00  0.00      C2   C
ATOM   3560  NZ  LYS A 349     -13.074  -2.803   0.191  0.00  0.00      C2   N
ATOM   3561  H   LYS A 349     -13.248   0.059   6.135  0.00  0.00      C2   H
ATOM   3562  HA  LYS A 349     -12.394  -2.585   6.595  0.00  0.00      C2   H
ATOM   3563  HB3 LYS A 349     -10.993  -2.344   4.699  0.00  0.00      C2   H
ATOM   3564  HB2 LYS A 349     -11.462  -0.689   4.459  0.00  0.00      C2   H
ATOM   3565  HG3 LYS A 349     -13.587  -1.326   4.040  0.00  0.00      C2   H
ATOM   3566  HG2 LYS A 349     -13.266  -3.090   4.257  0.00  0.00      C2   H
ATOM   3567  HD3 LYS A 349     -11.439  -2.729   2.450  0.00  0.00      C2   H
ATOM   3568  HD2 LYS A 349     -12.237  -1.105   2.189  0.00  0.00      C2   H
ATOM   3569  HE3 LYS A 349     -14.300  -2.207   1.744  0.00  0.00      C2   H
ATOM   3570  HE2 LYS A 349     -13.707  -3.851   1.785  0.00  0.00      C2   H
ATOM   3571  HZ1 LYS A 349     -13.119  -1.879  -0.214  0.00  0.00      C2   H
ATOM   3572  HZ2 LYS A 349     -12.162  -3.155  -0.063  0.00  0.00      C2   H
ATOM   3573  HZ3 LYS A 349     -13.832  -3.233  -0.319  0.00  0.00      C2   H
ATOM   3574  N   ASP A 350     -10.175  -0.255   7.509  0.00  0.00      C2   N
ATOM   3575  CA  ASP A 350      -8.866  -0.098   8.194  0.00  0.00      C2   C
ATOM   3576  C   ASP A 350      -8.813  -0.353   9.697  0.00  0.00      C2   C
ATOM   3577  O   ASP A 350      -7.940  -0.952  10.238  0.00  0.00      C2   O
ATOM   3578  CB  ASP A 350      -8.233   1.265   7.873  0.00  0.00      C2   C
ATOM   3579  CG  ASP A 350      -7.857   1.527   6.525  0.00  0.00      C2   C
ATOM   3580  OD1 ASP A 350      -7.447   0.536   5.869  0.00  0.00      C2   O
ATOM   3581  OD2 ASP A 350      -7.770   2.732   6.141  0.00  0.00      C2   O
ATOM   3582  H   ASP A 350     -10.589   0.625   7.238  0.00  0.00      C2   H
ATOM   3583  HA  ASP A 350      -8.256  -0.888   7.756  0.00  0.00      C2   H
ATOM   3584  HB3 ASP A 350      -7.242   1.327   8.323  0.00  0.00      C2   H
ATOM   3585  HB2 ASP A 350      -8.808   2.056   8.355  0.00  0.00      C2   H
ATOM   3586  N   CYS A 351      -9.894   0.008  10.365  0.00  0.00      C2   N
ATOM   3587  CA  CYS A 351     -10.305  -0.447  11.719  0.00  0.00      C2   C
ATOM   3588  C   CYS A 351     -10.841  -1.913  11.626  0.00  0.00      C2   C
ATOM   3589  O   CYS A 351     -11.103  -2.536  12.665  0.00  0.00      C2   O
ATOM   3590  CB  CYS A 351     -11.185   0.623  12.405  0.00  0.00      C2   C
ATOM   3591  SG  CYS A 351     -12.744   0.740  11.534  0.00  0.00      C2   S
ATOM   3592  H   CYS A 351     -10.555   0.643   9.940  0.00  0.00      C2   H
ATOM   3593  HA  CYS A 351      -9.346  -0.437  12.236  0.00  0.00      C2   H
ATOM   3594  HB3 CYS A 351     -10.569   1.484  12.666  0.00  0.00      C2   H
ATOM   3595  HB2 CYS A 351     -11.497   0.255  13.382  0.00  0.00      C2   H
ATOM   3596  HG  CYS A 351     -12.543   1.772  10.709  0.00  0.00      C2   H
ATOM   3597  N   GLY A 352     -10.916  -2.513  10.424  0.00  0.00      C2   N
ATOM   3598  CA  GLY A 352     -11.228  -3.868  10.156  0.00  0.00      C2   C
ATOM   3599  C   GLY A 352     -12.612  -4.368  10.599  0.00  0.00      C2   C
ATOM   3600  O   GLY A 352     -12.892  -5.548  10.682  0.00  0.00      C2   O
ATOM   3601  H   GLY A 352     -10.544  -2.001   9.636  0.00  0.00      C2   H
ATOM   3602  HA3 GLY A 352     -10.411  -4.333  10.707  0.00  0.00      C2   H
ATOM   3603  HA2 GLY A 352     -11.085  -4.071   9.095  0.00  0.00      C2   H
ATOM   3604  N   LEU A 353     -13.624  -3.485  10.758  0.00  0.00      C2   N
ATOM   3605  CA  LEU A 353     -14.981  -3.850  11.224  0.00  0.00      C2   C
ATOM   3606  C   LEU A 353     -15.957  -4.265  10.083  0.00  0.00      C2   C
ATOM   3607  O   LEU A 353     -16.728  -5.220  10.243  0.00  0.00      C2   O
ATOM   3608  CB  LEU A 353     -15.590  -2.707  12.108  0.00  0.00      C2   C
ATOM   3609  CG  LEU A 353     -17.039  -2.899  12.726  0.00  0.00      C2   C
ATOM   3610  CD1 LEU A 353     -17.116  -4.147  13.611  0.00  0.00      C2   C
ATOM   3611  CD2 LEU A 353     -17.600  -1.654  13.456  0.00  0.00      C2   C
ATOM   3612  H   LEU A 353     -13.551  -2.487  10.628  0.00  0.00      C2   H
ATOM   3613  HA  LEU A 353     -14.967  -4.670  11.943  0.00  0.00      C2   H
ATOM   3614  HB3 LEU A 353     -15.638  -1.855  11.430  0.00  0.00      C2   H
ATOM   3615  HB2 LEU A 353     -14.864  -2.422  12.870  0.00  0.00      C2   H
ATOM   3616  HG  LEU A 353     -17.678  -3.132  11.874  0.00  0.00      C2   H
ATOM   3617 HD11 LEU A 353     -18.105  -4.601  13.544  0.00  0.00      C2   H
ATOM   3618 HD12 LEU A 353     -16.409  -4.890  13.243  0.00  0.00      C2   H
ATOM   3619 HD13 LEU A 353     -16.885  -3.946  14.657  0.00  0.00      C2   H
ATOM   3620 HD21 LEU A 353     -18.070  -1.971  14.387  0.00  0.00      C2   H
ATOM   3621 HD22 LEU A 353     -16.822  -0.932  13.707  0.00  0.00      C2   H
ATOM   3622 HD23 LEU A 353     -18.351  -1.081  12.913  0.00  0.00      C2   H
ATOM   3623  N   PHE A 354     -15.849  -3.579   8.943  0.00  0.00      C2   N
ATOM   3624  CA  PHE A 354     -16.402  -3.959   7.666  0.00  0.00      C2   C
ATOM   3625  C   PHE A 354     -15.422  -4.968   6.922  0.00  0.00      C2   C
ATOM   3626  O   PHE A 354     -14.254  -4.718   7.031  0.00  0.00      C2   O
ATOM   3627  CB  PHE A 354     -16.609  -2.746   6.826  0.00  0.00      C2   C
ATOM   3628  CG  PHE A 354     -17.364  -2.917   5.488  0.00  0.00      C2   C
ATOM   3629  CD1 PHE A 354     -18.791  -2.727   5.512  0.00  0.00      C2   C
ATOM   3630  CD2 PHE A 354     -16.854  -3.422   4.313  0.00  0.00      C2   C
ATOM   3631  CE1 PHE A 354     -19.547  -2.930   4.351  0.00  0.00      C2   C
ATOM   3632  CE2 PHE A 354     -17.564  -3.485   3.133  0.00  0.00      C2   C
ATOM   3633  CZ  PHE A 354     -18.910  -3.217   3.120  0.00  0.00      C2   C
ATOM   3634  H   PHE A 354     -15.100  -2.903   8.904  0.00  0.00      C2   H
ATOM   3635  HA  PHE A 354     -17.337  -4.486   7.855  0.00  0.00      C2   H
ATOM   3636  HB3 PHE A 354     -15.661  -2.380   6.431  0.00  0.00      C2   H
ATOM   3637  HB2 PHE A 354     -16.943  -1.909   7.438  0.00  0.00      C2   H
ATOM   3638  HD1 PHE A 354     -19.245  -2.330   6.408  0.00  0.00      C2   H
ATOM   3639  HD2 PHE A 354     -15.774  -3.432   4.330  0.00  0.00      C2   H
ATOM   3640  HE1 PHE A 354     -20.556  -2.548   4.382  0.00  0.00      C2   H
ATOM   3641  HE2 PHE A 354     -17.134  -3.832   2.205  0.00  0.00      C2   H
ATOM   3642  HZ  PHE A 354     -19.453  -3.211   2.187  0.00  0.00      C2   H
ATOM   3643  N   NMA A 354     -15.876  -5.907   6.085  0.00  0.00      C2   N
ATOM   3644  CA  NMA A 354     -17.316  -6.309   5.788  0.00  0.00      C2   C
ATOM   3645  H   NMA A 354     -15.236  -6.545   5.634  0.00  0.00      C2   H
ATOM   3646  1HA NMA A 354     -17.815  -6.647   6.697  0.00  0.00      C2   H
ATOM   3647  2HA NMA A 354     -17.910  -5.516   5.335  0.00  0.00      C2   H
ATOM   3648  3HA NMA A 354     -17.339  -7.255   5.247  0.00  0.00      C2   H
ATOM   3649  CH3 ACE B   1      18.559   3.954 -57.633  0.00  0.00      C2   C
ATOM   3650  C   ACE B   1      18.668   2.445 -57.369  0.00  0.00      C2   C
ATOM   3651  O   ACE B   1      18.201   1.959 -56.336  0.00  0.00      C2   O
ATOM   3652  1H  ACE B   1      19.567   4.358 -57.541  0.00  0.00      C2   H
ATOM   3653  2H  ACE B   1      18.250   4.104 -58.668  0.00  0.00      C2   H
ATOM   3654  3H  ACE B   1      17.907   4.466 -56.925  0.00  0.00      C2   H
ATOM   3655  N   SER B   2      19.277   1.607 -58.255  0.00  0.00      C2   N
ATOM   3656  CA  SER B   2      19.560   0.243 -58.007  0.00  0.00      C2   C
ATOM   3657  C   SER B   2      20.629  -0.142 -56.934  0.00  0.00      C2   C
ATOM   3658  O   SER B   2      20.625  -1.310 -56.600  0.00  0.00      C2   O
ATOM   3659  CB  SER B   2      19.866  -0.452 -59.367  0.00  0.00      C2   C
ATOM   3660  OG  SER B   2      18.673  -0.781 -59.989  0.00  0.00      C2   O
ATOM   3661  H2  SER B   2      19.748   2.059 -59.025  0.00  0.00      C2   H
ATOM   3662  HA  SER B   2      18.722  -0.327 -57.606  0.00  0.00      C2   H
ATOM   3663  HB3 SER B   2      20.449  -1.355 -59.185  0.00  0.00      C2   H
ATOM   3664  HB2 SER B   2      20.539   0.144 -59.984  0.00  0.00      C2   H
ATOM   3665  HG  SER B   2      18.219  -1.356 -59.368  0.00  0.00      C2   H
ATOM   3666  N   GLU B   3      21.466   0.853 -56.462  0.00  0.00      C2   N
ATOM   3667  CA  GLU B   3      22.147   0.742 -55.156  0.00  0.00      C2   C
ATOM   3668  C   GLU B   3      21.294   0.340 -53.933  0.00  0.00      C2   C
ATOM   3669  O   GLU B   3      21.788  -0.322 -53.033  0.00  0.00      C2   O
ATOM   3670  CB  GLU B   3      22.977   2.020 -54.909  0.00  0.00      C2   C
ATOM   3671  CG  GLU B   3      23.446   2.384 -53.529  0.00  0.00      C2   C
ATOM   3672  CD  GLU B   3      24.596   3.343 -53.541  0.00  0.00      C2   C
ATOM   3673  OE1 GLU B   3      24.903   4.036 -54.566  0.00  0.00      C2   O
ATOM   3674  OE2 GLU B   3      25.320   3.268 -52.496  0.00  0.00      C2   O
ATOM   3675  H   GLU B   3      21.560   1.687 -57.024  0.00  0.00      C2   H
ATOM   3676  HA  GLU B   3      22.918  -0.004 -55.352  0.00  0.00      C2   H
ATOM   3677  HB3 GLU B   3      22.451   2.879 -55.324  0.00  0.00      C2   H
ATOM   3678  HB2 GLU B   3      23.820   1.791 -55.561  0.00  0.00      C2   H
ATOM   3679  HG3 GLU B   3      23.689   1.441 -53.038  0.00  0.00      C2   H
ATOM   3680  HG2 GLU B   3      22.567   2.864 -53.099  0.00  0.00      C2   H
ATOM   3681  N   LEU B   4      19.976   0.708 -53.969  0.00  0.00      C2   N
ATOM   3682  CA  LEU B   4      18.973   0.293 -53.040  0.00  0.00      C2   C
ATOM   3683  C   LEU B   4      18.719  -1.220 -53.130  0.00  0.00      C2   C
ATOM   3684  O   LEU B   4      18.592  -1.850 -52.071  0.00  0.00      C2   O
ATOM   3685  CB  LEU B   4      17.693   1.042 -53.295  0.00  0.00      C2   C
ATOM   3686  CG  LEU B   4      16.528   0.842 -52.329  0.00  0.00      C2   C
ATOM   3687  CD1 LEU B   4      16.885   1.190 -50.871  0.00  0.00      C2   C
ATOM   3688  CD2 LEU B   4      15.272   1.638 -52.700  0.00  0.00      C2   C
ATOM   3689  H   LEU B   4      19.637   1.155 -54.810  0.00  0.00      C2   H
ATOM   3690  HA  LEU B   4      19.411   0.655 -52.109  0.00  0.00      C2   H
ATOM   3691  HB3 LEU B   4      17.315   0.842 -54.298  0.00  0.00      C2   H
ATOM   3692  HB2 LEU B   4      17.882   2.092 -53.518  0.00  0.00      C2   H
ATOM   3693  HG  LEU B   4      16.334  -0.226 -52.435  0.00  0.00      C2   H
ATOM   3694 HD11 LEU B   4      16.971   0.269 -50.294  0.00  0.00      C2   H
ATOM   3695 HD12 LEU B   4      17.886   1.619 -50.821  0.00  0.00      C2   H
ATOM   3696 HD13 LEU B   4      16.126   1.780 -50.358  0.00  0.00      C2   H
ATOM   3697 HD21 LEU B   4      15.533   2.601 -53.139  0.00  0.00      C2   H
ATOM   3698 HD22 LEU B   4      14.713   1.058 -53.434  0.00  0.00      C2   H
ATOM   3699 HD23 LEU B   4      14.577   1.811 -51.878  0.00  0.00      C2   H
ATOM   3700  N   ASP B   5      18.703  -1.798 -54.302  0.00  0.00      C2   N
ATOM   3701  CA  ASP B   5      18.597  -3.222 -54.579  0.00  0.00      C2   C
ATOM   3702  C   ASP B   5      19.741  -3.972 -54.029  0.00  0.00      C2   C
ATOM   3703  O   ASP B   5      19.427  -4.997 -53.331  0.00  0.00      C2   O
ATOM   3704  CB  ASP B   5      18.465  -3.684 -56.160  0.00  0.00      C2   C
ATOM   3705  CG  ASP B   5      17.357  -2.950 -57.000  0.00  0.00      C2   C
ATOM   3706  OD1 ASP B   5      17.613  -2.685 -58.178  0.00  0.00      C2   O
ATOM   3707  OD2 ASP B   5      16.219  -2.797 -56.617  0.00  0.00      C2   O
ATOM   3708  H   ASP B   5      18.999  -1.230 -55.084  0.00  0.00      C2   H
ATOM   3709  HA  ASP B   5      17.643  -3.524 -54.145  0.00  0.00      C2   H
ATOM   3710  HB3 ASP B   5      18.176  -4.735 -56.149  0.00  0.00      C2   H
ATOM   3711  HB2 ASP B   5      19.439  -3.597 -56.642  0.00  0.00      C2   H
ATOM   3712  N   GLN B   6      21.003  -3.490 -54.258  0.00  0.00      C2   N
ATOM   3713  CA  GLN B   6      22.195  -4.121 -53.833  0.00  0.00      C2   C
ATOM   3714  C   GLN B   6      22.354  -4.077 -52.282  0.00  0.00      C2   C
ATOM   3715  O   GLN B   6      22.904  -4.972 -51.663  0.00  0.00      C2   O
ATOM   3716  CB  GLN B   6      23.433  -3.501 -54.604  0.00  0.00      C2   C
ATOM   3717  CG  GLN B   6      23.237  -3.693 -56.150  0.00  0.00      C2   C
ATOM   3718  CD  GLN B   6      23.155  -5.153 -56.612  0.00  0.00      C2   C
ATOM   3719  OE1 GLN B   6      23.778  -6.023 -55.937  0.00  0.00      C2   O
ATOM   3720  NE2 GLN B   6      22.509  -5.443 -57.706  0.00  0.00      C2   N
ATOM   3721  H   GLN B   6      21.054  -2.797 -54.991  0.00  0.00      C2   H
ATOM   3722  HA  GLN B   6      22.024  -5.180 -54.025  0.00  0.00      C2   H
ATOM   3723  HB3 GLN B   6      24.406  -3.855 -54.262  0.00  0.00      C2   H
ATOM   3724  HB2 GLN B   6      23.492  -2.416 -54.511  0.00  0.00      C2   H
ATOM   3725  HG3 GLN B   6      24.099  -3.295 -56.685  0.00  0.00      C2   H
ATOM   3726  HG2 GLN B   6      22.397  -3.087 -56.487  0.00  0.00      C2   H
ATOM   3727 HE22 GLN B   6      22.316  -6.381 -58.028  0.00  0.00      C2   H
ATOM   3728 HE21 GLN B   6      22.054  -4.735 -58.264  0.00  0.00      C2   H
ATOM   3729  N   LEU B   7      21.804  -2.984 -51.694  0.00  0.00      C2   N
ATOM   3730  CA  LEU B   7      21.942  -2.907 -50.173  0.00  0.00      C2   C
ATOM   3731  C   LEU B   7      20.843  -3.777 -49.535  0.00  0.00      C2   C
ATOM   3732  O   LEU B   7      21.047  -4.402 -48.436  0.00  0.00      C2   O
ATOM   3733  CB  LEU B   7      21.853  -1.410 -49.678  0.00  0.00      C2   C
ATOM   3734  CG  LEU B   7      23.064  -0.430 -49.887  0.00  0.00      C2   C
ATOM   3735  CD1 LEU B   7      22.514   0.995 -50.087  0.00  0.00      C2   C
ATOM   3736  CD2 LEU B   7      24.063  -0.534 -48.755  0.00  0.00      C2   C
ATOM   3737  H   LEU B   7      21.550  -2.098 -52.106  0.00  0.00      C2   H
ATOM   3738  HA  LEU B   7      22.893  -3.289 -49.802  0.00  0.00      C2   H
ATOM   3739  HB3 LEU B   7      21.684  -1.367 -48.602  0.00  0.00      C2   H
ATOM   3740  HB2 LEU B   7      21.008  -0.822 -50.037  0.00  0.00      C2   H
ATOM   3741  HG  LEU B   7      23.444  -0.707 -50.871  0.00  0.00      C2   H
ATOM   3742 HD11 LEU B   7      23.402   1.627 -50.087  0.00  0.00      C2   H
ATOM   3743 HD12 LEU B   7      22.055   1.258 -51.040  0.00  0.00      C2   H
ATOM   3744 HD13 LEU B   7      21.865   1.289 -49.262  0.00  0.00      C2   H
ATOM   3745 HD21 LEU B   7      24.542   0.394 -48.440  0.00  0.00      C2   H
ATOM   3746 HD22 LEU B   7      23.769  -0.775 -47.733  0.00  0.00      C2   H
ATOM   3747 HD23 LEU B   7      24.792  -1.207 -49.207  0.00  0.00      C2   H
ATOM   3748  N   ARG B   8      19.671  -3.843 -50.157  0.00  0.00      C2   N
ATOM   3749  CA  ARG B   8      18.564  -4.798 -49.814  0.00  0.00      C2   C
ATOM   3750  C   ARG B   8      18.988  -6.291 -49.877  0.00  0.00      C2   C
ATOM   3751  O   ARG B   8      18.546  -7.061 -49.027  0.00  0.00      C2   O
ATOM   3752  CB  ARG B   8      17.326  -4.664 -50.851  0.00  0.00      C2   C
ATOM   3753  CG  ARG B   8      16.004  -5.192 -50.296  0.00  0.00      C2   C
ATOM   3754  CD  ARG B   8      14.849  -4.516 -50.945  0.00  0.00      C2   C
ATOM   3755  NE  ARG B   8      14.831  -4.781 -52.362  0.00  0.00      C2   N
ATOM   3756  CZ  ARG B   8      15.109  -3.907 -53.322  0.00  0.00      C2   C
ATOM   3757  NH1 ARG B   8      15.297  -2.607 -53.072  0.00  0.00      C2   N
ATOM   3758  NH2 ARG B   8      15.203  -4.286 -54.620  0.00  0.00      C2   N
ATOM   3759  H   ARG B   8      19.542  -3.242 -50.958  0.00  0.00      C2   H
ATOM   3760  HA  ARG B   8      18.172  -4.522 -48.835  0.00  0.00      C2   H
ATOM   3761  HB3 ARG B   8      17.523  -5.144 -51.809  0.00  0.00      C2   H
ATOM   3762  HB2 ARG B   8      17.237  -3.610 -51.113  0.00  0.00      C2   H
ATOM   3763  HG3 ARG B   8      15.872  -5.198 -49.214  0.00  0.00      C2   H
ATOM   3764  HG2 ARG B   8      16.075  -6.266 -50.467  0.00  0.00      C2   H
ATOM   3765  HD3 ARG B   8      14.891  -3.431 -50.852  0.00  0.00      C2   H
ATOM   3766  HD2 ARG B   8      13.907  -4.907 -50.561  0.00  0.00      C2   H
ATOM   3767  HE  ARG B   8      14.560  -5.720 -52.618  0.00  0.00      C2   H
ATOM   3768 HH12 ARG B   8      15.044  -2.043 -53.871  0.00  0.00      C2   H
ATOM   3769 HH11 ARG B   8      15.220  -2.155 -52.172  0.00  0.00      C2   H
ATOM   3770 HH22 ARG B   8      15.420  -3.669 -55.390  0.00  0.00      C2   H
ATOM   3771 HH21 ARG B   8      15.060  -5.226 -54.961  0.00  0.00      C2   H
ATOM   3772  N   GLN B   9      19.844  -6.632 -50.845  0.00  0.00      C2   N
ATOM   3773  CA  GLN B   9      20.457  -7.951 -50.879  0.00  0.00      C2   C
ATOM   3774  C   GLN B   9      21.665  -8.070 -49.898  0.00  0.00      C2   C
ATOM   3775  O   GLN B   9      21.650  -8.975 -49.054  0.00  0.00      C2   O
ATOM   3776  CB  GLN B   9      20.940  -8.235 -52.356  0.00  0.00      C2   C
ATOM   3777  CG  GLN B   9      19.767  -8.411 -53.450  0.00  0.00      C2   C
ATOM   3778  CD  GLN B   9      20.354  -8.551 -54.857  0.00  0.00      C2   C
ATOM   3779  OE1 GLN B   9      21.274  -9.258 -55.097  0.00  0.00      C2   O
ATOM   3780  NE2 GLN B   9      19.726  -7.830 -55.763  0.00  0.00      C2   N
ATOM   3781  H   GLN B   9      20.313  -5.919 -51.385  0.00  0.00      C2   H
ATOM   3782  HA  GLN B   9      19.568  -8.566 -50.743  0.00  0.00      C2   H
ATOM   3783  HB3 GLN B   9      21.543  -9.136 -52.239  0.00  0.00      C2   H
ATOM   3784  HB2 GLN B   9      21.521  -7.391 -52.727  0.00  0.00      C2   H
ATOM   3785  HG3 GLN B   9      19.064  -7.582 -53.365  0.00  0.00      C2   H
ATOM   3786  HG2 GLN B   9      19.097  -9.244 -53.235  0.00  0.00      C2   H
ATOM   3787 HE22 GLN B   9      20.000  -7.696 -56.726  0.00  0.00      C2   H
ATOM   3788 HE21 GLN B   9      18.945  -7.231 -55.535  0.00  0.00      C2   H
ATOM   3789  N   GLU B  10      22.637  -7.113 -49.885  0.00  0.00      C2   N
ATOM   3790  CA  GLU B  10      23.733  -7.133 -48.991  0.00  0.00      C2   C
ATOM   3791  C   GLU B  10      23.266  -7.143 -47.461  0.00  0.00      C2   C
ATOM   3792  O   GLU B  10      24.013  -7.833 -46.707  0.00  0.00      C2   O
ATOM   3793  CB  GLU B  10      24.577  -5.938 -49.296  0.00  0.00      C2   C
ATOM   3794  CG  GLU B  10      25.924  -5.930 -48.403  0.00  0.00      C2   C
ATOM   3795  CD  GLU B  10      26.820  -4.707 -48.519  0.00  0.00      C2   C
ATOM   3796  OE1 GLU B  10      26.323  -3.694 -49.086  0.00  0.00      C2   O
ATOM   3797  OE2 GLU B  10      27.987  -4.715 -48.014  0.00  0.00      C2   O
ATOM   3798  H   GLU B  10      22.683  -6.463 -50.657  0.00  0.00      C2   H
ATOM   3799  HA  GLU B  10      24.331  -8.013 -49.231  0.00  0.00      C2   H
ATOM   3800  HB3 GLU B  10      24.047  -5.034 -48.997  0.00  0.00      C2   H
ATOM   3801  HB2 GLU B  10      24.840  -5.816 -50.347  0.00  0.00      C2   H
ATOM   3802  HG3 GLU B  10      26.606  -6.754 -48.609  0.00  0.00      C2   H
ATOM   3803  HG2 GLU B  10      25.773  -6.030 -47.328  0.00  0.00      C2   H
ATOM   3804  N   ALA B  11      22.178  -6.416 -47.081  0.00  0.00      C2   N
ATOM   3805  CA  ALA B  11      21.576  -6.573 -45.731  0.00  0.00      C2   C
ATOM   3806  C   ALA B  11      21.143  -8.036 -45.471  0.00  0.00      C2   C
ATOM   3807  O   ALA B  11      21.220  -8.487 -44.332  0.00  0.00      C2   O
ATOM   3808  CB  ALA B  11      20.293  -5.699 -45.613  0.00  0.00      C2   C
ATOM   3809  H   ALA B  11      21.664  -5.862 -47.751  0.00  0.00      C2   H
ATOM   3810  HA  ALA B  11      22.331  -6.284 -45.000  0.00  0.00      C2   H
ATOM   3811  HB1 ALA B  11      19.678  -6.031 -46.449  0.00  0.00      C2   H
ATOM   3812  HB2 ALA B  11      19.767  -5.957 -44.694  0.00  0.00      C2   H
ATOM   3813  HB3 ALA B  11      20.472  -4.633 -45.759  0.00  0.00      C2   H
ATOM   3814  N   GLU B  12      20.749  -8.802 -46.479  0.00  0.00      C2   N
ATOM   3815  CA  GLU B  12      20.362 -10.179 -46.327  0.00  0.00      C2   C
ATOM   3816  C   GLU B  12      21.529 -11.107 -46.098  0.00  0.00      C2   C
ATOM   3817  O   GLU B  12      21.558 -11.778 -45.116  0.00  0.00      C2   O
ATOM   3818  CB  GLU B  12      19.500 -10.707 -47.523  0.00  0.00      C2   C
ATOM   3819  CG  GLU B  12      18.637 -11.870 -47.093  0.00  0.00      C2   C
ATOM   3820  CD  GLU B  12      17.363 -11.455 -46.274  0.00  0.00      C2   C
ATOM   3821  OE1 GLU B  12      17.047 -10.257 -46.092  0.00  0.00      C2   O
ATOM   3822  OE2 GLU B  12      16.725 -12.383 -45.720  0.00  0.00      C2   O
ATOM   3823  H   GLU B  12      20.772  -8.400 -47.405  0.00  0.00      C2   H
ATOM   3824  HA  GLU B  12      19.838 -10.263 -45.375  0.00  0.00      C2   H
ATOM   3825  HB3 GLU B  12      20.154 -11.055 -48.322  0.00  0.00      C2   H
ATOM   3826  HB2 GLU B  12      19.001  -9.853 -47.980  0.00  0.00      C2   H
ATOM   3827  HG3 GLU B  12      19.205 -12.576 -46.487  0.00  0.00      C2   H
ATOM   3828  HG2 GLU B  12      18.302 -12.457 -47.948  0.00  0.00      C2   H
ATOM   3829  N   GLN B  13      22.556 -10.978 -46.948  0.00  0.00      C2   N
ATOM   3830  CA  GLN B  13      23.845 -11.636 -46.874  0.00  0.00      C2   C
ATOM   3831  C   GLN B  13      24.529 -11.394 -45.542  0.00  0.00      C2   C
ATOM   3832  O   GLN B  13      25.049 -12.365 -44.996  0.00  0.00      C2   O
ATOM   3833  CB  GLN B  13      24.756 -11.283 -48.075  0.00  0.00      C2   C
ATOM   3834  CG  GLN B  13      24.169 -11.778 -49.389  0.00  0.00      C2   C
ATOM   3835  CD  GLN B  13      24.928 -11.324 -50.631  0.00  0.00      C2   C
ATOM   3836  OE1 GLN B  13      25.691 -10.377 -50.602  0.00  0.00      C2   O
ATOM   3837  NE2 GLN B  13      24.668 -12.089 -51.603  0.00  0.00      C2   N
ATOM   3838  H   GLN B  13      22.479 -10.220 -47.611  0.00  0.00      C2   H
ATOM   3839  HA  GLN B  13      23.618 -12.692 -47.018  0.00  0.00      C2   H
ATOM   3840  HB3 GLN B  13      25.754 -11.691 -47.915  0.00  0.00      C2   H
ATOM   3841  HB2 GLN B  13      24.794 -10.194 -48.111  0.00  0.00      C2   H
ATOM   3842  HG3 GLN B  13      23.125 -11.488 -49.509  0.00  0.00      C2   H
ATOM   3843  HG2 GLN B  13      24.110 -12.866 -49.381  0.00  0.00      C2   H
ATOM   3844 HE22 GLN B  13      25.284 -12.099 -52.403  0.00  0.00      C2   H
ATOM   3845 HE21 GLN B  13      23.990 -12.828 -51.482  0.00  0.00      C2   H
ATOM   3846  N   LEU B  14      24.389 -10.130 -45.061  0.00  0.00      C2   N
ATOM   3847  CA  LEU B  14      24.883  -9.771 -43.723  0.00  0.00      C2   C
ATOM   3848  C   LEU B  14      24.094 -10.421 -42.529  0.00  0.00      C2   C
ATOM   3849  O   LEU B  14      24.789 -10.870 -41.551  0.00  0.00      C2   O
ATOM   3850  CB  LEU B  14      25.027  -8.213 -43.544  0.00  0.00      C2   C
ATOM   3851  CG  LEU B  14      26.041  -7.400 -44.261  0.00  0.00      C2   C
ATOM   3852  CD1 LEU B  14      25.758  -5.930 -44.442  0.00  0.00      C2   C
ATOM   3853  CD2 LEU B  14      27.503  -7.693 -43.714  0.00  0.00      C2   C
ATOM   3854  H   LEU B  14      23.940  -9.384 -45.573  0.00  0.00      C2   H
ATOM   3855  HA  LEU B  14      25.865 -10.225 -43.584  0.00  0.00      C2   H
ATOM   3856  HB3 LEU B  14      25.199  -8.068 -42.477  0.00  0.00      C2   H
ATOM   3857  HB2 LEU B  14      24.007  -7.938 -43.811  0.00  0.00      C2   H
ATOM   3858  HG  LEU B  14      26.049  -7.867 -45.246  0.00  0.00      C2   H
ATOM   3859 HD11 LEU B  14      25.511  -5.385 -43.530  0.00  0.00      C2   H
ATOM   3860 HD12 LEU B  14      26.578  -5.497 -45.015  0.00  0.00      C2   H
ATOM   3861 HD13 LEU B  14      24.887  -5.739 -45.068  0.00  0.00      C2   H
ATOM   3862 HD21 LEU B  14      28.270  -7.182 -44.296  0.00  0.00      C2   H
ATOM   3863 HD22 LEU B  14      27.657  -7.197 -42.756  0.00  0.00      C2   H
ATOM   3864 HD23 LEU B  14      27.790  -8.739 -43.605  0.00  0.00      C2   H
ATOM   3865  N   LYS B  15      22.778 -10.521 -42.585  0.00  0.00      C2   N
ATOM   3866  CA  LYS B  15      21.945 -11.327 -41.637  0.00  0.00      C2   C
ATOM   3867  C   LYS B  15      22.288 -12.857 -41.688  0.00  0.00      C2   C
ATOM   3868  O   LYS B  15      22.461 -13.456 -40.631  0.00  0.00      C2   O
ATOM   3869  CB  LYS B  15      20.421 -11.066 -41.945  0.00  0.00      C2   C
ATOM   3870  CG  LYS B  15      19.949  -9.660 -41.455  0.00  0.00      C2   C
ATOM   3871  CD  LYS B  15      18.462  -9.441 -41.664  0.00  0.00      C2   C
ATOM   3872  CE  LYS B  15      18.136  -9.197 -43.145  0.00  0.00      C2   C
ATOM   3873  NZ  LYS B  15      16.740  -9.311 -43.457  0.00  0.00      C2   N
ATOM   3874  H   LYS B  15      22.224  -9.965 -43.220  0.00  0.00      C2   H
ATOM   3875  HA  LYS B  15      22.246 -10.963 -40.655  0.00  0.00      C2   H
ATOM   3876  HB3 LYS B  15      19.850 -11.759 -41.328  0.00  0.00      C2   H
ATOM   3877  HB2 LYS B  15      20.181 -11.199 -43.000  0.00  0.00      C2   H
ATOM   3878  HG3 LYS B  15      20.493  -8.831 -41.908  0.00  0.00      C2   H
ATOM   3879  HG2 LYS B  15      20.321  -9.448 -40.453  0.00  0.00      C2   H
ATOM   3880  HD3 LYS B  15      17.967  -8.705 -41.030  0.00  0.00      C2   H
ATOM   3881  HD2 LYS B  15      17.927 -10.339 -41.357  0.00  0.00      C2   H
ATOM   3882  HE3 LYS B  15      18.544 -10.045 -43.694  0.00  0.00      C2   H
ATOM   3883  HE2 LYS B  15      18.587  -8.302 -43.574  0.00  0.00      C2   H
ATOM   3884  HZ1 LYS B  15      16.281  -8.423 -43.318  0.00  0.00      C2   H
ATOM   3885  HZ2 LYS B  15      16.667  -9.635 -44.411  0.00  0.00      C2   H
ATOM   3886  HZ3 LYS B  15      16.274 -10.065 -42.971  0.00  0.00      C2   H
ATOM   3887  N   ASN B  16      22.443 -13.335 -42.900  0.00  0.00      C2   N
ATOM   3888  CA  ASN B  16      23.047 -14.670 -43.160  0.00  0.00      C2   C
ATOM   3889  C   ASN B  16      24.461 -14.880 -42.532  0.00  0.00      C2   C
ATOM   3890  O   ASN B  16      24.764 -15.971 -42.149  0.00  0.00      C2   O
ATOM   3891  CB  ASN B  16      22.899 -14.982 -44.657  0.00  0.00      C2   C
ATOM   3892  CG  ASN B  16      21.416 -15.006 -45.232  0.00  0.00      C2   C
ATOM   3893  OD1 ASN B  16      20.529 -14.896 -44.390  0.00  0.00      C2   O
ATOM   3894  ND2 ASN B  16      21.230 -15.059 -46.522  0.00  0.00      C2   N
ATOM   3895  H   ASN B  16      22.307 -12.771 -43.727  0.00  0.00      C2   H
ATOM   3896  HA  ASN B  16      22.375 -15.335 -42.617  0.00  0.00      C2   H
ATOM   3897  HB3 ASN B  16      23.249 -15.955 -45.000  0.00  0.00      C2   H
ATOM   3898  HB2 ASN B  16      23.416 -14.146 -45.129  0.00  0.00      C2   H
ATOM   3899 HD22 ASN B  16      20.262 -15.091 -46.809  0.00  0.00      C2   H
ATOM   3900 HD21 ASN B  16      21.873 -15.279 -47.270  0.00  0.00      C2   H
ATOM   3901  N   GLN B  17      25.287 -13.799 -42.470  0.00  0.00      C2   N
ATOM   3902  CA  GLN B  17      26.604 -13.846 -41.878  0.00  0.00      C2   C
ATOM   3903  C   GLN B  17      26.450 -13.787 -40.326  0.00  0.00      C2   C
ATOM   3904  O   GLN B  17      26.926 -14.713 -39.656  0.00  0.00      C2   O
ATOM   3905  CB  GLN B  17      27.492 -12.791 -42.390  0.00  0.00      C2   C
ATOM   3906  CG  GLN B  17      28.922 -12.821 -41.806  0.00  0.00      C2   C
ATOM   3907  CD  GLN B  17      29.899 -11.720 -42.374  0.00  0.00      C2   C
ATOM   3908  OE1 GLN B  17      29.437 -10.745 -42.931  0.00  0.00      C2   O
ATOM   3909  NE2 GLN B  17      31.218 -11.873 -42.055  0.00  0.00      C2   N
ATOM   3910  H   GLN B  17      24.848 -12.926 -42.726  0.00  0.00      C2   H
ATOM   3911  HA  GLN B  17      27.170 -14.743 -42.128  0.00  0.00      C2   H
ATOM   3912  HB3 GLN B  17      27.160 -11.756 -42.310  0.00  0.00      C2   H
ATOM   3913  HB2 GLN B  17      27.591 -12.937 -43.466  0.00  0.00      C2   H
ATOM   3914  HG3 GLN B  17      29.354 -13.801 -42.008  0.00  0.00      C2   H
ATOM   3915  HG2 GLN B  17      29.211 -12.797 -40.756  0.00  0.00      C2   H
ATOM   3916 HE22 GLN B  17      31.853 -11.089 -42.088  0.00  0.00      C2   H
ATOM   3917 HE21 GLN B  17      31.454 -12.712 -41.544  0.00  0.00      C2   H
ATOM   3918  N   ILE B  18      25.575 -12.880 -39.862  0.00  0.00      C2   N
ATOM   3919  CA  ILE B  18      25.298 -12.675 -38.429  0.00  0.00      C2   C
ATOM   3920  C   ILE B  18      24.755 -14.039 -37.785  0.00  0.00      C2   C
ATOM   3921  O   ILE B  18      25.228 -14.415 -36.681  0.00  0.00      C2   O
ATOM   3922  CB  ILE B  18      24.340 -11.451 -37.917  0.00  0.00      C2   C
ATOM   3923  CG1 ILE B  18      24.876 -10.051 -38.360  0.00  0.00      C2   C
ATOM   3924  CG2 ILE B  18      23.966 -11.529 -36.441  0.00  0.00      C2   C
ATOM   3925  CD1 ILE B  18      23.988  -8.827 -38.515  0.00  0.00      C2   C
ATOM   3926  H   ILE B  18      25.236 -12.162 -40.487  0.00  0.00      C2   H
ATOM   3927  HA  ILE B  18      26.308 -12.580 -38.032  0.00  0.00      C2   H
ATOM   3928  HB  ILE B  18      23.386 -11.631 -38.412  0.00  0.00      C2   H
ATOM   3929 HG13 ILE B  18      25.526 -10.280 -39.204  0.00  0.00      C2   H
ATOM   3930 HG12 ILE B  18      25.672  -9.746 -37.681  0.00  0.00      C2   H
ATOM   3931 HG21 ILE B  18      23.320 -10.684 -36.203  0.00  0.00      C2   H
ATOM   3932 HG22 ILE B  18      23.427 -12.434 -36.162  0.00  0.00      C2   H
ATOM   3933 HG23 ILE B  18      24.918 -11.509 -35.909  0.00  0.00      C2   H
ATOM   3934 HD11 ILE B  18      23.061  -9.126 -39.004  0.00  0.00      C2   H
ATOM   3935 HD12 ILE B  18      23.689  -8.312 -37.601  0.00  0.00      C2   H
ATOM   3936 HD13 ILE B  18      24.491  -8.152 -39.207  0.00  0.00      C2   H
ATOM   3937  N   ARG B  19      23.851 -14.720 -38.509  0.00  0.00      C2   N
ATOM   3938  CA  ARG B  19      23.260 -16.007 -38.176  0.00  0.00      C2   C
ATOM   3939  C   ARG B  19      24.180 -17.241 -37.927  0.00  0.00      C2   C
ATOM   3940  O   ARG B  19      24.038 -17.925 -36.890  0.00  0.00      C2   O
ATOM   3941  CB  ARG B  19      22.192 -16.299 -39.276  0.00  0.00      C2   C
ATOM   3942  CG  ARG B  19      21.478 -17.719 -39.437  0.00  0.00      C2   C
ATOM   3943  CD  ARG B  19      20.932 -18.088 -40.857  0.00  0.00      C2   C
ATOM   3944  NE  ARG B  19      22.048 -18.408 -41.828  0.00  0.00      C2   N
ATOM   3945  CZ  ARG B  19      22.043 -18.436 -43.120  0.00  0.00      C2   C
ATOM   3946  NH1 ARG B  19      20.931 -18.312 -43.826  0.00  0.00      C2   N
ATOM   3947  NH2 ARG B  19      23.245 -18.492 -43.665  0.00  0.00      C2   N
ATOM   3948  H   ARG B  19      23.461 -14.305 -39.343  0.00  0.00      C2   H
ATOM   3949  HA  ARG B  19      22.708 -15.911 -37.241  0.00  0.00      C2   H
ATOM   3950  HB3 ARG B  19      22.513 -16.000 -40.273  0.00  0.00      C2   H
ATOM   3951  HB2 ARG B  19      21.343 -15.646 -39.072  0.00  0.00      C2   H
ATOM   3952  HG3 ARG B  19      20.689 -17.757 -38.686  0.00  0.00      C2   H
ATOM   3953  HG2 ARG B  19      22.153 -18.535 -39.179  0.00  0.00      C2   H
ATOM   3954  HD3 ARG B  19      20.548 -17.136 -41.223  0.00  0.00      C2   H
ATOM   3955  HD2 ARG B  19      20.256 -18.943 -40.890  0.00  0.00      C2   H
ATOM   3956  HE  ARG B  19      22.841 -18.790 -41.332  0.00  0.00      C2   H
ATOM   3957 HH12 ARG B  19      20.996 -18.339 -44.833  0.00  0.00      C2   H
ATOM   3958 HH11 ARG B  19      20.048 -18.086 -43.389  0.00  0.00      C2   H
ATOM   3959 HH22 ARG B  19      23.401 -18.614 -44.655  0.00  0.00      C2   H
ATOM   3960 HH21 ARG B  19      24.028 -18.655 -43.047  0.00  0.00      C2   H
ATOM   3961  N   ASP B  20      25.073 -17.496 -38.901  0.00  0.00      C2   N
ATOM   3962  CA  ASP B  20      25.926 -18.696 -38.826  0.00  0.00      C2   C
ATOM   3963  C   ASP B  20      27.159 -18.364 -37.909  0.00  0.00      C2   C
ATOM   3964  O   ASP B  20      27.843 -19.311 -37.502  0.00  0.00      C2   O
ATOM   3965  CB  ASP B  20      26.260 -19.299 -40.179  0.00  0.00      C2   C
ATOM   3966  CG  ASP B  20      25.117 -19.461 -41.145  0.00  0.00      C2   C
ATOM   3967  OD1 ASP B  20      25.450 -19.453 -42.386  0.00  0.00      C2   O
ATOM   3968  OD2 ASP B  20      23.967 -19.642 -40.641  0.00  0.00      C2   O
ATOM   3969  H   ASP B  20      25.043 -16.947 -39.748  0.00  0.00      C2   H
ATOM   3970  HA  ASP B  20      25.451 -19.464 -38.216  0.00  0.00      C2   H
ATOM   3971  HB3 ASP B  20      26.749 -20.262 -40.034  0.00  0.00      C2   H
ATOM   3972  HB2 ASP B  20      26.974 -18.609 -40.629  0.00  0.00      C2   H
ATOM   3973  N   ALA B  21      27.365 -17.113 -37.530  0.00  0.00      C2   N
ATOM   3974  CA  ALA B  21      28.399 -16.641 -36.660  0.00  0.00      C2   C
ATOM   3975  C   ALA B  21      28.153 -17.100 -35.268  0.00  0.00      C2   C
ATOM   3976  O   ALA B  21      29.046 -17.579 -34.542  0.00  0.00      C2   O
ATOM   3977  CB  ALA B  21      28.547 -15.126 -36.757  0.00  0.00      C2   C
ATOM   3978  H   ALA B  21      26.765 -16.405 -37.929  0.00  0.00      C2   H
ATOM   3979  HA  ALA B  21      29.316 -17.084 -37.049  0.00  0.00      C2   H
ATOM   3980  HB1 ALA B  21      27.749 -14.487 -36.380  0.00  0.00      C2   H
ATOM   3981  HB2 ALA B  21      29.374 -14.862 -36.097  0.00  0.00      C2   H
ATOM   3982  HB3 ALA B  21      28.838 -14.726 -37.728  0.00  0.00      C2   H
ATOM   3983  N   ARG B  22      26.867 -17.105 -34.905  0.00  0.00      C2   N
ATOM   3984  CA  ARG B  22      26.277 -17.351 -33.634  0.00  0.00      C2   C
ATOM   3985  C   ARG B  22      25.783 -18.811 -33.627  0.00  0.00      C2   C
ATOM   3986  O   ARG B  22      25.510 -19.422 -34.714  0.00  0.00      C2   O
ATOM   3987  CB  ARG B  22      25.048 -16.436 -33.404  0.00  0.00      C2   C
ATOM   3988  CG  ARG B  22      25.396 -14.949 -33.254  0.00  0.00      C2   C
ATOM   3989  CD  ARG B  22      24.118 -14.116 -33.184  0.00  0.00      C2   C
ATOM   3990  NE  ARG B  22      24.389 -12.771 -32.704  0.00  0.00      C2   N
ATOM   3991  CZ  ARG B  22      23.700 -11.690 -32.901  0.00  0.00      C2   C
ATOM   3992  NH1 ARG B  22      22.598 -11.570 -33.633  0.00  0.00      C2   N
ATOM   3993  NH2 ARG B  22      24.054 -10.661 -32.162  0.00  0.00      C2   N
ATOM   3994  H   ARG B  22      26.284 -17.093 -35.729  0.00  0.00      C2   H
ATOM   3995  HA  ARG B  22      26.977 -17.228 -32.808  0.00  0.00      C2   H
ATOM   3996  HB3 ARG B  22      24.535 -16.715 -32.483  0.00  0.00      C2   H
ATOM   3997  HB2 ARG B  22      24.368 -16.603 -34.240  0.00  0.00      C2   H
ATOM   3998  HG3 ARG B  22      25.847 -14.494 -34.136  0.00  0.00      C2   H
ATOM   3999  HG2 ARG B  22      26.132 -14.721 -32.484  0.00  0.00      C2   H
ATOM   4000  HD3 ARG B  22      23.226 -14.696 -32.946  0.00  0.00      C2   H
ATOM   4001  HD2 ARG B  22      23.869 -14.015 -34.241  0.00  0.00      C2   H
ATOM   4002  HE  ARG B  22      25.326 -12.642 -32.350  0.00  0.00      C2   H
ATOM   4003 HH12 ARG B  22      22.345 -10.611 -33.824  0.00  0.00      C2   H
ATOM   4004 HH11 ARG B  22      22.161 -12.368 -34.072  0.00  0.00      C2   H
ATOM   4005 HH22 ARG B  22      23.456  -9.853 -32.065  0.00  0.00      C2   H
ATOM   4006 HH21 ARG B  22      24.906 -10.595 -31.623  0.00  0.00      C2   H
ATOM   4007  N   LYS B  23      25.597 -19.352 -32.422  0.00  0.00      C2   N
ATOM   4008  CA  LYS B  23      24.949 -20.570 -32.067  0.00  0.00      C2   C
ATOM   4009  C   LYS B  23      23.714 -20.301 -31.260  0.00  0.00      C2   C
ATOM   4010  O   LYS B  23      23.690 -19.262 -30.635  0.00  0.00      C2   O
ATOM   4011  CB  LYS B  23      25.937 -21.534 -31.304  0.00  0.00      C2   C
ATOM   4012  CG  LYS B  23      27.251 -21.865 -32.094  0.00  0.00      C2   C
ATOM   4013  CD  LYS B  23      28.149 -22.704 -31.159  0.00  0.00      C2   C
ATOM   4014  CE  LYS B  23      29.404 -23.166 -31.843  0.00  0.00      C2   C
ATOM   4015  NZ  LYS B  23      30.467 -22.139 -31.841  0.00  0.00      C2   N
ATOM   4016  H   LYS B  23      25.576 -18.770 -31.596  0.00  0.00      C2   H
ATOM   4017  HA  LYS B  23      24.619 -21.123 -32.946  0.00  0.00      C2   H
ATOM   4018  HB3 LYS B  23      25.480 -22.523 -31.305  0.00  0.00      C2   H
ATOM   4019  HB2 LYS B  23      26.262 -21.293 -30.292  0.00  0.00      C2   H
ATOM   4020  HG3 LYS B  23      27.804 -20.954 -32.323  0.00  0.00      C2   H
ATOM   4021  HG2 LYS B  23      27.118 -22.403 -33.033  0.00  0.00      C2   H
ATOM   4022  HD3 LYS B  23      27.488 -23.526 -30.881  0.00  0.00      C2   H
ATOM   4023  HD2 LYS B  23      28.478 -22.231 -30.234  0.00  0.00      C2   H
ATOM   4024  HE3 LYS B  23      29.333 -23.520 -32.871  0.00  0.00      C2   H
ATOM   4025  HE2 LYS B  23      29.867 -23.960 -31.257  0.00  0.00      C2   H
ATOM   4026  HZ1 LYS B  23      30.430 -21.589 -30.994  0.00  0.00      C2   H
ATOM   4027  HZ2 LYS B  23      31.363 -22.593 -31.951  0.00  0.00      C2   H
ATOM   4028  HZ3 LYS B  23      30.332 -21.462 -32.578  0.00  0.00      C2   H
ATOM   4029  N   ALA B  24      22.694 -21.178 -31.200  0.00  0.00      C2   N
ATOM   4030  CA  ALA B  24      21.490 -20.994 -30.352  0.00  0.00      C2   C
ATOM   4031  C   ALA B  24      21.738 -21.183 -28.896  0.00  0.00      C2   C
ATOM   4032  O   ALA B  24      20.992 -20.655 -28.105  0.00  0.00      C2   O
ATOM   4033  CB  ALA B  24      20.462 -22.011 -30.808  0.00  0.00      C2   C
ATOM   4034  H   ALA B  24      22.691 -21.945 -31.856  0.00  0.00      C2   H
ATOM   4035  HA  ALA B  24      21.211 -19.966 -30.582  0.00  0.00      C2   H
ATOM   4036  HB1 ALA B  24      20.526 -22.118 -31.891  0.00  0.00      C2   H
ATOM   4037  HB2 ALA B  24      20.703 -23.011 -30.447  0.00  0.00      C2   H
ATOM   4038  HB3 ALA B  24      19.435 -21.775 -30.530  0.00  0.00      C2   H
ATOM   4039  N   CYS B  25      22.777 -21.880 -28.464  0.00  0.00      C2   N
ATOM   4040  CA  CYS B  25      23.365 -21.861 -27.120  0.00  0.00      C2   C
ATOM   4041  C   CYS B  25      24.900 -22.088 -27.226  0.00  0.00      C2   C
ATOM   4042  O   CYS B  25      25.370 -22.415 -28.290  0.00  0.00      C2   O
ATOM   4043  CB  CYS B  25      22.704 -22.780 -26.085  0.00  0.00      C2   C
ATOM   4044  SG  CYS B  25      23.235 -24.419 -26.504  0.00  0.00      C2   S
ATOM   4045  H   CYS B  25      23.288 -22.178 -29.282  0.00  0.00      C2   H
ATOM   4046  HA  CYS B  25      23.250 -20.878 -26.663  0.00  0.00      C2   H
ATOM   4047  HB3 CYS B  25      21.619 -22.801 -26.182  0.00  0.00      C2   H
ATOM   4048  HB2 CYS B  25      22.977 -22.629 -25.041  0.00  0.00      C2   H
ATOM   4049  HG  CYS B  25      24.549 -24.177 -26.530  0.00  0.00      C2   H
ATOM   4050  N   ALA B  26      25.643 -21.929 -26.107  0.00  0.00      C2   N
ATOM   4051  CA  ALA B  26      27.093 -21.903 -26.158  0.00  0.00      C2   C
ATOM   4052  C   ALA B  26      27.638 -23.345 -26.457  0.00  0.00      C2   C
ATOM   4053  O   ALA B  26      27.065 -24.354 -26.049  0.00  0.00      C2   O
ATOM   4054  CB  ALA B  26      27.780 -21.225 -24.994  0.00  0.00      C2   C
ATOM   4055  H   ALA B  26      25.171 -21.588 -25.282  0.00  0.00      C2   H
ATOM   4056  HA  ALA B  26      27.365 -21.252 -26.989  0.00  0.00      C2   H
ATOM   4057  HB1 ALA B  26      27.461 -20.197 -24.825  0.00  0.00      C2   H
ATOM   4058  HB2 ALA B  26      27.434 -21.845 -24.167  0.00  0.00      C2   H
ATOM   4059  HB3 ALA B  26      28.869 -21.266 -25.001  0.00  0.00      C2   H
ATOM   4060  N   ASP B  27      28.814 -23.385 -26.970  0.00  0.00      C2   N
ATOM   4061  CA  ASP B  27      29.579 -24.667 -27.081  0.00  0.00      C2   C
ATOM   4062  C   ASP B  27      30.414 -24.847 -25.780  0.00  0.00      C2   C
ATOM   4063  O   ASP B  27      30.509 -25.956 -25.338  0.00  0.00      C2   O
ATOM   4064  CB  ASP B  27      30.508 -24.671 -28.275  0.00  0.00      C2   C
ATOM   4065  CG  ASP B  27      31.497 -23.497 -28.518  0.00  0.00      C2   C
ATOM   4066  OD1 ASP B  27      32.381 -23.565 -29.406  0.00  0.00      C2   O
ATOM   4067  OD2 ASP B  27      31.352 -22.466 -27.857  0.00  0.00      C2   O
ATOM   4068  H   ASP B  27      29.345 -22.579 -27.266  0.00  0.00      C2   H
ATOM   4069  HA  ASP B  27      28.970 -25.563 -27.202  0.00  0.00      C2   H
ATOM   4070  HB3 ASP B  27      29.814 -24.709 -29.115  0.00  0.00      C2   H
ATOM   4071  HB2 ASP B  27      31.134 -25.559 -28.361  0.00  0.00      C2   H
ATOM   4072  N   ALA B  28      31.103 -23.791 -25.308  0.00  0.00      C2   N
ATOM   4073  CA  ALA B  28      31.749 -23.947 -23.961  0.00  0.00      C2   C
ATOM   4074  C   ALA B  28      30.774 -24.110 -22.724  0.00  0.00      C2   C
ATOM   4075  O   ALA B  28      29.573 -23.803 -22.809  0.00  0.00      C2   O
ATOM   4076  CB  ALA B  28      32.815 -22.837 -23.845  0.00  0.00      C2   C
ATOM   4077  H   ALA B  28      31.029 -22.920 -25.815  0.00  0.00      C2   H
ATOM   4078  HA  ALA B  28      32.502 -24.736 -23.959  0.00  0.00      C2   H
ATOM   4079  HB1 ALA B  28      32.426 -21.820 -23.895  0.00  0.00      C2   H
ATOM   4080  HB2 ALA B  28      33.296 -22.763 -22.870  0.00  0.00      C2   H
ATOM   4081  HB3 ALA B  28      33.542 -22.793 -24.657  0.00  0.00      C2   H
ATOM   4082  N   THR B  29      31.346 -24.526 -21.625  0.00  0.00      C2   N
ATOM   4083  CA  THR B  29      30.807 -24.581 -20.308  0.00  0.00      C2   C
ATOM   4084  C   THR B  29      31.521 -23.508 -19.436  0.00  0.00      C2   C
ATOM   4085  O   THR B  29      32.745 -23.434 -19.444  0.00  0.00      C2   O
ATOM   4086  CB  THR B  29      30.831 -26.076 -19.838  0.00  0.00      C2   C
ATOM   4087  OG1 THR B  29      30.455 -26.241 -18.518  0.00  0.00      C2   O
ATOM   4088  CG2 THR B  29      32.331 -26.432 -19.804  0.00  0.00      C2   C
ATOM   4089  H   THR B  29      32.326 -24.726 -21.763  0.00  0.00      C2   H
ATOM   4090  HA  THR B  29      29.780 -24.222 -20.375  0.00  0.00      C2   H
ATOM   4091  HB  THR B  29      30.368 -26.875 -20.416  0.00  0.00      C2   H
ATOM   4092  HG1 THR B  29      29.499 -26.329 -18.523  0.00  0.00      C2   H
ATOM   4093 HG21 THR B  29      33.010 -25.795 -19.237  0.00  0.00      C2   H
ATOM   4094 HG22 THR B  29      32.479 -27.455 -19.457  0.00  0.00      C2   H
ATOM   4095 HG23 THR B  29      32.879 -26.575 -20.735  0.00  0.00      C2   H
ATOM   4096  N   LEU B  30      30.714 -22.853 -18.595  0.00  0.00      C2   N
ATOM   4097  CA  LEU B  30      31.059 -21.957 -17.435  0.00  0.00      C2   C
ATOM   4098  C   LEU B  30      31.469 -22.705 -16.140  0.00  0.00      C2   C
ATOM   4099  O   LEU B  30      31.791 -22.053 -15.135  0.00  0.00      C2   O
ATOM   4100  CB  LEU B  30      29.859 -21.042 -17.167  0.00  0.00      C2   C
ATOM   4101  CG  LEU B  30      29.521 -19.960 -18.291  0.00  0.00      C2   C
ATOM   4102  CD1 LEU B  30      28.255 -19.192 -17.835  0.00  0.00      C2   C
ATOM   4103  CD2 LEU B  30      30.736 -18.979 -18.474  0.00  0.00      C2   C
ATOM   4104  H   LEU B  30      29.731 -23.076 -18.531  0.00  0.00      C2   H
ATOM   4105  HA  LEU B  30      31.972 -21.390 -17.614  0.00  0.00      C2   H
ATOM   4106  HB3 LEU B  30      30.038 -20.495 -16.241  0.00  0.00      C2   H
ATOM   4107  HB2 LEU B  30      29.036 -21.671 -16.828  0.00  0.00      C2   H
ATOM   4108  HG  LEU B  30      29.341 -20.540 -19.197  0.00  0.00      C2   H
ATOM   4109 HD11 LEU B  30      27.340 -19.616 -18.249  0.00  0.00      C2   H
ATOM   4110 HD12 LEU B  30      28.102 -19.279 -16.759  0.00  0.00      C2   H
ATOM   4111 HD13 LEU B  30      28.268 -18.121 -18.037  0.00  0.00      C2   H
ATOM   4112 HD21 LEU B  30      30.456 -17.937 -18.319  0.00  0.00      C2   H
ATOM   4113 HD22 LEU B  30      31.410 -19.071 -17.623  0.00  0.00      C2   H
ATOM   4114 HD23 LEU B  30      31.203 -19.112 -19.450  0.00  0.00      C2   H
ATOM   4115  N   SER B  31      31.576 -24.049 -16.163  0.00  0.00      C2   N
ATOM   4116  CA  SER B  31      31.893 -24.820 -14.953  0.00  0.00      C2   C
ATOM   4117  C   SER B  31      33.216 -24.669 -14.225  0.00  0.00      C2   C
ATOM   4118  O   SER B  31      33.329 -24.906 -13.007  0.00  0.00      C2   O
ATOM   4119  CB  SER B  31      31.706 -26.283 -15.422  0.00  0.00      C2   C
ATOM   4120  OG  SER B  31      32.248 -26.811 -16.661  0.00  0.00      C2   O
ATOM   4121  H   SER B  31      31.300 -24.577 -16.979  0.00  0.00      C2   H
ATOM   4122  HA  SER B  31      31.108 -24.567 -14.240  0.00  0.00      C2   H
ATOM   4123  HB3 SER B  31      30.674 -26.632 -15.451  0.00  0.00      C2   H
ATOM   4124  HB2 SER B  31      32.106 -26.944 -14.653  0.00  0.00      C2   H
ATOM   4125  HG  SER B  31      31.541 -26.722 -17.304  0.00  0.00      C2   H
ATOM   4126  N   GLN B  32      34.214 -24.208 -14.946  0.00  0.00      C2   N
ATOM   4127  CA  GLN B  32      35.528 -23.892 -14.391  0.00  0.00      C2   C
ATOM   4128  C   GLN B  32      35.461 -22.534 -13.639  0.00  0.00      C2   C
ATOM   4129  O   GLN B  32      35.888 -22.441 -12.443  0.00  0.00      C2   O
ATOM   4130  CB  GLN B  32      36.697 -23.940 -15.410  0.00  0.00      C2   C
ATOM   4131  CG  GLN B  32      36.809 -23.026 -16.686  0.00  0.00      C2   C
ATOM   4132  CD  GLN B  32      35.551 -22.886 -17.512  0.00  0.00      C2   C
ATOM   4133  OE1 GLN B  32      34.634 -22.163 -17.265  0.00  0.00      C2   O
ATOM   4134  NE2 GLN B  32      35.590 -23.586 -18.639  0.00  0.00      C2   N
ATOM   4135  H   GLN B  32      34.065 -24.084 -15.937  0.00  0.00      C2   H
ATOM   4136  HA  GLN B  32      35.769 -24.609 -13.606  0.00  0.00      C2   H
ATOM   4137  HB3 GLN B  32      36.767 -24.949 -15.818  0.00  0.00      C2   H
ATOM   4138  HB2 GLN B  32      37.543 -23.753 -14.748  0.00  0.00      C2   H
ATOM   4139  HG3 GLN B  32      37.610 -23.451 -17.291  0.00  0.00      C2   H
ATOM   4140  HG2 GLN B  32      37.006 -22.080 -16.181  0.00  0.00      C2   H
ATOM   4141 HE22 GLN B  32      34.788 -23.473 -19.243  0.00  0.00      C2   H
ATOM   4142 HE21 GLN B  32      36.254 -24.324 -18.825  0.00  0.00      C2   H
ATOM   4143  N   ILE B  33      34.869 -21.500 -14.256  0.00  0.00      C2   N
ATOM   4144  CA  ILE B  33      34.621 -20.157 -13.654  0.00  0.00      C2   C
ATOM   4145  C   ILE B  33      34.026 -20.261 -12.227  0.00  0.00      C2   C
ATOM   4146  O   ILE B  33      34.495 -19.570 -11.277  0.00  0.00      C2   O
ATOM   4147  CB  ILE B  33      33.775 -19.256 -14.577  0.00  0.00      C2   C
ATOM   4148  CG1 ILE B  33      34.551 -18.980 -15.906  0.00  0.00      C2   C
ATOM   4149  CG2 ILE B  33      33.419 -17.910 -13.915  0.00  0.00      C2   C
ATOM   4150  CD1 ILE B  33      35.674 -17.947 -15.928  0.00  0.00      C2   C
ATOM   4151  H   ILE B  33      34.748 -21.623 -15.252  0.00  0.00      C2   H
ATOM   4152  HA  ILE B  33      35.542 -19.606 -13.463  0.00  0.00      C2   H
ATOM   4153  HB  ILE B  33      32.842 -19.693 -14.935  0.00  0.00      C2   H
ATOM   4154 HG13 ILE B  33      33.738 -18.694 -16.573  0.00  0.00      C2   H
ATOM   4155 HG12 ILE B  33      34.990 -19.854 -16.388  0.00  0.00      C2   H
ATOM   4156 HG21 ILE B  33      33.059 -17.256 -14.708  0.00  0.00      C2   H
ATOM   4157 HG22 ILE B  33      32.654 -17.970 -13.141  0.00  0.00      C2   H
ATOM   4158 HG23 ILE B  33      34.246 -17.464 -13.362  0.00  0.00      C2   H
ATOM   4159 HD11 ILE B  33      36.206 -17.814 -16.870  0.00  0.00      C2   H
ATOM   4160 HD12 ILE B  33      35.296 -16.952 -15.693  0.00  0.00      C2   H
ATOM   4161 HD13 ILE B  33      36.422 -18.182 -15.170  0.00  0.00      C2   H
ATOM   4162  N   THR B  34      33.000 -21.088 -12.074  0.00  0.00      C2   N
ATOM   4163  CA  THR B  34      32.301 -21.366 -10.804  0.00  0.00      C2   C
ATOM   4164  C   THR B  34      33.125 -22.284  -9.836  0.00  0.00      C2   C
ATOM   4165  O   THR B  34      32.920 -22.196  -8.651  0.00  0.00      C2   O
ATOM   4166  CB  THR B  34      30.920 -21.995 -11.115  0.00  0.00      C2   C
ATOM   4167  OG1 THR B  34      30.992 -23.171 -11.897  0.00  0.00      C2   O
ATOM   4168  CG2 THR B  34      29.947 -21.129 -11.994  0.00  0.00      C2   C
ATOM   4169  H   THR B  34      32.630 -21.525 -12.906  0.00  0.00      C2   H
ATOM   4170  HA  THR B  34      32.061 -20.401 -10.357  0.00  0.00      C2   H
ATOM   4171  HB  THR B  34      30.354 -22.062 -10.186  0.00  0.00      C2   H
ATOM   4172  HG1 THR B  34      31.634 -23.751 -11.481  0.00  0.00      C2   H
ATOM   4173 HG21 THR B  34      28.892 -21.401 -11.989  0.00  0.00      C2   H
ATOM   4174 HG22 THR B  34      30.069 -20.129 -11.578  0.00  0.00      C2   H
ATOM   4175 HG23 THR B  34      30.336 -21.121 -13.012  0.00  0.00      C2   H
ATOM   4176  N   ASN B  35      34.112 -23.038 -10.330  0.00  0.00      C2   N
ATOM   4177  CA  ASN B  35      35.114 -23.727  -9.565  0.00  0.00      C2   C
ATOM   4178  C   ASN B  35      36.261 -22.681  -9.185  0.00  0.00      C2   C
ATOM   4179  O   ASN B  35      36.629 -22.691  -8.012  0.00  0.00      C2   O
ATOM   4180  CB  ASN B  35      35.702 -24.923 -10.290  0.00  0.00      C2   C
ATOM   4181  CG  ASN B  35      34.725 -26.123 -10.557  0.00  0.00      C2   C
ATOM   4182  OD1 ASN B  35      33.731 -26.175  -9.857  0.00  0.00      C2   O
ATOM   4183  ND2 ASN B  35      35.105 -27.145 -11.325  0.00  0.00      C2   N
ATOM   4184  H   ASN B  35      34.095 -23.153 -11.334  0.00  0.00      C2   H
ATOM   4185  HA  ASN B  35      34.622 -24.074  -8.657  0.00  0.00      C2   H
ATOM   4186  HB3 ASN B  35      36.526 -25.268  -9.666  0.00  0.00      C2   H
ATOM   4187  HB2 ASN B  35      36.153 -24.645 -11.243  0.00  0.00      C2   H
ATOM   4188 HD22 ASN B  35      34.463 -27.917 -11.429  0.00  0.00      C2   H
ATOM   4189 HD21 ASN B  35      35.923 -27.114 -11.918  0.00  0.00      C2   H
ATOM   4190  N   ASN B  36      36.722 -21.826 -10.085  0.00  0.00      C2   N
ATOM   4191  CA  ASN B  36      37.908 -20.988  -9.764  0.00  0.00      C2   C
ATOM   4192  C   ASN B  36      37.634 -19.760  -8.850  0.00  0.00      C2   C
ATOM   4193  O   ASN B  36      38.619 -19.253  -8.232  0.00  0.00      C2   O
ATOM   4194  CB  ASN B  36      38.569 -20.381 -11.019  0.00  0.00      C2   C
ATOM   4195  CG  ASN B  36      39.160 -21.401 -11.980  0.00  0.00      C2   C
ATOM   4196  OD1 ASN B  36      39.654 -22.469 -11.655  0.00  0.00      C2   O
ATOM   4197  ND2 ASN B  36      39.041 -21.215 -13.281  0.00  0.00      C2   N
ATOM   4198  H   ASN B  36      36.347 -21.853 -11.023  0.00  0.00      C2   H
ATOM   4199  HA  ASN B  36      38.729 -21.462  -9.227  0.00  0.00      C2   H
ATOM   4200  HB3 ASN B  36      39.319 -19.625 -10.785  0.00  0.00      C2   H
ATOM   4201  HB2 ASN B  36      37.772 -19.847 -11.536  0.00  0.00      C2   H
ATOM   4202 HD22 ASN B  36      39.614 -21.839 -13.832  0.00  0.00      C2   H
ATOM   4203 HD21 ASN B  36      38.753 -20.387 -13.782  0.00  0.00      C2   H
ATOM   4204  N   ILE B  37      36.391 -19.381  -8.741  0.00  0.00      C2   N
ATOM   4205  CA  ILE B  37      36.077 -18.135  -8.011  0.00  0.00      C2   C
ATOM   4206  C   ILE B  37      35.966 -18.330  -6.429  0.00  0.00      C2   C
ATOM   4207  O   ILE B  37      35.535 -19.377  -6.034  0.00  0.00      C2   O
ATOM   4208  CB  ILE B  37      34.753 -17.508  -8.580  0.00  0.00      C2   C
ATOM   4209  CG1 ILE B  37      34.527 -16.056  -8.028  0.00  0.00      C2   C
ATOM   4210  CG2 ILE B  37      33.543 -18.357  -8.096  0.00  0.00      C2   C
ATOM   4211  CD1 ILE B  37      35.521 -15.126  -8.724  0.00  0.00      C2   C
ATOM   4212  H   ILE B  37      35.717 -19.842  -9.336  0.00  0.00      C2   H
ATOM   4213  HA  ILE B  37      36.903 -17.474  -8.277  0.00  0.00      C2   H
ATOM   4214  HB  ILE B  37      34.910 -17.528  -9.658  0.00  0.00      C2   H
ATOM   4215 HG13 ILE B  37      34.659 -15.955  -6.951  0.00  0.00      C2   H
ATOM   4216 HG12 ILE B  37      33.511 -15.826  -8.349  0.00  0.00      C2   H
ATOM   4217 HG21 ILE B  37      33.638 -19.433  -8.246  0.00  0.00      C2   H
ATOM   4218 HG22 ILE B  37      33.159 -18.196  -7.089  0.00  0.00      C2   H
ATOM   4219 HG23 ILE B  37      32.662 -18.102  -8.686  0.00  0.00      C2   H
ATOM   4220 HD11 ILE B  37      36.043 -14.563  -7.949  0.00  0.00      C2   H
ATOM   4221 HD12 ILE B  37      36.247 -15.681  -9.318  0.00  0.00      C2   H
ATOM   4222 HD13 ILE B  37      35.100 -14.394  -9.413  0.00  0.00      C2   H
ATOM   4223  N   ASP B  38      36.422 -17.402  -5.600  0.00  0.00      C2   N
ATOM   4224  CA  ASP B  38      36.454 -17.346  -4.086  0.00  0.00      C2   C
ATOM   4225  C   ASP B  38      35.039 -17.432  -3.525  0.00  0.00      C2   C
ATOM   4226  O   ASP B  38      34.175 -16.831  -4.123  0.00  0.00      C2   O
ATOM   4227  CB  ASP B  38      37.074 -16.071  -3.432  0.00  0.00      C2   C
ATOM   4228  CG  ASP B  38      36.692 -14.684  -3.861  0.00  0.00      C2   C
ATOM   4229  OD1 ASP B  38      36.806 -14.362  -5.108  0.00  0.00      C2   O
ATOM   4230  OD2 ASP B  38      36.649 -13.832  -2.970  0.00  0.00      C2   O
ATOM   4231  H   ASP B  38      36.953 -16.604  -5.922  0.00  0.00      C2   H
ATOM   4232  HA  ASP B  38      37.094 -18.187  -3.818  0.00  0.00      C2   H
ATOM   4233  HB3 ASP B  38      38.150 -15.992  -3.582  0.00  0.00      C2   H
ATOM   4234  HB2 ASP B  38      36.908 -16.155  -2.358  0.00  0.00      C2   H
ATOM   4235  N   PRO B  39      34.817 -18.212  -2.456  0.00  0.00      C2   N
ATOM   4236  CA  PRO B  39      33.532 -18.200  -1.668  0.00  0.00      C2   C
ATOM   4237  C   PRO B  39      33.129 -16.819  -1.219  0.00  0.00      C2   C
ATOM   4238  O   PRO B  39      33.860 -16.181  -0.458  0.00  0.00      C2   O
ATOM   4239  CB  PRO B  39      33.775 -19.111  -0.446  0.00  0.00      C2   C
ATOM   4240  CG  PRO B  39      35.257 -19.207  -0.385  0.00  0.00      C2   C
ATOM   4241  CD  PRO B  39      35.750 -19.083  -1.803  0.00  0.00      C2   C
ATOM   4242  HA  PRO B  39      32.802 -18.679  -2.321  0.00  0.00      C2   H
ATOM   4243  HB3 PRO B  39      33.318 -20.056  -0.738  0.00  0.00      C2   H
ATOM   4244  HB2 PRO B  39      33.346 -18.928   0.539  0.00  0.00      C2   H
ATOM   4245  HG3 PRO B  39      35.640 -20.051   0.187  0.00  0.00      C2   H
ATOM   4246  HG2 PRO B  39      35.727 -18.352   0.101  0.00  0.00      C2   H
ATOM   4247  HD2 PRO B  39      36.803 -18.801  -1.826  0.00  0.00      C2   H
ATOM   4248  HD3 PRO B  39      35.676 -20.119  -2.136  0.00  0.00      C2   H
ATOM   4249  N   VAL B  40      32.011 -16.354  -1.755  0.00  0.00      C2   N
ATOM   4250  CA  VAL B  40      31.570 -14.949  -1.610  0.00  0.00      C2   C
ATOM   4251  C   VAL B  40      31.421 -14.421  -0.116  0.00  0.00      C2   C
ATOM   4252  O   VAL B  40      31.990 -13.380   0.233  0.00  0.00      C2   O
ATOM   4253  CB  VAL B  40      30.336 -14.621  -2.551  0.00  0.00      C2   C
ATOM   4254  CG1 VAL B  40      28.990 -15.332  -2.304  0.00  0.00      C2   C
ATOM   4255  CG2 VAL B  40      30.237 -13.074  -2.716  0.00  0.00      C2   C
ATOM   4256  H   VAL B  40      31.398 -16.947  -2.295  0.00  0.00      C2   H
ATOM   4257  HA  VAL B  40      32.370 -14.390  -2.097  0.00  0.00      C2   H
ATOM   4258  HB  VAL B  40      30.630 -14.980  -3.537  0.00  0.00      C2   H
ATOM   4259 HG11 VAL B  40      28.359 -15.159  -3.176  0.00  0.00      C2   H
ATOM   4260 HG12 VAL B  40      29.216 -16.396  -2.381  0.00  0.00      C2   H
ATOM   4261 HG13 VAL B  40      28.382 -15.061  -1.441  0.00  0.00      C2   H
ATOM   4262 HG21 VAL B  40      29.749 -12.690  -3.612  0.00  0.00      C2   H
ATOM   4263 HG22 VAL B  40      29.721 -12.604  -1.878  0.00  0.00      C2   H
ATOM   4264 HG23 VAL B  40      31.173 -12.610  -3.027  0.00  0.00      C2   H
ATOM   4265  N   GLY B  41      30.806 -15.336   0.634  0.00  0.00      C2   N
ATOM   4266  CA  GLY B  41      30.422 -15.141   2.012  0.00  0.00      C2   C
ATOM   4267  C   GLY B  41      29.095 -14.472   2.255  0.00  0.00      C2   C
ATOM   4268  O   GLY B  41      28.336 -14.175   1.322  0.00  0.00      C2   O
ATOM   4269  H   GLY B  41      30.548 -16.229   0.240  0.00  0.00      C2   H
ATOM   4270  HA3 GLY B  41      31.130 -14.545   2.588  0.00  0.00      C2   H
ATOM   4271  HA2 GLY B  41      30.408 -16.154   2.415  0.00  0.00      C2   H
ATOM   4272  N   ARG B  42      28.691 -14.407   3.535  0.00  0.00      C2   N
ATOM   4273  CA  ARG B  42      27.507 -13.638   3.997  0.00  0.00      C2   C
ATOM   4274  C   ARG B  42      27.844 -12.154   3.820  0.00  0.00      C2   C
ATOM   4275  O   ARG B  42      28.490 -11.611   4.782  0.00  0.00      C2   O
ATOM   4276  CB  ARG B  42      27.336 -13.981   5.471  0.00  0.00      C2   C
ATOM   4277  CG  ARG B  42      26.024 -13.385   6.089  0.00  0.00      C2   C
ATOM   4278  CD  ARG B  42      25.862 -13.616   7.656  0.00  0.00      C2   C
ATOM   4279  NE  ARG B  42      24.747 -12.783   8.175  0.00  0.00      C2   N
ATOM   4280  CZ  ARG B  42      24.493 -12.594   9.493  0.00  0.00      C2   C
ATOM   4281  NH1 ARG B  42      25.191 -13.187  10.418  0.00  0.00      C2   N
ATOM   4282  NH2 ARG B  42      23.741 -11.571   9.821  0.00  0.00      C2   N
ATOM   4283  H   ARG B  42      29.387 -14.632   4.231  0.00  0.00      C2   H
ATOM   4284  HA  ARG B  42      26.597 -13.985   3.507  0.00  0.00      C2   H
ATOM   4285  HB3 ARG B  42      28.244 -13.612   5.949  0.00  0.00      C2   H
ATOM   4286  HB2 ARG B  42      27.301 -15.060   5.622  0.00  0.00      C2   H
ATOM   4287  HG3 ARG B  42      25.156 -13.847   5.619  0.00  0.00      C2   H
ATOM   4288  HG2 ARG B  42      25.901 -12.326   5.864  0.00  0.00      C2   H
ATOM   4289  HD3 ARG B  42      26.846 -13.438   8.090  0.00  0.00      C2   H
ATOM   4290  HD2 ARG B  42      25.611 -14.643   7.923  0.00  0.00      C2   H
ATOM   4291  HE  ARG B  42      24.161 -12.331   7.488  0.00  0.00      C2   H
ATOM   4292 HH12 ARG B  42      25.180 -12.930  11.394  0.00  0.00      C2   H
ATOM   4293 HH11 ARG B  42      25.819 -13.943  10.189  0.00  0.00      C2   H
ATOM   4294 HH22 ARG B  42      23.585 -11.239  10.762  0.00  0.00      C2   H
ATOM   4295 HH21 ARG B  42      23.291 -11.086   9.058  0.00  0.00      C2   H
ATOM   4296  N   ILE B  43      27.334 -11.488   2.828  0.00  0.00      C2   N
ATOM   4297  CA  ILE B  43      27.237 -10.049   2.682  0.00  0.00      C2   C
ATOM   4298  C   ILE B  43      26.298  -9.506   3.684  0.00  0.00      C2   C
ATOM   4299  O   ILE B  43      25.104  -9.810   3.493  0.00  0.00      C2   O
ATOM   4300  CB  ILE B  43      26.917  -9.560   1.216  0.00  0.00      C2   C
ATOM   4301  CG1 ILE B  43      27.905 -10.086   0.166  0.00  0.00      C2   C
ATOM   4302  CG2 ILE B  43      26.825  -8.005   1.120  0.00  0.00      C2   C
ATOM   4303  CD1 ILE B  43      29.382  -9.611   0.289  0.00  0.00      C2   C
ATOM   4304  H   ILE B  43      26.906 -11.940   2.034  0.00  0.00      C2   H
ATOM   4305  HA  ILE B  43      28.206  -9.709   3.048  0.00  0.00      C2   H
ATOM   4306  HB  ILE B  43      25.968 -10.004   0.915  0.00  0.00      C2   H
ATOM   4307 HG13 ILE B  43      27.526  -9.654  -0.760  0.00  0.00      C2   H
ATOM   4308 HG12 ILE B  43      27.913 -11.176   0.128  0.00  0.00      C2   H
ATOM   4309 HG21 ILE B  43      26.474  -7.705   0.133  0.00  0.00      C2   H
ATOM   4310 HG22 ILE B  43      26.213  -7.444   1.826  0.00  0.00      C2   H
ATOM   4311 HG23 ILE B  43      27.844  -7.617   1.150  0.00  0.00      C2   H
ATOM   4312 HD11 ILE B  43      30.045 -10.357  -0.148  0.00  0.00      C2   H
ATOM   4313 HD12 ILE B  43      29.563  -8.674  -0.237  0.00  0.00      C2   H
ATOM   4314 HD13 ILE B  43      29.663  -9.411   1.323  0.00  0.00      C2   H
ATOM   4315  N   GLN B  44      26.684  -8.894   4.771  0.00  0.00      C2   N
ATOM   4316  CA  GLN B  44      25.750  -8.376   5.822  0.00  0.00      C2   C
ATOM   4317  C   GLN B  44      25.483  -6.956   5.408  0.00  0.00      C2   C
ATOM   4318  O   GLN B  44      26.396  -6.113   5.407  0.00  0.00      C2   O
ATOM   4319  CB  GLN B  44      26.379  -8.487   7.234  0.00  0.00      C2   C
ATOM   4320  CG  GLN B  44      26.433  -9.900   7.986  0.00  0.00      C2   C
ATOM   4321  CD  GLN B  44      27.231  -9.958   9.311  0.00  0.00      C2   C
ATOM   4322  OE1 GLN B  44      27.689  -8.989   9.880  0.00  0.00      C2   O
ATOM   4323  NE2 GLN B  44      27.347 -11.234   9.835  0.00  0.00      C2   N
ATOM   4324  H   GLN B  44      27.607  -8.504   4.900  0.00  0.00      C2   H
ATOM   4325  HA  GLN B  44      24.857  -8.996   5.754  0.00  0.00      C2   H
ATOM   4326  HB3 GLN B  44      25.842  -7.865   7.950  0.00  0.00      C2   H
ATOM   4327  HB2 GLN B  44      27.389  -8.076   7.244  0.00  0.00      C2   H
ATOM   4328  HG3 GLN B  44      26.763 -10.734   7.366  0.00  0.00      C2   H
ATOM   4329  HG2 GLN B  44      25.388 -10.208   8.030  0.00  0.00      C2   H
ATOM   4330 HE22 GLN B  44      27.736 -11.348  10.760  0.00  0.00      C2   H
ATOM   4331 HE21 GLN B  44      26.917 -12.119   9.607  0.00  0.00      C2   H
ATOM   4332  N   MET B  45      24.226  -6.716   5.152  0.00  0.00      C2   N
ATOM   4333  CA  MET B  45      23.736  -5.339   4.909  0.00  0.00      C2   C
ATOM   4334  C   MET B  45      23.045  -4.613   6.173  0.00  0.00      C2   C
ATOM   4335  O   MET B  45      22.501  -5.287   7.015  0.00  0.00      C2   O
ATOM   4336  CB  MET B  45      22.616  -5.430   3.792  0.00  0.00      C2   C
ATOM   4337  CG  MET B  45      23.064  -5.866   2.344  0.00  0.00      C2   C
ATOM   4338  SD  MET B  45      24.278  -4.720   1.736  0.00  0.00      C2   S
ATOM   4339  CE  MET B  45      23.466  -3.286   0.881  0.00  0.00      C2   C
ATOM   4340  H   MET B  45      23.557  -7.431   5.399  0.00  0.00      C2   H
ATOM   4341  HA  MET B  45      24.519  -4.705   4.493  0.00  0.00      C2   H
ATOM   4342  HB3 MET B  45      22.197  -4.430   3.676  0.00  0.00      C2   H
ATOM   4343  HB2 MET B  45      21.847  -6.099   4.180  0.00  0.00      C2   H
ATOM   4344  HG3 MET B  45      22.197  -5.896   1.685  0.00  0.00      C2   H
ATOM   4345  HG2 MET B  45      23.486  -6.872   2.340  0.00  0.00      C2   H
ATOM   4346  HE1 MET B  45      22.723  -2.729   1.452  0.00  0.00      C2   H
ATOM   4347  HE2 MET B  45      24.194  -2.579   0.481  0.00  0.00      C2   H
ATOM   4348  HE3 MET B  45      23.014  -3.656  -0.039  0.00  0.00      C2   H
ATOM   4349  N   ARG B  46      23.196  -3.243   6.096  0.00  0.00      C2   N
ATOM   4350  CA  ARG B  46      22.628  -2.307   7.060  0.00  0.00      C2   C
ATOM   4351  C   ARG B  46      22.099  -1.010   6.420  0.00  0.00      C2   C
ATOM   4352  O   ARG B  46      22.634  -0.598   5.443  0.00  0.00      C2   O
ATOM   4353  CB  ARG B  46      23.593  -2.030   8.185  0.00  0.00      C2   C
ATOM   4354  CG  ARG B  46      24.950  -1.417   7.800  0.00  0.00      C2   C
ATOM   4355  CD  ARG B  46      25.891  -1.600   8.973  0.00  0.00      C2   C
ATOM   4356  NE  ARG B  46      25.444  -0.812  10.120  0.00  0.00      C2   N
ATOM   4357  CZ  ARG B  46      24.943  -1.226  11.288  0.00  0.00      C2   C
ATOM   4358  NH1 ARG B  46      25.012  -2.457  11.729  0.00  0.00      C2   N
ATOM   4359  NH2 ARG B  46      24.449  -0.378  12.155  0.00  0.00      C2   N
ATOM   4360  H   ARG B  46      23.689  -2.840   5.312  0.00  0.00      C2   H
ATOM   4361  HA  ARG B  46      21.820  -2.862   7.536  0.00  0.00      C2   H
ATOM   4362  HB3 ARG B  46      23.784  -3.027   8.580  0.00  0.00      C2   H
ATOM   4363  HB2 ARG B  46      23.035  -1.475   8.940  0.00  0.00      C2   H
ATOM   4364  HG3 ARG B  46      24.916  -0.390   7.437  0.00  0.00      C2   H
ATOM   4365  HG2 ARG B  46      25.345  -2.048   7.005  0.00  0.00      C2   H
ATOM   4366  HD3 ARG B  46      26.853  -1.145   8.741  0.00  0.00      C2   H
ATOM   4367  HD2 ARG B  46      26.232  -2.621   9.147  0.00  0.00      C2   H
ATOM   4368  HE  ARG B  46      25.615   0.181  10.047  0.00  0.00      C2   H
ATOM   4369 HH12 ARG B  46      24.829  -2.785  12.666  0.00  0.00      C2   H
ATOM   4370 HH11 ARG B  46      25.535  -3.125  11.181  0.00  0.00      C2   H
ATOM   4371 HH22 ARG B  46      23.673  -0.758  12.678  0.00  0.00      C2   H
ATOM   4372 HH21 ARG B  46      24.333   0.597  11.922  0.00  0.00      C2   H
ATOM   4373  N   THR B  47      20.973  -0.469   6.900  0.00  0.00      C2   N
ATOM   4374  CA  THR B  47      20.523   0.940   6.526  0.00  0.00      C2   C
ATOM   4375  C   THR B  47      21.195   1.947   7.464  0.00  0.00      C2   C
ATOM   4376  O   THR B  47      21.241   1.755   8.715  0.00  0.00      C2   O
ATOM   4377  CB  THR B  47      18.958   1.000   6.706  0.00  0.00      C2   C
ATOM   4378  OG1 THR B  47      18.472   0.555   7.990  0.00  0.00      C2   O
ATOM   4379  CG2 THR B  47      18.155   0.209   5.603  0.00  0.00      C2   C
ATOM   4380  H   THR B  47      20.532  -0.850   7.725  0.00  0.00      C2   H
ATOM   4381  HA  THR B  47      20.644   1.151   5.463  0.00  0.00      C2   H
ATOM   4382  HB  THR B  47      18.593   1.982   6.406  0.00  0.00      C2   H
ATOM   4383  HG1 THR B  47      18.569   1.292   8.597  0.00  0.00      C2   H
ATOM   4384 HG21 THR B  47      18.346   0.694   4.646  0.00  0.00      C2   H
ATOM   4385 HG22 THR B  47      18.479  -0.827   5.506  0.00  0.00      C2   H
ATOM   4386 HG23 THR B  47      17.075   0.277   5.734  0.00  0.00      C2   H
ATOM   4387  N   ARG B  48      21.888   2.920   6.886  0.00  0.00      C2   N
ATOM   4388  CA  ARG B  48      22.678   3.878   7.654  0.00  0.00      C2   C
ATOM   4389  C   ARG B  48      21.784   4.987   8.280  0.00  0.00      C2   C
ATOM   4390  O   ARG B  48      21.927   5.429   9.420  0.00  0.00      C2   O
ATOM   4391  CB  ARG B  48      23.836   4.560   6.805  0.00  0.00      C2   C
ATOM   4392  CG  ARG B  48      24.927   3.720   6.059  0.00  0.00      C2   C
ATOM   4393  CD  ARG B  48      25.907   2.952   6.898  0.00  0.00      C2   C
ATOM   4394  NE  ARG B  48      27.163   2.662   6.243  0.00  0.00      C2   N
ATOM   4395  CZ  ARG B  48      28.171   1.898   6.674  0.00  0.00      C2   C
ATOM   4396  NH1 ARG B  48      28.140   1.323   7.886  0.00  0.00      C2   N
ATOM   4397  NH2 ARG B  48      29.249   1.681   5.988  0.00  0.00      C2   N
ATOM   4398  H   ARG B  48      21.755   3.099   5.901  0.00  0.00      C2   H
ATOM   4399  HA  ARG B  48      23.199   3.334   8.442  0.00  0.00      C2   H
ATOM   4400  HB3 ARG B  48      24.464   5.203   7.421  0.00  0.00      C2   H
ATOM   4401  HB2 ARG B  48      23.559   5.241   6.000  0.00  0.00      C2   H
ATOM   4402  HG3 ARG B  48      25.447   4.399   5.383  0.00  0.00      C2   H
ATOM   4403  HG2 ARG B  48      24.555   2.974   5.358  0.00  0.00      C2   H
ATOM   4404  HD3 ARG B  48      25.445   1.984   7.092  0.00  0.00      C2   H
ATOM   4405  HD2 ARG B  48      26.014   3.347   7.908  0.00  0.00      C2   H
ATOM   4406  HE  ARG B  48      27.323   3.094   5.344  0.00  0.00      C2   H
ATOM   4407 HH12 ARG B  48      28.716   0.514   8.072  0.00  0.00      C2   H
ATOM   4408 HH11 ARG B  48      27.456   1.428   8.621  0.00  0.00      C2   H
ATOM   4409 HH22 ARG B  48      30.032   1.065   6.155  0.00  0.00      C2   H
ATOM   4410 HH21 ARG B  48      29.499   2.193   5.154  0.00  0.00      C2   H
ATOM   4411  N   ARG B  49      20.811   5.366   7.431  0.00  0.00      C2   N
ATOM   4412  CA  ARG B  49      19.714   6.221   7.691  0.00  0.00      C2   C
ATOM   4413  C   ARG B  49      18.493   5.810   6.866  0.00  0.00      C2   C
ATOM   4414  O   ARG B  49      18.722   5.206   5.778  0.00  0.00      C2   O
ATOM   4415  CB  ARG B  49      19.996   7.708   7.313  0.00  0.00      C2   C
ATOM   4416  CG  ARG B  49      21.254   8.238   8.005  0.00  0.00      C2   C
ATOM   4417  CD  ARG B  49      21.307   8.419   9.508  0.00  0.00      C2   C
ATOM   4418  NE  ARG B  49      20.297   9.444   9.937  0.00  0.00      C2   N
ATOM   4419  CZ  ARG B  49      20.510  10.675  10.412  0.00  0.00      C2   C
ATOM   4420  NH1 ARG B  49      21.631  11.362  10.347  0.00  0.00      C2   N
ATOM   4421  NH2 ARG B  49      19.408  11.199  10.985  0.00  0.00      C2   N
ATOM   4422  H   ARG B  49      20.786   4.893   6.538  0.00  0.00      C2   H
ATOM   4423  HA  ARG B  49      19.491   6.205   8.758  0.00  0.00      C2   H
ATOM   4424  HB3 ARG B  49      19.114   8.331   7.465  0.00  0.00      C2   H
ATOM   4425  HB2 ARG B  49      20.245   7.712   6.251  0.00  0.00      C2   H
ATOM   4426  HG3 ARG B  49      21.362   9.240   7.587  0.00  0.00      C2   H
ATOM   4427  HG2 ARG B  49      22.194   7.825   7.640  0.00  0.00      C2   H
ATOM   4428  HD3 ARG B  49      22.273   8.461  10.012  0.00  0.00      C2   H
ATOM   4429  HD2 ARG B  49      20.746   7.594   9.946  0.00  0.00      C2   H
ATOM   4430  HE  ARG B  49      19.411   8.973  10.055  0.00  0.00      C2   H
ATOM   4431 HH12 ARG B  49      21.873  12.295  10.651  0.00  0.00      C2   H
ATOM   4432 HH11 ARG B  49      22.333  10.868   9.814  0.00  0.00      C2   H
ATOM   4433 HH22 ARG B  49      19.579  12.123  11.354  0.00  0.00      C2   H
ATOM   4434 HH21 ARG B  49      18.541  10.682  10.942  0.00  0.00      C2   H
ATOM   4435  N   THR B  50      17.319   6.123   7.418  0.00  0.00      C2   N
ATOM   4436  CA  THR B  50      16.039   5.896   6.806  0.00  0.00      C2   C
ATOM   4437  C   THR B  50      15.298   7.287   6.893  0.00  0.00      C2   C
ATOM   4438  O   THR B  50      15.361   7.900   7.959  0.00  0.00      C2   O
ATOM   4439  CB  THR B  50      15.226   4.922   7.619  0.00  0.00      C2   C
ATOM   4440  OG1 THR B  50      15.742   3.581   7.623  0.00  0.00      C2   O
ATOM   4441  CG2 THR B  50      13.836   4.726   7.100  0.00  0.00      C2   C
ATOM   4442  H   THR B  50      17.277   6.459   8.369  0.00  0.00      C2   H
ATOM   4443  HA  THR B  50      16.179   5.529   5.789  0.00  0.00      C2   H
ATOM   4444  HB  THR B  50      15.282   5.215   8.667  0.00  0.00      C2   H
ATOM   4445  HG1 THR B  50      16.542   3.470   8.142  0.00  0.00      C2   H
ATOM   4446 HG21 THR B  50      13.790   4.357   6.076  0.00  0.00      C2   H
ATOM   4447 HG22 THR B  50      13.334   4.010   7.751  0.00  0.00      C2   H
ATOM   4448 HG23 THR B  50      13.221   5.624   7.148  0.00  0.00      C2   H
ATOM   4449  N   LEU B  51      14.562   7.567   5.755  0.00  0.00      C2   N
ATOM   4450  CA  LEU B  51      14.069   8.878   5.407  0.00  0.00      C2   C
ATOM   4451  C   LEU B  51      12.549   8.878   5.134  0.00  0.00      C2   C
ATOM   4452  O   LEU B  51      12.049   7.881   4.548  0.00  0.00      C2   O
ATOM   4453  CB  LEU B  51      14.878   9.375   4.176  0.00  0.00      C2   C
ATOM   4454  CG  LEU B  51      16.366   9.565   4.282  0.00  0.00      C2   C
ATOM   4455  CD1 LEU B  51      17.190   8.271   4.425  0.00  0.00      C2   C
ATOM   4456  CD2 LEU B  51      16.962  10.431   3.200  0.00  0.00      C2   C
ATOM   4457  H   LEU B  51      14.661   6.946   4.965  0.00  0.00      C2   H
ATOM   4458  HA  LEU B  51      14.332   9.564   6.212  0.00  0.00      C2   H
ATOM   4459  HB3 LEU B  51      14.479  10.368   3.965  0.00  0.00      C2   H
ATOM   4460  HB2 LEU B  51      14.746   8.674   3.352  0.00  0.00      C2   H
ATOM   4461  HG  LEU B  51      16.482  10.033   5.259  0.00  0.00      C2   H
ATOM   4462 HD11 LEU B  51      16.659   7.349   4.192  0.00  0.00      C2   H
ATOM   4463 HD12 LEU B  51      18.015   8.155   3.722  0.00  0.00      C2   H
ATOM   4464 HD13 LEU B  51      17.627   8.146   5.416  0.00  0.00      C2   H
ATOM   4465 HD21 LEU B  51      16.175  10.762   2.522  0.00  0.00      C2   H
ATOM   4466 HD22 LEU B  51      17.619  11.211   3.586  0.00  0.00      C2   H
ATOM   4467 HD23 LEU B  51      17.618   9.854   2.548  0.00  0.00      C2   H
ATOM   4468  N   ARG B  52      11.850   9.964   5.555  0.00  0.00      C2   N
ATOM   4469  CA  ARG B  52      10.386  10.079   5.414  0.00  0.00      C2   C
ATOM   4470  C   ARG B  52      10.056  11.521   4.925  0.00  0.00      C2   C
ATOM   4471  O   ARG B  52       9.617  12.354   5.708  0.00  0.00      C2   O
ATOM   4472  CB  ARG B  52       9.751   9.721   6.763  0.00  0.00      C2   C
ATOM   4473  CG  ARG B  52       9.956   8.234   7.127  0.00  0.00      C2   C
ATOM   4474  CD  ARG B  52       8.799   7.791   7.996  0.00  0.00      C2   C
ATOM   4475  NE  ARG B  52       7.545   7.584   7.161  0.00  0.00      C2   N
ATOM   4476  CZ  ARG B  52       6.432   6.981   7.620  0.00  0.00      C2   C
ATOM   4477  NH1 ARG B  52       6.304   6.301   8.805  0.00  0.00      C2   N
ATOM   4478  NH2 ARG B  52       5.379   7.057   6.883  0.00  0.00      C2   N
ATOM   4479  H   ARG B  52      12.379  10.751   5.902  0.00  0.00      C2   H
ATOM   4480  HA  ARG B  52      10.022   9.420   4.626  0.00  0.00      C2   H
ATOM   4481  HB3 ARG B  52       8.702   9.891   6.519  0.00  0.00      C2   H
ATOM   4482  HB2 ARG B  52       9.913  10.453   7.554  0.00  0.00      C2   H
ATOM   4483  HG3 ARG B  52      10.933   8.086   7.587  0.00  0.00      C2   H
ATOM   4484  HG2 ARG B  52       9.923   7.633   6.219  0.00  0.00      C2   H
ATOM   4485  HD3 ARG B  52       8.548   8.685   8.566  0.00  0.00      C2   H
ATOM   4486  HD2 ARG B  52       9.045   6.943   8.635  0.00  0.00      C2   H
ATOM   4487  HE  ARG B  52       7.616   7.966   6.229  0.00  0.00      C2   H
ATOM   4488 HH12 ARG B  52       5.584   5.636   9.048  0.00  0.00      C2   H
ATOM   4489 HH11 ARG B  52       7.009   6.362   9.525  0.00  0.00      C2   H
ATOM   4490 HH22 ARG B  52       4.568   6.464   6.987  0.00  0.00      C2   H
ATOM   4491 HH21 ARG B  52       5.344   7.622   6.047  0.00  0.00      C2   H
ATOM   4492  N   GLY B  53      10.199  11.768   3.642  0.00  0.00      C2   N
ATOM   4493  CA  GLY B  53      10.101  13.066   3.034  0.00  0.00      C2   C
ATOM   4494  C   GLY B  53       8.898  13.075   2.020  0.00  0.00      C2   C
ATOM   4495  O   GLY B  53       8.640  13.965   1.287  0.00  0.00      C2   O
ATOM   4496  H   GLY B  53      10.505  11.021   3.036  0.00  0.00      C2   H
ATOM   4497  HA3 GLY B  53      11.043  13.208   2.504  0.00  0.00      C2   H
ATOM   4498  HA2 GLY B  53      10.049  13.947   3.673  0.00  0.00      C2   H
ATOM   4499  N   HIS B  54       8.149  11.965   1.923  0.00  0.00      C2   N
ATOM   4500  CA  HIS B  54       7.174  11.600   0.909  0.00  0.00      C2   C
ATOM   4501  C   HIS B  54       6.106  10.863   1.757  0.00  0.00      C2   C
ATOM   4502  O   HIS B  54       6.433   9.896   2.461  0.00  0.00      C2   O
ATOM   4503  CB  HIS B  54       7.792  10.685  -0.097  0.00  0.00      C2   C
ATOM   4504  CG  HIS B  54       8.848  11.374  -0.857  0.00  0.00      C2   C
ATOM   4505  ND1 HIS B  54       8.594  12.103  -2.040  0.00  0.00      C2   N
ATOM   4506  CD2 HIS B  54      10.222  11.259  -0.835  0.00  0.00      C2   C
ATOM   4507  CE1 HIS B  54       9.769  12.424  -2.572  0.00  0.00      C2   C
ATOM   4508  NE2 HIS B  54      10.774  11.836  -1.923  0.00  0.00      C2   N
ATOM   4509  H   HIS B  54       8.297  11.287   2.657  0.00  0.00      C2   H
ATOM   4510  HA  HIS B  54       6.809  12.436   0.314  0.00  0.00      C2   H
ATOM   4511  HB3 HIS B  54       7.010  10.400  -0.800  0.00  0.00      C2   H
ATOM   4512  HB2 HIS B  54       8.262   9.747   0.200  0.00  0.00      C2   H
ATOM   4513  HD1 HIS B  54       7.690  12.218  -2.475  0.00  0.00      C2   H
ATOM   4514  HD2 HIS B  54      10.871  10.731  -0.152  0.00  0.00      C2   H
ATOM   4515  HE1 HIS B  54       9.918  13.034  -3.450  0.00  0.00      C2   H
ATOM   4516  N   LEU B  55       4.891  11.355   1.584  0.00  0.00      C2   N
ATOM   4517  CA  LEU B  55       3.650  10.896   2.176  0.00  0.00      C2   C
ATOM   4518  C   LEU B  55       3.099   9.787   1.235  0.00  0.00      C2   C
ATOM   4519  O   LEU B  55       2.357   8.901   1.682  0.00  0.00      C2   O
ATOM   4520  CB  LEU B  55       2.565  12.083   2.216  0.00  0.00      C2   C
ATOM   4521  CG  LEU B  55       2.775  13.268   3.166  0.00  0.00      C2   C
ATOM   4522  CD1 LEU B  55       1.688  14.362   3.009  0.00  0.00      C2   C
ATOM   4523  CD2 LEU B  55       3.004  12.800   4.565  0.00  0.00      C2   C
ATOM   4524  H   LEU B  55       4.795  12.016   0.827  0.00  0.00      C2   H
ATOM   4525  HA  LEU B  55       3.764  10.414   3.147  0.00  0.00      C2   H
ATOM   4526  HB3 LEU B  55       1.581  11.667   2.432  0.00  0.00      C2   H
ATOM   4527  HB2 LEU B  55       2.552  12.377   1.167  0.00  0.00      C2   H
ATOM   4528  HG  LEU B  55       3.682  13.764   2.823  0.00  0.00      C2   H
ATOM   4529 HD11 LEU B  55       1.053  14.202   2.138  0.00  0.00      C2   H
ATOM   4530 HD12 LEU B  55       1.162  14.513   3.952  0.00  0.00      C2   H
ATOM   4531 HD13 LEU B  55       2.191  15.317   2.856  0.00  0.00      C2   H
ATOM   4532 HD21 LEU B  55       2.502  13.428   5.301  0.00  0.00      C2   H
ATOM   4533 HD22 LEU B  55       2.551  11.820   4.716  0.00  0.00      C2   H
ATOM   4534 HD23 LEU B  55       4.053  12.767   4.861  0.00  0.00      C2   H
ATOM   4535  N   ALA B  56       3.601   9.775  -0.007  0.00  0.00      C2   N
ATOM   4536  CA  ALA B  56       3.099   8.907  -1.081  0.00  0.00      C2   C
ATOM   4537  C   ALA B  56       4.290   8.038  -1.631  0.00  0.00      C2   C
ATOM   4538  O   ALA B  56       5.398   8.404  -1.407  0.00  0.00      C2   O
ATOM   4539  CB  ALA B  56       2.453   9.734  -2.198  0.00  0.00      C2   C
ATOM   4540  H   ALA B  56       4.245  10.443  -0.406  0.00  0.00      C2   H
ATOM   4541  HA  ALA B  56       2.358   8.185  -0.738  0.00  0.00      C2   H
ATOM   4542  HB1 ALA B  56       2.076   9.227  -3.086  0.00  0.00      C2   H
ATOM   4543  HB2 ALA B  56       1.573  10.174  -1.728  0.00  0.00      C2   H
ATOM   4544  HB3 ALA B  56       3.179  10.485  -2.509  0.00  0.00      C2   H
ATOM   4545  N   LYS B  57       3.853   6.988  -2.327  0.00  0.00      C2   N
ATOM   4546  CA  LYS B  57       4.644   5.984  -3.108  0.00  0.00      C2   C
ATOM   4547  C   LYS B  57       5.698   6.641  -3.953  0.00  0.00      C2   C
ATOM   4548  O   LYS B  57       5.419   7.416  -4.875  0.00  0.00      C2   O
ATOM   4549  CB  LYS B  57       3.645   5.185  -3.956  0.00  0.00      C2   C
ATOM   4550  CG  LYS B  57       4.059   3.971  -4.804  0.00  0.00      C2   C
ATOM   4551  CD  LYS B  57       3.046   3.681  -5.941  0.00  0.00      C2   C
ATOM   4552  CE  LYS B  57       1.553   3.478  -5.513  0.00  0.00      C2   C
ATOM   4553  NZ  LYS B  57       0.725   3.318  -6.707  0.00  0.00      C2   N
ATOM   4554  H   LYS B  57       2.897   6.744  -2.114  0.00  0.00      C2   H
ATOM   4555  HA  LYS B  57       5.105   5.309  -2.387  0.00  0.00      C2   H
ATOM   4556  HB3 LYS B  57       3.197   5.909  -4.636  0.00  0.00      C2   H
ATOM   4557  HB2 LYS B  57       2.780   4.871  -3.372  0.00  0.00      C2   H
ATOM   4558  HG3 LYS B  57       4.161   3.160  -4.084  0.00  0.00      C2   H
ATOM   4559  HG2 LYS B  57       5.009   4.084  -5.327  0.00  0.00      C2   H
ATOM   4560  HD3 LYS B  57       3.291   2.782  -6.507  0.00  0.00      C2   H
ATOM   4561  HD2 LYS B  57       3.045   4.486  -6.676  0.00  0.00      C2   H
ATOM   4562  HE3 LYS B  57       1.029   4.248  -4.946  0.00  0.00      C2   H
ATOM   4563  HE2 LYS B  57       1.598   2.625  -4.837  0.00  0.00      C2   H
ATOM   4564  HZ1 LYS B  57       1.182   2.778  -7.428  0.00  0.00      C2   H
ATOM   4565  HZ2 LYS B  57      -0.089   2.797  -6.412  0.00  0.00      C2   H
ATOM   4566  HZ3 LYS B  57       0.478   4.236  -7.048  0.00  0.00      C2   H
ATOM   4567  N   ILE B  58       6.933   6.340  -3.597  0.00  0.00      C2   N
ATOM   4568  CA  ILE B  58       8.126   6.732  -4.263  0.00  0.00      C2   C
ATOM   4569  C   ILE B  58       8.323   5.987  -5.589  0.00  0.00      C2   C
ATOM   4570  O   ILE B  58       8.489   4.759  -5.498  0.00  0.00      C2   O
ATOM   4571  CB  ILE B  58       9.425   6.656  -3.414  0.00  0.00      C2   C
ATOM   4572  CG1 ILE B  58       9.462   7.691  -2.306  0.00  0.00      C2   C
ATOM   4573  CG2 ILE B  58      10.724   6.950  -4.216  0.00  0.00      C2   C
ATOM   4574  CD1 ILE B  58      10.694   7.609  -1.329  0.00  0.00      C2   C
ATOM   4575  H   ILE B  58       6.990   5.864  -2.707  0.00  0.00      C2   H
ATOM   4576  HA  ILE B  58       7.947   7.763  -4.569  0.00  0.00      C2   H
ATOM   4577  HB  ILE B  58       9.604   5.637  -3.070  0.00  0.00      C2   H
ATOM   4578 HG13 ILE B  58       8.520   7.583  -1.768  0.00  0.00      C2   H
ATOM   4579 HG12 ILE B  58       9.494   8.688  -2.744  0.00  0.00      C2   H
ATOM   4580 HG21 ILE B  58      11.640   6.710  -3.678  0.00  0.00      C2   H
ATOM   4581 HG22 ILE B  58      10.850   6.371  -5.131  0.00  0.00      C2   H
ATOM   4582 HG23 ILE B  58      10.694   7.986  -4.553  0.00  0.00      C2   H
ATOM   4583 HD11 ILE B  58      10.420   7.323  -0.314  0.00  0.00      C2   H
ATOM   4584 HD12 ILE B  58      11.572   7.085  -1.708  0.00  0.00      C2   H
ATOM   4585 HD13 ILE B  58      11.085   8.616  -1.183  0.00  0.00      C2   H
ATOM   4586  N   TYR B  59       8.277   6.594  -6.737  0.00  0.00      C2   N
ATOM   4587  CA  TYR B  59       8.367   5.919  -8.065  0.00  0.00      C2   C
ATOM   4588  C   TYR B  59       9.792   5.816  -8.596  0.00  0.00      C2   C
ATOM   4589  O   TYR B  59      10.160   4.848  -9.301  0.00  0.00      C2   O
ATOM   4590  CB  TYR B  59       7.545   6.634  -9.166  0.00  0.00      C2   C
ATOM   4591  CG  TYR B  59       6.471   5.744  -9.712  0.00  0.00      C2   C
ATOM   4592  CD1 TYR B  59       5.401   5.429  -8.859  0.00  0.00      C2   C
ATOM   4593  CD2 TYR B  59       6.783   4.950 -10.874  0.00  0.00      C2   C
ATOM   4594  CE1 TYR B  59       4.536   4.334  -9.149  0.00  0.00      C2   C
ATOM   4595  CE2 TYR B  59       5.968   3.846 -11.110  0.00  0.00      C2   C
ATOM   4596  CZ  TYR B  59       4.840   3.505 -10.288  0.00  0.00      C2   C
ATOM   4597  OH  TYR B  59       4.110   2.369 -10.646  0.00  0.00      C2   O
ATOM   4598  H   TYR B  59       8.282   7.604  -6.704  0.00  0.00      C2   H
ATOM   4599  HA  TYR B  59       8.085   4.872  -7.952  0.00  0.00      C2   H
ATOM   4600  HB3 TYR B  59       8.145   7.041  -9.979  0.00  0.00      C2   H
ATOM   4601  HB2 TYR B  59       7.155   7.539  -8.701  0.00  0.00      C2   H
ATOM   4602  HD1 TYR B  59       5.161   6.021  -7.988  0.00  0.00      C2   H
ATOM   4603  HD2 TYR B  59       7.697   5.071 -11.436  0.00  0.00      C2   H
ATOM   4604  HE1 TYR B  59       3.758   4.142  -8.424  0.00  0.00      C2   H
ATOM   4605  HE2 TYR B  59       6.280   3.224 -11.936  0.00  0.00      C2   H
ATOM   4606  HH  TYR B  59       4.373   2.002 -11.493  0.00  0.00      C2   H
ATOM   4607  N   ALA B  60      10.607   6.789  -8.208  0.00  0.00      C2   N
ATOM   4608  CA  ALA B  60      11.925   6.811  -8.754  0.00  0.00      C2   C
ATOM   4609  C   ALA B  60      12.794   7.668  -7.835  0.00  0.00      C2   C
ATOM   4610  O   ALA B  60      12.274   8.542  -7.095  0.00  0.00      C2   O
ATOM   4611  CB  ALA B  60      11.881   7.515 -10.127  0.00  0.00      C2   C
ATOM   4612  H   ALA B  60      10.463   7.397  -7.414  0.00  0.00      C2   H
ATOM   4613  HA  ALA B  60      12.474   5.879  -8.882  0.00  0.00      C2   H
ATOM   4614  HB1 ALA B  60      11.372   8.478 -10.138  0.00  0.00      C2   H
ATOM   4615  HB2 ALA B  60      12.834   7.874 -10.515  0.00  0.00      C2   H
ATOM   4616  HB3 ALA B  60      11.317   6.970 -10.885  0.00  0.00      C2   H
ATOM   4617  N   MET B  61      14.060   7.264  -7.770  0.00  0.00      C2   N
ATOM   4618  CA  MET B  61      15.138   7.949  -7.097  0.00  0.00      C2   C
ATOM   4619  C   MET B  61      16.384   7.723  -7.914  0.00  0.00      C2   C
ATOM   4620  O   MET B  61      16.342   6.902  -8.797  0.00  0.00      C2   O
ATOM   4621  CB  MET B  61      15.207   7.443  -5.617  0.00  0.00      C2   C
ATOM   4622  CG  MET B  61      16.193   6.272  -5.357  0.00  0.00      C2   C
ATOM   4623  SD  MET B  61      17.874   6.641  -4.956  0.00  0.00      C2   S
ATOM   4624  CE  MET B  61      18.457   5.045  -5.561  0.00  0.00      C2   C
ATOM   4625  H   MET B  61      14.439   6.706  -8.522  0.00  0.00      C2   H
ATOM   4626  HA  MET B  61      14.819   8.987  -7.004  0.00  0.00      C2   H
ATOM   4627  HB3 MET B  61      14.183   7.205  -5.331  0.00  0.00      C2   H
ATOM   4628  HB2 MET B  61      15.436   8.273  -4.950  0.00  0.00      C2   H
ATOM   4629  HG3 MET B  61      16.196   5.588  -6.206  0.00  0.00      C2   H
ATOM   4630  HG2 MET B  61      15.844   5.764  -4.458  0.00  0.00      C2   H
ATOM   4631  HE1 MET B  61      18.005   4.115  -5.217  0.00  0.00      C2   H
ATOM   4632  HE2 MET B  61      18.241   5.030  -6.629  0.00  0.00      C2   H
ATOM   4633  HE3 MET B  61      19.530   4.885  -5.452  0.00  0.00      C2   H
ATOM   4634  N   HIE B  62      17.369   8.572  -7.708  0.00  0.00      C2   N
ATOM   4635  CA  HIE B  62      18.677   8.406  -8.245  0.00  0.00      C2   C
ATOM   4636  C   HIE B  62      19.647   9.140  -7.348  0.00  0.00      C2   C
ATOM   4637  O   HIE B  62      19.424  10.264  -6.829  0.00  0.00      C2   O
ATOM   4638  CB  HIE B  62      18.563   9.061  -9.649  0.00  0.00      C2   C
ATOM   4639  CG  HIE B  62      18.947   8.290 -10.819  0.00  0.00      C2   C
ATOM   4640  ND1 HIE B  62      20.114   7.549 -10.802  0.00  0.00      C2   N
ATOM   4641  CD2 HIE B  62      18.218   7.974 -11.967  0.00  0.00      C2   C
ATOM   4642  CE1 HIE B  62      19.987   6.669 -11.844  0.00  0.00      C2   C
ATOM   4643  NE2 HIE B  62      18.871   6.887 -12.565  0.00  0.00      C2   N
ATOM   4644  H   HIE B  62      17.214   9.221  -6.950  0.00  0.00      C2   H
ATOM   4645  HA  HIE B  62      18.911   7.348  -8.131  0.00  0.00      C2   H
ATOM   4646  HB3 HIE B  62      19.411   9.741  -9.721  0.00  0.00      C2   H
ATOM   4647  HB2 HIE B  62      17.664   9.625  -9.900  0.00  0.00      C2   H
ATOM   4648  HD2 HIE B  62      17.282   8.395 -12.304  0.00  0.00      C2   H
ATOM   4649  HE1 HIE B  62      20.704   5.905 -12.107  0.00  0.00      C2   H
ATOM   4650  HE2 HIE B  62      18.478   6.327 -13.308  0.00  0.00      C2   H
ATOM   4651  N   TRP B  63      20.865   8.556  -7.314  0.00  0.00      C2   N
ATOM   4652  CA  TRP B  63      22.087   9.310  -6.858  0.00  0.00      C2   C
ATOM   4653  C   TRP B  63      22.517  10.343  -7.933  0.00  0.00      C2   C
ATOM   4654  O   TRP B  63      22.238  10.125  -9.135  0.00  0.00      C2   O
ATOM   4655  CB  TRP B  63      23.288   8.384  -6.558  0.00  0.00      C2   C
ATOM   4656  CG  TRP B  63      23.103   7.365  -5.489  0.00  0.00      C2   C
ATOM   4657  CD1 TRP B  63      22.990   6.003  -5.594  0.00  0.00      C2   C
ATOM   4658  CD2 TRP B  63      23.309   7.613  -4.031  0.00  0.00      C2   C
ATOM   4659  NE1 TRP B  63      23.065   5.436  -4.345  0.00  0.00      C2   N
ATOM   4660  CE2 TRP B  63      23.212   6.345  -3.339  0.00  0.00      C2   C
ATOM   4661  CE3 TRP B  63      23.628   8.757  -3.324  0.00  0.00      C2   C
ATOM   4662  CZ2 TRP B  63      23.389   6.233  -1.948  0.00  0.00      C2   C
ATOM   4663  CZ3 TRP B  63      23.884   8.608  -1.939  0.00  0.00      C2   C
ATOM   4664  CH2 TRP B  63      23.678   7.405  -1.222  0.00  0.00      C2   C
ATOM   4665  H   TRP B  63      20.986   7.591  -7.586  0.00  0.00      C2   H
ATOM   4666  HA  TRP B  63      21.782   9.736  -5.902  0.00  0.00      C2   H
ATOM   4667  HB3 TRP B  63      24.182   8.953  -6.300  0.00  0.00      C2   H
ATOM   4668  HB2 TRP B  63      23.606   7.922  -7.493  0.00  0.00      C2   H
ATOM   4669  HD1 TRP B  63      22.941   5.366  -6.465  0.00  0.00      C2   H
ATOM   4670  HE1 TRP B  63      23.034   4.439  -4.184  0.00  0.00      C2   H
ATOM   4671  HE3 TRP B  63      23.648   9.746  -3.757  0.00  0.00      C2   H
ATOM   4672  HZ2 TRP B  63      23.401   5.304  -1.398  0.00  0.00      C2   H
ATOM   4673  HZ3 TRP B  63      24.137   9.465  -1.332  0.00  0.00      C2   H
ATOM   4674  HH2 TRP B  63      23.906   7.355  -0.167  0.00  0.00      C2   H
ATOM   4675  N   GLY B  64      23.318  11.298  -7.509  0.00  0.00      C2   N
ATOM   4676  CA  GLY B  64      24.179  12.158  -8.340  0.00  0.00      C2   C
ATOM   4677  C   GLY B  64      25.595  11.563  -8.353  0.00  0.00      C2   C
ATOM   4678  O   GLY B  64      25.980  10.801  -7.460  0.00  0.00      C2   O
ATOM   4679  H   GLY B  64      23.470  11.314  -6.510  0.00  0.00      C2   H
ATOM   4680  HA3 GLY B  64      24.083  13.154  -7.907  0.00  0.00      C2   H
ATOM   4681  HA2 GLY B  64      23.736  12.212  -9.335  0.00  0.00      C2   H
ATOM   4682  N   THR B  65      26.428  11.913  -9.325  0.00  0.00      C2   N
ATOM   4683  CA  THR B  65      27.792  11.393  -9.547  0.00  0.00      C2   C
ATOM   4684  C   THR B  65      28.791  11.942  -8.432  0.00  0.00      C2   C
ATOM   4685  O   THR B  65      29.848  11.349  -8.275  0.00  0.00      C2   O
ATOM   4686  CB  THR B  65      28.350  11.813 -10.993  0.00  0.00      C2   C
ATOM   4687  OG1 THR B  65      29.584  11.259 -11.417  0.00  0.00      C2   O
ATOM   4688  CG2 THR B  65      28.545  13.395 -11.135  0.00  0.00      C2   C
ATOM   4689  H   THR B  65      26.143  12.521 -10.080  0.00  0.00      C2   H
ATOM   4690  HA  THR B  65      27.775  10.311  -9.418  0.00  0.00      C2   H
ATOM   4691  HB  THR B  65      27.644  11.448 -11.739  0.00  0.00      C2   H
ATOM   4692  HG1 THR B  65      29.550  10.303 -11.343  0.00  0.00      C2   H
ATOM   4693 HG21 THR B  65      28.629  13.690 -12.181  0.00  0.00      C2   H
ATOM   4694 HG22 THR B  65      27.646  13.883 -10.758  0.00  0.00      C2   H
ATOM   4695 HG23 THR B  65      29.437  13.676 -10.575  0.00  0.00      C2   H
ATOM   4696  N   ASP B  66      28.360  13.000  -7.701  0.00  0.00      C2   N
ATOM   4697  CA  ASP B  66      28.875  13.487  -6.420  0.00  0.00      C2   C
ATOM   4698  C   ASP B  66      27.872  12.924  -5.371  0.00  0.00      C2   C
ATOM   4699  O   ASP B  66      26.773  13.459  -5.350  0.00  0.00      C2   O
ATOM   4700  CB  ASP B  66      29.023  15.039  -6.348  0.00  0.00      C2   C
ATOM   4701  CG  ASP B  66      29.926  15.721  -7.323  0.00  0.00      C2   C
ATOM   4702  OD1 ASP B  66      29.796  16.942  -7.494  0.00  0.00      C2   O
ATOM   4703  OD2 ASP B  66      30.944  15.161  -7.864  0.00  0.00      C2   O
ATOM   4704  H   ASP B  66      27.568  13.534  -8.030  0.00  0.00      C2   H
ATOM   4705  HA  ASP B  66      29.844  13.049  -6.178  0.00  0.00      C2   H
ATOM   4706  HB3 ASP B  66      29.422  15.375  -5.391  0.00  0.00      C2   H
ATOM   4707  HB2 ASP B  66      28.047  15.489  -6.531  0.00  0.00      C2   H
ATOM   4708  N   SER B  67      28.325  11.909  -4.589  0.00  0.00      C2   N
ATOM   4709  CA  SER B  67      27.530  11.139  -3.668  0.00  0.00      C2   C
ATOM   4710  C   SER B  67      26.649  11.875  -2.591  0.00  0.00      C2   C
ATOM   4711  O   SER B  67      25.683  11.350  -2.083  0.00  0.00      C2   O
ATOM   4712  CB  SER B  67      28.409   9.977  -2.977  0.00  0.00      C2   C
ATOM   4713  OG  SER B  67      29.644  10.456  -2.502  0.00  0.00      C2   O
ATOM   4714  H   SER B  67      29.310  11.686  -4.596  0.00  0.00      C2   H
ATOM   4715  HA  SER B  67      26.886  10.532  -4.304  0.00  0.00      C2   H
ATOM   4716  HB3 SER B  67      28.686   9.159  -3.642  0.00  0.00      C2   H
ATOM   4717  HB2 SER B  67      27.810   9.475  -2.217  0.00  0.00      C2   H
ATOM   4718  HG  SER B  67      30.288  10.176  -3.156  0.00  0.00      C2   H
ATOM   4719  N   ARG B  68      26.923  13.149  -2.325  0.00  0.00      C2   N
ATOM   4720  CA  ARG B  68      26.135  14.046  -1.532  0.00  0.00      C2   C
ATOM   4721  C   ARG B  68      24.688  14.215  -2.135  0.00  0.00      C2   C
ATOM   4722  O   ARG B  68      23.727  14.363  -1.416  0.00  0.00      C2   O
ATOM   4723  CB  ARG B  68      26.831  15.425  -1.452  0.00  0.00      C2   C
ATOM   4724  CG  ARG B  68      25.994  16.368  -0.598  0.00  0.00      C2   C
ATOM   4725  CD  ARG B  68      26.877  17.394  -0.073  0.00  0.00      C2   C
ATOM   4726  NE  ARG B  68      26.103  18.489   0.533  0.00  0.00      C2   N
ATOM   4727  CZ  ARG B  68      26.491  19.410   1.372  0.00  0.00      C2   C
ATOM   4728  NH1 ARG B  68      27.728  19.549   1.697  0.00  0.00      C2   N
ATOM   4729  NH2 ARG B  68      25.494  20.167   1.877  0.00  0.00      C2   N
ATOM   4730  H   ARG B  68      27.621  13.640  -2.865  0.00  0.00      C2   H
ATOM   4731  HA  ARG B  68      26.050  13.595  -0.544  0.00  0.00      C2   H
ATOM   4732  HB3 ARG B  68      27.057  15.789  -2.454  0.00  0.00      C2   H
ATOM   4733  HB2 ARG B  68      27.756  15.164  -0.937  0.00  0.00      C2   H
ATOM   4734  HG3 ARG B  68      25.497  15.747   0.147  0.00  0.00      C2   H
ATOM   4735  HG2 ARG B  68      25.127  16.703  -1.168  0.00  0.00      C2   H
ATOM   4736  HD3 ARG B  68      27.579  17.679  -0.856  0.00  0.00      C2   H
ATOM   4737  HD2 ARG B  68      27.434  17.006   0.780  0.00  0.00      C2   H
ATOM   4738  HE  ARG B  68      25.135  18.437   0.250  0.00  0.00      C2   H
ATOM   4739 HH12 ARG B  68      28.049  20.312   2.275  0.00  0.00      C2   H
ATOM   4740 HH11 ARG B  68      28.443  18.989   1.255  0.00  0.00      C2   H
ATOM   4741 HH22 ARG B  68      25.607  20.833   2.627  0.00  0.00      C2   H
ATOM   4742 HH21 ARG B  68      24.540  19.841   1.807  0.00  0.00      C2   H
ATOM   4743  N   LEU B  69      24.669  14.278  -3.453  0.00  0.00      C2   N
ATOM   4744  CA  LEU B  69      23.411  14.469  -4.221  0.00  0.00      C2   C
ATOM   4745  C   LEU B  69      22.593  13.199  -4.327  0.00  0.00      C2   C
ATOM   4746  O   LEU B  69      23.156  12.126  -4.402  0.00  0.00      C2   O
ATOM   4747  CB  LEU B  69      23.728  15.009  -5.598  0.00  0.00      C2   C
ATOM   4748  CG  LEU B  69      23.767  16.493  -5.674  0.00  0.00      C2   C
ATOM   4749  CD1 LEU B  69      24.819  17.180  -4.747  0.00  0.00      C2   C
ATOM   4750  CD2 LEU B  69      23.891  17.099  -7.137  0.00  0.00      C2   C
ATOM   4751  H   LEU B  69      25.538  14.208  -3.963  0.00  0.00      C2   H
ATOM   4752  HA  LEU B  69      22.778  15.205  -3.725  0.00  0.00      C2   H
ATOM   4753  HB3 LEU B  69      22.977  14.770  -6.351  0.00  0.00      C2   H
ATOM   4754  HB2 LEU B  69      24.665  14.545  -5.905  0.00  0.00      C2   H
ATOM   4755  HG  LEU B  69      22.792  16.895  -5.398  0.00  0.00      C2   H
ATOM   4756 HD11 LEU B  69      25.683  16.515  -4.753  0.00  0.00      C2   H
ATOM   4757 HD12 LEU B  69      25.102  18.186  -5.058  0.00  0.00      C2   H
ATOM   4758 HD13 LEU B  69      24.503  17.147  -3.705  0.00  0.00      C2   H
ATOM   4759 HD21 LEU B  69      24.835  17.640  -7.200  0.00  0.00      C2   H
ATOM   4760 HD22 LEU B  69      23.990  16.265  -7.832  0.00  0.00      C2   H
ATOM   4761 HD23 LEU B  69      23.079  17.703  -7.543  0.00  0.00      C2   H
ATOM   4762  N   LEU B  70      21.288  13.403  -4.331  0.00  0.00      C2   N
ATOM   4763  CA  LEU B  70      20.303  12.289  -4.220  0.00  0.00      C2   C
ATOM   4764  C   LEU B  70      18.910  12.923  -4.457  0.00  0.00      C2   C
ATOM   4765  O   LEU B  70      18.710  14.112  -4.164  0.00  0.00      C2   O
ATOM   4766  CB  LEU B  70      20.465  11.539  -2.852  0.00  0.00      C2   C
ATOM   4767  CG  LEU B  70      19.607  10.250  -2.577  0.00  0.00      C2   C
ATOM   4768  CD1 LEU B  70      19.823   9.100  -3.511  0.00  0.00      C2   C
ATOM   4769  CD2 LEU B  70      19.800   9.918  -1.095  0.00  0.00      C2   C
ATOM   4770  H   LEU B  70      20.868  14.317  -4.425  0.00  0.00      C2   H
ATOM   4771  HA  LEU B  70      20.467  11.541  -4.995  0.00  0.00      C2   H
ATOM   4772  HB3 LEU B  70      20.189  12.312  -2.135  0.00  0.00      C2   H
ATOM   4773  HB2 LEU B  70      21.516  11.357  -2.628  0.00  0.00      C2   H
ATOM   4774  HG  LEU B  70      18.593  10.649  -2.591  0.00  0.00      C2   H
ATOM   4775 HD11 LEU B  70      18.986   9.046  -4.208  0.00  0.00      C2   H
ATOM   4776 HD12 LEU B  70      20.745   9.202  -4.084  0.00  0.00      C2   H
ATOM   4777 HD13 LEU B  70      19.953   8.187  -2.930  0.00  0.00      C2   H
ATOM   4778 HD21 LEU B  70      19.539  10.753  -0.445  0.00  0.00      C2   H
ATOM   4779 HD22 LEU B  70      19.216   9.050  -0.788  0.00  0.00      C2   H
ATOM   4780 HD23 LEU B  70      20.852   9.731  -0.879  0.00  0.00      C2   H
ATOM   4781  N   VAL B  71      18.136  12.234  -5.311  0.00  0.00      C2   N
ATOM   4782  CA  VAL B  71      16.867  12.807  -5.757  0.00  0.00      C2   C
ATOM   4783  C   VAL B  71      15.831  11.637  -5.640  0.00  0.00      C2   C
ATOM   4784  O   VAL B  71      16.229  10.474  -5.774  0.00  0.00      C2   O
ATOM   4785  CB  VAL B  71      16.822  13.365  -7.256  0.00  0.00      C2   C
ATOM   4786  CG1 VAL B  71      17.250  12.408  -8.354  0.00  0.00      C2   C
ATOM   4787  CG2 VAL B  71      15.492  13.884  -7.754  0.00  0.00      C2   C
ATOM   4788  H   VAL B  71      18.407  11.316  -5.632  0.00  0.00      C2   H
ATOM   4789  HA  VAL B  71      16.442  13.643  -5.201  0.00  0.00      C2   H
ATOM   4790  HB  VAL B  71      17.473  14.240  -7.245  0.00  0.00      C2   H
ATOM   4791 HG11 VAL B  71      18.238  12.058  -8.056  0.00  0.00      C2   H
ATOM   4792 HG12 VAL B  71      16.658  11.497  -8.435  0.00  0.00      C2   H
ATOM   4793 HG13 VAL B  71      17.283  12.759  -9.385  0.00  0.00      C2   H
ATOM   4794 HG21 VAL B  71      15.543  14.478  -8.667  0.00  0.00      C2   H
ATOM   4795 HG22 VAL B  71      14.774  13.074  -7.881  0.00  0.00      C2   H
ATOM   4796 HG23 VAL B  71      15.000  14.560  -7.054  0.00  0.00      C2   H
ATOM   4797  N   SER B  72      14.514  11.925  -5.285  0.00  0.00      C2   N
ATOM   4798  CA  SER B  72      13.434  10.999  -5.230  0.00  0.00      C2   C
ATOM   4799  C   SER B  72      12.083  11.657  -5.502  0.00  0.00      C2   C
ATOM   4800  O   SER B  72      11.840  12.774  -5.040  0.00  0.00      C2   O
ATOM   4801  CB  SER B  72      13.488  10.301  -3.830  0.00  0.00      C2   C
ATOM   4802  OG  SER B  72      13.557  11.251  -2.827  0.00  0.00      C2   O
ATOM   4803  H   SER B  72      14.124  12.808  -4.989  0.00  0.00      C2   H
ATOM   4804  HA  SER B  72      13.606  10.234  -5.987  0.00  0.00      C2   H
ATOM   4805  HB3 SER B  72      14.319   9.601  -3.743  0.00  0.00      C2   H
ATOM   4806  HB2 SER B  72      12.578   9.708  -3.737  0.00  0.00      C2   H
ATOM   4807  HG  SER B  72      12.652  11.447  -2.575  0.00  0.00      C2   H
ATOM   4808  N   ALA B  73      11.252  10.983  -6.278  0.00  0.00      C2   N
ATOM   4809  CA  ALA B  73       9.872  11.438  -6.668  0.00  0.00      C2   C
ATOM   4810  C   ALA B  73       8.806  10.438  -6.273  0.00  0.00      C2   C
ATOM   4811  O   ALA B  73       9.043   9.258  -6.333  0.00  0.00      C2   O
ATOM   4812  CB  ALA B  73       9.898  11.687  -8.179  0.00  0.00      C2   C
ATOM   4813  H   ALA B  73      11.462  10.029  -6.532  0.00  0.00      C2   H
ATOM   4814  HA  ALA B  73       9.769  12.228  -5.924  0.00  0.00      C2   H
ATOM   4815  HB1 ALA B  73       8.985  12.187  -8.501  0.00  0.00      C2   H
ATOM   4816  HB2 ALA B  73      10.742  12.294  -8.509  0.00  0.00      C2   H
ATOM   4817  HB3 ALA B  73       9.978  10.750  -8.731  0.00  0.00      C2   H
ATOM   4818  N   SER B  74       7.694  11.010  -5.747  0.00  0.00      C2   N
ATOM   4819  CA  SER B  74       6.499  10.271  -5.474  0.00  0.00      C2   C
ATOM   4820  C   SER B  74       5.402  10.725  -6.429  0.00  0.00      C2   C
ATOM   4821  O   SER B  74       5.323  11.879  -6.929  0.00  0.00      C2   O
ATOM   4822  CB  SER B  74       6.191  10.343  -3.932  0.00  0.00      C2   C
ATOM   4823  OG  SER B  74       6.033  11.676  -3.488  0.00  0.00      C2   O
ATOM   4824  H   SER B  74       7.589  12.002  -5.590  0.00  0.00      C2   H
ATOM   4825  HA  SER B  74       6.648   9.239  -5.792  0.00  0.00      C2   H
ATOM   4826  HB3 SER B  74       7.060  10.031  -3.353  0.00  0.00      C2   H
ATOM   4827  HB2 SER B  74       5.291   9.834  -3.588  0.00  0.00      C2   H
ATOM   4828  HG  SER B  74       5.320  12.094  -3.977  0.00  0.00      C2   H
ATOM   4829  N   GLN B  75       4.499   9.782  -6.731  0.00  0.00      C2   N
ATOM   4830  CA  GLN B  75       3.386   9.932  -7.675  0.00  0.00      C2   C
ATOM   4831  C   GLN B  75       2.167  10.740  -7.182  0.00  0.00      C2   C
ATOM   4832  O   GLN B  75       1.150  10.565  -7.795  0.00  0.00      C2   O
ATOM   4833  CB  GLN B  75       2.989   8.538  -8.246  0.00  0.00      C2   C
ATOM   4834  CG  GLN B  75       2.431   7.536  -7.259  0.00  0.00      C2   C
ATOM   4835  CD  GLN B  75       1.445   6.564  -7.846  0.00  0.00      C2   C
ATOM   4836  OE1 GLN B  75       0.657   5.973  -7.124  0.00  0.00      C2   O
ATOM   4837  NE2 GLN B  75       1.437   6.323  -9.163  0.00  0.00      C2   N
ATOM   4838  H   GLN B  75       4.552   8.840  -6.372  0.00  0.00      C2   H
ATOM   4839  HA  GLN B  75       3.839  10.495  -8.492  0.00  0.00      C2   H
ATOM   4840  HB3 GLN B  75       3.759   8.053  -8.846  0.00  0.00      C2   H
ATOM   4841  HB2 GLN B  75       2.221   8.790  -8.977  0.00  0.00      C2   H
ATOM   4842  HG3 GLN B  75       2.003   8.006  -6.373  0.00  0.00      C2   H
ATOM   4843  HG2 GLN B  75       3.274   6.880  -7.042  0.00  0.00      C2   H
ATOM   4844 HE22 GLN B  75       0.645   5.778  -9.473  0.00  0.00      C2   H
ATOM   4845 HE21 GLN B  75       2.093   6.717  -9.823  0.00  0.00      C2   H
ATOM   4846  N   ASP B  76       2.314  11.495  -6.092  0.00  0.00      C2   N
ATOM   4847  CA  ASP B  76       1.436  12.564  -5.716  0.00  0.00      C2   C
ATOM   4848  C   ASP B  76       1.775  13.755  -6.608  0.00  0.00      C2   C
ATOM   4849  O   ASP B  76       0.966  14.708  -6.738  0.00  0.00      C2   O
ATOM   4850  CB  ASP B  76       1.530  12.869  -4.241  0.00  0.00      C2   C
ATOM   4851  CG  ASP B  76       2.898  13.160  -3.593  0.00  0.00      C2   C
ATOM   4852  OD1 ASP B  76       3.885  12.927  -4.296  0.00  0.00      C2   O
ATOM   4853  OD2 ASP B  76       2.930  13.447  -2.418  0.00  0.00      C2   O
ATOM   4854  H   ASP B  76       3.267  11.697  -5.826  0.00  0.00      C2   H
ATOM   4855  HA  ASP B  76       0.416  12.225  -5.896  0.00  0.00      C2   H
ATOM   4856  HB3 ASP B  76       1.193  11.924  -3.815  0.00  0.00      C2   H
ATOM   4857  HB2 ASP B  76       0.712  13.577  -4.104  0.00  0.00      C2   H
ATOM   4858  N   GLY B  77       2.986  13.773  -7.149  0.00  0.00      C2   N
ATOM   4859  CA  GLY B  77       3.577  14.881  -7.849  0.00  0.00      C2   C
ATOM   4860  C   GLY B  77       4.697  15.562  -6.925  0.00  0.00      C2   C
ATOM   4861  O   GLY B  77       5.289  16.538  -7.312  0.00  0.00      C2   O
ATOM   4862  H   GLY B  77       3.681  13.041  -7.114  0.00  0.00      C2   H
ATOM   4863  HA3 GLY B  77       2.814  15.655  -7.930  0.00  0.00      C2   H
ATOM   4864  HA2 GLY B  77       4.009  14.630  -8.818  0.00  0.00      C2   H
ATOM   4865  N   LYS B  78       4.977  15.058  -5.707  0.00  0.00      C2   N
ATOM   4866  CA  LYS B  78       6.058  15.594  -4.874  0.00  0.00      C2   C
ATOM   4867  C   LYS B  78       7.378  14.988  -5.436  0.00  0.00      C2   C
ATOM   4868  O   LYS B  78       7.626  13.794  -5.249  0.00  0.00      C2   O
ATOM   4869  CB  LYS B  78       5.831  15.400  -3.371  0.00  0.00      C2   C
ATOM   4870  CG  LYS B  78       6.884  16.048  -2.393  0.00  0.00      C2   C
ATOM   4871  CD  LYS B  78       6.550  15.874  -0.875  0.00  0.00      C2   C
ATOM   4872  CE  LYS B  78       5.915  17.034  -0.075  0.00  0.00      C2   C
ATOM   4873  NZ  LYS B  78       4.734  17.522  -0.776  0.00  0.00      C2   N
ATOM   4874  H   LYS B  78       4.549  14.267  -5.248  0.00  0.00      C2   H
ATOM   4875  HA  LYS B  78       6.243  16.647  -5.087  0.00  0.00      C2   H
ATOM   4876  HB3 LYS B  78       5.692  14.333  -3.196  0.00  0.00      C2   H
ATOM   4877  HB2 LYS B  78       4.865  15.893  -3.268  0.00  0.00      C2   H
ATOM   4878  HG3 LYS B  78       7.231  17.029  -2.717  0.00  0.00      C2   H
ATOM   4879  HG2 LYS B  78       7.701  15.340  -2.536  0.00  0.00      C2   H
ATOM   4880  HD3 LYS B  78       7.424  15.559  -0.306  0.00  0.00      C2   H
ATOM   4881  HD2 LYS B  78       5.865  15.037  -0.735  0.00  0.00      C2   H
ATOM   4882  HE3 LYS B  78       6.672  17.818  -0.055  0.00  0.00      C2   H
ATOM   4883  HE2 LYS B  78       5.553  16.705   0.899  0.00  0.00      C2   H
ATOM   4884  HZ1 LYS B  78       4.147  18.224  -0.349  0.00  0.00      C2   H
ATOM   4885  HZ2 LYS B  78       4.929  17.863  -1.706  0.00  0.00      C2   H
ATOM   4886  HZ3 LYS B  78       4.088  16.757  -0.913  0.00  0.00      C2   H
ATOM   4887  N   LEU B  79       8.404  15.908  -5.710  0.00  0.00      C2   N
ATOM   4888  CA  LEU B  79       9.808  15.594  -5.892  0.00  0.00      C2   C
ATOM   4889  C   LEU B  79      10.613  16.280  -4.831  0.00  0.00      C2   C
ATOM   4890  O   LEU B  79      10.441  17.501  -4.691  0.00  0.00      C2   O
ATOM   4891  CB  LEU B  79      10.268  15.948  -7.378  0.00  0.00      C2   C
ATOM   4892  CG  LEU B  79      11.659  15.327  -7.762  0.00  0.00      C2   C
ATOM   4893  CD1 LEU B  79      11.764  14.861  -9.282  0.00  0.00      C2   C
ATOM   4894  CD2 LEU B  79      12.756  16.310  -7.253  0.00  0.00      C2   C
ATOM   4895  H   LEU B  79       8.248  16.886  -5.908  0.00  0.00      C2   H
ATOM   4896  HA  LEU B  79       9.925  14.525  -5.716  0.00  0.00      C2   H
ATOM   4897  HB3 LEU B  79      10.119  17.019  -7.510  0.00  0.00      C2   H
ATOM   4898  HB2 LEU B  79       9.518  15.547  -8.060  0.00  0.00      C2   H
ATOM   4899  HG  LEU B  79      11.612  14.378  -7.227  0.00  0.00      C2   H
ATOM   4900 HD11 LEU B  79      12.425  15.556  -9.800  0.00  0.00      C2   H
ATOM   4901 HD12 LEU B  79      12.241  13.881  -9.258  0.00  0.00      C2   H
ATOM   4902 HD13 LEU B  79      10.781  14.750  -9.739  0.00  0.00      C2   H
ATOM   4903 HD21 LEU B  79      13.206  15.854  -6.372  0.00  0.00      C2   H
ATOM   4904 HD22 LEU B  79      13.508  16.339  -8.042  0.00  0.00      C2   H
ATOM   4905 HD23 LEU B  79      12.395  17.312  -7.019  0.00  0.00      C2   H
ATOM   4906  N   ILE B  80      11.501  15.536  -4.135  0.00  0.00      C2   N
ATOM   4907  CA  ILE B  80      12.396  16.028  -3.055  0.00  0.00      C2   C
ATOM   4908  C   ILE B  80      13.820  15.598  -3.437  0.00  0.00      C2   C
ATOM   4909  O   ILE B  80      14.028  14.456  -3.887  0.00  0.00      C2   O
ATOM   4910  CB  ILE B  80      12.072  15.303  -1.730  0.00  0.00      C2   C
ATOM   4911  CG1 ILE B  80      10.556  15.540  -1.287  0.00  0.00      C2   C
ATOM   4912  CG2 ILE B  80      12.926  15.610  -0.556  0.00  0.00      C2   C
ATOM   4913  CD1 ILE B  80      10.210  16.934  -0.692  0.00  0.00      C2   C
ATOM   4914  H   ILE B  80      11.522  14.553  -4.366  0.00  0.00      C2   H
ATOM   4915  HA  ILE B  80      12.452  17.106  -2.899  0.00  0.00      C2   H
ATOM   4916  HB  ILE B  80      12.111  14.221  -1.859  0.00  0.00      C2   H
ATOM   4917 HG13 ILE B  80      10.339  14.734  -0.587  0.00  0.00      C2   H
ATOM   4918 HG12 ILE B  80       9.809  15.261  -2.030  0.00  0.00      C2   H
ATOM   4919 HG21 ILE B  80      13.989  15.405  -0.686  0.00  0.00      C2   H
ATOM   4920 HG22 ILE B  80      12.906  16.622  -0.150  0.00  0.00      C2   H
ATOM   4921 HG23 ILE B  80      12.618  15.010   0.300  0.00  0.00      C2   H
ATOM   4922 HD11 ILE B  80       9.379  17.466  -1.155  0.00  0.00      C2   H
ATOM   4923 HD12 ILE B  80      10.031  16.816   0.377  0.00  0.00      C2   H
ATOM   4924 HD13 ILE B  80      11.010  17.658  -0.846  0.00  0.00      C2   H
ATOM   4925  N   ILE B  81      14.673  16.554  -3.263  0.00  0.00      C2   N
ATOM   4926  CA  ILE B  81      16.125  16.399  -3.369  0.00  0.00      C2   C
ATOM   4927  C   ILE B  81      16.772  16.493  -1.959  0.00  0.00      C2   C
ATOM   4928  O   ILE B  81      16.193  17.178  -1.114  0.00  0.00      C2   O
ATOM   4929  CB  ILE B  81      16.815  17.297  -4.409  0.00  0.00      C2   C
ATOM   4930  CG1 ILE B  81      16.325  18.816  -4.345  0.00  0.00      C2   C
ATOM   4931  CG2 ILE B  81      16.645  16.771  -5.902  0.00  0.00      C2   C
ATOM   4932  CD1 ILE B  81      17.060  19.782  -5.289  0.00  0.00      C2   C
ATOM   4933  H   ILE B  81      14.421  17.438  -2.846  0.00  0.00      C2   H
ATOM   4934  HA  ILE B  81      16.337  15.338  -3.496  0.00  0.00      C2   H
ATOM   4935  HB  ILE B  81      17.881  17.351  -4.190  0.00  0.00      C2   H
ATOM   4936 HG13 ILE B  81      16.210  19.212  -3.336  0.00  0.00      C2   H
ATOM   4937 HG12 ILE B  81      15.336  18.773  -4.801  0.00  0.00      C2   H
ATOM   4938 HG21 ILE B  81      17.077  17.409  -6.674  0.00  0.00      C2   H
ATOM   4939 HG22 ILE B  81      17.040  15.756  -5.937  0.00  0.00      C2   H
ATOM   4940 HG23 ILE B  81      15.572  16.767  -6.095  0.00  0.00      C2   H
ATOM   4941 HD11 ILE B  81      17.254  20.809  -4.979  0.00  0.00      C2   H
ATOM   4942 HD12 ILE B  81      18.016  19.278  -5.432  0.00  0.00      C2   H
ATOM   4943 HD13 ILE B  81      16.572  19.967  -6.245  0.00  0.00      C2   H
ATOM   4944  N   TRP B  82      17.887  15.791  -1.767  0.00  0.00      C2   N
ATOM   4945  CA  TRP B  82      18.452  15.674  -0.434  0.00  0.00      C2   C
ATOM   4946  C   TRP B  82      19.959  15.983  -0.529  0.00  0.00      C2   C
ATOM   4947  O   TRP B  82      20.540  15.643  -1.589  0.00  0.00      C2   O
ATOM   4948  CB  TRP B  82      18.288  14.185  -0.023  0.00  0.00      C2   C
ATOM   4949  CG  TRP B  82      16.894  13.558  -0.120  0.00  0.00      C2   C
ATOM   4950  CD1 TRP B  82      16.342  13.117  -1.264  0.00  0.00      C2   C
ATOM   4951  CD2 TRP B  82      15.912  13.218   0.902  0.00  0.00      C2   C
ATOM   4952  NE1 TRP B  82      15.078  12.475  -1.050  0.00  0.00      C2   N
ATOM   4953  CE2 TRP B  82      14.773  12.509   0.308  0.00  0.00      C2   C
ATOM   4954  CE3 TRP B  82      15.771  13.553   2.270  0.00  0.00      C2   C
ATOM   4955  CZ2 TRP B  82      13.711  12.005   1.031  0.00  0.00      C2   C
ATOM   4956  CZ3 TRP B  82      14.617  13.128   2.993  0.00  0.00      C2   C
ATOM   4957  CH2 TRP B  82      13.641  12.321   2.395  0.00  0.00      C2   C
ATOM   4958  H   TRP B  82      18.376  15.327  -2.519  0.00  0.00      C2   H
ATOM   4959  HA  TRP B  82      17.882  16.359   0.194  0.00  0.00      C2   H
ATOM   4960  HB3 TRP B  82      18.577  14.125   1.026  0.00  0.00      C2   H
ATOM   4961  HB2 TRP B  82      18.983  13.480  -0.480  0.00  0.00      C2   H
ATOM   4962  HD1 TRP B  82      16.771  13.124  -2.255  0.00  0.00      C2   H
ATOM   4963  HE1 TRP B  82      14.486  12.061  -1.756  0.00  0.00      C2   H
ATOM   4964  HE3 TRP B  82      16.573  14.014   2.827  0.00  0.00      C2   H
ATOM   4965  HZ2 TRP B  82      12.918  11.430   0.576  0.00  0.00      C2   H
ATOM   4966  HZ3 TRP B  82      14.596  13.221   4.069  0.00  0.00      C2   H
ATOM   4967  HH2 TRP B  82      12.831  11.867   2.946  0.00  0.00      C2   H
ATOM   4968  N   ASP B  83      20.453  16.215   0.703  0.00  0.00      C2   N
ATOM   4969  CA  ASP B  83      21.802  16.071   1.116  0.00  0.00      C2   C
ATOM   4970  C   ASP B  83      21.926  14.696   1.749  0.00  0.00      C2   C
ATOM   4971  O   ASP B  83      21.243  14.434   2.763  0.00  0.00      C2   O
ATOM   4972  CB  ASP B  83      22.298  17.211   2.049  0.00  0.00      C2   C
ATOM   4973  CG  ASP B  83      22.767  18.530   1.443  0.00  0.00      C2   C
ATOM   4974  OD1 ASP B  83      23.358  18.643   0.332  0.00  0.00      C2   O
ATOM   4975  OD2 ASP B  83      23.006  19.418   2.318  0.00  0.00      C2   O
ATOM   4976  H   ASP B  83      19.768  16.321   1.437  0.00  0.00      C2   H
ATOM   4977  HA  ASP B  83      22.474  15.970   0.264  0.00  0.00      C2   H
ATOM   4978  HB3 ASP B  83      23.001  16.843   2.797  0.00  0.00      C2   H
ATOM   4979  HB2 ASP B  83      21.473  17.532   2.685  0.00  0.00      C2   H
ATOM   4980  N   SER B  84      22.567  13.683   1.061  0.00  0.00      C2   N
ATOM   4981  CA  SER B  84      22.533  12.274   1.329  0.00  0.00      C2   C
ATOM   4982  C   SER B  84      22.991  11.921   2.749  0.00  0.00      C2   C
ATOM   4983  O   SER B  84      22.309  11.188   3.462  0.00  0.00      C2   O
ATOM   4984  CB  SER B  84      23.250  11.467   0.265  0.00  0.00      C2   C
ATOM   4985  OG  SER B  84      24.672  11.633   0.347  0.00  0.00      C2   O
ATOM   4986  H   SER B  84      23.120  13.979   0.270  0.00  0.00      C2   H
ATOM   4987  HA  SER B  84      21.482  11.999   1.247  0.00  0.00      C2   H
ATOM   4988  HB3 SER B  84      22.860  11.795  -0.699  0.00  0.00      C2   H
ATOM   4989  HB2 SER B  84      22.960  10.425   0.397  0.00  0.00      C2   H
ATOM   4990  HG  SER B  84      25.172  11.246  -0.376  0.00  0.00      C2   H
ATOM   4991  N   TYR B  85      24.187  12.422   3.139  0.00  0.00      C2   N
ATOM   4992  CA  TYR B  85      25.026  12.130   4.286  0.00  0.00      C2   C
ATOM   4993  C   TYR B  85      24.432  12.580   5.573  0.00  0.00      C2   C
ATOM   4994  O   TYR B  85      24.263  11.726   6.472  0.00  0.00      C2   O
ATOM   4995  CB  TYR B  85      26.450  12.791   4.209  0.00  0.00      C2   C
ATOM   4996  CG  TYR B  85      27.219  12.687   2.895  0.00  0.00      C2   C
ATOM   4997  CD1 TYR B  85      27.759  13.848   2.296  0.00  0.00      C2   C
ATOM   4998  CD2 TYR B  85      27.461  11.396   2.297  0.00  0.00      C2   C
ATOM   4999  CE1 TYR B  85      28.614  13.642   1.187  0.00  0.00      C2   C
ATOM   5000  CE2 TYR B  85      28.258  11.225   1.148  0.00  0.00      C2   C
ATOM   5001  CZ  TYR B  85      28.784  12.385   0.605  0.00  0.00      C2   C
ATOM   5002  OH  TYR B  85      29.525  12.449  -0.566  0.00  0.00      C2   O
ATOM   5003  H   TYR B  85      24.602  13.145   2.567  0.00  0.00      C2   H
ATOM   5004  HA  TYR B  85      25.183  11.057   4.404  0.00  0.00      C2   H
ATOM   5005  HB3 TYR B  85      26.990  12.248   4.984  0.00  0.00      C2   H
ATOM   5006  HB2 TYR B  85      26.523  13.826   4.543  0.00  0.00      C2   H
ATOM   5007  HD1 TYR B  85      27.405  14.800   2.663  0.00  0.00      C2   H
ATOM   5008  HD2 TYR B  85      27.044  10.533   2.796  0.00  0.00      C2   H
ATOM   5009  HE1 TYR B  85      29.098  14.448   0.656  0.00  0.00      C2   H
ATOM   5010  HE2 TYR B  85      28.310  10.239   0.712  0.00  0.00      C2   H
ATOM   5011  HH  TYR B  85      29.605  11.695  -1.156  0.00  0.00      C2   H
ATOM   5012  N   THR B  86      24.147  13.878   5.685  0.00  0.00      C2   N
ATOM   5013  CA  THR B  86      23.459  14.502   6.849  0.00  0.00      C2   C
ATOM   5014  C   THR B  86      22.009  14.220   6.921  0.00  0.00      C2   C
ATOM   5015  O   THR B  86      21.435  14.135   7.963  0.00  0.00      C2   O
ATOM   5016  CB  THR B  86      23.573  16.030   6.858  0.00  0.00      C2   C
ATOM   5017  OG1 THR B  86      23.078  16.662   5.620  0.00  0.00      C2   O
ATOM   5018  CG2 THR B  86      24.932  16.637   7.166  0.00  0.00      C2   C
ATOM   5019  H   THR B  86      24.245  14.482   4.882  0.00  0.00      C2   H
ATOM   5020  HA  THR B  86      23.974  14.147   7.742  0.00  0.00      C2   H
ATOM   5021  HB  THR B  86      22.853  16.369   7.603  0.00  0.00      C2   H
ATOM   5022  HG1 THR B  86      23.762  17.114   5.120  0.00  0.00      C2   H
ATOM   5023 HG21 THR B  86      24.836  17.678   7.475  0.00  0.00      C2   H
ATOM   5024 HG22 THR B  86      25.199  16.227   8.139  0.00  0.00      C2   H
ATOM   5025 HG23 THR B  86      25.781  16.407   6.522  0.00  0.00      C2   H
ATOM   5026  N   THR B  87      21.360  14.161   5.691  0.00  0.00      C2   N
ATOM   5027  CA  THR B  87      19.978  13.738   5.335  0.00  0.00      C2   C
ATOM   5028  C   THR B  87      18.917  14.917   5.206  0.00  0.00      C2   C
ATOM   5029  O   THR B  87      17.752  14.733   5.475  0.00  0.00      C2   O
ATOM   5030  CB  THR B  87      19.291  12.519   6.114  0.00  0.00      C2   C
ATOM   5031  OG1 THR B  87      19.144  12.848   7.509  0.00  0.00      C2   O
ATOM   5032  CG2 THR B  87      20.049  11.164   6.007  0.00  0.00      C2   C
ATOM   5033  H   THR B  87      21.957  14.318   4.892  0.00  0.00      C2   H
ATOM   5034  HA  THR B  87      19.962  13.289   4.342  0.00  0.00      C2   H
ATOM   5035  HB  THR B  87      18.292  12.326   5.722  0.00  0.00      C2   H
ATOM   5036  HG1 THR B  87      19.976  13.149   7.882  0.00  0.00      C2   H
ATOM   5037 HG21 THR B  87      20.942  11.187   6.632  0.00  0.00      C2   H
ATOM   5038 HG22 THR B  87      19.470  10.348   6.439  0.00  0.00      C2   H
ATOM   5039 HG23 THR B  87      20.323  10.877   4.992  0.00  0.00      C2   H
ATOM   5040  N   ASN B  88      19.431  16.144   4.971  0.00  0.00      C2   N
ATOM   5041  CA  ASN B  88      18.668  17.368   4.816  0.00  0.00      C2   C
ATOM   5042  C   ASN B  88      17.957  17.411   3.466  0.00  0.00      C2   C
ATOM   5043  O   ASN B  88      18.571  16.949   2.466  0.00  0.00      C2   O
ATOM   5044  CB  ASN B  88      19.656  18.549   4.994  0.00  0.00      C2   C
ATOM   5045  CG  ASN B  88      20.023  18.756   6.497  0.00  0.00      C2   C
ATOM   5046  OD1 ASN B  88      19.099  18.613   7.353  0.00  0.00      C2   O
ATOM   5047  ND2 ASN B  88      21.224  19.172   6.783  0.00  0.00      C2   N
ATOM   5048  H   ASN B  88      20.439  16.187   4.924  0.00  0.00      C2   H
ATOM   5049  HA  ASN B  88      17.890  17.336   5.579  0.00  0.00      C2   H
ATOM   5050  HB3 ASN B  88      19.047  19.398   4.681  0.00  0.00      C2   H
ATOM   5051  HB2 ASN B  88      20.453  18.321   4.287  0.00  0.00      C2   H
ATOM   5052 HD22 ASN B  88      21.279  19.232   7.789  0.00  0.00      C2   H
ATOM   5053 HD21 ASN B  88      21.975  19.259   6.113  0.00  0.00      C2   H
ATOM   5054  N   LYS B  89      16.686  17.785   3.468  0.00  0.00      C2   N
ATOM   5055  CA  LYS B  89      15.997  18.124   2.289  0.00  0.00      C2   C
ATOM   5056  C   LYS B  89      16.467  19.521   1.740  0.00  0.00      C2   C
ATOM   5057  O   LYS B  89      16.240  20.548   2.393  0.00  0.00      C2   O
ATOM   5058  CB  LYS B  89      14.495  17.968   2.549  0.00  0.00      C2   C
ATOM   5059  CG  LYS B  89      13.985  16.577   2.862  0.00  0.00      C2   C
ATOM   5060  CD  LYS B  89      12.532  16.323   3.131  0.00  0.00      C2   C
ATOM   5061  CE  LYS B  89      12.060  16.980   4.492  0.00  0.00      C2   C
ATOM   5062  NZ  LYS B  89      12.987  16.646   5.520  0.00  0.00      C2   N
[truncated: 791,269 more chars]
