# Supplementary material for: Structural basis of THC analog activity at the Cannabinoid 1 receptor
Source: Nat Commun. 2025 Jan 8;16:486. doi: 10.1038/s41467-024-55808-4 (PMC11711184; doi:10.1038/s41467-024-55808-4)
Supplement: Supplementary file 6 — Source Data [file 41467_2024_55808_MOESM6_ESM.zip › MD_sim_coordinates/6b_Nabilone_end_1000ns.pdb]

CRYST1  101.564  112.503  139.368  90.00  90.00  90.00 P 1           1
ATOM      1  CH3 ACE A   2       1.826  44.309   8.069  0.00  0.00      C2   C
ATOM      2  C   ACE A   2       1.798  42.808   8.486  0.00  0.00      C2   C
ATOM      3  O   ACE A   2       1.633  42.613   9.703  0.00  0.00      C2   O
ATOM      4  1H  ACE A   2       2.249  44.545   7.092  0.00  0.00      C2   H
ATOM      5  2H  ACE A   2       0.828  44.741   7.998  0.00  0.00      C2   H
ATOM      6  3H  ACE A   2       2.359  44.915   8.802  0.00  0.00      C2   H
ATOM      7  N   CYS A   3       2.042  41.792   7.596  0.00  0.00      C2   N
ATOM      8  CA  CYS A   3       1.957  40.369   7.933  0.00  0.00      C2   C
ATOM      9  C   CYS A   3       0.547  40.021   8.410  0.00  0.00      C2   C
ATOM     10  O   CYS A   3       0.493  39.160   9.337  0.00  0.00      C2   O
ATOM     11  CB  CYS A   3       3.044  39.918   8.943  0.00  0.00      C2   C
ATOM     12  SG  CYS A   3       4.748  40.343   8.590  0.00  0.00      C2   S
ATOM     13  H2  CYS A   3       2.025  42.098   6.634  0.00  0.00      C2   H
ATOM     14  HA  CYS A   3       2.036  39.840   6.983  0.00  0.00      C2   H
ATOM     15  HB3 CYS A   3       3.133  38.833   9.004  0.00  0.00      C2   H
ATOM     16  HB2 CYS A   3       2.745  40.257   9.935  0.00  0.00      C2   H
ATOM     17  HG  CYS A   3       4.530  41.593   9.008  0.00  0.00      C2   H
ATOM     18  N   THR A   4      -0.493  40.681   8.004  0.00  0.00      C2   N
ATOM     19  CA  THR A   4      -1.789  40.400   8.524  0.00  0.00      C2   C
ATOM     20  C   THR A   4      -2.472  39.181   7.868  0.00  0.00      C2   C
ATOM     21  O   THR A   4      -2.125  38.828   6.754  0.00  0.00      C2   O
ATOM     22  CB  THR A   4      -2.700  41.679   8.312  0.00  0.00      C2   C
ATOM     23  OG1 THR A   4      -2.243  42.660   9.211  0.00  0.00      C2   O
ATOM     24  CG2 THR A   4      -4.163  41.568   8.444  0.00  0.00      C2   C
ATOM     25  H   THR A   4      -0.371  41.266   7.190  0.00  0.00      C2   H
ATOM     26  HA  THR A   4      -1.820  40.322   9.611  0.00  0.00      C2   H
ATOM     27  HB  THR A   4      -2.544  41.995   7.281  0.00  0.00      C2   H
ATOM     28  HG1 THR A   4      -1.385  42.321   9.474  0.00  0.00      C2   H
ATOM     29 HG21 THR A   4      -4.419  40.803   9.177  0.00  0.00      C2   H
ATOM     30 HG22 THR A   4      -4.666  42.492   8.728  0.00  0.00      C2   H
ATOM     31 HG23 THR A   4      -4.736  41.252   7.573  0.00  0.00      C2   H
ATOM     32  N   LEU A   5      -3.400  38.483   8.578  0.00  0.00      C2   N
ATOM     33  CA  LEU A   5      -4.293  37.437   8.092  0.00  0.00      C2   C
ATOM     34  C   LEU A   5      -5.402  38.159   7.356  0.00  0.00      C2   C
ATOM     35  O   LEU A   5      -6.181  38.892   7.998  0.00  0.00      C2   O
ATOM     36  CB  LEU A   5      -4.798  36.637   9.362  0.00  0.00      C2   C
ATOM     37  CG  LEU A   5      -3.719  35.799  10.051  0.00  0.00      C2   C
ATOM     38  CD1 LEU A   5      -4.122  35.325  11.519  0.00  0.00      C2   C
ATOM     39  CD2 LEU A   5      -3.488  34.582   9.120  0.00  0.00      C2   C
ATOM     40  H   LEU A   5      -3.622  38.853   9.491  0.00  0.00      C2   H
ATOM     41  HA  LEU A   5      -3.696  36.881   7.369  0.00  0.00      C2   H
ATOM     42  HB3 LEU A   5      -5.735  36.093   9.236  0.00  0.00      C2   H
ATOM     43  HB2 LEU A   5      -5.073  37.415  10.074  0.00  0.00      C2   H
ATOM     44  HG  LEU A   5      -2.754  36.284  10.196  0.00  0.00      C2   H
ATOM     45 HD11 LEU A   5      -5.203  35.196  11.564  0.00  0.00      C2   H
ATOM     46 HD12 LEU A   5      -3.619  34.393  11.777  0.00  0.00      C2   H
ATOM     47 HD13 LEU A   5      -3.927  36.157  12.196  0.00  0.00      C2   H
ATOM     48 HD21 LEU A   5      -2.463  34.369   8.819  0.00  0.00      C2   H
ATOM     49 HD22 LEU A   5      -3.859  33.629   9.498  0.00  0.00      C2   H
ATOM     50 HD23 LEU A   5      -3.935  34.750   8.140  0.00  0.00      C2   H
ATOM     51  N   SER A   6      -5.547  37.802   6.075  0.00  0.00      C2   N
ATOM     52  CA  SER A   6      -6.560  38.291   5.183  0.00  0.00      C2   C
ATOM     53  C   SER A   6      -7.837  37.497   5.422  0.00  0.00      C2   C
ATOM     54  O   SER A   6      -7.774  36.408   5.968  0.00  0.00      C2   O
ATOM     55  CB  SER A   6      -6.066  38.347   3.711  0.00  0.00      C2   C
ATOM     56  OG  SER A   6      -5.614  37.063   3.415  0.00  0.00      C2   O
ATOM     57  H   SER A   6      -5.010  37.040   5.685  0.00  0.00      C2   H
ATOM     58  HA  SER A   6      -6.758  39.296   5.554  0.00  0.00      C2   H
ATOM     59  HB3 SER A   6      -5.309  39.095   3.477  0.00  0.00      C2   H
ATOM     60  HB2 SER A   6      -6.861  38.567   2.998  0.00  0.00      C2   H
ATOM     61  HG  SER A   6      -4.961  36.786   4.063  0.00  0.00      C2   H
ATOM     62  N   ALA A   7      -8.913  38.034   4.821  0.00  0.00      C2   N
ATOM     63  CA  ALA A   7     -10.168  37.360   4.552  0.00  0.00      C2   C
ATOM     64  C   ALA A   7      -9.888  36.026   3.850  0.00  0.00      C2   C
ATOM     65  O   ALA A   7     -10.498  35.061   4.266  0.00  0.00      C2   O
ATOM     66  CB  ALA A   7     -11.223  38.225   3.848  0.00  0.00      C2   C
ATOM     67  H   ALA A   7      -8.882  38.915   4.329  0.00  0.00      C2   H
ATOM     68  HA  ALA A   7     -10.535  37.066   5.536  0.00  0.00      C2   H
ATOM     69  HB1 ALA A   7     -11.399  39.018   4.574  0.00  0.00      C2   H
ATOM     70  HB2 ALA A   7     -10.825  38.672   2.937  0.00  0.00      C2   H
ATOM     71  HB3 ALA A   7     -12.161  37.698   3.672  0.00  0.00      C2   H
ATOM     72  N   GLU A   8      -8.975  35.958   2.858  0.00  0.00      C2   N
ATOM     73  CA  GLU A   8      -8.636  34.761   2.128  0.00  0.00      C2   C
ATOM     74  C   GLU A   8      -7.976  33.641   2.966  0.00  0.00      C2   C
ATOM     75  O   GLU A   8      -8.491  32.532   2.970  0.00  0.00      C2   O
ATOM     76  CB  GLU A   8      -7.750  35.211   0.945  0.00  0.00      C2   C
ATOM     77  CG  GLU A   8      -8.343  36.342   0.050  0.00  0.00      C2   C
ATOM     78  CD  GLU A   8      -9.548  35.829  -0.788  0.00  0.00      C2   C
ATOM     79  OE1 GLU A   8     -10.234  36.764  -1.319  0.00  0.00      C2   O
ATOM     80  OE2 GLU A   8      -9.662  34.616  -1.015  0.00  0.00      C2   O
ATOM     81  H   GLU A   8      -8.549  36.841   2.616  0.00  0.00      C2   H
ATOM     82  HA  GLU A   8      -9.539  34.325   1.700  0.00  0.00      C2   H
ATOM     83  HB3 GLU A   8      -7.432  34.358   0.345  0.00  0.00      C2   H
ATOM     84  HB2 GLU A   8      -6.766  35.563   1.253  0.00  0.00      C2   H
ATOM     85  HG3 GLU A   8      -7.622  36.678  -0.695  0.00  0.00      C2   H
ATOM     86  HG2 GLU A   8      -8.715  37.181   0.639  0.00  0.00      C2   H
ATOM     87  N   ASP A   9      -7.094  34.046   3.912  0.00  0.00      C2   N
ATOM     88  CA  ASP A   9      -6.533  33.133   4.950  0.00  0.00      C2   C
ATOM     89  C   ASP A   9      -7.653  32.601   5.920  0.00  0.00      C2   C
ATOM     90  O   ASP A   9      -7.809  31.347   6.064  0.00  0.00      C2   O
ATOM     91  CB  ASP A   9      -5.493  33.782   5.876  0.00  0.00      C2   C
ATOM     92  CG  ASP A   9      -4.313  34.386   5.153  0.00  0.00      C2   C
ATOM     93  OD1 ASP A   9      -4.081  35.610   5.297  0.00  0.00      C2   O
ATOM     94  OD2 ASP A   9      -3.520  33.631   4.561  0.00  0.00      C2   O
ATOM     95  H   ASP A   9      -6.933  35.042   3.932  0.00  0.00      C2   H
ATOM     96  HA  ASP A   9      -6.051  32.272   4.486  0.00  0.00      C2   H
ATOM     97  HB3 ASP A   9      -5.057  33.096   6.602  0.00  0.00      C2   H
ATOM     98  HB2 ASP A   9      -5.869  34.671   6.381  0.00  0.00      C2   H
ATOM     99  N   LYS A  10      -8.610  33.485   6.366  0.00  0.00      C2   N
ATOM    100  CA  LYS A  10      -9.647  33.135   7.306  0.00  0.00      C2   C
ATOM    101  C   LYS A  10     -10.702  32.223   6.662  0.00  0.00      C2   C
ATOM    102  O   LYS A  10     -11.245  31.297   7.321  0.00  0.00      C2   O
ATOM    103  CB  LYS A  10     -10.300  34.366   7.913  0.00  0.00      C2   C
ATOM    104  CG  LYS A  10      -9.481  35.279   8.829  0.00  0.00      C2   C
ATOM    105  CD  LYS A  10      -9.991  36.688   9.032  0.00  0.00      C2   C
ATOM    106  CE  LYS A  10      -9.516  37.359  10.411  0.00  0.00      C2   C
ATOM    107  NZ  LYS A  10      -9.875  38.787  10.476  0.00  0.00      C2   N
ATOM    108  H   LYS A  10      -8.489  34.462   6.140  0.00  0.00      C2   H
ATOM    109  HA  LYS A  10      -9.193  32.607   8.145  0.00  0.00      C2   H
ATOM    110  HB3 LYS A  10     -11.220  34.118   8.442  0.00  0.00      C2   H
ATOM    111  HB2 LYS A  10     -10.651  35.001   7.100  0.00  0.00      C2   H
ATOM    112  HG3 LYS A  10      -8.413  35.189   8.631  0.00  0.00      C2   H
ATOM    113  HG2 LYS A  10      -9.653  34.788   9.787  0.00  0.00      C2   H
ATOM    114  HD3 LYS A  10     -11.059  36.698   8.817  0.00  0.00      C2   H
ATOM    115  HD2 LYS A  10      -9.635  37.301   8.204  0.00  0.00      C2   H
ATOM    116  HE3 LYS A  10      -8.427  37.343  10.455  0.00  0.00      C2   H
ATOM    117  HE2 LYS A  10      -9.781  36.699  11.237  0.00  0.00      C2   H
ATOM    118  HZ1 LYS A  10      -9.456  39.228  11.282  0.00  0.00      C2   H
ATOM    119  HZ2 LYS A  10      -9.671  39.481   9.771  0.00  0.00      C2   H
ATOM    120  HZ3 LYS A  10     -10.884  38.752  10.516  0.00  0.00      C2   H
ATOM    121  N   ALA A  11     -11.114  32.531   5.411  0.00  0.00      C2   N
ATOM    122  CA  ALA A  11     -12.029  31.590   4.691  0.00  0.00      C2   C
ATOM    123  C   ALA A  11     -11.320  30.198   4.326  0.00  0.00      C2   C
ATOM    124  O   ALA A  11     -11.963  29.143   4.362  0.00  0.00      C2   O
ATOM    125  CB  ALA A  11     -12.536  32.379   3.456  0.00  0.00      C2   C
ATOM    126  H   ALA A  11     -10.817  33.366   4.926  0.00  0.00      C2   H
ATOM    127  HA  ALA A  11     -12.874  31.320   5.325  0.00  0.00      C2   H
ATOM    128  HB1 ALA A  11     -13.120  33.279   3.651  0.00  0.00      C2   H
ATOM    129  HB2 ALA A  11     -11.775  32.675   2.734  0.00  0.00      C2   H
ATOM    130  HB3 ALA A  11     -13.211  31.714   2.918  0.00  0.00      C2   H
ATOM    131  N   ALA A  12      -9.971  30.249   4.082  0.00  0.00      C2   N
ATOM    132  CA  ALA A  12      -9.231  28.987   3.684  0.00  0.00      C2   C
ATOM    133  C   ALA A  12      -9.216  27.889   4.773  0.00  0.00      C2   C
ATOM    134  O   ALA A  12      -9.133  26.683   4.422  0.00  0.00      C2   O
ATOM    135  CB  ALA A  12      -7.763  29.250   3.223  0.00  0.00      C2   C
ATOM    136  H   ALA A  12      -9.501  31.131   3.937  0.00  0.00      C2   H
ATOM    137  HA  ALA A  12      -9.760  28.652   2.791  0.00  0.00      C2   H
ATOM    138  HB1 ALA A  12      -7.205  28.313   3.229  0.00  0.00      C2   H
ATOM    139  HB2 ALA A  12      -7.807  29.649   2.209  0.00  0.00      C2   H
ATOM    140  HB3 ALA A  12      -7.222  29.943   3.867  0.00  0.00      C2   H
ATOM    141  N   VAL A  13      -9.356  28.289   6.028  0.00  0.00      C2   N
ATOM    142  CA  VAL A  13      -9.330  27.351   7.145  0.00  0.00      C2   C
ATOM    143  C   VAL A  13     -10.718  26.722   7.404  0.00  0.00      C2   C
ATOM    144  O   VAL A  13     -10.909  25.583   7.802  0.00  0.00      C2   O
ATOM    145  CB  VAL A  13      -8.690  28.141   8.329  0.00  0.00      C2   C
ATOM    146  CG1 VAL A  13      -9.518  29.285   8.866  0.00  0.00      C2   C
ATOM    147  CG2 VAL A  13      -8.216  27.191   9.461  0.00  0.00      C2   C
ATOM    148  H   VAL A  13      -9.578  29.225   6.336  0.00  0.00      C2   H
ATOM    149  HA  VAL A  13      -8.732  26.457   6.965  0.00  0.00      C2   H
ATOM    150  HB  VAL A  13      -7.677  28.450   8.071  0.00  0.00      C2   H
ATOM    151 HG11 VAL A  13      -9.491  29.414   9.948  0.00  0.00      C2   H
ATOM    152 HG12 VAL A  13      -9.102  30.190   8.424  0.00  0.00      C2   H
ATOM    153 HG13 VAL A  13     -10.582  29.318   8.632  0.00  0.00      C2   H
ATOM    154 HG21 VAL A  13      -9.067  26.624   9.839  0.00  0.00      C2   H
ATOM    155 HG22 VAL A  13      -7.490  26.424   9.191  0.00  0.00      C2   H
ATOM    156 HG23 VAL A  13      -7.792  27.830  10.235  0.00  0.00      C2   H
ATOM    157  N   GLU A  14     -11.794  27.494   7.039  0.00  0.00      C2   N
ATOM    158  CA  GLU A  14     -13.112  26.874   6.923  0.00  0.00      C2   C
ATOM    159  C   GLU A  14     -13.355  26.029   5.688  0.00  0.00      C2   C
ATOM    160  O   GLU A  14     -13.895  24.924   5.738  0.00  0.00      C2   O
ATOM    161  CB  GLU A  14     -14.160  27.968   6.989  0.00  0.00      C2   C
ATOM    162  CG  GLU A  14     -14.030  28.832   8.253  0.00  0.00      C2   C
ATOM    163  CD  GLU A  14     -14.387  28.242   9.624  0.00  0.00      C2   C
ATOM    164  OE1 GLU A  14     -13.597  28.298  10.527  0.00  0.00      C2   O
ATOM    165  OE2 GLU A  14     -15.273  27.372   9.569  0.00  0.00      C2   O
ATOM    166  H   GLU A  14     -11.573  28.419   6.699  0.00  0.00      C2   H
ATOM    167  HA  GLU A  14     -13.202  26.390   7.895  0.00  0.00      C2   H
ATOM    168  HB3 GLU A  14     -15.152  27.515   6.977  0.00  0.00      C2   H
ATOM    169  HB2 GLU A  14     -14.002  28.556   6.085  0.00  0.00      C2   H
ATOM    170  HG3 GLU A  14     -14.638  29.721   8.081  0.00  0.00      C2   H
ATOM    171  HG2 GLU A  14     -13.023  29.223   8.398  0.00  0.00      C2   H
ATOM    172  N   ARG A  15     -12.685  26.459   4.567  0.00  0.00      C2   N
ATOM    173  CA  ARG A  15     -12.506  25.716   3.258  0.00  0.00      C2   C
ATOM    174  C   ARG A  15     -11.734  24.374   3.496  0.00  0.00      C2   C
ATOM    175  O   ARG A  15     -12.199  23.377   3.031  0.00  0.00      C2   O
ATOM    176  CB  ARG A  15     -12.164  26.676   2.122  0.00  0.00      C2   C
ATOM    177  CG  ARG A  15     -12.190  25.941   0.741  0.00  0.00      C2   C
ATOM    178  CD  ARG A  15     -12.321  26.795  -0.556  0.00  0.00      C2   C
ATOM    179  NE  ARG A  15     -11.285  27.860  -0.713  0.00  0.00      C2   N
ATOM    180  CZ  ARG A  15     -11.446  29.093  -0.351  0.00  0.00      C2   C
ATOM    181  NH1 ARG A  15     -12.497  29.516   0.400  0.00  0.00      C2   N
ATOM    182  NH2 ARG A  15     -10.433  29.917  -0.708  0.00  0.00      C2   N
ATOM    183  H   ARG A  15     -12.141  27.300   4.693  0.00  0.00      C2   H
ATOM    184  HA  ARG A  15     -13.490  25.277   3.091  0.00  0.00      C2   H
ATOM    185  HB3 ARG A  15     -11.205  27.124   2.379  0.00  0.00      C2   H
ATOM    186  HB2 ARG A  15     -12.845  27.527   2.119  0.00  0.00      C2   H
ATOM    187  HG3 ARG A  15     -13.120  25.377   0.812  0.00  0.00      C2   H
ATOM    188  HG2 ARG A  15     -11.432  25.171   0.590  0.00  0.00      C2   H
ATOM    189  HD3 ARG A  15     -13.349  26.988  -0.860  0.00  0.00      C2   H
ATOM    190  HD2 ARG A  15     -12.096  26.111  -1.374  0.00  0.00      C2   H
ATOM    191  HE  ARG A  15     -10.482  27.592  -1.264  0.00  0.00      C2   H
ATOM    192 HH12 ARG A  15     -12.585  30.468   0.727  0.00  0.00      C2   H
ATOM    193 HH11 ARG A  15     -13.162  28.832   0.733  0.00  0.00      C2   H
ATOM    194 HH22 ARG A  15     -10.480  30.888  -0.432  0.00  0.00      C2   H
ATOM    195 HH21 ARG A  15      -9.700  29.715  -1.373  0.00  0.00      C2   H
ATOM    196  N   SER A  16     -10.589  24.370   4.188  0.00  0.00      C2   N
ATOM    197  CA  SER A  16      -9.836  23.175   4.473  0.00  0.00      C2   C
ATOM    198  C   SER A  16     -10.564  22.142   5.397  0.00  0.00      C2   C
ATOM    199  O   SER A  16     -10.521  20.915   5.154  0.00  0.00      C2   O
ATOM    200  CB  SER A  16      -8.475  23.590   5.105  0.00  0.00      C2   C
ATOM    201  OG  SER A  16      -7.582  22.605   5.474  0.00  0.00      C2   O
ATOM    202  H   SER A  16     -10.175  25.254   4.448  0.00  0.00      C2   H
ATOM    203  HA  SER A  16      -9.692  22.674   3.516  0.00  0.00      C2   H
ATOM    204  HB3 SER A  16      -8.826  24.210   5.930  0.00  0.00      C2   H
ATOM    205  HB2 SER A  16      -7.884  24.166   4.393  0.00  0.00      C2   H
ATOM    206  HG  SER A  16      -7.811  22.285   6.350  0.00  0.00      C2   H
ATOM    207  N   LYS A  17     -11.261  22.641   6.366  0.00  0.00      C2   N
ATOM    208  CA  LYS A  17     -12.023  21.918   7.367  0.00  0.00      C2   C
ATOM    209  C   LYS A  17     -13.218  21.206   6.778  0.00  0.00      C2   C
ATOM    210  O   LYS A  17     -13.697  20.147   7.287  0.00  0.00      C2   O
ATOM    211  CB  LYS A  17     -12.439  22.763   8.595  0.00  0.00      C2   C
ATOM    212  CG  LYS A  17     -11.284  23.086   9.560  0.00  0.00      C2   C
ATOM    213  CD  LYS A  17     -11.724  23.896  10.836  0.00  0.00      C2   C
ATOM    214  CE  LYS A  17     -12.298  25.268  10.492  0.00  0.00      C2   C
ATOM    215  NZ  LYS A  17     -12.897  26.001  11.634  0.00  0.00      C2   N
ATOM    216  H   LYS A  17     -11.238  23.645   6.471  0.00  0.00      C2   H
ATOM    217  HA  LYS A  17     -11.354  21.118   7.684  0.00  0.00      C2   H
ATOM    218  HB3 LYS A  17     -13.246  22.389   9.225  0.00  0.00      C2   H
ATOM    219  HB2 LYS A  17     -12.793  23.679   8.124  0.00  0.00      C2   H
ATOM    220  HG3 LYS A  17     -10.339  23.389   9.109  0.00  0.00      C2   H
ATOM    221  HG2 LYS A  17     -10.994  22.109   9.948  0.00  0.00      C2   H
ATOM    222  HD3 LYS A  17     -10.777  24.092  11.340  0.00  0.00      C2   H
ATOM    223  HD2 LYS A  17     -12.281  23.322  11.576  0.00  0.00      C2   H
ATOM    224  HE3 LYS A  17     -13.122  25.172   9.786  0.00  0.00      C2   H
ATOM    225  HE2 LYS A  17     -11.536  25.896  10.030  0.00  0.00      C2   H
ATOM    226  HZ1 LYS A  17     -12.307  26.140  12.443  0.00  0.00      C2   H
ATOM    227  HZ2 LYS A  17     -13.079  26.945  11.326  0.00  0.00      C2   H
ATOM    228  HZ3 LYS A  17     -13.743  25.534  11.929  0.00  0.00      C2   H
ATOM    229  N   MET A  18     -13.967  21.798   5.839  0.00  0.00      C2   N
ATOM    230  CA  MET A  18     -15.050  21.128   5.080  0.00  0.00      C2   C
ATOM    231  C   MET A  18     -14.550  19.955   4.252  0.00  0.00      C2   C
ATOM    232  O   MET A  18     -15.018  18.806   4.310  0.00  0.00      C2   O
ATOM    233  CB  MET A  18     -15.700  22.202   4.098  0.00  0.00      C2   C
ATOM    234  CG  MET A  18     -16.974  22.716   4.783  0.00  0.00      C2   C
ATOM    235  SD  MET A  18     -18.196  21.504   5.275  0.00  0.00      C2   S
ATOM    236  CE  MET A  18     -18.754  20.846   3.694  0.00  0.00      C2   C
ATOM    237  H   MET A  18     -13.566  22.634   5.438  0.00  0.00      C2   H
ATOM    238  HA  MET A  18     -15.728  20.721   5.830  0.00  0.00      C2   H
ATOM    239  HB3 MET A  18     -15.975  21.780   3.132  0.00  0.00      C2   H
ATOM    240  HB2 MET A  18     -14.929  22.961   3.969  0.00  0.00      C2   H
ATOM    241  HG3 MET A  18     -17.456  23.385   4.070  0.00  0.00      C2   H
ATOM    242  HG2 MET A  18     -16.698  23.390   5.594  0.00  0.00      C2   H
ATOM    243  HE1 MET A  18     -19.497  21.572   3.363  0.00  0.00      C2   H
ATOM    244  HE2 MET A  18     -18.037  20.808   2.874  0.00  0.00      C2   H
ATOM    245  HE3 MET A  18     -19.299  19.912   3.834  0.00  0.00      C2   H
ATOM    246  N   ILE A  19     -13.369  20.102   3.606  0.00  0.00      C2   N
ATOM    247  CA  ILE A  19     -12.643  19.101   2.860  0.00  0.00      C2   C
ATOM    248  C   ILE A  19     -12.286  17.925   3.821  0.00  0.00      C2   C
ATOM    249  O   ILE A  19     -12.562  16.765   3.531  0.00  0.00      C2   O
ATOM    250  CB  ILE A  19     -11.484  19.663   2.075  0.00  0.00      C2   C
ATOM    251  CG1 ILE A  19     -11.759  20.794   1.079  0.00  0.00      C2   C
ATOM    252  CG2 ILE A  19     -10.792  18.510   1.291  0.00  0.00      C2   C
ATOM    253  CD1 ILE A  19     -10.516  21.547   0.896  0.00  0.00      C2   C
ATOM    254  H   ILE A  19     -12.925  21.006   3.683  0.00  0.00      C2   H
ATOM    255  HA  ILE A  19     -13.348  18.595   2.201  0.00  0.00      C2   H
ATOM    256  HB  ILE A  19     -10.694  19.963   2.763  0.00  0.00      C2   H
ATOM    257 HG13 ILE A  19     -12.532  21.444   1.489  0.00  0.00      C2   H
ATOM    258 HG12 ILE A  19     -12.207  20.450   0.147  0.00  0.00      C2   H
ATOM    259 HG21 ILE A  19     -11.441  18.094   0.521  0.00  0.00      C2   H
ATOM    260 HG22 ILE A  19      -9.890  18.878   0.802  0.00  0.00      C2   H
ATOM    261 HG23 ILE A  19     -10.324  17.771   1.941  0.00  0.00      C2   H
ATOM    262 HD11 ILE A  19     -10.442  21.612  -0.190  0.00  0.00      C2   H
ATOM    263 HD12 ILE A  19     -10.648  22.529   1.350  0.00  0.00      C2   H
ATOM    264 HD13 ILE A  19      -9.580  21.214   1.344  0.00  0.00      C2   H
ATOM    265  N   ASP A  20     -11.790  18.310   5.030  0.00  0.00      C2   N
ATOM    266  CA  ASP A  20     -11.758  17.365   6.140  0.00  0.00      C2   C
ATOM    267  C   ASP A  20     -13.047  16.676   6.602  0.00  0.00      C2   C
ATOM    268  O   ASP A  20     -12.995  15.468   7.042  0.00  0.00      C2   O
ATOM    269  CB  ASP A  20     -11.095  17.858   7.442  0.00  0.00      C2   C
ATOM    270  CG  ASP A  20      -9.674  18.390   7.184  0.00  0.00      C2   C
ATOM    271  OD1 ASP A  20      -8.934  17.722   6.457  0.00  0.00      C2   O
ATOM    272  OD2 ASP A  20      -9.329  19.270   7.965  0.00  0.00      C2   O
ATOM    273  H   ASP A  20     -11.427  19.244   5.152  0.00  0.00      C2   H
ATOM    274  HA  ASP A  20     -11.130  16.542   5.796  0.00  0.00      C2   H
ATOM    275  HB3 ASP A  20     -11.151  17.130   8.252  0.00  0.00      C2   H
ATOM    276  HB2 ASP A  20     -11.593  18.777   7.751  0.00  0.00      C2   H
ATOM    277  N   ARG A  21     -14.191  17.307   6.506  0.00  0.00      C2   N
ATOM    278  CA  ARG A  21     -15.462  16.582   6.614  0.00  0.00      C2   C
ATOM    279  C   ARG A  21     -15.734  15.668   5.409  0.00  0.00      C2   C
ATOM    280  O   ARG A  21     -16.042  14.496   5.649  0.00  0.00      C2   O
ATOM    281  CB  ARG A  21     -16.591  17.588   6.845  0.00  0.00      C2   C
ATOM    282  CG  ARG A  21     -16.571  18.376   8.161  0.00  0.00      C2   C
ATOM    283  CD  ARG A  21     -17.763  19.293   8.373  0.00  0.00      C2   C
ATOM    284  NE  ARG A  21     -17.589  20.308   9.507  0.00  0.00      C2   N
ATOM    285  CZ  ARG A  21     -18.396  21.302   9.691  0.00  0.00      C2   C
ATOM    286  NH1 ARG A  21     -19.447  21.584   8.859  0.00  0.00      C2   N
ATOM    287  NH2 ARG A  21     -18.264  21.920  10.886  0.00  0.00      C2   N
ATOM    288  H   ARG A  21     -14.199  18.128   5.918  0.00  0.00      C2   H
ATOM    289  HA  ARG A  21     -15.405  15.942   7.495  0.00  0.00      C2   H
ATOM    290  HB3 ARG A  21     -17.488  16.969   6.826  0.00  0.00      C2   H
ATOM    291  HB2 ARG A  21     -16.761  18.269   6.011  0.00  0.00      C2   H
ATOM    292  HG3 ARG A  21     -15.624  18.871   8.374  0.00  0.00      C2   H
ATOM    293  HG2 ARG A  21     -16.589  17.619   8.945  0.00  0.00      C2   H
ATOM    294  HD3 ARG A  21     -18.577  18.667   8.737  0.00  0.00      C2   H
ATOM    295  HD2 ARG A  21     -18.007  19.715   7.398  0.00  0.00      C2   H
ATOM    296  HE  ARG A  21     -16.743  20.196  10.046  0.00  0.00      C2   H
ATOM    297 HH12 ARG A  21     -20.002  22.425   8.785  0.00  0.00      C2   H
ATOM    298 HH11 ARG A  21     -19.618  20.939   8.101  0.00  0.00      C2   H
ATOM    299 HH22 ARG A  21     -18.805  22.683  11.267  0.00  0.00      C2   H
ATOM    300 HH21 ARG A  21     -17.557  21.695  11.571  0.00  0.00      C2   H
ATOM    301  N   ASN A  22     -15.607  16.077   4.130  0.00  0.00      C2   N
ATOM    302  CA  ASN A  22     -15.796  15.215   2.929  0.00  0.00      C2   C
ATOM    303  C   ASN A  22     -14.784  14.044   2.822  0.00  0.00      C2   C
ATOM    304  O   ASN A  22     -15.177  13.035   2.334  0.00  0.00      C2   O
ATOM    305  CB  ASN A  22     -15.650  16.167   1.599  0.00  0.00      C2   C
ATOM    306  CG  ASN A  22     -16.840  17.149   1.305  0.00  0.00      C2   C
ATOM    307  OD1 ASN A  22     -17.899  17.081   1.961  0.00  0.00      C2   O
ATOM    308  ND2 ASN A  22     -16.717  18.017   0.276  0.00  0.00      C2   N
ATOM    309  H   ASN A  22     -15.342  17.035   3.949  0.00  0.00      C2   H
ATOM    310  HA  ASN A  22     -16.816  14.842   3.019  0.00  0.00      C2   H
ATOM    311  HB3 ASN A  22     -15.657  15.439   0.789  0.00  0.00      C2   H
ATOM    312  HB2 ASN A  22     -14.704  16.710   1.628  0.00  0.00      C2   H
ATOM    313 HD22 ASN A  22     -17.370  18.778   0.152  0.00  0.00      C2   H
ATOM    314 HD21 ASN A  22     -15.847  18.145  -0.221  0.00  0.00      C2   H
ATOM    315  N   LEU A  23     -13.520  14.202   3.298  0.00  0.00      C2   N
ATOM    316  CA  LEU A  23     -12.619  13.170   3.585  0.00  0.00      C2   C
ATOM    317  C   LEU A  23     -13.195  11.979   4.366  0.00  0.00      C2   C
ATOM    318  O   LEU A  23     -12.731  10.854   4.087  0.00  0.00      C2   O
ATOM    319  CB  LEU A  23     -11.428  13.832   4.303  0.00  0.00      C2   C
ATOM    320  CG  LEU A  23     -10.148  13.018   4.407  0.00  0.00      C2   C
ATOM    321  CD1 LEU A  23      -9.781  12.179   3.137  0.00  0.00      C2   C
ATOM    322  CD2 LEU A  23      -8.982  13.899   4.891  0.00  0.00      C2   C
ATOM    323  H   LEU A  23     -13.317  15.110   3.692  0.00  0.00      C2   H
ATOM    324  HA  LEU A  23     -12.221  12.856   2.621  0.00  0.00      C2   H
ATOM    325  HB3 LEU A  23     -11.768  14.005   5.324  0.00  0.00      C2   H
ATOM    326  HB2 LEU A  23     -11.245  14.846   3.947  0.00  0.00      C2   H
ATOM    327  HG  LEU A  23     -10.467  12.280   5.142  0.00  0.00      C2   H
ATOM    328 HD11 LEU A  23      -8.693  12.108   3.127  0.00  0.00      C2   H
ATOM    329 HD12 LEU A  23     -10.250  11.203   3.014  0.00  0.00      C2   H
ATOM    330 HD13 LEU A  23     -10.097  12.887   2.372  0.00  0.00      C2   H
ATOM    331 HD21 LEU A  23      -9.305  14.940   4.914  0.00  0.00      C2   H
ATOM    332 HD22 LEU A  23      -8.684  13.477   5.851  0.00  0.00      C2   H
ATOM    333 HD23 LEU A  23      -8.082  13.774   4.289  0.00  0.00      C2   H
ATOM    334  N   ARG A  24     -14.180  12.168   5.273  0.00  0.00      C2   N
ATOM    335  CA  ARG A  24     -14.899  11.072   5.858  0.00  0.00      C2   C
ATOM    336  C   ARG A  24     -15.685  10.251   4.820  0.00  0.00      C2   C
ATOM    337  O   ARG A  24     -15.503   9.019   4.739  0.00  0.00      C2   O
ATOM    338  CB  ARG A  24     -15.736  11.579   7.048  0.00  0.00      C2   C
ATOM    339  CG  ARG A  24     -16.315  10.503   7.938  0.00  0.00      C2   C
ATOM    340  CD  ARG A  24     -17.788  10.518   8.218  0.00  0.00      C2   C
ATOM    341  NE  ARG A  24     -18.597  10.262   7.002  0.00  0.00      C2   N
ATOM    342  CZ  ARG A  24     -18.838   9.034   6.581  0.00  0.00      C2   C
ATOM    343  NH1 ARG A  24     -18.315   7.941   7.129  0.00  0.00      C2   N
ATOM    344  NH2 ARG A  24     -19.728   8.935   5.597  0.00  0.00      C2   N
ATOM    345  H   ARG A  24     -14.447  13.093   5.578  0.00  0.00      C2   H
ATOM    346  HA  ARG A  24     -14.243  10.478   6.495  0.00  0.00      C2   H
ATOM    347  HB3 ARG A  24     -16.531  12.265   6.756  0.00  0.00      C2   H
ATOM    348  HB2 ARG A  24     -15.085  12.242   7.618  0.00  0.00      C2   H
ATOM    349  HG3 ARG A  24     -15.795  10.539   8.896  0.00  0.00      C2   H
ATOM    350  HG2 ARG A  24     -16.014   9.507   7.613  0.00  0.00      C2   H
ATOM    351  HD3 ARG A  24     -18.040  11.560   8.414  0.00  0.00      C2   H
ATOM    352  HD2 ARG A  24     -18.038   9.889   9.072  0.00  0.00      C2   H
ATOM    353  HE  ARG A  24     -19.269  10.982   6.778  0.00  0.00      C2   H
ATOM    354 HH12 ARG A  24     -18.441   7.028   6.715  0.00  0.00      C2   H
ATOM    355 HH11 ARG A  24     -17.796   7.947   7.996  0.00  0.00      C2   H
ATOM    356 HH22 ARG A  24     -19.924   8.075   5.106  0.00  0.00      C2   H
ATOM    357 HH21 ARG A  24     -20.079   9.755   5.123  0.00  0.00      C2   H
ATOM    358  N   GLU A  25     -16.389  10.968   3.976  0.00  0.00      C2   N
ATOM    359  CA  GLU A  25     -17.284  10.477   2.929  0.00  0.00      C2   C
ATOM    360  C   GLU A  25     -16.363   9.835   1.845  0.00  0.00      C2   C
ATOM    361  O   GLU A  25     -16.974   8.922   1.179  0.00  0.00      C2   O
ATOM    362  CB  GLU A  25     -18.033  11.678   2.410  0.00  0.00      C2   C
ATOM    363  CG  GLU A  25     -18.669  12.553   3.549  0.00  0.00      C2   C
ATOM    364  CD  GLU A  25     -19.687  11.859   4.471  0.00  0.00      C2   C
ATOM    365  OE1 GLU A  25     -19.727  12.247   5.660  0.00  0.00      C2   O
ATOM    366  OE2 GLU A  25     -20.355  10.880   4.094  0.00  0.00      C2   O
ATOM    367  H   GLU A  25     -16.511  11.952   4.169  0.00  0.00      C2   H
ATOM    368  HA  GLU A  25     -18.078   9.836   3.312  0.00  0.00      C2   H
ATOM    369  HB3 GLU A  25     -18.858  11.248   1.842  0.00  0.00      C2   H
ATOM    370  HB2 GLU A  25     -17.438  12.318   1.759  0.00  0.00      C2   H
ATOM    371  HG3 GLU A  25     -19.104  13.417   3.047  0.00  0.00      C2   H
ATOM    372  HG2 GLU A  25     -17.880  13.021   4.137  0.00  0.00      C2   H
ATOM    373  N   ASP A  26     -15.101  10.305   1.613  0.00  0.00      C2   N
ATOM    374  CA  ASP A  26     -14.080   9.741   0.696  0.00  0.00      C2   C
ATOM    375  C   ASP A  26     -13.673   8.327   1.135  0.00  0.00      C2   C
ATOM    376  O   ASP A  26     -13.372   7.515   0.174  0.00  0.00      C2   O
ATOM    377  CB  ASP A  26     -12.748  10.537   0.665  0.00  0.00      C2   C
ATOM    378  CG  ASP A  26     -12.765  12.015   0.169  0.00  0.00      C2   C
ATOM    379  OD1 ASP A  26     -11.671  12.618   0.185  0.00  0.00      C2   O
ATOM    380  OD2 ASP A  26     -13.695  12.461  -0.504  0.00  0.00      C2   O
ATOM    381  H   ASP A  26     -14.853  11.131   2.139  0.00  0.00      C2   H
ATOM    382  HA  ASP A  26     -14.495   9.704  -0.311  0.00  0.00      C2   H
ATOM    383  HB3 ASP A  26     -12.010  10.038   0.036  0.00  0.00      C2   H
ATOM    384  HB2 ASP A  26     -12.377  10.539   1.690  0.00  0.00      C2   H
ATOM    385  N   GLY A  27     -13.610   7.953   2.418  0.00  0.00      C2   N
ATOM    386  CA  GLY A  27     -13.385   6.529   2.784  0.00  0.00      C2   C
ATOM    387  C   GLY A  27     -14.623   5.619   2.515  0.00  0.00      C2   C
ATOM    388  O   GLY A  27     -14.473   4.533   1.935  0.00  0.00      C2   O
ATOM    389  H   GLY A  27     -13.819   8.778   2.961  0.00  0.00      C2   H
ATOM    390  HA3 GLY A  27     -13.103   6.390   3.828  0.00  0.00      C2   H
ATOM    391  HA2 GLY A  27     -12.504   6.240   2.212  0.00  0.00      C2   H
ATOM    392  N   GLU A  28     -15.878   6.104   2.719  0.00  0.00      C2   N
ATOM    393  CA  GLU A  28     -17.119   5.365   2.331  0.00  0.00      C2   C
ATOM    394  C   GLU A  28     -17.143   5.284   0.826  0.00  0.00      C2   C
ATOM    395  O   GLU A  28     -17.539   4.292   0.246  0.00  0.00      C2   O
ATOM    396  CB  GLU A  28     -18.361   6.188   2.942  0.00  0.00      C2   C
ATOM    397  CG  GLU A  28     -19.783   5.517   2.847  0.00  0.00      C2   C
ATOM    398  CD  GLU A  28     -20.831   6.466   3.182  0.00  0.00      C2   C
ATOM    399  OE1 GLU A  28     -20.702   6.969   4.351  0.00  0.00      C2   O
ATOM    400  OE2 GLU A  28     -21.674   6.869   2.310  0.00  0.00      C2   O
ATOM    401  H   GLU A  28     -15.985   7.033   3.102  0.00  0.00      C2   H
ATOM    402  HA  GLU A  28     -17.034   4.361   2.748  0.00  0.00      C2   H
ATOM    403  HB3 GLU A  28     -18.266   7.234   2.649  0.00  0.00      C2   H
ATOM    404  HB2 GLU A  28     -18.116   6.323   3.995  0.00  0.00      C2   H
ATOM    405  HG3 GLU A  28     -19.903   4.644   3.489  0.00  0.00      C2   H
ATOM    406  HG2 GLU A  28     -19.901   5.242   1.799  0.00  0.00      C2   H
ATOM    407  N   LYS A  29     -16.658   6.256   0.134  0.00  0.00      C2   N
ATOM    408  CA  LYS A  29     -16.640   6.228  -1.304  0.00  0.00      C2   C
ATOM    409  C   LYS A  29     -15.678   5.192  -1.915  0.00  0.00      C2   C
ATOM    410  O   LYS A  29     -15.828   4.691  -2.984  0.00  0.00      C2   O
ATOM    411  CB  LYS A  29     -16.335   7.657  -1.794  0.00  0.00      C2   C
ATOM    412  CG  LYS A  29     -16.758   7.899  -3.269  0.00  0.00      C2   C
ATOM    413  CD  LYS A  29     -16.461   9.376  -3.752  0.00  0.00      C2   C
ATOM    414  CE  LYS A  29     -16.807   9.656  -5.197  0.00  0.00      C2   C
ATOM    415  NZ  LYS A  29     -16.026   8.745  -6.102  0.00  0.00      C2   N
ATOM    416  H   LYS A  29     -16.399   7.075   0.665  0.00  0.00      C2   H
ATOM    417  HA  LYS A  29     -17.662   6.008  -1.611  0.00  0.00      C2   H
ATOM    418  HB3 LYS A  29     -15.321   7.969  -1.545  0.00  0.00      C2   H
ATOM    419  HB2 LYS A  29     -16.989   8.315  -1.221  0.00  0.00      C2   H
ATOM    420  HG3 LYS A  29     -17.822   7.669  -3.309  0.00  0.00      C2   H
ATOM    421  HG2 LYS A  29     -16.240   7.202  -3.928  0.00  0.00      C2   H
ATOM    422  HD3 LYS A  29     -15.447   9.665  -3.475  0.00  0.00      C2   H
ATOM    423  HD2 LYS A  29     -17.120  10.043  -3.196  0.00  0.00      C2   H
ATOM    424  HE3 LYS A  29     -16.522  10.632  -5.589  0.00  0.00      C2   H
ATOM    425  HE2 LYS A  29     -17.856   9.444  -5.403  0.00  0.00      C2   H
ATOM    426  HZ1 LYS A  29     -15.040   8.864  -5.915  0.00  0.00      C2   H
ATOM    427  HZ2 LYS A  29     -16.201   7.756  -5.992  0.00  0.00      C2   H
ATOM    428  HZ3 LYS A  29     -16.171   8.930  -7.084  0.00  0.00      C2   H
ATOM    429  N   ALA A  30     -14.594   4.952  -1.193  0.00  0.00      C2   N
ATOM    430  CA  ALA A  30     -13.644   3.880  -1.464  0.00  0.00      C2   C
ATOM    431  C   ALA A  30     -14.122   2.476  -1.084  0.00  0.00      C2   C
ATOM    432  O   ALA A  30     -13.767   1.449  -1.679  0.00  0.00      C2   O
ATOM    433  CB  ALA A  30     -12.244   4.272  -0.880  0.00  0.00      C2   C
ATOM    434  H   ALA A  30     -14.431   5.488  -0.352  0.00  0.00      C2   H
ATOM    435  HA  ALA A  30     -13.473   3.760  -2.533  0.00  0.00      C2   H
ATOM    436  HB1 ALA A  30     -11.534   3.447  -0.945  0.00  0.00      C2   H
ATOM    437  HB2 ALA A  30     -11.742   5.105  -1.374  0.00  0.00      C2   H
ATOM    438  HB3 ALA A  30     -12.377   4.544   0.167  0.00  0.00      C2   H
ATOM    439  N   ALA A  31     -14.975   2.436  -0.045  0.00  0.00      C2   N
ATOM    440  CA  ALA A  31     -15.671   1.227   0.393  0.00  0.00      C2   C
ATOM    441  C   ALA A  31     -16.820   0.801  -0.567  0.00  0.00      C2   C
ATOM    442  O   ALA A  31     -17.155  -0.358  -0.755  0.00  0.00      C2   O
ATOM    443  CB  ALA A  31     -16.311   1.410   1.755  0.00  0.00      C2   C
ATOM    444  H   ALA A  31     -15.150   3.215   0.574  0.00  0.00      C2   H
ATOM    445  HA  ALA A  31     -14.873   0.485   0.424  0.00  0.00      C2   H
ATOM    446  HB1 ALA A  31     -15.658   1.590   2.609  0.00  0.00      C2   H
ATOM    447  HB2 ALA A  31     -17.099   2.163   1.759  0.00  0.00      C2   H
ATOM    448  HB3 ALA A  31     -16.840   0.505   2.054  0.00  0.00      C2   H
ATOM    449  N   ARG A  32     -17.495   1.853  -1.056  0.00  0.00      C2   N
ATOM    450  CA  ARG A  32     -18.591   1.698  -1.964  0.00  0.00      C2   C
ATOM    451  C   ARG A  32     -18.184   1.160  -3.324  0.00  0.00      C2   C
ATOM    452  O   ARG A  32     -19.012   0.468  -4.001  0.00  0.00      C2   O
ATOM    453  CB  ARG A  32     -19.417   2.995  -2.012  0.00  0.00      C2   C
ATOM    454  CG  ARG A  32     -20.490   2.955  -3.018  0.00  0.00      C2   C
ATOM    455  CD  ARG A  32     -21.379   4.220  -2.972  0.00  0.00      C2   C
ATOM    456  NE  ARG A  32     -22.001   4.524  -1.675  0.00  0.00      C2   N
ATOM    457  CZ  ARG A  32     -21.943   5.546  -0.777  0.00  0.00      C2   C
ATOM    458  NH1 ARG A  32     -21.354   6.658  -1.112  0.00  0.00      C2   N
ATOM    459  NH2 ARG A  32     -22.575   5.397   0.334  0.00  0.00      C2   N
ATOM    460  H   ARG A  32     -17.459   2.724  -0.546  0.00  0.00      C2   H
ATOM    461  HA  ARG A  32     -19.285   0.934  -1.616  0.00  0.00      C2   H
ATOM    462  HB3 ARG A  32     -18.748   3.825  -2.235  0.00  0.00      C2   H
ATOM    463  HB2 ARG A  32     -19.835   3.203  -1.026  0.00  0.00      C2   H
ATOM    464  HG3 ARG A  32     -21.116   2.064  -2.984  0.00  0.00      C2   H
ATOM    465  HG2 ARG A  32     -20.013   2.992  -3.998  0.00  0.00      C2   H
ATOM    466  HD3 ARG A  32     -22.267   4.013  -3.570  0.00  0.00      C2   H
ATOM    467  HD2 ARG A  32     -20.913   5.155  -3.283  0.00  0.00      C2   H
ATOM    468  HE  ARG A  32     -22.495   3.690  -1.392  0.00  0.00      C2   H
ATOM    469 HH12 ARG A  32     -21.204   7.419  -0.466  0.00  0.00      C2   H
ATOM    470 HH11 ARG A  32     -21.014   6.769  -2.057  0.00  0.00      C2   H
ATOM    471 HH22 ARG A  32     -22.446   6.035   1.107  0.00  0.00      C2   H
ATOM    472 HH21 ARG A  32     -23.173   4.590   0.443  0.00  0.00      C2   H
ATOM    473  N   GLU A  33     -16.980   1.486  -3.831  0.00  0.00      C2   N
ATOM    474  CA  GLU A  33     -16.464   1.269  -5.169  0.00  0.00      C2   C
ATOM    475  C   GLU A  33     -15.434   0.145  -5.232  0.00  0.00      C2   C
ATOM    476  O   GLU A  33     -14.242   0.387  -5.096  0.00  0.00      C2   O
ATOM    477  CB  GLU A  33     -15.923   2.571  -5.798  0.00  0.00      C2   C
ATOM    478  CG  GLU A  33     -16.920   3.741  -5.991  0.00  0.00      C2   C
ATOM    479  CD  GLU A  33     -16.107   4.935  -6.474  0.00  0.00      C2   C
ATOM    480  OE1 GLU A  33     -16.430   6.031  -6.075  0.00  0.00      C2   O
ATOM    481  OE2 GLU A  33     -15.156   4.787  -7.326  0.00  0.00      C2   O
ATOM    482  H   GLU A  33     -16.441   2.168  -3.317  0.00  0.00      C2   H
ATOM    483  HA  GLU A  33     -17.289   1.063  -5.852  0.00  0.00      C2   H
ATOM    484  HB3 GLU A  33     -15.364   2.366  -6.711  0.00  0.00      C2   H
ATOM    485  HB2 GLU A  33     -15.184   2.910  -5.072  0.00  0.00      C2   H
ATOM    486  HG3 GLU A  33     -17.513   3.914  -5.092  0.00  0.00      C2   H
ATOM    487  HG2 GLU A  33     -17.661   3.471  -6.743  0.00  0.00      C2   H
ATOM    488  N   VAL A  34     -15.884  -1.000  -5.652  0.00  0.00      C2   N
ATOM    489  CA  VAL A  34     -15.116  -2.181  -5.905  0.00  0.00      C2   C
ATOM    490  C   VAL A  34     -14.259  -2.048  -7.166  0.00  0.00      C2   C
ATOM    491  O   VAL A  34     -14.821  -1.946  -8.235  0.00  0.00      C2   O
ATOM    492  CB  VAL A  34     -16.115  -3.384  -5.968  0.00  0.00      C2   C
ATOM    493  CG1 VAL A  34     -15.544  -4.609  -6.667  0.00  0.00      C2   C
ATOM    494  CG2 VAL A  34     -16.659  -3.703  -4.557  0.00  0.00      C2   C
ATOM    495  H   VAL A  34     -16.875  -1.110  -5.812  0.00  0.00      C2   H
ATOM    496  HA  VAL A  34     -14.467  -2.432  -5.066  0.00  0.00      C2   H
ATOM    497  HB  VAL A  34     -16.957  -3.177  -6.628  0.00  0.00      C2   H
ATOM    498 HG11 VAL A  34     -15.580  -4.470  -7.748  0.00  0.00      C2   H
ATOM    499 HG12 VAL A  34     -14.508  -4.809  -6.395  0.00  0.00      C2   H
ATOM    500 HG13 VAL A  34     -16.167  -5.486  -6.490  0.00  0.00      C2   H
ATOM    501 HG21 VAL A  34     -16.952  -2.833  -3.969  0.00  0.00      C2   H
ATOM    502 HG22 VAL A  34     -17.485  -4.414  -4.586  0.00  0.00      C2   H
ATOM    503 HG23 VAL A  34     -15.876  -4.258  -4.042  0.00  0.00      C2   H
ATOM    504  N   LYS A  35     -12.903  -1.965  -7.009  0.00  0.00      C2   N
ATOM    505  CA  LYS A  35     -11.963  -2.042  -8.117  0.00  0.00      C2   C
ATOM    506  C   LYS A  35     -11.674  -3.395  -8.758  0.00  0.00      C2   C
ATOM    507  O   LYS A  35     -11.138  -4.240  -8.034  0.00  0.00      C2   O
ATOM    508  CB  LYS A  35     -10.650  -1.396  -7.565  0.00  0.00      C2   C
ATOM    509  CG  LYS A  35     -10.667   0.101  -7.224  0.00  0.00      C2   C
ATOM    510  CD  LYS A  35      -9.250   0.611  -6.639  0.00  0.00      C2   C
ATOM    511  CE  LYS A  35      -8.967   0.102  -5.145  0.00  0.00      C2   C
ATOM    512  NZ  LYS A  35      -7.797   0.793  -4.574  0.00  0.00      C2   N
ATOM    513  H   LYS A  35     -12.491  -1.884  -6.090  0.00  0.00      C2   H
ATOM    514  HA  LYS A  35     -12.401  -1.319  -8.805  0.00  0.00      C2   H
ATOM    515  HB3 LYS A  35      -9.918  -1.348  -8.371  0.00  0.00      C2   H
ATOM    516  HB2 LYS A  35     -10.255  -1.942  -6.708  0.00  0.00      C2   H
ATOM    517  HG3 LYS A  35     -11.524   0.363  -6.604  0.00  0.00      C2   H
ATOM    518  HG2 LYS A  35     -11.085   0.574  -8.113  0.00  0.00      C2   H
ATOM    519  HD3 LYS A  35      -9.340   1.668  -6.387  0.00  0.00      C2   H
ATOM    520  HD2 LYS A  35      -8.444   0.517  -7.367  0.00  0.00      C2   H
ATOM    521  HE3 LYS A  35      -8.642  -0.932  -5.257  0.00  0.00      C2   H
ATOM    522  HE2 LYS A  35      -9.778   0.198  -4.424  0.00  0.00      C2   H
ATOM    523  HZ1 LYS A  35      -7.868   1.794  -4.691  0.00  0.00      C2   H
ATOM    524  HZ2 LYS A  35      -7.648   0.563  -3.602  0.00  0.00      C2   H
ATOM    525  HZ3 LYS A  35      -7.022   0.511  -5.156  0.00  0.00      C2   H
ATOM    526  N   LEU A  36     -11.971  -3.615 -10.025  0.00  0.00      C2   N
ATOM    527  CA  LEU A  36     -11.810  -4.765 -10.831  0.00  0.00      C2   C
ATOM    528  C   LEU A  36     -10.988  -4.471 -12.069  0.00  0.00      C2   C
ATOM    529  O   LEU A  36     -11.279  -3.453 -12.685  0.00  0.00      C2   O
ATOM    530  CB  LEU A  36     -13.192  -5.229 -11.325  0.00  0.00      C2   C
ATOM    531  CG  LEU A  36     -14.197  -5.825 -10.294  0.00  0.00      C2   C
ATOM    532  CD1 LEU A  36     -15.547  -5.957 -10.968  0.00  0.00      C2   C
ATOM    533  CD2 LEU A  36     -13.607  -7.023  -9.535  0.00  0.00      C2   C
ATOM    534  H   LEU A  36     -12.345  -2.809 -10.504  0.00  0.00      C2   H
ATOM    535  HA  LEU A  36     -11.209  -5.475 -10.261  0.00  0.00      C2   H
ATOM    536  HB3 LEU A  36     -12.943  -6.000 -12.054  0.00  0.00      C2   H
ATOM    537  HB2 LEU A  36     -13.636  -4.353 -11.798  0.00  0.00      C2   H
ATOM    538  HG  LEU A  36     -14.331  -5.092  -9.498  0.00  0.00      C2   H
ATOM    539 HD11 LEU A  36     -15.511  -5.765 -12.041  0.00  0.00      C2   H
ATOM    540 HD12 LEU A  36     -16.138  -6.823 -10.668  0.00  0.00      C2   H
ATOM    541 HD13 LEU A  36     -16.195  -5.160 -10.606  0.00  0.00      C2   H
ATOM    542 HD21 LEU A  36     -14.325  -7.328  -8.774  0.00  0.00      C2   H
ATOM    543 HD22 LEU A  36     -13.416  -7.962 -10.055  0.00  0.00      C2   H
ATOM    544 HD23 LEU A  36     -12.665  -6.786  -9.042  0.00  0.00      C2   H
ATOM    545  N   LEU A  37     -10.024  -5.408 -12.362  0.00  0.00      C2   N
ATOM    546  CA  LEU A  37      -9.344  -5.401 -13.639  0.00  0.00      C2   C
ATOM    547  C   LEU A  37     -10.211  -6.117 -14.686  0.00  0.00      C2   C
ATOM    548  O   LEU A  37     -10.598  -7.187 -14.312  0.00  0.00      C2   O
ATOM    549  CB  LEU A  37      -8.008  -6.101 -13.555  0.00  0.00      C2   C
ATOM    550  CG  LEU A  37      -6.702  -5.202 -13.584  0.00  0.00      C2   C
ATOM    551  CD1 LEU A  37      -5.423  -6.050 -13.540  0.00  0.00      C2   C
ATOM    552  CD2 LEU A  37      -6.764  -4.344 -14.853  0.00  0.00      C2   C
ATOM    553  H   LEU A  37      -9.922  -6.096 -11.630  0.00  0.00      C2   H
ATOM    554  HA  LEU A  37      -9.141  -4.376 -13.948  0.00  0.00      C2   H
ATOM    555  HB3 LEU A  37      -7.923  -6.845 -14.347  0.00  0.00      C2   H
ATOM    556  HB2 LEU A  37      -7.965  -6.861 -12.776  0.00  0.00      C2   H
ATOM    557  HG  LEU A  37      -6.668  -4.544 -12.716  0.00  0.00      C2   H
ATOM    558 HD11 LEU A  37      -5.102  -6.183 -14.572  0.00  0.00      C2   H
ATOM    559 HD12 LEU A  37      -4.615  -5.653 -12.926  0.00  0.00      C2   H
ATOM    560 HD13 LEU A  37      -5.704  -7.029 -13.150  0.00  0.00      C2   H
ATOM    561 HD21 LEU A  37      -7.398  -4.827 -15.597  0.00  0.00      C2   H
ATOM    562 HD22 LEU A  37      -7.180  -3.369 -14.602  0.00  0.00      C2   H
ATOM    563 HD23 LEU A  37      -5.799  -4.328 -15.362  0.00  0.00      C2   H
ATOM    564  N   LEU A  38     -10.309  -5.632 -15.903  0.00  0.00      C2   N
ATOM    565  CA  LEU A  38     -10.907  -6.368 -16.990  0.00  0.00      C2   C
ATOM    566  C   LEU A  38      -9.910  -6.705 -18.136  0.00  0.00      C2   C
ATOM    567  O   LEU A  38      -9.420  -5.742 -18.728  0.00  0.00      C2   O
ATOM    568  CB  LEU A  38     -12.203  -5.665 -17.407  0.00  0.00      C2   C
ATOM    569  CG  LEU A  38     -12.959  -6.120 -18.648  0.00  0.00      C2   C
ATOM    570  CD1 LEU A  38     -13.288  -7.683 -18.633  0.00  0.00      C2   C
ATOM    571  CD2 LEU A  38     -14.281  -5.375 -18.887  0.00  0.00      C2   C
ATOM    572  H   LEU A  38      -9.853  -4.770 -16.166  0.00  0.00      C2   H
ATOM    573  HA  LEU A  38     -11.204  -7.384 -16.729  0.00  0.00      C2   H
ATOM    574  HB3 LEU A  38     -12.172  -4.576 -17.437  0.00  0.00      C2   H
ATOM    575  HB2 LEU A  38     -12.812  -5.778 -16.510  0.00  0.00      C2   H
ATOM    576  HG  LEU A  38     -12.364  -5.911 -19.536  0.00  0.00      C2   H
ATOM    577 HD11 LEU A  38     -12.487  -8.300 -18.227  0.00  0.00      C2   H
ATOM    578 HD12 LEU A  38     -14.206  -7.994 -18.134  0.00  0.00      C2   H
ATOM    579 HD13 LEU A  38     -13.430  -8.059 -19.646  0.00  0.00      C2   H
ATOM    580 HD21 LEU A  38     -14.136  -4.560 -19.597  0.00  0.00      C2   H
ATOM    581 HD22 LEU A  38     -15.132  -5.958 -19.239  0.00  0.00      C2   H
ATOM    582 HD23 LEU A  38     -14.630  -4.947 -17.947  0.00  0.00      C2   H
ATOM    583  N   LEU A  39      -9.568  -7.971 -18.343  0.00  0.00      C2   N
ATOM    584  CA  LEU A  39      -8.534  -8.386 -19.275  0.00  0.00      C2   C
ATOM    585  C   LEU A  39      -9.036  -9.298 -20.416  0.00  0.00      C2   C
ATOM    586  O   LEU A  39     -10.067  -9.957 -20.326  0.00  0.00      C2   O
ATOM    587  CB  LEU A  39      -7.567  -9.180 -18.423  0.00  0.00      C2   C
ATOM    588  CG  LEU A  39      -6.820  -8.411 -17.329  0.00  0.00      C2   C
ATOM    589  CD1 LEU A  39      -5.970  -9.535 -16.584  0.00  0.00      C2   C
ATOM    590  CD2 LEU A  39      -5.820  -7.268 -17.654  0.00  0.00      C2   C
ATOM    591  H   LEU A  39     -10.016  -8.710 -17.821  0.00  0.00      C2   H
ATOM    592  HA  LEU A  39      -7.985  -7.545 -19.700  0.00  0.00      C2   H
ATOM    593  HB3 LEU A  39      -6.848  -9.753 -19.008  0.00  0.00      C2   H
ATOM    594  HB2 LEU A  39      -8.145  -9.954 -17.916  0.00  0.00      C2   H
ATOM    595  HG  LEU A  39      -7.616  -8.100 -16.652  0.00  0.00      C2   H
ATOM    596 HD11 LEU A  39      -5.803  -9.174 -15.570  0.00  0.00      C2   H
ATOM    597 HD12 LEU A  39      -6.326 -10.565 -16.622  0.00  0.00      C2   H
ATOM    598 HD13 LEU A  39      -5.028  -9.567 -17.131  0.00  0.00      C2   H
ATOM    599 HD21 LEU A  39      -4.986  -7.293 -16.952  0.00  0.00      C2   H
ATOM    600 HD22 LEU A  39      -5.540  -7.349 -18.704  0.00  0.00      C2   H
ATOM    601 HD23 LEU A  39      -6.227  -6.259 -17.589  0.00  0.00      C2   H
ATOM    602  N   GLY A  40      -8.317  -9.361 -21.503  0.00  0.00      C2   N
ATOM    603  CA  GLY A  40      -8.625 -10.234 -22.580  0.00  0.00      C2   C
ATOM    604  C   GLY A  40      -8.237  -9.531 -23.804  0.00  0.00      C2   C
ATOM    605  O   GLY A  40      -8.015  -8.291 -23.794  0.00  0.00      C2   O
ATOM    606  H   GLY A  40      -7.547  -8.710 -21.569  0.00  0.00      C2   H
ATOM    607  HA3 GLY A  40      -9.631 -10.637 -22.698  0.00  0.00      C2   H
ATOM    608  HA2 GLY A  40      -7.995 -11.124 -22.577  0.00  0.00      C2   H
ATOM    609  N   ALA A  41      -8.035 -10.270 -24.918  0.00  0.00      C2   N
ATOM    610  CA  ALA A  41      -7.687  -9.772 -26.222  0.00  0.00      C2   C
ATOM    611  C   ALA A  41      -8.096 -10.737 -27.278  0.00  0.00      C2   C
ATOM    612  O   ALA A  41      -8.614 -11.796 -26.926  0.00  0.00      C2   O
ATOM    613  CB  ALA A  41      -6.201  -9.427 -26.265  0.00  0.00      C2   C
ATOM    614  H   ALA A  41      -8.271 -11.248 -24.831  0.00  0.00      C2   H
ATOM    615  HA  ALA A  41      -8.158  -8.861 -26.591  0.00  0.00      C2   H
ATOM    616  HB1 ALA A  41      -5.683 -10.346 -25.989  0.00  0.00      C2   H
ATOM    617  HB2 ALA A  41      -5.915  -9.312 -27.310  0.00  0.00      C2   H
ATOM    618  HB3 ALA A  41      -5.943  -8.589 -25.618  0.00  0.00      C2   H
ATOM    619  N   GLY A  42      -7.905 -10.499 -28.594  0.00  0.00      C2   N
ATOM    620  CA  GLY A  42      -8.450 -11.301 -29.668  0.00  0.00      C2   C
ATOM    621  C   GLY A  42      -9.856 -10.809 -29.907  0.00  0.00      C2   C
ATOM    622  O   GLY A  42     -10.080  -9.560 -29.897  0.00  0.00      C2   O
ATOM    623  H   GLY A  42      -7.487  -9.656 -28.959  0.00  0.00      C2   H
ATOM    624  HA3 GLY A  42      -8.387 -12.381 -29.536  0.00  0.00      C2   H
ATOM    625  HA2 GLY A  42      -7.773 -11.155 -30.510  0.00  0.00      C2   H
ATOM    626  N   GLU A  43     -10.861 -11.649 -30.091  0.00  0.00      C2   N
ATOM    627  CA  GLU A  43     -12.236 -11.197 -30.150  0.00  0.00      C2   C
ATOM    628  C   GLU A  43     -12.875 -11.826 -28.907  0.00  0.00      C2   C
ATOM    629  O   GLU A  43     -13.752 -12.671 -28.990  0.00  0.00      C2   O
ATOM    630  CB  GLU A  43     -12.879 -11.781 -31.519  0.00  0.00      C2   C
ATOM    631  CG  GLU A  43     -12.288 -11.275 -32.804  0.00  0.00      C2   C
ATOM    632  CD  GLU A  43     -12.246  -9.736 -32.922  0.00  0.00      C2   C
ATOM    633  OE1 GLU A  43     -11.562  -9.192 -33.786  0.00  0.00      C2   O
ATOM    634  OE2 GLU A  43     -12.912  -9.055 -32.149  0.00  0.00      C2   O
ATOM    635  H   GLU A  43     -10.747 -12.652 -30.062  0.00  0.00      C2   H
ATOM    636  HA  GLU A  43     -12.412 -10.122 -30.108  0.00  0.00      C2   H
ATOM    637  HB3 GLU A  43     -13.919 -11.460 -31.581  0.00  0.00      C2   H
ATOM    638  HB2 GLU A  43     -12.857 -12.860 -31.671  0.00  0.00      C2   H
ATOM    639  HG3 GLU A  43     -12.911 -11.592 -33.640  0.00  0.00      C2   H
ATOM    640  HG2 GLU A  43     -11.343 -11.780 -33.004  0.00  0.00      C2   H
ATOM    641  N   SER A  44     -12.503 -11.323 -27.715  0.00  0.00      C2   N
ATOM    642  CA  SER A  44     -12.772 -11.889 -26.406  0.00  0.00      C2   C
ATOM    643  C   SER A  44     -14.269 -11.718 -25.996  0.00  0.00      C2   C
ATOM    644  O   SER A  44     -14.661 -12.310 -25.025  0.00  0.00      C2   O
ATOM    645  CB  SER A  44     -11.750 -11.442 -25.288  0.00  0.00      C2   C
ATOM    646  OG  SER A  44     -11.887 -10.082 -24.796  0.00  0.00      C2   O
ATOM    647  H   SER A  44     -11.763 -10.636 -27.737  0.00  0.00      C2   H
ATOM    648  HA  SER A  44     -12.654 -12.972 -26.442  0.00  0.00      C2   H
ATOM    649  HB3 SER A  44     -10.724 -11.451 -25.655  0.00  0.00      C2   H
ATOM    650  HB2 SER A  44     -11.754 -12.093 -24.414  0.00  0.00      C2   H
ATOM    651  HG  SER A  44     -11.780  -9.440 -25.502  0.00  0.00      C2   H
ATOM    652  N   GLY A  45     -14.981 -10.920 -26.772  0.00  0.00      C2   N
ATOM    653  CA  GLY A  45     -16.387 -10.461 -26.503  0.00  0.00      C2   C
ATOM    654  C   GLY A  45     -16.492  -9.372 -25.457  0.00  0.00      C2   C
ATOM    655  O   GLY A  45     -17.606  -9.007 -25.185  0.00  0.00      C2   O
ATOM    656  H   GLY A  45     -14.483 -10.476 -27.530  0.00  0.00      C2   H
ATOM    657  HA3 GLY A  45     -17.060 -11.239 -26.141  0.00  0.00      C2   H
ATOM    658  HA2 GLY A  45     -16.794 -10.076 -27.438  0.00  0.00      C2   H
ATOM    659  N   LYS A  46     -15.360  -8.898 -24.869  0.00  0.00      C2   N
ATOM    660  CA  LYS A  46     -15.168  -7.851 -23.890  0.00  0.00      C2   C
ATOM    661  C   LYS A  46     -15.832  -6.471 -24.105  0.00  0.00      C2   C
ATOM    662  O   LYS A  46     -16.169  -5.798 -23.132  0.00  0.00      C2   O
ATOM    663  CB  LYS A  46     -13.692  -7.620 -23.574  0.00  0.00      C2   C
ATOM    664  CG  LYS A  46     -13.201  -6.670 -22.479  0.00  0.00      C2   C
ATOM    665  CD  LYS A  46     -11.604  -6.931 -22.287  0.00  0.00      C2   C
ATOM    666  CE  LYS A  46     -10.743  -6.334 -23.397  0.00  0.00      C2   C
ATOM    667  NZ  LYS A  46     -11.147  -4.898 -23.604  0.00  0.00      C2   N
ATOM    668  H   LYS A  46     -14.495  -9.407 -24.983  0.00  0.00      C2   H
ATOM    669  HA  LYS A  46     -15.705  -8.237 -23.024  0.00  0.00      C2   H
ATOM    670  HB3 LYS A  46     -13.159  -7.379 -24.494  0.00  0.00      C2   H
ATOM    671  HB2 LYS A  46     -13.365  -8.626 -23.311  0.00  0.00      C2   H
ATOM    672  HG3 LYS A  46     -13.793  -6.831 -21.578  0.00  0.00      C2   H
ATOM    673  HG2 LYS A  46     -13.304  -5.604 -22.681  0.00  0.00      C2   H
ATOM    674  HD3 LYS A  46     -11.438  -8.000 -22.159  0.00  0.00      C2   H
ATOM    675  HD2 LYS A  46     -11.407  -6.376 -21.370  0.00  0.00      C2   H
ATOM    676  HE3 LYS A  46     -10.844  -6.893 -24.327  0.00  0.00      C2   H
ATOM    677  HE2 LYS A  46      -9.716  -6.259 -23.039  0.00  0.00      C2   H
ATOM    678  HZ1 LYS A  46     -10.594  -4.448 -24.319  0.00  0.00      C2   H
ATOM    679  HZ2 LYS A  46     -12.086  -4.906 -23.976  0.00  0.00      C2   H
ATOM    680  HZ3 LYS A  46     -11.170  -4.294 -22.795  0.00  0.00      C2   H
ATOM    681  N   SER A  47     -16.225  -6.169 -25.352  0.00  0.00      C2   N
ATOM    682  CA  SER A  47     -16.973  -4.996 -25.746  0.00  0.00      C2   C
ATOM    683  C   SER A  47     -18.462  -5.261 -25.844  0.00  0.00      C2   C
ATOM    684  O   SER A  47     -19.206  -4.297 -25.876  0.00  0.00      C2   O
ATOM    685  CB  SER A  47     -16.321  -4.509 -27.069  0.00  0.00      C2   C
ATOM    686  OG  SER A  47     -16.498  -5.427 -28.066  0.00  0.00      C2   O
ATOM    687  H   SER A  47     -16.045  -6.865 -26.061  0.00  0.00      C2   H
ATOM    688  HA  SER A  47     -16.841  -4.172 -25.045  0.00  0.00      C2   H
ATOM    689  HB3 SER A  47     -15.264  -4.258 -26.976  0.00  0.00      C2   H
ATOM    690  HB2 SER A  47     -16.891  -3.667 -27.463  0.00  0.00      C2   H
ATOM    691  HG  SER A  47     -16.019  -5.101 -28.832  0.00  0.00      C2   H
ATOM    692  N   THR A  48     -18.964  -6.520 -25.960  0.00  0.00      C2   N
ATOM    693  CA  THR A  48     -20.403  -6.763 -26.069  0.00  0.00      C2   C
ATOM    694  C   THR A  48     -20.985  -7.089 -24.697  0.00  0.00      C2   C
ATOM    695  O   THR A  48     -21.944  -6.476 -24.243  0.00  0.00      C2   O
ATOM    696  CB  THR A  48     -20.720  -7.983 -26.943  0.00  0.00      C2   C
ATOM    697  OG1 THR A  48     -20.478  -7.745 -28.342  0.00  0.00      C2   O
ATOM    698  CG2 THR A  48     -22.221  -8.409 -26.869  0.00  0.00      C2   C
ATOM    699  H   THR A  48     -18.419  -7.357 -26.111  0.00  0.00      C2   H
ATOM    700  HA  THR A  48     -20.880  -5.877 -26.487  0.00  0.00      C2   H
ATOM    701  HB  THR A  48     -20.221  -8.906 -26.648  0.00  0.00      C2   H
ATOM    702  HG1 THR A  48     -19.528  -7.846 -28.437  0.00  0.00      C2   H
ATOM    703 HG21 THR A  48     -22.817  -7.539 -27.143  0.00  0.00      C2   H
ATOM    704 HG22 THR A  48     -22.497  -9.233 -27.527  0.00  0.00      C2   H
ATOM    705 HG23 THR A  48     -22.578  -8.657 -25.869  0.00  0.00      C2   H
ATOM    706  N   ILE A  49     -20.167  -7.803 -23.919  0.00  0.00      C2   N
ATOM    707  CA  ILE A  49     -20.579  -8.322 -22.685  0.00  0.00      C2   C
ATOM    708  C   ILE A  49     -20.738  -7.220 -21.619  0.00  0.00      C2   C
ATOM    709  O   ILE A  49     -21.523  -7.348 -20.691  0.00  0.00      C2   O
ATOM    710  CB  ILE A  49     -19.802  -9.600 -22.184  0.00  0.00      C2   C
ATOM    711  CG1 ILE A  49     -18.269  -9.232 -21.954  0.00  0.00      C2   C
ATOM    712  CG2 ILE A  49     -19.947 -10.681 -23.318  0.00  0.00      C2   C
ATOM    713  CD1 ILE A  49     -18.032  -8.921 -20.462  0.00  0.00      C2   C
ATOM    714  H   ILE A  49     -19.334  -8.262 -24.257  0.00  0.00      C2   H
ATOM    715  HA  ILE A  49     -21.619  -8.626 -22.799  0.00  0.00      C2   H
ATOM    716  HB  ILE A  49     -20.154  -9.991 -21.229  0.00  0.00      C2   H
ATOM    717 HG13 ILE A  49     -18.129  -8.294 -22.491  0.00  0.00      C2   H
ATOM    718 HG12 ILE A  49     -17.658 -10.011 -22.410  0.00  0.00      C2   H
ATOM    719 HG21 ILE A  49     -19.328 -11.531 -23.031  0.00  0.00      C2   H
ATOM    720 HG22 ILE A  49     -20.968 -11.043 -23.440  0.00  0.00      C2   H
ATOM    721 HG23 ILE A  49     -19.384 -10.440 -24.219  0.00  0.00      C2   H
ATOM    722 HD11 ILE A  49     -18.854  -9.206 -19.806  0.00  0.00      C2   H
ATOM    723 HD12 ILE A  49     -17.110  -9.385 -20.109  0.00  0.00      C2   H
ATOM    724 HD13 ILE A  49     -17.948  -7.834 -20.457  0.00  0.00      C2   H
ATOM    725  N   VAL A  50     -19.997  -6.081 -21.756  0.00  0.00      C2   N
ATOM    726  CA  VAL A  50     -20.194  -4.941 -20.894  0.00  0.00      C2   C
ATOM    727  C   VAL A  50     -21.557  -4.194 -21.078  0.00  0.00      C2   C
ATOM    728  O   VAL A  50     -22.085  -3.528 -20.193  0.00  0.00      C2   O
ATOM    729  CB  VAL A  50     -19.079  -3.911 -21.055  0.00  0.00      C2   C
ATOM    730  CG1 VAL A  50     -17.745  -4.512 -20.485  0.00  0.00      C2   C
ATOM    731  CG2 VAL A  50     -18.877  -3.324 -22.503  0.00  0.00      C2   C
ATOM    732  H   VAL A  50     -19.239  -6.013 -22.419  0.00  0.00      C2   H
ATOM    733  HA  VAL A  50     -20.139  -5.320 -19.874  0.00  0.00      C2   H
ATOM    734  HB  VAL A  50     -19.331  -3.038 -20.454  0.00  0.00      C2   H
ATOM    735 HG11 VAL A  50     -17.438  -5.375 -21.076  0.00  0.00      C2   H
ATOM    736 HG12 VAL A  50     -16.913  -3.816 -20.588  0.00  0.00      C2   H
ATOM    737 HG13 VAL A  50     -17.892  -4.835 -19.454  0.00  0.00      C2   H
ATOM    738 HG21 VAL A  50     -19.865  -2.968 -22.794  0.00  0.00      C2   H
ATOM    739 HG22 VAL A  50     -18.088  -2.573 -22.542  0.00  0.00      C2   H
ATOM    740 HG23 VAL A  50     -18.690  -4.119 -23.225  0.00  0.00      C2   H
ATOM    741  N   LYS A  51     -22.179  -4.452 -22.194  0.00  0.00      C2   N
ATOM    742  CA  LYS A  51     -23.556  -3.985 -22.425  0.00  0.00      C2   C
ATOM    743  C   LYS A  51     -24.570  -4.929 -21.812  0.00  0.00      C2   C
ATOM    744  O   LYS A  51     -25.671  -4.548 -21.461  0.00  0.00      C2   O
ATOM    745  CB  LYS A  51     -23.825  -3.952 -23.941  0.00  0.00      C2   C
ATOM    746  CG  LYS A  51     -22.834  -2.938 -24.547  0.00  0.00      C2   C
ATOM    747  CD  LYS A  51     -22.917  -1.524 -24.052  0.00  0.00      C2   C
ATOM    748  CE  LYS A  51     -22.022  -0.573 -24.856  0.00  0.00      C2   C
ATOM    749  NZ  LYS A  51     -22.498  -0.492 -26.275  0.00  0.00      C2   N
ATOM    750  H   LYS A  51     -21.828  -5.136 -22.849  0.00  0.00      C2   H
ATOM    751  HA  LYS A  51     -23.663  -3.023 -21.924  0.00  0.00      C2   H
ATOM    752  HB3 LYS A  51     -24.801  -3.580 -24.252  0.00  0.00      C2   H
ATOM    753  HB2 LYS A  51     -23.613  -4.825 -24.558  0.00  0.00      C2   H
ATOM    754  HG3 LYS A  51     -23.101  -2.901 -25.604  0.00  0.00      C2   H
ATOM    755  HG2 LYS A  51     -21.818  -3.331 -24.503  0.00  0.00      C2   H
ATOM    756  HD3 LYS A  51     -22.464  -1.368 -23.073  0.00  0.00      C2   H
ATOM    757  HD2 LYS A  51     -23.932  -1.140 -24.154  0.00  0.00      C2   H
ATOM    758  HE3 LYS A  51     -20.983  -0.885 -24.749  0.00  0.00      C2   H
ATOM    759  HE2 LYS A  51     -22.078   0.379 -24.328  0.00  0.00      C2   H
ATOM    760  HZ1 LYS A  51     -23.455  -0.184 -26.372  0.00  0.00      C2   H
ATOM    761  HZ2 LYS A  51     -21.860   0.120 -26.763  0.00  0.00      C2   H
ATOM    762  HZ3 LYS A  51     -22.438  -1.378 -26.756  0.00  0.00      C2   H
ATOM    763  N   GLN A  52     -24.189  -6.224 -21.605  0.00  0.00      C2   N
ATOM    764  CA  GLN A  52     -24.914  -7.310 -20.860  0.00  0.00      C2   C
ATOM    765  C   GLN A  52     -24.564  -7.339 -19.329  0.00  0.00      C2   C
ATOM    766  O   GLN A  52     -24.656  -8.376 -18.677  0.00  0.00      C2   O
ATOM    767  CB  GLN A  52     -24.597  -8.671 -21.494  0.00  0.00      C2   C
ATOM    768  CG  GLN A  52     -24.899  -8.540 -23.019  0.00  0.00      C2   C
ATOM    769  CD  GLN A  52     -24.825  -9.823 -23.914  0.00  0.00      C2   C
ATOM    770  OE1 GLN A  52     -23.816 -10.486 -23.985  0.00  0.00      C2   O
ATOM    771  NE2 GLN A  52     -25.918 -10.157 -24.576  0.00  0.00      C2   N
ATOM    772  H   GLN A  52     -23.203  -6.381 -21.760  0.00  0.00      C2   H
ATOM    773  HA  GLN A  52     -25.965  -7.030 -20.782  0.00  0.00      C2   H
ATOM    774  HB3 GLN A  52     -25.209  -9.460 -21.058  0.00  0.00      C2   H
ATOM    775  HB2 GLN A  52     -23.596  -9.014 -21.231  0.00  0.00      C2   H
ATOM    776  HG3 GLN A  52     -24.135  -7.911 -23.476  0.00  0.00      C2   H
ATOM    777  HG2 GLN A  52     -25.850  -8.033 -23.182  0.00  0.00      C2   H
ATOM    778 HE22 GLN A  52     -25.904 -10.892 -25.268  0.00  0.00      C2   H
ATOM    779 HE21 GLN A  52     -26.789  -9.653 -24.485  0.00  0.00      C2   H
ATOM    780  N   MET A  53     -24.056  -6.163 -18.877  0.00  0.00      C2   N
ATOM    781  CA  MET A  53     -23.700  -5.759 -17.518  0.00  0.00      C2   C
ATOM    782  C   MET A  53     -24.166  -4.293 -17.280  0.00  0.00      C2   C
ATOM    783  O   MET A  53     -23.344  -3.403 -17.119  0.00  0.00      C2   O
ATOM    784  CB  MET A  53     -22.206  -5.916 -17.382  0.00  0.00      C2   C
ATOM    785  CG  MET A  53     -21.653  -7.346 -17.418  0.00  0.00      C2   C
ATOM    786  SD  MET A  53     -19.956  -7.530 -16.756  0.00  0.00      C2   S
ATOM    787  CE  MET A  53     -20.171  -7.052 -15.023  0.00  0.00      C2   C
ATOM    788  H   MET A  53     -23.911  -5.478 -19.604  0.00  0.00      C2   H
ATOM    789  HA  MET A  53     -24.335  -6.256 -16.785  0.00  0.00      C2   H
ATOM    790  HB3 MET A  53     -22.059  -5.318 -16.483  0.00  0.00      C2   H
ATOM    791  HB2 MET A  53     -21.642  -5.294 -18.077  0.00  0.00      C2   H
ATOM    792  HG3 MET A  53     -21.654  -7.842 -18.389  0.00  0.00      C2   H
ATOM    793  HG2 MET A  53     -22.278  -7.967 -16.776  0.00  0.00      C2   H
ATOM    794  HE1 MET A  53     -20.976  -7.603 -14.537  0.00  0.00      C2   H
ATOM    795  HE2 MET A  53     -19.243  -7.371 -14.550  0.00  0.00      C2   H
ATOM    796  HE3 MET A  53     -20.255  -5.965 -15.009  0.00  0.00      C2   H
ATOM    797  N   LYS A  54     -25.506  -3.949 -17.279  0.00  0.00      C2   N
ATOM    798  CA  LYS A  54     -26.057  -2.662 -16.947  0.00  0.00      C2   C
ATOM    799  C   LYS A  54     -25.994  -2.384 -15.450  0.00  0.00      C2   C
ATOM    800  O   LYS A  54     -25.610  -1.282 -15.100  0.00  0.00      C2   O
ATOM    801  CB  LYS A  54     -27.540  -2.398 -17.362  0.00  0.00      C2   C
ATOM    802  CG  LYS A  54     -27.844  -2.616 -18.795  0.00  0.00      C2   C
ATOM    803  CD  LYS A  54     -29.360  -2.328 -19.162  0.00  0.00      C2   C
ATOM    804  CE  LYS A  54     -30.314  -3.257 -18.460  0.00  0.00      C2   C
ATOM    805  NZ  LYS A  54     -30.152  -4.606 -18.940  0.00  0.00      C2   N
ATOM    806  H   LYS A  54     -26.234  -4.642 -17.381  0.00  0.00      C2   H
ATOM    807  HA  LYS A  54     -25.406  -1.964 -17.474  0.00  0.00      C2   H
ATOM    808  HB3 LYS A  54     -27.840  -1.383 -17.103  0.00  0.00      C2   H
ATOM    809  HB2 LYS A  54     -28.142  -3.051 -16.730  0.00  0.00      C2   H
ATOM    810  HG3 LYS A  54     -27.628  -3.639 -19.101  0.00  0.00      C2   H
ATOM    811  HG2 LYS A  54     -27.144  -2.053 -19.413  0.00  0.00      C2   H
ATOM    812  HD3 LYS A  54     -29.428  -2.360 -20.249  0.00  0.00      C2   H
ATOM    813  HD2 LYS A  54     -29.568  -1.275 -18.971  0.00  0.00      C2   H
ATOM    814  HE3 LYS A  54     -31.326  -2.903 -18.659  0.00  0.00      C2   H
ATOM    815  HE2 LYS A  54     -30.103  -3.271 -17.390  0.00  0.00      C2   H
ATOM    816  HZ1 LYS A  54     -29.467  -5.003 -18.311  0.00  0.00      C2   H
ATOM    817  HZ2 LYS A  54     -30.954  -5.219 -18.968  0.00  0.00      C2   H
ATOM    818  HZ3 LYS A  54     -29.691  -4.660 -19.837  0.00  0.00      C2   H
ATOM    819  N   NMA A  54     -26.407  -3.323 -14.603  0.00  0.00      C2   N
ATOM    820  CA  NMA A  54     -26.602  -3.214 -13.153  0.00  0.00      C2   C
ATOM    821  H   NMA A  54     -26.892  -4.082 -15.059  0.00  0.00      C2   H
ATOM    822  1HA NMA A  54     -26.706  -4.198 -12.695  0.00  0.00      C2   H
ATOM    823  2HA NMA A  54     -25.802  -2.754 -12.573  0.00  0.00      C2   H
ATOM    824  3HA NMA A  54     -27.457  -2.617 -12.838  0.00  0.00      C2   H
ATOM    825  CH3 ACE A 180      -3.969   4.913 -30.094  0.00  0.00      C2   C
ATOM    826  C   ACE A 180      -4.316   5.879 -28.995  0.00  0.00      C2   C
ATOM    827  O   ACE A 180      -3.832   5.837 -27.902  0.00  0.00      C2   O
ATOM    828  1H  ACE A 180      -4.449   3.939 -30.007  0.00  0.00      C2   H
ATOM    829  2H  ACE A 180      -4.141   5.380 -31.063  0.00  0.00      C2   H
ATOM    830  3H  ACE A 180      -2.906   4.696 -30.197  0.00  0.00      C2   H
ATOM    831  N   THR A 181      -5.374   6.617 -29.314  0.00  0.00      C2   N
ATOM    832  CA  THR A 181      -6.169   7.495 -28.506  0.00  0.00      C2   C
ATOM    833  C   THR A 181      -7.103   6.832 -27.396  0.00  0.00      C2   C
ATOM    834  O   THR A 181      -7.852   7.568 -26.766  0.00  0.00      C2   O
ATOM    835  CB  THR A 181      -6.965   8.542 -29.383  0.00  0.00      C2   C
ATOM    836  OG1 THR A 181      -7.633   7.835 -30.369  0.00  0.00      C2   O
ATOM    837  CG2 THR A 181      -6.067   9.437 -30.260  0.00  0.00      C2   C
ATOM    838  H1  THR A 181      -5.846   6.357 -30.168  0.00  0.00      C2   H
ATOM    839  HA  THR A 181      -5.324   8.000 -28.038  0.00  0.00      C2   H
ATOM    840  HB  THR A 181      -7.768   9.114 -28.918  0.00  0.00      C2   H
ATOM    841  HG1 THR A 181      -8.440   7.508 -29.964  0.00  0.00      C2   H
ATOM    842 HG21 THR A 181      -6.532  10.413 -30.401  0.00  0.00      C2   H
ATOM    843 HG22 THR A 181      -5.133   9.652 -29.741  0.00  0.00      C2   H
ATOM    844 HG23 THR A 181      -5.796   8.842 -31.132  0.00  0.00      C2   H
ATOM    845  N   THR A 182      -7.172   5.516 -27.223  0.00  0.00      C2   N
ATOM    846  CA  THR A 182      -7.885   4.918 -26.098  0.00  0.00      C2   C
ATOM    847  C   THR A 182      -6.866   4.609 -25.007  0.00  0.00      C2   C
ATOM    848  O   THR A 182      -5.841   4.092 -25.418  0.00  0.00      C2   O
ATOM    849  CB  THR A 182      -8.526   3.550 -26.535  0.00  0.00      C2   C
ATOM    850  OG1 THR A 182      -9.557   3.873 -27.514  0.00  0.00      C2   O
ATOM    851  CG2 THR A 182      -9.332   2.917 -25.453  0.00  0.00      C2   C
ATOM    852  H   THR A 182      -6.568   4.839 -27.666  0.00  0.00      C2   H
ATOM    853  HA  THR A 182      -8.670   5.563 -25.702  0.00  0.00      C2   H
ATOM    854  HB  THR A 182      -7.747   2.882 -26.901  0.00  0.00      C2   H
ATOM    855  HG1 THR A 182      -9.348   4.553 -28.159  0.00  0.00      C2   H
ATOM    856 HG21 THR A 182     -10.238   3.396 -25.081  0.00  0.00      C2   H
ATOM    857 HG22 THR A 182      -9.513   1.900 -25.800  0.00  0.00      C2   H
ATOM    858 HG23 THR A 182      -8.643   2.697 -24.637  0.00  0.00      C2   H
ATOM    859  N   GLY A 183      -7.175   4.965 -23.748  0.00  0.00      C2   N
ATOM    860  CA  GLY A 183      -6.255   4.610 -22.624  0.00  0.00      C2   C
ATOM    861  C   GLY A 183      -6.971   3.460 -21.862  0.00  0.00      C2   C
ATOM    862  O   GLY A 183      -7.752   2.718 -22.443  0.00  0.00      C2   O
ATOM    863  H   GLY A 183      -8.085   5.251 -23.418  0.00  0.00      C2   H
ATOM    864  HA3 GLY A 183      -5.998   5.510 -22.066  0.00  0.00      C2   H
ATOM    865  HA2 GLY A 183      -5.350   4.154 -23.025  0.00  0.00      C2   H
ATOM    866  N   ILE A 184      -6.789   3.428 -20.532  0.00  0.00      C2   N
ATOM    867  CA  ILE A 184      -7.552   2.587 -19.652  0.00  0.00      C2   C
ATOM    868  C   ILE A 184      -9.015   3.134 -19.334  0.00  0.00      C2   C
ATOM    869  O   ILE A 184      -9.179   4.311 -18.970  0.00  0.00      C2   O
ATOM    870  CB  ILE A 184      -6.689   2.328 -18.361  0.00  0.00      C2   C
ATOM    871  CG1 ILE A 184      -5.288   1.816 -18.696  0.00  0.00      C2   C
ATOM    872  CG2 ILE A 184      -7.353   1.502 -17.224  0.00  0.00      C2   C
ATOM    873  CD1 ILE A 184      -4.357   1.608 -17.531  0.00  0.00      C2   C
ATOM    874  H   ILE A 184      -6.208   4.098 -20.049  0.00  0.00      C2   H
ATOM    875  HA  ILE A 184      -7.722   1.586 -20.049  0.00  0.00      C2   H
ATOM    876  HB  ILE A 184      -6.488   3.287 -17.883  0.00  0.00      C2   H
ATOM    877 HG13 ILE A 184      -4.813   2.543 -19.355  0.00  0.00      C2   H
ATOM    878 HG12 ILE A 184      -5.454   0.887 -19.242  0.00  0.00      C2   H
ATOM    879 HG21 ILE A 184      -7.516   0.494 -17.605  0.00  0.00      C2   H
ATOM    880 HG22 ILE A 184      -6.751   1.475 -16.316  0.00  0.00      C2   H
ATOM    881 HG23 ILE A 184      -8.245   2.036 -16.895  0.00  0.00      C2   H
ATOM    882 HD11 ILE A 184      -4.648   2.151 -16.632  0.00  0.00      C2   H
ATOM    883 HD12 ILE A 184      -4.318   0.529 -17.382  0.00  0.00      C2   H
ATOM    884 HD13 ILE A 184      -3.319   1.898 -17.693  0.00  0.00      C2   H
ATOM    885  N   VAL A 185      -9.923   2.232 -19.646  0.00  0.00      C2   N
ATOM    886  CA  VAL A 185     -11.328   2.559 -19.632  0.00  0.00      C2   C
ATOM    887  C   VAL A 185     -11.837   2.041 -18.257  0.00  0.00      C2   C
ATOM    888  O   VAL A 185     -11.932   0.862 -17.990  0.00  0.00      C2   O
ATOM    889  CB  VAL A 185     -12.089   1.855 -20.820  0.00  0.00      C2   C
ATOM    890  CG1 VAL A 185     -13.604   1.723 -20.611  0.00  0.00      C2   C
ATOM    891  CG2 VAL A 185     -11.929   2.768 -22.113  0.00  0.00      C2   C
ATOM    892  H   VAL A 185      -9.691   1.267 -19.834  0.00  0.00      C2   H
ATOM    893  HA  VAL A 185     -11.587   3.618 -19.653  0.00  0.00      C2   H
ATOM    894  HB  VAL A 185     -11.780   0.818 -20.953  0.00  0.00      C2   H
ATOM    895 HG11 VAL A 185     -13.762   1.033 -19.782  0.00  0.00      C2   H
ATOM    896 HG12 VAL A 185     -14.007   2.697 -20.331  0.00  0.00      C2   H
ATOM    897 HG13 VAL A 185     -14.222   1.225 -21.358  0.00  0.00      C2   H
ATOM    898 HG21 VAL A 185     -12.225   3.769 -21.801  0.00  0.00      C2   H
ATOM    899 HG22 VAL A 185     -10.917   2.913 -22.489  0.00  0.00      C2   H
ATOM    900 HG23 VAL A 185     -12.584   2.415 -22.910  0.00  0.00      C2   H
ATOM    901  N   GLU A 186     -12.211   2.959 -17.380  0.00  0.00      C2   N
ATOM    902  CA  GLU A 186     -13.015   2.660 -16.153  0.00  0.00      C2   C
ATOM    903  C   GLU A 186     -14.476   2.507 -16.520  0.00  0.00      C2   C
ATOM    904  O   GLU A 186     -15.177   3.489 -16.737  0.00  0.00      C2   O
ATOM    905  CB  GLU A 186     -12.818   3.880 -15.172  0.00  0.00      C2   C
ATOM    906  CG  GLU A 186     -13.480   3.845 -13.737  0.00  0.00      C2   C
ATOM    907  CD  GLU A 186     -13.442   5.065 -12.938  0.00  0.00      C2   C
ATOM    908  OE1 GLU A 186     -12.652   5.985 -13.215  0.00  0.00      C2   O
ATOM    909  OE2 GLU A 186     -14.300   5.231 -12.014  0.00  0.00      C2   O
ATOM    910  H   GLU A 186     -12.038   3.950 -17.474  0.00  0.00      C2   H
ATOM    911  HA  GLU A 186     -12.661   1.761 -15.650  0.00  0.00      C2   H
ATOM    912  HB3 GLU A 186     -13.081   4.856 -15.579  0.00  0.00      C2   H
ATOM    913  HB2 GLU A 186     -11.732   3.961 -15.119  0.00  0.00      C2   H
ATOM    914  HG3 GLU A 186     -12.916   3.140 -13.127  0.00  0.00      C2   H
ATOM    915  HG2 GLU A 186     -14.508   3.537 -13.926  0.00  0.00      C2   H
ATOM    916  N   THR A 187     -15.117   1.264 -16.485  0.00  0.00      C2   N
ATOM    917  CA  THR A 187     -16.526   0.906 -16.760  0.00  0.00      C2   C
ATOM    918  C   THR A 187     -17.237   0.664 -15.404  0.00  0.00      C2   C
ATOM    919  O   THR A 187     -16.857  -0.269 -14.651  0.00  0.00      C2   O
ATOM    920  CB  THR A 187     -16.540  -0.329 -17.736  0.00  0.00      C2   C
ATOM    921  OG1 THR A 187     -15.820  -0.165 -18.984  0.00  0.00      C2   O
ATOM    922  CG2 THR A 187     -17.995  -0.807 -18.068  0.00  0.00      C2   C
ATOM    923  H   THR A 187     -14.603   0.489 -16.092  0.00  0.00      C2   H
ATOM    924  HA  THR A 187     -17.089   1.721 -17.215  0.00  0.00      C2   H
ATOM    925  HB  THR A 187     -16.095  -1.229 -17.310  0.00  0.00      C2   H
ATOM    926  HG1 THR A 187     -14.869  -0.117 -18.865  0.00  0.00      C2   H
ATOM    927 HG21 THR A 187     -18.548  -0.010 -18.565  0.00  0.00      C2   H
ATOM    928 HG22 THR A 187     -18.156  -1.629 -18.766  0.00  0.00      C2   H
ATOM    929 HG23 THR A 187     -18.547  -1.127 -17.184  0.00  0.00      C2   H
ATOM    930  N   HIE A 188     -18.151   1.595 -15.057  0.00  0.00      C2   N
ATOM    931  CA  HIE A 188     -18.906   1.693 -13.832  0.00  0.00      C2   C
ATOM    932  C   HIE A 188     -20.280   1.010 -14.066  0.00  0.00      C2   C
ATOM    933  O   HIE A 188     -20.881   1.193 -15.110  0.00  0.00      C2   O
ATOM    934  CB  HIE A 188     -19.017   3.075 -13.357  0.00  0.00      C2   C
ATOM    935  CG  HIE A 188     -20.057   3.362 -12.336  0.00  0.00      C2   C
ATOM    936  ND1 HIE A 188     -20.031   2.589 -11.151  0.00  0.00      C2   N
ATOM    937  CD2 HIE A 188     -21.198   4.114 -12.370  0.00  0.00      C2   C
ATOM    938  CE1 HIE A 188     -21.034   3.089 -10.434  0.00  0.00      C2   C
ATOM    939  NE2 HIE A 188     -21.783   3.935 -11.135  0.00  0.00      C2   N
ATOM    940  H   HIE A 188     -18.233   2.319 -15.756  0.00  0.00      C2   H
ATOM    941  HA  HIE A 188     -18.363   1.187 -13.033  0.00  0.00      C2   H
ATOM    942  HB3 HIE A 188     -19.180   3.771 -14.180  0.00  0.00      C2   H
ATOM    943  HB2 HIE A 188     -18.084   3.235 -12.816  0.00  0.00      C2   H
ATOM    944  HD2 HIE A 188     -21.534   4.809 -13.126  0.00  0.00      C2   H
ATOM    945  HE1 HIE A 188     -21.255   2.782  -9.422  0.00  0.00      C2   H
ATOM    946  HE2 HIE A 188     -22.677   4.343 -10.900  0.00  0.00      C2   H
ATOM    947  N   PHE A 189     -20.849   0.286 -13.102  0.00  0.00      C2   N
ATOM    948  CA  PHE A 189     -22.311   0.008 -12.917  0.00  0.00      C2   C
ATOM    949  C   PHE A 189     -22.662  -0.133 -11.396  0.00  0.00      C2   C
ATOM    950  O   PHE A 189     -21.706  -0.519 -10.638  0.00  0.00      C2   O
ATOM    951  CB  PHE A 189     -22.576  -1.264 -13.649  0.00  0.00      C2   C
ATOM    952  CG  PHE A 189     -21.962  -2.563 -13.173  0.00  0.00      C2   C
ATOM    953  CD1 PHE A 189     -20.732  -3.057 -13.648  0.00  0.00      C2   C
ATOM    954  CD2 PHE A 189     -22.643  -3.283 -12.150  0.00  0.00      C2   C
ATOM    955  CE1 PHE A 189     -20.144  -4.186 -13.138  0.00  0.00      C2   C
ATOM    956  CE2 PHE A 189     -21.933  -4.379 -11.605  0.00  0.00      C2   C
ATOM    957  CZ  PHE A 189     -20.753  -4.874 -12.137  0.00  0.00      C2   C
ATOM    958  H   PHE A 189     -20.281   0.010 -12.313  0.00  0.00      C2   H
ATOM    959  HA  PHE A 189     -22.882   0.865 -13.274  0.00  0.00      C2   H
ATOM    960  HB3 PHE A 189     -22.139  -1.183 -14.644  0.00  0.00      C2   H
ATOM    961  HB2 PHE A 189     -23.626  -1.544 -13.735  0.00  0.00      C2   H
ATOM    962  HD1 PHE A 189     -20.163  -2.507 -14.383  0.00  0.00      C2   H
ATOM    963  HD2 PHE A 189     -23.511  -2.896 -11.638  0.00  0.00      C2   H
ATOM    964  HE1 PHE A 189     -19.167  -4.405 -13.542  0.00  0.00      C2   H
ATOM    965  HE2 PHE A 189     -22.366  -5.017 -10.849  0.00  0.00      C2   H
ATOM    966  HZ  PHE A 189     -20.231  -5.733 -11.742  0.00  0.00      C2   H
ATOM    967  N   THR A 190     -23.859   0.187 -11.050  0.00  0.00      C2   N
ATOM    968  CA  THR A 190     -24.280   0.070  -9.601  0.00  0.00      C2   C
ATOM    969  C   THR A 190     -25.319  -1.082  -9.535  0.00  0.00      C2   C
ATOM    970  O   THR A 190     -26.287  -1.039 -10.283  0.00  0.00      C2   O
ATOM    971  CB  THR A 190     -24.803   1.392  -8.904  0.00  0.00      C2   C
ATOM    972  OG1 THR A 190     -25.192   1.135  -7.576  0.00  0.00      C2   O
ATOM    973  CG2 THR A 190     -25.997   2.073  -9.679  0.00  0.00      C2   C
ATOM    974  H   THR A 190     -24.609   0.476 -11.662  0.00  0.00      C2   H
ATOM    975  HA  THR A 190     -23.451  -0.259  -8.973  0.00  0.00      C2   H
ATOM    976  HB  THR A 190     -23.917   2.025  -8.861  0.00  0.00      C2   H
ATOM    977  HG1 THR A 190     -25.371   1.992  -7.182  0.00  0.00      C2   H
ATOM    978 HG21 THR A 190     -25.858   2.263 -10.744  0.00  0.00      C2   H
ATOM    979 HG22 THR A 190     -26.791   1.340  -9.821  0.00  0.00      C2   H
ATOM    980 HG23 THR A 190     -26.188   3.001  -9.140  0.00  0.00      C2   H
ATOM    981  N   PHE A 191     -25.098  -2.032  -8.617  0.00  0.00      C2   N
ATOM    982  CA  PHE A 191     -25.838  -3.270  -8.398  0.00  0.00      C2   C
ATOM    983  C   PHE A 191     -25.816  -3.693  -6.918  0.00  0.00      C2   C
ATOM    984  O   PHE A 191     -24.757  -3.746  -6.344  0.00  0.00      C2   O
ATOM    985  CB  PHE A 191     -25.164  -4.397  -9.253  0.00  0.00      C2   C
ATOM    986  CG  PHE A 191     -25.766  -5.779  -9.111  0.00  0.00      C2   C
ATOM    987  CD1 PHE A 191     -25.120  -6.781  -8.377  0.00  0.00      C2   C
ATOM    988  CD2 PHE A 191     -26.985  -6.038  -9.677  0.00  0.00      C2   C
ATOM    989  CE1 PHE A 191     -25.740  -8.032  -8.193  0.00  0.00      C2   C
ATOM    990  CE2 PHE A 191     -27.580  -7.236  -9.566  0.00  0.00      C2   C
ATOM    991  CZ  PHE A 191     -27.000  -8.245  -8.776  0.00  0.00      C2   C
ATOM    992  H   PHE A 191     -24.515  -1.815  -7.821  0.00  0.00      C2   H
ATOM    993  HA  PHE A 191     -26.877  -3.209  -8.721  0.00  0.00      C2   H
ATOM    994  HB3 PHE A 191     -24.104  -4.381  -8.997  0.00  0.00      C2   H
ATOM    995  HB2 PHE A 191     -25.191  -4.102 -10.302  0.00  0.00      C2   H
ATOM    996  HD1 PHE A 191     -24.210  -6.712  -7.799  0.00  0.00      C2   H
ATOM    997  HD2 PHE A 191     -27.381  -5.151 -10.149  0.00  0.00      C2   H
ATOM    998  HE1 PHE A 191     -25.272  -8.798  -7.593  0.00  0.00      C2   H
ATOM    999  HE2 PHE A 191     -28.491  -7.405 -10.121  0.00  0.00      C2   H
ATOM   1000  HZ  PHE A 191     -27.580  -9.151  -8.679  0.00  0.00      C2   H
ATOM   1001  N   LYS A 192     -26.981  -3.898  -6.281  0.00  0.00      C2   N
ATOM   1002  CA  LYS A 192     -27.128  -4.141  -4.877  0.00  0.00      C2   C
ATOM   1003  C   LYS A 192     -26.590  -3.039  -3.970  0.00  0.00      C2   C
ATOM   1004  O   LYS A 192     -26.198  -3.379  -2.794  0.00  0.00      C2   O
ATOM   1005  CB  LYS A 192     -26.622  -5.563  -4.512  0.00  0.00      C2   C
ATOM   1006  CG  LYS A 192     -27.358  -6.761  -5.209  0.00  0.00      C2   C
ATOM   1007  CD  LYS A 192     -28.823  -6.901  -4.848  0.00  0.00      C2   C
ATOM   1008  CE  LYS A 192     -29.339  -8.277  -5.269  0.00  0.00      C2   C
ATOM   1009  NZ  LYS A 192     -30.681  -8.602  -4.674  0.00  0.00      C2   N
ATOM   1010  H   LYS A 192     -27.842  -3.817  -6.803  0.00  0.00      C2   H
ATOM   1011  HA  LYS A 192     -28.202  -4.164  -4.689  0.00  0.00      C2   H
ATOM   1012  HB3 LYS A 192     -26.797  -5.730  -3.450  0.00  0.00      C2   H
ATOM   1013  HB2 LYS A 192     -25.569  -5.482  -4.785  0.00  0.00      C2   H
ATOM   1014  HG3 LYS A 192     -26.967  -7.734  -4.914  0.00  0.00      C2   H
ATOM   1015  HG2 LYS A 192     -27.252  -6.732  -6.293  0.00  0.00      C2   H
ATOM   1016  HD3 LYS A 192     -29.389  -6.069  -5.266  0.00  0.00      C2   H
ATOM   1017  HD2 LYS A 192     -28.973  -6.622  -3.805  0.00  0.00      C2   H
ATOM   1018  HE3 LYS A 192     -28.617  -9.025  -4.940  0.00  0.00      C2   H
ATOM   1019  HE2 LYS A 192     -29.421  -8.361  -6.352  0.00  0.00      C2   H
ATOM   1020  HZ1 LYS A 192     -30.730  -8.449  -3.677  0.00  0.00      C2   H
ATOM   1021  HZ2 LYS A 192     -31.491  -8.164  -5.088  0.00  0.00      C2   H
ATOM   1022  HZ3 LYS A 192     -30.839  -9.578  -4.879  0.00  0.00      C2   H
ATOM   1023  N   ASP A 193     -26.472  -1.777  -4.439  0.00  0.00      C2   N
ATOM   1024  CA  ASP A 193     -25.887  -0.686  -3.623  0.00  0.00      C2   C
ATOM   1025  C   ASP A 193     -24.367  -0.546  -3.651  0.00  0.00      C2   C
ATOM   1026  O   ASP A 193     -23.856   0.472  -3.185  0.00  0.00      C2   O
ATOM   1027  CB  ASP A 193     -26.438  -0.468  -2.205  0.00  0.00      C2   C
ATOM   1028  CG  ASP A 193     -27.870  -0.746  -1.989  0.00  0.00      C2   C
ATOM   1029  OD1 ASP A 193     -28.231  -1.563  -1.115  0.00  0.00      C2   O
ATOM   1030  OD2 ASP A 193     -28.671  -0.021  -2.627  0.00  0.00      C2   O
ATOM   1031  H   ASP A 193     -26.894  -1.484  -5.309  0.00  0.00      C2   H
ATOM   1032  HA  ASP A 193     -26.064   0.243  -4.166  0.00  0.00      C2   H
ATOM   1033  HB3 ASP A 193     -26.148   0.542  -1.915  0.00  0.00      C2   H
ATOM   1034  HB2 ASP A 193     -25.847  -1.061  -1.507  0.00  0.00      C2   H
ATOM   1035  N   LEU A 194     -23.708  -1.620  -4.161  0.00  0.00      C2   N
ATOM   1036  CA  LEU A 194     -22.249  -1.578  -4.495  0.00  0.00      C2   C
ATOM   1037  C   LEU A 194     -22.170  -0.902  -5.890  0.00  0.00      C2   C
ATOM   1038  O   LEU A 194     -23.025  -1.126  -6.759  0.00  0.00      C2   O
ATOM   1039  CB  LEU A 194     -21.572  -2.897  -4.518  0.00  0.00      C2   C
ATOM   1040  CG  LEU A 194     -21.638  -3.719  -3.169  0.00  0.00      C2   C
ATOM   1041  CD1 LEU A 194     -20.989  -5.121  -3.291  0.00  0.00      C2   C
ATOM   1042  CD2 LEU A 194     -20.915  -2.925  -2.014  0.00  0.00      C2   C
ATOM   1043  H   LEU A 194     -24.287  -2.306  -4.624  0.00  0.00      C2   H
ATOM   1044  HA  LEU A 194     -21.758  -0.882  -3.815  0.00  0.00      C2   H
ATOM   1045  HB3 LEU A 194     -20.505  -2.787  -4.712  0.00  0.00      C2   H
ATOM   1046  HB2 LEU A 194     -22.136  -3.502  -5.228  0.00  0.00      C2   H
ATOM   1047  HG  LEU A 194     -22.630  -3.802  -2.726  0.00  0.00      C2   H
ATOM   1048 HD11 LEU A 194     -21.830  -5.800  -3.432  0.00  0.00      C2   H
ATOM   1049 HD12 LEU A 194     -20.358  -5.316  -4.157  0.00  0.00      C2   H
ATOM   1050 HD13 LEU A 194     -20.499  -5.464  -2.380  0.00  0.00      C2   H
ATOM   1051 HD21 LEU A 194     -20.415  -1.997  -2.293  0.00  0.00      C2   H
ATOM   1052 HD22 LEU A 194     -21.605  -2.840  -1.174  0.00  0.00      C2   H
ATOM   1053 HD23 LEU A 194     -20.040  -3.437  -1.615  0.00  0.00      C2   H
ATOM   1054  N   HIS A 195     -21.082  -0.167  -6.038  0.00  0.00      C2   N
ATOM   1055  CA  HIS A 195     -20.508   0.243  -7.282  0.00  0.00      C2   C
ATOM   1056  C   HIS A 195     -19.303  -0.605  -7.641  0.00  0.00      C2   C
ATOM   1057  O   HIS A 195     -18.534  -1.061  -6.789  0.00  0.00      C2   O
ATOM   1058  CB  HIS A 195     -20.093   1.651  -7.237  0.00  0.00      C2   C
ATOM   1059  CG  HIS A 195     -21.049   2.656  -6.787  0.00  0.00      C2   C
ATOM   1060  ND1 HIS A 195     -20.687   4.049  -6.783  0.00  0.00      C2   N
ATOM   1061  CD2 HIS A 195     -22.302   2.639  -6.284  0.00  0.00      C2   C
ATOM   1062  CE1 HIS A 195     -21.769   4.715  -6.323  0.00  0.00      C2   C
ATOM   1063  NE2 HIS A 195     -22.779   3.922  -6.080  0.00  0.00      C2   N
ATOM   1064  H   HIS A 195     -20.392  -0.141  -5.301  0.00  0.00      C2   H
ATOM   1065  HA  HIS A 195     -21.176   0.137  -8.137  0.00  0.00      C2   H
ATOM   1066  HB3 HIS A 195     -19.629   1.936  -8.181  0.00  0.00      C2   H
ATOM   1067  HB2 HIS A 195     -19.322   1.752  -6.473  0.00  0.00      C2   H
ATOM   1068  HD2 HIS A 195     -22.970   1.812  -6.093  0.00  0.00      C2   H
ATOM   1069  HE1 HIS A 195     -21.874   5.787  -6.240  0.00  0.00      C2   H
ATOM   1070  HD1 HIS A 195     -19.821   4.494  -7.050  0.00  0.00      C2   H
ATOM   1071  N   PHE A 196     -19.130  -0.840  -8.920  0.00  0.00      C2   N
ATOM   1072  CA  PHE A 196     -18.102  -1.727  -9.430  0.00  0.00      C2   C
ATOM   1073  C   PHE A 196     -17.417  -0.952 -10.554  0.00  0.00      C2   C
ATOM   1074  O   PHE A 196     -18.100  -0.302 -11.327  0.00  0.00      C2   O
ATOM   1075  CB  PHE A 196     -18.648  -3.066 -10.010  0.00  0.00      C2   C
ATOM   1076  CG  PHE A 196     -19.506  -3.955  -9.077  0.00  0.00      C2   C
ATOM   1077  CD1 PHE A 196     -20.854  -3.625  -8.816  0.00  0.00      C2   C
ATOM   1078  CD2 PHE A 196     -18.912  -4.970  -8.309  0.00  0.00      C2   C
ATOM   1079  CE1 PHE A 196     -21.550  -4.409  -7.884  0.00  0.00      C2   C
ATOM   1080  CE2 PHE A 196     -19.630  -5.795  -7.495  0.00  0.00      C2   C
ATOM   1081  CZ  PHE A 196     -20.950  -5.462  -7.254  0.00  0.00      C2   C
ATOM   1082  H   PHE A 196     -19.662  -0.405  -9.661  0.00  0.00      C2   H
ATOM   1083  HA  PHE A 196     -17.253  -1.874  -8.763  0.00  0.00      C2   H
ATOM   1084  HB3 PHE A 196     -17.759  -3.676 -10.165  0.00  0.00      C2   H
ATOM   1085  HB2 PHE A 196     -19.118  -2.954 -10.988  0.00  0.00      C2   H
ATOM   1086  HD1 PHE A 196     -21.242  -2.814  -9.415  0.00  0.00      C2   H
ATOM   1087  HD2 PHE A 196     -17.846  -5.136  -8.356  0.00  0.00      C2   H
ATOM   1088  HE1 PHE A 196     -22.578  -4.155  -7.672  0.00  0.00      C2   H
ATOM   1089  HE2 PHE A 196     -19.160  -6.642  -7.017  0.00  0.00      C2   H
ATOM   1090  HZ  PHE A 196     -21.574  -6.126  -6.675  0.00  0.00      C2   H
ATOM   1091  N   LYS A 197     -16.078  -1.009 -10.525  0.00  0.00      C2   N
ATOM   1092  CA  LYS A 197     -15.218  -0.187 -11.368  0.00  0.00      C2   C
ATOM   1093  C   LYS A 197     -14.290  -1.236 -12.021  0.00  0.00      C2   C
ATOM   1094  O   LYS A 197     -13.238  -1.568 -11.494  0.00  0.00      C2   O
ATOM   1095  CB  LYS A 197     -14.408   0.845 -10.434  0.00  0.00      C2   C
ATOM   1096  CG  LYS A 197     -15.279   1.955  -9.784  0.00  0.00      C2   C
ATOM   1097  CD  LYS A 197     -16.334   2.697 -10.603  0.00  0.00      C2   C
ATOM   1098  CE  LYS A 197     -16.916   3.970 -10.013  0.00  0.00      C2   C
ATOM   1099  NZ  LYS A 197     -16.008   5.135  -9.844  0.00  0.00      C2   N
ATOM   1100  H   LYS A 197     -15.600  -1.527  -9.801  0.00  0.00      C2   H
ATOM   1101  HA  LYS A 197     -15.823   0.278 -12.146  0.00  0.00      C2   H
ATOM   1102  HB3 LYS A 197     -13.829   1.428 -11.149  0.00  0.00      C2   H
ATOM   1103  HB2 LYS A 197     -13.728   0.451  -9.679  0.00  0.00      C2   H
ATOM   1104  HG3 LYS A 197     -14.676   2.755  -9.355  0.00  0.00      C2   H
ATOM   1105  HG2 LYS A 197     -15.780   1.462  -8.951  0.00  0.00      C2   H
ATOM   1106  HD3 LYS A 197     -17.135   1.994 -10.834  0.00  0.00      C2   H
ATOM   1107  HD2 LYS A 197     -15.845   2.980 -11.535  0.00  0.00      C2   H
ATOM   1108  HE3 LYS A 197     -17.337   3.771  -9.027  0.00  0.00      C2   H
ATOM   1109  HE2 LYS A 197     -17.698   4.236 -10.724  0.00  0.00      C2   H
ATOM   1110  HZ1 LYS A 197     -16.553   5.985  -9.870  0.00  0.00      C2   H
ATOM   1111  HZ2 LYS A 197     -15.535   5.027  -8.959  0.00  0.00      C2   H
ATOM   1112  HZ3 LYS A 197     -15.303   5.174 -10.566  0.00  0.00      C2   H
ATOM   1113  N   MET A 198     -14.805  -1.699 -13.181  0.00  0.00      C2   N
ATOM   1114  CA  MET A 198     -14.140  -2.591 -14.091  0.00  0.00      C2   C
ATOM   1115  C   MET A 198     -13.224  -1.726 -14.892  0.00  0.00      C2   C
ATOM   1116  O   MET A 198     -13.660  -1.268 -15.926  0.00  0.00      C2   O
ATOM   1117  CB  MET A 198     -15.138  -3.447 -14.968  0.00  0.00      C2   C
ATOM   1118  CG  MET A 198     -16.448  -3.998 -14.322  0.00  0.00      C2   C
ATOM   1119  SD  MET A 198     -17.107  -5.316 -15.271  0.00  0.00      C2   S
ATOM   1120  CE  MET A 198     -18.037  -4.379 -16.458  0.00  0.00      C2   C
ATOM   1121  H   MET A 198     -15.713  -1.363 -13.471  0.00  0.00      C2   H
ATOM   1122  HA  MET A 198     -13.520  -3.313 -13.559  0.00  0.00      C2   H
ATOM   1123  HB3 MET A 198     -14.554  -4.238 -15.440  0.00  0.00      C2   H
ATOM   1124  HB2 MET A 198     -15.500  -2.831 -15.792  0.00  0.00      C2   H
ATOM   1125  HG3 MET A 198     -17.076  -3.112 -14.229  0.00  0.00      C2   H
ATOM   1126  HG2 MET A 198     -16.307  -4.353 -13.301  0.00  0.00      C2   H
ATOM   1127  HE1 MET A 198     -17.455  -4.060 -17.323  0.00  0.00      C2   H
ATOM   1128  HE2 MET A 198     -18.586  -5.148 -17.002  0.00  0.00      C2   H
ATOM   1129  HE3 MET A 198     -18.673  -3.604 -16.031  0.00  0.00      C2   H
ATOM   1130  N   PHE A 199     -11.996  -1.603 -14.495  0.00  0.00      C2   N
ATOM   1131  CA  PHE A 199     -10.936  -0.934 -15.318  0.00  0.00      C2   C
ATOM   1132  C   PHE A 199     -10.485  -1.892 -16.475  0.00  0.00      C2   C
ATOM   1133  O   PHE A 199      -9.874  -2.918 -16.206  0.00  0.00      C2   O
ATOM   1134  CB  PHE A 199      -9.653  -0.648 -14.395  0.00  0.00      C2   C
ATOM   1135  CG  PHE A 199      -9.965   0.436 -13.378  0.00  0.00      C2   C
ATOM   1136  CD1 PHE A 199      -9.945   1.748 -13.788  0.00  0.00      C2   C
ATOM   1137  CD2 PHE A 199     -10.449   0.136 -12.140  0.00  0.00      C2   C
ATOM   1138  CE1 PHE A 199     -10.367   2.761 -12.949  0.00  0.00      C2   C
ATOM   1139  CE2 PHE A 199     -11.046   1.140 -11.289  0.00  0.00      C2   C
ATOM   1140  CZ  PHE A 199     -10.964   2.456 -11.722  0.00  0.00      C2   C
ATOM   1141  H   PHE A 199     -11.633  -2.184 -13.753  0.00  0.00      C2   H
ATOM   1142  HA  PHE A 199     -11.367  -0.008 -15.701  0.00  0.00      C2   H
ATOM   1143  HB3 PHE A 199      -8.810  -0.327 -15.008  0.00  0.00      C2   H
ATOM   1144  HB2 PHE A 199      -9.440  -1.563 -13.843  0.00  0.00      C2   H
ATOM   1145  HD1 PHE A 199      -9.616   2.049 -14.771  0.00  0.00      C2   H
ATOM   1146  HD2 PHE A 199     -10.312  -0.885 -11.815  0.00  0.00      C2   H
ATOM   1147  HE1 PHE A 199     -10.324   3.770 -13.330  0.00  0.00      C2   H
ATOM   1148  HE2 PHE A 199     -11.505   0.750 -10.392  0.00  0.00      C2   H
ATOM   1149  HZ  PHE A 199     -11.269   3.205 -11.005  0.00  0.00      C2   H
ATOM   1150  N   ASP A 200     -10.930  -1.538 -17.710  0.00  0.00      C2   N
ATOM   1151  CA  ASP A 200     -10.601  -2.259 -18.939  0.00  0.00      C2   C
ATOM   1152  C   ASP A 200      -9.281  -1.650 -19.479  0.00  0.00      C2   C
ATOM   1153  O   ASP A 200      -9.331  -0.458 -19.882  0.00  0.00      C2   O
ATOM   1154  CB  ASP A 200     -11.791  -2.089 -19.982  0.00  0.00      C2   C
ATOM   1155  CG  ASP A 200     -11.563  -2.921 -21.239  0.00  0.00      C2   C
ATOM   1156  OD1 ASP A 200     -10.451  -3.470 -21.498  0.00  0.00      C2   O
ATOM   1157  OD2 ASP A 200     -12.461  -2.978 -22.116  0.00  0.00      C2   O
ATOM   1158  H   ASP A 200     -11.453  -0.674 -17.739  0.00  0.00      C2   H
ATOM   1159  HA  ASP A 200     -10.339  -3.310 -18.816  0.00  0.00      C2   H
ATOM   1160  HB3 ASP A 200     -11.873  -1.007 -20.085  0.00  0.00      C2   H
ATOM   1161  HB2 ASP A 200     -12.743  -2.412 -19.560  0.00  0.00      C2   H
ATOM   1162  N   VAL A 201      -8.165  -2.373 -19.354  0.00  0.00      C2   N
ATOM   1163  CA  VAL A 201      -6.823  -1.821 -19.690  0.00  0.00      C2   C
ATOM   1164  C   VAL A 201      -6.421  -1.919 -21.227  0.00  0.00      C2   C
ATOM   1165  O   VAL A 201      -5.458  -1.293 -21.585  0.00  0.00      C2   O
ATOM   1166  CB  VAL A 201      -5.691  -2.332 -18.781  0.00  0.00      C2   C
ATOM   1167  CG1 VAL A 201      -6.012  -2.092 -17.375  0.00  0.00      C2   C
ATOM   1168  CG2 VAL A 201      -5.513  -3.825 -19.013  0.00  0.00      C2   C
ATOM   1169  H   VAL A 201      -8.210  -3.322 -19.011  0.00  0.00      C2   H
ATOM   1170  HA  VAL A 201      -6.898  -0.760 -19.454  0.00  0.00      C2   H
ATOM   1171  HB  VAL A 201      -4.791  -1.753 -18.992  0.00  0.00      C2   H
ATOM   1172 HG11 VAL A 201      -6.909  -2.633 -17.076  0.00  0.00      C2   H
ATOM   1173 HG12 VAL A 201      -5.208  -2.411 -16.711  0.00  0.00      C2   H
ATOM   1174 HG13 VAL A 201      -6.096  -1.019 -17.200  0.00  0.00      C2   H
ATOM   1175 HG21 VAL A 201      -6.380  -4.410 -18.707  0.00  0.00      C2   H
ATOM   1176 HG22 VAL A 201      -5.450  -4.052 -20.077  0.00  0.00      C2   H
ATOM   1177 HG23 VAL A 201      -4.649  -4.242 -18.495  0.00  0.00      C2   H
ATOM   1178  N   GLY A 202      -7.100  -2.702 -22.078  0.00  0.00      C2   N
ATOM   1179  CA  GLY A 202      -6.564  -3.244 -23.352  0.00  0.00      C2   C
ATOM   1180  C   GLY A 202      -6.165  -2.183 -24.392  0.00  0.00      C2   C
ATOM   1181  O   GLY A 202      -5.112  -2.257 -25.048  0.00  0.00      C2   O
ATOM   1182  H   GLY A 202      -7.956  -3.082 -21.701  0.00  0.00      C2   H
ATOM   1183  HA3 GLY A 202      -7.298  -3.942 -23.753  0.00  0.00      C2   H
ATOM   1184  HA2 GLY A 202      -5.750  -3.907 -23.059  0.00  0.00      C2   H
ATOM   1185  N   GLY A 203      -6.952  -1.079 -24.430  0.00  0.00      C2   N
ATOM   1186  CA  GLY A 203      -6.842   0.118 -25.267  0.00  0.00      C2   C
ATOM   1187  C   GLY A 203      -5.462   0.782 -25.215  0.00  0.00      C2   C
ATOM   1188  O   GLY A 203      -4.991   1.248 -26.222  0.00  0.00      C2   O
ATOM   1189  H   GLY A 203      -7.735  -1.011 -23.796  0.00  0.00      C2   H
ATOM   1190  HA  GLY A 203      -7.135  -0.147 -26.283  0.00  0.00      C2   H
ATOM   1191  HA3 GLY A 203      -7.632   0.753 -24.866  0.00  0.00      C2   H
ATOM   1192  N   GLN A 204      -4.809   0.738 -24.010  0.00  0.00      C2   N
ATOM   1193  CA  GLN A 204      -3.558   1.499 -23.610  0.00  0.00      C2   C
ATOM   1194  C   GLN A 204      -2.320   0.769 -24.211  0.00  0.00      C2   C
ATOM   1195  O   GLN A 204      -1.892  -0.297 -23.789  0.00  0.00      C2   O
ATOM   1196  CB  GLN A 204      -3.457   1.527 -22.054  0.00  0.00      C2   C
ATOM   1197  CG  GLN A 204      -2.227   2.260 -21.469  0.00  0.00      C2   C
ATOM   1198  CD  GLN A 204      -2.414   3.769 -21.903  0.00  0.00      C2   C
ATOM   1199  OE1 GLN A 204      -1.978   4.290 -22.959  0.00  0.00      C2   O
ATOM   1200  NE2 GLN A 204      -3.122   4.562 -21.113  0.00  0.00      C2   N
ATOM   1201  H   GLN A 204      -5.275   0.307 -23.225  0.00  0.00      C2   H
ATOM   1202  HA  GLN A 204      -3.692   2.477 -24.071  0.00  0.00      C2   H
ATOM   1203  HB3 GLN A 204      -3.450   0.491 -21.716  0.00  0.00      C2   H
ATOM   1204  HB2 GLN A 204      -4.369   1.989 -21.678  0.00  0.00      C2   H
ATOM   1205  HG3 GLN A 204      -1.269   2.004 -21.920  0.00  0.00      C2   H
ATOM   1206  HG2 GLN A 204      -2.076   2.251 -20.390  0.00  0.00      C2   H
ATOM   1207 HE22 GLN A 204      -3.304   5.526 -21.352  0.00  0.00      C2   H
ATOM   1208 HE21 GLN A 204      -3.446   4.169 -20.240  0.00  0.00      C2   H
ATOM   1209  N   ARG A 205      -1.878   1.301 -25.364  0.00  0.00      C2   N
ATOM   1210  CA  ARG A 205      -0.852   0.818 -26.174  0.00  0.00      C2   C
ATOM   1211  C   ARG A 205       0.530   1.038 -25.666  0.00  0.00      C2   C
ATOM   1212  O   ARG A 205       1.406   0.220 -25.996  0.00  0.00      C2   O
ATOM   1213  CB  ARG A 205      -0.896   1.289 -27.681  0.00  0.00      C2   C
ATOM   1214  CG  ARG A 205      -2.120   0.880 -28.420  0.00  0.00      C2   C
ATOM   1215  CD  ARG A 205      -2.169   1.438 -29.844  0.00  0.00      C2   C
ATOM   1216  NE  ARG A 205      -3.327   0.920 -30.634  0.00  0.00      C2   N
ATOM   1217  CZ  ARG A 205      -3.712   1.261 -31.841  0.00  0.00      C2   C
ATOM   1218  NH1 ARG A 205      -3.014   2.141 -32.574  0.00  0.00      C2   N
ATOM   1219  NH2 ARG A 205      -4.815   0.859 -32.398  0.00  0.00      C2   N
ATOM   1220  H   ARG A 205      -2.325   2.142 -25.698  0.00  0.00      C2   H
ATOM   1221  HA  ARG A 205      -0.897  -0.271 -26.207  0.00  0.00      C2   H
ATOM   1222  HB3 ARG A 205      -0.026   0.876 -28.193  0.00  0.00      C2   H
ATOM   1223  HB2 ARG A 205      -0.716   2.364 -27.697  0.00  0.00      C2   H
ATOM   1224  HG3 ARG A 205      -2.982   1.330 -27.928  0.00  0.00      C2   H
ATOM   1225  HG2 ARG A 205      -2.224  -0.203 -28.349  0.00  0.00      C2   H
ATOM   1226  HD3 ARG A 205      -1.148   1.468 -30.226  0.00  0.00      C2   H
ATOM   1227  HD2 ARG A 205      -2.475   2.484 -29.825  0.00  0.00      C2   H
ATOM   1228  HE  ARG A 205      -3.835   0.260 -30.062  0.00  0.00      C2   H
ATOM   1229 HH12 ARG A 205      -3.161   2.286 -33.563  0.00  0.00      C2   H
ATOM   1230 HH11 ARG A 205      -2.225   2.608 -32.151  0.00  0.00      C2   H
ATOM   1231 HH22 ARG A 205      -5.215  -0.041 -32.175  0.00  0.00      C2   H
ATOM   1232 HH21 ARG A 205      -5.172   1.309 -33.228  0.00  0.00      C2   H
ATOM   1233  N   SER A 206       0.664   2.029 -24.759  0.00  0.00      C2   N
ATOM   1234  CA  SER A 206       1.859   2.338 -23.952  0.00  0.00      C2   C
ATOM   1235  C   SER A 206       2.273   1.074 -23.117  0.00  0.00      C2   C
ATOM   1236  O   SER A 206       1.430   0.348 -22.622  0.00  0.00      C2   O
ATOM   1237  CB  SER A 206       1.659   3.578 -23.086  0.00  0.00      C2   C
ATOM   1238  OG  SER A 206       1.318   4.696 -23.835  0.00  0.00      C2   O
ATOM   1239  H   SER A 206      -0.051   2.711 -24.552  0.00  0.00      C2   H
ATOM   1240  HA  SER A 206       2.674   2.563 -24.640  0.00  0.00      C2   H
ATOM   1241  HB3 SER A 206       2.516   3.804 -22.452  0.00  0.00      C2   H
ATOM   1242  HB2 SER A 206       0.865   3.348 -22.375  0.00  0.00      C2   H
ATOM   1243  HG  SER A 206       0.405   4.590 -24.112  0.00  0.00      C2   H
ATOM   1244  N   GLU A 207       3.599   0.860 -22.887  0.00  0.00      C2   N
ATOM   1245  CA  GLU A 207       4.312  -0.359 -22.468  0.00  0.00      C2   C
ATOM   1246  C   GLU A 207       3.782  -0.817 -21.097  0.00  0.00      C2   C
ATOM   1247  O   GLU A 207       3.881  -0.099 -20.146  0.00  0.00      C2   O
ATOM   1248  CB  GLU A 207       5.868  -0.124 -22.363  0.00  0.00      C2   C
ATOM   1249  CG  GLU A 207       6.589   0.172 -23.642  0.00  0.00      C2   C
ATOM   1250  CD  GLU A 207       8.111  -0.004 -23.499  0.00  0.00      C2   C
ATOM   1251  OE1 GLU A 207       8.660  -0.838 -24.180  0.00  0.00      C2   O
ATOM   1252  OE2 GLU A 207       8.768   0.762 -22.799  0.00  0.00      C2   O
ATOM   1253  H   GLU A 207       4.226   1.533 -23.304  0.00  0.00      C2   H
ATOM   1254  HA  GLU A 207       4.088  -1.178 -23.153  0.00  0.00      C2   H
ATOM   1255  HB3 GLU A 207       6.369  -1.010 -21.973  0.00  0.00      C2   H
ATOM   1256  HB2 GLU A 207       6.104   0.602 -21.584  0.00  0.00      C2   H
ATOM   1257  HG3 GLU A 207       6.328   1.216 -23.813  0.00  0.00      C2   H
ATOM   1258  HG2 GLU A 207       6.212  -0.292 -24.553  0.00  0.00      C2   H
ATOM   1259  N   ARG A 208       3.226  -2.027 -21.163  0.00  0.00      C2   N
ATOM   1260  CA  ARG A 208       2.523  -2.726 -20.060  0.00  0.00      C2   C
ATOM   1261  C   ARG A 208       3.201  -2.758 -18.726  0.00  0.00      C2   C
ATOM   1262  O   ARG A 208       2.562  -2.626 -17.713  0.00  0.00      C2   O
ATOM   1263  CB  ARG A 208       1.966  -4.100 -20.583  0.00  0.00      C2   C
ATOM   1264  CG  ARG A 208       0.780  -4.628 -19.923  0.00  0.00      C2   C
ATOM   1265  CD  ARG A 208       0.472  -6.069 -20.315  0.00  0.00      C2   C
ATOM   1266  NE  ARG A 208       1.389  -7.132 -19.795  0.00  0.00      C2   N
ATOM   1267  CZ  ARG A 208       1.397  -8.395 -20.254  0.00  0.00      C2   C
ATOM   1268  NH1 ARG A 208       0.661  -8.748 -21.261  0.00  0.00      C2   N
ATOM   1269  NH2 ARG A 208       2.344  -9.190 -19.684  0.00  0.00      C2   N
ATOM   1270  H   ARG A 208       3.363  -2.583 -21.995  0.00  0.00      C2   H
ATOM   1271  HA  ARG A 208       1.658  -2.114 -19.803  0.00  0.00      C2   H
ATOM   1272  HB3 ARG A 208       2.773  -4.831 -20.625  0.00  0.00      C2   H
ATOM   1273  HB2 ARG A 208       1.829  -3.991 -21.659  0.00  0.00      C2   H
ATOM   1274  HG3 ARG A 208      -0.136  -4.038 -19.941  0.00  0.00      C2   H
ATOM   1275  HG2 ARG A 208       0.950  -4.782 -18.857  0.00  0.00      C2   H
ATOM   1276  HD3 ARG A 208       0.680  -6.041 -21.384  0.00  0.00      C2   H
ATOM   1277  HD2 ARG A 208      -0.608  -6.206 -20.275  0.00  0.00      C2   H
ATOM   1278  HE  ARG A 208       2.079  -6.907 -19.092  0.00  0.00      C2   H
ATOM   1279 HH12 ARG A 208       0.761  -9.652 -21.702  0.00  0.00      C2   H
ATOM   1280 HH11 ARG A 208       0.111  -8.066 -21.763  0.00  0.00      C2   H
ATOM   1281 HH22 ARG A 208       2.377 -10.138 -20.032  0.00  0.00      C2   H
ATOM   1282 HH21 ARG A 208       3.039  -8.881 -19.020  0.00  0.00      C2   H
ATOM   1283  N   LYS A 209       4.517  -2.886 -18.781  0.00  0.00      C2   N
ATOM   1284  CA  LYS A 209       5.506  -2.709 -17.688  0.00  0.00      C2   C
ATOM   1285  C   LYS A 209       5.390  -1.374 -16.903  0.00  0.00      C2   C
ATOM   1286  O   LYS A 209       5.716  -1.265 -15.682  0.00  0.00      C2   O
ATOM   1287  CB  LYS A 209       6.977  -2.947 -18.213  0.00  0.00      C2   C
ATOM   1288  CG  LYS A 209       7.595  -2.026 -19.288  0.00  0.00      C2   C
ATOM   1289  CD  LYS A 209       9.126  -2.163 -19.498  0.00  0.00      C2   C
ATOM   1290  CE  LYS A 209       9.705  -1.347 -20.691  0.00  0.00      C2   C
ATOM   1291  NZ  LYS A 209      11.143  -1.441 -20.701  0.00  0.00      C2   N
ATOM   1292  H   LYS A 209       4.870  -3.142 -19.691  0.00  0.00      C2   H
ATOM   1293  HA  LYS A 209       5.250  -3.468 -16.949  0.00  0.00      C2   H
ATOM   1294  HB3 LYS A 209       6.925  -3.996 -18.504  0.00  0.00      C2   H
ATOM   1295  HB2 LYS A 209       7.653  -2.879 -17.361  0.00  0.00      C2   H
ATOM   1296  HG3 LYS A 209       7.389  -0.995 -19.002  0.00  0.00      C2   H
ATOM   1297  HG2 LYS A 209       7.050  -2.235 -20.209  0.00  0.00      C2   H
ATOM   1298  HD3 LYS A 209       9.490  -3.188 -19.569  0.00  0.00      C2   H
ATOM   1299  HD2 LYS A 209       9.577  -1.881 -18.546  0.00  0.00      C2   H
ATOM   1300  HE3 LYS A 209       9.373  -0.328 -20.494  0.00  0.00      C2   H
ATOM   1301  HE2 LYS A 209       9.340  -1.803 -21.611  0.00  0.00      C2   H
ATOM   1302  HZ1 LYS A 209      11.535  -0.984 -19.890  0.00  0.00      C2   H
ATOM   1303  HZ2 LYS A 209      11.564  -2.360 -20.709  0.00  0.00      C2   H
ATOM   1304  HZ3 LYS A 209      11.413  -1.027 -21.582  0.00  0.00      C2   H
ATOM   1305  N   LYS A 210       5.009  -0.311 -17.629  0.00  0.00      C2   N
ATOM   1306  CA  LYS A 210       4.916   1.103 -17.165  0.00  0.00      C2   C
ATOM   1307  C   LYS A 210       3.648   1.400 -16.416  0.00  0.00      C2   C
ATOM   1308  O   LYS A 210       3.414   2.545 -16.089  0.00  0.00      C2   O
ATOM   1309  CB  LYS A 210       5.279   2.069 -18.251  0.00  0.00      C2   C
ATOM   1310  CG  LYS A 210       6.776   2.108 -18.438  0.00  0.00      C2   C
ATOM   1311  CD  LYS A 210       7.136   2.824 -19.689  0.00  0.00      C2   C
ATOM   1312  CE  LYS A 210       8.674   2.838 -19.910  0.00  0.00      C2   C
ATOM   1313  NZ  LYS A 210       8.975   2.821 -21.337  0.00  0.00      C2   N
ATOM   1314  H   LYS A 210       4.882  -0.497 -18.613  0.00  0.00      C2   H
ATOM   1315  HA  LYS A 210       5.736   1.186 -16.452  0.00  0.00      C2   H
ATOM   1316  HB3 LYS A 210       4.957   3.051 -17.904  0.00  0.00      C2   H
ATOM   1317  HB2 LYS A 210       4.743   1.825 -19.168  0.00  0.00      C2   H
ATOM   1318  HG3 LYS A 210       7.294   1.162 -18.281  0.00  0.00      C2   H
ATOM   1319  HG2 LYS A 210       7.232   2.719 -17.659  0.00  0.00      C2   H
ATOM   1320  HD3 LYS A 210       6.893   3.870 -19.504  0.00  0.00      C2   H
ATOM   1321  HD2 LYS A 210       6.567   2.591 -20.590  0.00  0.00      C2   H
ATOM   1322  HE3 LYS A 210       9.168   1.987 -19.441  0.00  0.00      C2   H
ATOM   1323  HE2 LYS A 210       9.116   3.690 -19.394  0.00  0.00      C2   H
ATOM   1324  HZ1 LYS A 210       9.939   3.068 -21.508  0.00  0.00      C2   H
ATOM   1325  HZ2 LYS A 210       8.792   1.929 -21.774  0.00  0.00      C2   H
ATOM   1326  HZ3 LYS A 210       8.502   3.573 -21.819  0.00  0.00      C2   H
ATOM   1327  N   TRP A 211       2.831   0.349 -16.172  0.00  0.00      C2   N
ATOM   1328  CA  TRP A 211       1.531   0.517 -15.438  0.00  0.00      C2   C
ATOM   1329  C   TRP A 211       0.896  -0.774 -14.869  0.00  0.00      C2   C
ATOM   1330  O   TRP A 211      -0.030  -0.694 -14.077  0.00  0.00      C2   O
ATOM   1331  CB  TRP A 211       0.513   1.352 -16.340  0.00  0.00      C2   C
ATOM   1332  CG  TRP A 211       0.201   0.804 -17.731  0.00  0.00      C2   C
ATOM   1333  CD1 TRP A 211       0.837   1.216 -18.833  0.00  0.00      C2   C
ATOM   1334  CD2 TRP A 211      -0.690  -0.230 -18.110  0.00  0.00      C2   C
ATOM   1335  NE1 TRP A 211       0.203   0.591 -19.860  0.00  0.00      C2   N
ATOM   1336  CE2 TRP A 211      -0.569  -0.419 -19.483  0.00  0.00      C2   C
ATOM   1337  CE3 TRP A 211      -1.419  -1.226 -17.394  0.00  0.00      C2   C
ATOM   1338  CZ2 TRP A 211      -1.290  -1.383 -20.193  0.00  0.00      C2   C
ATOM   1339  CZ3 TRP A 211      -2.199  -2.128 -18.124  0.00  0.00      C2   C
ATOM   1340  CH2 TRP A 211      -2.111  -2.266 -19.531  0.00  0.00      C2   C
ATOM   1341  H   TRP A 211       2.991  -0.497 -16.700  0.00  0.00      C2   H
ATOM   1342  HA  TRP A 211       1.789   1.096 -14.551  0.00  0.00      C2   H
ATOM   1343  HB3 TRP A 211       0.703   2.424 -16.286  0.00  0.00      C2   H
ATOM   1344  HB2 TRP A 211      -0.413   1.269 -15.773  0.00  0.00      C2   H
ATOM   1345  HD1 TRP A 211       1.618   1.957 -18.923  0.00  0.00      C2   H
ATOM   1346  HE1 TRP A 211       0.509   0.554 -20.822  0.00  0.00      C2   H
ATOM   1347  HE3 TRP A 211      -1.437  -1.213 -16.315  0.00  0.00      C2   H
ATOM   1348  HZ2 TRP A 211      -1.260  -1.399 -21.272  0.00  0.00      C2   H
ATOM   1349  HZ3 TRP A 211      -2.854  -2.840 -17.643  0.00  0.00      C2   H
ATOM   1350  HH2 TRP A 211      -2.742  -2.906 -20.128  0.00  0.00      C2   H
ATOM   1351  N   ILE A 212       1.271  -1.961 -15.225  0.00  0.00      C2   N
ATOM   1352  CA  ILE A 212       0.538  -3.199 -14.799  0.00  0.00      C2   C
ATOM   1353  C   ILE A 212       0.632  -3.326 -13.171  0.00  0.00      C2   C
ATOM   1354  O   ILE A 212      -0.338  -3.848 -12.648  0.00  0.00      C2   O
ATOM   1355  CB  ILE A 212       1.093  -4.557 -15.491  0.00  0.00      C2   C
ATOM   1356  CG1 ILE A 212       0.068  -5.754 -15.346  0.00  0.00      C2   C
ATOM   1357  CG2 ILE A 212       2.418  -5.036 -14.977  0.00  0.00      C2   C
ATOM   1358  CD1 ILE A 212      -1.321  -5.536 -15.964  0.00  0.00      C2   C
ATOM   1359  H   ILE A 212       1.890  -2.015 -16.021  0.00  0.00      C2   H
ATOM   1360  HA  ILE A 212      -0.477  -3.080 -15.176  0.00  0.00      C2   H
ATOM   1361  HB  ILE A 212       1.215  -4.413 -16.565  0.00  0.00      C2   H
ATOM   1362 HG13 ILE A 212       0.007  -6.088 -14.310  0.00  0.00      C2   H
ATOM   1363 HG12 ILE A 212       0.449  -6.585 -15.939  0.00  0.00      C2   H
ATOM   1364 HG21 ILE A 212       2.347  -5.270 -13.915  0.00  0.00      C2   H
ATOM   1365 HG22 ILE A 212       2.801  -5.920 -15.488  0.00  0.00      C2   H
ATOM   1366 HG23 ILE A 212       3.151  -4.233 -15.052  0.00  0.00      C2   H
ATOM   1367 HD11 ILE A 212      -2.074  -5.495 -15.177  0.00  0.00      C2   H
ATOM   1368 HD12 ILE A 212      -1.622  -4.714 -16.612  0.00  0.00      C2   H
ATOM   1369 HD13 ILE A 212      -1.625  -6.458 -16.459  0.00  0.00      C2   H
ATOM   1370  N   HIE A 213       1.676  -2.770 -12.588  0.00  0.00      C2   N
ATOM   1371  CA  HIE A 213       1.898  -2.863 -11.136  0.00  0.00      C2   C
ATOM   1372  C   HIE A 213       1.021  -1.881 -10.319  0.00  0.00      C2   C
ATOM   1373  O   HIE A 213       0.924  -1.976  -9.114  0.00  0.00      C2   O
ATOM   1374  CB  HIE A 213       3.424  -2.593 -10.953  0.00  0.00      C2   C
ATOM   1375  CG  HIE A 213       4.038  -1.200 -11.134  0.00  0.00      C2   C
ATOM   1376  ND1 HIE A 213       4.023  -0.511 -12.353  0.00  0.00      C2   N
ATOM   1377  CD2 HIE A 213       4.786  -0.504 -10.274  0.00  0.00      C2   C
ATOM   1378  CE1 HIE A 213       4.635   0.609 -12.114  0.00  0.00      C2   C
ATOM   1379  NE2 HIE A 213       5.120   0.682 -10.874  0.00  0.00      C2   N
ATOM   1380  H   HIE A 213       2.418  -2.492 -13.216  0.00  0.00      C2   H
ATOM   1381  HA  HIE A 213       1.697  -3.889 -10.826  0.00  0.00      C2   H
ATOM   1382  HB3 HIE A 213       3.995  -3.298 -11.558  0.00  0.00      C2   H
ATOM   1383  HB2 HIE A 213       3.644  -2.977  -9.957  0.00  0.00      C2   H
ATOM   1384  HD2 HIE A 213       5.109  -0.872  -9.312  0.00  0.00      C2   H
ATOM   1385  HE1 HIE A 213       4.755   1.378 -12.863  0.00  0.00      C2   H
ATOM   1386  HE2 HIE A 213       5.785   1.316 -10.456  0.00  0.00      C2   H
ATOM   1387  N   CYS A 214       0.273  -0.964 -10.978  0.00  0.00      C2   N
ATOM   1388  CA  CYS A 214      -0.653  -0.104 -10.398  0.00  0.00      C2   C
ATOM   1389  C   CYS A 214      -1.873  -0.910  -9.899  0.00  0.00      C2   C
ATOM   1390  O   CYS A 214      -2.607  -0.411  -8.995  0.00  0.00      C2   O
ATOM   1391  CB  CYS A 214      -1.303   0.948 -11.323  0.00  0.00      C2   C
ATOM   1392  SG  CYS A 214       0.075   1.739 -12.322  0.00  0.00      C2   S
ATOM   1393  H   CYS A 214       0.429  -0.868 -11.971  0.00  0.00      C2   H
ATOM   1394  HA  CYS A 214      -0.128   0.444  -9.616  0.00  0.00      C2   H
ATOM   1395  HB3 CYS A 214      -1.695   1.788 -10.750  0.00  0.00      C2   H
ATOM   1396  HB2 CYS A 214      -2.048   0.542 -12.007  0.00  0.00      C2   H
ATOM   1397  HG  CYS A 214       0.204   0.682 -13.128  0.00  0.00      C2   H
ATOM   1398  N   PHE A 215      -2.087  -2.083 -10.525  0.00  0.00      C2   N
ATOM   1399  CA  PHE A 215      -3.255  -2.916 -10.242  0.00  0.00      C2   C
ATOM   1400  C   PHE A 215      -2.986  -4.011  -9.244  0.00  0.00      C2   C
ATOM   1401  O   PHE A 215      -3.699  -4.968  -9.148  0.00  0.00      C2   O
ATOM   1402  CB  PHE A 215      -3.778  -3.404 -11.687  0.00  0.00      C2   C
ATOM   1403  CG  PHE A 215      -4.400  -2.266 -12.560  0.00  0.00      C2   C
ATOM   1404  CD1 PHE A 215      -5.447  -1.495 -12.046  0.00  0.00      C2   C
ATOM   1405  CD2 PHE A 215      -3.855  -1.894 -13.791  0.00  0.00      C2   C
ATOM   1406  CE1 PHE A 215      -5.988  -0.432 -12.721  0.00  0.00      C2   C
ATOM   1407  CE2 PHE A 215      -4.301  -0.763 -14.411  0.00  0.00      C2   C
ATOM   1408  CZ  PHE A 215      -5.338   0.002 -13.849  0.00  0.00      C2   C
ATOM   1409  H   PHE A 215      -1.568  -2.371 -11.342  0.00  0.00      C2   H
ATOM   1410  HA  PHE A 215      -4.029  -2.245  -9.870  0.00  0.00      C2   H
ATOM   1411  HB3 PHE A 215      -4.541  -4.174 -11.574  0.00  0.00      C2   H
ATOM   1412  HB2 PHE A 215      -2.953  -3.894 -12.204  0.00  0.00      C2   H
ATOM   1413  HD1 PHE A 215      -6.023  -1.848 -11.203  0.00  0.00      C2   H
ATOM   1414  HD2 PHE A 215      -3.013  -2.418 -14.218  0.00  0.00      C2   H
ATOM   1415  HE1 PHE A 215      -6.894  -0.014 -12.310  0.00  0.00      C2   H
ATOM   1416  HE2 PHE A 215      -3.778  -0.473 -15.310  0.00  0.00      C2   H
ATOM   1417  HZ  PHE A 215      -5.767   0.842 -14.375  0.00  0.00      C2   H
ATOM   1418  N   GLU A 216      -1.913  -3.900  -8.423  0.00  0.00      C2   N
ATOM   1419  CA  GLU A 216      -1.895  -4.561  -7.091  0.00  0.00      C2   C
ATOM   1420  C   GLU A 216      -2.906  -3.693  -6.179  0.00  0.00      C2   C
ATOM   1421  O   GLU A 216      -2.841  -2.506  -6.145  0.00  0.00      C2   O
ATOM   1422  CB  GLU A 216      -0.438  -4.613  -6.548  0.00  0.00      C2   C
ATOM   1423  CG  GLU A 216      -0.295  -5.414  -5.221  0.00  0.00      C2   C
ATOM   1424  CD  GLU A 216       1.180  -5.479  -4.776  0.00  0.00      C2   C
ATOM   1425  OE1 GLU A 216       1.511  -6.465  -4.089  0.00  0.00      C2   O
ATOM   1426  OE2 GLU A 216       1.871  -4.508  -5.047  0.00  0.00      C2   O
ATOM   1427  H   GLU A 216      -1.349  -3.069  -8.525  0.00  0.00      C2   H
ATOM   1428  HA  GLU A 216      -2.256  -5.589  -7.133  0.00  0.00      C2   H
ATOM   1429  HB3 GLU A 216      -0.100  -3.578  -6.492  0.00  0.00      C2   H
ATOM   1430  HB2 GLU A 216       0.156  -5.094  -7.325  0.00  0.00      C2   H
ATOM   1431  HG3 GLU A 216      -0.649  -6.445  -5.227  0.00  0.00      C2   H
ATOM   1432  HG2 GLU A 216      -0.861  -4.968  -4.403  0.00  0.00      C2   H
ATOM   1433  N   GLY A 217      -3.876  -4.361  -5.577  0.00  0.00      C2   N
ATOM   1434  CA  GLY A 217      -4.828  -3.752  -4.686  0.00  0.00      C2   C
ATOM   1435  C   GLY A 217      -6.170  -3.882  -5.414  0.00  0.00      C2   C
ATOM   1436  O   GLY A 217      -7.178  -3.483  -4.848  0.00  0.00      C2   O
ATOM   1437  H   GLY A 217      -3.994  -5.359  -5.671  0.00  0.00      C2   H
ATOM   1438  HA3 GLY A 217      -4.702  -2.713  -4.380  0.00  0.00      C2   H
ATOM   1439  HA2 GLY A 217      -4.869  -4.303  -3.746  0.00  0.00      C2   H
ATOM   1440  N   VAL A 218      -6.277  -4.487  -6.651  0.00  0.00      C2   N
ATOM   1441  CA  VAL A 218      -7.639  -4.703  -7.207  0.00  0.00      C2   C
ATOM   1442  C   VAL A 218      -8.470  -5.754  -6.430  0.00  0.00      C2   C
ATOM   1443  O   VAL A 218      -7.828  -6.786  -6.190  0.00  0.00      C2   O
ATOM   1444  CB  VAL A 218      -7.556  -5.000  -8.679  0.00  0.00      C2   C
ATOM   1445  CG1 VAL A 218      -7.066  -3.804  -9.620  0.00  0.00      C2   C
ATOM   1446  CG2 VAL A 218      -6.898  -6.323  -9.159  0.00  0.00      C2   C
ATOM   1447  H   VAL A 218      -5.486  -5.034  -6.961  0.00  0.00      C2   H
ATOM   1448  HA  VAL A 218      -8.234  -3.811  -7.010  0.00  0.00      C2   H
ATOM   1449  HB  VAL A 218      -8.579  -5.281  -8.929  0.00  0.00      C2   H
ATOM   1450 HG11 VAL A 218      -7.270  -3.953 -10.680  0.00  0.00      C2   H
ATOM   1451 HG12 VAL A 218      -7.613  -2.906  -9.334  0.00  0.00      C2   H
ATOM   1452 HG13 VAL A 218      -6.047  -3.502  -9.377  0.00  0.00      C2   H
ATOM   1453 HG21 VAL A 218      -7.544  -7.200  -9.117  0.00  0.00      C2   H
ATOM   1454 HG22 VAL A 218      -6.676  -6.197 -10.219  0.00  0.00      C2   H
ATOM   1455 HG23 VAL A 218      -5.922  -6.675  -8.824  0.00  0.00      C2   H
ATOM   1456  N   THR A 219      -9.778  -5.623  -6.181  0.00  0.00      C2   N
ATOM   1457  CA  THR A 219     -10.556  -6.521  -5.426  0.00  0.00      C2   C
ATOM   1458  C   THR A 219     -10.690  -7.881  -6.154  0.00  0.00      C2   C
ATOM   1459  O   THR A 219     -10.494  -8.868  -5.433  0.00  0.00      C2   O
ATOM   1460  CB  THR A 219     -12.018  -5.974  -5.276  0.00  0.00      C2   C
ATOM   1461  OG1 THR A 219     -12.016  -4.793  -4.560  0.00  0.00      C2   O
ATOM   1462  CG2 THR A 219     -13.024  -6.947  -4.597  0.00  0.00      C2   C
ATOM   1463  H   THR A 219     -10.292  -4.877  -6.627  0.00  0.00      C2   H
ATOM   1464  HA  THR A 219     -10.111  -6.639  -4.438  0.00  0.00      C2   H
ATOM   1465  HB  THR A 219     -12.390  -5.921  -6.299  0.00  0.00      C2   H
ATOM   1466  HG1 THR A 219     -11.137  -4.417  -4.643  0.00  0.00      C2   H
ATOM   1467 HG21 THR A 219     -12.588  -7.292  -3.660  0.00  0.00      C2   H
ATOM   1468 HG22 THR A 219     -13.989  -6.495  -4.366  0.00  0.00      C2   H
ATOM   1469 HG23 THR A 219     -13.307  -7.759  -5.267  0.00  0.00      C2   H
ATOM   1470  N   ALA A 220     -10.809  -7.931  -7.472  0.00  0.00      C2   N
ATOM   1471  CA  ALA A 220     -10.769  -9.115  -8.277  0.00  0.00      C2   C
ATOM   1472  C   ALA A 220     -10.272  -8.891  -9.720  0.00  0.00      C2   C
ATOM   1473  O   ALA A 220     -10.337  -7.782 -10.215  0.00  0.00      C2   O
ATOM   1474  CB  ALA A 220     -12.008 -10.127  -8.196  0.00  0.00      C2   C
ATOM   1475  H   ALA A 220     -10.795  -6.999  -7.860  0.00  0.00      C2   H
ATOM   1476  HA  ALA A 220      -9.902  -9.636  -7.872  0.00  0.00      C2   H
ATOM   1477  HB1 ALA A 220     -12.246 -10.404  -7.169  0.00  0.00      C2   H
ATOM   1478  HB2 ALA A 220     -12.888  -9.598  -8.563  0.00  0.00      C2   H
ATOM   1479  HB3 ALA A 220     -11.811 -11.017  -8.794  0.00  0.00      C2   H
ATOM   1480  N   ILE A 221      -9.746  -9.969 -10.323  0.00  0.00      C2   N
ATOM   1481  CA  ILE A 221      -9.457  -9.806 -11.828  0.00  0.00      C2   C
ATOM   1482  C   ILE A 221     -10.697 -10.377 -12.524  0.00  0.00      C2   C
ATOM   1483  O   ILE A 221     -11.179 -11.457 -12.141  0.00  0.00      C2   O
ATOM   1484  CB  ILE A 221      -8.165 -10.629 -12.344  0.00  0.00      C2   C
ATOM   1485  CG1 ILE A 221      -6.858 -10.097 -11.805  0.00  0.00      C2   C
ATOM   1486  CG2 ILE A 221      -8.089 -10.627 -13.885  0.00  0.00      C2   C
ATOM   1487  CD1 ILE A 221      -5.690 -11.078 -11.532  0.00  0.00      C2   C
ATOM   1488  H   ILE A 221      -9.808 -10.903  -9.943  0.00  0.00      C2   H
ATOM   1489  HA  ILE A 221      -9.272  -8.794 -12.187  0.00  0.00      C2   H
ATOM   1490  HB  ILE A 221      -8.291 -11.705 -12.223  0.00  0.00      C2   H
ATOM   1491 HG13 ILE A 221      -7.055  -9.655 -10.828  0.00  0.00      C2   H
ATOM   1492 HG12 ILE A 221      -6.484  -9.264 -12.401  0.00  0.00      C2   H
ATOM   1493 HG21 ILE A 221      -7.168 -11.089 -14.239  0.00  0.00      C2   H
ATOM   1494 HG22 ILE A 221      -8.922 -11.199 -14.293  0.00  0.00      C2   H
ATOM   1495 HG23 ILE A 221      -8.129  -9.675 -14.415  0.00  0.00      C2   H
ATOM   1496 HD11 ILE A 221      -5.694 -11.431 -10.501  0.00  0.00      C2   H
ATOM   1497 HD12 ILE A 221      -5.758 -12.001 -12.108  0.00  0.00      C2   H
ATOM   1498 HD13 ILE A 221      -4.674 -10.761 -11.766  0.00  0.00      C2   H
ATOM   1499  N   ILE A 222     -11.122  -9.679 -13.605  0.00  0.00      C2   N
ATOM   1500  CA  ILE A 222     -11.977 -10.263 -14.597  0.00  0.00      C2   C
ATOM   1501  C   ILE A 222     -11.077 -10.502 -15.862  0.00  0.00      C2   C
ATOM   1502  O   ILE A 222     -10.295  -9.659 -16.264  0.00  0.00      C2   O
ATOM   1503  CB  ILE A 222     -13.241  -9.430 -14.967  0.00  0.00      C2   C
ATOM   1504  CG1 ILE A 222     -14.281  -9.241 -13.792  0.00  0.00      C2   C
ATOM   1505  CG2 ILE A 222     -13.945 -10.109 -16.178  0.00  0.00      C2   C
ATOM   1506  CD1 ILE A 222     -15.294  -8.115 -14.125  0.00  0.00      C2   C
ATOM   1507  H   ILE A 222     -10.869  -8.717 -13.777  0.00  0.00      C2   H
ATOM   1508  HA  ILE A 222     -12.203 -11.299 -14.343  0.00  0.00      C2   H
ATOM   1509  HB  ILE A 222     -12.926  -8.407 -15.177  0.00  0.00      C2   H
ATOM   1510 HG13 ILE A 222     -13.653  -8.999 -12.934  0.00  0.00      C2   H
ATOM   1511 HG12 ILE A 222     -14.772 -10.178 -13.530  0.00  0.00      C2   H
ATOM   1512 HG21 ILE A 222     -14.870  -9.559 -16.352  0.00  0.00      C2   H
ATOM   1513 HG22 ILE A 222     -13.326 -10.164 -17.073  0.00  0.00      C2   H
ATOM   1514 HG23 ILE A 222     -14.206 -11.151 -15.994  0.00  0.00      C2   H
ATOM   1515 HD11 ILE A 222     -15.329  -7.766 -15.157  0.00  0.00      C2   H
ATOM   1516 HD12 ILE A 222     -16.282  -8.563 -14.018  0.00  0.00      C2   H
ATOM   1517 HD13 ILE A 222     -15.250  -7.290 -13.413  0.00  0.00      C2   H
ATOM   1518  N   PHE A 223     -11.199 -11.742 -16.380  0.00  0.00      C2   N
ATOM   1519  CA  PHE A 223     -10.536 -12.059 -17.636  0.00  0.00      C2   C
ATOM   1520  C   PHE A 223     -11.504 -12.736 -18.641  0.00  0.00      C2   C
ATOM   1521  O   PHE A 223     -12.305 -13.589 -18.265  0.00  0.00      C2   O
ATOM   1522  CB  PHE A 223      -9.177 -12.820 -17.411  0.00  0.00      C2   C
ATOM   1523  CG  PHE A 223      -8.365 -13.239 -18.617  0.00  0.00      C2   C
ATOM   1524  CD1 PHE A 223      -8.834 -14.192 -19.524  0.00  0.00      C2   C
ATOM   1525  CD2 PHE A 223      -7.131 -12.569 -18.841  0.00  0.00      C2   C
ATOM   1526  CE1 PHE A 223      -8.120 -14.368 -20.662  0.00  0.00      C2   C
ATOM   1527  CE2 PHE A 223      -6.495 -12.753 -20.043  0.00  0.00      C2   C
ATOM   1528  CZ  PHE A 223      -6.899 -13.681 -20.966  0.00  0.00      C2   C
ATOM   1529  H   PHE A 223     -11.773 -12.452 -15.948  0.00  0.00      C2   H
ATOM   1530  HA  PHE A 223     -10.241 -11.143 -18.147  0.00  0.00      C2   H
ATOM   1531  HB3 PHE A 223      -9.532 -13.676 -16.837  0.00  0.00      C2   H
ATOM   1532  HB2 PHE A 223      -8.574 -12.125 -16.827  0.00  0.00      C2   H
ATOM   1533  HD1 PHE A 223      -9.697 -14.829 -19.397  0.00  0.00      C2   H
ATOM   1534  HD2 PHE A 223      -6.747 -11.830 -18.153  0.00  0.00      C2   H
ATOM   1535  HE1 PHE A 223      -8.473 -15.068 -21.405  0.00  0.00      C2   H
ATOM   1536  HE2 PHE A 223      -5.611 -12.155 -20.208  0.00  0.00      C2   H
ATOM   1537  HZ  PHE A 223      -6.328 -13.763 -21.879  0.00  0.00      C2   H
ATOM   1538  N   CYS A 224     -11.636 -12.174 -19.808  0.00  0.00      C2   N
ATOM   1539  CA  CYS A 224     -12.576 -12.713 -20.824  0.00  0.00      C2   C
ATOM   1540  C   CYS A 224     -11.836 -13.826 -21.593  0.00  0.00      C2   C
ATOM   1541  O   CYS A 224     -10.732 -13.595 -22.117  0.00  0.00      C2   O
ATOM   1542  CB  CYS A 224     -12.976 -11.661 -21.837  0.00  0.00      C2   C
ATOM   1543  SG  CYS A 224     -14.221 -10.542 -21.042  0.00  0.00      C2   S
ATOM   1544  H   CYS A 224     -11.110 -11.366 -20.107  0.00  0.00      C2   H
ATOM   1545  HA  CYS A 224     -13.513 -13.141 -20.467  0.00  0.00      C2   H
ATOM   1546  HB3 CYS A 224     -13.495 -12.125 -22.675  0.00  0.00      C2   H
ATOM   1547  HB2 CYS A 224     -12.173 -11.201 -22.414  0.00  0.00      C2   H
ATOM   1548  HG  CYS A 224     -13.340  -9.831 -20.333  0.00  0.00      C2   H
ATOM   1549  N   VAL A 225     -12.569 -14.900 -21.799  0.00  0.00      C2   N
ATOM   1550  CA  VAL A 225     -12.354 -15.980 -22.758  0.00  0.00      C2   C
ATOM   1551  C   VAL A 225     -13.500 -16.025 -23.763  0.00  0.00      C2   C
ATOM   1552  O   VAL A 225     -14.641 -15.914 -23.252  0.00  0.00      C2   O
ATOM   1553  CB  VAL A 225     -12.240 -17.349 -22.043  0.00  0.00      C2   C
ATOM   1554  CG1 VAL A 225     -12.165 -18.549 -22.966  0.00  0.00      C2   C
ATOM   1555  CG2 VAL A 225     -10.953 -17.347 -21.161  0.00  0.00      C2   C
ATOM   1556  H   VAL A 225     -13.491 -15.119 -21.450  0.00  0.00      C2   H
ATOM   1557  HA  VAL A 225     -11.391 -15.921 -23.263  0.00  0.00      C2   H
ATOM   1558  HB  VAL A 225     -13.044 -17.510 -21.325  0.00  0.00      C2   H
ATOM   1559 HG11 VAL A 225     -12.994 -18.666 -23.665  0.00  0.00      C2   H
ATOM   1560 HG12 VAL A 225     -11.246 -18.717 -23.527  0.00  0.00      C2   H
ATOM   1561 HG13 VAL A 225     -12.192 -19.498 -22.432  0.00  0.00      C2   H
ATOM   1562 HG21 VAL A 225     -10.743 -16.423 -20.622  0.00  0.00      C2   H
ATOM   1563 HG22 VAL A 225     -11.144 -17.997 -20.308  0.00  0.00      C2   H
ATOM   1564 HG23 VAL A 225     -10.060 -17.788 -21.604  0.00  0.00      C2   H
ATOM   1565  N   ALA A 226     -13.248 -16.177 -25.054  0.00  0.00      C2   N
ATOM   1566  CA  ALA A 226     -14.232 -16.354 -26.053  0.00  0.00      C2   C
ATOM   1567  C   ALA A 226     -14.239 -17.843 -26.393  0.00  0.00      C2   C
ATOM   1568  O   ALA A 226     -13.324 -18.299 -27.073  0.00  0.00      C2   O
ATOM   1569  CB  ALA A 226     -14.021 -15.538 -27.365  0.00  0.00      C2   C
ATOM   1570  H   ALA A 226     -12.299 -16.143 -25.396  0.00  0.00      C2   H
ATOM   1571  HA  ALA A 226     -15.230 -16.161 -25.660  0.00  0.00      C2   H
ATOM   1572  HB1 ALA A 226     -14.706 -15.854 -28.152  0.00  0.00      C2   H
ATOM   1573  HB2 ALA A 226     -14.270 -14.496 -27.164  0.00  0.00      C2   H
ATOM   1574  HB3 ALA A 226     -13.045 -15.439 -27.840  0.00  0.00      C2   H
ATOM   1575  N   LEU A 227     -15.258 -18.567 -25.836  0.00  0.00      C2   N
ATOM   1576  CA  LEU A 227     -15.316 -20.057 -25.647  0.00  0.00      C2   C
ATOM   1577  C   LEU A 227     -15.478 -20.775 -27.033  0.00  0.00      C2   C
ATOM   1578  O   LEU A 227     -14.817 -21.776 -27.285  0.00  0.00      C2   O
ATOM   1579  CB  LEU A 227     -16.536 -20.261 -24.762  0.00  0.00      C2   C
ATOM   1580  CG  LEU A 227     -16.693 -21.678 -24.113  0.00  0.00      C2   C
ATOM   1581  CD1 LEU A 227     -15.512 -22.077 -23.105  0.00  0.00      C2   C
ATOM   1582  CD2 LEU A 227     -18.093 -21.895 -23.331  0.00  0.00      C2   C
ATOM   1583  H   LEU A 227     -15.990 -18.061 -25.359  0.00  0.00      C2   H
ATOM   1584  HA  LEU A 227     -14.383 -20.449 -25.242  0.00  0.00      C2   H
ATOM   1585  HB3 LEU A 227     -17.419 -20.029 -25.358  0.00  0.00      C2   H
ATOM   1586  HB2 LEU A 227     -16.601 -19.524 -23.961  0.00  0.00      C2   H
ATOM   1587  HG  LEU A 227     -16.604 -22.381 -24.941  0.00  0.00      C2   H
ATOM   1588 HD11 LEU A 227     -14.847 -22.792 -23.589  0.00  0.00      C2   H
ATOM   1589 HD12 LEU A 227     -14.891 -21.210 -22.878  0.00  0.00      C2   H
ATOM   1590 HD13 LEU A 227     -15.886 -22.515 -22.180  0.00  0.00      C2   H
ATOM   1591 HD21 LEU A 227     -18.865 -21.239 -23.735  0.00  0.00      C2   H
ATOM   1592 HD22 LEU A 227     -18.473 -22.898 -23.522  0.00  0.00      C2   H
ATOM   1593 HD23 LEU A 227     -18.218 -21.694 -22.267  0.00  0.00      C2   H
ATOM   1594  N   SER A 228     -16.260 -20.030 -27.897  0.00  0.00      C2   N
ATOM   1595  CA  SER A 228     -16.379 -20.136 -29.316  0.00  0.00      C2   C
ATOM   1596  C   SER A 228     -15.134 -20.335 -30.219  0.00  0.00      C2   C
ATOM   1597  O   SER A 228     -15.104 -21.226 -31.012  0.00  0.00      C2   O
ATOM   1598  CB  SER A 228     -17.249 -18.912 -29.695  0.00  0.00      C2   C
ATOM   1599  OG  SER A 228     -16.535 -17.705 -29.625  0.00  0.00      C2   O
ATOM   1600  H   SER A 228     -16.559 -19.094 -27.664  0.00  0.00      C2   H
ATOM   1601  HA  SER A 228     -16.993 -21.033 -29.398  0.00  0.00      C2   H
ATOM   1602  HB3 SER A 228     -18.199 -18.771 -29.179  0.00  0.00      C2   H
ATOM   1603  HB2 SER A 228     -17.489 -19.152 -30.731  0.00  0.00      C2   H
ATOM   1604  HG  SER A 228     -16.428 -17.456 -30.546  0.00  0.00      C2   H
ATOM   1605  N   ASP A 229     -14.046 -19.578 -29.975  0.00  0.00      C2   N
ATOM   1606  CA  ASP A 229     -12.704 -19.674 -30.634  0.00  0.00      C2   C
ATOM   1607  C   ASP A 229     -11.833 -20.807 -30.175  0.00  0.00      C2   C
ATOM   1608  O   ASP A 229     -10.662 -20.601 -29.955  0.00  0.00      C2   O
ATOM   1609  CB  ASP A 229     -11.995 -18.309 -30.663  0.00  0.00      C2   C
ATOM   1610  CG  ASP A 229     -12.796 -17.245 -31.456  0.00  0.00      C2   C
ATOM   1611  OD1 ASP A 229     -12.504 -16.070 -31.125  0.00  0.00      C2   O
ATOM   1612  OD2 ASP A 229     -13.318 -17.585 -32.523  0.00  0.00      C2   O
ATOM   1613  H   ASP A 229     -13.993 -18.845 -29.282  0.00  0.00      C2   H
ATOM   1614  HA  ASP A 229     -12.881 -19.896 -31.686  0.00  0.00      C2   H
ATOM   1615  HB3 ASP A 229     -10.981 -18.244 -31.057  0.00  0.00      C2   H
ATOM   1616  HB2 ASP A 229     -11.828 -18.018 -29.626  0.00  0.00      C2   H
ATOM   1617  N   TYR A 230     -12.412 -22.008 -29.950  0.00  0.00      C2   N
ATOM   1618  CA  TYR A 230     -11.630 -23.193 -29.750  0.00  0.00      C2   C
ATOM   1619  C   TYR A 230     -10.959 -23.838 -30.979  0.00  0.00      C2   C
ATOM   1620  O   TYR A 230     -10.006 -24.576 -30.715  0.00  0.00      C2   O
ATOM   1621  CB  TYR A 230     -12.375 -24.267 -29.008  0.00  0.00      C2   C
ATOM   1622  CG  TYR A 230     -13.394 -25.092 -29.846  0.00  0.00      C2   C
ATOM   1623  CD1 TYR A 230     -13.160 -26.503 -30.065  0.00  0.00      C2   C
ATOM   1624  CD2 TYR A 230     -14.566 -24.519 -30.381  0.00  0.00      C2   C
ATOM   1625  CE1 TYR A 230     -14.123 -27.264 -30.770  0.00  0.00      C2   C
ATOM   1626  CE2 TYR A 230     -15.465 -25.234 -31.209  0.00  0.00      C2   C
ATOM   1627  CZ  TYR A 230     -15.149 -26.585 -31.476  0.00  0.00      C2   C
ATOM   1628  OH  TYR A 230     -15.983 -27.333 -32.242  0.00  0.00      C2   O
ATOM   1629  H   TYR A 230     -13.413 -22.090 -30.060  0.00  0.00      C2   H
ATOM   1630  HA  TYR A 230     -10.798 -22.987 -29.076  0.00  0.00      C2   H
ATOM   1631  HB3 TYR A 230     -12.739 -23.826 -28.081  0.00  0.00      C2   H
ATOM   1632  HB2 TYR A 230     -11.744 -25.086 -28.664  0.00  0.00      C2   H
ATOM   1633  HD1 TYR A 230     -12.381 -27.077 -29.585  0.00  0.00      C2   H
ATOM   1634  HD2 TYR A 230     -14.696 -23.448 -30.317  0.00  0.00      C2   H
ATOM   1635  HE1 TYR A 230     -14.029 -28.329 -30.922  0.00  0.00      C2   H
ATOM   1636  HE2 TYR A 230     -16.342 -24.835 -31.698  0.00  0.00      C2   H
ATOM   1637  HH  TYR A 230     -15.879 -28.284 -32.163  0.00  0.00      C2   H
ATOM   1638  N   ASP A 231     -11.485 -23.618 -32.213  0.00  0.00      C2   N
ATOM   1639  CA  ASP A 231     -11.074 -24.281 -33.492  0.00  0.00      C2   C
ATOM   1640  C   ASP A 231      -9.992 -23.438 -34.214  0.00  0.00      C2   C
ATOM   1641  O   ASP A 231      -9.280 -23.990 -35.052  0.00  0.00      C2   O
ATOM   1642  CB  ASP A 231     -12.274 -24.515 -34.419  0.00  0.00      C2   C
ATOM   1643  CG  ASP A 231     -13.316 -23.416 -34.528  0.00  0.00      C2   C
ATOM   1644  OD1 ASP A 231     -14.481 -23.705 -34.936  0.00  0.00      C2   O
ATOM   1645  OD2 ASP A 231     -13.095 -22.290 -34.057  0.00  0.00      C2   O
ATOM   1646  H   ASP A 231     -12.306 -23.033 -32.150  0.00  0.00      C2   H
ATOM   1647  HA  ASP A 231     -10.616 -25.247 -33.277  0.00  0.00      C2   H
ATOM   1648  HB3 ASP A 231     -12.828 -25.349 -33.989  0.00  0.00      C2   H
ATOM   1649  HB2 ASP A 231     -12.041 -24.661 -35.474  0.00  0.00      C2   H
ATOM   1650  N   LEU A 232     -10.030 -22.145 -33.913  0.00  0.00      C2   N
ATOM   1651  CA  LEU A 232      -9.252 -21.079 -34.538  0.00  0.00      C2   C
ATOM   1652  C   LEU A 232      -7.722 -21.249 -34.397  0.00  0.00      C2   C
ATOM   1653  O   LEU A 232      -7.206 -20.797 -33.356  0.00  0.00      C2   O
ATOM   1654  CB  LEU A 232      -9.737 -19.805 -33.993  0.00  0.00      C2   C
ATOM   1655  CG  LEU A 232      -9.245 -18.490 -34.535  0.00  0.00      C2   C
ATOM   1656  CD1 LEU A 232      -9.074 -18.569 -36.021  0.00  0.00      C2   C
ATOM   1657  CD2 LEU A 232     -10.169 -17.385 -34.197  0.00  0.00      C2   C
ATOM   1658  H   LEU A 232     -10.732 -21.856 -33.247  0.00  0.00      C2   H
ATOM   1659  HA  LEU A 232      -9.430 -21.159 -35.610  0.00  0.00      C2   H
ATOM   1660  HB3 LEU A 232      -9.652 -19.818 -32.907  0.00  0.00      C2   H
ATOM   1661  HB2 LEU A 232     -10.809 -19.799 -34.190  0.00  0.00      C2   H
ATOM   1662  HG  LEU A 232      -8.278 -18.219 -34.112  0.00  0.00      C2   H
ATOM   1663 HD11 LEU A 232      -9.891 -19.193 -36.381  0.00  0.00      C2   H
ATOM   1664 HD12 LEU A 232      -9.227 -17.581 -36.456  0.00  0.00      C2   H
ATOM   1665 HD13 LEU A 232      -8.061 -18.861 -36.298  0.00  0.00      C2   H
ATOM   1666 HD21 LEU A 232      -9.746 -16.437 -34.530  0.00  0.00      C2   H
ATOM   1667 HD22 LEU A 232     -11.087 -17.682 -34.704  0.00  0.00      C2   H
ATOM   1668 HD23 LEU A 232     -10.403 -17.300 -33.136  0.00  0.00      C2   H
ATOM   1669  N   VAL A 233      -6.967 -21.915 -35.281  0.00  0.00      C2   N
ATOM   1670  CA  VAL A 233      -5.494 -22.145 -35.145  0.00  0.00      C2   C
ATOM   1671  C   VAL A 233      -4.750 -20.922 -35.703  0.00  0.00      C2   C
ATOM   1672  O   VAL A 233      -5.173 -20.196 -36.633  0.00  0.00      C2   O
ATOM   1673  CB  VAL A 233      -5.087 -23.416 -35.993  0.00  0.00      C2   C
ATOM   1674  CG1 VAL A 233      -5.582 -24.785 -35.651  0.00  0.00      C2   C
ATOM   1675  CG2 VAL A 233      -5.311 -23.124 -37.502  0.00  0.00      C2   C
ATOM   1676  H   VAL A 233      -7.460 -22.461 -35.973  0.00  0.00      C2   H
ATOM   1677  HA  VAL A 233      -5.249 -22.201 -34.084  0.00  0.00      C2   H
ATOM   1678  HB  VAL A 233      -4.001 -23.502 -35.993  0.00  0.00      C2   H
ATOM   1679 HG11 VAL A 233      -6.669 -24.853 -35.697  0.00  0.00      C2   H
ATOM   1680 HG12 VAL A 233      -5.270 -25.458 -36.450  0.00  0.00      C2   H
ATOM   1681 HG13 VAL A 233      -5.174 -25.217 -34.738  0.00  0.00      C2   H
ATOM   1682 HG21 VAL A 233      -6.379 -23.006 -37.682  0.00  0.00      C2   H
ATOM   1683 HG22 VAL A 233      -4.726 -22.253 -37.796  0.00  0.00      C2   H
ATOM   1684 HG23 VAL A 233      -5.061 -23.861 -38.266  0.00  0.00      C2   H
ATOM   1685  N   LEU A 234      -3.540 -20.707 -35.120  0.00  0.00      C2   N
ATOM   1686  CA  LEU A 234      -2.595 -19.639 -35.407  0.00  0.00      C2   C
ATOM   1687  C   LEU A 234      -1.264 -20.382 -35.729  0.00  0.00      C2   C
ATOM   1688  O   LEU A 234      -1.207 -21.631 -35.508  0.00  0.00      C2   O
ATOM   1689  CB  LEU A 234      -2.599 -18.703 -34.172  0.00  0.00      C2   C
ATOM   1690  CG  LEU A 234      -3.923 -18.386 -33.513  0.00  0.00      C2   C
ATOM   1691  CD1 LEU A 234      -3.613 -17.420 -32.306  0.00  0.00      C2   C
ATOM   1692  CD2 LEU A 234      -4.898 -17.761 -34.533  0.00  0.00      C2   C
ATOM   1693  H   LEU A 234      -3.293 -21.313 -34.351  0.00  0.00      C2   H
ATOM   1694  HA  LEU A 234      -2.906 -18.999 -36.233  0.00  0.00      C2   H
ATOM   1695  HB3 LEU A 234      -2.090 -17.770 -34.416  0.00  0.00      C2   H
ATOM   1696  HB2 LEU A 234      -1.887 -19.157 -33.483  0.00  0.00      C2   H
ATOM   1697  HG  LEU A 234      -4.486 -19.246 -33.148  0.00  0.00      C2   H
ATOM   1698 HD11 LEU A 234      -4.241 -16.529 -32.339  0.00  0.00      C2   H
ATOM   1699 HD12 LEU A 234      -3.703 -17.804 -31.290  0.00  0.00      C2   H
ATOM   1700 HD13 LEU A 234      -2.587 -17.087 -32.459  0.00  0.00      C2   H
ATOM   1701 HD21 LEU A 234      -5.773 -18.395 -34.676  0.00  0.00      C2   H
ATOM   1702 HD22 LEU A 234      -5.256 -16.777 -34.229  0.00  0.00      C2   H
ATOM   1703 HD23 LEU A 234      -4.474 -17.614 -35.527  0.00  0.00      C2   H
ATOM   1704  N   ALA A 235      -0.313 -19.660 -36.295  0.00  0.00      C2   N
ATOM   1705  CA  ALA A 235       1.020 -20.238 -36.629  0.00  0.00      C2   C
ATOM   1706  C   ALA A 235       1.992 -20.218 -35.409  0.00  0.00      C2   C
ATOM   1707  O   ALA A 235       2.829 -21.115 -35.267  0.00  0.00      C2   O
ATOM   1708  CB  ALA A 235       1.454 -19.558 -37.970  0.00  0.00      C2   C
ATOM   1709  H   ALA A 235      -0.600 -18.717 -36.518  0.00  0.00      C2   H
ATOM   1710  HA  ALA A 235       0.945 -21.258 -37.005  0.00  0.00      C2   H
ATOM   1711  HB1 ALA A 235       0.552 -19.606 -38.581  0.00  0.00      C2   H
ATOM   1712  HB2 ALA A 235       1.761 -18.513 -37.949  0.00  0.00      C2   H
ATOM   1713  HB3 ALA A 235       2.267 -20.154 -38.385  0.00  0.00      C2   H
ATOM   1714  N   GLU A 236       1.830 -19.160 -34.539  0.00  0.00      C2   N
ATOM   1715  CA  GLU A 236       2.678 -18.908 -33.330  0.00  0.00      C2   C
ATOM   1716  C   GLU A 236       2.554 -20.170 -32.348  0.00  0.00      C2   C
ATOM   1717  O   GLU A 236       1.577 -20.904 -32.299  0.00  0.00      C2   O
ATOM   1718  CB  GLU A 236       2.361 -17.596 -32.704  0.00  0.00      C2   C
ATOM   1719  CG  GLU A 236       3.212 -17.286 -31.458  0.00  0.00      C2   C
ATOM   1720  CD  GLU A 236       2.694 -16.038 -30.745  0.00  0.00      C2   C
ATOM   1721  OE1 GLU A 236       3.173 -15.893 -29.611  0.00  0.00      C2   O
ATOM   1722  OE2 GLU A 236       2.095 -15.100 -31.339  0.00  0.00      C2   O
ATOM   1723  H   GLU A 236       1.066 -18.510 -34.656  0.00  0.00      C2   H
ATOM   1724  HA  GLU A 236       3.683 -18.817 -33.743  0.00  0.00      C2   H
ATOM   1725  HB3 GLU A 236       1.281 -17.588 -32.557  0.00  0.00      C2   H
ATOM   1726  HB2 GLU A 236       2.547 -16.867 -33.493  0.00  0.00      C2   H
ATOM   1727  HG3 GLU A 236       4.268 -17.094 -31.644  0.00  0.00      C2   H
ATOM   1728  HG2 GLU A 236       3.163 -18.076 -30.708  0.00  0.00      C2   H
ATOM   1729  N   ASP A 237       3.642 -20.341 -31.603  0.00  0.00      C2   N
ATOM   1730  CA  ASP A 237       3.832 -21.327 -30.463  0.00  0.00      C2   C
ATOM   1731  C   ASP A 237       3.544 -22.707 -31.050  0.00  0.00      C2   C
ATOM   1732  O   ASP A 237       2.769 -23.493 -30.456  0.00  0.00      C2   O
ATOM   1733  CB  ASP A 237       3.087 -21.153 -29.117  0.00  0.00      C2   C
ATOM   1734  CG  ASP A 237       3.448 -19.946 -28.286  0.00  0.00      C2   C
ATOM   1735  OD1 ASP A 237       2.665 -19.591 -27.380  0.00  0.00      C2   O
ATOM   1736  OD2 ASP A 237       4.621 -19.553 -28.354  0.00  0.00      C2   O
ATOM   1737  H   ASP A 237       4.454 -19.782 -31.823  0.00  0.00      C2   H
ATOM   1738  HA  ASP A 237       4.910 -21.229 -30.335  0.00  0.00      C2   H
ATOM   1739  HB3 ASP A 237       2.893 -22.000 -28.459  0.00  0.00      C2   H
ATOM   1740  HB2 ASP A 237       2.096 -20.771 -29.361  0.00  0.00      C2   H
ATOM   1741  N   GLU A 238       4.320 -23.043 -32.075  0.00  0.00      C2   N
ATOM   1742  CA  GLU A 238       4.283 -24.287 -32.801  0.00  0.00      C2   C
ATOM   1743  C   GLU A 238       2.898 -24.670 -33.325  0.00  0.00      C2   C
ATOM   1744  O   GLU A 238       2.492 -25.803 -33.406  0.00  0.00      C2   O
ATOM   1745  CB  GLU A 238       4.911 -25.392 -31.924  0.00  0.00      C2   C
ATOM   1746  CG  GLU A 238       6.189 -25.001 -31.196  0.00  0.00      C2   C
ATOM   1747  CD  GLU A 238       7.057 -26.101 -30.776  0.00  0.00      C2   C
ATOM   1748  OE1 GLU A 238       6.523 -27.110 -30.219  0.00  0.00      C2   O
ATOM   1749  OE2 GLU A 238       8.237 -26.093 -31.125  0.00  0.00      C2   O
ATOM   1750  H   GLU A 238       4.973 -22.309 -32.312  0.00  0.00      C2   H
ATOM   1751  HA  GLU A 238       4.992 -24.162 -33.619  0.00  0.00      C2   H
ATOM   1752  HB3 GLU A 238       5.022 -26.333 -32.463  0.00  0.00      C2   H
ATOM   1753  HB2 GLU A 238       4.125 -25.637 -31.209  0.00  0.00      C2   H
ATOM   1754  HG3 GLU A 238       5.953 -24.385 -30.328  0.00  0.00      C2   H
ATOM   1755  HG2 GLU A 238       6.756 -24.303 -31.812  0.00  0.00      C2   H
ATOM   1756  N   GLU A 239       2.125 -23.563 -33.606  0.00  0.00      C2   N
ATOM   1757  CA  GLU A 239       0.780 -23.665 -34.082  0.00  0.00      C2   C
ATOM   1758  C   GLU A 239      -0.208 -24.013 -32.849  0.00  0.00      C2   C
ATOM   1759  O   GLU A 239      -0.714 -25.153 -32.786  0.00  0.00      C2   O
ATOM   1760  CB  GLU A 239       0.674 -24.560 -35.370  0.00  0.00      C2   C
ATOM   1761  CG  GLU A 239       1.668 -24.377 -36.587  0.00  0.00      C2   C
ATOM   1762  CD  GLU A 239       1.382 -25.343 -37.715  0.00  0.00      C2   C
ATOM   1763  OE1 GLU A 239       0.286 -25.175 -38.272  0.00  0.00      C2   O
ATOM   1764  OE2 GLU A 239       2.090 -26.334 -37.828  0.00  0.00      C2   O
ATOM   1765  H   GLU A 239       2.502 -22.634 -33.488  0.00  0.00      C2   H
ATOM   1766  HA  GLU A 239       0.581 -22.610 -34.268  0.00  0.00      C2   H
ATOM   1767  HB3 GLU A 239      -0.346 -24.327 -35.675  0.00  0.00      C2   H
ATOM   1768  HB2 GLU A 239       0.525 -25.575 -35.000  0.00  0.00      C2   H
ATOM   1769  HG3 GLU A 239       2.692 -24.453 -36.224  0.00  0.00      C2   H
ATOM   1770  HG2 GLU A 239       1.526 -23.344 -36.907  0.00  0.00      C2   H
ATOM   1771  N   MET A 240      -0.346 -23.016 -32.014  0.00  0.00      C2   N
ATOM   1772  CA  MET A 240      -1.348 -22.824 -31.027  0.00  0.00      C2   C
ATOM   1773  C   MET A 240      -2.775 -22.599 -31.559  0.00  0.00      C2   C
ATOM   1774  O   MET A 240      -2.907 -22.382 -32.714  0.00  0.00      C2   O
ATOM   1775  CB  MET A 240      -0.894 -21.798 -29.925  0.00  0.00      C2   C
ATOM   1776  CG  MET A 240      -1.262 -20.365 -30.263  0.00  0.00      C2   C
ATOM   1777  SD  MET A 240      -0.629 -19.167 -29.006  0.00  0.00      C2   S
ATOM   1778  CE  MET A 240      -0.474 -17.625 -29.924  0.00  0.00      C2   C
ATOM   1779  H   MET A 240       0.314 -22.273 -32.194  0.00  0.00      C2   H
ATOM   1780  HA  MET A 240      -1.448 -23.814 -30.583  0.00  0.00      C2   H
ATOM   1781  HB3 MET A 240       0.184 -21.859 -29.774  0.00  0.00      C2   H
ATOM   1782  HB2 MET A 240      -1.379 -22.119 -29.003  0.00  0.00      C2   H
ATOM   1783  HG3 MET A 240      -2.350 -20.305 -30.234  0.00  0.00      C2   H
ATOM   1784  HG2 MET A 240      -0.994 -20.074 -31.278  0.00  0.00      C2   H
ATOM   1785  HE1 MET A 240       0.336 -17.713 -30.648  0.00  0.00      C2   H
ATOM   1786  HE2 MET A 240      -1.370 -17.270 -30.433  0.00  0.00      C2   H
ATOM   1787  HE3 MET A 240      -0.219 -16.780 -29.284  0.00  0.00      C2   H
ATOM   1788  N   ASN A 241      -3.809 -22.536 -30.699  0.00  0.00      C2   N
ATOM   1789  CA  ASN A 241      -5.152 -22.006 -31.012  0.00  0.00      C2   C
ATOM   1790  C   ASN A 241      -5.293 -20.757 -30.116  0.00  0.00      C2   C
ATOM   1791  O   ASN A 241      -4.629 -20.708 -29.086  0.00  0.00      C2   O
ATOM   1792  CB  ASN A 241      -6.390 -22.941 -30.895  0.00  0.00      C2   C
ATOM   1793  CG  ASN A 241      -6.295 -24.286 -31.598  0.00  0.00      C2   C
ATOM   1794  OD1 ASN A 241      -5.205 -24.656 -32.048  0.00  0.00      C2   O
ATOM   1795  ND2 ASN A 241      -7.346 -25.049 -31.662  0.00  0.00      C2   N
ATOM   1796  H   ASN A 241      -3.724 -22.634 -29.697  0.00  0.00      C2   H
ATOM   1797  HA  ASN A 241      -5.142 -21.606 -32.026  0.00  0.00      C2   H
ATOM   1798  HB3 ASN A 241      -7.223 -22.411 -31.355  0.00  0.00      C2   H
ATOM   1799  HB2 ASN A 241      -6.662 -23.168 -29.864  0.00  0.00      C2   H
ATOM   1800 HD22 ASN A 241      -7.220 -25.987 -32.015  0.00  0.00      C2   H
ATOM   1801 HD21 ASN A 241      -8.211 -24.758 -31.229  0.00  0.00      C2   H
ATOM   1802  N   ARG A 242      -6.058 -19.792 -30.598  0.00  0.00      C2   N
ATOM   1803  CA  ARG A 242      -6.437 -18.577 -29.926  0.00  0.00      C2   C
ATOM   1804  C   ARG A 242      -6.937 -18.713 -28.508  0.00  0.00      C2   C
ATOM   1805  O   ARG A 242      -6.664 -17.802 -27.761  0.00  0.00      C2   O
ATOM   1806  CB  ARG A 242      -7.505 -17.911 -30.844  0.00  0.00      C2   C
ATOM   1807  CG  ARG A 242      -8.263 -16.745 -30.240  0.00  0.00      C2   C
ATOM   1808  CD  ARG A 242      -7.401 -15.534 -29.708  0.00  0.00      C2   C
ATOM   1809  NE  ARG A 242      -6.603 -14.952 -30.797  0.00  0.00      C2   N
ATOM   1810  CZ  ARG A 242      -7.123 -14.407 -31.928  0.00  0.00      C2   C
ATOM   1811  NH1 ARG A 242      -8.409 -14.295 -32.118  0.00  0.00      C2   N
ATOM   1812  NH2 ARG A 242      -6.275 -14.037 -32.936  0.00  0.00      C2   N
ATOM   1813  H   ARG A 242      -6.566 -19.872 -31.468  0.00  0.00      C2   H
ATOM   1814  HA  ARG A 242      -5.588 -17.904 -29.810  0.00  0.00      C2   H
ATOM   1815  HB3 ARG A 242      -8.311 -18.553 -31.201  0.00  0.00      C2   H
ATOM   1816  HB2 ARG A 242      -6.956 -17.595 -31.731  0.00  0.00      C2   H
ATOM   1817  HG3 ARG A 242      -8.891 -17.075 -29.413  0.00  0.00      C2   H
ATOM   1818  HG2 ARG A 242      -9.050 -16.470 -30.942  0.00  0.00      C2   H
ATOM   1819  HD3 ARG A 242      -6.606 -15.838 -29.026  0.00  0.00      C2   H
ATOM   1820  HD2 ARG A 242      -7.940 -14.699 -29.260  0.00  0.00      C2   H
ATOM   1821  HE  ARG A 242      -5.607 -14.975 -30.631  0.00  0.00      C2   H
ATOM   1822 HH12 ARG A 242      -8.821 -13.855 -32.929  0.00  0.00      C2   H
ATOM   1823 HH11 ARG A 242      -9.122 -14.590 -31.467  0.00  0.00      C2   H
ATOM   1824 HH22 ARG A 242      -6.562 -13.703 -33.845  0.00  0.00      C2   H
ATOM   1825 HH21 ARG A 242      -5.273 -14.157 -32.888  0.00  0.00      C2   H
ATOM   1826  N   MET A 243      -7.577 -19.819 -28.106  0.00  0.00      C2   N
ATOM   1827  CA  MET A 243      -7.862 -20.082 -26.677  0.00  0.00      C2   C
ATOM   1828  C   MET A 243      -6.588 -20.125 -25.798  0.00  0.00      C2   C
ATOM   1829  O   MET A 243      -6.596 -19.559 -24.701  0.00  0.00      C2   O
ATOM   1830  CB  MET A 243      -8.703 -21.334 -26.478  0.00  0.00      C2   C
ATOM   1831  CG  MET A 243      -9.276 -21.470 -25.084  0.00  0.00      C2   C
ATOM   1832  SD  MET A 243     -10.570 -22.735 -24.978  0.00  0.00      C2   S
ATOM   1833  CE  MET A 243     -11.964 -21.908 -25.841  0.00  0.00      C2   C
ATOM   1834  H   MET A 243      -7.811 -20.615 -28.682  0.00  0.00      C2   H
ATOM   1835  HA  MET A 243      -8.486 -19.235 -26.393  0.00  0.00      C2   H
ATOM   1836  HB3 MET A 243      -8.064 -22.204 -26.633  0.00  0.00      C2   H
ATOM   1837  HB2 MET A 243      -9.392 -21.214 -27.313  0.00  0.00      C2   H
ATOM   1838  HG3 MET A 243      -9.854 -20.602 -24.766  0.00  0.00      C2   H
ATOM   1839  HG2 MET A 243      -8.470 -21.674 -24.379  0.00  0.00      C2   H
ATOM   1840  HE1 MET A 243     -12.922 -22.420 -25.942  0.00  0.00      C2   H
ATOM   1841  HE2 MET A 243     -12.115 -21.036 -25.205  0.00  0.00      C2   H
ATOM   1842  HE3 MET A 243     -11.653 -21.581 -26.833  0.00  0.00      C2   H
ATOM   1843  N   HIE A 244      -5.504 -20.667 -26.406  0.00  0.00      C2   N
ATOM   1844  CA  HIE A 244      -4.147 -20.851 -25.780  0.00  0.00      C2   C
ATOM   1845  C   HIE A 244      -3.415 -19.489 -25.641  0.00  0.00      C2   C
ATOM   1846  O   HIE A 244      -2.392 -19.411 -24.919  0.00  0.00      C2   O
ATOM   1847  CB  HIE A 244      -3.202 -21.818 -26.508  0.00  0.00      C2   C
ATOM   1848  CG  HIE A 244      -3.766 -23.214 -26.915  0.00  0.00      C2   C
ATOM   1849  ND1 HIE A 244      -3.522 -23.853 -28.170  0.00  0.00      C2   N
ATOM   1850  CD2 HIE A 244      -4.681 -23.996 -26.271  0.00  0.00      C2   C
ATOM   1851  CE1 HIE A 244      -4.320 -24.860 -28.235  0.00  0.00      C2   C
ATOM   1852  NE2 HIE A 244      -5.031 -25.041 -27.125  0.00  0.00      C2   N
ATOM   1853  H   HIE A 244      -5.670 -21.049 -27.326  0.00  0.00      C2   H
ATOM   1854  HA  HIE A 244      -4.404 -21.162 -24.768  0.00  0.00      C2   H
ATOM   1855  HB3 HIE A 244      -2.286 -22.135 -26.009  0.00  0.00      C2   H
ATOM   1856  HB2 HIE A 244      -2.935 -21.351 -27.456  0.00  0.00      C2   H
ATOM   1857  HD2 HIE A 244      -5.217 -23.853 -25.344  0.00  0.00      C2   H
ATOM   1858  HE1 HIE A 244      -4.345 -25.463 -29.131  0.00  0.00      C2   H
ATOM   1859  HE2 HIE A 244      -5.660 -25.825 -27.026  0.00  0.00      C2   H
ATOM   1860  N   GLU A 245      -3.884 -18.521 -26.421  0.00  0.00      C2   N
ATOM   1861  CA  GLU A 245      -3.419 -17.125 -26.549  0.00  0.00      C2   C
ATOM   1862  C   GLU A 245      -4.014 -16.364 -25.375  0.00  0.00      C2   C
ATOM   1863  O   GLU A 245      -3.234 -15.723 -24.675  0.00  0.00      C2   O
ATOM   1864  CB  GLU A 245      -3.605 -16.644 -27.988  0.00  0.00      C2   C
ATOM   1865  CG  GLU A 245      -2.670 -15.433 -28.277  0.00  0.00      C2   C
ATOM   1866  CD  GLU A 245      -2.898 -14.858 -29.696  0.00  0.00      C2   C
ATOM   1867  OE1 GLU A 245      -1.957 -14.343 -30.319  0.00  0.00      C2   O
ATOM   1868  OE2 GLU A 245      -4.051 -14.869 -30.179  0.00  0.00      C2   O
ATOM   1869  H   GLU A 245      -4.642 -18.911 -26.963  0.00  0.00      C2   H
ATOM   1870  HA  GLU A 245      -2.330 -17.076 -26.532  0.00  0.00      C2   H
ATOM   1871  HB3 GLU A 245      -4.610 -16.240 -28.113  0.00  0.00      C2   H
ATOM   1872  HB2 GLU A 245      -3.392 -17.467 -28.670  0.00  0.00      C2   H
ATOM   1873  HG3 GLU A 245      -1.634 -15.550 -27.958  0.00  0.00      C2   H
ATOM   1874  HG2 GLU A 245      -2.844 -14.585 -27.614  0.00  0.00      C2   H
ATOM   1875  N   SER A 246      -5.300 -16.593 -25.038  0.00  0.00      C2   N
ATOM   1876  CA  SER A 246      -5.848 -16.227 -23.690  0.00  0.00      C2   C
ATOM   1877  C   SER A 246      -5.069 -16.889 -22.556  0.00  0.00      C2   C
ATOM   1878  O   SER A 246      -4.685 -16.196 -21.618  0.00  0.00      C2   O
ATOM   1879  CB  SER A 246      -7.451 -16.454 -23.810  0.00  0.00      C2   C
ATOM   1880  OG  SER A 246      -8.019 -15.380 -24.546  0.00  0.00      C2   O
ATOM   1881  H   SER A 246      -5.848 -17.170 -25.660  0.00  0.00      C2   H
ATOM   1882  HA  SER A 246      -5.635 -15.177 -23.489  0.00  0.00      C2   H
ATOM   1883  HB3 SER A 246      -7.904 -16.513 -22.821  0.00  0.00      C2   H
ATOM   1884  HB2 SER A 246      -7.740 -17.400 -24.269  0.00  0.00      C2   H
ATOM   1885  HG  SER A 246      -7.442 -15.193 -25.290  0.00  0.00      C2   H
ATOM   1886  N   MET A 247      -4.706 -18.158 -22.680  0.00  0.00      C2   N
ATOM   1887  CA  MET A 247      -3.936 -18.874 -21.662  0.00  0.00      C2   C
ATOM   1888  C   MET A 247      -2.542 -18.261 -21.336  0.00  0.00      C2   C
ATOM   1889  O   MET A 247      -2.219 -18.234 -20.117  0.00  0.00      C2   O
ATOM   1890  CB  MET A 247      -3.780 -20.448 -21.945  0.00  0.00      C2   C
ATOM   1891  CG  MET A 247      -5.072 -21.244 -21.708  0.00  0.00      C2   C
ATOM   1892  SD  MET A 247      -5.090 -22.858 -22.526  0.00  0.00      C2   S
ATOM   1893  CE  MET A 247      -6.457 -23.608 -21.608  0.00  0.00      C2   C
ATOM   1894  H   MET A 247      -4.970 -18.598 -23.550  0.00  0.00      C2   H
ATOM   1895  HA  MET A 247      -4.460 -18.907 -20.706  0.00  0.00      C2   H
ATOM   1896  HB3 MET A 247      -3.028 -20.946 -21.333  0.00  0.00      C2   H
ATOM   1897  HB2 MET A 247      -3.395 -20.639 -22.946  0.00  0.00      C2   H
ATOM   1898  HG3 MET A 247      -5.991 -20.731 -21.989  0.00  0.00      C2   H
ATOM   1899  HG2 MET A 247      -5.101 -21.293 -20.619  0.00  0.00      C2   H
ATOM   1900  HE1 MET A 247      -6.323 -23.586 -20.526  0.00  0.00      C2   H
ATOM   1901  HE2 MET A 247      -7.431 -23.170 -21.825  0.00  0.00      C2   H
ATOM   1902  HE3 MET A 247      -6.577 -24.669 -21.830  0.00  0.00      C2   H
ATOM   1903  N   LYS A 248      -1.779 -17.860 -22.375  0.00  0.00      C2   N
ATOM   1904  CA  LYS A 248      -0.451 -17.316 -22.287  0.00  0.00      C2   C
ATOM   1905  C   LYS A 248      -0.520 -15.861 -21.764  0.00  0.00      C2   C
ATOM   1906  O   LYS A 248       0.432 -15.484 -21.083  0.00  0.00      C2   O
ATOM   1907  CB  LYS A 248       0.226 -17.450 -23.660  0.00  0.00      C2   C
ATOM   1908  CG  LYS A 248       1.668 -16.832 -23.714  0.00  0.00      C2   C
ATOM   1909  CD  LYS A 248       2.471 -17.219 -24.914  0.00  0.00      C2   C
ATOM   1910  CE  LYS A 248       2.253 -16.441 -26.213  0.00  0.00      C2   C
ATOM   1911  NZ  LYS A 248       3.231 -16.887 -27.163  0.00  0.00      C2   N
ATOM   1912  H   LYS A 248      -2.101 -18.046 -23.314  0.00  0.00      C2   H
ATOM   1913  HA  LYS A 248       0.068 -17.934 -21.554  0.00  0.00      C2   H
ATOM   1914  HB3 LYS A 248      -0.368 -17.085 -24.498  0.00  0.00      C2   H
ATOM   1915  HB2 LYS A 248       0.366 -18.511 -23.865  0.00  0.00      C2   H
ATOM   1916  HG3 LYS A 248       2.177 -17.244 -22.843  0.00  0.00      C2   H
ATOM   1917  HG2 LYS A 248       1.664 -15.742 -23.714  0.00  0.00      C2   H
ATOM   1918  HD3 LYS A 248       2.291 -18.283 -25.071  0.00  0.00      C2   H
ATOM   1919  HD2 LYS A 248       3.503 -17.111 -24.581  0.00  0.00      C2   H
ATOM   1920  HE3 LYS A 248       2.371 -15.372 -26.038  0.00  0.00      C2   H
ATOM   1921  HE2 LYS A 248       1.234 -16.568 -26.581  0.00  0.00      C2   H
ATOM   1922  HZ1 LYS A 248       3.117 -17.877 -27.327  0.00  0.00      C2   H
ATOM   1923  HZ2 LYS A 248       3.109 -16.426 -28.054  0.00  0.00      C2   H
ATOM   1924  HZ3 LYS A 248       4.196 -16.785 -26.886  0.00  0.00      C2   H
ATOM   1925  N   LEU A 249      -1.538 -15.090 -22.109  0.00  0.00      C2   N
ATOM   1926  CA  LEU A 249      -1.865 -13.756 -21.627  0.00  0.00      C2   C
ATOM   1927  C   LEU A 249      -2.384 -13.824 -20.132  0.00  0.00      C2   C
ATOM   1928  O   LEU A 249      -1.880 -13.049 -19.332  0.00  0.00      C2   O
ATOM   1929  CB  LEU A 249      -2.819 -13.121 -22.652  0.00  0.00      C2   C
ATOM   1930  CG  LEU A 249      -3.317 -11.714 -22.235  0.00  0.00      C2   C
ATOM   1931  CD1 LEU A 249      -2.213 -10.705 -22.219  0.00  0.00      C2   C
ATOM   1932  CD2 LEU A 249      -4.530 -11.257 -23.088  0.00  0.00      C2   C
ATOM   1933  H   LEU A 249      -2.271 -15.544 -22.635  0.00  0.00      C2   H
ATOM   1934  HA  LEU A 249      -0.900 -13.251 -21.682  0.00  0.00      C2   H
ATOM   1935  HB3 LEU A 249      -3.708 -13.713 -22.867  0.00  0.00      C2   H
ATOM   1936  HB2 LEU A 249      -2.356 -13.040 -23.636  0.00  0.00      C2   H
ATOM   1937  HG  LEU A 249      -3.673 -11.659 -21.206  0.00  0.00      C2   H
ATOM   1938 HD11 LEU A 249      -1.541 -10.893 -21.382  0.00  0.00      C2   H
ATOM   1939 HD12 LEU A 249      -1.560 -10.899 -23.070  0.00  0.00      C2   H
ATOM   1940 HD13 LEU A 249      -2.473  -9.661 -22.396  0.00  0.00      C2   H
ATOM   1941 HD21 LEU A 249      -5.492 -11.224 -22.577  0.00  0.00      C2   H
ATOM   1942 HD22 LEU A 249      -4.336 -10.225 -23.381  0.00  0.00      C2   H
ATOM   1943 HD23 LEU A 249      -4.581 -12.032 -23.852  0.00  0.00      C2   H
ATOM   1944  N   PHE A 250      -3.221 -14.800 -19.820  0.00  0.00      C2   N
ATOM   1945  CA  PHE A 250      -3.736 -15.167 -18.506  0.00  0.00      C2   C
ATOM   1946  C   PHE A 250      -2.549 -15.414 -17.589  0.00  0.00      C2   C
ATOM   1947  O   PHE A 250      -2.549 -14.900 -16.463  0.00  0.00      C2   O
ATOM   1948  CB  PHE A 250      -4.724 -16.386 -18.647  0.00  0.00      C2   C
ATOM   1949  CG  PHE A 250      -5.197 -16.981 -17.347  0.00  0.00      C2   C
ATOM   1950  CD1 PHE A 250      -4.503 -18.101 -16.825  0.00  0.00      C2   C
ATOM   1951  CD2 PHE A 250      -6.259 -16.399 -16.601  0.00  0.00      C2   C
ATOM   1952  CE1 PHE A 250      -4.997 -18.662 -15.673  0.00  0.00      C2   C
ATOM   1953  CE2 PHE A 250      -6.686 -16.975 -15.438  0.00  0.00      C2   C
ATOM   1954  CZ  PHE A 250      -6.089 -18.080 -14.957  0.00  0.00      C2   C
ATOM   1955  H   PHE A 250      -3.406 -15.507 -20.517  0.00  0.00      C2   H
ATOM   1956  HA  PHE A 250      -4.239 -14.271 -18.143  0.00  0.00      C2   H
ATOM   1957  HB3 PHE A 250      -4.252 -17.194 -19.206  0.00  0.00      C2   H
ATOM   1958  HB2 PHE A 250      -5.529 -16.071 -19.311  0.00  0.00      C2   H
ATOM   1959  HD1 PHE A 250      -3.615 -18.543 -17.253  0.00  0.00      C2   H
ATOM   1960  HD2 PHE A 250      -6.785 -15.508 -16.909  0.00  0.00      C2   H
ATOM   1961  HE1 PHE A 250      -4.463 -19.440 -15.147  0.00  0.00      C2   H
ATOM   1962  HE2 PHE A 250      -7.509 -16.535 -14.894  0.00  0.00      C2   H
ATOM   1963  HZ  PHE A 250      -6.260 -18.503 -13.978  0.00  0.00      C2   H
ATOM   1964  N   ASP A 251      -1.520 -16.144 -18.122  0.00  0.00      C2   N
ATOM   1965  CA  ASP A 251      -0.312 -16.445 -17.296  0.00  0.00      C2   C
ATOM   1966  C   ASP A 251       0.560 -15.217 -17.133  0.00  0.00      C2   C
ATOM   1967  O   ASP A 251       0.886 -14.884 -15.982  0.00  0.00      C2   O
ATOM   1968  CB  ASP A 251       0.484 -17.612 -17.916  0.00  0.00      C2   C
ATOM   1969  CG  ASP A 251       1.802 -18.029 -17.290  0.00  0.00      C2   C
ATOM   1970  OD1 ASP A 251       2.832 -17.930 -17.940  0.00  0.00      C2   O
ATOM   1971  OD2 ASP A 251       1.850 -18.420 -16.093  0.00  0.00      C2   O
ATOM   1972  H   ASP A 251      -1.616 -16.595 -19.020  0.00  0.00      C2   H
ATOM   1973  HA  ASP A 251      -0.599 -16.813 -16.311  0.00  0.00      C2   H
ATOM   1974  HB3 ASP A 251       0.684 -17.429 -18.972  0.00  0.00      C2   H
ATOM   1975  HB2 ASP A 251      -0.086 -18.541 -17.928  0.00  0.00      C2   H
ATOM   1976  N   SER A 252       0.790 -14.573 -18.228  0.00  0.00      C2   N
ATOM   1977  CA  SER A 252       1.642 -13.383 -18.383  0.00  0.00      C2   C
ATOM   1978  C   SER A 252       1.248 -12.259 -17.428  0.00  0.00      C2   C
ATOM   1979  O   SER A 252       2.148 -11.502 -17.056  0.00  0.00      C2   O
ATOM   1980  CB  SER A 252       1.719 -12.997 -19.898  0.00  0.00      C2   C
ATOM   1981  OG  SER A 252       2.583 -12.001 -20.117  0.00  0.00      C2   O
ATOM   1982  H   SER A 252       0.430 -14.920 -19.106  0.00  0.00      C2   H
ATOM   1983  HA  SER A 252       2.638 -13.637 -18.021  0.00  0.00      C2   H
ATOM   1984  HB3 SER A 252       0.772 -12.625 -20.289  0.00  0.00      C2   H
ATOM   1985  HB2 SER A 252       1.973 -13.869 -20.500  0.00  0.00      C2   H
ATOM   1986  HG  SER A 252       3.338 -12.369 -20.581  0.00  0.00      C2   H
ATOM   1987  N   ILE A 253      -0.069 -12.069 -17.123  0.00  0.00      C2   N
ATOM   1988  CA  ILE A 253      -0.566 -11.001 -16.252  0.00  0.00      C2   C
ATOM   1989  C   ILE A 253      -0.870 -11.631 -14.888  0.00  0.00      C2   C
ATOM   1990  O   ILE A 253      -0.322 -11.151 -13.865  0.00  0.00      C2   O
ATOM   1991  CB  ILE A 253      -1.849 -10.277 -16.846  0.00  0.00      C2   C
ATOM   1992  CG1 ILE A 253      -1.520  -9.496 -18.167  0.00  0.00      C2   C
ATOM   1993  CG2 ILE A 253      -2.466  -9.245 -15.832  0.00  0.00      C2   C
ATOM   1994  CD1 ILE A 253      -2.770  -9.012 -18.895  0.00  0.00      C2   C
ATOM   1995  H   ILE A 253      -0.759 -12.661 -17.562  0.00  0.00      C2   H
ATOM   1996  HA  ILE A 253       0.156 -10.214 -16.035  0.00  0.00      C2   H
ATOM   1997  HB  ILE A 253      -2.545 -11.069 -17.126  0.00  0.00      C2   H
ATOM   1998 HG13 ILE A 253      -0.978 -10.179 -18.820  0.00  0.00      C2   H
ATOM   1999 HG12 ILE A 253      -0.898  -8.648 -17.880  0.00  0.00      C2   H
ATOM   2000 HG21 ILE A 253      -3.342  -8.676 -16.143  0.00  0.00      C2   H
ATOM   2001 HG22 ILE A 253      -2.891  -9.736 -14.956  0.00  0.00      C2   H
ATOM   2002 HG23 ILE A 253      -1.738  -8.586 -15.359  0.00  0.00      C2   H
ATOM   2003 HD11 ILE A 253      -2.730  -8.896 -19.978  0.00  0.00      C2   H
ATOM   2004 HD12 ILE A 253      -3.675  -9.595 -18.724  0.00  0.00      C2   H
ATOM   2005 HD13 ILE A 253      -3.034  -8.038 -18.483  0.00  0.00      C2   H
ATOM   2006  N   CYS A 254      -1.637 -12.717 -14.812  0.00  0.00      C2   N
ATOM   2007  CA  CYS A 254      -2.387 -13.156 -13.637  0.00  0.00      C2   C
ATOM   2008  C   CYS A 254      -1.458 -13.913 -12.646  0.00  0.00      C2   C
ATOM   2009  O   CYS A 254      -1.630 -13.941 -11.445  0.00  0.00      C2   O
ATOM   2010  CB  CYS A 254      -3.698 -13.899 -13.896  0.00  0.00      C2   C
ATOM   2011  SG  CYS A 254      -4.750 -13.030 -15.047  0.00  0.00      C2   S
ATOM   2012  H   CYS A 254      -2.029 -13.139 -15.641  0.00  0.00      C2   H
ATOM   2013  HA  CYS A 254      -2.676 -12.278 -13.061  0.00  0.00      C2   H
ATOM   2014  HB3 CYS A 254      -4.272 -14.071 -12.985  0.00  0.00      C2   H
ATOM   2015  HB2 CYS A 254      -3.395 -14.868 -14.292  0.00  0.00      C2   H
ATOM   2016  HG  CYS A 254      -4.507 -13.720 -16.165  0.00  0.00      C2   H
ATOM   2017  N   ASN A 255      -0.380 -14.490 -13.221  0.00  0.00      C2   N
ATOM   2018  CA  ASN A 255       0.706 -15.144 -12.406  0.00  0.00      C2   C
ATOM   2019  C   ASN A 255       1.843 -14.160 -12.372  0.00  0.00      C2   C
ATOM   2020  O   ASN A 255       2.938 -14.447 -12.824  0.00  0.00      C2   O
ATOM   2021  CB  ASN A 255       1.013 -16.527 -12.899  0.00  0.00      C2   C
ATOM   2022  CG  ASN A 255      -0.118 -17.590 -13.041  0.00  0.00      C2   C
ATOM   2023  OD1 ASN A 255      -1.052 -17.733 -12.225  0.00  0.00      C2   O
ATOM   2024  ND2 ASN A 255      -0.033 -18.491 -14.018  0.00  0.00      C2   N
ATOM   2025  H   ASN A 255      -0.250 -14.341 -14.211  0.00  0.00      C2   H
ATOM   2026  HA  ASN A 255       0.340 -15.317 -11.394  0.00  0.00      C2   H
ATOM   2027  HB3 ASN A 255       1.724 -16.912 -12.169  0.00  0.00      C2   H
ATOM   2028  HB2 ASN A 255       1.588 -16.488 -13.824  0.00  0.00      C2   H
ATOM   2029 HD22 ASN A 255      -0.590 -19.331 -14.086  0.00  0.00      C2   H
ATOM   2030 HD21 ASN A 255       0.587 -18.361 -14.805  0.00  0.00      C2   H
ATOM   2031  N   ASN A 256       1.643 -13.086 -11.644  0.00  0.00      C2   N
ATOM   2032  CA  ASN A 256       2.680 -12.074 -11.323  0.00  0.00      C2   C
ATOM   2033  C   ASN A 256       2.386 -11.630  -9.890  0.00  0.00      C2   C
ATOM   2034  O   ASN A 256       1.204 -11.775  -9.395  0.00  0.00      C2   O
ATOM   2035  CB  ASN A 256       2.782 -10.808 -12.241  0.00  0.00      C2   C
ATOM   2036  CG  ASN A 256       3.464 -11.010 -13.570  0.00  0.00      C2   C
ATOM   2037  OD1 ASN A 256       4.476 -10.357 -13.780  0.00  0.00      C2   O
ATOM   2038  ND2 ASN A 256       3.076 -11.936 -14.404  0.00  0.00      C2   N
ATOM   2039  H   ASN A 256       0.804 -12.983 -11.091  0.00  0.00      C2   H
ATOM   2040  HA  ASN A 256       3.662 -12.543 -11.256  0.00  0.00      C2   H
ATOM   2041  HB3 ASN A 256       3.294 -10.013 -11.698  0.00  0.00      C2   H
ATOM   2042  HB2 ASN A 256       1.764 -10.433 -12.350  0.00  0.00      C2   H
ATOM   2043 HD22 ASN A 256       3.624 -12.096 -15.237  0.00  0.00      C2   H
ATOM   2044 HD21 ASN A 256       2.230 -12.470 -14.263  0.00  0.00      C2   H
ATOM   2045  N   LYS A 257       3.415 -11.083  -9.174  0.00  0.00      C2   N
ATOM   2046  CA  LYS A 257       3.498 -10.829  -7.692  0.00  0.00      C2   C
ATOM   2047  C   LYS A 257       2.285  -9.956  -7.175  0.00  0.00      C2   C
ATOM   2048  O   LYS A 257       2.022  -9.795  -5.978  0.00  0.00      C2   O
ATOM   2049  CB  LYS A 257       4.881 -10.220  -7.322  0.00  0.00      C2   C
ATOM   2050  CG  LYS A 257       5.070  -8.803  -7.886  0.00  0.00      C2   C
ATOM   2051  CD  LYS A 257       6.447  -8.282  -7.759  0.00  0.00      C2   C
ATOM   2052  CE  LYS A 257       7.380  -8.783  -8.772  0.00  0.00      C2   C
ATOM   2053  NZ  LYS A 257       8.714  -8.540  -8.166  0.00  0.00      C2   N
ATOM   2054  H   LYS A 257       4.281 -10.933  -9.672  0.00  0.00      C2   H
ATOM   2055  HA  LYS A 257       3.424 -11.820  -7.245  0.00  0.00      C2   H
ATOM   2056  HB3 LYS A 257       5.659 -10.969  -7.469  0.00  0.00      C2   H
ATOM   2057  HB2 LYS A 257       4.997  -9.986  -6.264  0.00  0.00      C2   H
ATOM   2058  HG3 LYS A 257       4.423  -8.084  -7.384  0.00  0.00      C2   H
ATOM   2059  HG2 LYS A 257       4.727  -8.913  -8.914  0.00  0.00      C2   H
ATOM   2060  HD3 LYS A 257       6.801  -8.582  -6.773  0.00  0.00      C2   H
ATOM   2061  HD2 LYS A 257       6.470  -7.194  -7.818  0.00  0.00      C2   H
ATOM   2062  HE3 LYS A 257       7.348  -8.371  -9.781  0.00  0.00      C2   H
ATOM   2063  HE2 LYS A 257       7.354  -9.872  -8.793  0.00  0.00      C2   H
ATOM   2064  HZ1 LYS A 257       8.898  -9.037  -7.307  0.00  0.00      C2   H
ATOM   2065  HZ2 LYS A 257       9.432  -8.842  -8.809  0.00  0.00      C2   H
ATOM   2066  HZ3 LYS A 257       8.886  -7.567  -7.957  0.00  0.00      C2   H
ATOM   2067  N   TRP A 258       1.716  -9.136  -8.071  0.00  0.00      C2   N
ATOM   2068  CA  TRP A 258       0.650  -8.138  -7.916  0.00  0.00      C2   C
ATOM   2069  C   TRP A 258      -0.727  -8.784  -7.702  0.00  0.00      C2   C
ATOM   2070  O   TRP A 258      -1.618  -8.069  -7.279  0.00  0.00      C2   O
ATOM   2071  CB  TRP A 258       0.696  -7.242  -9.123  0.00  0.00      C2   C
ATOM   2072  CG  TRP A 258       2.030  -6.592  -9.409  0.00  0.00      C2   C
ATOM   2073  CD1 TRP A 258       2.801  -5.875  -8.527  0.00  0.00      C2   C
ATOM   2074  CD2 TRP A 258       2.852  -6.806 -10.600  0.00  0.00      C2   C
ATOM   2075  NE1 TRP A 258       4.030  -5.634  -9.156  0.00  0.00      C2   N
ATOM   2076  CE2 TRP A 258       4.089  -6.158 -10.417  0.00  0.00      C2   C
ATOM   2077  CE3 TRP A 258       2.667  -7.464 -11.830  0.00  0.00      C2   C
ATOM   2078  CZ2 TRP A 258       5.135  -6.158 -11.368  0.00  0.00      C2   C
ATOM   2079  CZ3 TRP A 258       3.630  -7.413 -12.846  0.00  0.00      C2   C
ATOM   2080  CH2 TRP A 258       4.876  -6.805 -12.610  0.00  0.00      C2   C
ATOM   2081  H   TRP A 258       2.108  -9.232  -8.996  0.00  0.00      C2   H
ATOM   2082  HA  TRP A 258       0.770  -7.559  -7.000  0.00  0.00      C2   H
ATOM   2083  HB3 TRP A 258      -0.140  -6.548  -9.038  0.00  0.00      C2   H
ATOM   2084  HB2 TRP A 258       0.341  -7.749 -10.021  0.00  0.00      C2   H
ATOM   2085  HD1 TRP A 258       2.468  -5.561  -7.549  0.00  0.00      C2   H
ATOM   2086  HE1 TRP A 258       4.794  -5.054  -8.838  0.00  0.00      C2   H
ATOM   2087  HE3 TRP A 258       1.683  -7.808 -12.113  0.00  0.00      C2   H
ATOM   2088  HZ2 TRP A 258       6.112  -5.767 -11.127  0.00  0.00      C2   H
ATOM   2089  HZ3 TRP A 258       3.260  -7.961 -13.700  0.00  0.00      C2   H
ATOM   2090  HH2 TRP A 258       5.707  -7.026 -13.263  0.00  0.00      C2   H
ATOM   2091  N   PHE A 259      -0.850 -10.071  -8.109  0.00  0.00      C2   N
ATOM   2092  CA  PHE A 259      -2.119 -10.764  -8.068  0.00  0.00      C2   C
ATOM   2093  C   PHE A 259      -1.926 -12.094  -7.349  0.00  0.00      C2   C
ATOM   2094  O   PHE A 259      -2.781 -12.974  -7.445  0.00  0.00      C2   O
ATOM   2095  CB  PHE A 259      -2.633 -10.911  -9.438  0.00  0.00      C2   C
ATOM   2096  CG  PHE A 259      -2.420  -9.710 -10.409  0.00  0.00      C2   C
ATOM   2097  CD1 PHE A 259      -1.520  -9.680 -11.496  0.00  0.00      C2   C
ATOM   2098  CD2 PHE A 259      -3.161  -8.532 -10.176  0.00  0.00      C2   C
ATOM   2099  CE1 PHE A 259      -1.325  -8.550 -12.277  0.00  0.00      C2   C
ATOM   2100  CE2 PHE A 259      -3.065  -7.454 -11.068  0.00  0.00      C2   C
ATOM   2101  CZ  PHE A 259      -2.143  -7.422 -12.122  0.00  0.00      C2   C
ATOM   2102  H   PHE A 259      -0.043 -10.571  -8.453  0.00  0.00      C2   H
ATOM   2103  HA  PHE A 259      -2.802 -10.105  -7.531  0.00  0.00      C2   H
ATOM   2104  HB3 PHE A 259      -3.673 -11.238  -9.439  0.00  0.00      C2   H
ATOM   2105  HB2 PHE A 259      -2.223 -11.767  -9.973  0.00  0.00      C2   H
ATOM   2106  HD1 PHE A 259      -0.852 -10.523 -11.589  0.00  0.00      C2   H
ATOM   2107  HD2 PHE A 259      -3.878  -8.472  -9.370  0.00  0.00      C2   H
ATOM   2108  HE1 PHE A 259      -0.575  -8.479 -13.050  0.00  0.00      C2   H
ATOM   2109  HE2 PHE A 259      -3.695  -6.591 -10.912  0.00  0.00      C2   H
ATOM   2110  HZ  PHE A 259      -1.901  -6.444 -12.511  0.00  0.00      C2   H
ATOM   2111  N   THR A 260      -0.809 -12.210  -6.545  0.00  0.00      C2   N
ATOM   2112  CA  THR A 260      -0.345 -13.397  -5.962  0.00  0.00      C2   C
ATOM   2113  C   THR A 260      -1.297 -14.091  -4.921  0.00  0.00      C2   C
ATOM   2114  O   THR A 260      -1.199 -15.294  -4.716  0.00  0.00      C2   O
ATOM   2115  CB  THR A 260       1.005 -13.182  -5.207  0.00  0.00      C2   C
ATOM   2116  OG1 THR A 260       1.624 -14.447  -4.859  0.00  0.00      C2   O
ATOM   2117  CG2 THR A 260       1.014 -12.302  -3.900  0.00  0.00      C2   C
ATOM   2118  H   THR A 260      -0.150 -11.447  -6.481  0.00  0.00      C2   H
ATOM   2119  HA  THR A 260      -0.139 -14.141  -6.731  0.00  0.00      C2   H
ATOM   2120  HB  THR A 260       1.761 -12.667  -5.800  0.00  0.00      C2   H
ATOM   2121  HG1 THR A 260       2.082 -14.705  -5.662  0.00  0.00      C2   H
ATOM   2122 HG21 THR A 260       0.301 -12.606  -3.133  0.00  0.00      C2   H
ATOM   2123 HG22 THR A 260       1.994 -12.460  -3.450  0.00  0.00      C2   H
ATOM   2124 HG23 THR A 260       0.832 -11.256  -4.148  0.00  0.00      C2   H
ATOM   2125  N   ASP A 261      -2.363 -13.347  -4.479  0.00  0.00      C2   N
ATOM   2126  CA  ASP A 261      -3.516 -13.861  -3.749  0.00  0.00      C2   C
ATOM   2127  C   ASP A 261      -4.870 -13.234  -4.135  0.00  0.00      C2   C
ATOM   2128  O   ASP A 261      -5.856 -13.292  -3.373  0.00  0.00      C2   O
ATOM   2129  CB  ASP A 261      -3.266 -13.888  -2.215  0.00  0.00      C2   C
ATOM   2130  CG  ASP A 261      -2.991 -12.504  -1.570  0.00  0.00      C2   C
ATOM   2131  OD1 ASP A 261      -3.094 -11.482  -2.267  0.00  0.00      C2   O
ATOM   2132  OD2 ASP A 261      -2.873 -12.560  -0.302  0.00  0.00      C2   O
ATOM   2133  H   ASP A 261      -2.496 -12.358  -4.637  0.00  0.00      C2   H
ATOM   2134  HA  ASP A 261      -3.613 -14.897  -4.072  0.00  0.00      C2   H
ATOM   2135  HB3 ASP A 261      -2.445 -14.540  -1.918  0.00  0.00      C2   H
ATOM   2136  HB2 ASP A 261      -4.177 -14.244  -1.733  0.00  0.00      C2   H
ATOM   2137  N   THR A 262      -4.867 -12.589  -5.285  0.00  0.00      C2   N
ATOM   2138  CA  THR A 262      -6.057 -12.048  -5.924  0.00  0.00      C2   C
ATOM   2139  C   THR A 262      -6.612 -13.169  -6.870  0.00  0.00      C2   C
ATOM   2140  O   THR A 262      -5.996 -13.508  -7.863  0.00  0.00      C2   O
ATOM   2141  CB  THR A 262      -5.704 -10.841  -6.794  0.00  0.00      C2   C
ATOM   2142  OG1 THR A 262      -5.122  -9.860  -5.980  0.00  0.00      C2   O
ATOM   2143  CG2 THR A 262      -7.008 -10.177  -7.341  0.00  0.00      C2   C
ATOM   2144  H   THR A 262      -4.066 -12.484  -5.892  0.00  0.00      C2   H
ATOM   2145  HA  THR A 262      -6.920 -11.914  -5.272  0.00  0.00      C2   H
ATOM   2146  HB  THR A 262      -4.964 -11.154  -7.530  0.00  0.00      C2   H
ATOM   2147  HG1 THR A 262      -4.406 -10.212  -5.446  0.00  0.00      C2   H
ATOM   2148 HG21 THR A 262      -6.737  -9.254  -7.853  0.00  0.00      C2   H
ATOM   2149 HG22 THR A 262      -7.524 -10.723  -8.132  0.00  0.00      C2   H
ATOM   2150 HG23 THR A 262      -7.704  -9.943  -6.536  0.00  0.00      C2   H
ATOM   2151  N   SER A 263      -7.743 -13.751  -6.528  0.00  0.00      C2   N
ATOM   2152  CA  SER A 263      -8.648 -14.622  -7.367  0.00  0.00      C2   C
ATOM   2153  C   SER A 263      -9.142 -13.867  -8.568  0.00  0.00      C2   C
ATOM   2154  O   SER A 263      -9.188 -12.659  -8.552  0.00  0.00      C2   O
ATOM   2155  CB  SER A 263      -9.822 -15.007  -6.406  0.00  0.00      C2   C
ATOM   2156  OG  SER A 263      -9.287 -15.456  -5.135  0.00  0.00      C2   O
ATOM   2157  H   SER A 263      -8.195 -13.404  -5.694  0.00  0.00      C2   H
ATOM   2158  HA  SER A 263      -8.011 -15.476  -7.597  0.00  0.00      C2   H
ATOM   2159  HB3 SER A 263     -10.338 -15.830  -6.901  0.00  0.00      C2   H
ATOM   2160  HB2 SER A 263     -10.600 -14.286  -6.154  0.00  0.00      C2   H
ATOM   2161  HG  SER A 263      -9.985 -15.782  -4.563  0.00  0.00      C2   H
ATOM   2162  N   ILE A 264      -9.379 -14.736  -9.590  0.00  0.00      C2   N
ATOM   2163  CA  ILE A 264      -9.686 -14.341 -10.963  0.00  0.00      C2   C
ATOM   2164  C   ILE A 264     -11.109 -14.847 -11.241  0.00  0.00      C2   C
ATOM   2165  O   ILE A 264     -11.589 -15.877 -10.825  0.00  0.00      C2   O
ATOM   2166  CB  ILE A 264      -8.780 -14.933 -11.981  0.00  0.00      C2   C
ATOM   2167  CG1 ILE A 264      -7.328 -14.545 -11.665  0.00  0.00      C2   C
ATOM   2168  CG2 ILE A 264      -9.184 -14.395 -13.374  0.00  0.00      C2   C
ATOM   2169  CD1 ILE A 264      -6.462 -15.513 -10.886  0.00  0.00      C2   C
ATOM   2170  H   ILE A 264      -9.050 -15.667  -9.376  0.00  0.00      C2   H
ATOM   2171  HA  ILE A 264      -9.774 -13.267 -11.125  0.00  0.00      C2   H
ATOM   2172  HB  ILE A 264      -8.919 -16.014 -11.957  0.00  0.00      C2   H
ATOM   2173 HG13 ILE A 264      -7.333 -13.539 -11.245  0.00  0.00      C2   H
ATOM   2174 HG12 ILE A 264      -6.772 -14.333 -12.579  0.00  0.00      C2   H
ATOM   2175 HG21 ILE A 264     -10.148 -14.799 -13.681  0.00  0.00      C2   H
ATOM   2176 HG22 ILE A 264      -9.176 -13.307 -13.444  0.00  0.00      C2   H
ATOM   2177 HG23 ILE A 264      -8.501 -14.791 -14.125  0.00  0.00      C2   H
ATOM   2178 HD11 ILE A 264      -6.872 -16.105 -10.068  0.00  0.00      C2   H
ATOM   2179 HD12 ILE A 264      -6.083 -16.364 -11.451  0.00  0.00      C2   H
ATOM   2180 HD13 ILE A 264      -5.593 -15.074 -10.395  0.00  0.00      C2   H
ATOM   2181  N   ILE A 265     -11.954 -14.055 -11.936  0.00  0.00      C2   N
ATOM   2182  CA  ILE A 265     -13.300 -14.443 -12.507  0.00  0.00      C2   C
ATOM   2183  C   ILE A 265     -13.000 -14.636 -13.983  0.00  0.00      C2   C
ATOM   2184  O   ILE A 265     -12.543 -13.738 -14.760  0.00  0.00      C2   O
ATOM   2185  CB  ILE A 265     -14.274 -13.312 -12.313  0.00  0.00      C2   C
ATOM   2186  CG1 ILE A 265     -14.281 -12.962 -10.811  0.00  0.00      C2   C
ATOM   2187  CG2 ILE A 265     -15.637 -13.517 -12.873  0.00  0.00      C2   C
ATOM   2188  CD1 ILE A 265     -15.132 -11.712 -10.379  0.00  0.00      C2   C
ATOM   2189  H   ILE A 265     -11.579 -13.162 -12.223  0.00  0.00      C2   H
ATOM   2190  HA  ILE A 265     -13.688 -15.385 -12.118  0.00  0.00      C2   H
ATOM   2191  HB  ILE A 265     -13.727 -12.448 -12.692  0.00  0.00      C2   H
ATOM   2192 HG13 ILE A 265     -13.295 -12.621 -10.495  0.00  0.00      C2   H
ATOM   2193 HG12 ILE A 265     -14.518 -13.892 -10.295  0.00  0.00      C2   H
ATOM   2194 HG21 ILE A 265     -16.082 -14.336 -12.309  0.00  0.00      C2   H
ATOM   2195 HG22 ILE A 265     -16.297 -12.657 -12.762  0.00  0.00      C2   H
ATOM   2196 HG23 ILE A 265     -15.602 -13.808 -13.923  0.00  0.00      C2   H
ATOM   2197 HD11 ILE A 265     -15.698 -11.864  -9.459  0.00  0.00      C2   H
ATOM   2198 HD12 ILE A 265     -14.419 -10.888 -10.366  0.00  0.00      C2   H
ATOM   2199 HD13 ILE A 265     -15.889 -11.397 -11.098  0.00  0.00      C2   H
ATOM   2200  N   LEU A 266     -13.270 -15.888 -14.415  0.00  0.00      C2   N
ATOM   2201  CA  LEU A 266     -13.066 -16.282 -15.798  0.00  0.00      C2   C
ATOM   2202  C   LEU A 266     -14.398 -16.235 -16.630  0.00  0.00      C2   C
ATOM   2203  O   LEU A 266     -15.257 -17.047 -16.353  0.00  0.00      C2   O
ATOM   2204  CB  LEU A 266     -12.423 -17.698 -15.856  0.00  0.00      C2   C
ATOM   2205  CG  LEU A 266     -11.975 -18.061 -17.266  0.00  0.00      C2   C
ATOM   2206  CD1 LEU A 266     -10.947 -17.067 -17.799  0.00  0.00      C2   C
ATOM   2207  CD2 LEU A 266     -11.466 -19.515 -17.384  0.00  0.00      C2   C
ATOM   2208  H   LEU A 266     -13.603 -16.602 -13.783  0.00  0.00      C2   H
ATOM   2209  HA  LEU A 266     -12.318 -15.655 -16.285  0.00  0.00      C2   H
ATOM   2210  HB3 LEU A 266     -13.162 -18.406 -15.483  0.00  0.00      C2   H
ATOM   2211  HB2 LEU A 266     -11.690 -17.651 -15.050  0.00  0.00      C2   H
ATOM   2212  HG  LEU A 266     -12.861 -17.938 -17.889  0.00  0.00      C2   H
ATOM   2213 HD11 LEU A 266     -10.411 -16.739 -16.908  0.00  0.00      C2   H
ATOM   2214 HD12 LEU A 266     -10.396 -17.515 -18.626  0.00  0.00      C2   H
ATOM   2215 HD13 LEU A 266     -11.422 -16.226 -18.304  0.00  0.00      C2   H
ATOM   2216 HD21 LEU A 266     -11.586 -19.883 -18.402  0.00  0.00      C2   H
ATOM   2217 HD22 LEU A 266     -10.412 -19.541 -17.109  0.00  0.00      C2   H
ATOM   2218 HD23 LEU A 266     -12.029 -20.204 -16.755  0.00  0.00      C2   H
ATOM   2219  N   PHE A 267     -14.612 -15.210 -17.408  0.00  0.00      C2   N
ATOM   2220  CA  PHE A 267     -15.768 -15.044 -18.306  0.00  0.00      C2   C
ATOM   2221  C   PHE A 267     -15.632 -15.904 -19.485  0.00  0.00      C2   C
ATOM   2222  O   PHE A 267     -15.063 -15.463 -20.500  0.00  0.00      C2   O
ATOM   2223  CB  PHE A 267     -15.840 -13.531 -18.649  0.00  0.00      C2   C
ATOM   2224  CG  PHE A 267     -16.844 -12.702 -17.812  0.00  0.00      C2   C
ATOM   2225  CD1 PHE A 267     -17.955 -12.013 -18.391  0.00  0.00      C2   C
ATOM   2226  CD2 PHE A 267     -16.658 -12.620 -16.389  0.00  0.00      C2   C
ATOM   2227  CE1 PHE A 267     -18.768 -11.263 -17.594  0.00  0.00      C2   C
ATOM   2228  CE2 PHE A 267     -17.567 -11.893 -15.654  0.00  0.00      C2   C
ATOM   2229  CZ  PHE A 267     -18.544 -11.133 -16.225  0.00  0.00      C2   C
ATOM   2230  H   PHE A 267     -13.886 -14.546 -17.634  0.00  0.00      C2   H
ATOM   2231  HA  PHE A 267     -16.699 -15.317 -17.810  0.00  0.00      C2   H
ATOM   2232  HB3 PHE A 267     -16.165 -13.354 -19.674  0.00  0.00      C2   H
ATOM   2233  HB2 PHE A 267     -14.863 -13.060 -18.539  0.00  0.00      C2   H
ATOM   2234  HD1 PHE A 267     -18.172 -12.071 -19.448  0.00  0.00      C2   H
ATOM   2235  HD2 PHE A 267     -15.814 -13.091 -15.906  0.00  0.00      C2   H
ATOM   2236  HE1 PHE A 267     -19.490 -10.645 -18.106  0.00  0.00      C2   H
ATOM   2237  HE2 PHE A 267     -17.466 -11.959 -14.580  0.00  0.00      C2   H
ATOM   2238  HZ  PHE A 267     -19.191 -10.546 -15.591  0.00  0.00      C2   H
ATOM   2239  N   LEU A 268     -16.219 -17.070 -19.459  0.00  0.00      C2   N
ATOM   2240  CA  LEU A 268     -16.535 -17.999 -20.584  0.00  0.00      C2   C
ATOM   2241  C   LEU A 268     -17.611 -17.474 -21.572  0.00  0.00      C2   C
ATOM   2242  O   LEU A 268     -18.720 -17.957 -21.548  0.00  0.00      C2   O
ATOM   2243  CB  LEU A 268     -16.780 -19.427 -20.131  0.00  0.00      C2   C
ATOM   2244  CG  LEU A 268     -15.621 -20.101 -19.490  0.00  0.00      C2   C
ATOM   2245  CD1 LEU A 268     -16.079 -21.547 -19.166  0.00  0.00      C2   C
ATOM   2246  CD2 LEU A 268     -14.298 -20.062 -20.143  0.00  0.00      C2   C
ATOM   2247  H   LEU A 268     -16.735 -17.259 -18.612  0.00  0.00      C2   H
ATOM   2248  HA  LEU A 268     -15.568 -18.024 -21.087  0.00  0.00      C2   H
ATOM   2249  HB3 LEU A 268     -16.961 -19.969 -21.059  0.00  0.00      C2   H
ATOM   2250  HB2 LEU A 268     -17.719 -19.585 -19.602  0.00  0.00      C2   H
ATOM   2251  HG  LEU A 268     -15.648 -19.622 -18.511  0.00  0.00      C2   H
ATOM   2252 HD11 LEU A 268     -15.356 -21.967 -18.467  0.00  0.00      C2   H
ATOM   2253 HD12 LEU A 268     -17.036 -21.542 -18.644  0.00  0.00      C2   H
ATOM   2254 HD13 LEU A 268     -16.140 -22.206 -20.032  0.00  0.00      C2   H
ATOM   2255 HD21 LEU A 268     -13.957 -21.097 -20.102  0.00  0.00      C2   H
ATOM   2256 HD22 LEU A 268     -14.393 -19.621 -21.135  0.00  0.00      C2   H
ATOM   2257 HD23 LEU A 268     -13.514 -19.549 -19.587  0.00  0.00      C2   H
ATOM   2258  N   ASN A 269     -17.253 -16.537 -22.496  0.00  0.00      C2   N
ATOM   2259  CA  ASN A 269     -18.232 -15.835 -23.317  0.00  0.00      C2   C
ATOM   2260  C   ASN A 269     -18.570 -16.643 -24.565  0.00  0.00      C2   C
ATOM   2261  O   ASN A 269     -17.731 -17.411 -25.016  0.00  0.00      C2   O
ATOM   2262  CB  ASN A 269     -17.732 -14.403 -23.668  0.00  0.00      C2   C
ATOM   2263  CG  ASN A 269     -17.389 -13.453 -22.549  0.00  0.00      C2   C
ATOM   2264  OD1 ASN A 269     -18.054 -13.396 -21.511  0.00  0.00      C2   O
ATOM   2265  ND2 ASN A 269     -16.414 -12.573 -22.810  0.00  0.00      C2   N
ATOM   2266  H   ASN A 269     -16.285 -16.252 -22.546  0.00  0.00      C2   H
ATOM   2267  HA  ASN A 269     -19.141 -15.636 -22.748  0.00  0.00      C2   H
ATOM   2268  HB3 ASN A 269     -18.468 -13.874 -24.273  0.00  0.00      C2   H
ATOM   2269  HB2 ASN A 269     -16.894 -14.479 -24.361  0.00  0.00      C2   H
ATOM   2270 HD22 ASN A 269     -16.238 -11.786 -22.203  0.00  0.00      C2   H
ATOM   2271 HD21 ASN A 269     -15.719 -12.784 -23.512  0.00  0.00      C2   H
ATOM   2272  N   LYS A 270     -19.724 -16.261 -25.223  0.00  0.00      C2   N
ATOM   2273  CA  LYS A 270     -20.245 -16.820 -26.419  0.00  0.00      C2   C
ATOM   2274  C   LYS A 270     -20.609 -18.315 -26.321  0.00  0.00      C2   C
ATOM   2275  O   LYS A 270     -20.222 -19.131 -27.227  0.00  0.00      C2   O
ATOM   2276  CB  LYS A 270     -19.258 -16.530 -27.606  0.00  0.00      C2   C
ATOM   2277  CG  LYS A 270     -18.790 -15.068 -27.732  0.00  0.00      C2   C
ATOM   2278  CD  LYS A 270     -17.998 -14.881 -29.024  0.00  0.00      C2   C
ATOM   2279  CE  LYS A 270     -17.982 -13.413 -29.385  0.00  0.00      C2   C
ATOM   2280  NZ  LYS A 270     -17.060 -13.114 -30.433  0.00  0.00      C2   N
ATOM   2281  H   LYS A 270     -20.276 -15.524 -24.808  0.00  0.00      C2   H
ATOM   2282  HA  LYS A 270     -21.155 -16.227 -26.515  0.00  0.00      C2   H
ATOM   2283  HB3 LYS A 270     -19.607 -16.954 -28.548  0.00  0.00      C2   H
ATOM   2284  HB2 LYS A 270     -18.348 -17.122 -27.507  0.00  0.00      C2   H
ATOM   2285  HG3 LYS A 270     -18.100 -14.865 -26.913  0.00  0.00      C2   H
ATOM   2286  HG2 LYS A 270     -19.512 -14.252 -27.741  0.00  0.00      C2   H
ATOM   2287  HD3 LYS A 270     -18.420 -15.442 -29.857  0.00  0.00      C2   H
ATOM   2288  HD2 LYS A 270     -16.983 -15.246 -28.864  0.00  0.00      C2   H
ATOM   2289  HE3 LYS A 270     -17.559 -12.963 -28.487  0.00  0.00      C2   H
ATOM   2290  HE2 LYS A 270     -18.920 -12.955 -29.698  0.00  0.00      C2   H
ATOM   2291  HZ1 LYS A 270     -16.990 -12.110 -30.518  0.00  0.00      C2   H
ATOM   2292  HZ2 LYS A 270     -16.163 -13.562 -30.312  0.00  0.00      C2   H
ATOM   2293  HZ3 LYS A 270     -17.356 -13.412 -31.351  0.00  0.00      C2   H
ATOM   2294  N   LYS A 271     -21.323 -18.695 -25.236  0.00  0.00      C2   N
ATOM   2295  CA  LYS A 271     -21.791 -20.015 -24.898  0.00  0.00      C2   C
ATOM   2296  C   LYS A 271     -22.637 -20.713 -25.995  0.00  0.00      C2   C
ATOM   2297  O   LYS A 271     -22.291 -21.832 -26.436  0.00  0.00      C2   O
ATOM   2298  CB  LYS A 271     -22.364 -20.123 -23.498  0.00  0.00      C2   C
ATOM   2299  CG  LYS A 271     -23.350 -19.082 -23.078  0.00  0.00      C2   C
ATOM   2300  CD  LYS A 271     -24.137 -19.286 -21.774  0.00  0.00      C2   C
ATOM   2301  CE  LYS A 271     -25.154 -20.455 -21.718  0.00  0.00      C2   C
ATOM   2302  NZ  LYS A 271     -26.096 -20.518 -22.814  0.00  0.00      C2   N
ATOM   2303  H   LYS A 271     -21.548 -17.980 -24.559  0.00  0.00      C2   H
ATOM   2304  HA  LYS A 271     -20.948 -20.702 -24.829  0.00  0.00      C2   H
ATOM   2305  HB3 LYS A 271     -21.514 -20.117 -22.816  0.00  0.00      C2   H
ATOM   2306  HB2 LYS A 271     -22.851 -21.086 -23.345  0.00  0.00      C2   H
ATOM   2307  HG3 LYS A 271     -24.065 -19.091 -23.901  0.00  0.00      C2   H
ATOM   2308  HG2 LYS A 271     -22.866 -18.107 -23.014  0.00  0.00      C2   H
ATOM   2309  HD3 LYS A 271     -24.595 -18.320 -21.560  0.00  0.00      C2   H
ATOM   2310  HD2 LYS A 271     -23.360 -19.458 -21.030  0.00  0.00      C2   H
ATOM   2311  HE3 LYS A 271     -25.743 -20.477 -20.802  0.00  0.00      C2   H
ATOM   2312  HE2 LYS A 271     -24.662 -21.424 -21.796  0.00  0.00      C2   H
ATOM   2313  HZ1 LYS A 271     -25.620 -20.896 -23.621  0.00  0.00      C2   H
ATOM   2314  HZ2 LYS A 271     -26.869 -21.114 -22.555  0.00  0.00      C2   H
ATOM   2315  HZ3 LYS A 271     -26.430 -19.575 -22.956  0.00  0.00      C2   H
ATOM   2316  N   ASP A 272     -23.568 -19.957 -26.513  0.00  0.00      C2   N
ATOM   2317  CA  ASP A 272     -24.536 -20.406 -27.571  0.00  0.00      C2   C
ATOM   2318  C   ASP A 272     -23.877 -20.748 -28.927  0.00  0.00      C2   C
ATOM   2319  O   ASP A 272     -24.282 -21.722 -29.569  0.00  0.00      C2   O
ATOM   2320  CB  ASP A 272     -25.690 -19.429 -27.797  0.00  0.00      C2   C
ATOM   2321  CG  ASP A 272     -26.384 -19.051 -26.496  0.00  0.00      C2   C
ATOM   2322  OD1 ASP A 272     -26.640 -17.838 -26.175  0.00  0.00      C2   O
ATOM   2323  OD2 ASP A 272     -26.949 -20.003 -25.934  0.00  0.00      C2   O
ATOM   2324  H   ASP A 272     -23.764 -18.992 -26.287  0.00  0.00      C2   H
ATOM   2325  HA  ASP A 272     -25.001 -21.334 -27.238  0.00  0.00      C2   H
ATOM   2326  HB3 ASP A 272     -26.352 -19.878 -28.536  0.00  0.00      C2   H
ATOM   2327  HB2 ASP A 272     -25.263 -18.508 -28.195  0.00  0.00      C2   H
ATOM   2328  N   LEU A 273     -22.868 -19.967 -29.238  0.00  0.00      C2   N
ATOM   2329  CA  LEU A 273     -22.051 -20.242 -30.512  0.00  0.00      C2   C
ATOM   2330  C   LEU A 273     -21.141 -21.477 -30.326  0.00  0.00      C2   C
ATOM   2331  O   LEU A 273     -21.330 -22.468 -31.067  0.00  0.00      C2   O
ATOM   2332  CB  LEU A 273     -21.260 -18.948 -30.837  0.00  0.00      C2   C
ATOM   2333  CG  LEU A 273     -20.424 -18.891 -32.141  0.00  0.00      C2   C
ATOM   2334  CD1 LEU A 273     -21.251 -19.219 -33.380  0.00  0.00      C2   C
ATOM   2335  CD2 LEU A 273     -19.612 -17.576 -32.236  0.00  0.00      C2   C
ATOM   2336  H   LEU A 273     -22.755 -19.084 -28.761  0.00  0.00      C2   H
ATOM   2337  HA  LEU A 273     -22.684 -20.646 -31.302  0.00  0.00      C2   H
ATOM   2338  HB3 LEU A 273     -20.692 -18.740 -29.930  0.00  0.00      C2   H
ATOM   2339  HB2 LEU A 273     -21.996 -18.150 -30.933  0.00  0.00      C2   H
ATOM   2340  HG  LEU A 273     -19.663 -19.671 -32.099  0.00  0.00      C2   H
ATOM   2341 HD11 LEU A 273     -20.972 -18.531 -34.178  0.00  0.00      C2   H
ATOM   2342 HD12 LEU A 273     -20.950 -20.253 -33.550  0.00  0.00      C2   H
ATOM   2343 HD13 LEU A 273     -22.334 -19.285 -33.282  0.00  0.00      C2   H
ATOM   2344 HD21 LEU A 273     -20.154 -16.901 -32.898  0.00  0.00      C2   H
ATOM   2345 HD22 LEU A 273     -19.616 -17.052 -31.281  0.00  0.00      C2   H
ATOM   2346 HD23 LEU A 273     -18.642 -17.731 -32.707  0.00  0.00      C2   H
ATOM   2347  N   PHE A 274     -20.377 -21.541 -29.252  0.00  0.00      C2   N
ATOM   2348  CA  PHE A 274     -19.754 -22.743 -28.767  0.00  0.00      C2   C
ATOM   2349  C   PHE A 274     -20.611 -24.019 -28.728  0.00  0.00      C2   C
ATOM   2350  O   PHE A 274     -20.206 -24.959 -29.420  0.00  0.00      C2   O
ATOM   2351  CB  PHE A 274     -18.966 -22.462 -27.497  0.00  0.00      C2   C
ATOM   2352  CG  PHE A 274     -18.278 -23.655 -26.812  0.00  0.00      C2   C
ATOM   2353  CD1 PHE A 274     -18.809 -24.328 -25.711  0.00  0.00      C2   C
ATOM   2354  CD2 PHE A 274     -17.158 -24.272 -27.391  0.00  0.00      C2   C
ATOM   2355  CE1 PHE A 274     -18.170 -25.488 -25.207  0.00  0.00      C2   C
ATOM   2356  CE2 PHE A 274     -16.494 -25.483 -26.900  0.00  0.00      C2   C
ATOM   2357  CZ  PHE A 274     -17.019 -26.028 -25.740  0.00  0.00      C2   C
ATOM   2358  H   PHE A 274     -20.404 -20.808 -28.558  0.00  0.00      C2   H
ATOM   2359  HA  PHE A 274     -18.979 -22.963 -29.501  0.00  0.00      C2   H
ATOM   2360  HB3 PHE A 274     -19.659 -22.014 -26.785  0.00  0.00      C2   H
ATOM   2361  HB2 PHE A 274     -18.203 -21.697 -27.643  0.00  0.00      C2   H
ATOM   2362  HD1 PHE A 274     -19.681 -23.999 -25.165  0.00  0.00      C2   H
ATOM   2363  HD2 PHE A 274     -16.832 -23.771 -28.291  0.00  0.00      C2   H
ATOM   2364  HE1 PHE A 274     -18.512 -25.916 -24.276  0.00  0.00      C2   H
ATOM   2365  HE2 PHE A 274     -15.673 -25.868 -27.486  0.00  0.00      C2   H
ATOM   2366  HZ  PHE A 274     -16.605 -26.901 -25.257  0.00  0.00      C2   H
ATOM   2367  N   GLU A 275     -21.800 -23.985 -28.139  0.00  0.00      C2   N
ATOM   2368  CA  GLU A 275     -22.810 -24.995 -28.076  0.00  0.00      C2   C
ATOM   2369  C   GLU A 275     -23.265 -25.526 -29.385  0.00  0.00      C2   C
ATOM   2370  O   GLU A 275     -23.482 -26.750 -29.486  0.00  0.00      C2   O
ATOM   2371  CB  GLU A 275     -23.892 -24.492 -27.201  0.00  0.00      C2   C
ATOM   2372  CG  GLU A 275     -25.176 -25.384 -26.986  0.00  0.00      C2   C
ATOM   2373  CD  GLU A 275     -26.283 -24.684 -26.313  0.00  0.00      C2   C
ATOM   2374  OE1 GLU A 275     -27.073 -24.037 -27.065  0.00  0.00      C2   O
ATOM   2375  OE2 GLU A 275     -26.350 -24.564 -25.062  0.00  0.00      C2   O
ATOM   2376  H   GLU A 275     -22.032 -23.105 -27.700  0.00  0.00      C2   H
ATOM   2377  HA  GLU A 275     -22.395 -25.845 -27.536  0.00  0.00      C2   H
ATOM   2378  HB3 GLU A 275     -24.175 -23.480 -27.492  0.00  0.00      C2   H
ATOM   2379  HB2 GLU A 275     -23.472 -24.481 -26.195  0.00  0.00      C2   H
ATOM   2380  HG3 GLU A 275     -24.876 -26.330 -26.535  0.00  0.00      C2   H
ATOM   2381  HG2 GLU A 275     -25.538 -25.698 -27.965  0.00  0.00      C2   H
ATOM   2382  N   GLU A 276     -23.340 -24.661 -30.427  0.00  0.00      C2   N
ATOM   2383  CA  GLU A 276     -23.700 -25.013 -31.793  0.00  0.00      C2   C
ATOM   2384  C   GLU A 276     -22.569 -25.784 -32.422  0.00  0.00      C2   C
ATOM   2385  O   GLU A 276     -22.713 -26.978 -32.618  0.00  0.00      C2   O
ATOM   2386  CB  GLU A 276     -24.037 -23.675 -32.571  0.00  0.00      C2   C
ATOM   2387  CG  GLU A 276     -24.456 -23.826 -34.053  0.00  0.00      C2   C
ATOM   2388  CD  GLU A 276     -25.840 -24.475 -34.224  0.00  0.00      C2   C
ATOM   2389  OE1 GLU A 276     -26.852 -24.348 -33.408  0.00  0.00      C2   O
ATOM   2390  OE2 GLU A 276     -26.005 -25.027 -35.366  0.00  0.00      C2   O
ATOM   2391  H   GLU A 276     -22.998 -23.734 -30.217  0.00  0.00      C2   H
ATOM   2392  HA  GLU A 276     -24.627 -25.579 -31.694  0.00  0.00      C2   H
ATOM   2393  HB3 GLU A 276     -23.134 -23.122 -32.311  0.00  0.00      C2   H
ATOM   2394  HB2 GLU A 276     -24.818 -23.101 -32.072  0.00  0.00      C2   H
ATOM   2395  HG3 GLU A 276     -23.793 -24.463 -34.638  0.00  0.00      C2   H
ATOM   2396  HG2 GLU A 276     -24.546 -22.874 -34.576  0.00  0.00      C2   H
ATOM   2397  N   LYS A 277     -21.462 -25.106 -32.575  0.00  0.00      C2   N
ATOM   2398  CA  LYS A 277     -20.199 -25.673 -33.078  0.00  0.00      C2   C
ATOM   2399  C   LYS A 277     -19.635 -26.974 -32.447  0.00  0.00      C2   C
ATOM   2400  O   LYS A 277     -19.090 -27.777 -33.181  0.00  0.00      C2   O
ATOM   2401  CB  LYS A 277     -19.066 -24.624 -33.120  0.00  0.00      C2   C
ATOM   2402  CG  LYS A 277     -19.263 -23.393 -33.999  0.00  0.00      C2   C
ATOM   2403  CD  LYS A 277     -17.942 -22.760 -34.585  0.00  0.00      C2   C
ATOM   2404  CE  LYS A 277     -17.149 -22.109 -33.472  0.00  0.00      C2   C
ATOM   2405  NZ  LYS A 277     -15.883 -21.595 -34.005  0.00  0.00      C2   N
ATOM   2406  H   LYS A 277     -21.369 -24.149 -32.263  0.00  0.00      C2   H
ATOM   2407  HA  LYS A 277     -20.391 -26.068 -34.076  0.00  0.00      C2   H
ATOM   2408  HB3 LYS A 277     -18.138 -25.121 -33.400  0.00  0.00      C2   H
ATOM   2409  HB2 LYS A 277     -18.919 -24.222 -32.118  0.00  0.00      C2   H
ATOM   2410  HG3 LYS A 277     -19.981 -22.701 -33.559  0.00  0.00      C2   H
ATOM   2411  HG2 LYS A 277     -19.672 -23.885 -34.881  0.00  0.00      C2   H
ATOM   2412  HD3 LYS A 277     -18.248 -21.945 -35.242  0.00  0.00      C2   H
ATOM   2413  HD2 LYS A 277     -17.453 -23.499 -35.219  0.00  0.00      C2   H
ATOM   2414  HE3 LYS A 277     -17.150 -22.710 -32.563  0.00  0.00      C2   H
ATOM   2415  HE2 LYS A 277     -17.734 -21.286 -33.061  0.00  0.00      C2   H
ATOM   2416  HZ1 LYS A 277     -16.105 -21.015 -34.802  0.00  0.00      C2   H
ATOM   2417  HZ2 LYS A 277     -15.256 -21.161 -33.343  0.00  0.00      C2   H
ATOM   2418  HZ3 LYS A 277     -15.315 -22.359 -34.342  0.00  0.00      C2   H
ATOM   2419  N   ILE A 278     -19.865 -27.206 -31.153  0.00  0.00      C2   N
ATOM   2420  CA  ILE A 278     -19.304 -28.386 -30.481  0.00  0.00      C2   C
ATOM   2421  C   ILE A 278     -20.130 -29.672 -30.709  0.00  0.00      C2   C
ATOM   2422  O   ILE A 278     -19.662 -30.763 -30.417  0.00  0.00      C2   O
ATOM   2423  CB  ILE A 278     -19.066 -28.122 -28.888  0.00  0.00      C2   C
ATOM   2424  CG1 ILE A 278     -18.049 -29.092 -28.247  0.00  0.00      C2   C
ATOM   2425  CG2 ILE A 278     -20.379 -28.268 -28.101  0.00  0.00      C2   C
ATOM   2426  CD1 ILE A 278     -16.632 -28.873 -28.805  0.00  0.00      C2   C
ATOM   2427  H   ILE A 278     -20.439 -26.537 -30.659  0.00  0.00      C2   H
ATOM   2428  HA  ILE A 278     -18.297 -28.503 -30.882  0.00  0.00      C2   H
ATOM   2429  HB  ILE A 278     -18.680 -27.130 -28.653  0.00  0.00      C2   H
ATOM   2430 HG13 ILE A 278     -18.353 -30.132 -28.365  0.00  0.00      C2   H
ATOM   2431 HG12 ILE A 278     -17.901 -29.020 -27.170  0.00  0.00      C2   H
ATOM   2432 HG21 ILE A 278     -21.250 -27.740 -28.490  0.00  0.00      C2   H
ATOM   2433 HG22 ILE A 278     -20.648 -29.318 -27.988  0.00  0.00      C2   H
ATOM   2434 HG23 ILE A 278     -20.285 -27.997 -27.050  0.00  0.00      C2   H
ATOM   2435 HD11 ILE A 278     -15.930 -28.608 -28.014  0.00  0.00      C2   H
ATOM   2436 HD12 ILE A 278     -16.190 -29.665 -29.410  0.00  0.00      C2   H
ATOM   2437 HD13 ILE A 278     -16.505 -27.969 -29.399  0.00  0.00      C2   H
ATOM   2438  N   LYS A 279     -21.360 -29.481 -31.187  0.00  0.00      C2   N
ATOM   2439  CA  LYS A 279     -22.245 -30.581 -31.449  0.00  0.00      C2   C
ATOM   2440  C   LYS A 279     -22.178 -30.877 -32.966  0.00  0.00      C2   C
ATOM   2441  O   LYS A 279     -23.245 -31.141 -33.581  0.00  0.00      C2   O
ATOM   2442  CB  LYS A 279     -23.588 -30.327 -30.811  0.00  0.00      C2   C
ATOM   2443  CG  LYS A 279     -23.600 -30.418 -29.228  0.00  0.00      C2   C
ATOM   2444  CD  LYS A 279     -24.930 -29.905 -28.609  0.00  0.00      C2   C
ATOM   2445  CE  LYS A 279     -26.087 -30.833 -28.598  0.00  0.00      C2   C
ATOM   2446  NZ  LYS A 279     -27.141 -30.397 -27.664  0.00  0.00      C2   N
ATOM   2447  H   LYS A 279     -21.647 -28.543 -31.431  0.00  0.00      C2   H
ATOM   2448  HA  LYS A 279     -21.791 -31.476 -31.024  0.00  0.00      C2   H
ATOM   2449  HB3 LYS A 279     -24.304 -30.992 -31.294  0.00  0.00      C2   H
ATOM   2450  HB2 LYS A 279     -23.985 -29.384 -31.185  0.00  0.00      C2   H
ATOM   2451  HG3 LYS A 279     -22.833 -29.772 -28.801  0.00  0.00      C2   H
ATOM   2452  HG2 LYS A 279     -23.378 -31.424 -28.873  0.00  0.00      C2   H
ATOM   2453  HD3 LYS A 279     -25.061 -29.011 -29.217  0.00  0.00      C2   H
ATOM   2454  HD2 LYS A 279     -24.671 -29.642 -27.583  0.00  0.00      C2   H
ATOM   2455  HE3 LYS A 279     -25.815 -31.817 -28.217  0.00  0.00      C2   H
ATOM   2456  HE2 LYS A 279     -26.552 -31.025 -29.565  0.00  0.00      C2   H
ATOM   2457  HZ1 LYS A 279     -26.832 -30.491 -26.707  0.00  0.00      C2   H
ATOM   2458  HZ2 LYS A 279     -27.565 -29.486 -27.763  0.00  0.00      C2   H
ATOM   2459  HZ3 LYS A 279     -27.842 -31.125 -27.638  0.00  0.00      C2   H
ATOM   2460  N   LYS A 280     -20.919 -30.907 -33.509  0.00  0.00      C2   N
ATOM   2461  CA  LYS A 280     -20.533 -31.001 -34.921  0.00  0.00      C2   C
ATOM   2462  C   LYS A 280     -19.106 -31.376 -35.111  0.00  0.00      C2   C
ATOM   2463  O   LYS A 280     -18.792 -32.075 -36.024  0.00  0.00      C2   O
ATOM   2464  CB  LYS A 280     -20.820 -29.711 -35.769  0.00  0.00      C2   C
ATOM   2465  CG  LYS A 280     -22.270 -29.175 -35.761  0.00  0.00      C2   C
ATOM   2466  CD  LYS A 280     -22.563 -27.991 -36.718  0.00  0.00      C2   C
ATOM   2467  CE  LYS A 280     -23.817 -27.280 -36.309  0.00  0.00      C2   C
ATOM   2468  NZ  LYS A 280     -24.115 -26.110 -37.118  0.00  0.00      C2   N
ATOM   2469  H   LYS A 280     -20.151 -30.805 -32.861  0.00  0.00      C2   H
ATOM   2470  HA  LYS A 280     -21.035 -31.862 -35.363  0.00  0.00      C2   H
ATOM   2471  HB3 LYS A 280     -20.478 -29.855 -36.793  0.00  0.00      C2   H
ATOM   2472  HB2 LYS A 280     -20.087 -28.979 -35.430  0.00  0.00      C2   H
ATOM   2473  HG3 LYS A 280     -22.586 -28.808 -34.785  0.00  0.00      C2   H
ATOM   2474  HG2 LYS A 280     -22.941 -30.014 -35.942  0.00  0.00      C2   H
ATOM   2475  HD3 LYS A 280     -22.563 -28.414 -37.723  0.00  0.00      C2   H
ATOM   2476  HD2 LYS A 280     -21.851 -27.195 -36.503  0.00  0.00      C2   H
ATOM   2477  HE3 LYS A 280     -23.708 -26.904 -35.292  0.00  0.00      C2   H
ATOM   2478  HE2 LYS A 280     -24.640 -27.993 -36.350  0.00  0.00      C2   H
ATOM   2479  HZ1 LYS A 280     -24.283 -26.412 -38.067  0.00  0.00      C2   H
ATOM   2480  HZ2 LYS A 280     -24.884 -25.662 -36.640  0.00  0.00      C2   H
ATOM   2481  HZ3 LYS A 280     -23.354 -25.454 -37.016  0.00  0.00      C2   H
ATOM   2482  N   SER A 281     -18.170 -30.790 -34.260  0.00  0.00      C2   N
ATOM   2483  CA  SER A 281     -16.687 -30.989 -34.319  0.00  0.00      C2   C
ATOM   2484  C   SER A 281     -16.339 -31.134 -32.800  0.00  0.00      C2   C
ATOM   2485  O   SER A 281     -16.772 -30.210 -32.026  0.00  0.00      C2   O
ATOM   2486  CB  SER A 281     -16.048 -29.727 -34.952  0.00  0.00      C2   C
ATOM   2487  OG  SER A 281     -14.645 -29.787 -35.131  0.00  0.00      C2   O
ATOM   2488  H   SER A 281     -18.492 -30.102 -33.595  0.00  0.00      C2   H
ATOM   2489  HA  SER A 281     -16.415 -31.774 -35.025  0.00  0.00      C2   H
ATOM   2490  HB3 SER A 281     -16.197 -28.887 -34.274  0.00  0.00      C2   H
ATOM   2491  HB2 SER A 281     -16.473 -29.511 -35.932  0.00  0.00      C2   H
ATOM   2492  HG  SER A 281     -14.485 -29.108 -35.790  0.00  0.00      C2   H
ATOM   2493  N   PRO A 282     -15.571 -32.228 -32.487  0.00  0.00      C2   N
ATOM   2494  CA  PRO A 282     -15.112 -32.449 -31.118  0.00  0.00      C2   C
ATOM   2495  C   PRO A 282     -13.914 -31.608 -30.787  0.00  0.00      C2   C
ATOM   2496  O   PRO A 282     -13.130 -31.263 -31.629  0.00  0.00      C2   O
ATOM   2497  CB  PRO A 282     -14.883 -33.970 -31.043  0.00  0.00      C2   C
ATOM   2498  CG  PRO A 282     -14.457 -34.278 -32.392  0.00  0.00      C2   C
ATOM   2499  CD  PRO A 282     -15.402 -33.458 -33.251  0.00  0.00      C2   C
ATOM   2500  HA  PRO A 282     -15.982 -32.126 -30.546  0.00  0.00      C2   H
ATOM   2501  HB3 PRO A 282     -15.836 -34.480 -30.902  0.00  0.00      C2   H
ATOM   2502  HB2 PRO A 282     -14.207 -34.350 -30.277  0.00  0.00      C2   H
ATOM   2503  HG3 PRO A 282     -14.598 -35.352 -32.514  0.00  0.00      C2   H
ATOM   2504  HG2 PRO A 282     -13.412 -34.012 -32.555  0.00  0.00      C2   H
ATOM   2505  HD2 PRO A 282     -15.012 -33.235 -34.244  0.00  0.00      C2   H
ATOM   2506  HD3 PRO A 282     -16.340 -34.012 -33.235  0.00  0.00      C2   H
ATOM   2507  N   LEU A 283     -13.779 -31.222 -29.563  0.00  0.00      C2   N
ATOM   2508  CA  LEU A 283     -12.848 -30.303 -28.997  0.00  0.00      C2   C
ATOM   2509  C   LEU A 283     -11.259 -30.645 -29.180  0.00  0.00      C2   C
ATOM   2510  O   LEU A 283     -10.432 -29.786 -28.893  0.00  0.00      C2   O
ATOM   2511  CB  LEU A 283     -13.110 -30.391 -27.503  0.00  0.00      C2   C
ATOM   2512  CG  LEU A 283     -12.177 -29.652 -26.456  0.00  0.00      C2   C
ATOM   2513  CD1 LEU A 283     -12.503 -28.147 -26.413  0.00  0.00      C2   C
ATOM   2514  CD2 LEU A 283     -12.270 -30.278 -25.053  0.00  0.00      C2   C
ATOM   2515  H   LEU A 283     -14.535 -31.490 -28.948  0.00  0.00      C2   H
ATOM   2516  HA  LEU A 283     -13.067 -29.278 -29.296  0.00  0.00      C2   H
ATOM   2517  HB3 LEU A 283     -13.120 -31.466 -27.323  0.00  0.00      C2   H
ATOM   2518  HB2 LEU A 283     -14.108 -30.049 -27.229  0.00  0.00      C2   H
ATOM   2519  HG  LEU A 283     -11.126 -29.707 -26.739  0.00  0.00      C2   H
ATOM   2520 HD11 LEU A 283     -12.893 -27.827 -25.447  0.00  0.00      C2   H
ATOM   2521 HD12 LEU A 283     -11.608 -27.532 -26.503  0.00  0.00      C2   H
ATOM   2522 HD13 LEU A 283     -13.133 -27.919 -27.273  0.00  0.00      C2   H
ATOM   2523 HD21 LEU A 283     -12.832 -31.211 -25.022  0.00  0.00      C2   H
ATOM   2524 HD22 LEU A 283     -11.318 -30.521 -24.582  0.00  0.00      C2   H
ATOM   2525 HD23 LEU A 283     -12.718 -29.603 -24.323  0.00  0.00      C2   H
ATOM   2526  N   THR A 284     -10.858 -31.825 -29.637  0.00  0.00      C2   N
ATOM   2527  CA  THR A 284      -9.586 -32.374 -29.954  0.00  0.00      C2   C
ATOM   2528  C   THR A 284      -8.600 -31.473 -30.643  0.00  0.00      C2   C
ATOM   2529  O   THR A 284      -7.478 -31.395 -30.187  0.00  0.00      C2   O
ATOM   2530  CB  THR A 284      -9.757 -33.716 -30.665  0.00  0.00      C2   C
ATOM   2531  OG1 THR A 284     -11.078 -34.281 -30.446  0.00  0.00      C2   O
ATOM   2532  CG2 THR A 284      -8.708 -34.716 -30.317  0.00  0.00      C2   C
ATOM   2533  H   THR A 284     -11.639 -32.445 -29.798  0.00  0.00      C2   H
ATOM   2534  HA  THR A 284      -9.123 -32.631 -29.001  0.00  0.00      C2   H
ATOM   2535  HB  THR A 284      -9.631 -33.483 -31.722  0.00  0.00      C2   H
ATOM   2536  HG1 THR A 284     -11.042 -35.236 -30.536  0.00  0.00      C2   H
ATOM   2537 HG21 THR A 284      -8.578 -35.504 -31.058  0.00  0.00      C2   H
ATOM   2538 HG22 THR A 284      -7.745 -34.252 -30.104  0.00  0.00      C2   H
ATOM   2539 HG23 THR A 284      -9.183 -35.203 -29.465  0.00  0.00      C2   H
ATOM   2540  N   ILE A 285      -9.043 -30.698 -31.644  0.00  0.00      C2   N
ATOM   2541  CA  ILE A 285      -8.350 -29.602 -32.311  0.00  0.00      C2   C
ATOM   2542  C   ILE A 285      -7.807 -28.532 -31.366  0.00  0.00      C2   C
ATOM   2543  O   ILE A 285      -6.929 -27.776 -31.827  0.00  0.00      C2   O
ATOM   2544  CB  ILE A 285      -9.229 -29.007 -33.414  0.00  0.00      C2   C
ATOM   2545  CG1 ILE A 285      -8.518 -27.818 -34.151  0.00  0.00      C2   C
ATOM   2546  CG2 ILE A 285     -10.632 -28.585 -32.895  0.00  0.00      C2   C
ATOM   2547  CD1 ILE A 285      -9.194 -27.409 -35.485  0.00  0.00      C2   C
ATOM   2548  H   ILE A 285      -9.988 -30.738 -31.997  0.00  0.00      C2   H
ATOM   2549  HA  ILE A 285      -7.508 -30.033 -32.851  0.00  0.00      C2   H
ATOM   2550  HB  ILE A 285      -9.511 -29.732 -34.178  0.00  0.00      C2   H
ATOM   2551 HG13 ILE A 285      -7.468 -28.082 -34.284  0.00  0.00      C2   H
ATOM   2552 HG12 ILE A 285      -8.497 -26.943 -33.502  0.00  0.00      C2   H
ATOM   2553 HG21 ILE A 285     -10.614 -27.909 -32.040  0.00  0.00      C2   H
ATOM   2554 HG22 ILE A 285     -11.305 -28.129 -33.622  0.00  0.00      C2   H
ATOM   2555 HG23 ILE A 285     -11.131 -29.531 -32.688  0.00  0.00      C2   H
ATOM   2556 HD11 ILE A 285     -10.008 -26.693 -35.370  0.00  0.00      C2   H
ATOM   2557 HD12 ILE A 285      -8.430 -26.851 -36.025  0.00  0.00      C2   H
ATOM   2558 HD13 ILE A 285      -9.474 -28.294 -36.057  0.00  0.00      C2   H
ATOM   2559  N   CYS A 286      -8.301 -28.353 -30.099  0.00  0.00      C2   N
ATOM   2560  CA  CYS A 286      -7.811 -27.390 -29.105  0.00  0.00      C2   C
ATOM   2561  C   CYS A 286      -7.012 -28.186 -28.041  0.00  0.00      C2   C
ATOM   2562  O   CYS A 286      -5.996 -27.591 -27.537  0.00  0.00      C2   O
ATOM   2563  CB  CYS A 286      -9.063 -26.793 -28.429  0.00  0.00      C2   C
ATOM   2564  SG  CYS A 286      -8.831 -25.320 -27.394  0.00  0.00      C2   S
ATOM   2565  H   CYS A 286      -9.002 -29.026 -29.825  0.00  0.00      C2   H
ATOM   2566  HA  CYS A 286      -7.119 -26.674 -29.550  0.00  0.00      C2   H
ATOM   2567  HB3 CYS A 286      -9.539 -27.548 -27.803  0.00  0.00      C2   H
ATOM   2568  HB2 CYS A 286      -9.795 -26.564 -29.204  0.00  0.00      C2   H
ATOM   2569  HG  CYS A 286      -7.928 -25.885 -26.588  0.00  0.00      C2   H
ATOM   2570  N   TYR A 287      -7.284 -29.397 -27.724  0.00  0.00      C2   N
ATOM   2571  CA  TYR A 287      -6.601 -30.202 -26.741  0.00  0.00      C2   C
ATOM   2572  C   TYR A 287      -6.464 -31.677 -27.251  0.00  0.00      C2   C
ATOM   2573  O   TYR A 287      -7.451 -32.455 -27.102  0.00  0.00      C2   O
ATOM   2574  CB  TYR A 287      -7.384 -30.176 -25.414  0.00  0.00      C2   C
ATOM   2575  CG  TYR A 287      -7.583 -28.797 -24.822  0.00  0.00      C2   C
ATOM   2576  CD1 TYR A 287      -6.454 -27.934 -24.601  0.00  0.00      C2   C
ATOM   2577  CD2 TYR A 287      -8.902 -28.280 -24.611  0.00  0.00      C2   C
ATOM   2578  CE1 TYR A 287      -6.720 -26.660 -24.157  0.00  0.00      C2   C
ATOM   2579  CE2 TYR A 287      -9.070 -26.898 -24.198  0.00  0.00      C2   C
ATOM   2580  CZ  TYR A 287      -7.972 -26.081 -23.914  0.00  0.00      C2   C
ATOM   2581  OH  TYR A 287      -8.262 -24.796 -23.500  0.00  0.00      C2   O
ATOM   2582  H   TYR A 287      -7.820 -29.888 -28.426  0.00  0.00      C2   H
ATOM   2583  HA  TYR A 287      -5.614 -29.782 -26.551  0.00  0.00      C2   H
ATOM   2584  HB3 TYR A 287      -6.808 -30.663 -24.627  0.00  0.00      C2   H
ATOM   2585  HB2 TYR A 287      -8.397 -30.558 -25.536  0.00  0.00      C2   H
ATOM   2586  HD1 TYR A 287      -5.479 -28.385 -24.711  0.00  0.00      C2   H
ATOM   2587  HD2 TYR A 287      -9.744 -28.873 -24.936  0.00  0.00      C2   H
ATOM   2588  HE1 TYR A 287      -5.795 -26.141 -23.953  0.00  0.00      C2   H
ATOM   2589  HE2 TYR A 287     -10.040 -26.435 -24.088  0.00  0.00      C2   H
ATOM   2590  HH  TYR A 287      -9.197 -24.598 -23.587  0.00  0.00      C2   H
ATOM   2591  N   PRO A 288      -5.280 -32.026 -27.754  0.00  0.00      C2   N
ATOM   2592  CA  PRO A 288      -5.059 -33.404 -28.223  0.00  0.00      C2   C
ATOM   2593  C   PRO A 288      -5.254 -34.522 -27.235  0.00  0.00      C2   C
ATOM   2594  O   PRO A 288      -5.589 -35.689 -27.540  0.00  0.00      C2   O
ATOM   2595  CB  PRO A 288      -3.651 -33.431 -28.795  0.00  0.00      C2   C
ATOM   2596  CG  PRO A 288      -3.450 -31.974 -29.119  0.00  0.00      C2   C
ATOM   2597  CD  PRO A 288      -4.213 -31.181 -28.068  0.00  0.00      C2   C
ATOM   2598  HA  PRO A 288      -5.794 -33.653 -28.988  0.00  0.00      C2   H
ATOM   2599  HB3 PRO A 288      -3.550 -34.096 -29.653  0.00  0.00      C2   H
ATOM   2600  HB2 PRO A 288      -2.835 -33.597 -28.092  0.00  0.00      C2   H
ATOM   2601  HG3 PRO A 288      -3.756 -31.799 -30.151  0.00  0.00      C2   H
ATOM   2602  HG2 PRO A 288      -2.389 -31.723 -29.110  0.00  0.00      C2   H
ATOM   2603  HD2 PRO A 288      -3.603 -30.752 -27.273  0.00  0.00      C2   H
ATOM   2604  HD3 PRO A 288      -4.588 -30.283 -28.560  0.00  0.00      C2   H
ATOM   2605  N   GLU A 289      -4.949 -34.127 -25.947  0.00  0.00      C2   N
ATOM   2606  CA  GLU A 289      -5.100 -34.991 -24.777  0.00  0.00      C2   C
ATOM   2607  C   GLU A 289      -6.554 -35.499 -24.519  0.00  0.00      C2   C
ATOM   2608  O   GLU A 289      -6.763 -36.470 -23.792  0.00  0.00      C2   O
ATOM   2609  CB  GLU A 289      -4.600 -34.220 -23.568  0.00  0.00      C2   C
ATOM   2610  CG  GLU A 289      -5.169 -32.732 -23.340  0.00  0.00      C2   C
ATOM   2611  CD  GLU A 289      -4.040 -31.641 -23.664  0.00  0.00      C2   C
ATOM   2612  OE1 GLU A 289      -3.783 -31.541 -24.874  0.00  0.00      C2   O
ATOM   2613  OE2 GLU A 289      -3.272 -31.361 -22.703  0.00  0.00      C2   O
ATOM   2614  H   GLU A 289      -4.744 -33.160 -25.741  0.00  0.00      C2   H
ATOM   2615  HA  GLU A 289      -4.506 -35.890 -24.940  0.00  0.00      C2   H
ATOM   2616  HB3 GLU A 289      -3.522 -34.083 -23.482  0.00  0.00      C2   H
ATOM   2617  HB2 GLU A 289      -4.936 -34.756 -22.681  0.00  0.00      C2   H
ATOM   2618  HG3 GLU A 289      -5.658 -32.578 -22.378  0.00  0.00      C2   H
ATOM   2619  HG2 GLU A 289      -5.976 -32.683 -24.072  0.00  0.00      C2   H
ATOM   2620  N   TYR A 290      -7.581 -34.838 -25.014  0.00  0.00      C2   N
ATOM   2621  CA  TYR A 290      -9.007 -35.121 -24.911  0.00  0.00      C2   C
ATOM   2622  C   TYR A 290      -9.390 -36.378 -25.724  0.00  0.00      C2   C
ATOM   2623  O   TYR A 290      -9.013 -36.442 -26.910  0.00  0.00      C2   O
ATOM   2624  CB  TYR A 290      -9.758 -33.945 -25.497  0.00  0.00      C2   C
ATOM   2625  CG  TYR A 290     -11.289 -34.078 -25.331  0.00  0.00      C2   C
ATOM   2626  CD1 TYR A 290     -11.767 -34.198 -24.033  0.00  0.00      C2   C
ATOM   2627  CD2 TYR A 290     -12.148 -34.061 -26.387  0.00  0.00      C2   C
ATOM   2628  CE1 TYR A 290     -13.149 -34.262 -23.731  0.00  0.00      C2   C
ATOM   2629  CE2 TYR A 290     -13.539 -34.113 -26.136  0.00  0.00      C2   C
ATOM   2630  CZ  TYR A 290     -13.997 -34.214 -24.847  0.00  0.00      C2   C
ATOM   2631  OH  TYR A 290     -15.348 -34.470 -24.659  0.00  0.00      C2   O
ATOM   2632  H   TYR A 290      -7.327 -34.069 -25.616  0.00  0.00      C2   H
ATOM   2633  HA  TYR A 290      -9.054 -35.338 -23.844  0.00  0.00      C2   H
ATOM   2634  HB3 TYR A 290      -9.530 -33.832 -26.557  0.00  0.00      C2   H
ATOM   2635  HB2 TYR A 290      -9.324 -33.022 -25.111  0.00  0.00      C2   H
ATOM   2636  HD1 TYR A 290     -11.097 -34.359 -23.202  0.00  0.00      C2   H
ATOM   2637  HD2 TYR A 290     -11.780 -33.953 -27.396  0.00  0.00      C2   H
ATOM   2638  HE1 TYR A 290     -13.520 -34.494 -22.743  0.00  0.00      C2   H
ATOM   2639  HE2 TYR A 290     -14.256 -34.256 -26.931  0.00  0.00      C2   H
ATOM   2640  HH  TYR A 290     -15.499 -35.114 -23.963  0.00  0.00      C2   H
ATOM   2641  N   ALA A 291     -10.165 -37.356 -25.139  0.00  0.00      C2   N
ATOM   2642  CA  ALA A 291     -10.571 -38.517 -25.892  0.00  0.00      C2   C
ATOM   2643  C   ALA A 291     -12.137 -38.616 -25.879  0.00  0.00      C2   C
ATOM   2644  O   ALA A 291     -12.649 -39.688 -25.536  0.00  0.00      C2   O
ATOM   2645  CB  ALA A 291      -9.900 -39.759 -25.330  0.00  0.00      C2   C
ATOM   2646  H   ALA A 291     -10.586 -37.350 -24.220  0.00  0.00      C2   H
ATOM   2647  HA  ALA A 291     -10.342 -38.361 -26.946  0.00  0.00      C2   H
ATOM   2648  HB1 ALA A 291     -10.145 -40.670 -25.875  0.00  0.00      C2   H
ATOM   2649  HB2 ALA A 291      -8.812 -39.767 -25.397  0.00  0.00      C2   H
ATOM   2650  HB3 ALA A 291     -10.046 -39.977 -24.272  0.00  0.00      C2   H
ATOM   2651  N   GLY A 292     -12.899 -37.588 -26.216  0.00  0.00      C2   N
ATOM   2652  CA  GLY A 292     -14.330 -37.611 -26.159  0.00  0.00      C2   C
ATOM   2653  C   GLY A 292     -14.826 -37.560 -27.564  0.00  0.00      C2   C
ATOM   2654  O   GLY A 292     -14.072 -37.704 -28.500  0.00  0.00      C2   O
ATOM   2655  H   GLY A 292     -12.360 -36.748 -26.374  0.00  0.00      C2   H
ATOM   2656  HA3 GLY A 292     -14.738 -36.738 -25.649  0.00  0.00      C2   H
ATOM   2657  HA2 GLY A 292     -14.743 -38.517 -25.716  0.00  0.00      C2   H
ATOM   2658  N   SER A 293     -16.084 -37.215 -27.698  0.00  0.00      C2   N
ATOM   2659  CA  SER A 293     -16.798 -36.953 -28.933  0.00  0.00      C2   C
ATOM   2660  C   SER A 293     -17.478 -35.537 -28.793  0.00  0.00      C2   C
ATOM   2661  O   SER A 293     -17.004 -34.703 -28.011  0.00  0.00      C2   O
ATOM   2662  CB  SER A 293     -17.749 -38.112 -29.309  0.00  0.00      C2   C
ATOM   2663  OG  SER A 293     -18.132 -38.106 -30.680  0.00  0.00      C2   O
ATOM   2664  H   SER A 293     -16.594 -37.139 -26.829  0.00  0.00      C2   H
ATOM   2665  HA  SER A 293     -16.131 -36.827 -29.785  0.00  0.00      C2   H
ATOM   2666  HB3 SER A 293     -18.682 -38.064 -28.748  0.00  0.00      C2   H
ATOM   2667  HB2 SER A 293     -17.260 -39.054 -29.064  0.00  0.00      C2   H
ATOM   2668  HG  SER A 293     -18.127 -39.049 -30.863  0.00  0.00      C2   H
ATOM   2669  N   ASN A 294     -18.577 -35.240 -29.544  0.00  0.00      C2   N
ATOM   2670  CA  ASN A 294     -19.420 -34.061 -29.505  0.00  0.00      C2   C
ATOM   2671  C   ASN A 294     -20.175 -33.882 -28.205  0.00  0.00      C2   C
ATOM   2672  O   ASN A 294     -20.930 -34.765 -27.826  0.00  0.00      C2   O
ATOM   2673  CB  ASN A 294     -20.421 -34.245 -30.726  0.00  0.00      C2   C
ATOM   2674  CG  ASN A 294     -19.893 -34.255 -32.202  0.00  0.00      C2   C
ATOM   2675  OD1 ASN A 294     -18.754 -33.932 -32.465  0.00  0.00      C2   O
ATOM   2676  ND2 ASN A 294     -20.812 -34.348 -33.139  0.00  0.00      C2   N
ATOM   2677  H   ASN A 294     -18.917 -35.906 -30.223  0.00  0.00      C2   H
ATOM   2678  HA  ASN A 294     -18.636 -33.329 -29.700  0.00  0.00      C2   H
ATOM   2679  HB3 ASN A 294     -21.111 -33.420 -30.550  0.00  0.00      C2   H
ATOM   2680  HB2 ASN A 294     -21.022 -35.154 -30.706  0.00  0.00      C2   H
ATOM   2681 HD22 ASN A 294     -20.742 -34.184 -34.133  0.00  0.00      C2   H
ATOM   2682 HD21 ASN A 294     -21.741 -34.422 -32.749  0.00  0.00      C2   H
ATOM   2683  N   THR A 295     -19.990 -32.803 -27.468  0.00  0.00      C2   N
ATOM   2684  CA  THR A 295     -20.627 -32.479 -26.154  0.00  0.00      C2   C
ATOM   2685  C   THR A 295     -20.415 -31.032 -25.852  0.00  0.00      C2   C
ATOM   2686  O   THR A 295     -19.304 -30.613 -26.092  0.00  0.00      C2   O
ATOM   2687  CB  THR A 295     -20.161 -33.448 -24.984  0.00  0.00      C2   C
ATOM   2688  OG1 THR A 295     -20.472 -33.057 -23.653  0.00  0.00      C2   O
ATOM   2689  CG2 THR A 295     -18.648 -33.543 -24.881  0.00  0.00      C2   C
ATOM   2690  H   THR A 295     -19.481 -32.057 -27.920  0.00  0.00      C2   H
ATOM   2691  HA  THR A 295     -21.707 -32.582 -26.256  0.00  0.00      C2   H
ATOM   2692  HB  THR A 295     -20.580 -34.402 -25.305  0.00  0.00      C2   H
ATOM   2693  HG1 THR A 295     -21.380 -32.748 -23.663  0.00  0.00      C2   H
ATOM   2694 HG21 THR A 295     -18.228 -33.652 -25.882  0.00  0.00      C2   H
ATOM   2695 HG22 THR A 295     -18.343 -32.580 -24.473  0.00  0.00      C2   H
ATOM   2696 HG23 THR A 295     -18.369 -34.372 -24.231  0.00  0.00      C2   H
ATOM   2697  N   TYR A 296     -21.367 -30.422 -25.157  0.00  0.00      C2   N
ATOM   2698  CA  TYR A 296     -21.239 -29.173 -24.468  0.00  0.00      C2   C
ATOM   2699  C   TYR A 296     -20.476 -29.354 -23.134  0.00  0.00      C2   C
ATOM   2700  O   TYR A 296     -19.336 -29.000 -22.950  0.00  0.00      C2   O
ATOM   2701  CB  TYR A 296     -22.629 -28.463 -24.337  0.00  0.00      C2   C
ATOM   2702  CG  TYR A 296     -22.605 -27.198 -23.599  0.00  0.00      C2   C
ATOM   2703  CD1 TYR A 296     -22.148 -26.046 -24.303  0.00  0.00      C2   C
ATOM   2704  CD2 TYR A 296     -23.190 -27.082 -22.306  0.00  0.00      C2   C
ATOM   2705  CE1 TYR A 296     -22.379 -24.729 -23.708  0.00  0.00      C2   C
ATOM   2706  CE2 TYR A 296     -23.296 -25.815 -21.755  0.00  0.00      C2   C
ATOM   2707  CZ  TYR A 296     -22.926 -24.659 -22.407  0.00  0.00      C2   C
ATOM   2708  OH  TYR A 296     -23.342 -23.472 -21.911  0.00  0.00      C2   O
ATOM   2709  H   TYR A 296     -22.229 -30.911 -24.962  0.00  0.00      C2   H
ATOM   2710  HA  TYR A 296     -20.476 -28.615 -25.012  0.00  0.00      C2   H
ATOM   2711  HB3 TYR A 296     -23.380 -29.089 -23.855  0.00  0.00      C2   H
ATOM   2712  HB2 TYR A 296     -23.168 -28.366 -25.280  0.00  0.00      C2   H
ATOM   2713  HD1 TYR A 296     -21.622 -26.020 -25.246  0.00  0.00      C2   H
ATOM   2714  HD2 TYR A 296     -23.480 -27.972 -21.768  0.00  0.00      C2   H
ATOM   2715  HE1 TYR A 296     -22.106 -23.839 -24.254  0.00  0.00      C2   H
ATOM   2716  HE2 TYR A 296     -23.749 -25.721 -20.779  0.00  0.00      C2   H
ATOM   2717  HH  TYR A 296     -23.937 -23.720 -21.200  0.00  0.00      C2   H
ATOM   2718  N   GLU A 297     -21.186 -29.916 -22.125  0.00  0.00      C2   N
ATOM   2719  CA  GLU A 297     -20.960 -29.894 -20.697  0.00  0.00      C2   C
ATOM   2720  C   GLU A 297     -19.624 -30.514 -20.214  0.00  0.00      C2   C
ATOM   2721  O   GLU A 297     -18.947 -30.061 -19.306  0.00  0.00      C2   O
ATOM   2722  CB  GLU A 297     -22.225 -30.484 -20.100  0.00  0.00      C2   C
ATOM   2723  CG  GLU A 297     -22.336 -30.326 -18.575  0.00  0.00      C2   C
ATOM   2724  CD  GLU A 297     -23.701 -30.794 -18.007  0.00  0.00      C2   C
ATOM   2725  OE1 GLU A 297     -24.597 -29.909 -18.001  0.00  0.00      C2   O
ATOM   2726  OE2 GLU A 297     -23.877 -31.974 -17.585  0.00  0.00      C2   O
ATOM   2727  H   GLU A 297     -22.043 -30.345 -22.443  0.00  0.00      C2   H
ATOM   2728  HA  GLU A 297     -20.978 -28.825 -20.487  0.00  0.00      C2   H
ATOM   2729  HB3 GLU A 297     -22.320 -31.561 -20.244  0.00  0.00      C2   H
ATOM   2730  HB2 GLU A 297     -23.124 -30.097 -20.579  0.00  0.00      C2   H
ATOM   2731  HG3 GLU A 297     -22.145 -29.269 -18.386  0.00  0.00      C2   H
ATOM   2732  HG2 GLU A 297     -21.631 -30.901 -17.975  0.00  0.00      C2   H
ATOM   2733  N   GLU A 298     -19.307 -31.657 -20.847  0.00  0.00      C2   N
ATOM   2734  CA  GLU A 298     -17.965 -32.260 -20.677  0.00  0.00      C2   C
ATOM   2735  C   GLU A 298     -16.843 -31.414 -21.172  0.00  0.00      C2   C
ATOM   2736  O   GLU A 298     -15.773 -31.368 -20.562  0.00  0.00      C2   O
ATOM   2737  CB  GLU A 298     -17.968 -33.637 -21.313  0.00  0.00      C2   C
ATOM   2738  CG  GLU A 298     -16.632 -34.362 -21.284  0.00  0.00      C2   C
ATOM   2739  CD  GLU A 298     -16.796 -35.758 -21.903  0.00  0.00      C2   C
ATOM   2740  OE1 GLU A 298     -15.914 -35.964 -22.733  0.00  0.00      C2   O
ATOM   2741  OE2 GLU A 298     -17.634 -36.604 -21.484  0.00  0.00      C2   O
ATOM   2742  H   GLU A 298     -19.949 -32.036 -21.529  0.00  0.00      C2   H
ATOM   2743  HA  GLU A 298     -17.824 -32.320 -19.598  0.00  0.00      C2   H
ATOM   2744  HB3 GLU A 298     -18.279 -33.513 -22.351  0.00  0.00      C2   H
ATOM   2745  HB2 GLU A 298     -18.680 -34.306 -20.829  0.00  0.00      C2   H
ATOM   2746  HG3 GLU A 298     -16.233 -34.449 -20.273  0.00  0.00      C2   H
ATOM   2747  HG2 GLU A 298     -15.857 -33.799 -21.804  0.00  0.00      C2   H
ATOM   2748  N   ALA A 299     -17.100 -30.779 -22.318  0.00  0.00      C2   N
ATOM   2749  CA  ALA A 299     -16.138 -30.019 -23.102  0.00  0.00      C2   C
ATOM   2750  C   ALA A 299     -15.794 -28.758 -22.412  0.00  0.00      C2   C
ATOM   2751  O   ALA A 299     -14.654 -28.247 -22.400  0.00  0.00      C2   O
ATOM   2752  CB  ALA A 299     -16.610 -29.763 -24.557  0.00  0.00      C2   C
ATOM   2753  H   ALA A 299     -18.060 -30.827 -22.629  0.00  0.00      C2   H
ATOM   2754  HA  ALA A 299     -15.210 -30.591 -23.121  0.00  0.00      C2   H
ATOM   2755  HB1 ALA A 299     -17.575 -29.258 -24.531  0.00  0.00      C2   H
ATOM   2756  HB2 ALA A 299     -15.868 -29.130 -25.044  0.00  0.00      C2   H
ATOM   2757  HB3 ALA A 299     -16.842 -30.704 -25.057  0.00  0.00      C2   H
ATOM   2758  N   ALA A 300     -16.867 -28.103 -21.910  0.00  0.00      C2   N
ATOM   2759  CA  ALA A 300     -16.795 -26.925 -21.039  0.00  0.00      C2   C
ATOM   2760  C   ALA A 300     -16.059 -27.235 -19.735  0.00  0.00      C2   C
ATOM   2761  O   ALA A 300     -15.228 -26.451 -19.355  0.00  0.00      C2   O
ATOM   2762  CB  ALA A 300     -18.168 -26.471 -20.651  0.00  0.00      C2   C
ATOM   2763  H   ALA A 300     -17.783 -28.413 -22.203  0.00  0.00      C2   H
ATOM   2764  HA  ALA A 300     -16.307 -26.092 -21.546  0.00  0.00      C2   H
ATOM   2765  HB1 ALA A 300     -18.696 -26.089 -21.524  0.00  0.00      C2   H
ATOM   2766  HB2 ALA A 300     -18.773 -27.250 -20.188  0.00  0.00      C2   H
ATOM   2767  HB3 ALA A 300     -18.015 -25.689 -19.907  0.00  0.00      C2   H
ATOM   2768  N   ALA A 301     -16.390 -28.410 -19.106  0.00  0.00      C2   N
ATOM   2769  CA  ALA A 301     -15.617 -28.734 -17.937  0.00  0.00      C2   C
ATOM   2770  C   ALA A 301     -14.096 -28.972 -18.182  0.00  0.00      C2   C
ATOM   2771  O   ALA A 301     -13.271 -28.591 -17.355  0.00  0.00      C2   O
ATOM   2772  CB  ALA A 301     -16.230 -29.973 -17.315  0.00  0.00      C2   C
ATOM   2773  H   ALA A 301     -17.113 -29.009 -19.478  0.00  0.00      C2   H
ATOM   2774  HA  ALA A 301     -15.649 -27.927 -17.206  0.00  0.00      C2   H
ATOM   2775  HB1 ALA A 301     -17.117 -29.650 -16.769  0.00  0.00      C2   H
ATOM   2776  HB2 ALA A 301     -16.502 -30.592 -18.169  0.00  0.00      C2   H
ATOM   2777  HB3 ALA A 301     -15.602 -30.526 -16.616  0.00  0.00      C2   H
ATOM   2778  N   TYR A 302     -13.759 -29.576 -19.302  0.00  0.00      C2   N
ATOM   2779  CA  TYR A 302     -12.410 -29.790 -19.756  0.00  0.00      C2   C
ATOM   2780  C   TYR A 302     -11.592 -28.516 -19.992  0.00  0.00      C2   C
ATOM   2781  O   TYR A 302     -10.455 -28.410 -19.509  0.00  0.00      C2   O
ATOM   2782  CB  TYR A 302     -12.454 -30.688 -20.988  0.00  0.00      C2   C
ATOM   2783  CG  TYR A 302     -11.207 -31.539 -21.056  0.00  0.00      C2   C
ATOM   2784  CD1 TYR A 302     -11.181 -32.833 -20.562  0.00  0.00      C2   C
ATOM   2785  CD2 TYR A 302     -10.083 -30.916 -21.725  0.00  0.00      C2   C
ATOM   2786  CE1 TYR A 302     -10.042 -33.633 -20.787  0.00  0.00      C2   C
ATOM   2787  CE2 TYR A 302      -8.951 -31.766 -21.998  0.00  0.00      C2   C
ATOM   2788  CZ  TYR A 302      -8.975 -33.116 -21.540  0.00  0.00      C2   C
ATOM   2789  OH  TYR A 302      -7.881 -33.832 -21.867  0.00  0.00      C2   O
ATOM   2790  H   TYR A 302     -14.531 -29.912 -19.859  0.00  0.00      C2   H
ATOM   2791  HA  TYR A 302     -11.873 -30.169 -18.887  0.00  0.00      C2   H
ATOM   2792  HB3 TYR A 302     -12.660 -30.026 -21.828  0.00  0.00      C2   H
ATOM   2793  HB2 TYR A 302     -13.167 -31.453 -20.680  0.00  0.00      C2   H
ATOM   2794  HD1 TYR A 302     -12.061 -33.224 -20.073  0.00  0.00      C2   H
ATOM   2795  HD2 TYR A 302     -10.098 -29.850 -21.900  0.00  0.00      C2   H
ATOM   2796  HE1 TYR A 302     -10.023 -34.631 -20.373  0.00  0.00      C2   H
ATOM   2797  HE2 TYR A 302      -8.076 -31.295 -22.421  0.00  0.00      C2   H
ATOM   2798  HH  TYR A 302      -8.015 -34.721 -21.528  0.00  0.00      C2   H
ATOM   2799  N   ILE A 303     -12.270 -27.527 -20.652  0.00  0.00      C2   N
ATOM   2800  CA  ILE A 303     -11.801 -26.131 -20.800  0.00  0.00      C2   C
ATOM   2801  C   ILE A 303     -11.528 -25.538 -19.454  0.00  0.00      C2   C
ATOM   2802  O   ILE A 303     -10.424 -24.950 -19.228  0.00  0.00      C2   O
ATOM   2803  CB  ILE A 303     -12.750 -25.238 -21.582  0.00  0.00      C2   C
ATOM   2804  CG1 ILE A 303     -12.643 -25.654 -23.082  0.00  0.00      C2   C
ATOM   2805  CG2 ILE A 303     -12.674 -23.647 -21.404  0.00  0.00      C2   C
ATOM   2806  CD1 ILE A 303     -13.927 -25.430 -23.917  0.00  0.00      C2   C
ATOM   2807  H   ILE A 303     -13.221 -27.771 -20.887  0.00  0.00      C2   H
ATOM   2808  HA  ILE A 303     -10.890 -26.179 -21.397  0.00  0.00      C2   H
ATOM   2809  HB  ILE A 303     -13.702 -25.641 -21.238  0.00  0.00      C2   H
ATOM   2810 HG13 ILE A 303     -12.300 -26.671 -23.270  0.00  0.00      C2   H
ATOM   2811 HG12 ILE A 303     -11.814 -25.053 -23.455  0.00  0.00      C2   H
ATOM   2812 HG21 ILE A 303     -13.357 -23.004 -21.959  0.00  0.00      C2   H
ATOM   2813 HG22 ILE A 303     -12.853 -23.389 -20.360  0.00  0.00      C2   H
ATOM   2814 HG23 ILE A 303     -11.614 -23.399 -21.459  0.00  0.00      C2   H
ATOM   2815 HD11 ILE A 303     -14.267 -26.381 -24.327  0.00  0.00      C2   H
ATOM   2816 HD12 ILE A 303     -14.688 -24.930 -23.318  0.00  0.00      C2   H
ATOM   2817 HD13 ILE A 303     -13.682 -24.812 -24.781  0.00  0.00      C2   H
ATOM   2818  N   GLN A 304     -12.377 -25.723 -18.477  0.00  0.00      C2   N
ATOM   2819  CA  GLN A 304     -12.367 -25.195 -17.163  0.00  0.00      C2   C
ATOM   2820  C   GLN A 304     -11.115 -25.772 -16.456  0.00  0.00      C2   C
ATOM   2821  O   GLN A 304     -10.136 -25.073 -16.100  0.00  0.00      C2   O
ATOM   2822  CB  GLN A 304     -13.688 -25.364 -16.498  0.00  0.00      C2   C
ATOM   2823  CG  GLN A 304     -13.665 -24.539 -15.174  0.00  0.00      C2   C
ATOM   2824  CD  GLN A 304     -14.993 -24.708 -14.410  0.00  0.00      C2   C
ATOM   2825  OE1 GLN A 304     -16.065 -24.789 -14.974  0.00  0.00      C2   O
ATOM   2826  NE2 GLN A 304     -14.904 -24.751 -13.041  0.00  0.00      C2   N
ATOM   2827  H   GLN A 304     -13.206 -26.193 -18.811  0.00  0.00      C2   H
ATOM   2828  HA  GLN A 304     -12.156 -24.134 -17.298  0.00  0.00      C2   H
ATOM   2829  HB3 GLN A 304     -13.836 -26.392 -16.166  0.00  0.00      C2   H
ATOM   2830  HB2 GLN A 304     -14.524 -25.070 -17.131  0.00  0.00      C2   H
ATOM   2831  HG3 GLN A 304     -13.510 -23.491 -15.431  0.00  0.00      C2   H
ATOM   2832  HG2 GLN A 304     -12.925 -24.899 -14.460  0.00  0.00      C2   H
ATOM   2833 HE22 GLN A 304     -15.693 -24.885 -12.425  0.00  0.00      C2   H
ATOM   2834 HE21 GLN A 304     -14.150 -24.277 -12.563  0.00  0.00      C2   H
ATOM   2835  N   CYS A 305     -11.041 -27.119 -16.481  0.00  0.00      C2   N
ATOM   2836  CA  CYS A 305      -9.943 -27.891 -15.887  0.00  0.00      C2   C
ATOM   2837  C   CYS A 305      -8.496 -27.469 -16.343  0.00  0.00      C2   C
ATOM   2838  O   CYS A 305      -7.585 -27.379 -15.546  0.00  0.00      C2   O
ATOM   2839  CB  CYS A 305     -10.050 -29.349 -16.132  0.00  0.00      C2   C
ATOM   2840  SG  CYS A 305     -11.455 -30.036 -15.158  0.00  0.00      C2   S
ATOM   2841  H   CYS A 305     -11.830 -27.649 -16.821  0.00  0.00      C2   H
ATOM   2842  HA  CYS A 305      -9.914 -27.770 -14.804  0.00  0.00      C2   H
ATOM   2843  HB3 CYS A 305      -9.102 -29.836 -15.906  0.00  0.00      C2   H
ATOM   2844  HB2 CYS A 305     -10.064 -29.569 -17.200  0.00  0.00      C2   H
ATOM   2845  HG  CYS A 305     -12.410 -30.005 -16.092  0.00  0.00      C2   H
ATOM   2846  N   GLN A 306      -8.365 -27.333 -17.718  0.00  0.00      C2   N
ATOM   2847  CA  GLN A 306      -7.209 -26.817 -18.425  0.00  0.00      C2   C
ATOM   2848  C   GLN A 306      -6.762 -25.428 -18.161  0.00  0.00      C2   C
ATOM   2849  O   GLN A 306      -5.605 -25.115 -18.383  0.00  0.00      C2   O
ATOM   2850  CB  GLN A 306      -7.614 -26.887 -19.944  0.00  0.00      C2   C
ATOM   2851  CG  GLN A 306      -7.419 -28.308 -20.452  0.00  0.00      C2   C
ATOM   2852  CD  GLN A 306      -5.993 -28.876 -20.476  0.00  0.00      C2   C
ATOM   2853  OE1 GLN A 306      -5.030 -28.216 -20.906  0.00  0.00      C2   O
ATOM   2854  NE2 GLN A 306      -5.709 -30.095 -19.955  0.00  0.00      C2   N
ATOM   2855  H   GLN A 306      -9.245 -27.356 -18.213  0.00  0.00      C2   H
ATOM   2856  HA  GLN A 306      -6.354 -27.445 -18.176  0.00  0.00      C2   H
ATOM   2857  HB3 GLN A 306      -7.028 -26.264 -20.619  0.00  0.00      C2   H
ATOM   2858  HB2 GLN A 306      -8.680 -26.690 -20.063  0.00  0.00      C2   H
ATOM   2859  HG3 GLN A 306      -7.691 -28.200 -21.502  0.00  0.00      C2   H
ATOM   2860  HG2 GLN A 306      -7.965 -29.098 -19.937  0.00  0.00      C2   H
ATOM   2861 HE22 GLN A 306      -4.731 -30.346 -19.944  0.00  0.00      C2   H
ATOM   2862 HE21 GLN A 306      -6.400 -30.783 -19.694  0.00  0.00      C2   H
ATOM   2863  N   PHE A 307      -7.771 -24.589 -17.761  0.00  0.00      C2   N
ATOM   2864  CA  PHE A 307      -7.466 -23.248 -17.174  0.00  0.00      C2   C
ATOM   2865  C   PHE A 307      -6.958 -23.318 -15.734  0.00  0.00      C2   C
ATOM   2866  O   PHE A 307      -6.140 -22.541 -15.394  0.00  0.00      C2   O
ATOM   2867  CB  PHE A 307      -8.797 -22.283 -17.233  0.00  0.00      C2   C
ATOM   2868  CG  PHE A 307      -8.672 -21.293 -18.389  0.00  0.00      C2   C
ATOM   2869  CD1 PHE A 307      -7.891 -20.158 -18.214  0.00  0.00      C2   C
ATOM   2870  CD2 PHE A 307      -9.108 -21.621 -19.713  0.00  0.00      C2   C
ATOM   2871  CE1 PHE A 307      -7.652 -19.353 -19.240  0.00  0.00      C2   C
ATOM   2872  CE2 PHE A 307      -8.836 -20.769 -20.768  0.00  0.00      C2   C
ATOM   2873  CZ  PHE A 307      -8.112 -19.570 -20.527  0.00  0.00      C2   C
ATOM   2874  H   PHE A 307      -8.636 -25.032 -17.486  0.00  0.00      C2   H
ATOM   2875  HA  PHE A 307      -6.702 -22.696 -17.721  0.00  0.00      C2   H
ATOM   2876  HB3 PHE A 307      -8.897 -21.757 -16.284  0.00  0.00      C2   H
ATOM   2877  HB2 PHE A 307      -9.735 -22.837 -17.209  0.00  0.00      C2   H
ATOM   2878  HD1 PHE A 307      -7.502 -19.995 -17.220  0.00  0.00      C2   H
ATOM   2879  HD2 PHE A 307      -9.765 -22.437 -19.975  0.00  0.00      C2   H
ATOM   2880  HE1 PHE A 307      -7.152 -18.412 -19.067  0.00  0.00      C2   H
ATOM   2881  HE2 PHE A 307      -9.248 -21.070 -21.720  0.00  0.00      C2   H
ATOM   2882  HZ  PHE A 307      -7.868 -18.823 -21.268  0.00  0.00      C2   H
ATOM   2883  N   GLU A 308      -7.442 -24.244 -14.900  0.00  0.00      C2   N
ATOM   2884  CA  GLU A 308      -6.902 -24.446 -13.582  0.00  0.00      C2   C
ATOM   2885  C   GLU A 308      -5.561 -25.121 -13.467  0.00  0.00      C2   C
ATOM   2886  O   GLU A 308      -4.789 -24.852 -12.543  0.00  0.00      C2   O
ATOM   2887  CB  GLU A 308      -7.973 -25.184 -12.723  0.00  0.00      C2   C
ATOM   2888  CG  GLU A 308      -9.239 -24.334 -12.560  0.00  0.00      C2   C
ATOM   2889  CD  GLU A 308     -10.254 -24.868 -11.595  0.00  0.00      C2   C
ATOM   2890  OE1 GLU A 308     -10.535 -26.108 -11.640  0.00  0.00      C2   O
ATOM   2891  OE2 GLU A 308     -10.799 -24.067 -10.802  0.00  0.00      C2   O
ATOM   2892  H   GLU A 308      -8.123 -24.902 -15.251  0.00  0.00      C2   H
ATOM   2893  HA  GLU A 308      -6.839 -23.422 -13.214  0.00  0.00      C2   H
ATOM   2894  HB3 GLU A 308      -7.510 -25.398 -11.760  0.00  0.00      C2   H
ATOM   2895  HB2 GLU A 308      -8.220 -26.163 -13.134  0.00  0.00      C2   H
ATOM   2896  HG3 GLU A 308      -9.754 -24.163 -13.506  0.00  0.00      C2   H
ATOM   2897  HG2 GLU A 308      -9.043 -23.364 -12.105  0.00  0.00      C2   H
ATOM   2898  N   ASP A 309      -5.210 -25.787 -14.595  0.00  0.00      C2   N
ATOM   2899  CA  ASP A 309      -3.831 -26.117 -14.898  0.00  0.00      C2   C
ATOM   2900  C   ASP A 309      -2.881 -24.931 -15.245  0.00  0.00      C2   C
ATOM   2901  O   ASP A 309      -1.677 -25.108 -15.118  0.00  0.00      C2   O
ATOM   2902  CB  ASP A 309      -3.724 -27.191 -15.983  0.00  0.00      C2   C
ATOM   2903  CG  ASP A 309      -4.150 -28.579 -15.548  0.00  0.00      C2   C
ATOM   2904  OD1 ASP A 309      -4.249 -29.431 -16.457  0.00  0.00      C2   O
ATOM   2905  OD2 ASP A 309      -4.326 -28.788 -14.310  0.00  0.00      C2   O
ATOM   2906  H   ASP A 309      -5.838 -25.838 -15.384  0.00  0.00      C2   H
ATOM   2907  HA  ASP A 309      -3.419 -26.495 -13.962  0.00  0.00      C2   H
ATOM   2908  HB3 ASP A 309      -2.653 -27.333 -16.131  0.00  0.00      C2   H
ATOM   2909  HB2 ASP A 309      -4.383 -26.947 -16.816  0.00  0.00      C2   H
ATOM   2910  N   LEU A 310      -3.479 -23.781 -15.705  0.00  0.00      C2   N
ATOM   2911  CA  LEU A 310      -2.734 -22.571 -16.030  0.00  0.00      C2   C
ATOM   2912  C   LEU A 310      -2.524 -21.670 -14.860  0.00  0.00      C2   C
ATOM   2913  O   LEU A 310      -1.561 -20.962 -14.750  0.00  0.00      C2   O
ATOM   2914  CB  LEU A 310      -3.284 -21.692 -17.190  0.00  0.00      C2   C
ATOM   2915  CG  LEU A 310      -2.768 -21.888 -18.608  0.00  0.00      C2   C
ATOM   2916  CD1 LEU A 310      -1.266 -21.599 -18.697  0.00  0.00      C2   C
ATOM   2917  CD2 LEU A 310      -3.043 -23.257 -19.184  0.00  0.00      C2   C
ATOM   2918  H   LEU A 310      -4.471 -23.745 -15.890  0.00  0.00      C2   H
ATOM   2919  HA  LEU A 310      -1.794 -22.925 -16.455  0.00  0.00      C2   H
ATOM   2920  HB3 LEU A 310      -3.216 -20.626 -16.975  0.00  0.00      C2   H
ATOM   2921  HB2 LEU A 310      -4.370 -21.781 -17.216  0.00  0.00      C2   H
ATOM   2922  HG  LEU A 310      -3.238 -21.080 -19.168  0.00  0.00      C2   H
ATOM   2923 HD11 LEU A 310      -0.768 -22.562 -18.816  0.00  0.00      C2   H
ATOM   2924 HD12 LEU A 310      -1.008 -20.932 -19.519  0.00  0.00      C2   H
ATOM   2925 HD13 LEU A 310      -0.780 -21.104 -17.857  0.00  0.00      C2   H
ATOM   2926 HD21 LEU A 310      -2.434 -23.590 -20.025  0.00  0.00      C2   H
ATOM   2927 HD22 LEU A 310      -3.059 -24.108 -18.503  0.00  0.00      C2   H
ATOM   2928 HD23 LEU A 310      -3.984 -23.187 -19.731  0.00  0.00      C2   H
ATOM   2929  N   ASN A 311      -3.516 -21.587 -13.863  0.00  0.00      C2   N
ATOM   2930  CA  ASN A 311      -3.335 -20.835 -12.676  0.00  0.00      C2   C
ATOM   2931  C   ASN A 311      -2.289 -21.425 -11.784  0.00  0.00      C2   C
ATOM   2932  O   ASN A 311      -2.473 -22.555 -11.288  0.00  0.00      C2   O
ATOM   2933  CB  ASN A 311      -4.685 -20.749 -11.928  0.00  0.00      C2   C
ATOM   2934  CG  ASN A 311      -4.778 -19.933 -10.600  0.00  0.00      C2   C
ATOM   2935  OD1 ASN A 311      -4.278 -18.838 -10.537  0.00  0.00      C2   O
ATOM   2936  ND2 ASN A 311      -5.402 -20.487  -9.578  0.00  0.00      C2   N
ATOM   2937  H   ASN A 311      -4.277 -22.244 -13.953  0.00  0.00      C2   H
ATOM   2938  HA  ASN A 311      -3.082 -19.795 -12.886  0.00  0.00      C2   H
ATOM   2939  HB3 ASN A 311      -5.137 -21.720 -11.724  0.00  0.00      C2   H
ATOM   2940  HB2 ASN A 311      -5.396 -20.239 -12.578  0.00  0.00      C2   H
ATOM   2941 HD22 ASN A 311      -5.442 -19.945  -8.726  0.00  0.00      C2   H
ATOM   2942 HD21 ASN A 311      -6.018 -21.277  -9.708  0.00  0.00      C2   H
ATOM   2943  N   LYS A 312      -1.321 -20.625 -11.441  0.00  0.00      C2   N
ATOM   2944  CA  LYS A 312      -0.402 -21.011 -10.342  0.00  0.00      C2   C
ATOM   2945  C   LYS A 312      -0.924 -20.359  -9.082  0.00  0.00      C2   C
ATOM   2946  O   LYS A 312      -1.563 -19.312  -9.197  0.00  0.00      C2   O
ATOM   2947  CB  LYS A 312       1.068 -20.716 -10.643  0.00  0.00      C2   C
ATOM   2948  CG  LYS A 312       1.554 -21.140 -12.045  0.00  0.00      C2   C
ATOM   2949  CD  LYS A 312       2.161 -22.478 -12.081  0.00  0.00      C2   C
ATOM   2950  CE  LYS A 312       2.401 -23.004 -13.524  0.00  0.00      C2   C
ATOM   2951  NZ  LYS A 312       3.044 -24.337 -13.579  0.00  0.00      C2   N
ATOM   2952  H   LYS A 312      -1.371 -19.656 -11.723  0.00  0.00      C2   H
ATOM   2953  HA  LYS A 312      -0.446 -22.100 -10.359  0.00  0.00      C2   H
ATOM   2954  HB3 LYS A 312       1.627 -21.320  -9.929  0.00  0.00      C2   H
ATOM   2955  HB2 LYS A 312       1.416 -19.692 -10.502  0.00  0.00      C2   H
ATOM   2956  HG3 LYS A 312       2.194 -20.364 -12.467  0.00  0.00      C2   H
ATOM   2957  HG2 LYS A 312       0.689 -21.157 -12.708  0.00  0.00      C2   H
ATOM   2958  HD3 LYS A 312       1.398 -23.162 -11.709  0.00  0.00      C2   H
ATOM   2959  HD2 LYS A 312       3.101 -22.468 -11.530  0.00  0.00      C2   H
ATOM   2960  HE3 LYS A 312       2.964 -22.225 -14.038  0.00  0.00      C2   H
ATOM   2961  HE2 LYS A 312       1.438 -23.100 -14.024  0.00  0.00      C2   H
ATOM   2962  HZ1 LYS A 312       2.500 -25.049 -13.114  0.00  0.00      C2   H
ATOM   2963  HZ2 LYS A 312       2.996 -24.649 -14.538  0.00  0.00      C2   H
ATOM   2964  HZ3 LYS A 312       4.036 -24.424 -13.413  0.00  0.00      C2   H
ATOM   2965  N   ARG A 313      -0.603 -20.940  -7.899  0.00  0.00      C2   N
ATOM   2966  CA  ARG A 313      -0.973 -20.674  -6.506  0.00  0.00      C2   C
ATOM   2967  C   ARG A 313      -2.472 -20.881  -6.345  0.00  0.00      C2   C
ATOM   2968  O   ARG A 313      -3.255 -20.141  -5.796  0.00  0.00      C2   O
ATOM   2969  CB  ARG A 313      -0.543 -19.233  -6.116  0.00  0.00      C2   C
ATOM   2970  CG  ARG A 313       0.986 -18.985  -6.055  0.00  0.00      C2   C
ATOM   2971  CD  ARG A 313       1.450 -17.872  -5.195  0.00  0.00      C2   C
ATOM   2972  NE  ARG A 313       0.936 -18.082  -3.771  0.00  0.00      C2   N
ATOM   2973  CZ  ARG A 313       0.834 -17.227  -2.715  0.00  0.00      C2   C
ATOM   2974  NH1 ARG A 313       1.001 -15.846  -2.802  0.00  0.00      C2   N
ATOM   2975  NH2 ARG A 313       0.677 -17.804  -1.519  0.00  0.00      C2   N
ATOM   2976  H   ARG A 313      -0.089 -21.809  -7.922  0.00  0.00      C2   H
ATOM   2977  HA  ARG A 313      -0.426 -21.333  -5.831  0.00  0.00      C2   H
ATOM   2978  HB3 ARG A 313      -1.121 -18.813  -5.293  0.00  0.00      C2   H
ATOM   2979  HB2 ARG A 313      -0.772 -18.541  -6.927  0.00  0.00      C2   H
ATOM   2980  HG3 ARG A 313       1.518 -18.996  -7.006  0.00  0.00      C2   H
ATOM   2981  HG2 ARG A 313       1.238 -19.937  -5.587  0.00  0.00      C2   H
ATOM   2982  HD3 ARG A 313       1.123 -16.942  -5.660  0.00  0.00      C2   H
ATOM   2983  HD2 ARG A 313       2.535 -17.829  -5.090  0.00  0.00      C2   H
ATOM   2984  HE  ARG A 313       0.828 -19.062  -3.556  0.00  0.00      C2   H
ATOM   2985 HH12 ARG A 313       0.835 -15.192  -2.050  0.00  0.00      C2   H
ATOM   2986 HH11 ARG A 313       1.187 -15.419  -3.698  0.00  0.00      C2   H
ATOM   2987 HH22 ARG A 313       1.031 -17.270  -0.738  0.00  0.00      C2   H
ATOM   2988 HH21 ARG A 313       0.250 -18.717  -1.471  0.00  0.00      C2   H
ATOM   2989  N   LYS A 314      -2.938 -21.973  -6.933  0.00  0.00      C2   N
ATOM   2990  CA  LYS A 314      -4.352 -22.478  -6.920  0.00  0.00      C2   C
ATOM   2991  C   LYS A 314      -4.966 -22.846  -5.555  0.00  0.00      C2   C
ATOM   2992  O   LYS A 314      -6.196 -22.860  -5.393  0.00  0.00      C2   O
ATOM   2993  CB  LYS A 314      -4.352 -23.626  -7.877  0.00  0.00      C2   C
ATOM   2994  CG  LYS A 314      -3.403 -24.861  -7.717  0.00  0.00      C2   C
ATOM   2995  CD  LYS A 314      -3.752 -25.969  -8.700  0.00  0.00      C2   C
ATOM   2996  CE  LYS A 314      -2.951 -27.262  -8.464  0.00  0.00      C2   C
ATOM   2997  NZ  LYS A 314      -3.555 -28.422  -9.122  0.00  0.00      C2   N
ATOM   2998  H   LYS A 314      -2.284 -22.657  -7.286  0.00  0.00      C2   H
ATOM   2999  HA  LYS A 314      -4.899 -21.691  -7.439  0.00  0.00      C2   H
ATOM   3000  HB3 LYS A 314      -4.143 -23.207  -8.861  0.00  0.00      C2   H
ATOM   3001  HB2 LYS A 314      -5.387 -23.952  -7.981  0.00  0.00      C2   H
ATOM   3002  HG3 LYS A 314      -3.533 -25.263  -6.712  0.00  0.00      C2   H
ATOM   3003  HG2 LYS A 314      -2.378 -24.505  -7.814  0.00  0.00      C2   H
ATOM   3004  HD3 LYS A 314      -3.539 -25.563  -9.689  0.00  0.00      C2   H
ATOM   3005  HD2 LYS A 314      -4.807 -26.227  -8.792  0.00  0.00      C2   H
ATOM   3006  HE3 LYS A 314      -3.014 -27.412  -7.386  0.00  0.00      C2   H
ATOM   3007  HE2 LYS A 314      -1.899 -27.154  -8.730  0.00  0.00      C2   H
ATOM   3008  HZ1 LYS A 314      -3.531 -28.320 -10.126  0.00  0.00      C2   H
ATOM   3009  HZ2 LYS A 314      -3.012 -29.227  -8.845  0.00  0.00      C2   H
ATOM   3010  HZ3 LYS A 314      -4.520 -28.481  -8.830  0.00  0.00      C2   H
ATOM   3011  N   ASP A 315      -4.108 -23.030  -4.576  0.00  0.00      C2   N
ATOM   3012  CA  ASP A 315      -4.314 -23.105  -3.126  0.00  0.00      C2   C
ATOM   3013  C   ASP A 315      -4.737 -21.724  -2.553  0.00  0.00      C2   C
ATOM   3014  O   ASP A 315      -5.537 -21.723  -1.616  0.00  0.00      C2   O
ATOM   3015  CB  ASP A 315      -3.097 -23.665  -2.338  0.00  0.00      C2   C
ATOM   3016  CG  ASP A 315      -1.785 -22.886  -2.509  0.00  0.00      C2   C
ATOM   3017  OD1 ASP A 315      -1.556 -22.233  -3.554  0.00  0.00      C2   O
ATOM   3018  OD2 ASP A 315      -0.965 -22.850  -1.537  0.00  0.00      C2   O
ATOM   3019  H   ASP A 315      -3.128 -22.881  -4.771  0.00  0.00      C2   H
ATOM   3020  HA  ASP A 315      -5.176 -23.741  -2.928  0.00  0.00      C2   H
ATOM   3021  HB3 ASP A 315      -2.967 -24.716  -2.594  0.00  0.00      C2   H
ATOM   3022  HB2 ASP A 315      -3.449 -23.621  -1.307  0.00  0.00      C2   H
ATOM   3023  N   THR A 316      -4.263 -20.664  -3.212  0.00  0.00      C2   N
ATOM   3024  CA  THR A 316      -4.247 -19.332  -2.626  0.00  0.00      C2   C
ATOM   3025  C   THR A 316      -5.186 -18.352  -3.403  0.00  0.00      C2   C
ATOM   3026  O   THR A 316      -5.975 -17.624  -2.807  0.00  0.00      C2   O
ATOM   3027  CB  THR A 316      -2.849 -18.798  -2.687  0.00  0.00      C2   C
ATOM   3028  OG1 THR A 316      -1.881 -19.599  -1.949  0.00  0.00      C2   O
ATOM   3029  CG2 THR A 316      -2.743 -17.342  -2.261  0.00  0.00      C2   C
ATOM   3030  H   THR A 316      -3.666 -20.874  -3.999  0.00  0.00      C2   H
ATOM   3031  HA  THR A 316      -4.550 -19.538  -1.599  0.00  0.00      C2   H
ATOM   3032  HB  THR A 316      -2.522 -18.818  -3.726  0.00  0.00      C2   H
ATOM   3033  HG1 THR A 316      -1.788 -20.481  -2.318  0.00  0.00      C2   H
ATOM   3034 HG21 THR A 316      -3.294 -16.606  -2.846  0.00  0.00      C2   H
ATOM   3035 HG22 THR A 316      -3.039 -17.164  -1.227  0.00  0.00      C2   H
ATOM   3036 HG23 THR A 316      -1.735 -16.969  -2.444  0.00  0.00      C2   H
ATOM   3037  N   LYS A 317      -5.141 -18.383  -4.714  0.00  0.00      C2   N
ATOM   3038  CA  LYS A 317      -5.944 -17.624  -5.658  0.00  0.00      C2   C
ATOM   3039  C   LYS A 317      -6.691 -18.499  -6.577  0.00  0.00      C2   C
ATOM   3040  O   LYS A 317      -5.998 -19.260  -7.244  0.00  0.00      C2   O
ATOM   3041  CB  LYS A 317      -5.171 -16.605  -6.435  0.00  0.00      C2   C
ATOM   3042  CG  LYS A 317      -4.054 -17.187  -7.349  0.00  0.00      C2   C
ATOM   3043  CD  LYS A 317      -2.865 -16.280  -7.722  0.00  0.00      C2   C
ATOM   3044  CE  LYS A 317      -2.804 -15.865  -9.193  0.00  0.00      C2   C
ATOM   3045  NZ  LYS A 317      -2.452 -16.937 -10.165  0.00  0.00      C2   N
ATOM   3046  H   LYS A 317      -4.448 -18.837  -5.292  0.00  0.00      C2   H
ATOM   3047  HA  LYS A 317      -6.686 -17.039  -5.115  0.00  0.00      C2   H
ATOM   3048  HB3 LYS A 317      -4.689 -15.929  -5.728  0.00  0.00      C2   H
ATOM   3049  HB2 LYS A 317      -5.851 -15.973  -7.006  0.00  0.00      C2   H
ATOM   3050  HG3 LYS A 317      -4.569 -17.440  -8.276  0.00  0.00      C2   H
ATOM   3051  HG2 LYS A 317      -3.618 -18.102  -6.948  0.00  0.00      C2   H
ATOM   3052  HD3 LYS A 317      -1.971 -16.847  -7.466  0.00  0.00      C2   H
ATOM   3053  HD2 LYS A 317      -2.886 -15.456  -7.009  0.00  0.00      C2   H
ATOM   3054  HE3 LYS A 317      -1.969 -15.167  -9.236  0.00  0.00      C2   H
ATOM   3055  HE2 LYS A 317      -3.626 -15.257  -9.572  0.00  0.00      C2   H
ATOM   3056  HZ1 LYS A 317      -2.169 -16.607 -11.077  0.00  0.00      C2   H
ATOM   3057  HZ2 LYS A 317      -1.678 -17.458  -9.778  0.00  0.00      C2   H
ATOM   3058  HZ3 LYS A 317      -3.238 -17.559 -10.285  0.00  0.00      C2   H
ATOM   3059  N   GLU A 318      -8.035 -18.482  -6.482  0.00  0.00      C2   N
ATOM   3060  CA  GLU A 318      -8.921 -19.493  -7.092  0.00  0.00      C2   C
ATOM   3061  C   GLU A 318      -9.347 -18.927  -8.477  0.00  0.00      C2   C
ATOM   3062  O   GLU A 318      -9.176 -17.766  -8.737  0.00  0.00      C2   O
ATOM   3063  CB  GLU A 318     -10.097 -19.890  -6.272  0.00  0.00      C2   C
ATOM   3064  CG  GLU A 318      -9.767 -20.043  -4.785  0.00  0.00      C2   C
ATOM   3065  CD  GLU A 318     -10.937 -20.302  -3.879  0.00  0.00      C2   C
ATOM   3066  OE1 GLU A 318     -11.552 -21.391  -3.944  0.00  0.00      C2   O
ATOM   3067  OE2 GLU A 318     -11.232 -19.485  -3.025  0.00  0.00      C2   O
ATOM   3068  H   GLU A 318      -8.426 -17.767  -5.887  0.00  0.00      C2   H
ATOM   3069  HA  GLU A 318      -8.291 -20.325  -7.407  0.00  0.00      C2   H
ATOM   3070  HB3 GLU A 318     -10.589 -20.816  -6.569  0.00  0.00      C2   H
ATOM   3071  HB2 GLU A 318     -10.981 -19.254  -6.303  0.00  0.00      C2   H
ATOM   3072  HG3 GLU A 318      -9.268 -19.162  -4.380  0.00  0.00      C2   H
ATOM   3073  HG2 GLU A 318      -9.100 -20.903  -4.832  0.00  0.00      C2   H
ATOM   3074  N   ILE A 319      -9.952 -19.742  -9.353  0.00  0.00      C2   N
ATOM   3075  CA  ILE A 319     -10.649 -19.289 -10.545  0.00  0.00      C2   C
ATOM   3076  C   ILE A 319     -12.126 -19.541 -10.243  0.00  0.00      C2   C
ATOM   3077  O   ILE A 319     -12.535 -20.698 -10.121  0.00  0.00      C2   O
ATOM   3078  CB  ILE A 319     -10.230 -20.051 -11.821  0.00  0.00      C2   C
ATOM   3079  CG1 ILE A 319      -8.791 -19.629 -12.209  0.00  0.00      C2   C
ATOM   3080  CG2 ILE A 319     -11.135 -19.618 -12.955  0.00  0.00      C2   C
ATOM   3081  CD1 ILE A 319      -8.332 -20.419 -13.431  0.00  0.00      C2   C
ATOM   3082  H   ILE A 319      -9.897 -20.727  -9.138  0.00  0.00      C2   H
ATOM   3083  HA  ILE A 319     -10.634 -18.209 -10.691  0.00  0.00      C2   H
ATOM   3084  HB  ILE A 319     -10.246 -21.141 -11.800  0.00  0.00      C2   H
ATOM   3085 HG13 ILE A 319      -8.068 -19.856 -11.426  0.00  0.00      C2   H
ATOM   3086 HG12 ILE A 319      -8.678 -18.550 -12.315  0.00  0.00      C2   H
ATOM   3087 HG21 ILE A 319     -11.115 -18.529 -12.961  0.00  0.00      C2   H
ATOM   3088 HG22 ILE A 319     -10.883 -20.051 -13.924  0.00  0.00      C2   H
ATOM   3089 HG23 ILE A 319     -12.160 -19.913 -12.729  0.00  0.00      C2   H
ATOM   3090 HD11 ILE A 319      -8.917 -21.298 -13.701  0.00  0.00      C2   H
ATOM   3091 HD12 ILE A 319      -8.428 -19.765 -14.297  0.00  0.00      C2   H
ATOM   3092 HD13 ILE A 319      -7.318 -20.801 -13.314  0.00  0.00      C2   H
ATOM   3093  N   TYR A 320     -12.972 -18.499 -10.200  0.00  0.00      C2   N
ATOM   3094  CA  TYR A 320     -14.385 -18.686 -10.419  0.00  0.00      C2   C
ATOM   3095  C   TYR A 320     -14.671 -18.603 -11.886  0.00  0.00      C2   C
ATOM   3096  O   TYR A 320     -14.158 -17.720 -12.575  0.00  0.00      C2   O
ATOM   3097  CB  TYR A 320     -15.167 -17.520  -9.706  0.00  0.00      C2   C
ATOM   3098  CG  TYR A 320     -14.795 -17.248  -8.243  0.00  0.00      C2   C
ATOM   3099  CD1 TYR A 320     -13.753 -16.394  -7.798  0.00  0.00      C2   C
ATOM   3100  CD2 TYR A 320     -15.561 -17.911  -7.236  0.00  0.00      C2   C
ATOM   3101  CE1 TYR A 320     -13.498 -16.196  -6.422  0.00  0.00      C2   C
ATOM   3102  CE2 TYR A 320     -15.304 -17.760  -5.857  0.00  0.00      C2   C
ATOM   3103  CZ  TYR A 320     -14.220 -16.913  -5.473  0.00  0.00      C2   C
ATOM   3104  OH  TYR A 320     -13.908 -16.901  -4.150  0.00  0.00      C2   O
ATOM   3105  H   TYR A 320     -12.683 -17.531 -10.199  0.00  0.00      C2   H
ATOM   3106  HA  TYR A 320     -14.652 -19.666 -10.023  0.00  0.00      C2   H
ATOM   3107  HB3 TYR A 320     -16.248 -17.597  -9.596  0.00  0.00      C2   H
ATOM   3108  HB2 TYR A 320     -15.056 -16.586 -10.256  0.00  0.00      C2   H
ATOM   3109  HD1 TYR A 320     -13.335 -15.810  -8.605  0.00  0.00      C2   H
ATOM   3110  HD2 TYR A 320     -16.211 -18.643  -7.692  0.00  0.00      C2   H
ATOM   3111  HE1 TYR A 320     -12.781 -15.485  -6.039  0.00  0.00      C2   H
ATOM   3112  HE2 TYR A 320     -15.754 -18.282  -5.026  0.00  0.00      C2   H
ATOM   3113  HH  TYR A 320     -14.629 -17.353  -3.704  0.00  0.00      C2   H
ATOM   3114  N   THR A 321     -15.470 -19.505 -12.451  0.00  0.00      C2   N
ATOM   3115  CA  THR A 321     -15.697 -19.503 -13.906  0.00  0.00      C2   C
ATOM   3116  C   THR A 321     -17.147 -19.189 -14.214  0.00  0.00      C2   C
ATOM   3117  O   THR A 321     -18.021 -19.889 -13.657  0.00  0.00      C2   O
ATOM   3118  CB  THR A 321     -15.389 -20.934 -14.493  0.00  0.00      C2   C
ATOM   3119  OG1 THR A 321     -14.067 -21.288 -14.131  0.00  0.00      C2   O
ATOM   3120  CG2 THR A 321     -15.450 -21.001 -15.965  0.00  0.00      C2   C
ATOM   3121  H   THR A 321     -16.044 -20.078 -11.850  0.00  0.00      C2   H
ATOM   3122  HA  THR A 321     -15.111 -18.768 -14.458  0.00  0.00      C2   H
ATOM   3123  HB  THR A 321     -16.062 -21.652 -14.024  0.00  0.00      C2   H
ATOM   3124  HG1 THR A 321     -14.109 -21.573 -13.215  0.00  0.00      C2   H
ATOM   3125 HG21 THR A 321     -16.469 -21.016 -16.350  0.00  0.00      C2   H
ATOM   3126 HG22 THR A 321     -14.906 -20.133 -16.339  0.00  0.00      C2   H
ATOM   3127 HG23 THR A 321     -15.096 -22.004 -16.205  0.00  0.00      C2   H
ATOM   3128  N   HIE A 322     -17.344 -18.166 -15.034  0.00  0.00      C2   N
ATOM   3129  CA  HIE A 322     -18.656 -17.638 -15.386  0.00  0.00      C2   C
ATOM   3130  C   HIE A 322     -18.997 -18.167 -16.743  0.00  0.00      C2   C
ATOM   3131  O   HIE A 322     -18.200 -17.944 -17.655  0.00  0.00      C2   O
ATOM   3132  CB  HIE A 322     -18.591 -16.103 -15.372  0.00  0.00      C2   C
ATOM   3133  CG  HIE A 322     -19.948 -15.509 -15.573  0.00  0.00      C2   C
ATOM   3134  ND1 HIE A 322     -21.146 -16.174 -15.159  0.00  0.00      C2   N
ATOM   3135  CD2 HIE A 322     -20.297 -14.364 -16.210  0.00  0.00      C2   C
ATOM   3136  CE1 HIE A 322     -22.144 -15.456 -15.679  0.00  0.00      C2   C
ATOM   3137  NE2 HIE A 322     -21.669 -14.331 -16.186  0.00  0.00      C2   N
ATOM   3138  H   HIE A 322     -16.644 -17.847 -15.687  0.00  0.00      C2   H
ATOM   3139  HA  HIE A 322     -19.325 -17.915 -14.572  0.00  0.00      C2   H
ATOM   3140  HB3 HIE A 322     -17.808 -15.732 -16.034  0.00  0.00      C2   H
ATOM   3141  HB2 HIE A 322     -18.271 -15.715 -14.405  0.00  0.00      C2   H
ATOM   3142  HD2 HIE A 322     -19.558 -13.669 -16.580  0.00  0.00      C2   H
ATOM   3143  HE1 HIE A 322     -23.168 -15.732 -15.471  0.00  0.00      C2   H
ATOM   3144  HE2 HIE A 322     -22.217 -13.688 -16.739  0.00  0.00      C2   H
ATOM   3145  N   PHE A 323     -20.199 -18.737 -16.945  0.00  0.00      C2   N
ATOM   3146  CA  PHE A 323     -20.687 -19.011 -18.290  0.00  0.00      C2   C
ATOM   3147  C   PHE A 323     -21.611 -17.853 -18.677  0.00  0.00      C2   C
ATOM   3148  O   PHE A 323     -22.816 -17.957 -18.427  0.00  0.00      C2   O
ATOM   3149  CB  PHE A 323     -21.438 -20.309 -18.183  0.00  0.00      C2   C
ATOM   3150  CG  PHE A 323     -20.581 -21.514 -18.077  0.00  0.00      C2   C
ATOM   3151  CD1 PHE A 323     -20.261 -22.263 -19.291  0.00  0.00      C2   C
ATOM   3152  CD2 PHE A 323     -19.913 -21.886 -16.865  0.00  0.00      C2   C
ATOM   3153  CE1 PHE A 323     -19.336 -23.271 -19.161  0.00  0.00      C2   C
ATOM   3154  CE2 PHE A 323     -18.930 -22.866 -16.823  0.00  0.00      C2   C
ATOM   3155  CZ  PHE A 323     -18.747 -23.627 -18.002  0.00  0.00      C2   C
ATOM   3156  H   PHE A 323     -20.838 -18.741 -16.163  0.00  0.00      C2   H
ATOM   3157  HA  PHE A 323     -19.854 -18.944 -18.989  0.00  0.00      C2   H
ATOM   3158  HB3 PHE A 323     -22.190 -20.459 -18.958  0.00  0.00      C2   H
ATOM   3159  HB2 PHE A 323     -22.133 -20.220 -17.349  0.00  0.00      C2   H
ATOM   3160  HD1 PHE A 323     -20.597 -21.941 -20.265  0.00  0.00      C2   H
ATOM   3161  HD2 PHE A 323     -20.117 -21.349 -15.950  0.00  0.00      C2   H
ATOM   3162  HE1 PHE A 323     -19.084 -23.742 -20.100  0.00  0.00      C2   H
ATOM   3163  HE2 PHE A 323     -18.421 -22.906 -15.871  0.00  0.00      C2   H
ATOM   3164  HZ  PHE A 323     -18.109 -24.498 -17.989  0.00  0.00      C2   H
ATOM   3165  N   THR A 324     -21.013 -16.755 -19.170  0.00  0.00      C2   N
ATOM   3166  CA  THR A 324     -21.740 -15.547 -19.491  0.00  0.00      C2   C
ATOM   3167  C   THR A 324     -23.117 -15.564 -20.216  0.00  0.00      C2   C
ATOM   3168  O   THR A 324     -23.243 -16.166 -21.262  0.00  0.00      C2   O
ATOM   3169  CB  THR A 324     -20.743 -14.596 -20.310  0.00  0.00      C2   C
ATOM   3170  OG1 THR A 324     -19.459 -14.922 -19.909  0.00  0.00      C2   O
ATOM   3171  CG2 THR A 324     -20.991 -13.120 -20.058  0.00  0.00      C2   C
ATOM   3172  H   THR A 324     -20.016 -16.600 -19.220  0.00  0.00      C2   H
ATOM   3173  HA  THR A 324     -21.943 -15.135 -18.503  0.00  0.00      C2   H
ATOM   3174  HB  THR A 324     -20.898 -14.776 -21.373  0.00  0.00      C2   H
ATOM   3175  HG1 THR A 324     -18.877 -14.412 -20.477  0.00  0.00      C2   H
ATOM   3176 HG21 THR A 324     -20.206 -12.611 -20.619  0.00  0.00      C2   H
ATOM   3177 HG22 THR A 324     -22.027 -12.840 -20.246  0.00  0.00      C2   H
ATOM   3178 HG23 THR A 324     -20.749 -12.874 -19.024  0.00  0.00      C2   H
ATOM   3179  N   CYS A 325     -24.119 -15.047 -19.453  0.00  0.00      C2   N
ATOM   3180  CA  CYS A 325     -25.527 -15.093 -19.924  0.00  0.00      C2   C
ATOM   3181  C   CYS A 325     -25.676 -14.012 -21.014  0.00  0.00      C2   C
ATOM   3182  O   CYS A 325     -24.759 -13.106 -21.126  0.00  0.00      C2   O
ATOM   3183  CB  CYS A 325     -26.406 -14.691 -18.709  0.00  0.00      C2   C
ATOM   3184  SG  CYS A 325     -26.381 -15.928 -17.377  0.00  0.00      C2   S
ATOM   3185  H   CYS A 325     -23.817 -14.397 -18.742  0.00  0.00      C2   H
ATOM   3186  HA  CYS A 325     -25.759 -16.024 -20.441  0.00  0.00      C2   H
ATOM   3187  HB3 CYS A 325     -27.437 -14.431 -18.948  0.00  0.00      C2   H
ATOM   3188  HB2 CYS A 325     -25.909 -13.828 -18.266  0.00  0.00      C2   H
ATOM   3189  HG  CYS A 325     -26.862 -16.879 -18.181  0.00  0.00      C2   H
ATOM   3190  N   ALA A 326     -26.773 -14.095 -21.762  0.00  0.00      C2   N
ATOM   3191  CA  ALA A 326     -27.213 -12.988 -22.589  0.00  0.00      C2   C
ATOM   3192  C   ALA A 326     -28.347 -12.164 -21.893  0.00  0.00      C2   C
ATOM   3193  O   ALA A 326     -28.307 -10.934 -21.848  0.00  0.00      C2   O
ATOM   3194  CB  ALA A 326     -27.675 -13.548 -23.890  0.00  0.00      C2   C
ATOM   3195  H   ALA A 326     -27.381 -14.901 -21.788  0.00  0.00      C2   H
ATOM   3196  HA  ALA A 326     -26.329 -12.362 -22.713  0.00  0.00      C2   H
ATOM   3197  HB1 ALA A 326     -26.881 -13.927 -24.533  0.00  0.00      C2   H
ATOM   3198  HB2 ALA A 326     -28.325 -14.412 -23.748  0.00  0.00      C2   H
ATOM   3199  HB3 ALA A 326     -28.123 -12.723 -24.444  0.00  0.00      C2   H
ATOM   3200  N   THR A 327     -29.219 -12.920 -21.231  0.00  0.00      C2   N
ATOM   3201  CA  THR A 327     -30.266 -12.608 -20.303  0.00  0.00      C2   C
ATOM   3202  C   THR A 327     -29.718 -11.743 -19.162  0.00  0.00      C2   C
ATOM   3203  O   THR A 327     -28.666 -12.025 -18.588  0.00  0.00      C2   O
ATOM   3204  CB  THR A 327     -30.928 -13.908 -19.712  0.00  0.00      C2   C
ATOM   3205  OG1 THR A 327     -31.385 -14.590 -20.852  0.00  0.00      C2   O
ATOM   3206  CG2 THR A 327     -32.071 -13.800 -18.689  0.00  0.00      C2   C
ATOM   3207  H   THR A 327     -28.993 -13.899 -21.123  0.00  0.00      C2   H
ATOM   3208  HA  THR A 327     -31.033 -12.059 -20.849  0.00  0.00      C2   H
ATOM   3209  HB  THR A 327     -30.075 -14.420 -19.268  0.00  0.00      C2   H
ATOM   3210  HG1 THR A 327     -30.670 -15.145 -21.172  0.00  0.00      C2   H
ATOM   3211 HG21 THR A 327     -31.826 -13.033 -17.955  0.00  0.00      C2   H
ATOM   3212 HG22 THR A 327     -32.889 -13.317 -19.224  0.00  0.00      C2   H
ATOM   3213 HG23 THR A 327     -32.384 -14.741 -18.238  0.00  0.00      C2   H
ATOM   3214  N   ASP A 328     -30.233 -10.553 -18.959  0.00  0.00      C2   N
ATOM   3215  CA  ASP A 328     -29.870  -9.548 -18.008  0.00  0.00      C2   C
ATOM   3216  C   ASP A 328     -29.693 -10.092 -16.542  0.00  0.00      C2   C
ATOM   3217  O   ASP A 328     -30.313 -11.093 -16.127  0.00  0.00      C2   O
ATOM   3218  CB  ASP A 328     -30.866  -8.341 -17.962  0.00  0.00      C2   C
ATOM   3219  CG  ASP A 328     -31.198  -7.600 -19.250  0.00  0.00      C2   C
ATOM   3220  OD1 ASP A 328     -30.941  -8.061 -20.405  0.00  0.00      C2   O
ATOM   3221  OD2 ASP A 328     -31.888  -6.586 -19.056  0.00  0.00      C2   O
ATOM   3222  H   ASP A 328     -31.103 -10.413 -19.453  0.00  0.00      C2   H
ATOM   3223  HA  ASP A 328     -28.903  -9.225 -18.394  0.00  0.00      C2   H
ATOM   3224  HB3 ASP A 328     -30.581  -7.627 -17.189  0.00  0.00      C2   H
ATOM   3225  HB2 ASP A 328     -31.859  -8.714 -17.710  0.00  0.00      C2   H
ATOM   3226  N   THR A 329     -29.025  -9.200 -15.744  0.00  0.00      C2   N
ATOM   3227  CA  THR A 329     -28.807  -9.250 -14.270  0.00  0.00      C2   C
ATOM   3228  C   THR A 329     -27.798 -10.255 -13.764  0.00  0.00      C2   C
ATOM   3229  O   THR A 329     -27.294 -10.072 -12.675  0.00  0.00      C2   O
ATOM   3230  CB  THR A 329     -30.152  -9.287 -13.469  0.00  0.00      C2   C
ATOM   3231  OG1 THR A 329     -31.056  -8.318 -13.995  0.00  0.00      C2   O
ATOM   3232  CG2 THR A 329     -30.148  -8.866 -12.035  0.00  0.00      C2   C
ATOM   3233  H   THR A 329     -28.776  -8.325 -16.183  0.00  0.00      C2   H
ATOM   3234  HA  THR A 329     -28.343  -8.306 -13.986  0.00  0.00      C2   H
ATOM   3235  HB  THR A 329     -30.584 -10.278 -13.332  0.00  0.00      C2   H
ATOM   3236  HG1 THR A 329     -31.397  -8.727 -14.794  0.00  0.00      C2   H
ATOM   3237 HG21 THR A 329     -29.576  -9.449 -11.313  0.00  0.00      C2   H
ATOM   3238 HG22 THR A 329     -29.755  -7.854 -11.931  0.00  0.00      C2   H
ATOM   3239 HG23 THR A 329     -31.145  -8.815 -11.598  0.00  0.00      C2   H
ATOM   3240  N   LYS A 330     -27.550 -11.322 -14.550  0.00  0.00      C2   N
ATOM   3241  CA  LYS A 330     -26.923 -12.512 -14.051  0.00  0.00      C2   C
ATOM   3242  C   LYS A 330     -25.431 -12.475 -14.183  0.00  0.00      C2   C
ATOM   3243  O   LYS A 330     -24.780 -13.292 -13.562  0.00  0.00      C2   O
ATOM   3244  CB  LYS A 330     -27.615 -13.705 -14.752  0.00  0.00      C2   C
ATOM   3245  CG  LYS A 330     -29.104 -13.767 -14.421  0.00  0.00      C2   C
ATOM   3246  CD  LYS A 330     -29.844 -14.942 -15.136  0.00  0.00      C2   C
ATOM   3247  CE  LYS A 330     -29.433 -16.376 -14.646  0.00  0.00      C2   C
ATOM   3248  NZ  LYS A 330     -30.105 -17.510 -15.384  0.00  0.00      C2   N
ATOM   3249  H   LYS A 330     -28.038 -11.412 -15.430  0.00  0.00      C2   H
ATOM   3250  HA  LYS A 330     -27.137 -12.631 -12.989  0.00  0.00      C2   H
ATOM   3251  HB3 LYS A 330     -27.048 -14.605 -14.514  0.00  0.00      C2   H
ATOM   3252  HB2 LYS A 330     -27.633 -13.631 -15.839  0.00  0.00      C2   H
ATOM   3253  HG3 LYS A 330     -29.535 -12.769 -14.505  0.00  0.00      C2   H
ATOM   3254  HG2 LYS A 330     -29.216 -13.967 -13.355  0.00  0.00      C2   H
ATOM   3255  HD3 LYS A 330     -29.747 -14.952 -16.222  0.00  0.00      C2   H
ATOM   3256  HD2 LYS A 330     -30.910 -14.716 -15.095  0.00  0.00      C2   H
ATOM   3257  HE3 LYS A 330     -29.642 -16.582 -13.597  0.00  0.00      C2   H
ATOM   3258  HE2 LYS A 330     -28.360 -16.547 -14.725  0.00  0.00      C2   H
ATOM   3259  HZ1 LYS A 330     -31.091 -17.434 -15.179  0.00  0.00      C2   H
ATOM   3260  HZ2 LYS A 330     -30.038 -17.567 -16.390  0.00  0.00      C2   H
ATOM   3261  HZ3 LYS A 330     -29.786 -18.422 -15.089  0.00  0.00      C2   H
ATOM   3262  N   ASN A 331     -24.923 -11.576 -15.007  0.00  0.00      C2   N
ATOM   3263  CA  ASN A 331     -23.515 -11.330 -15.215  0.00  0.00      C2   C
ATOM   3264  C   ASN A 331     -22.876 -10.547 -14.087  0.00  0.00      C2   C
ATOM   3265  O   ASN A 331     -21.917 -10.981 -13.521  0.00  0.00      C2   O
ATOM   3266  CB  ASN A 331     -23.138 -10.808 -16.627  0.00  0.00      C2   C
ATOM   3267  CG  ASN A 331     -23.551 -11.699 -17.772  0.00  0.00      C2   C
ATOM   3268  OD1 ASN A 331     -23.461 -12.914 -17.756  0.00  0.00      C2   O
ATOM   3269  ND2 ASN A 331     -23.911 -11.128 -18.920  0.00  0.00      C2   N
ATOM   3270  H   ASN A 331     -25.525 -10.873 -15.413  0.00  0.00      C2   H
ATOM   3271  HA  ASN A 331     -23.104 -12.332 -15.085  0.00  0.00      C2   H
ATOM   3272  HB3 ASN A 331     -22.061 -10.639 -16.651  0.00  0.00      C2   H
ATOM   3273  HB2 ASN A 331     -23.635  -9.843 -16.726  0.00  0.00      C2   H
ATOM   3274 HD22 ASN A 331     -24.018 -11.573 -19.820  0.00  0.00      C2   H
ATOM   3275 HD21 ASN A 331     -23.835 -10.121 -18.913  0.00  0.00      C2   H
ATOM   3276  N   VAL A 332     -23.596  -9.448 -13.771  0.00  0.00      C2   N
ATOM   3277  CA  VAL A 332     -23.125  -8.565 -12.703  0.00  0.00      C2   C
ATOM   3278  C   VAL A 332     -23.312  -9.245 -11.293  0.00  0.00      C2   C
ATOM   3279  O   VAL A 332     -22.499  -8.995 -10.381  0.00  0.00      C2   O
ATOM   3280  CB  VAL A 332     -24.013  -7.280 -12.674  0.00  0.00      C2   C
ATOM   3281  CG1 VAL A 332     -23.801  -6.320 -13.899  0.00  0.00      C2   C
ATOM   3282  CG2 VAL A 332     -25.548  -7.422 -12.431  0.00  0.00      C2   C
ATOM   3283  H   VAL A 332     -24.298  -9.047 -14.376  0.00  0.00      C2   H
ATOM   3284  HA  VAL A 332     -22.083  -8.258 -12.787  0.00  0.00      C2   H
ATOM   3285  HB  VAL A 332     -23.605  -6.722 -11.832  0.00  0.00      C2   H
ATOM   3286 HG11 VAL A 332     -23.767  -6.855 -14.848  0.00  0.00      C2   H
ATOM   3287 HG12 VAL A 332     -24.597  -5.576 -13.857  0.00  0.00      C2   H
ATOM   3288 HG13 VAL A 332     -22.818  -5.870 -13.761  0.00  0.00      C2   H
ATOM   3289 HG21 VAL A 332     -25.965  -6.440 -12.205  0.00  0.00      C2   H
ATOM   3290 HG22 VAL A 332     -26.037  -7.831 -13.315  0.00  0.00      C2   H
ATOM   3291 HG23 VAL A 332     -25.627  -8.039 -11.536  0.00  0.00      C2   H
ATOM   3292  N   GLN A 333     -24.293 -10.170 -11.214  0.00  0.00      C2   N
ATOM   3293  CA  GLN A 333     -24.656 -10.933 -10.045  0.00  0.00      C2   C
ATOM   3294  C   GLN A 333     -23.663 -12.000  -9.674  0.00  0.00      C2   C
ATOM   3295  O   GLN A 333     -23.376 -12.139  -8.476  0.00  0.00      C2   O
ATOM   3296  CB  GLN A 333     -26.011 -11.572 -10.166  0.00  0.00      C2   C
ATOM   3297  CG  GLN A 333     -26.594 -12.151  -8.944  0.00  0.00      C2   C
ATOM   3298  CD  GLN A 333     -27.981 -12.708  -9.245  0.00  0.00      C2   C
ATOM   3299  OE1 GLN A 333     -28.906 -12.031  -9.677  0.00  0.00      C2   O
ATOM   3300  NE2 GLN A 333     -28.176 -14.034  -9.141  0.00  0.00      C2   N
ATOM   3301  H   GLN A 333     -25.038 -10.296 -11.885  0.00  0.00      C2   H
ATOM   3302  HA  GLN A 333     -24.695 -10.184  -9.254  0.00  0.00      C2   H
ATOM   3303  HB3 GLN A 333     -25.975 -12.373 -10.904  0.00  0.00      C2   H
ATOM   3304  HB2 GLN A 333     -26.750 -10.833 -10.478  0.00  0.00      C2   H
ATOM   3305  HG3 GLN A 333     -26.722 -11.349  -8.218  0.00  0.00      C2   H
ATOM   3306  HG2 GLN A 333     -26.021 -12.994  -8.557  0.00  0.00      C2   H
ATOM   3307 HE22 GLN A 333     -29.088 -14.449  -9.275  0.00  0.00      C2   H
ATOM   3308 HE21 GLN A 333     -27.384 -14.655  -9.052  0.00  0.00      C2   H
ATOM   3309  N   PHE A 334     -23.114 -12.642 -10.654  0.00  0.00      C2   N
ATOM   3310  CA  PHE A 334     -21.976 -13.616 -10.592  0.00  0.00      C2   C
ATOM   3311  C   PHE A 334     -20.764 -12.773 -10.163  0.00  0.00      C2   C
ATOM   3312  O   PHE A 334     -20.109 -13.096  -9.087  0.00  0.00      C2   O
ATOM   3313  CB  PHE A 334     -21.676 -14.316 -11.883  0.00  0.00      C2   C
ATOM   3314  CG  PHE A 334     -20.765 -15.470 -11.734  0.00  0.00      C2   C
ATOM   3315  CD1 PHE A 334     -21.359 -16.761 -11.634  0.00  0.00      C2   C
ATOM   3316  CD2 PHE A 334     -19.368 -15.282 -11.704  0.00  0.00      C2   C
ATOM   3317  CE1 PHE A 334     -20.502 -17.802 -11.367  0.00  0.00      C2   C
ATOM   3318  CE2 PHE A 334     -18.516 -16.382 -11.502  0.00  0.00      C2   C
ATOM   3319  CZ  PHE A 334     -19.151 -17.599 -11.265  0.00  0.00      C2   C
ATOM   3320  H   PHE A 334     -23.503 -12.462 -11.568  0.00  0.00      C2   H
ATOM   3321  HA  PHE A 334     -22.177 -14.417  -9.881  0.00  0.00      C2   H
ATOM   3322  HB3 PHE A 334     -21.317 -13.633 -12.653  0.00  0.00      C2   H
ATOM   3323  HB2 PHE A 334     -22.604 -14.702 -12.306  0.00  0.00      C2   H
ATOM   3324  HD1 PHE A 334     -22.424 -16.897 -11.747  0.00  0.00      C2   H
ATOM   3325  HD2 PHE A 334     -18.980 -14.280 -11.805  0.00  0.00      C2   H
ATOM   3326  HE1 PHE A 334     -20.912 -18.796 -11.266  0.00  0.00      C2   H
ATOM   3327  HE2 PHE A 334     -17.442 -16.269 -11.540  0.00  0.00      C2   H
ATOM   3328  HZ  PHE A 334     -18.576 -18.457 -10.949  0.00  0.00      C2   H
ATOM   3329  N   VAL A 335     -20.570 -11.528 -10.716  0.00  0.00      C2   N
ATOM   3330  CA  VAL A 335     -19.484 -10.649 -10.286  0.00  0.00      C2   C
ATOM   3331  C   VAL A 335     -19.669 -10.331  -8.797  0.00  0.00      C2   C
ATOM   3332  O   VAL A 335     -18.720 -10.554  -7.988  0.00  0.00      C2   O
ATOM   3333  CB  VAL A 335     -19.407  -9.357 -11.149  0.00  0.00      C2   C
ATOM   3334  CG1 VAL A 335     -18.908  -8.026 -10.508  0.00  0.00      C2   C
ATOM   3335  CG2 VAL A 335     -18.548  -9.587 -12.359  0.00  0.00      C2   C
ATOM   3336  H   VAL A 335     -20.924 -11.438 -11.657  0.00  0.00      C2   H
ATOM   3337  HA  VAL A 335     -18.543 -11.200 -10.305  0.00  0.00      C2   H
ATOM   3338  HB  VAL A 335     -20.372  -9.105 -11.588  0.00  0.00      C2   H
ATOM   3339 HG11 VAL A 335     -19.721  -7.696  -9.861  0.00  0.00      C2   H
ATOM   3340 HG12 VAL A 335     -18.100  -7.971  -9.778  0.00  0.00      C2   H
ATOM   3341 HG13 VAL A 335     -18.741  -7.260 -11.265  0.00  0.00      C2   H
ATOM   3342 HG21 VAL A 335     -18.900 -10.463 -12.904  0.00  0.00      C2   H
ATOM   3343 HG22 VAL A 335     -18.669  -8.738 -13.032  0.00  0.00      C2   H
ATOM   3344 HG23 VAL A 335     -17.474  -9.657 -12.189  0.00  0.00      C2   H
ATOM   3345  N   PHE A 336     -20.906  -9.915  -8.510  0.00  0.00      C2   N
ATOM   3346  CA  PHE A 336     -21.291  -9.582  -7.128  0.00  0.00      C2   C
ATOM   3347  C   PHE A 336     -21.055 -10.739  -6.045  0.00  0.00      C2   C
ATOM   3348  O   PHE A 336     -20.294 -10.596  -5.091  0.00  0.00      C2   O
ATOM   3349  CB  PHE A 336     -22.664  -9.050  -7.070  0.00  0.00      C2   C
ATOM   3350  CG  PHE A 336     -23.444  -8.992  -5.736  0.00  0.00      C2   C
ATOM   3351  CD1 PHE A 336     -23.116  -8.075  -4.695  0.00  0.00      C2   C
ATOM   3352  CD2 PHE A 336     -24.320 -10.019  -5.443  0.00  0.00      C2   C
ATOM   3353  CE1 PHE A 336     -23.717  -8.188  -3.485  0.00  0.00      C2   C
ATOM   3354  CE2 PHE A 336     -25.010 -10.067  -4.253  0.00  0.00      C2   C
ATOM   3355  CZ  PHE A 336     -24.776  -9.033  -3.375  0.00  0.00      C2   C
ATOM   3356  H   PHE A 336     -21.642  -9.780  -9.189  0.00  0.00      C2   H
ATOM   3357  HA  PHE A 336     -20.545  -8.819  -6.905  0.00  0.00      C2   H
ATOM   3358  HB3 PHE A 336     -23.324  -9.649  -7.697  0.00  0.00      C2   H
ATOM   3359  HB2 PHE A 336     -22.551  -8.003  -7.351  0.00  0.00      C2   H
ATOM   3360  HD1 PHE A 336     -22.184  -7.533  -4.755  0.00  0.00      C2   H
ATOM   3361  HD2 PHE A 336     -24.447 -10.908  -6.042  0.00  0.00      C2   H
ATOM   3362  HE1 PHE A 336     -23.518  -7.466  -2.707  0.00  0.00      C2   H
ATOM   3363  HE2 PHE A 336     -25.669 -10.908  -4.096  0.00  0.00      C2   H
ATOM   3364  HZ  PHE A 336     -25.435  -8.951  -2.523  0.00  0.00      C2   H
ATOM   3365  N   ASP A 337     -21.586 -11.951  -6.282  0.00  0.00      C2   N
ATOM   3366  CA  ASP A 337     -21.450 -13.170  -5.440  0.00  0.00      C2   C
ATOM   3367  C   ASP A 337     -20.054 -13.598  -5.334  0.00  0.00      C2   C
ATOM   3368  O   ASP A 337     -19.583 -13.917  -4.192  0.00  0.00      C2   O
ATOM   3369  CB  ASP A 337     -22.351 -14.347  -5.794  0.00  0.00      C2   C
ATOM   3370  CG  ASP A 337     -23.883 -14.121  -5.703  0.00  0.00      C2   C
ATOM   3371  OD1 ASP A 337     -24.241 -13.380  -4.769  0.00  0.00      C2   O
ATOM   3372  OD2 ASP A 337     -24.612 -14.894  -6.379  0.00  0.00      C2   O
ATOM   3373  H   ASP A 337     -22.173 -12.132  -7.084  0.00  0.00      C2   H
ATOM   3374  HA  ASP A 337     -21.777 -12.810  -4.464  0.00  0.00      C2   H
ATOM   3375  HB3 ASP A 337     -22.027 -15.180  -5.171  0.00  0.00      C2   H
ATOM   3376  HB2 ASP A 337     -22.089 -14.690  -6.795  0.00  0.00      C2   H
ATOM   3377  N   ALA A 338     -19.341 -13.647  -6.487  0.00  0.00      C2   N
ATOM   3378  CA  ALA A 338     -17.895 -13.965  -6.547  0.00  0.00      C2   C
ATOM   3379  C   ALA A 338     -17.003 -12.938  -5.723  0.00  0.00      C2   C
ATOM   3380  O   ALA A 338     -16.050 -13.315  -5.015  0.00  0.00      C2   O
ATOM   3381  CB  ALA A 338     -17.349 -14.128  -7.960  0.00  0.00      C2   C
ATOM   3382  H   ALA A 338     -19.681 -13.448  -7.416  0.00  0.00      C2   H
ATOM   3383  HA  ALA A 338     -17.832 -14.877  -5.953  0.00  0.00      C2   H
ATOM   3384  HB1 ALA A 338     -16.322 -14.492  -7.957  0.00  0.00      C2   H
ATOM   3385  HB2 ALA A 338     -18.004 -14.855  -8.441  0.00  0.00      C2   H
ATOM   3386  HB3 ALA A 338     -17.368 -13.161  -8.463  0.00  0.00      C2   H
ATOM   3387  N   VAL A 339     -17.306 -11.634  -5.917  0.00  0.00      C2   N
ATOM   3388  CA  VAL A 339     -16.694 -10.609  -5.117  0.00  0.00      C2   C
ATOM   3389  C   VAL A 339     -17.164 -10.675  -3.654  0.00  0.00      C2   C
ATOM   3390  O   VAL A 339     -16.327 -10.423  -2.804  0.00  0.00      C2   O
ATOM   3391  CB  VAL A 339     -16.932  -9.181  -5.754  0.00  0.00      C2   C
ATOM   3392  CG1 VAL A 339     -16.511  -8.046  -4.900  0.00  0.00      C2   C
ATOM   3393  CG2 VAL A 339     -16.247  -9.033  -7.145  0.00  0.00      C2   C
ATOM   3394  H   VAL A 339     -17.851 -11.293  -6.695  0.00  0.00      C2   H
ATOM   3395  HA  VAL A 339     -15.613 -10.714  -5.022  0.00  0.00      C2   H
ATOM   3396  HB  VAL A 339     -18.006  -9.046  -5.885  0.00  0.00      C2   H
ATOM   3397 HG11 VAL A 339     -15.626  -8.347  -4.341  0.00  0.00      C2   H
ATOM   3398 HG12 VAL A 339     -16.157  -7.178  -5.457  0.00  0.00      C2   H
ATOM   3399 HG13 VAL A 339     -17.216  -7.692  -4.147  0.00  0.00      C2   H
ATOM   3400 HG21 VAL A 339     -16.763  -8.175  -7.575  0.00  0.00      C2   H
ATOM   3401 HG22 VAL A 339     -15.164  -8.920  -7.082  0.00  0.00      C2   H
ATOM   3402 HG23 VAL A 339     -16.464  -9.869  -7.809  0.00  0.00      C2   H
ATOM   3403  N   THR A 340     -18.377 -11.097  -3.259  0.00  0.00      C2   N
ATOM   3404  CA  THR A 340     -18.718 -11.361  -1.876  0.00  0.00      C2   C
ATOM   3405  C   THR A 340     -17.900 -12.546  -1.283  0.00  0.00      C2   C
ATOM   3406  O   THR A 340     -17.620 -12.558  -0.086  0.00  0.00      C2   O
ATOM   3407  CB  THR A 340     -20.250 -11.596  -1.716  0.00  0.00      C2   C
ATOM   3408  OG1 THR A 340     -21.123 -10.680  -2.281  0.00  0.00      C2   O
ATOM   3409  CG2 THR A 340     -20.621 -12.046  -0.278  0.00  0.00      C2   C
ATOM   3410  H   THR A 340     -19.164 -11.121  -3.891  0.00  0.00      C2   H
ATOM   3411  HA  THR A 340     -18.374 -10.460  -1.368  0.00  0.00      C2   H
ATOM   3412  HB  THR A 340     -20.569 -12.436  -2.333  0.00  0.00      C2   H
ATOM   3413  HG1 THR A 340     -20.886 -10.562  -3.203  0.00  0.00      C2   H
ATOM   3414 HG21 THR A 340     -20.325 -11.331   0.489  0.00  0.00      C2   H
ATOM   3415 HG22 THR A 340     -21.677 -12.302  -0.186  0.00  0.00      C2   H
ATOM   3416 HG23 THR A 340     -20.121 -12.967   0.019  0.00  0.00      C2   H
ATOM   3417  N   ASP A 341     -17.681 -13.607  -2.087  0.00  0.00      C2   N
ATOM   3418  CA  ASP A 341     -16.900 -14.759  -1.606  0.00  0.00      C2   C
ATOM   3419  C   ASP A 341     -15.486 -14.395  -1.230  0.00  0.00      C2   C
ATOM   3420  O   ASP A 341     -15.029 -14.505  -0.065  0.00  0.00      C2   O
ATOM   3421  CB  ASP A 341     -16.957 -15.998  -2.477  0.00  0.00      C2   C
ATOM   3422  CG  ASP A 341     -16.202 -17.114  -1.810  0.00  0.00      C2   C
ATOM   3423  OD1 ASP A 341     -16.360 -17.306  -0.555  0.00  0.00      C2   O
ATOM   3424  OD2 ASP A 341     -15.495 -17.976  -2.498  0.00  0.00      C2   O
ATOM   3425  H   ASP A 341     -18.175 -13.752  -2.956  0.00  0.00      C2   H
ATOM   3426  HA  ASP A 341     -17.395 -15.148  -0.716  0.00  0.00      C2   H
ATOM   3427  HB3 ASP A 341     -16.602 -15.671  -3.454  0.00  0.00      C2   H
ATOM   3428  HB2 ASP A 341     -17.937 -16.463  -2.582  0.00  0.00      C2   H
ATOM   3429  N   VAL A 342     -14.889 -13.659  -2.177  0.00  0.00      C2   N
ATOM   3430  CA  VAL A 342     -13.657 -12.944  -1.973  0.00  0.00      C2   C
ATOM   3431  C   VAL A 342     -13.548 -11.933  -0.878  0.00  0.00      C2   C
ATOM   3432  O   VAL A 342     -12.589 -11.993  -0.093  0.00  0.00      C2   O
ATOM   3433  CB  VAL A 342     -13.182 -12.366  -3.359  0.00  0.00      C2   C
ATOM   3434  CG1 VAL A 342     -12.263 -11.103  -3.256  0.00  0.00      C2   C
ATOM   3435  CG2 VAL A 342     -12.493 -13.487  -4.230  0.00  0.00      C2   C
ATOM   3436  H   VAL A 342     -15.353 -13.577  -3.071  0.00  0.00      C2   H
ATOM   3437  HA  VAL A 342     -12.975 -13.699  -1.581  0.00  0.00      C2   H
ATOM   3438  HB  VAL A 342     -14.110 -12.132  -3.879  0.00  0.00      C2   H
ATOM   3439 HG11 VAL A 342     -11.810 -10.979  -4.240  0.00  0.00      C2   H
ATOM   3440 HG12 VAL A 342     -12.796 -10.177  -3.038  0.00  0.00      C2   H
ATOM   3441 HG13 VAL A 342     -11.499 -11.170  -2.481  0.00  0.00      C2   H
ATOM   3442 HG21 VAL A 342     -11.569 -13.826  -3.762  0.00  0.00      C2   H
ATOM   3443 HG22 VAL A 342     -13.208 -14.309  -4.253  0.00  0.00      C2   H
ATOM   3444 HG23 VAL A 342     -12.324 -13.120  -5.242  0.00  0.00      C2   H
ATOM   3445  N   ILE A 343     -14.536 -11.021  -0.656  0.00  0.00      C2   N
ATOM   3446  CA  ILE A 343     -14.646 -10.063   0.399  0.00  0.00      C2   C
ATOM   3447  C   ILE A 343     -14.677 -10.721   1.832  0.00  0.00      C2   C
ATOM   3448  O   ILE A 343     -14.089 -10.209   2.801  0.00  0.00      C2   O
ATOM   3449  CB  ILE A 343     -15.823  -9.034   0.074  0.00  0.00      C2   C
ATOM   3450  CG1 ILE A 343     -15.261  -7.967  -0.790  0.00  0.00      C2   C
ATOM   3451  CG2 ILE A 343     -16.437  -8.383   1.316  0.00  0.00      C2   C
ATOM   3452  CD1 ILE A 343     -16.302  -7.102  -1.461  0.00  0.00      C2   C
ATOM   3453  H   ILE A 343     -15.245 -11.016  -1.376  0.00  0.00      C2   H
ATOM   3454  HA  ILE A 343     -13.714  -9.510   0.288  0.00  0.00      C2   H
ATOM   3455  HB  ILE A 343     -16.638  -9.554  -0.431  0.00  0.00      C2   H
ATOM   3456 HG13 ILE A 343     -14.552  -8.390  -1.502  0.00  0.00      C2   H
ATOM   3457 HG12 ILE A 343     -14.596  -7.328  -0.208  0.00  0.00      C2   H
ATOM   3458 HG21 ILE A 343     -17.101  -9.056   1.859  0.00  0.00      C2   H
ATOM   3459 HG22 ILE A 343     -15.661  -8.040   2.000  0.00  0.00      C2   H
ATOM   3460 HG23 ILE A 343     -16.992  -7.460   1.151  0.00  0.00      C2   H
ATOM   3461 HD11 ILE A 343     -17.173  -7.558  -1.930  0.00  0.00      C2   H
ATOM   3462 HD12 ILE A 343     -16.803  -6.530  -0.680  0.00  0.00      C2   H
ATOM   3463 HD13 ILE A 343     -15.949  -6.506  -2.303  0.00  0.00      C2   H
ATOM   3464  N   ILE A 344     -15.403 -11.808   1.875  0.00  0.00      C2   N
ATOM   3465  CA  ILE A 344     -15.408 -12.640   3.085  0.00  0.00      C2   C
ATOM   3466  C   ILE A 344     -14.060 -13.270   3.441  0.00  0.00      C2   C
ATOM   3467  O   ILE A 344     -13.567 -13.097   4.581  0.00  0.00      C2   O
ATOM   3468  CB  ILE A 344     -16.584 -13.746   3.022  0.00  0.00      C2   C
ATOM   3469  CG1 ILE A 344     -18.022 -13.139   3.408  0.00  0.00      C2   C
ATOM   3470  CG2 ILE A 344     -16.315 -15.016   3.813  0.00  0.00      C2   C
ATOM   3471  CD1 ILE A 344     -18.362 -12.923   4.871  0.00  0.00      C2   C
ATOM   3472  H   ILE A 344     -15.721 -12.270   1.036  0.00  0.00      C2   H
ATOM   3473  HA  ILE A 344     -15.718 -12.015   3.922  0.00  0.00      C2   H
ATOM   3474  HB  ILE A 344     -16.628 -14.041   1.974  0.00  0.00      C2   H
ATOM   3475 HG13 ILE A 344     -18.802 -13.679   2.872  0.00  0.00      C2   H
ATOM   3476 HG12 ILE A 344     -18.184 -12.159   2.960  0.00  0.00      C2   H
ATOM   3477 HG21 ILE A 344     -15.590 -15.745   3.449  0.00  0.00      C2   H
ATOM   3478 HG22 ILE A 344     -15.959 -14.855   4.830  0.00  0.00      C2   H
ATOM   3479 HG23 ILE A 344     -17.251 -15.543   3.997  0.00  0.00      C2   H
ATOM   3480 HD11 ILE A 344     -18.237 -13.896   5.346  0.00  0.00      C2   H
ATOM   3481 HD12 ILE A 344     -17.654 -12.227   5.321  0.00  0.00      C2   H
ATOM   3482 HD13 ILE A 344     -19.370 -12.570   5.092  0.00  0.00      C2   H
ATOM   3483  N   LYS A 345     -13.348 -13.899   2.538  0.00  0.00      C2   N
ATOM   3484  CA  LYS A 345     -12.011 -14.482   2.627  0.00  0.00      C2   C
ATOM   3485  C   LYS A 345     -10.896 -13.353   2.906  0.00  0.00      C2   C
ATOM   3486  O   LYS A 345     -10.176 -13.511   3.881  0.00  0.00      C2   O
ATOM   3487  CB  LYS A 345     -11.631 -15.366   1.386  0.00  0.00      C2   C
ATOM   3488  CG  LYS A 345     -12.429 -16.664   1.266  0.00  0.00      C2   C
ATOM   3489  CD  LYS A 345     -12.482 -17.246  -0.126  0.00  0.00      C2   C
ATOM   3490  CE  LYS A 345     -13.263 -18.577  -0.138  0.00  0.00      C2   C
ATOM   3491  NZ  LYS A 345     -13.315 -19.078  -1.497  0.00  0.00      C2   N
ATOM   3492  H   LYS A 345     -13.772 -13.842   1.623  0.00  0.00      C2   H
ATOM   3493  HA  LYS A 345     -11.993 -15.086   3.534  0.00  0.00      C2   H
ATOM   3494  HB3 LYS A 345     -10.584 -15.653   1.288  0.00  0.00      C2   H
ATOM   3495  HB2 LYS A 345     -11.824 -14.840   0.451  0.00  0.00      C2   H
ATOM   3496  HG3 LYS A 345     -13.394 -16.306   1.625  0.00  0.00      C2   H
ATOM   3497  HG2 LYS A 345     -12.072 -17.338   2.044  0.00  0.00      C2   H
ATOM   3498  HD3 LYS A 345     -11.466 -17.385  -0.496  0.00  0.00      C2   H
ATOM   3499  HD2 LYS A 345     -12.845 -16.614  -0.937  0.00  0.00      C2   H
ATOM   3500  HE3 LYS A 345     -14.202 -18.490   0.408  0.00  0.00      C2   H
ATOM   3501  HE2 LYS A 345     -12.655 -19.317   0.383  0.00  0.00      C2   H
ATOM   3502  HZ1 LYS A 345     -14.171 -18.823  -1.968  0.00  0.00      C2   H
ATOM   3503  HZ2 LYS A 345     -12.556 -18.885  -2.135  0.00  0.00      C2   H
ATOM   3504  HZ3 LYS A 345     -13.297 -20.087  -1.455  0.00  0.00      C2   H
ATOM   3505  N   ASN A 346     -10.990 -12.229   2.184  0.00  0.00      C2   N
ATOM   3506  CA  ASN A 346     -10.147 -11.009   2.380  0.00  0.00      C2   C
ATOM   3507  C   ASN A 346     -10.222 -10.541   3.817  0.00  0.00      C2   C
ATOM   3508  O   ASN A 346      -9.215 -10.255   4.421  0.00  0.00      C2   O
ATOM   3509  CB  ASN A 346     -10.621  -9.883   1.396  0.00  0.00      C2   C
ATOM   3510  CG  ASN A 346      -9.941  -9.994   0.021  0.00  0.00      C2   C
ATOM   3511  OD1 ASN A 346      -9.280 -10.964  -0.320  0.00  0.00      C2   O
ATOM   3512  ND2 ASN A 346     -10.097  -9.018  -0.820  0.00  0.00      C2   N
ATOM   3513  H   ASN A 346     -11.641 -12.051   1.432  0.00  0.00      C2   H
ATOM   3514  HA  ASN A 346      -9.138 -11.377   2.194  0.00  0.00      C2   H
ATOM   3515  HB3 ASN A 346     -10.278  -8.974   1.890  0.00  0.00      C2   H
ATOM   3516  HB2 ASN A 346     -11.704  -9.844   1.275  0.00  0.00      C2   H
ATOM   3517 HD22 ASN A 346      -9.639  -9.063  -1.719  0.00  0.00      C2   H
ATOM   3518 HD21 ASN A 346     -10.786  -8.298  -0.656  0.00  0.00      C2   H
ATOM   3519  N   ASN A 347     -11.377 -10.548   4.393  0.00  0.00      C2   N
ATOM   3520  CA  ASN A 347     -11.611 -10.186   5.779  0.00  0.00      C2   C
ATOM   3521  C   ASN A 347     -11.116 -11.253   6.681  0.00  0.00      C2   C
ATOM   3522  O   ASN A 347     -10.508 -10.978   7.754  0.00  0.00      C2   O
ATOM   3523  CB  ASN A 347     -13.132 -10.037   6.026  0.00  0.00      C2   C
ATOM   3524  CG  ASN A 347     -13.785  -8.731   5.648  0.00  0.00      C2   C
ATOM   3525  OD1 ASN A 347     -13.267  -7.819   4.984  0.00  0.00      C2   O
ATOM   3526  ND2 ASN A 347     -15.053  -8.559   6.107  0.00  0.00      C2   N
ATOM   3527  H   ASN A 347     -12.297 -10.717   4.009  0.00  0.00      C2   H
ATOM   3528  HA  ASN A 347     -11.085  -9.276   6.069  0.00  0.00      C2   H
ATOM   3529  HB3 ASN A 347     -13.346 -10.157   7.088  0.00  0.00      C2   H
ATOM   3530  HB2 ASN A 347     -13.663 -10.858   5.544  0.00  0.00      C2   H
ATOM   3531 HD22 ASN A 347     -15.618  -7.743   5.917  0.00  0.00      C2   H
ATOM   3532 HD21 ASN A 347     -15.451  -9.239   6.740  0.00  0.00      C2   H
ATOM   3533  N   LEU A 348     -11.319 -12.508   6.323  0.00  0.00      C2   N
ATOM   3534  CA  LEU A 348     -10.740 -13.613   7.105  0.00  0.00      C2   C
ATOM   3535  C   LEU A 348      -9.202 -13.620   7.139  0.00  0.00      C2   C
ATOM   3536  O   LEU A 348      -8.680 -14.279   8.061  0.00  0.00      C2   O
ATOM   3537  CB  LEU A 348     -11.287 -15.031   6.751  0.00  0.00      C2   C
ATOM   3538  CG  LEU A 348     -12.827 -15.116   7.066  0.00  0.00      C2   C
ATOM   3539  CD1 LEU A 348     -13.413 -16.349   6.292  0.00  0.00      C2   C
ATOM   3540  CD2 LEU A 348     -13.109 -15.084   8.605  0.00  0.00      C2   C
ATOM   3541  H   LEU A 348     -11.794 -12.782   5.474  0.00  0.00      C2   H
ATOM   3542  HA  LEU A 348     -10.994 -13.352   8.132  0.00  0.00      C2   H
ATOM   3543  HB3 LEU A 348     -10.742 -15.829   7.254  0.00  0.00      C2   H
ATOM   3544  HB2 LEU A 348     -11.160 -15.228   5.687  0.00  0.00      C2   H
ATOM   3545  HG  LEU A 348     -13.168 -14.189   6.605  0.00  0.00      C2   H
ATOM   3546 HD11 LEU A 348     -13.270 -17.253   6.883  0.00  0.00      C2   H
ATOM   3547 HD12 LEU A 348     -14.495 -16.259   6.199  0.00  0.00      C2   H
ATOM   3548 HD13 LEU A 348     -12.855 -16.494   5.367  0.00  0.00      C2   H
ATOM   3549 HD21 LEU A 348     -13.744 -14.221   8.801  0.00  0.00      C2   H
ATOM   3550 HD22 LEU A 348     -13.598 -15.954   9.045  0.00  0.00      C2   H
ATOM   3551 HD23 LEU A 348     -12.231 -15.051   9.249  0.00  0.00      C2   H
ATOM   3552  N   LYS A 349      -8.583 -12.768   6.280  0.00  0.00      C2   N
ATOM   3553  CA  LYS A 349      -7.205 -12.526   6.261  0.00  0.00      C2   C
ATOM   3554  C   LYS A 349      -6.845 -11.204   6.973  0.00  0.00      C2   C
ATOM   3555  O   LYS A 349      -5.729 -11.077   7.519  0.00  0.00      C2   O
ATOM   3556  CB  LYS A 349      -6.718 -12.584   4.826  0.00  0.00      C2   C
ATOM   3557  CG  LYS A 349      -7.003 -13.885   4.067  0.00  0.00      C2   C
ATOM   3558  CD  LYS A 349      -6.913 -13.620   2.574  0.00  0.00      C2   C
ATOM   3559  CE  LYS A 349      -5.520 -13.379   2.102  0.00  0.00      C2   C
ATOM   3560  NZ  LYS A 349      -5.385 -13.453   0.648  0.00  0.00      C2   N
ATOM   3561  H   LYS A 349      -9.058 -12.268   5.542  0.00  0.00      C2   H
ATOM   3562  HA  LYS A 349      -6.650 -13.333   6.740  0.00  0.00      C2   H
ATOM   3563  HB3 LYS A 349      -5.650 -12.430   4.981  0.00  0.00      C2   H
ATOM   3564  HB2 LYS A 349      -7.022 -11.705   4.258  0.00  0.00      C2   H
ATOM   3565  HG3 LYS A 349      -7.931 -14.390   4.335  0.00  0.00      C2   H
ATOM   3566  HG2 LYS A 349      -6.197 -14.569   4.334  0.00  0.00      C2   H
ATOM   3567  HD3 LYS A 349      -7.548 -12.739   2.471  0.00  0.00      C2   H
ATOM   3568  HD2 LYS A 349      -7.349 -14.422   1.979  0.00  0.00      C2   H
ATOM   3569  HE3 LYS A 349      -4.835 -14.014   2.664  0.00  0.00      C2   H
ATOM   3570  HE2 LYS A 349      -5.288 -12.341   2.339  0.00  0.00      C2   H
ATOM   3571  HZ1 LYS A 349      -6.073 -12.979   0.081  0.00  0.00      C2   H
ATOM   3572  HZ2 LYS A 349      -4.490 -13.009   0.500  0.00  0.00      C2   H
ATOM   3573  HZ3 LYS A 349      -5.274 -14.376   0.255  0.00  0.00      C2   H
ATOM   3574  N   ASP A 350      -7.865 -10.274   7.219  0.00  0.00      C2   N
ATOM   3575  CA  ASP A 350      -7.592  -8.966   7.864  0.00  0.00      C2   C
ATOM   3576  C   ASP A 350      -7.553  -9.111   9.414  0.00  0.00      C2   C
ATOM   3577  O   ASP A 350      -6.632  -8.596  10.052  0.00  0.00      C2   O
ATOM   3578  CB  ASP A 350      -8.656  -7.917   7.539  0.00  0.00      C2   C
ATOM   3579  CG  ASP A 350      -8.559  -7.427   6.135  0.00  0.00      C2   C
ATOM   3580  OD1 ASP A 350      -9.537  -6.941   5.561  0.00  0.00      C2   O
ATOM   3581  OD2 ASP A 350      -7.379  -7.225   5.649  0.00  0.00      C2   O
ATOM   3582  H   ASP A 350      -8.785 -10.548   6.906  0.00  0.00      C2   H
ATOM   3583  HA  ASP A 350      -6.618  -8.559   7.592  0.00  0.00      C2   H
ATOM   3584  HB3 ASP A 350      -8.635  -7.005   8.136  0.00  0.00      C2   H
ATOM   3585  HB2 ASP A 350      -9.631  -8.404   7.582  0.00  0.00      C2   H
ATOM   3586  N   CYS A 351      -8.469  -9.980   9.852  0.00  0.00      C2   N
ATOM   3587  CA  CYS A 351      -8.553 -10.404  11.245  0.00  0.00      C2   C
ATOM   3588  C   CYS A 351      -7.509 -11.471  11.548  0.00  0.00      C2   C
ATOM   3589  O   CYS A 351      -7.297 -11.817  12.661  0.00  0.00      C2   O
ATOM   3590  CB  CYS A 351     -10.020 -10.790  11.586  0.00  0.00      C2   C
ATOM   3591  SG  CYS A 351     -10.627 -12.184  10.667  0.00  0.00      C2   S
ATOM   3592  H   CYS A 351      -9.051 -10.458   9.179  0.00  0.00      C2   H
ATOM   3593  HA  CYS A 351      -8.408  -9.550  11.906  0.00  0.00      C2   H
ATOM   3594  HB3 CYS A 351     -10.647  -9.909  11.452  0.00  0.00      C2   H
ATOM   3595  HB2 CYS A 351     -10.074 -11.054  12.642  0.00  0.00      C2   H
ATOM   3596  HG  CYS A 351     -11.001 -11.428   9.630  0.00  0.00      C2   H
ATOM   3597  N   GLY A 352      -6.863 -12.045  10.540  0.00  0.00      C2   N
ATOM   3598  CA  GLY A 352      -5.745 -13.013  10.717  0.00  0.00      C2   C
ATOM   3599  C   GLY A 352      -6.276 -14.354  11.214  0.00  0.00      C2   C
ATOM   3600  O   GLY A 352      -5.650 -14.850  12.120  0.00  0.00      C2   O
ATOM   3601  H   GLY A 352      -6.988 -11.702   9.598  0.00  0.00      C2   H
ATOM   3602  HA3 GLY A 352      -5.083 -12.655  11.505  0.00  0.00      C2   H
ATOM   3603  HA2 GLY A 352      -5.165 -13.180   9.809  0.00  0.00      C2   H
ATOM   3604  N   LEU A 353      -7.408 -14.773  10.714  0.00  0.00      C2   N
ATOM   3605  CA  LEU A 353      -7.860 -16.170  10.971  0.00  0.00      C2   C
ATOM   3606  C   LEU A 353      -7.332 -17.102   9.903  0.00  0.00      C2   C
ATOM   3607  O   LEU A 353      -7.122 -18.299  10.162  0.00  0.00      C2   O
ATOM   3608  CB  LEU A 353      -9.362 -16.215  11.029  0.00  0.00      C2   C
ATOM   3609  CG  LEU A 353     -10.002 -15.731  12.392  0.00  0.00      C2   C
ATOM   3610  CD1 LEU A 353     -11.571 -15.645  12.365  0.00  0.00      C2   C
ATOM   3611  CD2 LEU A 353      -9.526 -16.650  13.538  0.00  0.00      C2   C
ATOM   3612  H   LEU A 353      -8.070 -14.240  10.168  0.00  0.00      C2   H
ATOM   3613  HA  LEU A 353      -7.478 -16.514  11.932  0.00  0.00      C2   H
ATOM   3614  HB3 LEU A 353      -9.633 -17.270  10.978  0.00  0.00      C2   H
ATOM   3615  HB2 LEU A 353      -9.821 -15.727  10.169  0.00  0.00      C2   H
ATOM   3616  HG  LEU A 353      -9.645 -14.717  12.574  0.00  0.00      C2   H
ATOM   3617 HD11 LEU A 353     -11.988 -16.204  13.203  0.00  0.00      C2   H
ATOM   3618 HD12 LEU A 353     -11.929 -14.620  12.461  0.00  0.00      C2   H
ATOM   3619 HD13 LEU A 353     -11.952 -15.923  11.383  0.00  0.00      C2   H
ATOM   3620 HD21 LEU A 353      -9.081 -17.546  13.106  0.00  0.00      C2   H
ATOM   3621 HD22 LEU A 353      -8.888 -16.124  14.248  0.00  0.00      C2   H
ATOM   3622 HD23 LEU A 353     -10.347 -17.067  14.121  0.00  0.00      C2   H
ATOM   3623  N   PHE A 354      -6.988 -16.641   8.708  0.00  0.00      C2   N
ATOM   3624  CA  PHE A 354      -6.229 -17.373   7.630  0.00  0.00      C2   C
ATOM   3625  C   PHE A 354      -4.694 -17.168   7.794  0.00  0.00      C2   C
ATOM   3626  O   PHE A 354      -4.254 -16.094   8.319  0.00  0.00      C2   O
ATOM   3627  CB  PHE A 354      -6.639 -16.883   6.235  0.00  0.00      C2   C
ATOM   3628  CG  PHE A 354      -7.906 -17.432   5.648  0.00  0.00      C2   C
ATOM   3629  CD1 PHE A 354      -9.019 -17.656   6.442  0.00  0.00      C2   C
ATOM   3630  CD2 PHE A 354      -7.974 -17.541   4.217  0.00  0.00      C2   C
ATOM   3631  CE1 PHE A 354     -10.202 -17.992   5.873  0.00  0.00      C2   C
ATOM   3632  CE2 PHE A 354      -9.152 -17.943   3.649  0.00  0.00      C2   C
ATOM   3633  CZ  PHE A 354     -10.293 -18.118   4.473  0.00  0.00      C2   C
ATOM   3634  H   PHE A 354      -7.313 -15.725   8.433  0.00  0.00      C2   H
ATOM   3635  HA  PHE A 354      -6.507 -18.415   7.787  0.00  0.00      C2   H
ATOM   3636  HB3 PHE A 354      -5.858 -17.072   5.498  0.00  0.00      C2   H
ATOM   3637  HB2 PHE A 354      -6.698 -15.800   6.349  0.00  0.00      C2   H
ATOM   3638  HD1 PHE A 354      -9.005 -17.488   7.509  0.00  0.00      C2   H
ATOM   3639  HD2 PHE A 354      -7.128 -17.175   3.654  0.00  0.00      C2   H
ATOM   3640  HE1 PHE A 354     -11.038 -18.202   6.522  0.00  0.00      C2   H
ATOM   3641  HE2 PHE A 354      -9.243 -17.906   2.574  0.00  0.00      C2   H
ATOM   3642  HZ  PHE A 354     -11.200 -18.422   3.972  0.00  0.00      C2   H
ATOM   3643  N   NMA A 354      -3.797 -18.073   7.331  0.00  0.00      C2   N
ATOM   3644  CA  NMA A 354      -4.177 -19.236   6.569  0.00  0.00      C2   C
ATOM   3645  H   NMA A 354      -2.867 -17.716   7.162  0.00  0.00      C2   H
ATOM   3646  1HA NMA A 354      -4.799 -19.928   7.137  0.00  0.00      C2   H
ATOM   3647  2HA NMA A 354      -4.707 -19.085   5.628  0.00  0.00      C2   H
ATOM   3648  3HA NMA A 354      -3.329 -19.862   6.289  0.00  0.00      C2   H
ATOM   3649  CH3 ACE B   1      11.705  14.985 -56.758  0.00  0.00      C2   C
ATOM   3650  C   ACE B   1      13.062  15.543 -56.321  0.00  0.00      C2   C
ATOM   3651  O   ACE B   1      13.511  15.335 -55.154  0.00  0.00      C2   O
ATOM   3652  1H  ACE B   1      11.157  15.778 -57.267  0.00  0.00      C2   H
ATOM   3653  2H  ACE B   1      11.778  14.140 -57.443  0.00  0.00      C2   H
ATOM   3654  3H  ACE B   1      11.095  14.836 -55.867  0.00  0.00      C2   H
ATOM   3655  N   SER B   2      13.788  16.052 -57.353  0.00  0.00      C2   N
ATOM   3656  CA  SER B   2      15.134  16.424 -57.436  0.00  0.00      C2   C
ATOM   3657  C   SER B   2      15.658  17.342 -56.325  0.00  0.00      C2   C
ATOM   3658  O   SER B   2      16.856  17.358 -56.069  0.00  0.00      C2   O
ATOM   3659  CB  SER B   2      15.375  16.984 -58.821  0.00  0.00      C2   C
ATOM   3660  OG  SER B   2      14.939  16.093 -59.839  0.00  0.00      C2   O
ATOM   3661  H2  SER B   2      13.225  16.258 -58.165  0.00  0.00      C2   H
ATOM   3662  HA  SER B   2      15.696  15.517 -57.212  0.00  0.00      C2   H
ATOM   3663  HB3 SER B   2      16.438  17.037 -59.056  0.00  0.00      C2   H
ATOM   3664  HB2 SER B   2      14.873  17.937 -58.986  0.00  0.00      C2   H
ATOM   3665  HG  SER B   2      14.039  16.344 -60.057  0.00  0.00      C2   H
ATOM   3666  N   GLU B   3      14.825  18.103 -55.578  0.00  0.00      C2   N
ATOM   3667  CA  GLU B   3      15.192  18.902 -54.402  0.00  0.00      C2   C
ATOM   3668  C   GLU B   3      15.572  17.953 -53.244  0.00  0.00      C2   C
ATOM   3669  O   GLU B   3      16.402  18.326 -52.429  0.00  0.00      C2   O
ATOM   3670  CB  GLU B   3      14.044  19.853 -54.164  0.00  0.00      C2   C
ATOM   3671  CG  GLU B   3      14.394  20.946 -53.162  0.00  0.00      C2   C
ATOM   3672  CD  GLU B   3      13.183  21.887 -52.871  0.00  0.00      C2   C
ATOM   3673  OE1 GLU B   3      12.096  21.898 -53.447  0.00  0.00      C2   O
ATOM   3674  OE2 GLU B   3      13.381  22.809 -52.084  0.00  0.00      C2   O
ATOM   3675  H   GLU B   3      13.828  18.101 -55.737  0.00  0.00      C2   H
ATOM   3676  HA  GLU B   3      16.117  19.426 -54.641  0.00  0.00      C2   H
ATOM   3677  HB3 GLU B   3      13.243  19.288 -53.688  0.00  0.00      C2   H
ATOM   3678  HB2 GLU B   3      13.719  20.371 -55.067  0.00  0.00      C2   H
ATOM   3679  HG3 GLU B   3      15.293  21.412 -53.564  0.00  0.00      C2   H
ATOM   3680  HG2 GLU B   3      14.637  20.478 -52.208  0.00  0.00      C2   H
ATOM   3681  N   LEU B   4      15.089  16.681 -53.166  0.00  0.00      C2   N
ATOM   3682  CA  LEU B   4      15.628  15.718 -52.172  0.00  0.00      C2   C
ATOM   3683  C   LEU B   4      17.154  15.396 -52.420  0.00  0.00      C2   C
ATOM   3684  O   LEU B   4      17.809  15.330 -51.378  0.00  0.00      C2   O
ATOM   3685  CB  LEU B   4      14.770  14.468 -52.227  0.00  0.00      C2   C
ATOM   3686  CG  LEU B   4      15.002  13.347 -51.167  0.00  0.00      C2   C
ATOM   3687  CD1 LEU B   4      14.599  13.724 -49.711  0.00  0.00      C2   C
ATOM   3688  CD2 LEU B   4      14.456  12.005 -51.620  0.00  0.00      C2   C
ATOM   3689  H   LEU B   4      14.363  16.433 -53.823  0.00  0.00      C2   H
ATOM   3690  HA  LEU B   4      15.512  16.269 -51.239  0.00  0.00      C2   H
ATOM   3691  HB3 LEU B   4      14.888  14.160 -53.266  0.00  0.00      C2   H
ATOM   3692  HB2 LEU B   4      13.752  14.855 -52.176  0.00  0.00      C2   H
ATOM   3693  HG  LEU B   4      16.077  13.173 -51.211  0.00  0.00      C2   H
ATOM   3694 HD11 LEU B   4      13.867  14.532 -49.738  0.00  0.00      C2   H
ATOM   3695 HD12 LEU B   4      14.206  12.943 -49.060  0.00  0.00      C2   H
ATOM   3696 HD13 LEU B   4      15.386  14.261 -49.180  0.00  0.00      C2   H
ATOM   3697 HD21 LEU B   4      13.586  11.946 -50.967  0.00  0.00      C2   H
ATOM   3698 HD22 LEU B   4      14.003  12.059 -52.610  0.00  0.00      C2   H
ATOM   3699 HD23 LEU B   4      15.057  11.112 -51.450  0.00  0.00      C2   H
ATOM   3700  N   ASP B   5      17.602  15.265 -53.698  0.00  0.00      C2   N
ATOM   3701  CA  ASP B   5      18.980  14.955 -54.042  0.00  0.00      C2   C
ATOM   3702  C   ASP B   5      19.932  16.140 -53.565  0.00  0.00      C2   C
ATOM   3703  O   ASP B   5      20.926  15.852 -52.948  0.00  0.00      C2   O
ATOM   3704  CB  ASP B   5      19.146  14.781 -55.590  0.00  0.00      C2   C
ATOM   3705  CG  ASP B   5      17.992  14.023 -56.363  0.00  0.00      C2   C
ATOM   3706  OD1 ASP B   5      18.133  13.724 -57.553  0.00  0.00      C2   O
ATOM   3707  OD2 ASP B   5      16.916  13.804 -55.799  0.00  0.00      C2   O
ATOM   3708  H   ASP B   5      16.998  15.160 -54.500  0.00  0.00      C2   H
ATOM   3709  HA  ASP B   5      19.193  14.084 -53.422  0.00  0.00      C2   H
ATOM   3710  HB3 ASP B   5      20.006  14.159 -55.837  0.00  0.00      C2   H
ATOM   3711  HB2 ASP B   5      19.283  15.766 -56.035  0.00  0.00      C2   H
ATOM   3712  N   GLN B   6      19.450  17.370 -53.794  0.00  0.00      C2   N
ATOM   3713  CA  GLN B   6      20.120  18.528 -53.245  0.00  0.00      C2   C
ATOM   3714  C   GLN B   6      20.194  18.564 -51.696  0.00  0.00      C2   C
ATOM   3715  O   GLN B   6      21.290  18.658 -51.121  0.00  0.00      C2   O
ATOM   3716  CB  GLN B   6      19.516  19.839 -53.917  0.00  0.00      C2   C
ATOM   3717  CG  GLN B   6      19.749  21.152 -53.165  0.00  0.00      C2   C
ATOM   3718  CD  GLN B   6      19.228  22.473 -53.713  0.00  0.00      C2   C
ATOM   3719  OE1 GLN B   6      18.356  22.530 -54.552  0.00  0.00      C2   O
ATOM   3720  NE2 GLN B   6      19.808  23.630 -53.306  0.00  0.00      C2   N
ATOM   3721  H   GLN B   6      18.638  17.599 -54.349  0.00  0.00      C2   H
ATOM   3722  HA  GLN B   6      21.150  18.451 -53.592  0.00  0.00      C2   H
ATOM   3723  HB3 GLN B   6      18.444  19.716 -54.071  0.00  0.00      C2   H
ATOM   3724  HB2 GLN B   6      19.960  20.020 -54.896  0.00  0.00      C2   H
ATOM   3725  HG3 GLN B   6      20.827  21.314 -53.174  0.00  0.00      C2   H
ATOM   3726  HG2 GLN B   6      19.373  21.122 -52.143  0.00  0.00      C2   H
ATOM   3727 HE22 GLN B   6      19.382  24.480 -53.645  0.00  0.00      C2   H
ATOM   3728 HE21 GLN B   6      20.537  23.762 -52.619  0.00  0.00      C2   H
ATOM   3729  N   LEU B   7      19.080  18.396 -50.975  0.00  0.00      C2   N
ATOM   3730  CA  LEU B   7      19.073  18.448 -49.486  0.00  0.00      C2   C
ATOM   3731  C   LEU B   7      19.814  17.278 -48.725  0.00  0.00      C2   C
ATOM   3732  O   LEU B   7      20.206  17.552 -47.562  0.00  0.00      C2   O
ATOM   3733  CB  LEU B   7      17.625  18.749 -49.009  0.00  0.00      C2   C
ATOM   3734  CG  LEU B   7      17.069  20.107 -49.431  0.00  0.00      C2   C
ATOM   3735  CD1 LEU B   7      15.677  20.402 -48.881  0.00  0.00      C2   C
ATOM   3736  CD2 LEU B   7      17.879  21.338 -49.113  0.00  0.00      C2   C
ATOM   3737  H   LEU B   7      18.260  18.256 -51.549  0.00  0.00      C2   H
ATOM   3738  HA  LEU B   7      19.717  19.297 -49.256  0.00  0.00      C2   H
ATOM   3739  HB3 LEU B   7      17.612  18.584 -47.932  0.00  0.00      C2   H
ATOM   3740  HB2 LEU B   7      16.930  18.011 -49.408  0.00  0.00      C2   H
ATOM   3741  HG  LEU B   7      16.898  20.200 -50.503  0.00  0.00      C2   H
ATOM   3742 HD11 LEU B   7      15.359  19.514 -48.335  0.00  0.00      C2   H
ATOM   3743 HD12 LEU B   7      15.568  21.294 -48.263  0.00  0.00      C2   H
ATOM   3744 HD13 LEU B   7      14.899  20.549 -49.629  0.00  0.00      C2   H
ATOM   3745 HD21 LEU B   7      18.395  21.151 -48.171  0.00  0.00      C2   H
ATOM   3746 HD22 LEU B   7      18.569  21.536 -49.933  0.00  0.00      C2   H
ATOM   3747 HD23 LEU B   7      17.335  22.276 -48.998  0.00  0.00      C2   H
ATOM   3748  N   ARG B   8      20.036  16.141 -49.355  0.00  0.00      C2   N
ATOM   3749  CA  ARG B   8      20.908  15.079 -48.910  0.00  0.00      C2   C
ATOM   3750  C   ARG B   8      22.369  15.581 -48.915  0.00  0.00      C2   C
ATOM   3751  O   ARG B   8      23.069  15.224 -47.953  0.00  0.00      C2   O
ATOM   3752  CB  ARG B   8      20.687  13.907 -49.820  0.00  0.00      C2   C
ATOM   3753  CG  ARG B   8      21.285  12.634 -49.284  0.00  0.00      C2   C
ATOM   3754  CD  ARG B   8      21.771  11.719 -50.458  0.00  0.00      C2   C
ATOM   3755  NE  ARG B   8      22.895  12.388 -51.197  0.00  0.00      C2   N
ATOM   3756  CZ  ARG B   8      24.043  12.908 -50.705  0.00  0.00      C2   C
ATOM   3757  NH1 ARG B   8      24.497  12.582 -49.522  0.00  0.00      C2   N
ATOM   3758  NH2 ARG B   8      24.743  13.712 -51.410  0.00  0.00      C2   N
ATOM   3759  H   ARG B   8      19.459  15.914 -50.152  0.00  0.00      C2   H
ATOM   3760  HA  ARG B   8      20.629  14.773 -47.901  0.00  0.00      C2   H
ATOM   3761  HB3 ARG B   8      20.810  14.146 -50.876  0.00  0.00      C2   H
ATOM   3762  HB2 ARG B   8      19.607  13.778 -49.746  0.00  0.00      C2   H
ATOM   3763  HG3 ARG B   8      20.694  12.191 -48.483  0.00  0.00      C2   H
ATOM   3764  HG2 ARG B   8      22.167  12.868 -48.689  0.00  0.00      C2   H
ATOM   3765  HD3 ARG B   8      20.914  11.533 -51.106  0.00  0.00      C2   H
ATOM   3766  HD2 ARG B   8      22.091  10.796 -49.975  0.00  0.00      C2   H
ATOM   3767  HE  ARG B   8      22.615  12.773 -52.088  0.00  0.00      C2   H
ATOM   3768 HH12 ARG B   8      25.356  12.911 -49.104  0.00  0.00      C2   H
ATOM   3769 HH11 ARG B   8      23.990  11.974 -48.895  0.00  0.00      C2   H
ATOM   3770 HH22 ARG B   8      25.634  14.084 -51.114  0.00  0.00      C2   H
ATOM   3771 HH21 ARG B   8      24.438  13.918 -52.351  0.00  0.00      C2   H
ATOM   3772  N   GLN B   9      22.817  16.301 -49.979  0.00  0.00      C2   N
ATOM   3773  CA  GLN B   9      24.208  16.813 -50.024  0.00  0.00      C2   C
ATOM   3774  C   GLN B   9      24.402  17.906 -48.943  0.00  0.00      C2   C
ATOM   3775  O   GLN B   9      25.382  17.790 -48.208  0.00  0.00      C2   O
ATOM   3776  CB  GLN B   9      24.679  17.174 -51.502  0.00  0.00      C2   C
ATOM   3777  CG  GLN B   9      26.163  17.476 -51.657  0.00  0.00      C2   C
ATOM   3778  CD  GLN B   9      27.220  16.460 -51.069  0.00  0.00      C2   C
ATOM   3779  OE1 GLN B   9      27.063  15.261 -51.202  0.00  0.00      C2   O
ATOM   3780  NE2 GLN B   9      28.258  17.031 -50.354  0.00  0.00      C2   N
ATOM   3781  H   GLN B   9      22.151  16.543 -50.698  0.00  0.00      C2   H
ATOM   3782  HA  GLN B   9      24.747  15.911 -49.736  0.00  0.00      C2   H
ATOM   3783  HB3 GLN B   9      24.132  18.039 -51.878  0.00  0.00      C2   H
ATOM   3784  HB2 GLN B   9      24.429  16.374 -52.198  0.00  0.00      C2   H
ATOM   3785  HG3 GLN B   9      26.463  18.387 -51.140  0.00  0.00      C2   H
ATOM   3786  HG2 GLN B   9      26.480  17.545 -52.697  0.00  0.00      C2   H
ATOM   3787 HE22 GLN B   9      28.807  16.577 -49.638  0.00  0.00      C2   H
ATOM   3788 HE21 GLN B   9      28.220  18.039 -50.310  0.00  0.00      C2   H
ATOM   3789  N   GLU B  10      23.481  18.887 -48.921  0.00  0.00      C2   N
ATOM   3790  CA  GLU B  10      23.313  19.756 -47.733  0.00  0.00      C2   C
ATOM   3791  C   GLU B  10      23.368  19.075 -46.367  0.00  0.00      C2   C
ATOM   3792  O   GLU B  10      24.177  19.504 -45.587  0.00  0.00      C2   O
ATOM   3793  CB  GLU B  10      21.981  20.564 -47.885  0.00  0.00      C2   C
ATOM   3794  CG  GLU B  10      22.114  21.463 -49.158  0.00  0.00      C2   C
ATOM   3795  CD  GLU B  10      23.151  22.625 -49.010  0.00  0.00      C2   C
ATOM   3796  OE1 GLU B  10      23.636  23.049 -50.099  0.00  0.00      C2   O
ATOM   3797  OE2 GLU B  10      23.356  23.084 -47.867  0.00  0.00      C2   O
ATOM   3798  H   GLU B  10      22.745  18.913 -49.612  0.00  0.00      C2   H
ATOM   3799  HA  GLU B  10      24.138  20.468 -47.692  0.00  0.00      C2   H
ATOM   3800  HB3 GLU B  10      21.684  21.277 -47.117  0.00  0.00      C2   H
ATOM   3801  HB2 GLU B  10      21.253  19.753 -47.893  0.00  0.00      C2   H
ATOM   3802  HG3 GLU B  10      21.138  21.765 -49.538  0.00  0.00      C2   H
ATOM   3803  HG2 GLU B  10      22.594  20.940 -49.986  0.00  0.00      C2   H
ATOM   3804  N   ALA B  11      22.572  18.084 -46.055  0.00  0.00      C2   N
ATOM   3805  CA  ALA B  11      22.436  17.373 -44.828  0.00  0.00      C2   C
ATOM   3806  C   ALA B  11      23.767  16.619 -44.346  0.00  0.00      C2   C
ATOM   3807  O   ALA B  11      24.105  16.560 -43.152  0.00  0.00      C2   O
ATOM   3808  CB  ALA B  11      21.299  16.368 -45.057  0.00  0.00      C2   C
ATOM   3809  H   ALA B  11      21.927  17.813 -46.783  0.00  0.00      C2   H
ATOM   3810  HA  ALA B  11      22.244  18.132 -44.069  0.00  0.00      C2   H
ATOM   3811  HB1 ALA B  11      20.311  16.788 -45.245  0.00  0.00      C2   H
ATOM   3812  HB2 ALA B  11      21.609  15.733 -45.887  0.00  0.00      C2   H
ATOM   3813  HB3 ALA B  11      21.055  15.773 -44.177  0.00  0.00      C2   H
ATOM   3814  N   GLU B  12      24.497  15.976 -45.306  0.00  0.00      C2   N
ATOM   3815  CA  GLU B  12      25.844  15.473 -45.154  0.00  0.00      C2   C
ATOM   3816  C   GLU B  12      26.876  16.545 -44.627  0.00  0.00      C2   C
ATOM   3817  O   GLU B  12      27.308  16.324 -43.520  0.00  0.00      C2   O
ATOM   3818  CB  GLU B  12      26.337  14.808 -46.475  0.00  0.00      C2   C
ATOM   3819  CG  GLU B  12      27.684  14.190 -46.488  0.00  0.00      C2   C
ATOM   3820  CD  GLU B  12      27.974  13.232 -47.662  0.00  0.00      C2   C
ATOM   3821  OE1 GLU B  12      29.148  13.282 -48.174  0.00  0.00      C2   O
ATOM   3822  OE2 GLU B  12      27.012  12.545 -48.203  0.00  0.00      C2   O
ATOM   3823  H   GLU B  12      24.393  16.197 -46.286  0.00  0.00      C2   H
ATOM   3824  HA  GLU B  12      25.859  14.808 -44.290  0.00  0.00      C2   H
ATOM   3825  HB3 GLU B  12      26.347  15.483 -47.331  0.00  0.00      C2   H
ATOM   3826  HB2 GLU B  12      25.594  14.090 -46.824  0.00  0.00      C2   H
ATOM   3827  HG3 GLU B  12      27.816  13.681 -45.533  0.00  0.00      C2   H
ATOM   3828  HG2 GLU B  12      28.407  14.995 -46.622  0.00  0.00      C2   H
ATOM   3829  N   GLN B  13      26.947  17.704 -45.351  0.00  0.00      C2   N
ATOM   3830  CA  GLN B  13      27.743  18.911 -45.051  0.00  0.00      C2   C
ATOM   3831  C   GLN B  13      27.347  19.396 -43.625  0.00  0.00      C2   C
ATOM   3832  O   GLN B  13      28.243  19.518 -42.823  0.00  0.00      C2   O
ATOM   3833  CB  GLN B  13      27.677  19.991 -46.152  0.00  0.00      C2   C
ATOM   3834  CG  GLN B  13      28.381  19.598 -47.489  0.00  0.00      C2   C
ATOM   3835  CD  GLN B  13      27.858  20.276 -48.764  0.00  0.00      C2   C
ATOM   3836  OE1 GLN B  13      26.710  20.858 -48.797  0.00  0.00      C2   O
ATOM   3837  NE2 GLN B  13      28.549  20.168 -49.806  0.00  0.00      C2   N
ATOM   3838  H   GLN B  13      26.417  17.794 -46.207  0.00  0.00      C2   H
ATOM   3839  HA  GLN B  13      28.744  18.483 -45.017  0.00  0.00      C2   H
ATOM   3840  HB3 GLN B  13      28.173  20.863 -45.725  0.00  0.00      C2   H
ATOM   3841  HB2 GLN B  13      26.647  20.311 -46.314  0.00  0.00      C2   H
ATOM   3842  HG3 GLN B  13      28.383  18.540 -47.751  0.00  0.00      C2   H
ATOM   3843  HG2 GLN B  13      29.353  20.082 -47.394  0.00  0.00      C2   H
ATOM   3844 HE22 GLN B  13      28.298  20.420 -50.752  0.00  0.00      C2   H
ATOM   3845 HE21 GLN B  13      29.515  19.877 -49.767  0.00  0.00      C2   H
ATOM   3846  N   LEU B  14      26.013  19.417 -43.294  0.00  0.00      C2   N
ATOM   3847  CA  LEU B  14      25.415  19.745 -41.966  0.00  0.00      C2   C
ATOM   3848  C   LEU B  14      25.916  18.833 -40.838  0.00  0.00      C2   C
ATOM   3849  O   LEU B  14      26.364  19.363 -39.831  0.00  0.00      C2   O
ATOM   3850  CB  LEU B  14      23.875  19.779 -42.085  0.00  0.00      C2   C
ATOM   3851  CG  LEU B  14      23.313  21.017 -42.825  0.00  0.00      C2   C
ATOM   3852  CD1 LEU B  14      21.808  20.873 -43.214  0.00  0.00      C2   C
ATOM   3853  CD2 LEU B  14      23.598  22.276 -41.906  0.00  0.00      C2   C
ATOM   3854  H   LEU B  14      25.425  19.176 -44.079  0.00  0.00      C2   H
ATOM   3855  HA  LEU B  14      25.746  20.765 -41.770  0.00  0.00      C2   H
ATOM   3856  HB3 LEU B  14      23.485  19.689 -41.071  0.00  0.00      C2   H
ATOM   3857  HB2 LEU B  14      23.660  18.836 -42.590  0.00  0.00      C2   H
ATOM   3858  HG  LEU B  14      23.954  21.075 -43.704  0.00  0.00      C2   H
ATOM   3859 HD11 LEU B  14      21.743  20.487 -44.232  0.00  0.00      C2   H
ATOM   3860 HD12 LEU B  14      21.347  20.080 -42.625  0.00  0.00      C2   H
ATOM   3861 HD13 LEU B  14      21.225  21.791 -43.145  0.00  0.00      C2   H
ATOM   3862 HD21 LEU B  14      23.645  22.152 -40.824  0.00  0.00      C2   H
ATOM   3863 HD22 LEU B  14      24.521  22.795 -42.164  0.00  0.00      C2   H
ATOM   3864 HD23 LEU B  14      22.824  23.042 -41.955  0.00  0.00      C2   H
ATOM   3865  N   LYS B  15      25.702  17.498 -40.873  0.00  0.00      C2   N
ATOM   3866  CA  LYS B  15      26.248  16.539 -39.966  0.00  0.00      C2   C
ATOM   3867  C   LYS B  15      27.765  16.720 -39.716  0.00  0.00      C2   C
ATOM   3868  O   LYS B  15      28.222  16.766 -38.572  0.00  0.00      C2   O
ATOM   3869  CB  LYS B  15      25.800  15.086 -40.385  0.00  0.00      C2   C
ATOM   3870  CG  LYS B  15      24.320  14.903 -40.007  0.00  0.00      C2   C
ATOM   3871  CD  LYS B  15      23.665  13.655 -40.650  0.00  0.00      C2   C
ATOM   3872  CE  LYS B  15      23.597  13.456 -42.131  0.00  0.00      C2   C
ATOM   3873  NZ  LYS B  15      22.708  12.413 -42.559  0.00  0.00      C2   N
ATOM   3874  H   LYS B  15      25.419  17.045 -41.730  0.00  0.00      C2   H
ATOM   3875  HA  LYS B  15      25.805  16.863 -39.025  0.00  0.00      C2   H
ATOM   3876  HB3 LYS B  15      26.462  14.497 -39.749  0.00  0.00      C2   H
ATOM   3877  HB2 LYS B  15      26.126  14.892 -41.407  0.00  0.00      C2   H
ATOM   3878  HG3 LYS B  15      23.741  15.644 -40.557  0.00  0.00      C2   H
ATOM   3879  HG2 LYS B  15      24.044  15.000 -38.957  0.00  0.00      C2   H
ATOM   3880  HD3 LYS B  15      22.638  13.745 -40.297  0.00  0.00      C2   H
ATOM   3881  HD2 LYS B  15      24.079  12.768 -40.171  0.00  0.00      C2   H
ATOM   3882  HE3 LYS B  15      24.651  13.234 -42.298  0.00  0.00      C2   H
ATOM   3883  HE2 LYS B  15      23.289  14.384 -42.612  0.00  0.00      C2   H
ATOM   3884  HZ1 LYS B  15      22.797  12.269 -43.555  0.00  0.00      C2   H
ATOM   3885  HZ2 LYS B  15      22.858  11.520 -42.112  0.00  0.00      C2   H
ATOM   3886  HZ3 LYS B  15      21.728  12.591 -42.392  0.00  0.00      C2   H
ATOM   3887  N   ASN B  16      28.566  16.771 -40.799  0.00  0.00      C2   N
ATOM   3888  CA  ASN B  16      30.087  16.965 -40.699  0.00  0.00      C2   C
ATOM   3889  C   ASN B  16      30.518  18.319 -40.002  0.00  0.00      C2   C
ATOM   3890  O   ASN B  16      31.304  18.269 -39.087  0.00  0.00      C2   O
ATOM   3891  CB  ASN B  16      30.890  16.889 -41.999  0.00  0.00      C2   C
ATOM   3892  CG  ASN B  16      30.754  15.583 -42.810  0.00  0.00      C2   C
ATOM   3893  OD1 ASN B  16      30.782  14.485 -42.278  0.00  0.00      C2   O
ATOM   3894  ND2 ASN B  16      30.692  15.625 -44.167  0.00  0.00      C2   N
ATOM   3895  H   ASN B  16      28.147  16.591 -41.700  0.00  0.00      C2   H
ATOM   3896  HA  ASN B  16      30.334  16.100 -40.085  0.00  0.00      C2   H
ATOM   3897  HB3 ASN B  16      31.934  17.129 -41.800  0.00  0.00      C2   H
ATOM   3898  HB2 ASN B  16      30.666  17.741 -42.640  0.00  0.00      C2   H
ATOM   3899 HD22 ASN B  16      30.599  14.823 -44.774  0.00  0.00      C2   H
ATOM   3900 HD21 ASN B  16      30.977  16.469 -44.641  0.00  0.00      C2   H
ATOM   3901  N   GLN B  17      29.825  19.470 -40.303  0.00  0.00      C2   N
ATOM   3902  CA  GLN B  17      29.891  20.717 -39.439  0.00  0.00      C2   C
ATOM   3903  C   GLN B  17      29.461  20.600 -37.961  0.00  0.00      C2   C
ATOM   3904  O   GLN B  17      30.200  21.103 -37.149  0.00  0.00      C2   O
ATOM   3905  CB  GLN B  17      29.238  21.837 -40.225  0.00  0.00      C2   C
ATOM   3906  CG  GLN B  17      28.806  23.062 -39.428  0.00  0.00      C2   C
ATOM   3907  CD  GLN B  17      28.056  24.072 -40.291  0.00  0.00      C2   C
ATOM   3908  OE1 GLN B  17      27.135  23.734 -40.994  0.00  0.00      C2   O
ATOM   3909  NE2 GLN B  17      28.548  25.349 -40.112  0.00  0.00      C2   N
ATOM   3910  H   GLN B  17      29.271  19.480 -41.148  0.00  0.00      C2   H
ATOM   3911  HA  GLN B  17      30.952  20.966 -39.461  0.00  0.00      C2   H
ATOM   3912  HB3 GLN B  17      28.327  21.426 -40.659  0.00  0.00      C2   H
ATOM   3913  HB2 GLN B  17      29.797  22.243 -41.068  0.00  0.00      C2   H
ATOM   3914  HG3 GLN B  17      29.603  23.507 -38.833  0.00  0.00      C2   H
ATOM   3915  HG2 GLN B  17      28.148  22.821 -38.593  0.00  0.00      C2   H
ATOM   3916 HE22 GLN B  17      28.040  26.188 -40.353  0.00  0.00      C2   H
ATOM   3917 HE21 GLN B  17      29.390  25.375 -39.554  0.00  0.00      C2   H
ATOM   3918  N   ILE B  18      28.283  19.981 -37.680  0.00  0.00      C2   N
ATOM   3919  CA  ILE B  18      27.841  19.724 -36.333  0.00  0.00      C2   C
ATOM   3920  C   ILE B  18      28.884  18.849 -35.552  0.00  0.00      C2   C
ATOM   3921  O   ILE B  18      29.363  19.396 -34.566  0.00  0.00      C2   O
ATOM   3922  CB  ILE B  18      26.431  19.121 -36.273  0.00  0.00      C2   C
ATOM   3923  CG1 ILE B  18      25.440  20.143 -36.706  0.00  0.00      C2   C
ATOM   3924  CG2 ILE B  18      25.974  18.611 -34.935  0.00  0.00      C2   C
ATOM   3925  CD1 ILE B  18      24.198  19.529 -37.273  0.00  0.00      C2   C
ATOM   3926  H   ILE B  18      27.851  19.383 -38.370  0.00  0.00      C2   H
ATOM   3927  HA  ILE B  18      27.765  20.664 -35.786  0.00  0.00      C2   H
ATOM   3928  HB  ILE B  18      26.478  18.325 -37.015  0.00  0.00      C2   H
ATOM   3929 HG13 ILE B  18      25.884  20.709 -37.525  0.00  0.00      C2   H
ATOM   3930 HG12 ILE B  18      25.141  20.878 -35.959  0.00  0.00      C2   H
ATOM   3931 HG21 ILE B  18      26.617  17.919 -34.391  0.00  0.00      C2   H
ATOM   3932 HG22 ILE B  18      25.554  19.361 -34.264  0.00  0.00      C2   H
ATOM   3933 HG23 ILE B  18      25.198  17.896 -35.208  0.00  0.00      C2   H
ATOM   3934 HD11 ILE B  18      24.397  18.695 -37.946  0.00  0.00      C2   H
ATOM   3935 HD12 ILE B  18      23.510  19.094 -36.548  0.00  0.00      C2   H
ATOM   3936 HD13 ILE B  18      23.501  20.240 -37.716  0.00  0.00      C2   H
ATOM   3937  N   ARG B  19      29.180  17.625 -36.007  0.00  0.00      C2   N
ATOM   3938  CA  ARG B  19      29.903  16.568 -35.320  0.00  0.00      C2   C
ATOM   3939  C   ARG B  19      31.246  16.987 -34.650  0.00  0.00      C2   C
ATOM   3940  O   ARG B  19      31.656  16.630 -33.557  0.00  0.00      C2   O
ATOM   3941  CB  ARG B  19      30.094  15.530 -36.476  0.00  0.00      C2   C
ATOM   3942  CG  ARG B  19      30.987  14.332 -36.101  0.00  0.00      C2   C
ATOM   3943  CD  ARG B  19      31.321  13.576 -37.405  0.00  0.00      C2   C
ATOM   3944  NE  ARG B  19      32.173  14.427 -38.288  0.00  0.00      C2   N
ATOM   3945  CZ  ARG B  19      32.628  14.050 -39.467  0.00  0.00      C2   C
ATOM   3946  NH1 ARG B  19      32.202  12.876 -40.031  0.00  0.00      C2   N
ATOM   3947  NH2 ARG B  19      33.507  14.880 -40.035  0.00  0.00      C2   N
ATOM   3948  H   ARG B  19      28.539  17.344 -36.736  0.00  0.00      C2   H
ATOM   3949  HA  ARG B  19      29.334  16.125 -34.502  0.00  0.00      C2   H
ATOM   3950  HB3 ARG B  19      30.478  16.045 -37.356  0.00  0.00      C2   H
ATOM   3951  HB2 ARG B  19      29.132  15.129 -36.795  0.00  0.00      C2   H
ATOM   3952  HG3 ARG B  19      30.577  13.764 -35.265  0.00  0.00      C2   H
ATOM   3953  HG2 ARG B  19      31.956  14.746 -35.821  0.00  0.00      C2   H
ATOM   3954  HD3 ARG B  19      30.399  13.389 -37.956  0.00  0.00      C2   H
ATOM   3955  HD2 ARG B  19      31.775  12.587 -37.342  0.00  0.00      C2   H
ATOM   3956  HE  ARG B  19      32.861  15.045 -37.884  0.00  0.00      C2   H
ATOM   3957 HH12 ARG B  19      32.556  12.475 -40.888  0.00  0.00      C2   H
ATOM   3958 HH11 ARG B  19      31.499  12.313 -39.573  0.00  0.00      C2   H
ATOM   3959 HH22 ARG B  19      33.625  14.857 -41.038  0.00  0.00      C2   H
ATOM   3960 HH21 ARG B  19      33.817  15.698 -39.530  0.00  0.00      C2   H
ATOM   3961  N   ASP B  20      31.994  17.754 -35.491  0.00  0.00      C2   N
ATOM   3962  CA  ASP B  20      33.430  17.966 -35.320  0.00  0.00      C2   C
ATOM   3963  C   ASP B  20      33.589  19.239 -34.480  0.00  0.00      C2   C
ATOM   3964  O   ASP B  20      34.406  19.279 -33.562  0.00  0.00      C2   O
ATOM   3965  CB  ASP B  20      34.318  17.986 -36.643  0.00  0.00      C2   C
ATOM   3966  CG  ASP B  20      34.362  16.748 -37.486  0.00  0.00      C2   C
ATOM   3967  OD1 ASP B  20      34.064  15.671 -36.963  0.00  0.00      C2   O
ATOM   3968  OD2 ASP B  20      34.729  16.742 -38.729  0.00  0.00      C2   O
ATOM   3969  H   ASP B  20      31.702  18.009 -36.424  0.00  0.00      C2   H
ATOM   3970  HA  ASP B  20      33.868  17.183 -34.702  0.00  0.00      C2   H
ATOM   3971  HB3 ASP B  20      35.328  18.262 -36.339  0.00  0.00      C2   H
ATOM   3972  HB2 ASP B  20      34.015  18.882 -37.186  0.00  0.00      C2   H
ATOM   3973  N   ALA B  21      32.665  20.190 -34.698  0.00  0.00      C2   N
ATOM   3974  CA  ALA B  21      32.491  21.423 -33.909  0.00  0.00      C2   C
ATOM   3975  C   ALA B  21      32.150  20.970 -32.399  0.00  0.00      C2   C
ATOM   3976  O   ALA B  21      32.806  21.398 -31.431  0.00  0.00      C2   O
ATOM   3977  CB  ALA B  21      31.310  22.270 -34.454  0.00  0.00      C2   C
ATOM   3978  H   ALA B  21      32.012  20.005 -35.446  0.00  0.00      C2   H
ATOM   3979  HA  ALA B  21      33.446  21.948 -33.942  0.00  0.00      C2   H
ATOM   3980  HB1 ALA B  21      31.173  23.206 -33.913  0.00  0.00      C2   H
ATOM   3981  HB2 ALA B  21      31.551  22.603 -35.463  0.00  0.00      C2   H
ATOM   3982  HB3 ALA B  21      30.337  21.781 -34.402  0.00  0.00      C2   H
ATOM   3983  N   ARG B  22      31.127  20.097 -32.316  0.00  0.00      C2   N
ATOM   3984  CA  ARG B  22      30.736  19.487 -31.101  0.00  0.00      C2   C
ATOM   3985  C   ARG B  22      31.844  18.722 -30.316  0.00  0.00      C2   C
ATOM   3986  O   ARG B  22      31.895  18.847 -29.067  0.00  0.00      C2   O
ATOM   3987  CB  ARG B  22      29.468  18.672 -31.327  0.00  0.00      C2   C
ATOM   3988  CG  ARG B  22      29.014  17.570 -30.268  0.00  0.00      C2   C
ATOM   3989  CD  ARG B  22      27.528  16.970 -30.499  0.00  0.00      C2   C
ATOM   3990  NE  ARG B  22      26.479  18.061 -30.601  0.00  0.00      C2   N
ATOM   3991  CZ  ARG B  22      25.183  17.936 -31.006  0.00  0.00      C2   C
ATOM   3992  NH1 ARG B  22      24.745  16.866 -31.658  0.00  0.00      C2   N
ATOM   3993  NH2 ARG B  22      24.344  18.949 -30.788  0.00  0.00      C2   N
ATOM   3994  H   ARG B  22      30.823  19.679 -33.184  0.00  0.00      C2   H
ATOM   3995  HA  ARG B  22      30.375  20.349 -30.540  0.00  0.00      C2   H
ATOM   3996  HB3 ARG B  22      29.597  17.964 -32.146  0.00  0.00      C2   H
ATOM   3997  HB2 ARG B  22      28.491  19.118 -31.511  0.00  0.00      C2   H
ATOM   3998  HG3 ARG B  22      28.936  18.102 -29.320  0.00  0.00      C2   H
ATOM   3999  HG2 ARG B  22      29.737  16.764 -30.144  0.00  0.00      C2   H
ATOM   4000  HD3 ARG B  22      27.259  16.257 -29.720  0.00  0.00      C2   H
ATOM   4001  HD2 ARG B  22      27.618  16.436 -31.445  0.00  0.00      C2   H
ATOM   4002  HE  ARG B  22      26.822  18.925 -30.207  0.00  0.00      C2   H
ATOM   4003 HH12 ARG B  22      23.760  16.721 -31.831  0.00  0.00      C2   H
ATOM   4004 HH11 ARG B  22      25.361  16.108 -31.914  0.00  0.00      C2   H
ATOM   4005 HH22 ARG B  22      23.400  19.014 -31.141  0.00  0.00      C2   H
ATOM   4006 HH21 ARG B  22      24.625  19.655 -30.123  0.00  0.00      C2   H
ATOM   4007  N   LYS B  23      32.636  17.968 -31.009  0.00  0.00      C2   N
ATOM   4008  CA  LYS B  23      33.713  17.183 -30.452  0.00  0.00      C2   C
ATOM   4009  C   LYS B  23      34.824  18.049 -29.760  0.00  0.00      C2   C
ATOM   4010  O   LYS B  23      35.343  17.613 -28.762  0.00  0.00      C2   O
ATOM   4011  CB  LYS B  23      34.308  16.252 -31.584  0.00  0.00      C2   C
ATOM   4012  CG  LYS B  23      35.169  15.051 -31.104  0.00  0.00      C2   C
ATOM   4013  CD  LYS B  23      35.931  14.254 -32.214  0.00  0.00      C2   C
ATOM   4014  CE  LYS B  23      35.067  13.439 -33.229  0.00  0.00      C2   C
ATOM   4015  NZ  LYS B  23      34.064  12.612 -32.562  0.00  0.00      C2   N
ATOM   4016  H   LYS B  23      32.586  17.899 -32.015  0.00  0.00      C2   H
ATOM   4017  HA  LYS B  23      33.157  16.533 -29.776  0.00  0.00      C2   H
ATOM   4018  HB3 LYS B  23      34.935  16.869 -32.227  0.00  0.00      C2   H
ATOM   4019  HB2 LYS B  23      33.493  15.780 -32.133  0.00  0.00      C2   H
ATOM   4020  HG3 LYS B  23      34.610  14.365 -30.468  0.00  0.00      C2   H
ATOM   4021  HG2 LYS B  23      36.021  15.372 -30.506  0.00  0.00      C2   H
ATOM   4022  HD3 LYS B  23      36.610  13.524 -31.775  0.00  0.00      C2   H
ATOM   4023  HD2 LYS B  23      36.533  14.982 -32.758  0.00  0.00      C2   H
ATOM   4024  HE3 LYS B  23      35.583  12.827 -33.969  0.00  0.00      C2   H
ATOM   4025  HE2 LYS B  23      34.481  14.170 -33.785  0.00  0.00      C2   H
ATOM   4026  HZ1 LYS B  23      33.414  13.097 -31.960  0.00  0.00      C2   H
ATOM   4027  HZ2 LYS B  23      33.440  12.165 -33.218  0.00  0.00      C2   H
ATOM   4028  HZ3 LYS B  23      34.478  11.840 -32.059  0.00  0.00      C2   H
ATOM   4029  N   ALA B  24      35.188  19.258 -30.279  0.00  0.00      C2   N
ATOM   4030  CA  ALA B  24      36.313  19.973 -29.807  0.00  0.00      C2   C
ATOM   4031  C   ALA B  24      36.011  20.812 -28.524  0.00  0.00      C2   C
ATOM   4032  O   ALA B  24      36.922  21.416 -27.920  0.00  0.00      C2   O
ATOM   4033  CB  ALA B  24      36.831  20.829 -30.920  0.00  0.00      C2   C
ATOM   4034  H   ALA B  24      34.681  19.504 -31.117  0.00  0.00      C2   H
ATOM   4035  HA  ALA B  24      37.190  19.383 -29.543  0.00  0.00      C2   H
ATOM   4036  HB1 ALA B  24      36.012  21.475 -31.236  0.00  0.00      C2   H
ATOM   4037  HB2 ALA B  24      37.759  21.357 -30.701  0.00  0.00      C2   H
ATOM   4038  HB3 ALA B  24      37.087  20.232 -31.796  0.00  0.00      C2   H
ATOM   4039  N   CYS B  25      34.723  20.894 -28.180  0.00  0.00      C2   N
ATOM   4040  CA  CYS B  25      34.224  21.464 -26.957  0.00  0.00      C2   C
ATOM   4041  C   CYS B  25      34.683  20.678 -25.707  0.00  0.00      C2   C
ATOM   4042  O   CYS B  25      34.888  21.349 -24.698  0.00  0.00      C2   O
ATOM   4043  CB  CYS B  25      32.711  21.559 -26.956  0.00  0.00      C2   C
ATOM   4044  SG  CYS B  25      32.150  22.416 -28.467  0.00  0.00      C2   S
ATOM   4045  H   CYS B  25      34.082  20.329 -28.719  0.00  0.00      C2   H
ATOM   4046  HA  CYS B  25      34.775  22.403 -26.909  0.00  0.00      C2   H
ATOM   4047  HB3 CYS B  25      32.418  22.010 -26.008  0.00  0.00      C2   H
ATOM   4048  HB2 CYS B  25      32.251  20.575 -26.863  0.00  0.00      C2   H
ATOM   4049  HG  CYS B  25      30.854  22.558 -28.174  0.00  0.00      C2   H
ATOM   4050  N   ALA B  26      34.679  19.356 -25.795  0.00  0.00      C2   N
ATOM   4051  CA  ALA B  26      35.099  18.468 -24.694  0.00  0.00      C2   C
ATOM   4052  C   ALA B  26      36.597  18.103 -24.770  0.00  0.00      C2   C
ATOM   4053  O   ALA B  26      37.282  18.468 -25.723  0.00  0.00      C2   O
ATOM   4054  CB  ALA B  26      34.199  17.150 -24.645  0.00  0.00      C2   C
ATOM   4055  H   ALA B  26      34.346  18.935 -26.650  0.00  0.00      C2   H
ATOM   4056  HA  ALA B  26      34.863  18.975 -23.759  0.00  0.00      C2   H
ATOM   4057  HB1 ALA B  26      33.513  17.183 -23.798  0.00  0.00      C2   H
ATOM   4058  HB2 ALA B  26      33.571  16.998 -25.523  0.00  0.00      C2   H
ATOM   4059  HB3 ALA B  26      34.741  16.217 -24.487  0.00  0.00      C2   H
ATOM   4060  N   ASP B  27      37.088  17.508 -23.688  0.00  0.00      C2   N
ATOM   4061  CA  ASP B  27      38.500  17.298 -23.312  0.00  0.00      C2   C
ATOM   4062  C   ASP B  27      39.257  18.564 -23.277  0.00  0.00      C2   C
ATOM   4063  O   ASP B  27      40.403  18.629 -23.776  0.00  0.00      C2   O
ATOM   4064  CB  ASP B  27      39.262  16.093 -24.101  0.00  0.00      C2   C
ATOM   4065  CG  ASP B  27      38.512  14.776 -24.288  0.00  0.00      C2   C
ATOM   4066  OD1 ASP B  27      38.983  13.906 -25.052  0.00  0.00      C2   O
ATOM   4067  OD2 ASP B  27      37.466  14.583 -23.609  0.00  0.00      C2   O
ATOM   4068  H   ASP B  27      36.394  17.289 -22.988  0.00  0.00      C2   H
ATOM   4069  HA  ASP B  27      38.483  17.026 -22.257  0.00  0.00      C2   H
ATOM   4070  HB3 ASP B  27      40.134  15.922 -23.470  0.00  0.00      C2   H
ATOM   4071  HB2 ASP B  27      39.490  16.358 -25.133  0.00  0.00      C2   H
ATOM   4072  N   ALA B  28      38.651  19.580 -22.635  0.00  0.00      C2   N
ATOM   4073  CA  ALA B  28      39.397  20.708 -22.014  0.00  0.00      C2   C
ATOM   4074  C   ALA B  28      39.258  20.469 -20.505  0.00  0.00      C2   C
ATOM   4075  O   ALA B  28      38.189  20.016 -20.150  0.00  0.00      C2   O
ATOM   4076  CB  ALA B  28      38.650  22.074 -22.263  0.00  0.00      C2   C
ATOM   4077  H   ALA B  28      37.734  19.355 -22.275  0.00  0.00      C2   H
ATOM   4078  HA  ALA B  28      40.448  20.818 -22.281  0.00  0.00      C2   H
ATOM   4079  HB1 ALA B  28      38.845  22.839 -21.511  0.00  0.00      C2   H
ATOM   4080  HB2 ALA B  28      38.814  22.543 -23.233  0.00  0.00      C2   H
ATOM   4081  HB3 ALA B  28      37.596  21.808 -22.188  0.00  0.00      C2   H
ATOM   4082  N   THR B  29      40.304  20.716 -19.759  0.00  0.00      C2   N
ATOM   4083  CA  THR B  29      40.489  20.511 -18.329  0.00  0.00      C2   C
ATOM   4084  C   THR B  29      39.281  21.111 -17.457  0.00  0.00      C2   C
ATOM   4085  O   THR B  29      39.071  22.307 -17.582  0.00  0.00      C2   O
ATOM   4086  CB  THR B  29      41.806  21.117 -17.786  0.00  0.00      C2   C
ATOM   4087  OG1 THR B  29      42.952  20.733 -18.576  0.00  0.00      C2   O
ATOM   4088  CG2 THR B  29      42.137  20.785 -16.342  0.00  0.00      C2   C
ATOM   4089  H   THR B  29      41.036  21.219 -20.239  0.00  0.00      C2   H
ATOM   4090  HA  THR B  29      40.461  19.431 -18.185  0.00  0.00      C2   H
ATOM   4091  HB  THR B  29      41.684  22.199 -17.827  0.00  0.00      C2   H
ATOM   4092  HG1 THR B  29      43.648  20.665 -17.918  0.00  0.00      C2   H
ATOM   4093 HG21 THR B  29      42.887  21.431 -15.885  0.00  0.00      C2   H
ATOM   4094 HG22 THR B  29      41.245  20.895 -15.726  0.00  0.00      C2   H
ATOM   4095 HG23 THR B  29      42.540  19.787 -16.165  0.00  0.00      C2   H
ATOM   4096  N   LEU B  30      38.498  20.276 -16.710  0.00  0.00      C2   N
ATOM   4097  CA  LEU B  30      37.462  20.741 -15.780  0.00  0.00      C2   C
ATOM   4098  C   LEU B  30      37.962  20.850 -14.328  0.00  0.00      C2   C
ATOM   4099  O   LEU B  30      37.350  21.672 -13.598  0.00  0.00      C2   O
ATOM   4100  CB  LEU B  30      36.234  19.762 -15.815  0.00  0.00      C2   C
ATOM   4101  CG  LEU B  30      35.364  19.991 -17.091  0.00  0.00      C2   C
ATOM   4102  CD1 LEU B  30      34.213  18.922 -17.182  0.00  0.00      C2   C
ATOM   4103  CD2 LEU B  30      34.836  21.430 -17.163  0.00  0.00      C2   C
ATOM   4104  H   LEU B  30      38.809  19.323 -16.588  0.00  0.00      C2   H
ATOM   4105  HA  LEU B  30      37.100  21.735 -16.042  0.00  0.00      C2   H
ATOM   4106  HB3 LEU B  30      35.574  19.836 -14.950  0.00  0.00      C2   H
ATOM   4107  HB2 LEU B  30      36.586  18.731 -15.862  0.00  0.00      C2   H
ATOM   4108  HG  LEU B  30      35.981  19.904 -17.985  0.00  0.00      C2   H
ATOM   4109 HD11 LEU B  30      34.213  18.218 -16.350  0.00  0.00      C2   H
ATOM   4110 HD12 LEU B  30      33.246  19.416 -17.085  0.00  0.00      C2   H
ATOM   4111 HD13 LEU B  30      34.205  18.416 -18.148  0.00  0.00      C2   H
ATOM   4112 HD21 LEU B  30      33.862  21.523 -17.643  0.00  0.00      C2   H
ATOM   4113 HD22 LEU B  30      34.767  21.889 -16.177  0.00  0.00      C2   H
ATOM   4114 HD23 LEU B  30      35.495  22.032 -17.789  0.00  0.00      C2   H
ATOM   4115  N   SER B  31      38.951  20.052 -13.918  0.00  0.00      C2   N
ATOM   4116  CA  SER B  31      39.410  19.796 -12.550  0.00  0.00      C2   C
ATOM   4117  C   SER B  31      39.554  21.047 -11.717  0.00  0.00      C2   C
ATOM   4118  O   SER B  31      38.990  21.155 -10.621  0.00  0.00      C2   O
ATOM   4119  CB  SER B  31      40.703  18.990 -12.567  0.00  0.00      C2   C
ATOM   4120  OG  SER B  31      41.680  19.533 -13.438  0.00  0.00      C2   O
ATOM   4121  H   SER B  31      39.110  19.292 -14.564  0.00  0.00      C2   H
ATOM   4122  HA  SER B  31      38.656  19.150 -12.099  0.00  0.00      C2   H
ATOM   4123  HB3 SER B  31      40.549  17.969 -12.915  0.00  0.00      C2   H
ATOM   4124  HB2 SER B  31      41.074  18.956 -11.543  0.00  0.00      C2   H
ATOM   4125  HG  SER B  31      41.519  19.110 -14.284  0.00  0.00      C2   H
ATOM   4126  N   GLN B  32      40.235  22.003 -12.272  0.00  0.00      C2   N
ATOM   4127  CA  GLN B  32      40.692  23.235 -11.633  0.00  0.00      C2   C
ATOM   4128  C   GLN B  32      39.572  24.263 -11.344  0.00  0.00      C2   C
ATOM   4129  O   GLN B  32      39.845  25.123 -10.525  0.00  0.00      C2   O
ATOM   4130  CB  GLN B  32      41.856  23.837 -12.512  0.00  0.00      C2   C
ATOM   4131  CG  GLN B  32      42.975  22.826 -12.848  0.00  0.00      C2   C
ATOM   4132  CD  GLN B  32      44.284  23.457 -13.343  0.00  0.00      C2   C
ATOM   4133  OE1 GLN B  32      44.280  24.560 -13.877  0.00  0.00      C2   O
ATOM   4134  NE2 GLN B  32      45.447  22.808 -13.152  0.00  0.00      C2   N
ATOM   4135  H   GLN B  32      40.682  21.753 -13.143  0.00  0.00      C2   H
ATOM   4136  HA  GLN B  32      41.019  22.865 -10.662  0.00  0.00      C2   H
ATOM   4137  HB3 GLN B  32      42.295  24.744 -12.096  0.00  0.00      C2   H
ATOM   4138  HB2 GLN B  32      41.478  24.180 -13.475  0.00  0.00      C2   H
ATOM   4139  HG3 GLN B  32      42.635  22.186 -13.663  0.00  0.00      C2   H
ATOM   4140  HG2 GLN B  32      43.220  22.271 -11.943  0.00  0.00      C2   H
ATOM   4141 HE22 GLN B  32      46.339  23.192 -13.431  0.00  0.00      C2   H
ATOM   4142 HE21 GLN B  32      45.377  21.851 -12.838  0.00  0.00      C2   H
ATOM   4143  N   ILE B  33      38.336  24.068 -11.884  0.00  0.00      C2   N
ATOM   4144  CA  ILE B  33      37.143  24.914 -11.625  0.00  0.00      C2   C
ATOM   4145  C   ILE B  33      36.303  24.155 -10.550  0.00  0.00      C2   C
ATOM   4146  O   ILE B  33      35.800  24.801  -9.588  0.00  0.00      C2   O
ATOM   4147  CB  ILE B  33      36.157  25.206 -12.790  0.00  0.00      C2   C
ATOM   4148  CG1 ILE B  33      36.647  25.715 -14.130  0.00  0.00      C2   C
ATOM   4149  CG2 ILE B  33      35.015  26.199 -12.354  0.00  0.00      C2   C
ATOM   4150  CD1 ILE B  33      37.216  24.715 -15.044  0.00  0.00      C2   C
ATOM   4151  H   ILE B  33      38.271  23.505 -12.720  0.00  0.00      C2   H
ATOM   4152  HA  ILE B  33      37.397  25.875 -11.179  0.00  0.00      C2   H
ATOM   4153  HB  ILE B  33      35.685  24.258 -13.048  0.00  0.00      C2   H
ATOM   4154 HG13 ILE B  33      37.147  26.682 -14.061  0.00  0.00      C2   H
ATOM   4155 HG12 ILE B  33      35.702  25.950 -14.620  0.00  0.00      C2   H
ATOM   4156 HG21 ILE B  33      34.289  26.325 -13.156  0.00  0.00      C2   H
ATOM   4157 HG22 ILE B  33      34.323  25.912 -11.562  0.00  0.00      C2   H
ATOM   4158 HG23 ILE B  33      35.465  27.173 -12.159  0.00  0.00      C2   H
ATOM   4159 HD11 ILE B  33      38.233  24.413 -14.791  0.00  0.00      C2   H
ATOM   4160 HD12 ILE B  33      36.614  23.819 -15.194  0.00  0.00      C2   H
ATOM   4161 HD13 ILE B  33      37.257  25.257 -15.989  0.00  0.00      C2   H
ATOM   4162  N   THR B  34      36.119  22.850 -10.670  0.00  0.00      C2   N
ATOM   4163  CA  THR B  34      35.261  21.960  -9.905  0.00  0.00      C2   C
ATOM   4164  C   THR B  34      35.893  21.473  -8.601  0.00  0.00      C2   C
ATOM   4165  O   THR B  34      35.124  21.169  -7.664  0.00  0.00      C2   O
ATOM   4166  CB  THR B  34      35.118  20.678 -10.779  0.00  0.00      C2   C
ATOM   4167  OG1 THR B  34      36.319  19.998 -11.045  0.00  0.00      C2   O
ATOM   4168  CG2 THR B  34      34.483  20.866 -12.140  0.00  0.00      C2   C
ATOM   4169  H   THR B  34      36.680  22.308 -11.311  0.00  0.00      C2   H
ATOM   4170  HA  THR B  34      34.413  22.640  -9.837  0.00  0.00      C2   H
ATOM   4171  HB  THR B  34      34.579  19.872 -10.280  0.00  0.00      C2   H
ATOM   4172  HG1 THR B  34      36.444  19.388 -10.314  0.00  0.00      C2   H
ATOM   4173 HG21 THR B  34      34.453  19.981 -12.776  0.00  0.00      C2   H
ATOM   4174 HG22 THR B  34      33.421  21.108 -12.127  0.00  0.00      C2   H
ATOM   4175 HG23 THR B  34      35.079  21.626 -12.645  0.00  0.00      C2   H
ATOM   4176  N   ASN B  35      37.191  21.276  -8.530  0.00  0.00      C2   N
ATOM   4177  CA  ASN B  35      37.701  20.694  -7.361  0.00  0.00      C2   C
ATOM   4178  C   ASN B  35      37.930  21.831  -6.335  0.00  0.00      C2   C
ATOM   4179  O   ASN B  35      37.750  21.656  -5.139  0.00  0.00      C2   O
ATOM   4180  CB  ASN B  35      39.079  20.081  -7.618  0.00  0.00      C2   C
ATOM   4181  CG  ASN B  35      39.649  19.068  -6.659  0.00  0.00      C2   C
ATOM   4182  OD1 ASN B  35      38.859  18.219  -6.195  0.00  0.00      C2   O
ATOM   4183  ND2 ASN B  35      40.904  19.029  -6.234  0.00  0.00      C2   N
ATOM   4184  H   ASN B  35      37.762  21.285  -9.363  0.00  0.00      C2   H
ATOM   4185  HA  ASN B  35      37.090  19.921  -6.894  0.00  0.00      C2   H
ATOM   4186  HB3 ASN B  35      39.905  20.774  -7.782  0.00  0.00      C2   H
ATOM   4187  HB2 ASN B  35      39.076  19.526  -8.556  0.00  0.00      C2   H
ATOM   4188 HD22 ASN B  35      41.255  18.254  -5.691  0.00  0.00      C2   H
ATOM   4189 HD21 ASN B  35      41.456  19.871  -6.314  0.00  0.00      C2   H
ATOM   4190  N   ASN B  36      38.361  22.954  -6.877  0.00  0.00      C2   N
ATOM   4191  CA  ASN B  36      38.719  24.251  -6.154  0.00  0.00      C2   C
ATOM   4192  C   ASN B  36      37.517  25.061  -5.586  0.00  0.00      C2   C
ATOM   4193  O   ASN B  36      37.645  26.038  -4.897  0.00  0.00      C2   O
ATOM   4194  CB  ASN B  36      39.584  25.166  -7.024  0.00  0.00      C2   C
ATOM   4195  CG  ASN B  36      40.938  24.638  -7.372  0.00  0.00      C2   C
ATOM   4196  OD1 ASN B  36      41.091  23.510  -7.753  0.00  0.00      C2   O
ATOM   4197  ND2 ASN B  36      42.038  25.426  -7.399  0.00  0.00      C2   N
ATOM   4198  H   ASN B  36      38.497  23.034  -7.874  0.00  0.00      C2   H
ATOM   4199  HA  ASN B  36      39.380  23.976  -5.332  0.00  0.00      C2   H
ATOM   4200  HB3 ASN B  36      39.678  26.119  -6.505  0.00  0.00      C2   H
ATOM   4201  HB2 ASN B  36      38.884  25.322  -7.845  0.00  0.00      C2   H
ATOM   4202 HD22 ASN B  36      42.924  25.052  -7.706  0.00  0.00      C2   H
ATOM   4203 HD21 ASN B  36      42.068  26.398  -7.127  0.00  0.00      C2   H
ATOM   4204  N   ILE B  37      36.317  24.523  -5.778  0.00  0.00      C2   N
ATOM   4205  CA  ILE B  37      35.064  25.137  -5.214  0.00  0.00      C2   C
ATOM   4206  C   ILE B  37      35.135  25.048  -3.664  0.00  0.00      C2   C
ATOM   4207  O   ILE B  37      35.795  24.141  -3.138  0.00  0.00      C2   O
ATOM   4208  CB  ILE B  37      33.742  24.426  -5.784  0.00  0.00      C2   C
ATOM   4209  CG1 ILE B  37      32.627  25.448  -5.844  0.00  0.00      C2   C
ATOM   4210  CG2 ILE B  37      33.425  22.994  -5.231  0.00  0.00      C2   C
ATOM   4211  CD1 ILE B  37      32.845  26.426  -7.065  0.00  0.00      C2   C
ATOM   4212  H   ILE B  37      36.155  23.662  -6.281  0.00  0.00      C2   H
ATOM   4213  HA  ILE B  37      35.040  26.182  -5.521  0.00  0.00      C2   H
ATOM   4214  HB  ILE B  37      34.022  24.137  -6.797  0.00  0.00      C2   H
ATOM   4215 HG13 ILE B  37      32.541  26.003  -4.910  0.00  0.00      C2   H
ATOM   4216 HG12 ILE B  37      31.663  24.975  -6.035  0.00  0.00      C2   H
ATOM   4217 HG21 ILE B  37      34.259  22.303  -5.111  0.00  0.00      C2   H
ATOM   4218 HG22 ILE B  37      33.108  23.253  -4.221  0.00  0.00      C2   H
ATOM   4219 HG23 ILE B  37      32.543  22.596  -5.732  0.00  0.00      C2   H
ATOM   4220 HD11 ILE B  37      32.651  25.980  -8.041  0.00  0.00      C2   H
ATOM   4221 HD12 ILE B  37      32.171  27.271  -7.206  0.00  0.00      C2   H
ATOM   4222 HD13 ILE B  37      33.837  26.868  -7.159  0.00  0.00      C2   H
ATOM   4223  N   ASP B  38      34.471  25.987  -2.940  0.00  0.00      C2   N
ATOM   4224  CA  ASP B  38      34.457  26.118  -1.471  0.00  0.00      C2   C
ATOM   4225  C   ASP B  38      33.778  24.840  -0.801  0.00  0.00      C2   C
ATOM   4226  O   ASP B  38      32.797  24.436  -1.368  0.00  0.00      C2   O
ATOM   4227  CB  ASP B  38      33.766  27.416  -1.042  0.00  0.00      C2   C
ATOM   4228  CG  ASP B  38      32.258  27.596  -1.314  0.00  0.00      C2   C
ATOM   4229  OD1 ASP B  38      31.781  27.493  -2.484  0.00  0.00      C2   O
ATOM   4230  OD2 ASP B  38      31.460  27.866  -0.370  0.00  0.00      C2   O
ATOM   4231  H   ASP B  38      33.990  26.610  -3.573  0.00  0.00      C2   H
ATOM   4232  HA  ASP B  38      35.496  26.128  -1.142  0.00  0.00      C2   H
ATOM   4233  HB3 ASP B  38      34.318  28.317  -1.308  0.00  0.00      C2   H
ATOM   4234  HB2 ASP B  38      33.825  27.389   0.046  0.00  0.00      C2   H
ATOM   4235  N   PRO B  39      34.387  24.145   0.201  0.00  0.00      C2   N
ATOM   4236  CA  PRO B  39      33.746  22.979   0.802  0.00  0.00      C2   C
ATOM   4237  C   PRO B  39      32.503  23.251   1.635  0.00  0.00      C2   C
ATOM   4238  O   PRO B  39      32.594  23.948   2.647  0.00  0.00      C2   O
ATOM   4239  CB  PRO B  39      34.853  22.462   1.771  0.00  0.00      C2   C
ATOM   4240  CG  PRO B  39      35.752  23.592   2.068  0.00  0.00      C2   C
ATOM   4241  CD  PRO B  39      35.690  24.494   0.842  0.00  0.00      C2   C
ATOM   4242  HA  PRO B  39      33.578  22.135   0.133  0.00  0.00      C2   H
ATOM   4243  HB3 PRO B  39      35.355  21.642   1.258  0.00  0.00      C2   H
ATOM   4244  HB2 PRO B  39      34.371  21.996   2.631  0.00  0.00      C2   H
ATOM   4245  HG3 PRO B  39      36.774  23.271   2.272  0.00  0.00      C2   H
ATOM   4246  HG2 PRO B  39      35.378  24.195   2.895  0.00  0.00      C2   H
ATOM   4247  HD2 PRO B  39      35.800  25.544   1.113  0.00  0.00      C2   H
ATOM   4248  HD3 PRO B  39      36.467  24.212   0.130  0.00  0.00      C2   H
ATOM   4249  N   VAL B  40      31.339  22.688   1.165  0.00  0.00      C2   N
ATOM   4250  CA  VAL B  40      29.974  23.044   1.788  0.00  0.00      C2   C
ATOM   4251  C   VAL B  40      29.757  22.459   3.195  0.00  0.00      C2   C
ATOM   4252  O   VAL B  40      28.834  22.891   3.906  0.00  0.00      C2   O
ATOM   4253  CB  VAL B  40      28.757  22.595   0.894  0.00  0.00      C2   C
ATOM   4254  CG1 VAL B  40      28.624  23.506  -0.379  0.00  0.00      C2   C
ATOM   4255  CG2 VAL B  40      28.746  21.088   0.506  0.00  0.00      C2   C
ATOM   4256  H   VAL B  40      31.294  22.016   0.412  0.00  0.00      C2   H
ATOM   4257  HA  VAL B  40      29.834  24.122   1.860  0.00  0.00      C2   H
ATOM   4258  HB  VAL B  40      27.809  22.827   1.379  0.00  0.00      C2   H
ATOM   4259 HG11 VAL B  40      29.416  23.243  -1.080  0.00  0.00      C2   H
ATOM   4260 HG12 VAL B  40      27.682  23.377  -0.913  0.00  0.00      C2   H
ATOM   4261 HG13 VAL B  40      28.628  24.579  -0.192  0.00  0.00      C2   H
ATOM   4262 HG21 VAL B  40      28.464  20.547   1.409  0.00  0.00      C2   H
ATOM   4263 HG22 VAL B  40      27.980  20.866  -0.237  0.00  0.00      C2   H
ATOM   4264 HG23 VAL B  40      29.693  20.750   0.083  0.00  0.00      C2   H
ATOM   4265  N   GLY B  41      30.397  21.375   3.554  0.00  0.00      C2   N
ATOM   4266  CA  GLY B  41      30.278  20.654   4.869  0.00  0.00      C2   C
ATOM   4267  C   GLY B  41      29.202  19.486   4.771  0.00  0.00      C2   C
ATOM   4268  O   GLY B  41      28.949  18.944   3.689  0.00  0.00      C2   O
ATOM   4269  H   GLY B  41      30.999  21.016   2.826  0.00  0.00      C2   H
ATOM   4270  HA3 GLY B  41      30.005  21.421   5.593  0.00  0.00      C2   H
ATOM   4271  HA2 GLY B  41      31.261  20.293   5.170  0.00  0.00      C2   H
ATOM   4272  N   ARG B  42      28.490  19.310   5.927  0.00  0.00      C2   N
ATOM   4273  CA  ARG B  42      27.225  18.547   5.964  0.00  0.00      C2   C
ATOM   4274  C   ARG B  42      26.085  19.559   5.851  0.00  0.00      C2   C
ATOM   4275  O   ARG B  42      26.169  20.615   6.501  0.00  0.00      C2   O
ATOM   4276  CB  ARG B  42      27.156  17.754   7.264  0.00  0.00      C2   C
ATOM   4277  CG  ARG B  42      26.017  16.672   7.392  0.00  0.00      C2   C
ATOM   4278  CD  ARG B  42      26.251  15.675   8.486  0.00  0.00      C2   C
ATOM   4279  NE  ARG B  42      26.055  16.298   9.798  0.00  0.00      C2   N
ATOM   4280  CZ  ARG B  42      25.900  15.642  10.950  0.00  0.00      C2   C
ATOM   4281  NH1 ARG B  42      25.870  14.307  11.000  0.00  0.00      C2   N
ATOM   4282  NH2 ARG B  42      25.697  16.330  12.090  0.00  0.00      C2   N
ATOM   4283  H   ARG B  42      28.754  19.901   6.702  0.00  0.00      C2   H
ATOM   4284  HA  ARG B  42      27.255  17.804   5.167  0.00  0.00      C2   H
ATOM   4285  HB3 ARG B  42      27.113  18.394   8.145  0.00  0.00      C2   H
ATOM   4286  HB2 ARG B  42      28.122  17.254   7.333  0.00  0.00      C2   H
ATOM   4287  HG3 ARG B  42      25.936  16.035   6.511  0.00  0.00      C2   H
ATOM   4288  HG2 ARG B  42      25.041  17.157   7.414  0.00  0.00      C2   H
ATOM   4289  HD3 ARG B  42      27.321  15.483   8.572  0.00  0.00      C2   H
ATOM   4290  HD2 ARG B  42      25.716  14.742   8.311  0.00  0.00      C2   H
ATOM   4291  HE  ARG B  42      25.943  17.297   9.897  0.00  0.00      C2   H
ATOM   4292 HH12 ARG B  42      25.723  13.753  11.832  0.00  0.00      C2   H
ATOM   4293 HH11 ARG B  42      26.082  13.787  10.161  0.00  0.00      C2   H
ATOM   4294 HH22 ARG B  42      25.471  15.755  12.889  0.00  0.00      C2   H
ATOM   4295 HH21 ARG B  42      25.807  17.316  12.277  0.00  0.00      C2   H
ATOM   4296  N   ILE B  43      25.153  19.321   4.983  0.00  0.00      C2   N
ATOM   4297  CA  ILE B  43      23.931  20.098   4.830  0.00  0.00      C2   C
ATOM   4298  C   ILE B  43      22.840  19.375   5.646  0.00  0.00      C2   C
ATOM   4299  O   ILE B  43      22.589  18.207   5.462  0.00  0.00      C2   O
ATOM   4300  CB  ILE B  43      23.428  20.169   3.387  0.00  0.00      C2   C
ATOM   4301  CG1 ILE B  43      24.434  20.615   2.316  0.00  0.00      C2   C
ATOM   4302  CG2 ILE B  43      22.073  20.955   3.250  0.00  0.00      C2   C
ATOM   4303  CD1 ILE B  43      24.662  22.103   2.266  0.00  0.00      C2   C
ATOM   4304  H   ILE B  43      25.267  18.531   4.364  0.00  0.00      C2   H
ATOM   4305  HA  ILE B  43      24.071  21.087   5.265  0.00  0.00      C2   H
ATOM   4306  HB  ILE B  43      23.222  19.176   2.987  0.00  0.00      C2   H
ATOM   4307 HG13 ILE B  43      24.188  20.134   1.370  0.00  0.00      C2   H
ATOM   4308 HG12 ILE B  43      25.378  20.172   2.635  0.00  0.00      C2   H
ATOM   4309 HG21 ILE B  43      22.008  21.926   3.740  0.00  0.00      C2   H
ATOM   4310 HG22 ILE B  43      21.967  21.100   2.175  0.00  0.00      C2   H
ATOM   4311 HG23 ILE B  43      21.405  20.213   3.687  0.00  0.00      C2   H
ATOM   4312 HD11 ILE B  43      24.885  22.547   3.236  0.00  0.00      C2   H
ATOM   4313 HD12 ILE B  43      25.555  22.366   1.700  0.00  0.00      C2   H
ATOM   4314 HD13 ILE B  43      23.786  22.579   1.824  0.00  0.00      C2   H
ATOM   4315  N   GLN B  44      22.130  20.080   6.532  0.00  0.00      C2   N
ATOM   4316  CA  GLN B  44      21.083  19.522   7.446  0.00  0.00      C2   C
ATOM   4317  C   GLN B  44      19.740  20.033   6.931  0.00  0.00      C2   C
ATOM   4318  O   GLN B  44      19.255  20.999   7.407  0.00  0.00      C2   O
ATOM   4319  CB  GLN B  44      21.312  19.827   8.949  0.00  0.00      C2   C
ATOM   4320  CG  GLN B  44      22.580  19.228   9.619  0.00  0.00      C2   C
ATOM   4321  CD  GLN B  44      22.706  17.667   9.814  0.00  0.00      C2   C
ATOM   4322  OE1 GLN B  44      22.384  16.938   8.876  0.00  0.00      C2   O
ATOM   4323  NE2 GLN B  44      23.159  17.191  10.969  0.00  0.00      C2   N
ATOM   4324  H   GLN B  44      22.318  21.067   6.637  0.00  0.00      C2   H
ATOM   4325  HA  GLN B  44      21.061  18.434   7.380  0.00  0.00      C2   H
ATOM   4326  HB3 GLN B  44      20.459  19.316   9.395  0.00  0.00      C2   H
ATOM   4327  HB2 GLN B  44      21.047  20.853   9.206  0.00  0.00      C2   H
ATOM   4328  HG3 GLN B  44      22.708  19.636  10.621  0.00  0.00      C2   H
ATOM   4329  HG2 GLN B  44      23.556  19.502   9.217  0.00  0.00      C2   H
ATOM   4330 HE22 GLN B  44      23.328  16.204  11.103  0.00  0.00      C2   H
ATOM   4331 HE21 GLN B  44      23.472  17.826  11.689  0.00  0.00      C2   H
ATOM   4332  N   MET B  45      19.128  19.327   5.927  0.00  0.00      C2   N
ATOM   4333  CA  MET B  45      17.755  19.714   5.631  0.00  0.00      C2   C
ATOM   4334  C   MET B  45      16.888  19.060   6.790  0.00  0.00      C2   C
ATOM   4335  O   MET B  45      17.220  17.993   7.245  0.00  0.00      C2   O
ATOM   4336  CB  MET B  45      17.309  19.097   4.334  0.00  0.00      C2   C
ATOM   4337  CG  MET B  45      18.088  19.612   3.176  0.00  0.00      C2   C
ATOM   4338  SD  MET B  45      17.219  20.410   1.819  0.00  0.00      C2   S
ATOM   4339  CE  MET B  45      18.605  20.535   0.606  0.00  0.00      C2   C
ATOM   4340  H   MET B  45      19.474  18.464   5.532  0.00  0.00      C2   H
ATOM   4341  HA  MET B  45      17.626  20.790   5.517  0.00  0.00      C2   H
ATOM   4342  HB3 MET B  45      16.249  19.335   4.247  0.00  0.00      C2   H
ATOM   4343  HB2 MET B  45      17.392  18.015   4.437  0.00  0.00      C2   H
ATOM   4344  HG3 MET B  45      18.607  18.757   2.741  0.00  0.00      C2   H
ATOM   4345  HG2 MET B  45      18.890  20.296   3.451  0.00  0.00      C2   H
ATOM   4346  HE1 MET B  45      19.315  21.341   0.798  0.00  0.00      C2   H
ATOM   4347  HE2 MET B  45      19.113  19.573   0.543  0.00  0.00      C2   H
ATOM   4348  HE3 MET B  45      18.237  20.702  -0.406  0.00  0.00      C2   H
ATOM   4349  N   ARG B  46      15.885  19.798   7.333  0.00  0.00      C2   N
ATOM   4350  CA  ARG B  46      15.188  19.438   8.595  0.00  0.00      C2   C
ATOM   4351  C   ARG B  46      13.742  19.470   8.218  0.00  0.00      C2   C
ATOM   4352  O   ARG B  46      13.339  20.477   7.600  0.00  0.00      C2   O
ATOM   4353  CB  ARG B  46      15.550  20.335   9.789  0.00  0.00      C2   C
ATOM   4354  CG  ARG B  46      16.984  20.130  10.108  0.00  0.00      C2   C
ATOM   4355  CD  ARG B  46      17.487  20.914  11.330  0.00  0.00      C2   C
ATOM   4356  NE  ARG B  46      17.380  22.383  11.040  0.00  0.00      C2   N
ATOM   4357  CZ  ARG B  46      16.477  23.207  11.533  0.00  0.00      C2   C
ATOM   4358  NH1 ARG B  46      15.463  22.754  12.286  0.00  0.00      C2   N
ATOM   4359  NH2 ARG B  46      16.595  24.524  11.243  0.00  0.00      C2   N
ATOM   4360  H   ARG B  46      15.696  20.733   7.002  0.00  0.00      C2   H
ATOM   4361  HA  ARG B  46      15.539  18.440   8.856  0.00  0.00      C2   H
ATOM   4362  HB3 ARG B  46      14.996  19.974  10.655  0.00  0.00      C2   H
ATOM   4363  HB2 ARG B  46      15.324  21.388   9.615  0.00  0.00      C2   H
ATOM   4364  HG3 ARG B  46      17.541  20.520   9.256  0.00  0.00      C2   H
ATOM   4365  HG2 ARG B  46      17.200  19.073  10.263  0.00  0.00      C2   H
ATOM   4366  HD3 ARG B  46      18.553  20.709  11.429  0.00  0.00      C2   H
ATOM   4367  HD2 ARG B  46      17.003  20.577  12.247  0.00  0.00      C2   H
ATOM   4368  HE  ARG B  46      17.981  22.817  10.354  0.00  0.00      C2   H
ATOM   4369 HH12 ARG B  46      14.883  23.455  12.723  0.00  0.00      C2   H
ATOM   4370 HH11 ARG B  46      15.264  21.797  12.541  0.00  0.00      C2   H
ATOM   4371 HH22 ARG B  46      15.950  25.212  11.606  0.00  0.00      C2   H
ATOM   4372 HH21 ARG B  46      17.317  24.889  10.638  0.00  0.00      C2   H
ATOM   4373  N   THR B  47      13.032  18.376   8.468  0.00  0.00      C2   N
ATOM   4374  CA  THR B  47      11.636  18.256   8.131  0.00  0.00      C2   C
ATOM   4375  C   THR B  47      10.763  19.165   9.045  0.00  0.00      C2   C
ATOM   4376  O   THR B  47      11.001  19.248  10.225  0.00  0.00      C2   O
ATOM   4377  CB  THR B  47      11.253  16.727   8.439  0.00  0.00      C2   C
ATOM   4378  OG1 THR B  47      11.957  16.280   9.607  0.00  0.00      C2   O
ATOM   4379  CG2 THR B  47      11.592  15.792   7.296  0.00  0.00      C2   C
ATOM   4380  H   THR B  47      13.436  17.631   9.017  0.00  0.00      C2   H
ATOM   4381  HA  THR B  47      11.577  18.483   7.066  0.00  0.00      C2   H
ATOM   4382  HB  THR B  47      10.210  16.494   8.655  0.00  0.00      C2   H
ATOM   4383  HG1 THR B  47      11.511  16.602  10.394  0.00  0.00      C2   H
ATOM   4384 HG21 THR B  47      12.544  16.108   6.869  0.00  0.00      C2   H
ATOM   4385 HG22 THR B  47      11.555  14.715   7.454  0.00  0.00      C2   H
ATOM   4386 HG23 THR B  47      10.852  15.969   6.515  0.00  0.00      C2   H
ATOM   4387  N   ARG B  48       9.787  19.867   8.452  0.00  0.00      C2   N
ATOM   4388  CA  ARG B  48       8.872  20.732   9.080  0.00  0.00      C2   C
ATOM   4389  C   ARG B  48       7.620  19.882   9.323  0.00  0.00      C2   C
ATOM   4390  O   ARG B  48       7.779  18.690   9.650  0.00  0.00      C2   O
ATOM   4391  CB  ARG B  48       8.644  21.955   8.187  0.00  0.00      C2   C
ATOM   4392  CG  ARG B  48       9.807  23.027   8.215  0.00  0.00      C2   C
ATOM   4393  CD  ARG B  48       9.854  24.015   9.392  0.00  0.00      C2   C
ATOM   4394  NE  ARG B  48      11.084  24.826   9.454  0.00  0.00      C2   N
ATOM   4395  CZ  ARG B  48      12.040  25.067  10.392  0.00  0.00      C2   C
ATOM   4396  NH1 ARG B  48      11.963  24.349  11.561  0.00  0.00      C2   N
ATOM   4397  NH2 ARG B  48      12.995  25.919  10.198  0.00  0.00      C2   N
ATOM   4398  H   ARG B  48       9.618  19.725   7.467  0.00  0.00      C2   H
ATOM   4399  HA  ARG B  48       9.237  21.095  10.041  0.00  0.00      C2   H
ATOM   4400  HB3 ARG B  48       7.778  22.521   8.530  0.00  0.00      C2   H
ATOM   4401  HB2 ARG B  48       8.687  21.767   7.115  0.00  0.00      C2   H
ATOM   4402  HG3 ARG B  48       9.670  23.653   7.333  0.00  0.00      C2   H
ATOM   4403  HG2 ARG B  48      10.738  22.473   8.095  0.00  0.00      C2   H
ATOM   4404  HD3 ARG B  48       9.529  23.590  10.341  0.00  0.00      C2   H
ATOM   4405  HD2 ARG B  48       8.993  24.672   9.269  0.00  0.00      C2   H
ATOM   4406  HE  ARG B  48      11.171  25.294   8.563  0.00  0.00      C2   H
ATOM   4407 HH12 ARG B  48      12.543  24.575  12.357  0.00  0.00      C2   H
ATOM   4408 HH11 ARG B  48      11.497  23.460  11.670  0.00  0.00      C2   H
ATOM   4409 HH22 ARG B  48      13.685  26.036  10.925  0.00  0.00      C2   H
ATOM   4410 HH21 ARG B  48      12.984  26.557   9.415  0.00  0.00      C2   H
ATOM   4411  N   ARG B  49       6.387  20.332   8.965  0.00  0.00      C2   N
ATOM   4412  CA  ARG B  49       5.170  19.516   9.102  0.00  0.00      C2   C
ATOM   4413  C   ARG B  49       5.005  18.530   7.899  0.00  0.00      C2   C
ATOM   4414  O   ARG B  49       5.387  18.857   6.784  0.00  0.00      C2   O
ATOM   4415  CB  ARG B  49       3.797  20.316   9.370  0.00  0.00      C2   C
ATOM   4416  CG  ARG B  49       3.580  20.654  10.860  0.00  0.00      C2   C
ATOM   4417  CD  ARG B  49       2.385  21.551  11.094  0.00  0.00      C2   C
ATOM   4418  NE  ARG B  49       2.504  22.936  10.464  0.00  0.00      C2   N
ATOM   4419  CZ  ARG B  49       1.552  23.817  10.570  0.00  0.00      C2   C
ATOM   4420  NH1 ARG B  49       0.405  23.567  11.151  0.00  0.00      C2   N
ATOM   4421  NH2 ARG B  49       1.766  25.084  10.172  0.00  0.00      C2   N
ATOM   4422  H   ARG B  49       6.346  21.312   8.724  0.00  0.00      C2   H
ATOM   4423  HA  ARG B  49       5.333  18.911   9.994  0.00  0.00      C2   H
ATOM   4424  HB3 ARG B  49       2.976  19.648   9.111  0.00  0.00      C2   H
ATOM   4425  HB2 ARG B  49       3.645  21.144   8.678  0.00  0.00      C2   H
ATOM   4426  HG3 ARG B  49       4.438  21.036  11.413  0.00  0.00      C2   H
ATOM   4427  HG2 ARG B  49       3.432  19.646  11.248  0.00  0.00      C2   H
ATOM   4428  HD3 ARG B  49       2.244  21.657  12.170  0.00  0.00      C2   H
ATOM   4429  HD2 ARG B  49       1.463  21.080  10.756  0.00  0.00      C2   H
ATOM   4430  HE  ARG B  49       3.443  23.104  10.132  0.00  0.00      C2   H
ATOM   4431 HH12 ARG B  49      -0.285  24.302  11.200  0.00  0.00      C2   H
ATOM   4432 HH11 ARG B  49       0.103  22.646  11.435  0.00  0.00      C2   H
ATOM   4433 HH22 ARG B  49       1.149  25.866  10.338  0.00  0.00      C2   H
ATOM   4434 HH21 ARG B  49       2.405  25.237   9.405  0.00  0.00      C2   H
ATOM   4435  N   THR B  50       4.466  17.322   8.232  0.00  0.00      C2   N
ATOM   4436  CA  THR B  50       4.122  16.345   7.252  0.00  0.00      C2   C
ATOM   4437  C   THR B  50       2.622  16.675   6.834  0.00  0.00      C2   C
ATOM   4438  O   THR B  50       1.757  16.864   7.702  0.00  0.00      C2   O
ATOM   4439  CB  THR B  50       4.219  14.886   7.864  0.00  0.00      C2   C
ATOM   4440  OG1 THR B  50       5.515  14.561   8.234  0.00  0.00      C2   O
ATOM   4441  CG2 THR B  50       3.624  13.798   7.031  0.00  0.00      C2   C
ATOM   4442  H   THR B  50       4.057  17.218   9.150  0.00  0.00      C2   H
ATOM   4443  HA  THR B  50       4.866  16.361   6.456  0.00  0.00      C2   H
ATOM   4444  HB  THR B  50       3.633  14.821   8.781  0.00  0.00      C2   H
ATOM   4445  HG1 THR B  50       5.962  15.230   8.756  0.00  0.00      C2   H
ATOM   4446 HG21 THR B  50       4.204  13.665   6.118  0.00  0.00      C2   H
ATOM   4447 HG22 THR B  50       3.742  12.800   7.454  0.00  0.00      C2   H
ATOM   4448 HG23 THR B  50       2.630  13.996   6.629  0.00  0.00      C2   H
ATOM   4449  N   LEU B  51       2.340  16.691   5.561  0.00  0.00      C2   N
ATOM   4450  CA  LEU B  51       1.000  16.849   5.001  0.00  0.00      C2   C
ATOM   4451  C   LEU B  51       0.260  15.488   4.948  0.00  0.00      C2   C
ATOM   4452  O   LEU B  51       0.572  14.716   4.032  0.00  0.00      C2   O
ATOM   4453  CB  LEU B  51       1.152  17.441   3.612  0.00  0.00      C2   C
ATOM   4454  CG  LEU B  51       1.796  18.845   3.701  0.00  0.00      C2   C
ATOM   4455  CD1 LEU B  51       2.096  19.411   2.341  0.00  0.00      C2   C
ATOM   4456  CD2 LEU B  51       1.044  19.773   4.686  0.00  0.00      C2   C
ATOM   4457  H   LEU B  51       3.086  16.421   4.936  0.00  0.00      C2   H
ATOM   4458  HA  LEU B  51       0.345  17.399   5.678  0.00  0.00      C2   H
ATOM   4459  HB3 LEU B  51       0.162  17.596   3.183  0.00  0.00      C2   H
ATOM   4460  HB2 LEU B  51       1.730  16.788   2.959  0.00  0.00      C2   H
ATOM   4461  HG  LEU B  51       2.795  18.678   4.103  0.00  0.00      C2   H
ATOM   4462 HD11 LEU B  51       3.135  19.735   2.271  0.00  0.00      C2   H
ATOM   4463 HD12 LEU B  51       2.000  18.723   1.501  0.00  0.00      C2   H
ATOM   4464 HD13 LEU B  51       1.367  20.158   2.026  0.00  0.00      C2   H
ATOM   4465 HD21 LEU B  51       0.847  20.735   4.214  0.00  0.00      C2   H
ATOM   4466 HD22 LEU B  51       0.109  19.324   5.019  0.00  0.00      C2   H
ATOM   4467 HD23 LEU B  51       1.613  19.928   5.603  0.00  0.00      C2   H
ATOM   4468  N   ARG B  52      -0.636  15.207   5.884  0.00  0.00      C2   N
ATOM   4469  CA  ARG B  52      -1.545  14.031   5.970  0.00  0.00      C2   C
ATOM   4470  C   ARG B  52      -2.915  14.588   5.579  0.00  0.00      C2   C
ATOM   4471  O   ARG B  52      -3.304  15.661   5.987  0.00  0.00      C2   O
ATOM   4472  CB  ARG B  52      -1.513  13.251   7.336  0.00  0.00      C2   C
ATOM   4473  CG  ARG B  52      -0.087  12.804   7.750  0.00  0.00      C2   C
ATOM   4474  CD  ARG B  52      -0.158  12.087   9.116  0.00  0.00      C2   C
ATOM   4475  NE  ARG B  52      -0.904  10.807   9.034  0.00  0.00      C2   N
ATOM   4476  CZ  ARG B  52      -0.964   9.876  10.024  0.00  0.00      C2   C
ATOM   4477  NH1 ARG B  52      -0.398  10.063  11.211  0.00  0.00      C2   N
ATOM   4478  NH2 ARG B  52      -1.661   8.738   9.793  0.00  0.00      C2   N
ATOM   4479  H   ARG B  52      -0.873  15.982   6.487  0.00  0.00      C2   H
ATOM   4480  HA  ARG B  52      -1.200  13.281   5.258  0.00  0.00      C2   H
ATOM   4481  HB3 ARG B  52      -2.053  12.304   7.370  0.00  0.00      C2   H
ATOM   4482  HB2 ARG B  52      -1.949  13.915   8.082  0.00  0.00      C2   H
ATOM   4483  HG3 ARG B  52       0.536  13.694   7.841  0.00  0.00      C2   H
ATOM   4484  HG2 ARG B  52       0.297  12.121   6.992  0.00  0.00      C2   H
ATOM   4485  HD3 ARG B  52      -0.685  12.689   9.855  0.00  0.00      C2   H
ATOM   4486  HD2 ARG B  52       0.861  11.900   9.454  0.00  0.00      C2   H
ATOM   4487  HE  ARG B  52      -1.386  10.558   8.182  0.00  0.00      C2   H
ATOM   4488 HH12 ARG B  52      -0.233   9.273  11.817  0.00  0.00      C2   H
ATOM   4489 HH11 ARG B  52       0.040  10.941  11.449  0.00  0.00      C2   H
ATOM   4490 HH22 ARG B  52      -1.947   8.167  10.576  0.00  0.00      C2   H
ATOM   4491 HH21 ARG B  52      -1.972   8.437   8.881  0.00  0.00      C2   H
ATOM   4492  N   GLY B  53      -3.619  13.807   4.729  0.00  0.00      C2   N
ATOM   4493  CA  GLY B  53      -4.896  14.212   4.086  0.00  0.00      C2   C
ATOM   4494  C   GLY B  53      -5.180  13.366   2.777  0.00  0.00      C2   C
ATOM   4495  O   GLY B  53      -6.133  13.630   2.079  0.00  0.00      C2   O
ATOM   4496  H   GLY B  53      -3.265  12.880   4.544  0.00  0.00      C2   H
ATOM   4497  HA3 GLY B  53      -4.919  15.249   3.751  0.00  0.00      C2   H
ATOM   4498  HA2 GLY B  53      -5.640  13.925   4.829  0.00  0.00      C2   H
ATOM   4499  N   HIS B  54      -4.375  12.335   2.457  0.00  0.00      C2   N
ATOM   4500  CA  HIS B  54      -4.659  11.358   1.426  0.00  0.00      C2   C
ATOM   4501  C   HIS B  54      -4.861  10.029   2.065  0.00  0.00      C2   C
ATOM   4502  O   HIS B  54      -4.647   9.851   3.264  0.00  0.00      C2   O
ATOM   4503  CB  HIS B  54      -3.412  11.387   0.425  0.00  0.00      C2   C
ATOM   4504  CG  HIS B  54      -3.276  12.662  -0.311  0.00  0.00      C2   C
ATOM   4505  ND1 HIS B  54      -3.855  12.941  -1.506  0.00  0.00      C2   N
ATOM   4506  CD2 HIS B  54      -2.446  13.765  -0.044  0.00  0.00      C2   C
ATOM   4507  CE1 HIS B  54      -3.413  14.152  -1.927  0.00  0.00      C2   C
ATOM   4508  NE2 HIS B  54      -2.643  14.751  -1.069  0.00  0.00      C2   N
ATOM   4509  H   HIS B  54      -3.528  12.098   2.953  0.00  0.00      C2   H
ATOM   4510  HA  HIS B  54      -5.543  11.594   0.833  0.00  0.00      C2   H
ATOM   4511  HB3 HIS B  54      -3.518  10.505  -0.207  0.00  0.00      C2   H
ATOM   4512  HB2 HIS B  54      -2.473  11.192   0.943  0.00  0.00      C2   H
ATOM   4513  HD1 HIS B  54      -4.374  12.331  -2.122  0.00  0.00      C2   H
ATOM   4514  HD2 HIS B  54      -1.832  13.813   0.844  0.00  0.00      C2   H
ATOM   4515  HE1 HIS B  54      -3.715  14.632  -2.846  0.00  0.00      C2   H
ATOM   4516  N   LEU B  55      -5.423   9.148   1.277  0.00  0.00      C2   N
ATOM   4517  CA  LEU B  55      -5.766   7.780   1.648  0.00  0.00      C2   C
ATOM   4518  C   LEU B  55      -5.061   6.940   0.642  0.00  0.00      C2   C
ATOM   4519  O   LEU B  55      -5.162   5.728   0.811  0.00  0.00      C2   O
ATOM   4520  CB  LEU B  55      -7.330   7.673   1.535  0.00  0.00      C2   C
ATOM   4521  CG  LEU B  55      -8.278   8.709   2.326  0.00  0.00      C2   C
ATOM   4522  CD1 LEU B  55      -9.737   8.458   1.895  0.00  0.00      C2   C
ATOM   4523  CD2 LEU B  55      -7.971   8.523   3.796  0.00  0.00      C2   C
ATOM   4524  H   LEU B  55      -5.589   9.416   0.318  0.00  0.00      C2   H
ATOM   4525  HA  LEU B  55      -5.410   7.623   2.666  0.00  0.00      C2   H
ATOM   4526  HB3 LEU B  55      -7.518   6.632   1.795  0.00  0.00      C2   H
ATOM   4527  HB2 LEU B  55      -7.543   7.662   0.466  0.00  0.00      C2   H
ATOM   4528  HG  LEU B  55      -8.150   9.771   2.114  0.00  0.00      C2   H
ATOM   4529 HD11 LEU B  55     -10.028   9.145   1.100  0.00  0.00      C2   H
ATOM   4530 HD12 LEU B  55      -9.926   7.499   1.412  0.00  0.00      C2   H
ATOM   4531 HD13 LEU B  55     -10.427   8.455   2.738  0.00  0.00      C2   H
ATOM   4532 HD21 LEU B  55      -7.311   7.668   3.942  0.00  0.00      C2   H
ATOM   4533 HD22 LEU B  55      -7.599   9.486   4.147  0.00  0.00      C2   H
ATOM   4534 HD23 LEU B  55      -8.843   8.192   4.359  0.00  0.00      C2   H
ATOM   4535  N   ALA B  56      -4.317   7.470  -0.368  0.00  0.00      C2   N
ATOM   4536  CA  ALA B  56      -3.526   6.616  -1.230  0.00  0.00      C2   C
ATOM   4537  C   ALA B  56      -2.176   7.265  -1.573  0.00  0.00      C2   C
ATOM   4538  O   ALA B  56      -2.109   8.461  -1.250  0.00  0.00      C2   O
ATOM   4539  CB  ALA B  56      -4.234   6.304  -2.547  0.00  0.00      C2   C
ATOM   4540  H   ALA B  56      -4.181   8.458  -0.523  0.00  0.00      C2   H
ATOM   4541  HA  ALA B  56      -3.330   5.658  -0.749  0.00  0.00      C2   H
ATOM   4542  HB1 ALA B  56      -3.561   5.860  -3.281  0.00  0.00      C2   H
ATOM   4543  HB2 ALA B  56      -5.061   5.601  -2.453  0.00  0.00      C2   H
ATOM   4544  HB3 ALA B  56      -4.622   7.265  -2.882  0.00  0.00      C2   H
ATOM   4545  N   LYS B  57      -1.218   6.469  -2.038  0.00  0.00      C2   N
ATOM   4546  CA  LYS B  57       0.145   6.768  -2.367  0.00  0.00      C2   C
ATOM   4547  C   LYS B  57       0.233   8.022  -3.260  0.00  0.00      C2   C
ATOM   4548  O   LYS B  57      -0.531   8.083  -4.215  0.00  0.00      C2   O
ATOM   4549  CB  LYS B  57       0.788   5.525  -3.071  0.00  0.00      C2   C
ATOM   4550  CG  LYS B  57       0.258   5.194  -4.407  0.00  0.00      C2   C
ATOM   4551  CD  LYS B  57       0.924   3.938  -5.025  0.00  0.00      C2   C
ATOM   4552  CE  LYS B  57       0.457   2.588  -4.537  0.00  0.00      C2   C
ATOM   4553  NZ  LYS B  57      -0.909   2.280  -4.893  0.00  0.00      C2   N
ATOM   4554  H   LYS B  57      -1.370   5.471  -2.053  0.00  0.00      C2   H
ATOM   4555  HA  LYS B  57       0.662   6.994  -1.434  0.00  0.00      C2   H
ATOM   4556  HB3 LYS B  57       0.783   4.642  -2.432  0.00  0.00      C2   H
ATOM   4557  HB2 LYS B  57       1.850   5.662  -3.270  0.00  0.00      C2   H
ATOM   4558  HG3 LYS B  57       0.451   6.042  -5.064  0.00  0.00      C2   H
ATOM   4559  HG2 LYS B  57      -0.789   4.893  -4.428  0.00  0.00      C2   H
ATOM   4560  HD3 LYS B  57       2.001   4.045  -4.897  0.00  0.00      C2   H
ATOM   4561  HD2 LYS B  57       0.765   4.078  -6.094  0.00  0.00      C2   H
ATOM   4562  HE3 LYS B  57       0.652   2.533  -3.466  0.00  0.00      C2   H
ATOM   4563  HE2 LYS B  57       1.083   1.866  -5.061  0.00  0.00      C2   H
ATOM   4564  HZ1 LYS B  57      -1.150   1.399  -4.461  0.00  0.00      C2   H
ATOM   4565  HZ2 LYS B  57      -1.497   3.032  -4.562  0.00  0.00      C2   H
ATOM   4566  HZ3 LYS B  57      -0.924   2.291  -5.902  0.00  0.00      C2   H
ATOM   4567  N   ILE B  58       1.089   8.985  -2.819  0.00  0.00      C2   N
ATOM   4568  CA  ILE B  58       1.229  10.297  -3.455  0.00  0.00      C2   C
ATOM   4569  C   ILE B  58       1.976   9.988  -4.729  0.00  0.00      C2   C
ATOM   4570  O   ILE B  58       2.963   9.307  -4.657  0.00  0.00      C2   O
ATOM   4571  CB  ILE B  58       2.138  11.230  -2.590  0.00  0.00      C2   C
ATOM   4572  CG1 ILE B  58       1.629  11.239  -1.143  0.00  0.00      C2   C
ATOM   4573  CG2 ILE B  58       2.155  12.677  -3.178  0.00  0.00      C2   C
ATOM   4574  CD1 ILE B  58       0.132  11.078  -0.792  0.00  0.00      C2   C
ATOM   4575  H   ILE B  58       1.643   8.837  -1.988  0.00  0.00      C2   H
ATOM   4576  HA  ILE B  58       0.239  10.725  -3.614  0.00  0.00      C2   H
ATOM   4577  HB  ILE B  58       3.149  10.834  -2.490  0.00  0.00      C2   H
ATOM   4578 HG13 ILE B  58       1.995  12.174  -0.720  0.00  0.00      C2   H
ATOM   4579 HG12 ILE B  58       2.174  10.523  -0.528  0.00  0.00      C2   H
ATOM   4580 HG21 ILE B  58       2.339  12.806  -4.245  0.00  0.00      C2   H
ATOM   4581 HG22 ILE B  58       1.114  12.998  -3.182  0.00  0.00      C2   H
ATOM   4582 HG23 ILE B  58       2.635  13.470  -2.604  0.00  0.00      C2   H
ATOM   4583 HD11 ILE B  58      -0.064  11.710   0.074  0.00  0.00      C2   H
ATOM   4584 HD12 ILE B  58      -0.520  11.411  -1.599  0.00  0.00      C2   H
ATOM   4585 HD13 ILE B  58      -0.183  10.052  -0.600  0.00  0.00      C2   H
ATOM   4586  N   TYR B  59       1.482  10.366  -5.961  0.00  0.00      C2   N
ATOM   4587  CA  TYR B  59       2.041   9.906  -7.228  0.00  0.00      C2   C
ATOM   4588  C   TYR B  59       2.417  11.054  -8.100  0.00  0.00      C2   C
ATOM   4589  O   TYR B  59       2.838  10.921  -9.228  0.00  0.00      C2   O
ATOM   4590  CB  TYR B  59       1.192   8.773  -7.821  0.00  0.00      C2   C
ATOM   4591  CG  TYR B  59       1.873   7.745  -8.688  0.00  0.00      C2   C
ATOM   4592  CD1 TYR B  59       1.938   7.806 -10.099  0.00  0.00      C2   C
ATOM   4593  CD2 TYR B  59       2.364   6.604  -8.032  0.00  0.00      C2   C
ATOM   4594  CE1 TYR B  59       2.438   6.733 -10.885  0.00  0.00      C2   C
ATOM   4595  CE2 TYR B  59       3.068   5.616  -8.804  0.00  0.00      C2   C
ATOM   4596  CZ  TYR B  59       3.093   5.655 -10.185  0.00  0.00      C2   C
ATOM   4597  OH  TYR B  59       3.563   4.618 -10.878  0.00  0.00      C2   O
ATOM   4598  H   TYR B  59       0.622  10.893  -6.020  0.00  0.00      C2   H
ATOM   4599  HA  TYR B  59       3.017   9.493  -6.974  0.00  0.00      C2   H
ATOM   4600  HB3 TYR B  59       0.320   9.089  -8.392  0.00  0.00      C2   H
ATOM   4601  HB2 TYR B  59       0.707   8.171  -7.053  0.00  0.00      C2   H
ATOM   4602  HD1 TYR B  59       1.504   8.702 -10.517  0.00  0.00      C2   H
ATOM   4603  HD2 TYR B  59       2.378   6.609  -6.952  0.00  0.00      C2   H
ATOM   4604  HE1 TYR B  59       2.404   6.713 -11.964  0.00  0.00      C2   H
ATOM   4605  HE2 TYR B  59       3.441   4.806  -8.195  0.00  0.00      C2   H
ATOM   4606  HH  TYR B  59       3.773   4.843 -11.788  0.00  0.00      C2   H
ATOM   4607  N   ALA B  60       2.257  12.265  -7.616  0.00  0.00      C2   N
ATOM   4608  CA  ALA B  60       2.702  13.486  -8.255  0.00  0.00      C2   C
ATOM   4609  C   ALA B  60       2.655  14.650  -7.203  0.00  0.00      C2   C
ATOM   4610  O   ALA B  60       1.885  14.536  -6.243  0.00  0.00      C2   O
ATOM   4611  CB  ALA B  60       1.819  13.845  -9.507  0.00  0.00      C2   C
ATOM   4612  H   ALA B  60       1.798  12.372  -6.723  0.00  0.00      C2   H
ATOM   4613  HA  ALA B  60       3.745  13.287  -8.501  0.00  0.00      C2   H
ATOM   4614  HB1 ALA B  60       2.334  14.590 -10.113  0.00  0.00      C2   H
ATOM   4615  HB2 ALA B  60       1.692  12.956 -10.125  0.00  0.00      C2   H
ATOM   4616  HB3 ALA B  60       0.857  14.304  -9.279  0.00  0.00      C2   H
ATOM   4617  N   MET B  61       3.561  15.641  -7.346  0.00  0.00      C2   N
ATOM   4618  CA  MET B  61       3.591  16.812  -6.478  0.00  0.00      C2   C
ATOM   4619  C   MET B  61       4.302  17.933  -7.145  0.00  0.00      C2   C
ATOM   4620  O   MET B  61       5.325  17.698  -7.822  0.00  0.00      C2   O
ATOM   4621  CB  MET B  61       3.949  16.481  -5.024  0.00  0.00      C2   C
ATOM   4622  CG  MET B  61       5.430  16.191  -4.826  0.00  0.00      C2   C
ATOM   4623  SD  MET B  61       6.218  17.286  -3.647  0.00  0.00      C2   S
ATOM   4624  CE  MET B  61       6.370  18.788  -4.623  0.00  0.00      C2   C
ATOM   4625  H   MET B  61       4.241  15.680  -8.091  0.00  0.00      C2   H
ATOM   4626  HA  MET B  61       2.542  17.082  -6.360  0.00  0.00      C2   H
ATOM   4627  HB3 MET B  61       3.371  15.637  -4.648  0.00  0.00      C2   H
ATOM   4628  HB2 MET B  61       3.684  17.411  -4.519  0.00  0.00      C2   H
ATOM   4629  HG3 MET B  61       6.114  16.143  -5.673  0.00  0.00      C2   H
ATOM   4630  HG2 MET B  61       5.527  15.210  -4.359  0.00  0.00      C2   H
ATOM   4631  HE1 MET B  61       6.829  19.576  -4.026  0.00  0.00      C2   H
ATOM   4632  HE2 MET B  61       6.858  18.585  -5.576  0.00  0.00      C2   H
ATOM   4633  HE3 MET B  61       5.320  19.003  -4.823  0.00  0.00      C2   H
ATOM   4634  N   HIE B  62       3.722  19.143  -7.013  0.00  0.00      C2   N
ATOM   4635  CA  HIE B  62       4.405  20.341  -7.672  0.00  0.00      C2   C
ATOM   4636  C   HIE B  62       4.140  21.570  -6.801  0.00  0.00      C2   C
ATOM   4637  O   HIE B  62       3.009  21.838  -6.444  0.00  0.00      C2   O
ATOM   4638  CB  HIE B  62       3.834  20.462  -9.165  0.00  0.00      C2   C
ATOM   4639  CG  HIE B  62       4.061  21.696  -9.953  0.00  0.00      C2   C
ATOM   4640  ND1 HIE B  62       3.016  22.501 -10.499  0.00  0.00      C2   N
ATOM   4641  CD2 HIE B  62       5.275  22.164 -10.457  0.00  0.00      C2   C
ATOM   4642  CE1 HIE B  62       3.647  23.337 -11.404  0.00  0.00      C2   C
ATOM   4643  NE2 HIE B  62       4.981  23.191 -11.337  0.00  0.00      C2   N
ATOM   4644  H   HIE B  62       2.904  19.330  -6.452  0.00  0.00      C2   H
ATOM   4645  HA  HIE B  62       5.476  20.136  -7.675  0.00  0.00      C2   H
ATOM   4646  HB3 HIE B  62       2.747  20.417  -9.102  0.00  0.00      C2   H
ATOM   4647  HB2 HIE B  62       4.012  19.675  -9.898  0.00  0.00      C2   H
ATOM   4648  HD2 HIE B  62       6.324  21.909 -10.465  0.00  0.00      C2   H
ATOM   4649  HE1 HIE B  62       3.171  23.978 -12.131  0.00  0.00      C2   H
ATOM   4650  HE2 HIE B  62       5.652  23.823 -11.749  0.00  0.00      C2   H
ATOM   4651  N   TRP B  63       5.122  22.415  -6.674  0.00  0.00      C2   N
ATOM   4652  CA  TRP B  63       5.063  23.778  -6.164  0.00  0.00      C2   C
ATOM   4653  C   TRP B  63       4.621  24.875  -7.144  0.00  0.00      C2   C
ATOM   4654  O   TRP B  63       4.865  24.749  -8.318  0.00  0.00      C2   O
ATOM   4655  CB  TRP B  63       6.388  24.342  -5.551  0.00  0.00      C2   C
ATOM   4656  CG  TRP B  63       6.817  23.577  -4.329  0.00  0.00      C2   C
ATOM   4657  CD1 TRP B  63       7.596  22.461  -4.326  0.00  0.00      C2   C
ATOM   4658  CD2 TRP B  63       6.509  23.864  -2.881  0.00  0.00      C2   C
ATOM   4659  NE1 TRP B  63       7.708  21.986  -3.037  0.00  0.00      C2   N
ATOM   4660  CE2 TRP B  63       7.085  22.799  -2.134  0.00  0.00      C2   C
ATOM   4661  CE3 TRP B  63       5.850  24.919  -2.199  0.00  0.00      C2   C
ATOM   4662  CZ2 TRP B  63       7.062  22.823  -0.723  0.00  0.00      C2   C
ATOM   4663  CZ3 TRP B  63       5.982  24.961  -0.793  0.00  0.00      C2   C
ATOM   4664  CH2 TRP B  63       6.633  23.971  -0.026  0.00  0.00      C2   C
ATOM   4665  H   TRP B  63       5.957  22.140  -7.171  0.00  0.00      C2   H
ATOM   4666  HA  TRP B  63       4.314  23.895  -5.381  0.00  0.00      C2   H
ATOM   4667  HB3 TRP B  63       6.100  25.349  -5.246  0.00  0.00      C2   H
ATOM   4668  HB2 TRP B  63       7.217  24.240  -6.251  0.00  0.00      C2   H
ATOM   4669  HD1 TRP B  63       8.069  22.023  -5.193  0.00  0.00      C2   H
ATOM   4670  HE1 TRP B  63       8.064  21.074  -2.791  0.00  0.00      C2   H
ATOM   4671  HE3 TRP B  63       5.422  25.725  -2.777  0.00  0.00      C2   H
ATOM   4672  HZ2 TRP B  63       7.445  22.026  -0.102  0.00  0.00      C2   H
ATOM   4673  HZ3 TRP B  63       5.507  25.833  -0.368  0.00  0.00      C2   H
ATOM   4674  HH2 TRP B  63       6.646  24.037   1.052  0.00  0.00      C2   H
ATOM   4675  N   GLY B  64       3.990  26.015  -6.673  0.00  0.00      C2   N
ATOM   4676  CA  GLY B  64       3.723  27.215  -7.518  0.00  0.00      C2   C
ATOM   4677  C   GLY B  64       4.837  28.239  -7.401  0.00  0.00      C2   C
ATOM   4678  O   GLY B  64       5.555  28.262  -6.432  0.00  0.00      C2   O
ATOM   4679  H   GLY B  64       3.588  25.994  -5.747  0.00  0.00      C2   H
ATOM   4680  HA3 GLY B  64       2.894  27.691  -6.994  0.00  0.00      C2   H
ATOM   4681  HA2 GLY B  64       3.470  26.893  -8.528  0.00  0.00      C2   H
ATOM   4682  N   THR B  65       4.903  29.003  -8.482  0.00  0.00      C2   N
ATOM   4683  CA  THR B  65       6.072  29.970  -8.616  0.00  0.00      C2   C
ATOM   4684  C   THR B  65       6.147  31.008  -7.448  0.00  0.00      C2   C
ATOM   4685  O   THR B  65       7.260  31.319  -7.085  0.00  0.00      C2   O
ATOM   4686  CB  THR B  65       6.190  30.608 -10.044  0.00  0.00      C2   C
ATOM   4687  OG1 THR B  65       7.260  31.547 -10.180  0.00  0.00      C2   O
ATOM   4688  CG2 THR B  65       5.056  31.543 -10.342  0.00  0.00      C2   C
ATOM   4689  H   THR B  65       4.200  28.952  -9.205  0.00  0.00      C2   H
ATOM   4690  HA  THR B  65       6.922  29.295  -8.512  0.00  0.00      C2   H
ATOM   4691  HB  THR B  65       6.280  29.810 -10.781  0.00  0.00      C2   H
ATOM   4692  HG1 THR B  65       8.080  31.064 -10.059  0.00  0.00      C2   H
ATOM   4693 HG21 THR B  65       4.856  31.859 -11.366  0.00  0.00      C2   H
ATOM   4694 HG22 THR B  65       4.194  30.947 -10.043  0.00  0.00      C2   H
ATOM   4695 HG23 THR B  65       5.046  32.498  -9.817  0.00  0.00      C2   H
ATOM   4696  N   ASP B  66       4.963  31.420  -6.957  0.00  0.00      C2   N
ATOM   4697  CA  ASP B  66       4.817  32.334  -5.751  0.00  0.00      C2   C
ATOM   4698  C   ASP B  66       5.222  31.636  -4.391  0.00  0.00      C2   C
ATOM   4699  O   ASP B  66       5.151  32.250  -3.314  0.00  0.00      C2   O
ATOM   4700  CB  ASP B  66       3.536  33.176  -5.751  0.00  0.00      C2   C
ATOM   4701  CG  ASP B  66       3.387  34.188  -6.907  0.00  0.00      C2   C
ATOM   4702  OD1 ASP B  66       4.428  34.610  -7.488  0.00  0.00      C2   O
ATOM   4703  OD2 ASP B  66       2.256  34.660  -7.077  0.00  0.00      C2   O
ATOM   4704  H   ASP B  66       4.081  31.138  -7.361  0.00  0.00      C2   H
ATOM   4705  HA  ASP B  66       5.632  33.058  -5.732  0.00  0.00      C2   H
ATOM   4706  HB3 ASP B  66       3.439  33.802  -4.864  0.00  0.00      C2   H
ATOM   4707  HB2 ASP B  66       2.657  32.538  -5.845  0.00  0.00      C2   H
ATOM   4708  N   SER B  67       5.647  30.350  -4.411  0.00  0.00      C2   N
ATOM   4709  CA  SER B  67       6.418  29.555  -3.484  0.00  0.00      C2   C
ATOM   4710  C   SER B  67       5.689  29.311  -2.127  0.00  0.00      C2   C
ATOM   4711  O   SER B  67       6.215  28.523  -1.367  0.00  0.00      C2   O
ATOM   4712  CB  SER B  67       7.696  30.351  -3.075  0.00  0.00      C2   C
ATOM   4713  OG  SER B  67       8.506  30.202  -4.229  0.00  0.00      C2   O
ATOM   4714  H   SER B  67       5.270  29.854  -5.206  0.00  0.00      C2   H
ATOM   4715  HA  SER B  67       6.744  28.588  -3.867  0.00  0.00      C2   H
ATOM   4716  HB3 SER B  67       8.257  29.822  -2.305  0.00  0.00      C2   H
ATOM   4717  HB2 SER B  67       7.648  31.418  -2.860  0.00  0.00      C2   H
ATOM   4718  HG  SER B  67       8.093  30.441  -5.062  0.00  0.00      C2   H
ATOM   4719  N   ARG B  68       4.546  29.878  -1.856  0.00  0.00      C2   N
ATOM   4720  CA  ARG B  68       3.721  29.438  -0.774  0.00  0.00      C2   C
ATOM   4721  C   ARG B  68       2.753  28.272  -1.085  0.00  0.00      C2   C
ATOM   4722  O   ARG B  68       2.536  27.427  -0.190  0.00  0.00      C2   O
ATOM   4723  CB  ARG B  68       2.988  30.708  -0.334  0.00  0.00      C2   C
ATOM   4724  CG  ARG B  68       1.989  30.494   0.736  0.00  0.00      C2   C
ATOM   4725  CD  ARG B  68       1.332  31.808   1.169  0.00  0.00      C2   C
ATOM   4726  NE  ARG B  68       0.283  31.672   2.194  0.00  0.00      C2   N
ATOM   4727  CZ  ARG B  68      -0.374  32.671   2.773  0.00  0.00      C2   C
ATOM   4728  NH1 ARG B  68      -0.178  33.943   2.480  0.00  0.00      C2   N
ATOM   4729  NH2 ARG B  68      -1.396  32.274   3.562  0.00  0.00      C2   N
ATOM   4730  H   ARG B  68       4.232  30.447  -2.629  0.00  0.00      C2   H
ATOM   4731  HA  ARG B  68       4.323  29.114   0.075  0.00  0.00      C2   H
ATOM   4732  HB3 ARG B  68       2.612  31.173  -1.245  0.00  0.00      C2   H
ATOM   4733  HB2 ARG B  68       3.739  31.428  -0.008  0.00  0.00      C2   H
ATOM   4734  HG3 ARG B  68       2.560  30.157   1.601  0.00  0.00      C2   H
ATOM   4735  HG2 ARG B  68       1.255  29.711   0.544  0.00  0.00      C2   H
ATOM   4736  HD3 ARG B  68       0.943  32.383   0.329  0.00  0.00      C2   H
ATOM   4737  HD2 ARG B  68       2.034  32.542   1.564  0.00  0.00      C2   H
ATOM   4738  HE  ARG B  68       0.181  30.707   2.471  0.00  0.00      C2   H
ATOM   4739 HH12 ARG B  68      -0.782  34.661   2.853  0.00  0.00      C2   H
ATOM   4740 HH11 ARG B  68       0.423  34.174   1.701  0.00  0.00      C2   H
ATOM   4741 HH22 ARG B  68      -2.196  32.855   3.766  0.00  0.00      C2   H
ATOM   4742 HH21 ARG B  68      -1.468  31.271   3.663  0.00  0.00      C2   H
ATOM   4743  N   LEU B  69       2.224  28.161  -2.279  0.00  0.00      C2   N
ATOM   4744  CA  LEU B  69       1.295  27.123  -2.638  0.00  0.00      C2   C
ATOM   4745  C   LEU B  69       1.989  25.840  -3.117  0.00  0.00      C2   C
ATOM   4746  O   LEU B  69       2.978  25.942  -3.862  0.00  0.00      C2   O
ATOM   4747  CB  LEU B  69       0.342  27.624  -3.731  0.00  0.00      C2   C
ATOM   4748  CG  LEU B  69      -0.414  28.919  -3.185  0.00  0.00      C2   C
ATOM   4749  CD1 LEU B  69      -1.178  29.702  -4.254  0.00  0.00      C2   C
ATOM   4750  CD2 LEU B  69      -1.204  28.792  -1.801  0.00  0.00      C2   C
ATOM   4751  H   LEU B  69       2.588  28.770  -2.998  0.00  0.00      C2   H
ATOM   4752  HA  LEU B  69       0.697  26.813  -1.782  0.00  0.00      C2   H
ATOM   4753  HB3 LEU B  69      -0.399  26.837  -3.869  0.00  0.00      C2   H
ATOM   4754  HB2 LEU B  69       0.815  27.794  -4.699  0.00  0.00      C2   H
ATOM   4755  HG  LEU B  69       0.300  29.698  -2.921  0.00  0.00      C2   H
ATOM   4756 HD11 LEU B  69      -1.276  29.148  -5.188  0.00  0.00      C2   H
ATOM   4757 HD12 LEU B  69      -2.154  29.954  -3.838  0.00  0.00      C2   H
ATOM   4758 HD13 LEU B  69      -0.549  30.563  -4.477  0.00  0.00      C2   H
ATOM   4759 HD21 LEU B  69      -1.130  29.671  -1.160  0.00  0.00      C2   H
ATOM   4760 HD22 LEU B  69      -2.267  28.676  -2.013  0.00  0.00      C2   H
ATOM   4761 HD23 LEU B  69      -0.854  27.927  -1.238  0.00  0.00      C2   H
ATOM   4762  N   LEU B  70       1.524  24.611  -2.709  0.00  0.00      C2   N
ATOM   4763  CA  LEU B  70       1.994  23.316  -3.166  0.00  0.00      C2   C
ATOM   4764  C   LEU B  70       0.712  22.542  -3.571  0.00  0.00      C2   C
ATOM   4765  O   LEU B  70      -0.375  22.613  -2.961  0.00  0.00      C2   O
ATOM   4766  CB  LEU B  70       2.806  22.659  -2.057  0.00  0.00      C2   C
ATOM   4767  CG  LEU B  70       3.076  21.204  -2.170  0.00  0.00      C2   C
ATOM   4768  CD1 LEU B  70       3.962  20.723  -3.333  0.00  0.00      C2   C
ATOM   4769  CD2 LEU B  70       3.604  20.628  -0.794  0.00  0.00      C2   C
ATOM   4770  H   LEU B  70       0.707  24.542  -2.119  0.00  0.00      C2   H
ATOM   4771  HA  LEU B  70       2.593  23.426  -4.071  0.00  0.00      C2   H
ATOM   4772  HB3 LEU B  70       2.197  22.743  -1.158  0.00  0.00      C2   H
ATOM   4773  HB2 LEU B  70       3.711  23.215  -1.811  0.00  0.00      C2   H
ATOM   4774  HG  LEU B  70       2.146  20.635  -2.177  0.00  0.00      C2   H
ATOM   4775 HD11 LEU B  70       4.858  20.255  -2.926  0.00  0.00      C2   H
ATOM   4776 HD12 LEU B  70       3.535  20.139  -4.148  0.00  0.00      C2   H
ATOM   4777 HD13 LEU B  70       4.332  21.678  -3.708  0.00  0.00      C2   H
ATOM   4778 HD21 LEU B  70       3.447  19.555  -0.688  0.00  0.00      C2   H
ATOM   4779 HD22 LEU B  70       4.664  20.727  -0.562  0.00  0.00      C2   H
ATOM   4780 HD23 LEU B  70       3.046  21.199  -0.051  0.00  0.00      C2   H
ATOM   4781  N   VAL B  71       0.754  21.741  -4.630  0.00  0.00      C2   N
ATOM   4782  CA  VAL B  71      -0.229  20.828  -5.120  0.00  0.00      C2   C
ATOM   4783  C   VAL B  71       0.322  19.415  -4.824  0.00  0.00      C2   C
ATOM   4784  O   VAL B  71       1.480  19.126  -5.094  0.00  0.00      C2   O
ATOM   4785  CB  VAL B  71      -0.464  21.092  -6.663  0.00  0.00      C2   C
ATOM   4786  CG1 VAL B  71      -1.214  20.074  -7.484  0.00  0.00      C2   C
ATOM   4787  CG2 VAL B  71      -1.030  22.488  -6.877  0.00  0.00      C2   C
ATOM   4788  H   VAL B  71       1.620  21.776  -5.150  0.00  0.00      C2   H
ATOM   4789  HA  VAL B  71      -1.195  20.916  -4.624  0.00  0.00      C2   H
ATOM   4790  HB  VAL B  71       0.480  21.274  -7.177  0.00  0.00      C2   H
ATOM   4791 HG11 VAL B  71      -0.678  19.126  -7.530  0.00  0.00      C2   H
ATOM   4792 HG12 VAL B  71      -2.176  19.969  -6.982  0.00  0.00      C2   H
ATOM   4793 HG13 VAL B  71      -1.533  20.311  -8.499  0.00  0.00      C2   H
ATOM   4794 HG21 VAL B  71      -2.089  22.545  -6.625  0.00  0.00      C2   H
ATOM   4795 HG22 VAL B  71      -0.552  23.338  -6.390  0.00  0.00      C2   H
ATOM   4796 HG23 VAL B  71      -1.035  22.679  -7.950  0.00  0.00      C2   H
ATOM   4797  N   SER B  72      -0.524  18.399  -4.590  0.00  0.00      C2   N
ATOM   4798  CA  SER B  72      -0.196  16.995  -4.606  0.00  0.00      C2   C
ATOM   4799  C   SER B  72      -1.410  16.212  -5.176  0.00  0.00      C2   C
ATOM   4800  O   SER B  72      -2.595  16.668  -4.935  0.00  0.00      C2   O
ATOM   4801  CB  SER B  72       0.248  16.535  -3.256  0.00  0.00      C2   C
ATOM   4802  OG  SER B  72      -0.575  16.964  -2.241  0.00  0.00      C2   O
ATOM   4803  H   SER B  72      -1.500  18.624  -4.462  0.00  0.00      C2   H
ATOM   4804  HA  SER B  72       0.545  16.779  -5.376  0.00  0.00      C2   H
ATOM   4805  HB3 SER B  72       1.251  16.885  -3.011  0.00  0.00      C2   H
ATOM   4806  HB2 SER B  72       0.302  15.447  -3.233  0.00  0.00      C2   H
ATOM   4807  HG  SER B  72      -1.096  16.172  -2.091  0.00  0.00      C2   H
ATOM   4808  N   ALA B  73      -1.223  15.132  -5.876  0.00  0.00      C2   N
ATOM   4809  CA  ALA B  73      -2.203  14.076  -6.296  0.00  0.00      C2   C
ATOM   4810  C   ALA B  73      -1.708  12.611  -6.040  0.00  0.00      C2   C
ATOM   4811  O   ALA B  73      -0.629  12.204  -6.355  0.00  0.00      C2   O
ATOM   4812  CB  ALA B  73      -2.470  14.341  -7.765  0.00  0.00      C2   C
ATOM   4813  H   ALA B  73      -0.278  14.775  -5.860  0.00  0.00      C2   H
ATOM   4814  HA  ALA B  73      -3.020  14.302  -5.611  0.00  0.00      C2   H
ATOM   4815  HB1 ALA B  73      -2.114  15.309  -8.117  0.00  0.00      C2   H
ATOM   4816  HB2 ALA B  73      -1.988  13.531  -8.314  0.00  0.00      C2   H
ATOM   4817  HB3 ALA B  73      -3.540  14.360  -7.968  0.00  0.00      C2   H
ATOM   4818  N   SER B  74      -2.637  11.906  -5.436  0.00  0.00      C2   N
ATOM   4819  CA  SER B  74      -2.541  10.493  -5.081  0.00  0.00      C2   C
ATOM   4820  C   SER B  74      -3.099   9.532  -6.163  0.00  0.00      C2   C
ATOM   4821  O   SER B  74      -3.999   9.905  -6.917  0.00  0.00      C2   O
ATOM   4822  CB  SER B  74      -3.128  10.267  -3.682  0.00  0.00      C2   C
ATOM   4823  OG  SER B  74      -4.320  10.938  -3.497  0.00  0.00      C2   O
ATOM   4824  H   SER B  74      -3.578  12.230  -5.266  0.00  0.00      C2   H
ATOM   4825  HA  SER B  74      -1.493  10.228  -4.939  0.00  0.00      C2   H
ATOM   4826  HB3 SER B  74      -2.485  10.543  -2.846  0.00  0.00      C2   H
ATOM   4827  HB2 SER B  74      -3.313   9.203  -3.531  0.00  0.00      C2   H
ATOM   4828  HG  SER B  74      -5.040  10.434  -3.884  0.00  0.00      C2   H
ATOM   4829  N   GLN B  75      -2.661   8.240  -6.146  0.00  0.00      C2   N
ATOM   4830  CA  GLN B  75      -3.179   7.237  -7.139  0.00  0.00      C2   C
ATOM   4831  C   GLN B  75      -4.633   6.749  -6.959  0.00  0.00      C2   C
ATOM   4832  O   GLN B  75      -5.075   5.734  -7.485  0.00  0.00      C2   O
ATOM   4833  CB  GLN B  75      -2.105   6.060  -7.119  0.00  0.00      C2   C
ATOM   4834  CG  GLN B  75      -2.432   4.785  -7.887  0.00  0.00      C2   C
ATOM   4835  CD  GLN B  75      -1.218   3.952  -8.257  0.00  0.00      C2   C
ATOM   4836  OE1 GLN B  75      -0.972   2.940  -7.588  0.00  0.00      C2   O
ATOM   4837  NE2 GLN B  75      -0.393   4.459  -9.164  0.00  0.00      C2   N
ATOM   4838  H   GLN B  75      -2.033   8.048  -5.379  0.00  0.00      C2   H
ATOM   4839  HA  GLN B  75      -3.093   7.678  -8.133  0.00  0.00      C2   H
ATOM   4840  HB3 GLN B  75      -1.865   5.799  -6.088  0.00  0.00      C2   H
ATOM   4841  HB2 GLN B  75      -1.174   6.466  -7.515  0.00  0.00      C2   H
ATOM   4842  HG3 GLN B  75      -3.036   4.968  -8.775  0.00  0.00      C2   H
ATOM   4843  HG2 GLN B  75      -2.938   4.088  -7.219  0.00  0.00      C2   H
ATOM   4844 HE22 GLN B  75       0.393   3.859  -9.372  0.00  0.00      C2   H
ATOM   4845 HE21 GLN B  75      -0.555   5.377  -9.552  0.00  0.00      C2   H
ATOM   4846  N   ASP B  76      -5.420   7.518  -6.191  0.00  0.00      C2   N
ATOM   4847  CA  ASP B  76      -6.861   7.395  -6.072  0.00  0.00      C2   C
ATOM   4848  C   ASP B  76      -7.604   8.553  -6.849  0.00  0.00      C2   C
ATOM   4849  O   ASP B  76      -8.820   8.419  -7.032  0.00  0.00      C2   O
ATOM   4850  CB  ASP B  76      -7.288   7.356  -4.644  0.00  0.00      C2   C
ATOM   4851  CG  ASP B  76      -7.275   8.630  -3.766  0.00  0.00      C2   C
ATOM   4852  OD1 ASP B  76      -7.771   8.644  -2.689  0.00  0.00      C2   O
ATOM   4853  OD2 ASP B  76      -6.495   9.525  -4.199  0.00  0.00      C2   O
ATOM   4854  H   ASP B  76      -5.018   8.376  -5.841  0.00  0.00      C2   H
ATOM   4855  HA  ASP B  76      -7.316   6.508  -6.513  0.00  0.00      C2   H
ATOM   4856  HB3 ASP B  76      -6.803   6.573  -4.061  0.00  0.00      C2   H
ATOM   4857  HB2 ASP B  76      -8.319   7.003  -4.674  0.00  0.00      C2   H
ATOM   4858  N   GLY B  77      -6.865   9.473  -7.450  0.00  0.00      C2   N
ATOM   4859  CA  GLY B  77      -7.457  10.562  -8.281  0.00  0.00      C2   C
ATOM   4860  C   GLY B  77      -7.924  11.712  -7.341  0.00  0.00      C2   C
ATOM   4861  O   GLY B  77      -8.668  12.561  -7.814  0.00  0.00      C2   O
ATOM   4862  H   GLY B  77      -5.855   9.450  -7.428  0.00  0.00      C2   H
ATOM   4863  HA3 GLY B  77      -8.242  10.201  -8.945  0.00  0.00      C2   H
ATOM   4864  HA2 GLY B  77      -6.706  11.085  -8.872  0.00  0.00      C2   H
ATOM   4865  N   LYS B  78      -7.400  11.738  -6.092  0.00  0.00      C2   N
ATOM   4866  CA  LYS B  78      -7.621  12.924  -5.239  0.00  0.00      C2   C
ATOM   4867  C   LYS B  78      -6.436  13.884  -5.504  0.00  0.00      C2   C
ATOM   4868  O   LYS B  78      -5.311  13.401  -5.495  0.00  0.00      C2   O
ATOM   4869  CB  LYS B  78      -7.621  12.473  -3.775  0.00  0.00      C2   C
ATOM   4870  CG  LYS B  78      -8.084  13.569  -2.818  0.00  0.00      C2   C
ATOM   4871  CD  LYS B  78      -7.912  13.251  -1.308  0.00  0.00      C2   C
ATOM   4872  CE  LYS B  78      -8.609  11.965  -0.936  0.00  0.00      C2   C
ATOM   4873  NZ  LYS B  78      -9.992  11.841  -1.585  0.00  0.00      C2   N
ATOM   4874  H   LYS B  78      -6.820  11.006  -5.708  0.00  0.00      C2   H
ATOM   4875  HA  LYS B  78      -8.573  13.361  -5.540  0.00  0.00      C2   H
ATOM   4876  HB3 LYS B  78      -6.669  12.082  -3.417  0.00  0.00      C2   H
ATOM   4877  HB2 LYS B  78      -8.360  11.679  -3.666  0.00  0.00      C2   H
ATOM   4878  HG3 LYS B  78      -9.118  13.865  -2.994  0.00  0.00      C2   H
ATOM   4879  HG2 LYS B  78      -7.745  14.564  -3.106  0.00  0.00      C2   H
ATOM   4880  HD3 LYS B  78      -8.320  14.065  -0.710  0.00  0.00      C2   H
ATOM   4881  HD2 LYS B  78      -6.830  13.124  -1.266  0.00  0.00      C2   H
ATOM   4882  HE3 LYS B  78      -8.561  11.768   0.134  0.00  0.00      C2   H
ATOM   4883  HE2 LYS B  78      -8.035  11.201  -1.459  0.00  0.00      C2   H
ATOM   4884  HZ1 LYS B  78     -10.689  12.147  -0.920  0.00  0.00      C2   H
ATOM   4885  HZ2 LYS B  78     -10.106  12.321  -2.466  0.00  0.00      C2   H
ATOM   4886  HZ3 LYS B  78     -10.126  10.873  -1.839  0.00  0.00      C2   H
ATOM   4887  N   LEU B  79      -6.709  15.132  -5.883  0.00  0.00      C2   N
ATOM   4888  CA  LEU B  79      -5.732  16.198  -5.925  0.00  0.00      C2   C
ATOM   4889  C   LEU B  79      -5.961  17.094  -4.701  0.00  0.00      C2   C
ATOM   4890  O   LEU B  79      -7.121  17.382  -4.457  0.00  0.00      C2   O
ATOM   4891  CB  LEU B  79      -6.145  17.073  -7.155  0.00  0.00      C2   C
ATOM   4892  CG  LEU B  79      -5.251  18.298  -7.501  0.00  0.00      C2   C
ATOM   4893  CD1 LEU B  79      -4.053  17.916  -8.310  0.00  0.00      C2   C
ATOM   4894  CD2 LEU B  79      -6.056  19.403  -8.193  0.00  0.00      C2   C
ATOM   4895  H   LEU B  79      -7.669  15.436  -5.967  0.00  0.00      C2   H
ATOM   4896  HA  LEU B  79      -4.708  15.903  -6.157  0.00  0.00      C2   H
ATOM   4897  HB3 LEU B  79      -7.179  17.357  -6.963  0.00  0.00      C2   H
ATOM   4898  HB2 LEU B  79      -6.280  16.530  -8.091  0.00  0.00      C2   H
ATOM   4899  HG  LEU B  79      -4.932  18.726  -6.551  0.00  0.00      C2   H
ATOM   4900 HD11 LEU B  79      -3.970  16.830  -8.280  0.00  0.00      C2   H
ATOM   4901 HD12 LEU B  79      -3.882  18.340  -9.300  0.00  0.00      C2   H
ATOM   4902 HD13 LEU B  79      -3.149  18.161  -7.753  0.00  0.00      C2   H
ATOM   4903 HD21 LEU B  79      -5.615  19.918  -9.046  0.00  0.00      C2   H
ATOM   4904 HD22 LEU B  79      -7.029  19.080  -8.564  0.00  0.00      C2   H
ATOM   4905 HD23 LEU B  79      -6.286  20.210  -7.497  0.00  0.00      C2   H
ATOM   4906  N   ILE B  80      -4.893  17.465  -4.015  0.00  0.00      C2   N
ATOM   4907  CA  ILE B  80      -4.977  18.500  -3.012  0.00  0.00      C2   C
ATOM   4908  C   ILE B  80      -4.093  19.733  -3.266  0.00  0.00      C2   C
ATOM   4909  O   ILE B  80      -3.015  19.498  -3.840  0.00  0.00      C2   O
ATOM   4910  CB  ILE B  80      -4.800  17.853  -1.519  0.00  0.00      C2   C
ATOM   4911  CG1 ILE B  80      -5.791  16.692  -1.273  0.00  0.00      C2   C
ATOM   4912  CG2 ILE B  80      -4.842  18.904  -0.399  0.00  0.00      C2   C
ATOM   4913  CD1 ILE B  80      -5.963  16.240   0.121  0.00  0.00      C2   C
ATOM   4914  H   ILE B  80      -3.965  17.230  -4.338  0.00  0.00      C2   H
ATOM   4915  HA  ILE B  80      -5.957  18.977  -3.029  0.00  0.00      C2   H
ATOM   4916  HB  ILE B  80      -3.796  17.435  -1.443  0.00  0.00      C2   H
ATOM   4917 HG13 ILE B  80      -5.396  15.806  -1.771  0.00  0.00      C2   H
ATOM   4918 HG12 ILE B  80      -6.799  16.885  -1.641  0.00  0.00      C2   H
ATOM   4919 HG21 ILE B  80      -4.242  19.790  -0.610  0.00  0.00      C2   H
ATOM   4920 HG22 ILE B  80      -5.836  19.344  -0.320  0.00  0.00      C2   H
ATOM   4921 HG23 ILE B  80      -4.445  18.516   0.539  0.00  0.00      C2   H
ATOM   4922 HD11 ILE B  80      -6.587  15.354   0.238  0.00  0.00      C2   H
ATOM   4923 HD12 ILE B  80      -4.969  16.017   0.509  0.00  0.00      C2   H
ATOM   4924 HD13 ILE B  80      -6.377  17.105   0.640  0.00  0.00      C2   H
ATOM   4925  N   ILE B  81      -4.492  20.951  -2.815  0.00  0.00      C2   N
ATOM   4926  CA  ILE B  81      -3.686  22.076  -2.912  0.00  0.00      C2   C
ATOM   4927  C   ILE B  81      -3.552  22.768  -1.536  0.00  0.00      C2   C
ATOM   4928  O   ILE B  81      -4.502  23.395  -1.105  0.00  0.00      C2   O
ATOM   4929  CB  ILE B  81      -4.390  23.128  -3.951  0.00  0.00      C2   C
ATOM   4930  CG1 ILE B  81      -4.812  22.399  -5.273  0.00  0.00      C2   C
ATOM   4931  CG2 ILE B  81      -3.445  24.323  -4.226  0.00  0.00      C2   C
ATOM   4932  CD1 ILE B  81      -5.529  23.338  -6.319  0.00  0.00      C2   C
ATOM   4933  H   ILE B  81      -5.389  21.121  -2.381  0.00  0.00      C2   H
ATOM   4934  HA  ILE B  81      -2.721  21.879  -3.378  0.00  0.00      C2   H
ATOM   4935  HB  ILE B  81      -5.241  23.600  -3.459  0.00  0.00      C2   H
ATOM   4936 HG13 ILE B  81      -5.420  21.532  -5.014  0.00  0.00      C2   H
ATOM   4937 HG12 ILE B  81      -3.980  21.961  -5.824  0.00  0.00      C2   H
ATOM   4938 HG21 ILE B  81      -2.967  24.729  -3.335  0.00  0.00      C2   H
ATOM   4939 HG22 ILE B  81      -2.654  24.247  -4.972  0.00  0.00      C2   H
ATOM   4940 HG23 ILE B  81      -3.975  25.205  -4.585  0.00  0.00      C2   H
ATOM   4941 HD11 ILE B  81      -4.744  23.707  -6.979  0.00  0.00      C2   H
ATOM   4942 HD12 ILE B  81      -6.254  22.767  -6.899  0.00  0.00      C2   H
ATOM   4943 HD13 ILE B  81      -5.984  24.211  -5.853  0.00  0.00      C2   H
ATOM   4944  N   TRP B  82      -2.348  22.551  -0.967  0.00  0.00      C2   N
ATOM   4945  CA  TRP B  82      -1.898  23.139   0.291  0.00  0.00      C2   C
ATOM   4946  C   TRP B  82      -1.341  24.547   0.190  0.00  0.00      C2   C
ATOM   4947  O   TRP B  82      -0.493  24.780  -0.680  0.00  0.00      C2   O
ATOM   4948  CB  TRP B  82      -0.786  22.266   0.919  0.00  0.00      C2   C
ATOM   4949  CG  TRP B  82      -1.092  20.735   0.803  0.00  0.00      C2   C
ATOM   4950  CD1 TRP B  82      -0.812  19.975  -0.284  0.00  0.00      C2   C
ATOM   4951  CD2 TRP B  82      -1.670  19.780   1.784  0.00  0.00      C2   C
ATOM   4952  NE1 TRP B  82      -1.138  18.652  -0.070  0.00  0.00      C2   N
ATOM   4953  CE2 TRP B  82      -1.604  18.485   1.216  0.00  0.00      C2   C
ATOM   4954  CE3 TRP B  82      -2.137  19.895   3.122  0.00  0.00      C2   C
ATOM   4955  CZ2 TRP B  82      -2.023  17.297   1.953  0.00  0.00      C2   C
ATOM   4956  CZ3 TRP B  82      -2.542  18.767   3.863  0.00  0.00      C2   C
ATOM   4957  CH2 TRP B  82      -2.542  17.485   3.245  0.00  0.00      C2   C
ATOM   4958  H   TRP B  82      -1.657  22.042  -1.499  0.00  0.00      C2   H
ATOM   4959  HA  TRP B  82      -2.826  23.075   0.858  0.00  0.00      C2   H
ATOM   4960  HB3 TRP B  82      -0.846  22.428   1.995  0.00  0.00      C2   H
ATOM   4961  HB2 TRP B  82       0.200  22.493   0.514  0.00  0.00      C2   H
ATOM   4962  HD1 TRP B  82      -0.489  20.332  -1.251  0.00  0.00      C2   H
ATOM   4963  HE1 TRP B  82      -1.069  17.887  -0.726  0.00  0.00      C2   H
ATOM   4964  HE3 TRP B  82      -2.094  20.862   3.601  0.00  0.00      C2   H
ATOM   4965  HZ2 TRP B  82      -1.995  16.328   1.478  0.00  0.00      C2   H
ATOM   4966  HZ3 TRP B  82      -2.854  18.819   4.895  0.00  0.00      C2   H
ATOM   4967  HH2 TRP B  82      -2.891  16.593   3.743  0.00  0.00      C2   H
ATOM   4968  N   ASP B  83      -1.781  25.444   1.117  0.00  0.00      C2   N
ATOM   4969  CA  ASP B  83      -0.981  26.594   1.604  0.00  0.00      C2   C
ATOM   4970  C   ASP B  83       0.139  26.153   2.554  0.00  0.00      C2   C
ATOM   4971  O   ASP B  83      -0.260  25.590   3.571  0.00  0.00      C2   O
ATOM   4972  CB  ASP B  83      -1.891  27.802   2.062  0.00  0.00      C2   C
ATOM   4973  CG  ASP B  83      -1.163  28.866   2.825  0.00  0.00      C2   C
ATOM   4974  OD1 ASP B  83      -1.807  29.657   3.511  0.00  0.00      C2   O
ATOM   4975  OD2 ASP B  83       0.099  28.993   2.766  0.00  0.00      C2   O
ATOM   4976  H   ASP B  83      -2.355  25.127   1.885  0.00  0.00      C2   H
ATOM   4977  HA  ASP B  83      -0.469  27.153   0.821  0.00  0.00      C2   H
ATOM   4978  HB3 ASP B  83      -2.729  27.372   2.610  0.00  0.00      C2   H
ATOM   4979  HB2 ASP B  83      -2.311  28.343   1.214  0.00  0.00      C2   H
ATOM   4980  N   SER B  84       1.478  26.170   2.179  0.00  0.00      C2   N
ATOM   4981  CA  SER B  84       2.592  25.557   2.932  0.00  0.00      C2   C
ATOM   4982  C   SER B  84       2.873  26.206   4.259  0.00  0.00      C2   C
ATOM   4983  O   SER B  84       3.424  25.628   5.186  0.00  0.00      C2   O
ATOM   4984  CB  SER B  84       3.893  25.415   2.128  0.00  0.00      C2   C
ATOM   4985  OG  SER B  84       4.455  26.625   1.788  0.00  0.00      C2   O
ATOM   4986  H   SER B  84       1.573  26.688   1.317  0.00  0.00      C2   H
ATOM   4987  HA  SER B  84       2.365  24.523   3.191  0.00  0.00      C2   H
ATOM   4988  HB3 SER B  84       3.672  24.880   1.204  0.00  0.00      C2   H
ATOM   4989  HB2 SER B  84       4.701  24.803   2.528  0.00  0.00      C2   H
ATOM   4990  HG  SER B  84       3.985  26.868   0.986  0.00  0.00      C2   H
ATOM   4991  N   TYR B  85       2.429  27.483   4.490  0.00  0.00      C2   N
ATOM   4992  CA  TYR B  85       2.578  28.413   5.611  0.00  0.00      C2   C
ATOM   4993  C   TYR B  85       1.604  27.951   6.701  0.00  0.00      C2   C
ATOM   4994  O   TYR B  85       1.867  28.167   7.913  0.00  0.00      C2   O
ATOM   4995  CB  TYR B  85       2.389  29.858   5.210  0.00  0.00      C2   C
ATOM   4996  CG  TYR B  85       3.331  30.504   4.230  0.00  0.00      C2   C
ATOM   4997  CD1 TYR B  85       3.131  31.822   3.961  0.00  0.00      C2   C
ATOM   4998  CD2 TYR B  85       4.380  29.882   3.572  0.00  0.00      C2   C
ATOM   4999  CE1 TYR B  85       4.049  32.621   3.272  0.00  0.00      C2   C
ATOM   5000  CE2 TYR B  85       5.302  30.639   2.756  0.00  0.00      C2   C
ATOM   5001  CZ  TYR B  85       5.173  32.058   2.622  0.00  0.00      C2   C
ATOM   5002  OH  TYR B  85       5.957  32.872   1.853  0.00  0.00      C2   O
ATOM   5003  H   TYR B  85       1.977  27.996   3.746  0.00  0.00      C2   H
ATOM   5004  HA  TYR B  85       3.637  28.266   5.825  0.00  0.00      C2   H
ATOM   5005  HB3 TYR B  85       2.452  30.478   6.104  0.00  0.00      C2   H
ATOM   5006  HB2 TYR B  85       1.346  29.893   4.895  0.00  0.00      C2   H
ATOM   5007  HD1 TYR B  85       2.243  32.256   4.396  0.00  0.00      C2   H
ATOM   5008  HD2 TYR B  85       4.541  28.848   3.840  0.00  0.00      C2   H
ATOM   5009  HE1 TYR B  85       3.957  33.690   3.395  0.00  0.00      C2   H
ATOM   5010  HE2 TYR B  85       6.091  30.038   2.331  0.00  0.00      C2   H
ATOM   5011  HH  TYR B  85       5.657  33.765   2.037  0.00  0.00      C2   H
ATOM   5012  N   THR B  86       0.419  27.432   6.315  0.00  0.00      C2   N
ATOM   5013  CA  THR B  86      -0.696  27.278   7.295  0.00  0.00      C2   C
ATOM   5014  C   THR B  86      -1.176  25.833   7.456  0.00  0.00      C2   C
ATOM   5015  O   THR B  86      -1.880  25.444   8.367  0.00  0.00      C2   O
ATOM   5016  CB  THR B  86      -1.873  28.091   6.744  0.00  0.00      C2   C
ATOM   5017  OG1 THR B  86      -2.225  27.507   5.452  0.00  0.00      C2   O
ATOM   5018  CG2 THR B  86      -1.550  29.517   6.598  0.00  0.00      C2   C
ATOM   5019  H   THR B  86       0.126  27.279   5.361  0.00  0.00      C2   H
ATOM   5020  HA  THR B  86      -0.356  27.600   8.280  0.00  0.00      C2   H
ATOM   5021  HB  THR B  86      -2.763  27.961   7.360  0.00  0.00      C2   H
ATOM   5022  HG1 THR B  86      -1.882  28.159   4.837  0.00  0.00      C2   H
ATOM   5023 HG21 THR B  86      -0.932  29.774   5.738  0.00  0.00      C2   H
ATOM   5024 HG22 THR B  86      -2.451  30.110   6.443  0.00  0.00      C2   H
ATOM   5025 HG23 THR B  86      -1.076  29.851   7.521  0.00  0.00      C2   H
ATOM   5026  N   THR B  87      -0.736  24.972   6.487  0.00  0.00      C2   N
ATOM   5027  CA  THR B  87      -1.367  23.703   6.094  0.00  0.00      C2   C
ATOM   5028  C   THR B  87      -2.913  23.861   5.930  0.00  0.00      C2   C
ATOM   5029  O   THR B  87      -3.576  22.888   6.257  0.00  0.00      C2   O
ATOM   5030  CB  THR B  87      -0.949  22.620   7.065  0.00  0.00      C2   C
ATOM   5031  OG1 THR B  87      -1.561  22.738   8.403  0.00  0.00      C2   O
ATOM   5032  CG2 THR B  87       0.559  22.416   7.243  0.00  0.00      C2   C
ATOM   5033  H   THR B  87      -0.174  25.375   5.752  0.00  0.00      C2   H
ATOM   5034  HA  THR B  87      -0.981  23.441   5.109  0.00  0.00      C2   H
ATOM   5035  HB  THR B  87      -1.304  21.664   6.680  0.00  0.00      C2   H
ATOM   5036  HG1 THR B  87      -1.529  23.649   8.702  0.00  0.00      C2   H
ATOM   5037 HG21 THR B  87       0.697  21.479   7.782  0.00  0.00      C2   H
ATOM   5038 HG22 THR B  87       1.059  22.211   6.296  0.00  0.00      C2   H
ATOM   5039 HG23 THR B  87       0.970  23.252   7.809  0.00  0.00      C2   H
ATOM   5040  N   ASN B  88      -3.484  24.999   5.509  0.00  0.00      C2   N
ATOM   5041  CA  ASN B  88      -4.857  24.927   4.894  0.00  0.00      C2   C
ATOM   5042  C   ASN B  88      -4.812  24.371   3.457  0.00  0.00      C2   C
ATOM   5043  O   ASN B  88      -4.103  25.000   2.707  0.00  0.00      C2   O
ATOM   5044  CB  ASN B  88      -5.516  26.292   4.735  0.00  0.00      C2   C
ATOM   5045  CG  ASN B  88      -5.665  27.170   6.038  0.00  0.00      C2   C
ATOM   5046  OD1 ASN B  88      -6.032  26.643   7.099  0.00  0.00      C2   O
ATOM   5047  ND2 ASN B  88      -5.379  28.477   5.904  0.00  0.00      C2   N
ATOM   5048  H   ASN B  88      -2.951  25.804   5.211  0.00  0.00      C2   H
ATOM   5049  HA  ASN B  88      -5.508  24.368   5.565  0.00  0.00      C2   H
ATOM   5050  HB3 ASN B  88      -6.553  26.178   4.421  0.00  0.00      C2   H
ATOM   5051  HB2 ASN B  88      -4.937  26.902   4.041  0.00  0.00      C2   H
ATOM   5052 HD22 ASN B  88      -5.438  29.061   6.726  0.00  0.00      C2   H
ATOM   5053 HD21 ASN B  88      -4.977  28.929   5.095  0.00  0.00      C2   H
ATOM   5054  N   LYS B  89      -5.658  23.382   3.239  0.00  0.00      C2   N
ATOM   5055  CA  LYS B  89      -5.961  22.893   1.915  0.00  0.00      C2   C
ATOM   5056  C   LYS B  89      -6.998  23.892   1.338  0.00  0.00      C2   C
ATOM   5057  O   LYS B  89      -8.227  23.879   1.695  0.00  0.00      C2   O
ATOM   5058  CB  LYS B  89      -6.635  21.508   2.216  0.00  0.00      C2   C
ATOM   5059  CG  LYS B  89      -5.704  20.555   2.875  0.00  0.00      C2   C
ATOM   5060  CD  LYS B  89      -6.254  19.135   3.057  0.00  0.00      C2   C
ATOM   5061  CE  LYS B  89      -7.633  18.854   3.642  0.00  0.00      C2   C
ATOM   5062  NZ  LYS B  89      -7.748  17.471   4.218  0.00  0.00      C2   N
[truncated: 791,032 more chars]
