# Supplementary material for: Structural basis of THC analog activity at the Cannabinoid 1 receptor
Source: Nat Commun. 2025 Jan 8;16:486. doi: 10.1038/s41467-024-55808-4 (PMC11711184; doi:10.1038/s41467-024-55808-4)
Supplement: Supplementary file 6 — Source Data [file 41467_2024_55808_MOESM6_ESM.zip › MD_sim_coordinates/2b_AM11542_end_1000ns.pdb]

CRYST1  101.617  112.563  139.310  90.00  90.00  90.00 P 1           1
ATOM      1  CH3 ACE A   2       8.087  36.216  20.010  0.00  0.00      C2   C
ATOM      2  C   ACE A   2       8.343  36.592  18.555  0.00  0.00      C2   C
ATOM      3  O   ACE A   2       8.060  37.740  18.150  0.00  0.00      C2   O
ATOM      4  1H  ACE A   2       8.869  36.697  20.599  0.00  0.00      C2   H
ATOM      5  2H  ACE A   2       7.103  36.494  20.386  0.00  0.00      C2   H
ATOM      6  3H  ACE A   2       8.119  35.141  20.188  0.00  0.00      C2   H
ATOM      7  N   CYS A   3       8.828  35.634  17.717  0.00  0.00      C2   N
ATOM      8  CA  CYS A   3       9.294  35.882  16.361  0.00  0.00      C2   C
ATOM      9  C   CYS A   3       8.145  35.635  15.372  0.00  0.00      C2   C
ATOM     10  O   CYS A   3       7.257  34.846  15.693  0.00  0.00      C2   O
ATOM     11  CB  CYS A   3      10.507  34.887  16.075  0.00  0.00      C2   C
ATOM     12  SG  CYS A   3      11.839  35.172  17.306  0.00  0.00      C2   S
ATOM     13  H2  CYS A   3       8.939  34.717  18.127  0.00  0.00      C2   H
ATOM     14  HA  CYS A   3       9.655  36.910  16.315  0.00  0.00      C2   H
ATOM     15  HB3 CYS A   3      10.893  35.125  15.084  0.00  0.00      C2   H
ATOM     16  HB2 CYS A   3      10.169  33.851  16.041  0.00  0.00      C2   H
ATOM     17  HG  CYS A   3      12.020  36.457  16.991  0.00  0.00      C2   H
ATOM     18  N   THR A   4       8.208  36.280  14.177  0.00  0.00      C2   N
ATOM     19  CA  THR A   4       7.235  36.158  13.131  0.00  0.00      C2   C
ATOM     20  C   THR A   4       7.904  35.538  11.864  0.00  0.00      C2   C
ATOM     21  O   THR A   4       9.123  35.706  11.663  0.00  0.00      C2   O
ATOM     22  CB  THR A   4       6.689  37.620  12.794  0.00  0.00      C2   C
ATOM     23  OG1 THR A   4       7.547  38.474  12.054  0.00  0.00      C2   O
ATOM     24  CG2 THR A   4       6.132  38.363  14.031  0.00  0.00      C2   C
ATOM     25  H   THR A   4       8.968  36.919  13.993  0.00  0.00      C2   H
ATOM     26  HA  THR A   4       6.385  35.520  13.373  0.00  0.00      C2   H
ATOM     27  HB  THR A   4       5.878  37.352  12.117  0.00  0.00      C2   H
ATOM     28  HG1 THR A   4       8.362  38.525  12.560  0.00  0.00      C2   H
ATOM     29 HG21 THR A   4       5.792  39.351  13.720  0.00  0.00      C2   H
ATOM     30 HG22 THR A   4       5.202  37.894  14.352  0.00  0.00      C2   H
ATOM     31 HG23 THR A   4       6.796  38.544  14.876  0.00  0.00      C2   H
ATOM     32  N   LEU A   5       7.120  34.805  11.083  0.00  0.00      C2   N
ATOM     33  CA  LEU A   5       7.583  34.150   9.850  0.00  0.00      C2   C
ATOM     34  C   LEU A   5       7.817  35.261   8.771  0.00  0.00      C2   C
ATOM     35  O   LEU A   5       7.159  36.299   8.731  0.00  0.00      C2   O
ATOM     36  CB  LEU A   5       6.580  33.077   9.352  0.00  0.00      C2   C
ATOM     37  CG  LEU A   5       6.380  32.027  10.543  0.00  0.00      C2   C
ATOM     38  CD1 LEU A   5       4.953  31.310  10.438  0.00  0.00      C2   C
ATOM     39  CD2 LEU A   5       7.534  31.034  10.697  0.00  0.00      C2   C
ATOM     40  H   LEU A   5       6.149  34.716  11.347  0.00  0.00      C2   H
ATOM     41  HA  LEU A   5       8.503  33.614  10.083  0.00  0.00      C2   H
ATOM     42  HB3 LEU A   5       7.009  32.561   8.494  0.00  0.00      C2   H
ATOM     43  HB2 LEU A   5       5.589  33.506   9.200  0.00  0.00      C2   H
ATOM     44  HG  LEU A   5       6.344  32.545  11.501  0.00  0.00      C2   H
ATOM     45 HD11 LEU A   5       4.425  31.433   9.492  0.00  0.00      C2   H
ATOM     46 HD12 LEU A   5       5.167  30.249  10.565  0.00  0.00      C2   H
ATOM     47 HD13 LEU A   5       4.344  31.617  11.289  0.00  0.00      C2   H
ATOM     48 HD21 LEU A   5       7.334  29.964  10.649  0.00  0.00      C2   H
ATOM     49 HD22 LEU A   5       8.360  31.298  10.036  0.00  0.00      C2   H
ATOM     50 HD23 LEU A   5       7.847  31.193  11.729  0.00  0.00      C2   H
ATOM     51  N   SER A   6       8.661  34.914   7.847  0.00  0.00      C2   N
ATOM     52  CA  SER A   6       8.797  35.536   6.490  0.00  0.00      C2   C
ATOM     53  C   SER A   6       7.531  35.283   5.629  0.00  0.00      C2   C
ATOM     54  O   SER A   6       6.796  34.324   5.866  0.00  0.00      C2   O
ATOM     55  CB  SER A   6      10.064  34.897   5.744  0.00  0.00      C2   C
ATOM     56  OG  SER A   6      11.146  35.518   6.296  0.00  0.00      C2   O
ATOM     57  H   SER A   6       9.230  34.080   7.836  0.00  0.00      C2   H
ATOM     58  HA  SER A   6       9.119  36.577   6.521  0.00  0.00      C2   H
ATOM     59  HB3 SER A   6       9.913  35.122   4.689  0.00  0.00      C2   H
ATOM     60  HB2 SER A   6      10.222  33.823   5.848  0.00  0.00      C2   H
ATOM     61  HG  SER A   6      11.446  35.110   7.112  0.00  0.00      C2   H
ATOM     62  N   ALA A   7       7.100  36.320   4.808  0.00  0.00      C2   N
ATOM     63  CA  ALA A   7       5.857  36.352   4.162  0.00  0.00      C2   C
ATOM     64  C   ALA A   7       5.525  35.265   3.091  0.00  0.00      C2   C
ATOM     65  O   ALA A   7       4.351  35.042   2.878  0.00  0.00      C2   O
ATOM     66  CB  ALA A   7       5.903  37.730   3.439  0.00  0.00      C2   C
ATOM     67  H   ALA A   7       7.692  37.136   4.752  0.00  0.00      C2   H
ATOM     68  HA  ALA A   7       5.078  36.348   4.926  0.00  0.00      C2   H
ATOM     69  HB1 ALA A   7       5.080  37.866   2.738  0.00  0.00      C2   H
ATOM     70  HB2 ALA A   7       5.653  38.503   4.166  0.00  0.00      C2   H
ATOM     71  HB3 ALA A   7       6.867  38.000   3.007  0.00  0.00      C2   H
ATOM     72  N   GLU A   8       6.484  34.592   2.450  0.00  0.00      C2   N
ATOM     73  CA  GLU A   8       6.139  33.341   1.714  0.00  0.00      C2   C
ATOM     74  C   GLU A   8       5.926  32.167   2.628  0.00  0.00      C2   C
ATOM     75  O   GLU A   8       4.938  31.485   2.439  0.00  0.00      C2   O
ATOM     76  CB  GLU A   8       7.211  32.910   0.697  0.00  0.00      C2   C
ATOM     77  CG  GLU A   8       7.453  34.146  -0.164  0.00  0.00      C2   C
ATOM     78  CD  GLU A   8       8.402  33.789  -1.364  0.00  0.00      C2   C
ATOM     79  OE1 GLU A   8       8.055  32.735  -2.029  0.00  0.00      C2   O
ATOM     80  OE2 GLU A   8       9.466  34.400  -1.546  0.00  0.00      C2   O
ATOM     81  H   GLU A   8       7.415  34.707   2.825  0.00  0.00      C2   H
ATOM     82  HA  GLU A   8       5.249  33.620   1.152  0.00  0.00      C2   H
ATOM     83  HB3 GLU A   8       6.938  32.098   0.023  0.00  0.00      C2   H
ATOM     84  HB2 GLU A   8       8.146  32.602   1.165  0.00  0.00      C2   H
ATOM     85  HG3 GLU A   8       7.893  34.942   0.436  0.00  0.00      C2   H
ATOM     86  HG2 GLU A   8       6.476  34.471  -0.522  0.00  0.00      C2   H
ATOM     87  N   ASP A   9       6.767  32.060   3.655  0.00  0.00      C2   N
ATOM     88  CA  ASP A   9       6.522  31.169   4.850  0.00  0.00      C2   C
ATOM     89  C   ASP A   9       5.051  31.439   5.431  0.00  0.00      C2   C
ATOM     90  O   ASP A   9       4.341  30.482   5.607  0.00  0.00      C2   O
ATOM     91  CB  ASP A   9       7.558  31.154   6.040  0.00  0.00      C2   C
ATOM     92  CG  ASP A   9       8.946  30.683   5.723  0.00  0.00      C2   C
ATOM     93  OD1 ASP A   9       9.346  30.599   4.536  0.00  0.00      C2   O
ATOM     94  OD2 ASP A   9       9.764  30.617   6.652  0.00  0.00      C2   O
ATOM     95  H   ASP A   9       7.570  32.664   3.757  0.00  0.00      C2   H
ATOM     96  HA  ASP A   9       6.491  30.187   4.378  0.00  0.00      C2   H
ATOM     97  HB3 ASP A   9       7.248  30.549   6.893  0.00  0.00      C2   H
ATOM     98  HB2 ASP A   9       7.561  32.155   6.472  0.00  0.00      C2   H
ATOM     99  N   LYS A  10       4.626  32.713   5.737  0.00  0.00      C2   N
ATOM    100  CA  LYS A  10       3.357  33.101   6.390  0.00  0.00      C2   C
ATOM    101  C   LYS A  10       2.185  32.783   5.555  0.00  0.00      C2   C
ATOM    102  O   LYS A  10       1.181  32.302   6.036  0.00  0.00      C2   O
ATOM    103  CB  LYS A  10       3.381  34.602   6.754  0.00  0.00      C2   C
ATOM    104  CG  LYS A  10       2.146  35.046   7.589  0.00  0.00      C2   C
ATOM    105  CD  LYS A  10       2.345  36.477   8.207  0.00  0.00      C2   C
ATOM    106  CE  LYS A  10       0.973  37.039   8.789  0.00  0.00      C2   C
ATOM    107  NZ  LYS A  10       0.314  36.130   9.756  0.00  0.00      C2   N
ATOM    108  H   LYS A  10       5.357  33.410   5.761  0.00  0.00      C2   H
ATOM    109  HA  LYS A  10       3.355  32.520   7.312  0.00  0.00      C2   H
ATOM    110  HB3 LYS A  10       3.472  35.259   5.888  0.00  0.00      C2   H
ATOM    111  HB2 LYS A  10       4.272  34.844   7.334  0.00  0.00      C2   H
ATOM    112  HG3 LYS A  10       1.946  34.407   8.450  0.00  0.00      C2   H
ATOM    113  HG2 LYS A  10       1.319  34.891   6.896  0.00  0.00      C2   H
ATOM    114  HD3 LYS A  10       2.593  37.229   7.458  0.00  0.00      C2   H
ATOM    115  HD2 LYS A  10       3.140  36.476   8.953  0.00  0.00      C2   H
ATOM    116  HE3 LYS A  10       0.286  37.140   7.949  0.00  0.00      C2   H
ATOM    117  HE2 LYS A  10       1.102  38.046   9.186  0.00  0.00      C2   H
ATOM    118  HZ1 LYS A  10      -0.230  35.402   9.317  0.00  0.00      C2   H
ATOM    119  HZ2 LYS A  10       0.900  35.611  10.395  0.00  0.00      C2   H
ATOM    120  HZ3 LYS A  10      -0.337  36.530  10.416  0.00  0.00      C2   H
ATOM    121  N   ALA A  11       2.255  33.030   4.239  0.00  0.00      C2   N
ATOM    122  CA  ALA A  11       1.252  32.703   3.316  0.00  0.00      C2   C
ATOM    123  C   ALA A  11       1.038  31.196   3.130  0.00  0.00      C2   C
ATOM    124  O   ALA A  11      -0.116  30.718   3.107  0.00  0.00      C2   O
ATOM    125  CB  ALA A  11       1.554  33.493   1.997  0.00  0.00      C2   C
ATOM    126  H   ALA A  11       3.093  33.500   3.928  0.00  0.00      C2   H
ATOM    127  HA  ALA A  11       0.316  33.069   3.738  0.00  0.00      C2   H
ATOM    128  HB1 ALA A  11       1.428  34.549   2.236  0.00  0.00      C2   H
ATOM    129  HB2 ALA A  11       2.568  33.352   1.621  0.00  0.00      C2   H
ATOM    130  HB3 ALA A  11       0.781  33.356   1.242  0.00  0.00      C2   H
ATOM    131  N   ALA A  12       2.223  30.495   2.963  0.00  0.00      C2   N
ATOM    132  CA  ALA A  12       2.274  29.031   2.837  0.00  0.00      C2   C
ATOM    133  C   ALA A  12       1.676  28.215   4.052  0.00  0.00      C2   C
ATOM    134  O   ALA A  12       1.047  27.183   3.808  0.00  0.00      C2   O
ATOM    135  CB  ALA A  12       3.738  28.700   2.622  0.00  0.00      C2   C
ATOM    136  H   ALA A  12       3.071  31.035   2.859  0.00  0.00      C2   H
ATOM    137  HA  ALA A  12       1.782  28.751   1.905  0.00  0.00      C2   H
ATOM    138  HB1 ALA A  12       3.903  28.935   1.571  0.00  0.00      C2   H
ATOM    139  HB2 ALA A  12       4.432  29.279   3.230  0.00  0.00      C2   H
ATOM    140  HB3 ALA A  12       3.906  27.623   2.606  0.00  0.00      C2   H
ATOM    141  N   VAL A  13       1.784  28.739   5.272  0.00  0.00      C2   N
ATOM    142  CA  VAL A  13       1.265  28.260   6.592  0.00  0.00      C2   C
ATOM    143  C   VAL A  13      -0.282  28.210   6.410  0.00  0.00      C2   C
ATOM    144  O   VAL A  13      -0.814  27.068   6.431  0.00  0.00      C2   O
ATOM    145  CB  VAL A  13       1.760  29.081   7.807  0.00  0.00      C2   C
ATOM    146  CG1 VAL A  13       0.883  29.004   9.183  0.00  0.00      C2   C
ATOM    147  CG2 VAL A  13       3.177  28.721   8.151  0.00  0.00      C2   C
ATOM    148  H   VAL A  13       2.468  29.462   5.442  0.00  0.00      C2   H
ATOM    149  HA  VAL A  13       1.575  27.238   6.811  0.00  0.00      C2   H
ATOM    150  HB  VAL A  13       1.819  30.138   7.549  0.00  0.00      C2   H
ATOM    151 HG11 VAL A  13       0.818  28.021   9.650  0.00  0.00      C2   H
ATOM    152 HG12 VAL A  13       1.292  29.702   9.913  0.00  0.00      C2   H
ATOM    153 HG13 VAL A  13      -0.166  29.263   9.036  0.00  0.00      C2   H
ATOM    154 HG21 VAL A  13       3.771  28.739   7.238  0.00  0.00      C2   H
ATOM    155 HG22 VAL A  13       3.579  29.382   8.920  0.00  0.00      C2   H
ATOM    156 HG23 VAL A  13       3.218  27.654   8.368  0.00  0.00      C2   H
ATOM    157  N   GLU A  14      -0.907  29.273   5.932  0.00  0.00      C2   N
ATOM    158  CA  GLU A  14      -2.338  29.402   5.627  0.00  0.00      C2   C
ATOM    159  C   GLU A  14      -2.883  28.479   4.541  0.00  0.00      C2   C
ATOM    160  O   GLU A  14      -4.047  28.014   4.670  0.00  0.00      C2   O
ATOM    161  CB  GLU A  14      -2.785  30.923   5.383  0.00  0.00      C2   C
ATOM    162  CG  GLU A  14      -2.187  31.917   6.463  0.00  0.00      C2   C
ATOM    163  CD  GLU A  14      -2.808  31.922   7.780  0.00  0.00      C2   C
ATOM    164  OE1 GLU A  14      -2.407  32.727   8.670  0.00  0.00      C2   O
ATOM    165  OE2 GLU A  14      -3.735  31.155   7.961  0.00  0.00      C2   O
ATOM    166  H   GLU A  14      -0.414  30.121   5.690  0.00  0.00      C2   H
ATOM    167  HA  GLU A  14      -2.796  29.132   6.578  0.00  0.00      C2   H
ATOM    168  HB3 GLU A  14      -3.874  30.912   5.426  0.00  0.00      C2   H
ATOM    169  HB2 GLU A  14      -2.475  31.314   4.414  0.00  0.00      C2   H
ATOM    170  HG3 GLU A  14      -2.243  32.921   6.044  0.00  0.00      C2   H
ATOM    171  HG2 GLU A  14      -1.120  31.847   6.675  0.00  0.00      C2   H
ATOM    172  N   ARG A  15      -2.002  28.180   3.535  0.00  0.00      C2   N
ATOM    173  CA  ARG A  15      -2.213  27.208   2.485  0.00  0.00      C2   C
ATOM    174  C   ARG A  15      -2.303  25.782   3.059  0.00  0.00      C2   C
ATOM    175  O   ARG A  15      -3.247  25.035   3.040  0.00  0.00      C2   O
ATOM    176  CB  ARG A  15      -1.252  27.262   1.336  0.00  0.00      C2   C
ATOM    177  CG  ARG A  15      -1.453  28.570   0.460  0.00  0.00      C2   C
ATOM    178  CD  ARG A  15      -2.810  28.698  -0.317  0.00  0.00      C2   C
ATOM    179  NE  ARG A  15      -3.199  27.642  -1.267  0.00  0.00      C2   N
ATOM    180  CZ  ARG A  15      -4.220  26.832  -1.001  0.00  0.00      C2   C
ATOM    181  NH1 ARG A  15      -4.898  26.731   0.146  0.00  0.00      C2   N
ATOM    182  NH2 ARG A  15      -4.479  25.820  -1.837  0.00  0.00      C2   N
ATOM    183  H   ARG A  15      -1.050  28.509   3.607  0.00  0.00      C2   H
ATOM    184  HA  ARG A  15      -3.181  27.231   1.984  0.00  0.00      C2   H
ATOM    185  HB3 ARG A  15      -1.311  26.402   0.670  0.00  0.00      C2   H
ATOM    186  HB2 ARG A  15      -0.256  27.193   1.774  0.00  0.00      C2   H
ATOM    187  HG3 ARG A  15      -0.737  28.666  -0.355  0.00  0.00      C2   H
ATOM    188  HG2 ARG A  15      -1.318  29.414   1.136  0.00  0.00      C2   H
ATOM    189  HD3 ARG A  15      -2.611  29.539  -0.981  0.00  0.00      C2   H
ATOM    190  HD2 ARG A  15      -3.659  29.076   0.252  0.00  0.00      C2   H
ATOM    191  HE  ARG A  15      -2.794  27.753  -2.185  0.00  0.00      C2   H
ATOM    192 HH12 ARG A  15      -5.711  26.142   0.258  0.00  0.00      C2   H
ATOM    193 HH11 ARG A  15      -4.893  27.534   0.758  0.00  0.00      C2   H
ATOM    194 HH22 ARG A  15      -5.160  25.108  -1.613  0.00  0.00      C2   H
ATOM    195 HH21 ARG A  15      -4.020  25.808  -2.737  0.00  0.00      C2   H
ATOM    196  N   SER A  16      -1.212  25.499   3.759  0.00  0.00      C2   N
ATOM    197  CA  SER A  16      -0.928  24.281   4.567  0.00  0.00      C2   C
ATOM    198  C   SER A  16      -2.055  23.925   5.552  0.00  0.00      C2   C
ATOM    199  O   SER A  16      -2.556  22.863   5.423  0.00  0.00      C2   O
ATOM    200  CB  SER A  16       0.529  24.244   5.133  0.00  0.00      C2   C
ATOM    201  OG  SER A  16       0.899  22.922   5.417  0.00  0.00      C2   O
ATOM    202  H   SER A  16      -0.508  26.203   3.926  0.00  0.00      C2   H
ATOM    203  HA  SER A  16      -0.985  23.416   3.907  0.00  0.00      C2   H
ATOM    204  HB3 SER A  16       0.635  24.916   5.985  0.00  0.00      C2   H
ATOM    205  HB2 SER A  16       1.271  24.659   4.451  0.00  0.00      C2   H
ATOM    206  HG  SER A  16       0.504  22.637   6.245  0.00  0.00      C2   H
ATOM    207  N   LYS A  17      -2.510  24.962   6.255  0.00  0.00      C2   N
ATOM    208  CA  LYS A  17      -3.591  24.929   7.218  0.00  0.00      C2   C
ATOM    209  C   LYS A  17      -4.954  24.508   6.668  0.00  0.00      C2   C
ATOM    210  O   LYS A  17      -5.691  23.718   7.253  0.00  0.00      C2   O
ATOM    211  CB  LYS A  17      -3.669  26.361   7.854  0.00  0.00      C2   C
ATOM    212  CG  LYS A  17      -2.686  26.646   8.949  0.00  0.00      C2   C
ATOM    213  CD  LYS A  17      -2.527  28.054   9.492  0.00  0.00      C2   C
ATOM    214  CE  LYS A  17      -3.727  28.617  10.099  0.00  0.00      C2   C
ATOM    215  NZ  LYS A  17      -3.613  30.109  10.338  0.00  0.00      C2   N
ATOM    216  H   LYS A  17      -2.222  25.895   5.994  0.00  0.00      C2   H
ATOM    217  HA  LYS A  17      -3.446  24.261   8.067  0.00  0.00      C2   H
ATOM    218  HB3 LYS A  17      -4.652  26.482   8.309  0.00  0.00      C2   H
ATOM    219  HB2 LYS A  17      -3.616  27.123   7.076  0.00  0.00      C2   H
ATOM    220  HG3 LYS A  17      -1.700  26.403   8.554  0.00  0.00      C2   H
ATOM    221  HG2 LYS A  17      -2.957  26.039   9.814  0.00  0.00      C2   H
ATOM    222  HD3 LYS A  17      -2.336  28.656   8.604  0.00  0.00      C2   H
ATOM    223  HD2 LYS A  17      -1.625  27.963  10.096  0.00  0.00      C2   H
ATOM    224  HE3 LYS A  17      -3.949  28.129  11.048  0.00  0.00      C2   H
ATOM    225  HE2 LYS A  17      -4.624  28.457   9.501  0.00  0.00      C2   H
ATOM    226  HZ1 LYS A  17      -2.789  30.272  10.900  0.00  0.00      C2   H
ATOM    227  HZ2 LYS A  17      -3.538  30.626   9.474  0.00  0.00      C2   H
ATOM    228  HZ3 LYS A  17      -4.415  30.456  10.844  0.00  0.00      C2   H
ATOM    229  N   MET A  18      -5.191  24.943   5.420  0.00  0.00      C2   N
ATOM    230  CA  MET A  18      -6.453  24.813   4.672  0.00  0.00      C2   C
ATOM    231  C   MET A  18      -6.401  23.526   3.807  0.00  0.00      C2   C
ATOM    232  O   MET A  18      -7.321  22.703   3.781  0.00  0.00      C2   O
ATOM    233  CB  MET A  18      -6.688  26.104   3.900  0.00  0.00      C2   C
ATOM    234  CG  MET A  18      -7.269  27.140   4.855  0.00  0.00      C2   C
ATOM    235  SD  MET A  18      -9.043  26.991   5.066  0.00  0.00      C2   S
ATOM    236  CE  MET A  18      -9.828  27.669   3.628  0.00  0.00      C2   C
ATOM    237  H   MET A  18      -4.347  25.274   4.976  0.00  0.00      C2   H
ATOM    238  HA  MET A  18      -7.284  24.606   5.347  0.00  0.00      C2   H
ATOM    239  HB3 MET A  18      -7.439  25.953   3.124  0.00  0.00      C2   H
ATOM    240  HB2 MET A  18      -5.804  26.469   3.378  0.00  0.00      C2   H
ATOM    241  HG3 MET A  18      -7.022  28.136   4.489  0.00  0.00      C2   H
ATOM    242  HG2 MET A  18      -6.846  27.133   5.860  0.00  0.00      C2   H
ATOM    243  HE1 MET A  18     -10.906  27.823   3.660  0.00  0.00      C2   H
ATOM    244  HE2 MET A  18      -9.297  28.549   3.263  0.00  0.00      C2   H
ATOM    245  HE3 MET A  18      -9.700  26.985   2.789  0.00  0.00      C2   H
ATOM    246  N   ILE A  19      -5.214  23.228   3.259  0.00  0.00      C2   N
ATOM    247  CA  ILE A  19      -4.847  21.893   2.744  0.00  0.00      C2   C
ATOM    248  C   ILE A  19      -4.872  20.673   3.686  0.00  0.00      C2   C
ATOM    249  O   ILE A  19      -5.296  19.618   3.291  0.00  0.00      C2   O
ATOM    250  CB  ILE A  19      -3.346  21.868   2.043  0.00  0.00      C2   C
ATOM    251  CG1 ILE A  19      -3.407  22.652   0.743  0.00  0.00      C2   C
ATOM    252  CG2 ILE A  19      -2.735  20.474   1.688  0.00  0.00      C2   C
ATOM    253  CD1 ILE A  19      -2.080  23.163   0.263  0.00  0.00      C2   C
ATOM    254  H   ILE A  19      -4.493  23.935   3.249  0.00  0.00      C2   H
ATOM    255  HA  ILE A  19      -5.518  21.653   1.919  0.00  0.00      C2   H
ATOM    256  HB  ILE A  19      -2.730  22.428   2.746  0.00  0.00      C2   H
ATOM    257 HG13 ILE A  19      -3.981  23.551   0.971  0.00  0.00      C2   H
ATOM    258 HG12 ILE A  19      -3.900  22.148  -0.088  0.00  0.00      C2   H
ATOM    259 HG21 ILE A  19      -3.481  19.881   1.158  0.00  0.00      C2   H
ATOM    260 HG22 ILE A  19      -1.784  20.556   1.161  0.00  0.00      C2   H
ATOM    261 HG23 ILE A  19      -2.454  19.921   2.584  0.00  0.00      C2   H
ATOM    262 HD11 ILE A  19      -1.413  23.605   1.003  0.00  0.00      C2   H
ATOM    263 HD12 ILE A  19      -1.552  22.402  -0.312  0.00  0.00      C2   H
ATOM    264 HD13 ILE A  19      -2.185  24.009  -0.416  0.00  0.00      C2   H
ATOM    265  N   ASP A  20      -4.584  20.862   5.009  0.00  0.00      C2   N
ATOM    266  CA  ASP A  20      -4.883  19.867   6.064  0.00  0.00      C2   C
ATOM    267  C   ASP A  20      -6.385  19.531   6.159  0.00  0.00      C2   C
ATOM    268  O   ASP A  20      -6.629  18.362   6.035  0.00  0.00      C2   O
ATOM    269  CB  ASP A  20      -4.270  20.238   7.482  0.00  0.00      C2   C
ATOM    270  CG  ASP A  20      -2.799  20.459   7.617  0.00  0.00      C2   C
ATOM    271  OD1 ASP A  20      -2.286  21.183   8.528  0.00  0.00      C2   O
ATOM    272  OD2 ASP A  20      -2.088  19.638   7.004  0.00  0.00      C2   O
ATOM    273  H   ASP A  20      -4.084  21.706   5.248  0.00  0.00      C2   H
ATOM    274  HA  ASP A  20      -4.312  18.960   5.866  0.00  0.00      C2   H
ATOM    275  HB3 ASP A  20      -4.677  19.491   8.164  0.00  0.00      C2   H
ATOM    276  HB2 ASP A  20      -4.685  21.223   7.692  0.00  0.00      C2   H
ATOM    277  N   ARG A  21      -7.194  20.576   6.151  0.00  0.00      C2   N
ATOM    278  CA  ARG A  21      -8.632  20.485   6.059  0.00  0.00      C2   C
ATOM    279  C   ARG A  21      -9.256  19.789   4.842  0.00  0.00      C2   C
ATOM    280  O   ARG A  21     -10.149  18.985   5.058  0.00  0.00      C2   O
ATOM    281  CB  ARG A  21      -9.223  21.920   6.396  0.00  0.00      C2   C
ATOM    282  CG  ARG A  21     -10.671  21.908   6.989  0.00  0.00      C2   C
ATOM    283  CD  ARG A  21     -11.609  22.934   6.341  0.00  0.00      C2   C
ATOM    284  NE  ARG A  21     -11.683  22.759   4.873  0.00  0.00      C2   N
ATOM    285  CZ  ARG A  21     -12.297  21.822   4.186  0.00  0.00      C2   C
ATOM    286  NH1 ARG A  21     -13.009  20.853   4.774  0.00  0.00      C2   N
ATOM    287  NH2 ARG A  21     -12.258  21.889   2.858  0.00  0.00      C2   N
ATOM    288  H   ARG A  21      -6.817  21.513   6.158  0.00  0.00      C2   H
ATOM    289  HA  ARG A  21      -8.909  19.890   6.930  0.00  0.00      C2   H
ATOM    290  HB3 ARG A  21      -9.041  22.545   5.522  0.00  0.00      C2   H
ATOM    291  HB2 ARG A  21      -8.600  22.374   7.166  0.00  0.00      C2   H
ATOM    292  HG3 ARG A  21     -10.618  22.064   8.067  0.00  0.00      C2   H
ATOM    293  HG2 ARG A  21     -11.021  20.884   6.861  0.00  0.00      C2   H
ATOM    294  HD3 ARG A  21     -11.337  23.958   6.597  0.00  0.00      C2   H
ATOM    295  HD2 ARG A  21     -12.605  22.865   6.779  0.00  0.00      C2   H
ATOM    296  HE  ARG A  21     -11.096  23.351   4.303  0.00  0.00      C2   H
ATOM    297 HH12 ARG A  21     -13.344  20.091   4.202  0.00  0.00      C2   H
ATOM    298 HH11 ARG A  21     -13.226  20.808   5.759  0.00  0.00      C2   H
ATOM    299 HH22 ARG A  21     -12.687  21.159   2.307  0.00  0.00      C2   H
ATOM    300 HH21 ARG A  21     -12.111  22.760   2.369  0.00  0.00      C2   H
ATOM    301  N   ASN A  22      -8.682  20.076   3.688  0.00  0.00      C2   N
ATOM    302  CA  ASN A  22      -9.076  19.540   2.349  0.00  0.00      C2   C
ATOM    303  C   ASN A  22      -8.624  18.107   2.295  0.00  0.00      C2   C
ATOM    304  O   ASN A  22      -9.329  17.242   1.804  0.00  0.00      C2   O
ATOM    305  CB  ASN A  22      -8.432  20.435   1.251  0.00  0.00      C2   C
ATOM    306  CG  ASN A  22      -9.319  21.569   0.756  0.00  0.00      C2   C
ATOM    307  OD1 ASN A  22      -9.203  22.766   1.142  0.00  0.00      C2   O
ATOM    308  ND2 ASN A  22     -10.393  21.270  -0.042  0.00  0.00      C2   N
ATOM    309  H   ASN A  22      -8.075  20.883   3.682  0.00  0.00      C2   H
ATOM    310  HA  ASN A  22     -10.160  19.540   2.459  0.00  0.00      C2   H
ATOM    311  HB3 ASN A  22      -8.222  19.849   0.356  0.00  0.00      C2   H
ATOM    312  HB2 ASN A  22      -7.439  20.732   1.589  0.00  0.00      C2   H
ATOM    313 HD22 ASN A  22     -11.041  21.994  -0.317  0.00  0.00      C2   H
ATOM    314 HD21 ASN A  22     -10.608  20.350  -0.401  0.00  0.00      C2   H
ATOM    315  N   LEU A  23      -7.440  17.820   2.771  0.00  0.00      C2   N
ATOM    316  CA  LEU A  23      -7.013  16.448   2.961  0.00  0.00      C2   C
ATOM    317  C   LEU A  23      -7.901  15.592   3.879  0.00  0.00      C2   C
ATOM    318  O   LEU A  23      -8.413  14.535   3.528  0.00  0.00      C2   O
ATOM    319  CB  LEU A  23      -5.579  16.300   3.465  0.00  0.00      C2   C
ATOM    320  CG  LEU A  23      -4.453  16.320   2.329  0.00  0.00      C2   C
ATOM    321  CD1 LEU A  23      -3.068  16.846   2.828  0.00  0.00      C2   C
ATOM    322  CD2 LEU A  23      -4.328  14.868   1.649  0.00  0.00      C2   C
ATOM    323  H   LEU A  23      -6.875  18.612   3.044  0.00  0.00      C2   H
ATOM    324  HA  LEU A  23      -7.030  15.826   2.066  0.00  0.00      C2   H
ATOM    325  HB3 LEU A  23      -5.423  15.320   3.916  0.00  0.00      C2   H
ATOM    326  HB2 LEU A  23      -5.362  17.101   4.172  0.00  0.00      C2   H
ATOM    327  HG  LEU A  23      -4.623  17.084   1.570  0.00  0.00      C2   H
ATOM    328 HD11 LEU A  23      -2.269  17.102   2.132  0.00  0.00      C2   H
ATOM    329 HD12 LEU A  23      -3.233  17.783   3.361  0.00  0.00      C2   H
ATOM    330 HD13 LEU A  23      -2.612  16.167   3.549  0.00  0.00      C2   H
ATOM    331 HD21 LEU A  23      -4.688  14.820   0.621  0.00  0.00      C2   H
ATOM    332 HD22 LEU A  23      -3.299  14.509   1.620  0.00  0.00      C2   H
ATOM    333 HD23 LEU A  23      -4.842  14.134   2.270  0.00  0.00      C2   H
ATOM    334  N   ARG A  24      -8.085  16.117   5.073  0.00  0.00      C2   N
ATOM    335  CA  ARG A  24      -8.844  15.445   6.083  0.00  0.00      C2   C
ATOM    336  C   ARG A  24     -10.315  15.285   5.740  0.00  0.00      C2   C
ATOM    337  O   ARG A  24     -10.899  14.283   6.216  0.00  0.00      C2   O
ATOM    338  CB  ARG A  24      -8.602  16.227   7.365  0.00  0.00      C2   C
ATOM    339  CG  ARG A  24      -9.372  15.775   8.646  0.00  0.00      C2   C
ATOM    340  CD  ARG A  24      -9.221  16.700   9.856  0.00  0.00      C2   C
ATOM    341  NE  ARG A  24      -7.843  16.969  10.237  0.00  0.00      C2   N
ATOM    342  CZ  ARG A  24      -7.205  18.182  10.222  0.00  0.00      C2   C
ATOM    343  NH1 ARG A  24      -7.830  19.319  10.090  0.00  0.00      C2   N
ATOM    344  NH2 ARG A  24      -5.860  18.178  10.421  0.00  0.00      C2   N
ATOM    345  H   ARG A  24      -7.547  16.925   5.352  0.00  0.00      C2   H
ATOM    346  HA  ARG A  24      -8.427  14.442   6.177  0.00  0.00      C2   H
ATOM    347  HB3 ARG A  24      -8.927  17.239   7.120  0.00  0.00      C2   H
ATOM    348  HB2 ARG A  24      -7.532  16.252   7.573  0.00  0.00      C2   H
ATOM    349  HG3 ARG A  24      -9.176  14.719   8.836  0.00  0.00      C2   H
ATOM    350  HG2 ARG A  24     -10.433  15.711   8.408  0.00  0.00      C2   H
ATOM    351  HD3 ARG A  24      -9.625  16.148  10.704  0.00  0.00      C2   H
ATOM    352  HD2 ARG A  24      -9.859  17.584   9.845  0.00  0.00      C2   H
ATOM    353  HE  ARG A  24      -7.386  16.111  10.512  0.00  0.00      C2   H
ATOM    354 HH12 ARG A  24      -7.227  20.120   9.972  0.00  0.00      C2   H
ATOM    355 HH11 ARG A  24      -8.790  19.473   9.817  0.00  0.00      C2   H
ATOM    356 HH22 ARG A  24      -5.225  18.945  10.585  0.00  0.00      C2   H
ATOM    357 HH21 ARG A  24      -5.439  17.261  10.468  0.00  0.00      C2   H
ATOM    358  N   GLU A  25     -10.888  16.150   4.878  0.00  0.00      C2   N
ATOM    359  CA  GLU A  25     -12.217  16.039   4.254  0.00  0.00      C2   C
ATOM    360  C   GLU A  25     -12.317  14.726   3.441  0.00  0.00      C2   C
ATOM    361  O   GLU A  25     -13.390  14.079   3.425  0.00  0.00      C2   O
ATOM    362  CB  GLU A  25     -12.482  17.207   3.254  0.00  0.00      C2   C
ATOM    363  CG  GLU A  25     -13.794  17.455   2.620  0.00  0.00      C2   C
ATOM    364  CD  GLU A  25     -13.603  18.500   1.591  0.00  0.00      C2   C
ATOM    365  OE1 GLU A  25     -13.330  19.649   1.923  0.00  0.00      C2   O
ATOM    366  OE2 GLU A  25     -13.785  18.126   0.412  0.00  0.00      C2   O
ATOM    367  H   GLU A  25     -10.457  17.027   4.622  0.00  0.00      C2   H
ATOM    368  HA  GLU A  25     -12.911  16.138   5.089  0.00  0.00      C2   H
ATOM    369  HB3 GLU A  25     -11.713  17.043   2.499  0.00  0.00      C2   H
ATOM    370  HB2 GLU A  25     -11.941  18.039   3.706  0.00  0.00      C2   H
ATOM    371  HG3 GLU A  25     -14.533  17.765   3.358  0.00  0.00      C2   H
ATOM    372  HG2 GLU A  25     -14.232  16.544   2.212  0.00  0.00      C2   H
ATOM    373  N   ASP A  26     -11.219  14.349   2.672  0.00  0.00      C2   N
ATOM    374  CA  ASP A  26     -11.229  13.155   1.803  0.00  0.00      C2   C
ATOM    375  C   ASP A  26     -11.309  11.873   2.692  0.00  0.00      C2   C
ATOM    376  O   ASP A  26     -11.775  10.847   2.198  0.00  0.00      C2   O
ATOM    377  CB  ASP A  26     -10.017  13.122   0.844  0.00  0.00      C2   C
ATOM    378  CG  ASP A  26      -9.936  14.361  -0.059  0.00  0.00      C2   C
ATOM    379  OD1 ASP A  26     -10.929  15.104  -0.180  0.00  0.00      C2   O
ATOM    380  OD2 ASP A  26      -8.911  14.450  -0.768  0.00  0.00      C2   O
ATOM    381  H   ASP A  26     -10.460  15.005   2.559  0.00  0.00      C2   H
ATOM    382  HA  ASP A  26     -12.124  13.159   1.180  0.00  0.00      C2   H
ATOM    383  HB3 ASP A  26      -9.984  12.223   0.229  0.00  0.00      C2   H
ATOM    384  HB2 ASP A  26      -9.100  13.073   1.431  0.00  0.00      C2   H
ATOM    385  N   GLY A  27     -10.922  11.987   4.009  0.00  0.00      C2   N
ATOM    386  CA  GLY A  27     -11.106  10.914   5.012  0.00  0.00      C2   C
ATOM    387  C   GLY A  27     -12.529  10.418   5.285  0.00  0.00      C2   C
ATOM    388  O   GLY A  27     -12.667   9.351   5.926  0.00  0.00      C2   O
ATOM    389  H   GLY A  27     -10.476  12.826   4.352  0.00  0.00      C2   H
ATOM    390  HA3 GLY A  27     -10.513  11.025   5.920  0.00  0.00      C2   H
ATOM    391  HA2 GLY A  27     -10.703  10.011   4.552  0.00  0.00      C2   H
ATOM    392  N   GLU A  28     -13.516  11.273   4.885  0.00  0.00      C2   N
ATOM    393  CA  GLU A  28     -14.879  10.947   5.060  0.00  0.00      C2   C
ATOM    394  C   GLU A  28     -15.506  10.423   3.767  0.00  0.00      C2   C
ATOM    395  O   GLU A  28     -16.627   9.990   3.819  0.00  0.00      C2   O
ATOM    396  CB  GLU A  28     -15.611  12.175   5.739  0.00  0.00      C2   C
ATOM    397  CG  GLU A  28     -16.897  11.803   6.494  0.00  0.00      C2   C
ATOM    398  CD  GLU A  28     -17.528  13.113   6.993  0.00  0.00      C2   C
ATOM    399  OE1 GLU A  28     -17.414  14.031   6.183  0.00  0.00      C2   O
ATOM    400  OE2 GLU A  28     -18.020  13.203   8.151  0.00  0.00      C2   O
ATOM    401  H   GLU A  28     -13.234  12.008   4.253  0.00  0.00      C2   H
ATOM    402  HA  GLU A  28     -14.858  10.074   5.712  0.00  0.00      C2   H
ATOM    403  HB3 GLU A  28     -15.837  12.901   4.959  0.00  0.00      C2   H
ATOM    404  HB2 GLU A  28     -14.966  12.797   6.360  0.00  0.00      C2   H
ATOM    405  HG3 GLU A  28     -16.629  11.154   7.328  0.00  0.00      C2   H
ATOM    406  HG2 GLU A  28     -17.629  11.200   5.956  0.00  0.00      C2   H
ATOM    407  N   LYS A  29     -14.808  10.429   2.603  0.00  0.00      C2   N
ATOM    408  CA  LYS A  29     -15.339   9.983   1.294  0.00  0.00      C2   C
ATOM    409  C   LYS A  29     -14.948   8.569   1.013  0.00  0.00      C2   C
ATOM    410  O   LYS A  29     -15.025   8.094  -0.094  0.00  0.00      C2   O
ATOM    411  CB  LYS A  29     -14.819  10.931   0.191  0.00  0.00      C2   C
ATOM    412  CG  LYS A  29     -14.936  12.406   0.466  0.00  0.00      C2   C
ATOM    413  CD  LYS A  29     -14.265  13.278  -0.658  0.00  0.00      C2   C
ATOM    414  CE  LYS A  29     -14.308  14.817  -0.219  0.00  0.00      C2   C
ATOM    415  NZ  LYS A  29     -13.269  15.601  -0.826  0.00  0.00      C2   N
ATOM    416  H   LYS A  29     -13.825  10.662   2.571  0.00  0.00      C2   H
ATOM    417  HA  LYS A  29     -16.424  10.011   1.193  0.00  0.00      C2   H
ATOM    418  HB3 LYS A  29     -15.226  10.859  -0.818  0.00  0.00      C2   H
ATOM    419  HB2 LYS A  29     -13.755  10.745   0.041  0.00  0.00      C2   H
ATOM    420  HG3 LYS A  29     -14.635  12.736   1.460  0.00  0.00      C2   H
ATOM    421  HG2 LYS A  29     -16.007  12.608   0.487  0.00  0.00      C2   H
ATOM    422  HD3 LYS A  29     -14.845  13.072  -1.557  0.00  0.00      C2   H
ATOM    423  HD2 LYS A  29     -13.258  12.948  -0.913  0.00  0.00      C2   H
ATOM    424  HE3 LYS A  29     -14.275  14.935   0.864  0.00  0.00      C2   H
ATOM    425  HE2 LYS A  29     -15.303  15.211  -0.423  0.00  0.00      C2   H
ATOM    426  HZ1 LYS A  29     -13.380  16.493  -0.365  0.00  0.00      C2   H
ATOM    427  HZ2 LYS A  29     -12.383  15.219  -0.529  0.00  0.00      C2   H
ATOM    428  HZ3 LYS A  29     -13.361  15.732  -1.823  0.00  0.00      C2   H
ATOM    429  N   ALA A  30     -14.331   7.857   2.043  0.00  0.00      C2   N
ATOM    430  CA  ALA A  30     -13.614   6.612   1.775  0.00  0.00      C2   C
ATOM    431  C   ALA A  30     -14.465   5.360   1.363  0.00  0.00      C2   C
ATOM    432  O   ALA A  30     -15.586   5.228   1.854  0.00  0.00      C2   O
ATOM    433  CB  ALA A  30     -12.882   6.398   3.155  0.00  0.00      C2   C
ATOM    434  H   ALA A  30     -14.203   8.219   2.977  0.00  0.00      C2   H
ATOM    435  HA  ALA A  30     -12.865   6.916   1.044  0.00  0.00      C2   H
ATOM    436  HB1 ALA A  30     -12.430   5.406   3.181  0.00  0.00      C2   H
ATOM    437  HB2 ALA A  30     -12.062   7.116   3.119  0.00  0.00      C2   H
ATOM    438  HB3 ALA A  30     -13.412   6.570   4.092  0.00  0.00      C2   H
ATOM    439  N   ALA A  31     -13.967   4.541   0.442  0.00  0.00      C2   N
ATOM    440  CA  ALA A  31     -14.742   3.536  -0.339  0.00  0.00      C2   C
ATOM    441  C   ALA A  31     -16.002   4.112  -1.056  0.00  0.00      C2   C
ATOM    442  O   ALA A  31     -17.023   3.421  -1.150  0.00  0.00      C2   O
ATOM    443  CB  ALA A  31     -15.116   2.321   0.471  0.00  0.00      C2   C
ATOM    444  H   ALA A  31     -13.024   4.756   0.151  0.00  0.00      C2   H
ATOM    445  HA  ALA A  31     -14.069   3.197  -1.126  0.00  0.00      C2   H
ATOM    446  HB1 ALA A  31     -15.950   2.533   1.139  0.00  0.00      C2   H
ATOM    447  HB2 ALA A  31     -15.390   1.519  -0.215  0.00  0.00      C2   H
ATOM    448  HB3 ALA A  31     -14.203   1.977   0.958  0.00  0.00      C2   H
ATOM    449  N   ARG A  32     -15.900   5.355  -1.480  0.00  0.00      C2   N
ATOM    450  CA  ARG A  32     -16.918   5.826  -2.419  0.00  0.00      C2   C
ATOM    451  C   ARG A  32     -16.545   5.498  -3.894  0.00  0.00      C2   C
ATOM    452  O   ARG A  32     -17.357   5.319  -4.730  0.00  0.00      C2   O
ATOM    453  CB  ARG A  32     -17.263   7.394  -2.183  0.00  0.00      C2   C
ATOM    454  CG  ARG A  32     -18.354   8.008  -3.134  0.00  0.00      C2   C
ATOM    455  CD  ARG A  32     -18.826   9.332  -2.671  0.00  0.00      C2   C
ATOM    456  NE  ARG A  32     -17.828  10.484  -2.890  0.00  0.00      C2   N
ATOM    457  CZ  ARG A  32     -18.024  11.743  -2.582  0.00  0.00      C2   C
ATOM    458  NH1 ARG A  32     -19.286  12.193  -2.420  0.00  0.00      C2   N
ATOM    459  NH2 ARG A  32     -17.128  12.697  -2.628  0.00  0.00      C2   N
ATOM    460  H   ARG A  32     -14.982   5.772  -1.419  0.00  0.00      C2   H
ATOM    461  HA  ARG A  32     -17.821   5.241  -2.246  0.00  0.00      C2   H
ATOM    462  HB3 ARG A  32     -16.398   8.057  -2.171  0.00  0.00      C2   H
ATOM    463  HB2 ARG A  32     -17.712   7.447  -1.191  0.00  0.00      C2   H
ATOM    464  HG3 ARG A  32     -19.189   7.323  -3.281  0.00  0.00      C2   H
ATOM    465  HG2 ARG A  32     -17.920   8.180  -4.119  0.00  0.00      C2   H
ATOM    466  HD3 ARG A  32     -18.917   9.228  -1.589  0.00  0.00      C2   H
ATOM    467  HD2 ARG A  32     -19.840   9.458  -3.049  0.00  0.00      C2   H
ATOM    468  HE  ARG A  32     -16.900  10.217  -3.188  0.00  0.00      C2   H
ATOM    469 HH12 ARG A  32     -19.433  13.176  -2.238  0.00  0.00      C2   H
ATOM    470 HH11 ARG A  32     -20.065  11.600  -2.668  0.00  0.00      C2   H
ATOM    471 HH22 ARG A  32     -17.356  13.603  -2.244  0.00  0.00      C2   H
ATOM    472 HH21 ARG A  32     -16.301  12.516  -3.180  0.00  0.00      C2   H
ATOM    473  N   GLU A  33     -15.235   5.579  -4.176  0.00  0.00      C2   N
ATOM    474  CA  GLU A  33     -14.616   5.370  -5.458  0.00  0.00      C2   C
ATOM    475  C   GLU A  33     -14.601   3.889  -5.826  0.00  0.00      C2   C
ATOM    476  O   GLU A  33     -13.651   3.189  -5.526  0.00  0.00      C2   O
ATOM    477  CB  GLU A  33     -13.220   6.026  -5.370  0.00  0.00      C2   C
ATOM    478  CG  GLU A  33     -13.329   7.548  -5.435  0.00  0.00      C2   C
ATOM    479  CD  GLU A  33     -13.668   8.122  -6.862  0.00  0.00      C2   C
ATOM    480  OE1 GLU A  33     -13.381   7.406  -7.840  0.00  0.00      C2   O
ATOM    481  OE2 GLU A  33     -14.232   9.218  -6.951  0.00  0.00      C2   O
ATOM    482  H   GLU A  33     -14.630   6.153  -3.606  0.00  0.00      C2   H
ATOM    483  HA  GLU A  33     -15.225   5.817  -6.244  0.00  0.00      C2   H
ATOM    484  HB3 GLU A  33     -12.613   5.713  -6.219  0.00  0.00      C2   H
ATOM    485  HB2 GLU A  33     -12.682   5.719  -4.473  0.00  0.00      C2   H
ATOM    486  HG3 GLU A  33     -12.336   7.984  -5.332  0.00  0.00      C2   H
ATOM    487  HG2 GLU A  33     -14.040   7.928  -4.701  0.00  0.00      C2   H
ATOM    488  N   VAL A  34     -15.619   3.394  -6.472  0.00  0.00      C2   N
ATOM    489  CA  VAL A  34     -15.742   2.016  -7.013  0.00  0.00      C2   C
ATOM    490  C   VAL A  34     -15.001   1.989  -8.355  0.00  0.00      C2   C
ATOM    491  O   VAL A  34     -15.624   2.425  -9.357  0.00  0.00      C2   O
ATOM    492  CB  VAL A  34     -17.236   1.472  -7.041  0.00  0.00      C2   C
ATOM    493  CG1 VAL A  34     -17.239   0.018  -7.708  0.00  0.00      C2   C
ATOM    494  CG2 VAL A  34     -17.676   1.314  -5.679  0.00  0.00      C2   C
ATOM    495  H   VAL A  34     -16.452   3.943  -6.630  0.00  0.00      C2   H
ATOM    496  HA  VAL A  34     -15.171   1.386  -6.331  0.00  0.00      C2   H
ATOM    497  HB  VAL A  34     -17.826   2.255  -7.517  0.00  0.00      C2   H
ATOM    498 HG11 VAL A  34     -16.401  -0.587  -7.363  0.00  0.00      C2   H
ATOM    499 HG12 VAL A  34     -18.074  -0.551  -7.298  0.00  0.00      C2   H
ATOM    500 HG13 VAL A  34     -17.418   0.102  -8.780  0.00  0.00      C2   H
ATOM    501 HG21 VAL A  34     -18.750   1.134  -5.635  0.00  0.00      C2   H
ATOM    502 HG22 VAL A  34     -17.277   0.412  -5.213  0.00  0.00      C2   H
ATOM    503 HG23 VAL A  34     -17.326   2.124  -5.039  0.00  0.00      C2   H
ATOM    504  N   LYS A  35     -13.704   1.561  -8.352  0.00  0.00      C2   N
ATOM    505  CA  LYS A  35     -12.819   1.287  -9.482  0.00  0.00      C2   C
ATOM    506  C   LYS A  35     -13.271  -0.001 -10.193  0.00  0.00      C2   C
ATOM    507  O   LYS A  35     -13.164  -1.074  -9.546  0.00  0.00      C2   O
ATOM    508  CB  LYS A  35     -11.364   1.268  -8.981  0.00  0.00      C2   C
ATOM    509  CG  LYS A  35     -10.953   2.538  -8.245  0.00  0.00      C2   C
ATOM    510  CD  LYS A  35     -11.468   3.856  -8.863  0.00  0.00      C2   C
ATOM    511  CE  LYS A  35     -10.549   5.062  -8.425  0.00  0.00      C2   C
ATOM    512  NZ  LYS A  35     -11.153   6.310  -8.819  0.00  0.00      C2   N
ATOM    513  H   LYS A  35     -13.507   1.009  -7.530  0.00  0.00      C2   H
ATOM    514  HA  LYS A  35     -13.035   2.124 -10.145  0.00  0.00      C2   H
ATOM    515  HB3 LYS A  35     -10.629   1.048  -9.756  0.00  0.00      C2   H
ATOM    516  HB2 LYS A  35     -11.163   0.495  -8.240  0.00  0.00      C2   H
ATOM    517  HG3 LYS A  35      -9.865   2.586  -8.209  0.00  0.00      C2   H
ATOM    518  HG2 LYS A  35     -11.313   2.466  -7.219  0.00  0.00      C2   H
ATOM    519  HD3 LYS A  35     -12.489   4.032  -8.526  0.00  0.00      C2   H
ATOM    520  HD2 LYS A  35     -11.719   3.806  -9.922  0.00  0.00      C2   H
ATOM    521  HE3 LYS A  35      -9.567   5.040  -8.897  0.00  0.00      C2   H
ATOM    522  HE2 LYS A  35     -10.334   5.130  -7.359  0.00  0.00      C2   H
ATOM    523  HZ1 LYS A  35     -12.086   6.498  -8.482  0.00  0.00      C2   H
ATOM    524  HZ2 LYS A  35     -10.518   7.008  -8.462  0.00  0.00      C2   H
ATOM    525  HZ3 LYS A  35     -11.182   6.404  -9.825  0.00  0.00      C2   H
ATOM    526  N   LEU A  36     -13.768   0.181 -11.418  0.00  0.00      C2   N
ATOM    527  CA  LEU A  36     -14.240  -0.960 -12.221  0.00  0.00      C2   C
ATOM    528  C   LEU A  36     -13.430  -1.125 -13.477  0.00  0.00      C2   C
ATOM    529  O   LEU A  36     -13.638  -0.462 -14.486  0.00  0.00      C2   O
ATOM    530  CB  LEU A  36     -15.685  -0.753 -12.498  0.00  0.00      C2   C
ATOM    531  CG  LEU A  36     -16.534  -0.652 -11.278  0.00  0.00      C2   C
ATOM    532  CD1 LEU A  36     -17.924  -0.100 -11.664  0.00  0.00      C2   C
ATOM    533  CD2 LEU A  36     -16.598  -1.820 -10.402  0.00  0.00      C2   C
ATOM    534  H   LEU A  36     -13.687   1.089 -11.854  0.00  0.00      C2   H
ATOM    535  HA  LEU A  36     -14.108  -1.929 -11.741  0.00  0.00      C2   H
ATOM    536  HB3 LEU A  36     -16.027  -1.509 -13.205  0.00  0.00      C2   H
ATOM    537  HB2 LEU A  36     -15.854   0.207 -12.986  0.00  0.00      C2   H
ATOM    538  HG  LEU A  36     -16.220   0.206 -10.684  0.00  0.00      C2   H
ATOM    539 HD11 LEU A  36     -18.527  -0.590 -12.429  0.00  0.00      C2   H
ATOM    540 HD12 LEU A  36     -18.623  -0.144 -10.830  0.00  0.00      C2   H
ATOM    541 HD13 LEU A  36     -17.874   0.951 -11.950  0.00  0.00      C2   H
ATOM    542 HD21 LEU A  36     -15.977  -1.717  -9.512  0.00  0.00      C2   H
ATOM    543 HD22 LEU A  36     -17.634  -2.039 -10.145  0.00  0.00      C2   H
ATOM    544 HD23 LEU A  36     -16.269  -2.784 -10.790  0.00  0.00      C2   H
ATOM    545  N   LEU A  37     -12.474  -2.091 -13.490  0.00  0.00      C2   N
ATOM    546  CA  LEU A  37     -11.559  -2.321 -14.651  0.00  0.00      C2   C
ATOM    547  C   LEU A  37     -12.330  -3.172 -15.671  0.00  0.00      C2   C
ATOM    548  O   LEU A  37     -13.062  -4.105 -15.273  0.00  0.00      C2   O
ATOM    549  CB  LEU A  37     -10.201  -2.985 -14.121  0.00  0.00      C2   C
ATOM    550  CG  LEU A  37      -9.214  -3.457 -15.276  0.00  0.00      C2   C
ATOM    551  CD1 LEU A  37      -8.804  -2.378 -16.280  0.00  0.00      C2   C
ATOM    552  CD2 LEU A  37      -7.934  -4.065 -14.676  0.00  0.00      C2   C
ATOM    553  H   LEU A  37     -12.359  -2.686 -12.682  0.00  0.00      C2   H
ATOM    554  HA  LEU A  37     -11.236  -1.460 -15.236  0.00  0.00      C2   H
ATOM    555  HB3 LEU A  37     -10.398  -3.843 -13.479  0.00  0.00      C2   H
ATOM    556  HB2 LEU A  37      -9.775  -2.175 -13.529  0.00  0.00      C2   H
ATOM    557  HG  LEU A  37      -9.847  -4.214 -15.739  0.00  0.00      C2   H
ATOM    558 HD11 LEU A  37      -7.798  -1.984 -16.421  0.00  0.00      C2   H
ATOM    559 HD12 LEU A  37      -9.140  -2.664 -17.276  0.00  0.00      C2   H
ATOM    560 HD13 LEU A  37      -9.391  -1.490 -16.047  0.00  0.00      C2   H
ATOM    561 HD21 LEU A  37      -7.054  -3.435 -14.803  0.00  0.00      C2   H
ATOM    562 HD22 LEU A  37      -8.065  -4.330 -13.627  0.00  0.00      C2   H
ATOM    563 HD23 LEU A  37      -7.829  -4.994 -15.236  0.00  0.00      C2   H
ATOM    564  N   LEU A  38     -12.268  -2.811 -16.986  0.00  0.00      C2   N
ATOM    565  CA  LEU A  38     -12.955  -3.416 -18.140  0.00  0.00      C2   C
ATOM    566  C   LEU A  38     -11.912  -4.300 -18.814  0.00  0.00      C2   C
ATOM    567  O   LEU A  38     -11.004  -3.724 -19.325  0.00  0.00      C2   O
ATOM    568  CB  LEU A  38     -13.519  -2.382 -19.086  0.00  0.00      C2   C
ATOM    569  CG  LEU A  38     -14.566  -1.488 -18.520  0.00  0.00      C2   C
ATOM    570  CD1 LEU A  38     -15.057  -0.366 -19.448  0.00  0.00      C2   C
ATOM    571  CD2 LEU A  38     -15.840  -2.155 -17.932  0.00  0.00      C2   C
ATOM    572  H   LEU A  38     -11.682  -2.022 -17.217  0.00  0.00      C2   H
ATOM    573  HA  LEU A  38     -13.762  -4.038 -17.754  0.00  0.00      C2   H
ATOM    574  HB3 LEU A  38     -13.997  -2.878 -19.931  0.00  0.00      C2   H
ATOM    575  HB2 LEU A  38     -12.878  -1.721 -19.669  0.00  0.00      C2   H
ATOM    576  HG  LEU A  38     -14.059  -0.876 -17.774  0.00  0.00      C2   H
ATOM    577 HD11 LEU A  38     -15.968  -0.634 -19.983  0.00  0.00      C2   H
ATOM    578 HD12 LEU A  38     -15.216   0.618 -19.005  0.00  0.00      C2   H
ATOM    579 HD13 LEU A  38     -14.363  -0.312 -20.287  0.00  0.00      C2   H
ATOM    580 HD21 LEU A  38     -15.591  -2.463 -16.916  0.00  0.00      C2   H
ATOM    581 HD22 LEU A  38     -16.776  -1.602 -17.854  0.00  0.00      C2   H
ATOM    582 HD23 LEU A  38     -16.141  -3.094 -18.396  0.00  0.00      C2   H
ATOM    583  N   LEU A  39     -12.140  -5.590 -18.829  0.00  0.00      C2   N
ATOM    584  CA  LEU A  39     -11.160  -6.489 -19.531  0.00  0.00      C2   C
ATOM    585  C   LEU A  39     -12.101  -7.270 -20.549  0.00  0.00      C2   C
ATOM    586  O   LEU A  39     -13.302  -7.304 -20.395  0.00  0.00      C2   O
ATOM    587  CB  LEU A  39     -10.430  -7.381 -18.433  0.00  0.00      C2   C
ATOM    588  CG  LEU A  39      -9.478  -6.719 -17.487  0.00  0.00      C2   C
ATOM    589  CD1 LEU A  39      -8.841  -7.760 -16.538  0.00  0.00      C2   C
ATOM    590  CD2 LEU A  39      -8.443  -5.890 -18.200  0.00  0.00      C2   C
ATOM    591  H   LEU A  39     -12.951  -5.904 -18.316  0.00  0.00      C2   H
ATOM    592  HA  LEU A  39     -10.273  -6.124 -20.050  0.00  0.00      C2   H
ATOM    593  HB3 LEU A  39      -9.726  -8.119 -18.819  0.00  0.00      C2   H
ATOM    594  HB2 LEU A  39     -11.189  -7.799 -17.772  0.00  0.00      C2   H
ATOM    595  HG  LEU A  39     -10.169  -6.093 -16.924  0.00  0.00      C2   H
ATOM    596 HD11 LEU A  39      -7.973  -8.054 -17.128  0.00  0.00      C2   H
ATOM    597 HD12 LEU A  39      -8.610  -7.424 -15.528  0.00  0.00      C2   H
ATOM    598 HD13 LEU A  39      -9.467  -8.645 -16.429  0.00  0.00      C2   H
ATOM    599 HD21 LEU A  39      -8.105  -6.468 -19.061  0.00  0.00      C2   H
ATOM    600 HD22 LEU A  39      -8.869  -4.977 -18.617  0.00  0.00      C2   H
ATOM    601 HD23 LEU A  39      -7.641  -5.528 -17.557  0.00  0.00      C2   H
ATOM    602  N   GLY A  40     -11.385  -8.010 -21.421  0.00  0.00      C2   N
ATOM    603  CA  GLY A  40     -11.798  -9.072 -22.317  0.00  0.00      C2   C
ATOM    604  C   GLY A  40     -10.948  -9.049 -23.611  0.00  0.00      C2   C
ATOM    605  O   GLY A  40     -10.363  -8.044 -23.919  0.00  0.00      C2   O
ATOM    606  H   GLY A  40     -10.429  -7.688 -21.476  0.00  0.00      C2   H
ATOM    607  HA3 GLY A  40     -12.845  -8.875 -22.548  0.00  0.00      C2   H
ATOM    608  HA2 GLY A  40     -11.762 -10.075 -21.893  0.00  0.00      C2   H
ATOM    609  N   ALA A  41     -10.928 -10.156 -24.340  0.00  0.00      C2   N
ATOM    610  CA  ALA A  41     -10.196 -10.525 -25.588  0.00  0.00      C2   C
ATOM    611  C   ALA A  41     -11.217 -10.411 -26.818  0.00  0.00      C2   C
ATOM    612  O   ALA A  41     -12.416 -10.779 -26.633  0.00  0.00      C2   O
ATOM    613  CB  ALA A  41      -9.656 -11.937 -25.486  0.00  0.00      C2   C
ATOM    614  H   ALA A  41     -11.606 -10.836 -24.027  0.00  0.00      C2   H
ATOM    615  HA  ALA A  41      -9.393  -9.831 -25.835  0.00  0.00      C2   H
ATOM    616  HB1 ALA A  41      -8.980 -12.043 -26.334  0.00  0.00      C2   H
ATOM    617  HB2 ALA A  41      -9.230 -12.193 -24.516  0.00  0.00      C2   H
ATOM    618  HB3 ALA A  41     -10.543 -12.549 -25.648  0.00  0.00      C2   H
ATOM    619  N   GLY A  42     -10.752  -9.909 -28.007  0.00  0.00      C2   N
ATOM    620  CA  GLY A  42     -11.509  -9.940 -29.249  0.00  0.00      C2   C
ATOM    621  C   GLY A  42     -12.556  -8.774 -29.247  0.00  0.00      C2   C
ATOM    622  O   GLY A  42     -12.389  -7.865 -28.466  0.00  0.00      C2   O
ATOM    623  H   GLY A  42      -9.750  -9.785 -28.002  0.00  0.00      C2   H
ATOM    624  HA3 GLY A  42     -12.010 -10.888 -29.447  0.00  0.00      C2   H
ATOM    625  HA2 GLY A  42     -10.750  -9.714 -29.998  0.00  0.00      C2   H
ATOM    626  N   GLU A  43     -13.641  -8.867 -30.018  0.00  0.00      C2   N
ATOM    627  CA  GLU A  43     -14.900  -8.097 -29.985  0.00  0.00      C2   C
ATOM    628  C   GLU A  43     -15.743  -8.524 -28.692  0.00  0.00      C2   C
ATOM    629  O   GLU A  43     -16.735  -9.256 -28.745  0.00  0.00      C2   O
ATOM    630  CB  GLU A  43     -15.676  -8.246 -31.322  0.00  0.00      C2   C
ATOM    631  CG  GLU A  43     -14.829  -7.875 -32.614  0.00  0.00      C2   C
ATOM    632  CD  GLU A  43     -15.710  -7.775 -33.858  0.00  0.00      C2   C
ATOM    633  OE1 GLU A  43     -15.219  -7.557 -34.966  0.00  0.00      C2   O
ATOM    634  OE2 GLU A  43     -16.892  -8.010 -33.678  0.00  0.00      C2   O
ATOM    635  H   GLU A  43     -13.651  -9.710 -30.575  0.00  0.00      C2   H
ATOM    636  HA  GLU A  43     -14.570  -7.061 -29.910  0.00  0.00      C2   H
ATOM    637  HB3 GLU A  43     -16.545  -7.597 -31.210  0.00  0.00      C2   H
ATOM    638  HB2 GLU A  43     -16.042  -9.271 -31.371  0.00  0.00      C2   H
ATOM    639  HG3 GLU A  43     -14.009  -8.592 -32.665  0.00  0.00      C2   H
ATOM    640  HG2 GLU A  43     -14.388  -6.901 -32.400  0.00  0.00      C2   H
ATOM    641  N   SER A  44     -15.133  -8.116 -27.581  0.00  0.00      C2   N
ATOM    642  CA  SER A  44     -15.694  -8.389 -26.243  0.00  0.00      C2   C
ATOM    643  C   SER A  44     -17.007  -7.664 -25.847  0.00  0.00      C2   C
ATOM    644  O   SER A  44     -17.758  -8.052 -24.953  0.00  0.00      C2   O
ATOM    645  CB  SER A  44     -14.523  -8.142 -25.245  0.00  0.00      C2   C
ATOM    646  OG  SER A  44     -14.383  -6.766 -24.897  0.00  0.00      C2   O
ATOM    647  H   SER A  44     -14.270  -7.596 -27.506  0.00  0.00      C2   H
ATOM    648  HA  SER A  44     -15.773  -9.474 -26.175  0.00  0.00      C2   H
ATOM    649  HB3 SER A  44     -13.549  -8.389 -25.668  0.00  0.00      C2   H
ATOM    650  HB2 SER A  44     -14.607  -8.651 -24.285  0.00  0.00      C2   H
ATOM    651  HG  SER A  44     -14.016  -6.279 -25.638  0.00  0.00      C2   H
ATOM    652  N   GLY A  45     -17.289  -6.542 -26.569  0.00  0.00      C2   N
ATOM    653  CA  GLY A  45     -18.333  -5.578 -26.191  0.00  0.00      C2   C
ATOM    654  C   GLY A  45     -18.025  -4.666 -24.905  0.00  0.00      C2   C
ATOM    655  O   GLY A  45     -18.936  -3.967 -24.548  0.00  0.00      C2   O
ATOM    656  H   GLY A  45     -16.501  -6.215 -27.110  0.00  0.00      C2   H
ATOM    657  HA3 GLY A  45     -19.314  -6.044 -26.098  0.00  0.00      C2   H
ATOM    658  HA2 GLY A  45     -18.177  -4.885 -27.017  0.00  0.00      C2   H
ATOM    659  N   LYS A  46     -16.828  -4.484 -24.360  0.00  0.00      C2   N
ATOM    660  CA  LYS A  46     -16.511  -3.715 -23.155  0.00  0.00      C2   C
ATOM    661  C   LYS A  46     -16.707  -2.180 -23.313  0.00  0.00      C2   C
ATOM    662  O   LYS A  46     -17.192  -1.600 -22.314  0.00  0.00      C2   O
ATOM    663  CB  LYS A  46     -15.150  -4.169 -22.591  0.00  0.00      C2   C
ATOM    664  CG  LYS A  46     -13.884  -3.839 -23.452  0.00  0.00      C2   C
ATOM    665  CD  LYS A  46     -12.598  -4.467 -22.931  0.00  0.00      C2   C
ATOM    666  CE  LYS A  46     -11.480  -4.715 -24.027  0.00  0.00      C2   C
ATOM    667  NZ  LYS A  46     -11.398  -3.637 -24.999  0.00  0.00      C2   N
ATOM    668  H   LYS A  46     -16.086  -5.013 -24.795  0.00  0.00      C2   H
ATOM    669  HA  LYS A  46     -17.246  -3.982 -22.395  0.00  0.00      C2   H
ATOM    670  HB3 LYS A  46     -15.197  -5.258 -22.583  0.00  0.00      C2   H
ATOM    671  HB2 LYS A  46     -14.982  -3.865 -21.558  0.00  0.00      C2   H
ATOM    672  HG3 LYS A  46     -13.611  -2.785 -23.490  0.00  0.00      C2   H
ATOM    673  HG2 LYS A  46     -14.092  -4.118 -24.485  0.00  0.00      C2   H
ATOM    674  HD3 LYS A  46     -12.738  -5.394 -22.375  0.00  0.00      C2   H
ATOM    675  HD2 LYS A  46     -12.109  -3.779 -22.242  0.00  0.00      C2   H
ATOM    676  HE3 LYS A  46     -11.750  -5.587 -24.623  0.00  0.00      C2   H
ATOM    677  HE2 LYS A  46     -10.497  -4.957 -23.625  0.00  0.00      C2   H
ATOM    678  HZ1 LYS A  46     -11.445  -2.745 -24.529  0.00  0.00      C2   H
ATOM    679  HZ2 LYS A  46     -10.565  -3.631 -25.571  0.00  0.00      C2   H
ATOM    680  HZ3 LYS A  46     -12.167  -3.557 -25.649  0.00  0.00      C2   H
ATOM    681  N   SER A  47     -16.471  -1.587 -24.503  0.00  0.00      C2   N
ATOM    682  CA  SER A  47     -16.906  -0.247 -24.840  0.00  0.00      C2   C
ATOM    683  C   SER A  47     -18.378  -0.062 -25.141  0.00  0.00      C2   C
ATOM    684  O   SER A  47     -18.882   1.096 -25.407  0.00  0.00      C2   O
ATOM    685  CB  SER A  47     -16.047   0.380 -25.861  0.00  0.00      C2   C
ATOM    686  OG  SER A  47     -16.146  -0.230 -27.153  0.00  0.00      C2   O
ATOM    687  H   SER A  47     -16.191  -2.095 -25.330  0.00  0.00      C2   H
ATOM    688  HA  SER A  47     -16.701   0.228 -23.880  0.00  0.00      C2   H
ATOM    689  HB3 SER A  47     -14.971   0.327 -25.698  0.00  0.00      C2   H
ATOM    690  HB2 SER A  47     -16.220   1.437 -26.062  0.00  0.00      C2   H
ATOM    691  HG  SER A  47     -15.396   0.044 -27.686  0.00  0.00      C2   H
ATOM    692  N   THR A  48     -19.254  -1.110 -25.088  0.00  0.00      C2   N
ATOM    693  CA  THR A  48     -20.700  -1.025 -25.296  0.00  0.00      C2   C
ATOM    694  C   THR A  48     -21.319  -1.231 -23.915  0.00  0.00      C2   C
ATOM    695  O   THR A  48     -22.281  -0.555 -23.554  0.00  0.00      C2   O
ATOM    696  CB  THR A  48     -21.207  -2.195 -26.230  0.00  0.00      C2   C
ATOM    697  OG1 THR A  48     -20.663  -2.130 -27.519  0.00  0.00      C2   O
ATOM    698  CG2 THR A  48     -22.707  -2.210 -26.442  0.00  0.00      C2   C
ATOM    699  H   THR A  48     -18.716  -1.957 -24.972  0.00  0.00      C2   H
ATOM    700  HA  THR A  48     -21.119  -0.087 -25.660  0.00  0.00      C2   H
ATOM    701  HB  THR A  48     -20.897  -3.144 -25.791  0.00  0.00      C2   H
ATOM    702  HG1 THR A  48     -19.728  -2.346 -27.527  0.00  0.00      C2   H
ATOM    703 HG21 THR A  48     -23.247  -2.277 -25.498  0.00  0.00      C2   H
ATOM    704 HG22 THR A  48     -23.007  -1.254 -26.871  0.00  0.00      C2   H
ATOM    705 HG23 THR A  48     -23.039  -2.991 -27.127  0.00  0.00      C2   H
ATOM    706  N   ILE A  49     -20.788  -2.067 -23.046  0.00  0.00      C2   N
ATOM    707  CA  ILE A  49     -21.423  -2.301 -21.652  0.00  0.00      C2   C
ATOM    708  C   ILE A  49     -21.516  -1.089 -20.761  0.00  0.00      C2   C
ATOM    709  O   ILE A  49     -22.539  -0.884 -20.120  0.00  0.00      C2   O
ATOM    710  CB  ILE A  49     -20.671  -3.492 -20.923  0.00  0.00      C2   C
ATOM    711  CG1 ILE A  49     -21.188  -4.838 -21.554  0.00  0.00      C2   C
ATOM    712  CG2 ILE A  49     -20.802  -3.417 -19.421  0.00  0.00      C2   C
ATOM    713  CD1 ILE A  49     -20.048  -5.903 -21.844  0.00  0.00      C2   C
ATOM    714  H   ILE A  49     -20.072  -2.753 -23.237  0.00  0.00      C2   H
ATOM    715  HA  ILE A  49     -22.430  -2.552 -21.985  0.00  0.00      C2   H
ATOM    716  HB  ILE A  49     -19.596  -3.465 -21.099  0.00  0.00      C2   H
ATOM    717 HG13 ILE A  49     -21.639  -4.609 -22.520  0.00  0.00      C2   H
ATOM    718 HG12 ILE A  49     -21.956  -5.294 -20.930  0.00  0.00      C2   H
ATOM    719 HG21 ILE A  49     -20.418  -4.341 -18.989  0.00  0.00      C2   H
ATOM    720 HG22 ILE A  49     -20.444  -2.483 -18.989  0.00  0.00      C2   H
ATOM    721 HG23 ILE A  49     -21.865  -3.524 -19.203  0.00  0.00      C2   H
ATOM    722 HD11 ILE A  49     -20.557  -6.806 -22.181  0.00  0.00      C2   H
ATOM    723 HD12 ILE A  49     -19.457  -5.587 -22.703  0.00  0.00      C2   H
ATOM    724 HD13 ILE A  49     -19.385  -6.201 -21.032  0.00  0.00      C2   H
ATOM    725  N   VAL A  50     -20.493  -0.210 -20.739  0.00  0.00      C2   N
ATOM    726  CA  VAL A  50     -20.480   1.028 -20.037  0.00  0.00      C2   C
ATOM    727  C   VAL A  50     -21.628   1.976 -20.464  0.00  0.00      C2   C
ATOM    728  O   VAL A  50     -22.058   2.754 -19.559  0.00  0.00      C2   O
ATOM    729  CB  VAL A  50     -19.135   1.705 -20.545  0.00  0.00      C2   C
ATOM    730  CG1 VAL A  50     -17.950   1.094 -19.898  0.00  0.00      C2   C
ATOM    731  CG2 VAL A  50     -18.980   1.891 -22.080  0.00  0.00      C2   C
ATOM    732  H   VAL A  50     -19.740  -0.513 -21.339  0.00  0.00      C2   H
ATOM    733  HA  VAL A  50     -20.608   0.803 -18.979  0.00  0.00      C2   H
ATOM    734  HB  VAL A  50     -19.156   2.726 -20.163  0.00  0.00      C2   H
ATOM    735 HG11 VAL A  50     -17.067   1.497 -20.394  0.00  0.00      C2   H
ATOM    736 HG12 VAL A  50     -17.835   1.278 -18.829  0.00  0.00      C2   H
ATOM    737 HG13 VAL A  50     -18.001   0.011 -20.005  0.00  0.00      C2   H
ATOM    738 HG21 VAL A  50     -19.862   2.439 -22.412  0.00  0.00      C2   H
ATOM    739 HG22 VAL A  50     -18.017   2.395 -22.169  0.00  0.00      C2   H
ATOM    740 HG23 VAL A  50     -18.996   0.968 -22.660  0.00  0.00      C2   H
ATOM    741  N   LYS A  51     -22.169   1.898 -21.683  0.00  0.00      C2   N
ATOM    742  CA  LYS A  51     -23.475   2.517 -21.963  0.00  0.00      C2   C
ATOM    743  C   LYS A  51     -24.702   1.871 -21.363  0.00  0.00      C2   C
ATOM    744  O   LYS A  51     -25.588   2.593 -20.785  0.00  0.00      C2   O
ATOM    745  CB  LYS A  51     -23.759   2.606 -23.474  0.00  0.00      C2   C
ATOM    746  CG  LYS A  51     -22.562   3.036 -24.338  0.00  0.00      C2   C
ATOM    747  CD  LYS A  51     -22.907   2.978 -25.783  0.00  0.00      C2   C
ATOM    748  CE  LYS A  51     -21.941   3.750 -26.670  0.00  0.00      C2   C
ATOM    749  NZ  LYS A  51     -22.581   4.203 -27.953  0.00  0.00      C2   N
ATOM    750  H   LYS A  51     -21.746   1.219 -22.300  0.00  0.00      C2   H
ATOM    751  HA  LYS A  51     -23.541   3.527 -21.558  0.00  0.00      C2   H
ATOM    752  HB3 LYS A  51     -24.432   3.419 -23.747  0.00  0.00      C2   H
ATOM    753  HB2 LYS A  51     -24.132   1.651 -23.844  0.00  0.00      C2   H
ATOM    754  HG3 LYS A  51     -21.625   2.487 -24.247  0.00  0.00      C2   H
ATOM    755  HG2 LYS A  51     -22.192   3.997 -23.983  0.00  0.00      C2   H
ATOM    756  HD3 LYS A  51     -23.910   3.364 -25.968  0.00  0.00      C2   H
ATOM    757  HD2 LYS A  51     -23.062   1.962 -26.145  0.00  0.00      C2   H
ATOM    758  HE3 LYS A  51     -21.122   3.069 -26.899  0.00  0.00      C2   H
ATOM    759  HE2 LYS A  51     -21.530   4.601 -26.126  0.00  0.00      C2   H
ATOM    760  HZ1 LYS A  51     -22.877   3.408 -28.501  0.00  0.00      C2   H
ATOM    761  HZ2 LYS A  51     -23.279   4.931 -27.890  0.00  0.00      C2   H
ATOM    762  HZ3 LYS A  51     -21.909   4.766 -28.455  0.00  0.00      C2   H
ATOM    763  N   GLN A  52     -24.821   0.520 -21.356  0.00  0.00      C2   N
ATOM    764  CA  GLN A  52     -25.919  -0.255 -20.832  0.00  0.00      C2   C
ATOM    765  C   GLN A  52     -25.926  -0.085 -19.264  0.00  0.00      C2   C
ATOM    766  O   GLN A  52     -26.958   0.011 -18.617  0.00  0.00      C2   O
ATOM    767  CB  GLN A  52     -25.681  -1.748 -21.261  0.00  0.00      C2   C
ATOM    768  CG  GLN A  52     -25.717  -2.034 -22.824  0.00  0.00      C2   C
ATOM    769  CD  GLN A  52     -25.503  -3.563 -22.808  0.00  0.00      C2   C
ATOM    770  OE1 GLN A  52     -24.393  -4.092 -22.558  0.00  0.00      C2   O
ATOM    771  NE2 GLN A  52     -26.524  -4.415 -22.922  0.00  0.00      C2   N
ATOM    772  H   GLN A  52     -24.041  -0.009 -21.719  0.00  0.00      C2   H
ATOM    773  HA  GLN A  52     -26.932   0.032 -21.114  0.00  0.00      C2   H
ATOM    774  HB3 GLN A  52     -26.391  -2.384 -20.732  0.00  0.00      C2   H
ATOM    775  HB2 GLN A  52     -24.782  -2.053 -20.725  0.00  0.00      C2   H
ATOM    776  HG3 GLN A  52     -24.855  -1.569 -23.302  0.00  0.00      C2   H
ATOM    777  HG2 GLN A  52     -26.650  -1.872 -23.364  0.00  0.00      C2   H
ATOM    778 HE22 GLN A  52     -26.482  -5.414 -23.067  0.00  0.00      C2   H
ATOM    779 HE21 GLN A  52     -27.476  -4.079 -22.935  0.00  0.00      C2   H
ATOM    780  N   MET A  53     -24.761  -0.043 -18.642  0.00  0.00      C2   N
ATOM    781  CA  MET A  53     -24.466   0.098 -17.200  0.00  0.00      C2   C
ATOM    782  C   MET A  53     -24.970   1.489 -16.747  0.00  0.00      C2   C
ATOM    783  O   MET A  53     -25.669   1.595 -15.756  0.00  0.00      C2   O
ATOM    784  CB  MET A  53     -22.956   0.098 -16.964  0.00  0.00      C2   C
ATOM    785  CG  MET A  53     -22.416  -1.322 -16.815  0.00  0.00      C2   C
ATOM    786  SD  MET A  53     -22.333  -1.920 -15.067  0.00  0.00      C2   S
ATOM    787  CE  MET A  53     -20.870  -1.177 -14.438  0.00  0.00      C2   C
ATOM    788  H   MET A  53     -23.973  -0.202 -19.254  0.00  0.00      C2   H
ATOM    789  HA  MET A  53     -24.976  -0.673 -16.623  0.00  0.00      C2   H
ATOM    790  HB3 MET A  53     -22.662   0.690 -16.097  0.00  0.00      C2   H
ATOM    791  HB2 MET A  53     -22.377   0.585 -17.748  0.00  0.00      C2   H
ATOM    792  HG3 MET A  53     -21.449  -1.399 -17.311  0.00  0.00      C2   H
ATOM    793  HG2 MET A  53     -23.039  -2.109 -17.240  0.00  0.00      C2   H
ATOM    794  HE1 MET A  53     -20.987  -0.100 -14.311  0.00  0.00      C2   H
ATOM    795  HE2 MET A  53     -20.594  -1.595 -13.470  0.00  0.00      C2   H
ATOM    796  HE3 MET A  53     -20.043  -1.306 -15.136  0.00  0.00      C2   H
ATOM    797  N   LYS A  54     -24.605   2.564 -17.510  0.00  0.00      C2   N
ATOM    798  CA  LYS A  54     -24.920   3.964 -17.132  0.00  0.00      C2   C
ATOM    799  C   LYS A  54     -26.418   4.181 -17.461  0.00  0.00      C2   C
ATOM    800  O   LYS A  54     -27.159   4.719 -16.622  0.00  0.00      C2   O
ATOM    801  CB  LYS A  54     -23.981   4.835 -17.977  0.00  0.00      C2   C
ATOM    802  CG  LYS A  54     -24.106   6.355 -17.667  0.00  0.00      C2   C
ATOM    803  CD  LYS A  54     -23.328   7.237 -18.681  0.00  0.00      C2   C
ATOM    804  CE  LYS A  54     -23.557   8.772 -18.365  0.00  0.00      C2   C
ATOM    805  NZ  LYS A  54     -23.408   9.668 -19.579  0.00  0.00      C2   N
ATOM    806  H   LYS A  54     -24.108   2.542 -18.389  0.00  0.00      C2   H
ATOM    807  HA  LYS A  54     -24.728   4.096 -16.067  0.00  0.00      C2   H
ATOM    808  HB3 LYS A  54     -24.118   4.784 -19.057  0.00  0.00      C2   H
ATOM    809  HB2 LYS A  54     -22.930   4.727 -17.709  0.00  0.00      C2   H
ATOM    810  HG3 LYS A  54     -23.689   6.469 -16.667  0.00  0.00      C2   H
ATOM    811  HG2 LYS A  54     -25.151   6.647 -17.559  0.00  0.00      C2   H
ATOM    812  HD3 LYS A  54     -23.642   6.992 -19.695  0.00  0.00      C2   H
ATOM    813  HD2 LYS A  54     -22.268   7.000 -18.595  0.00  0.00      C2   H
ATOM    814  HE3 LYS A  54     -22.820   9.046 -17.610  0.00  0.00      C2   H
ATOM    815  HE2 LYS A  54     -24.547   9.061 -18.011  0.00  0.00      C2   H
ATOM    816  HZ1 LYS A  54     -23.237  10.636 -19.347  0.00  0.00      C2   H
ATOM    817  HZ2 LYS A  54     -22.693   9.280 -20.178  0.00  0.00      C2   H
ATOM    818  HZ3 LYS A  54     -24.304   9.513 -20.020  0.00  0.00      C2   H
ATOM    819  N   NMA A  54     -26.813   3.825 -18.691  0.00  0.00      C2   N
ATOM    820  CA  NMA A  54     -28.116   4.059 -19.287  0.00  0.00      C2   C
ATOM    821  H   NMA A  54     -26.231   3.190 -19.219  0.00  0.00      C2   H
ATOM    822  1HA NMA A  54     -28.078   4.636 -20.211  0.00  0.00      C2   H
ATOM    823  2HA NMA A  54     -28.609   3.097 -19.423  0.00  0.00      C2   H
ATOM    824  3HA NMA A  54     -28.729   4.720 -18.675  0.00  0.00      C2   H
ATOM    825  CH3 ACE A 180     -11.358   3.956 -28.102  0.00  0.00      C2   C
ATOM    826  C   ACE A 180     -10.760   4.941 -27.188  0.00  0.00      C2   C
ATOM    827  O   ACE A 180      -9.959   5.795 -27.600  0.00  0.00      C2   O
ATOM    828  1H  ACE A 180     -12.417   4.189 -28.217  0.00  0.00      C2   H
ATOM    829  2H  ACE A 180     -10.817   3.979 -29.048  0.00  0.00      C2   H
ATOM    830  3H  ACE A 180     -11.403   2.931 -27.735  0.00  0.00      C2   H
ATOM    831  N   THR A 181     -11.117   4.714 -25.887  0.00  0.00      C2   N
ATOM    832  CA  THR A 181     -10.532   5.404 -24.770  0.00  0.00      C2   C
ATOM    833  C   THR A 181      -9.166   4.684 -24.371  0.00  0.00      C2   C
ATOM    834  O   THR A 181      -9.137   3.799 -23.526  0.00  0.00      C2   O
ATOM    835  CB  THR A 181     -11.482   5.617 -23.531  0.00  0.00      C2   C
ATOM    836  OG1 THR A 181     -11.892   4.395 -23.082  0.00  0.00      C2   O
ATOM    837  CG2 THR A 181     -12.665   6.479 -23.871  0.00  0.00      C2   C
ATOM    838  H1  THR A 181     -11.618   3.866 -25.661  0.00  0.00      C2   H
ATOM    839  HA  THR A 181     -10.147   6.362 -25.121  0.00  0.00      C2   H
ATOM    840  HB  THR A 181     -10.905   6.115 -22.752  0.00  0.00      C2   H
ATOM    841  HG1 THR A 181     -11.135   4.006 -22.637  0.00  0.00      C2   H
ATOM    842 HG21 THR A 181     -13.308   6.487 -22.991  0.00  0.00      C2   H
ATOM    843 HG22 THR A 181     -12.282   7.451 -24.184  0.00  0.00      C2   H
ATOM    844 HG23 THR A 181     -13.093   6.063 -24.782  0.00  0.00      C2   H
ATOM    845  N   THR A 182      -8.077   5.099 -25.032  0.00  0.00      C2   N
ATOM    846  CA  THR A 182      -6.672   4.639 -24.909  0.00  0.00      C2   C
ATOM    847  C   THR A 182      -6.174   4.866 -23.469  0.00  0.00      C2   C
ATOM    848  O   THR A 182      -5.307   4.127 -22.993  0.00  0.00      C2   O
ATOM    849  CB  THR A 182      -5.819   5.282 -26.101  0.00  0.00      C2   C
ATOM    850  OG1 THR A 182      -6.022   6.734 -26.133  0.00  0.00      C2   O
ATOM    851  CG2 THR A 182      -6.235   4.871 -27.486  0.00  0.00      C2   C
ATOM    852  H   THR A 182      -8.158   5.894 -25.649  0.00  0.00      C2   H
ATOM    853  HA  THR A 182      -6.655   3.557 -25.034  0.00  0.00      C2   H
ATOM    854  HB  THR A 182      -4.759   5.040 -26.035  0.00  0.00      C2   H
ATOM    855  HG1 THR A 182      -6.279   7.038 -25.260  0.00  0.00      C2   H
ATOM    856 HG21 THR A 182      -6.096   3.797 -27.601  0.00  0.00      C2   H
ATOM    857 HG22 THR A 182      -7.265   5.219 -27.567  0.00  0.00      C2   H
ATOM    858 HG23 THR A 182      -5.546   5.228 -28.252  0.00  0.00      C2   H
ATOM    859  N   GLY A 183      -6.510   6.056 -22.909  0.00  0.00      C2   N
ATOM    860  CA  GLY A 183      -6.069   6.507 -21.560  0.00  0.00      C2   C
ATOM    861  C   GLY A 183      -7.253   6.295 -20.607  0.00  0.00      C2   C
ATOM    862  O   GLY A 183      -8.433   6.182 -20.986  0.00  0.00      C2   O
ATOM    863  H   GLY A 183      -7.106   6.729 -23.369  0.00  0.00      C2   H
ATOM    864  HA3 GLY A 183      -5.800   7.561 -21.493  0.00  0.00      C2   H
ATOM    865  HA2 GLY A 183      -5.187   5.980 -21.198  0.00  0.00      C2   H
ATOM    866  N   ILE A 184      -6.877   6.186 -19.289  0.00  0.00      C2   N
ATOM    867  CA  ILE A 184      -7.715   6.069 -18.142  0.00  0.00      C2   C
ATOM    868  C   ILE A 184      -8.036   7.481 -17.666  0.00  0.00      C2   C
ATOM    869  O   ILE A 184      -7.240   8.168 -17.023  0.00  0.00      C2   O
ATOM    870  CB  ILE A 184      -7.037   5.168 -17.032  0.00  0.00      C2   C
ATOM    871  CG1 ILE A 184      -6.651   3.730 -17.539  0.00  0.00      C2   C
ATOM    872  CG2 ILE A 184      -8.013   5.090 -15.830  0.00  0.00      C2   C
ATOM    873  CD1 ILE A 184      -5.777   2.953 -16.613  0.00  0.00      C2   C
ATOM    874  H   ILE A 184      -5.906   6.394 -19.103  0.00  0.00      C2   H
ATOM    875  HA  ILE A 184      -8.654   5.585 -18.412  0.00  0.00      C2   H
ATOM    876  HB  ILE A 184      -6.199   5.758 -16.661  0.00  0.00      C2   H
ATOM    877 HG13 ILE A 184      -6.131   3.721 -18.497  0.00  0.00      C2   H
ATOM    878 HG12 ILE A 184      -7.519   3.090 -17.699  0.00  0.00      C2   H
ATOM    879 HG21 ILE A 184      -8.169   6.054 -15.345  0.00  0.00      C2   H
ATOM    880 HG22 ILE A 184      -8.913   4.727 -16.326  0.00  0.00      C2   H
ATOM    881 HG23 ILE A 184      -7.677   4.427 -15.033  0.00  0.00      C2   H
ATOM    882 HD11 ILE A 184      -5.157   2.286 -17.211  0.00  0.00      C2   H
ATOM    883 HD12 ILE A 184      -5.091   3.524 -15.987  0.00  0.00      C2   H
ATOM    884 HD13 ILE A 184      -6.494   2.328 -16.080  0.00  0.00      C2   H
ATOM    885  N   VAL A 185      -9.227   7.879 -18.030  0.00  0.00      C2   N
ATOM    886  CA  VAL A 185      -9.959   9.122 -17.599  0.00  0.00      C2   C
ATOM    887  C   VAL A 185     -11.248   8.794 -16.879  0.00  0.00      C2   C
ATOM    888  O   VAL A 185     -11.859   9.742 -16.355  0.00  0.00      C2   O
ATOM    889  CB  VAL A 185     -10.293  10.000 -18.856  0.00  0.00      C2   C
ATOM    890  CG1 VAL A 185      -9.063  10.458 -19.612  0.00  0.00      C2   C
ATOM    891  CG2 VAL A 185     -11.229   9.343 -19.939  0.00  0.00      C2   C
ATOM    892  H   VAL A 185      -9.870   7.243 -18.479  0.00  0.00      C2   H
ATOM    893  HA  VAL A 185      -9.386   9.627 -16.821  0.00  0.00      C2   H
ATOM    894  HB  VAL A 185     -10.666  10.971 -18.530  0.00  0.00      C2   H
ATOM    895 HG11 VAL A 185      -9.240  11.269 -20.318  0.00  0.00      C2   H
ATOM    896 HG12 VAL A 185      -8.398  10.858 -18.847  0.00  0.00      C2   H
ATOM    897 HG13 VAL A 185      -8.608   9.600 -20.106  0.00  0.00      C2   H
ATOM    898 HG21 VAL A 185     -11.516  10.146 -20.618  0.00  0.00      C2   H
ATOM    899 HG22 VAL A 185     -10.876   8.502 -20.536  0.00  0.00      C2   H
ATOM    900 HG23 VAL A 185     -12.134   8.882 -19.543  0.00  0.00      C2   H
ATOM    901  N   GLU A 186     -11.587   7.516 -16.769  0.00  0.00      C2   N
ATOM    902  CA  GLU A 186     -12.671   6.861 -16.087  0.00  0.00      C2   C
ATOM    903  C   GLU A 186     -14.056   7.253 -16.632  0.00  0.00      C2   C
ATOM    904  O   GLU A 186     -14.377   8.420 -16.696  0.00  0.00      C2   O
ATOM    905  CB  GLU A 186     -12.705   7.116 -14.512  0.00  0.00      C2   C
ATOM    906  CG  GLU A 186     -11.415   6.749 -13.703  0.00  0.00      C2   C
ATOM    907  CD  GLU A 186     -11.434   7.046 -12.208  0.00  0.00      C2   C
ATOM    908  OE1 GLU A 186     -10.896   6.272 -11.397  0.00  0.00      C2   O
ATOM    909  OE2 GLU A 186     -12.023   8.089 -11.879  0.00  0.00      C2   O
ATOM    910  H   GLU A 186     -11.113   6.780 -17.273  0.00  0.00      C2   H
ATOM    911  HA  GLU A 186     -12.547   5.799 -16.297  0.00  0.00      C2   H
ATOM    912  HB3 GLU A 186     -13.550   6.612 -14.043  0.00  0.00      C2   H
ATOM    913  HB2 GLU A 186     -12.936   8.167 -14.339  0.00  0.00      C2   H
ATOM    914  HG3 GLU A 186     -10.516   7.257 -14.052  0.00  0.00      C2   H
ATOM    915  HG2 GLU A 186     -11.111   5.712 -13.846  0.00  0.00      C2   H
ATOM    916  N   THR A 187     -14.890   6.288 -17.020  0.00  0.00      C2   N
ATOM    917  CA  THR A 187     -16.263   6.546 -17.442  0.00  0.00      C2   C
ATOM    918  C   THR A 187     -17.054   6.408 -16.139  0.00  0.00      C2   C
ATOM    919  O   THR A 187     -17.105   5.324 -15.538  0.00  0.00      C2   O
ATOM    920  CB  THR A 187     -16.812   5.560 -18.487  0.00  0.00      C2   C
ATOM    921  OG1 THR A 187     -15.957   5.612 -19.644  0.00  0.00      C2   O
ATOM    922  CG2 THR A 187     -18.210   5.846 -19.097  0.00  0.00      C2   C
ATOM    923  H   THR A 187     -14.584   5.337 -16.876  0.00  0.00      C2   H
ATOM    924  HA  THR A 187     -16.450   7.565 -17.781  0.00  0.00      C2   H
ATOM    925  HB  THR A 187     -16.692   4.544 -18.110  0.00  0.00      C2   H
ATOM    926  HG1 THR A 187     -15.162   5.129 -19.406  0.00  0.00      C2   H
ATOM    927 HG21 THR A 187     -18.383   6.868 -19.434  0.00  0.00      C2   H
ATOM    928 HG22 THR A 187     -18.488   5.124 -19.865  0.00  0.00      C2   H
ATOM    929 HG23 THR A 187     -18.985   5.610 -18.368  0.00  0.00      C2   H
ATOM    930  N   HIE A 188     -17.475   7.590 -15.734  0.00  0.00      C2   N
ATOM    931  CA  HIE A 188     -18.107   7.693 -14.402  0.00  0.00      C2   C
ATOM    932  C   HIE A 188     -19.636   7.719 -14.420  0.00  0.00      C2   C
ATOM    933  O   HIE A 188     -20.312   8.259 -15.335  0.00  0.00      C2   O
ATOM    934  CB  HIE A 188     -17.604   9.050 -13.894  0.00  0.00      C2   C
ATOM    935  CG  HIE A 188     -18.298   9.587 -12.636  0.00  0.00      C2   C
ATOM    936  ND1 HIE A 188     -18.127   8.955 -11.404  0.00  0.00      C2   N
ATOM    937  CD2 HIE A 188     -19.192  10.615 -12.491  0.00  0.00      C2   C
ATOM    938  CE1 HIE A 188     -18.979   9.634 -10.578  0.00  0.00      C2   C
ATOM    939  NE2 HIE A 188     -19.527  10.680 -11.129  0.00  0.00      C2   N
ATOM    940  H   HIE A 188     -17.220   8.407 -16.269  0.00  0.00      C2   H
ATOM    941  HA  HIE A 188     -17.665   6.968 -13.719  0.00  0.00      C2   H
ATOM    942  HB3 HIE A 188     -17.785   9.852 -14.609  0.00  0.00      C2   H
ATOM    943  HB2 HIE A 188     -16.524   9.055 -13.745  0.00  0.00      C2   H
ATOM    944  HD2 HIE A 188     -19.453  11.337 -13.251  0.00  0.00      C2   H
ATOM    945  HE1 HIE A 188     -19.185   9.454  -9.533  0.00  0.00      C2   H
ATOM    946  HE2 HIE A 188     -19.981  11.453 -10.665  0.00  0.00      C2   H
ATOM    947  N   PHE A 189     -20.246   7.355 -13.292  0.00  0.00      C2   N
ATOM    948  CA  PHE A 189     -21.593   7.685 -12.904  0.00  0.00      C2   C
ATOM    949  C   PHE A 189     -21.765   7.414 -11.413  0.00  0.00      C2   C
ATOM    950  O   PHE A 189     -20.992   6.641 -10.821  0.00  0.00      C2   O
ATOM    951  CB  PHE A 189     -22.645   6.842 -13.762  0.00  0.00      C2   C
ATOM    952  CG  PHE A 189     -22.735   5.306 -13.689  0.00  0.00      C2   C
ATOM    953  CD1 PHE A 189     -23.965   4.678 -13.598  0.00  0.00      C2   C
ATOM    954  CD2 PHE A 189     -21.545   4.488 -13.891  0.00  0.00      C2   C
ATOM    955  CE1 PHE A 189     -24.142   3.326 -13.605  0.00  0.00      C2   C
ATOM    956  CE2 PHE A 189     -21.771   3.136 -13.977  0.00  0.00      C2   C
ATOM    957  CZ  PHE A 189     -23.029   2.564 -13.840  0.00  0.00      C2   C
ATOM    958  H   PHE A 189     -19.682   6.930 -12.570  0.00  0.00      C2   H
ATOM    959  HA  PHE A 189     -21.570   8.746 -13.152  0.00  0.00      C2   H
ATOM    960  HB3 PHE A 189     -22.446   7.007 -14.821  0.00  0.00      C2   H
ATOM    961  HB2 PHE A 189     -23.558   7.327 -13.415  0.00  0.00      C2   H
ATOM    962  HD1 PHE A 189     -24.904   5.180 -13.417  0.00  0.00      C2   H
ATOM    963  HD2 PHE A 189     -20.547   4.895 -13.949  0.00  0.00      C2   H
ATOM    964  HE1 PHE A 189     -25.118   2.865 -13.591  0.00  0.00      C2   H
ATOM    965  HE2 PHE A 189     -20.874   2.579 -14.206  0.00  0.00      C2   H
ATOM    966  HZ  PHE A 189     -23.199   1.497 -13.856  0.00  0.00      C2   H
ATOM    967  N   THR A 190     -22.737   8.039 -10.742  0.00  0.00      C2   N
ATOM    968  CA  THR A 190     -23.173   7.762  -9.365  0.00  0.00      C2   C
ATOM    969  C   THR A 190     -24.449   6.858  -9.330  0.00  0.00      C2   C
ATOM    970  O   THR A 190     -25.548   7.326  -9.646  0.00  0.00      C2   O
ATOM    971  CB  THR A 190     -23.444   9.093  -8.481  0.00  0.00      C2   C
ATOM    972  OG1 THR A 190     -22.357   9.957  -8.775  0.00  0.00      C2   O
ATOM    973  CG2 THR A 190     -23.425   8.887  -7.010  0.00  0.00      C2   C
ATOM    974  H   THR A 190     -23.443   8.548 -11.255  0.00  0.00      C2   H
ATOM    975  HA  THR A 190     -22.366   7.187  -8.912  0.00  0.00      C2   H
ATOM    976  HB  THR A 190     -24.358   9.664  -8.646  0.00  0.00      C2   H
ATOM    977  HG1 THR A 190     -22.321  10.079  -9.726  0.00  0.00      C2   H
ATOM    978 HG21 THR A 190     -23.828   9.733  -6.451  0.00  0.00      C2   H
ATOM    979 HG22 THR A 190     -24.070   8.109  -6.601  0.00  0.00      C2   H
ATOM    980 HG23 THR A 190     -22.475   8.525  -6.617  0.00  0.00      C2   H
ATOM    981  N   PHE A 191     -24.266   5.577  -9.048  0.00  0.00      C2   N
ATOM    982  CA  PHE A 191     -25.340   4.655  -8.672  0.00  0.00      C2   C
ATOM    983  C   PHE A 191     -25.219   4.419  -7.169  0.00  0.00      C2   C
ATOM    984  O   PHE A 191     -24.133   4.008  -6.685  0.00  0.00      C2   O
ATOM    985  CB  PHE A 191     -25.084   3.320  -9.489  0.00  0.00      C2   C
ATOM    986  CG  PHE A 191     -26.249   2.340  -9.456  0.00  0.00      C2   C
ATOM    987  CD1 PHE A 191     -27.407   2.606 -10.217  0.00  0.00      C2   C
ATOM    988  CD2 PHE A 191     -26.299   1.182  -8.608  0.00  0.00      C2   C
ATOM    989  CE1 PHE A 191     -28.567   1.861 -10.045  0.00  0.00      C2   C
ATOM    990  CE2 PHE A 191     -27.550   0.411  -8.426  0.00  0.00      C2   C
ATOM    991  CZ  PHE A 191     -28.573   0.721  -9.255  0.00  0.00      C2   C
ATOM    992  H   PHE A 191     -23.359   5.341  -8.671  0.00  0.00      C2   H
ATOM    993  HA  PHE A 191     -26.363   5.014  -8.781  0.00  0.00      C2   H
ATOM    994  HB3 PHE A 191     -24.173   2.846  -9.124  0.00  0.00      C2   H
ATOM    995  HB2 PHE A 191     -24.879   3.600 -10.523  0.00  0.00      C2   H
ATOM    996  HD1 PHE A 191     -27.331   3.530 -10.772  0.00  0.00      C2   H
ATOM    997  HD2 PHE A 191     -25.493   0.901  -7.948  0.00  0.00      C2   H
ATOM    998  HE1 PHE A 191     -29.348   2.216 -10.700  0.00  0.00      C2   H
ATOM    999  HE2 PHE A 191     -27.544  -0.460  -7.789  0.00  0.00      C2   H
ATOM   1000  HZ  PHE A 191     -29.507   0.191  -9.363  0.00  0.00      C2   H
ATOM   1001  N   LYS A 192     -26.316   4.736  -6.406  0.00  0.00      C2   N
ATOM   1002  CA  LYS A 192     -26.508   4.331  -4.992  0.00  0.00      C2   C
ATOM   1003  C   LYS A 192     -25.436   4.992  -4.094  0.00  0.00      C2   C
ATOM   1004  O   LYS A 192     -25.056   4.371  -3.095  0.00  0.00      C2   O
ATOM   1005  CB  LYS A 192     -26.889   2.845  -4.801  0.00  0.00      C2   C
ATOM   1006  CG  LYS A 192     -28.273   2.471  -5.353  0.00  0.00      C2   C
ATOM   1007  CD  LYS A 192     -28.528   0.988  -5.023  0.00  0.00      C2   C
ATOM   1008  CE  LYS A 192     -29.823   0.476  -5.543  0.00  0.00      C2   C
ATOM   1009  NZ  LYS A 192     -30.950   1.169  -4.910  0.00  0.00      C2   N
ATOM   1010  H   LYS A 192     -27.106   5.159  -6.873  0.00  0.00      C2   H
ATOM   1011  HA  LYS A 192     -27.461   4.750  -4.670  0.00  0.00      C2   H
ATOM   1012  HB3 LYS A 192     -26.819   2.365  -3.824  0.00  0.00      C2   H
ATOM   1013  HB2 LYS A 192     -26.121   2.285  -5.333  0.00  0.00      C2   H
ATOM   1014  HG3 LYS A 192     -28.362   2.589  -6.433  0.00  0.00      C2   H
ATOM   1015  HG2 LYS A 192     -29.062   3.148  -5.025  0.00  0.00      C2   H
ATOM   1016  HD3 LYS A 192     -28.333   0.814  -3.965  0.00  0.00      C2   H
ATOM   1017  HD2 LYS A 192     -27.713   0.469  -5.526  0.00  0.00      C2   H
ATOM   1018  HE3 LYS A 192     -29.939  -0.549  -5.190  0.00  0.00      C2   H
ATOM   1019  HE2 LYS A 192     -29.931   0.362  -6.621  0.00  0.00      C2   H
ATOM   1020  HZ1 LYS A 192     -31.066   2.091  -5.306  0.00  0.00      C2   H
ATOM   1021  HZ2 LYS A 192     -31.800   0.638  -5.031  0.00  0.00      C2   H
ATOM   1022  HZ3 LYS A 192     -30.805   1.250  -3.914  0.00  0.00      C2   H
ATOM   1023  N   ASP A 193     -25.049   6.267  -4.418  0.00  0.00      C2   N
ATOM   1024  CA  ASP A 193     -24.067   7.081  -3.651  0.00  0.00      C2   C
ATOM   1025  C   ASP A 193     -22.660   6.437  -3.705  0.00  0.00      C2   C
ATOM   1026  O   ASP A 193     -21.945   6.532  -2.717  0.00  0.00      C2   O
ATOM   1027  CB  ASP A 193     -24.510   7.565  -2.205  0.00  0.00      C2   C
ATOM   1028  CG  ASP A 193     -25.916   8.107  -2.237  0.00  0.00      C2   C
ATOM   1029  OD1 ASP A 193     -26.528   8.025  -1.152  0.00  0.00      C2   O
ATOM   1030  OD2 ASP A 193     -26.415   8.673  -3.195  0.00  0.00      C2   O
ATOM   1031  H   ASP A 193     -25.517   6.747  -5.174  0.00  0.00      C2   H
ATOM   1032  HA  ASP A 193     -23.930   8.003  -4.216  0.00  0.00      C2   H
ATOM   1033  HB3 ASP A 193     -23.811   8.328  -1.864  0.00  0.00      C2   H
ATOM   1034  HB2 ASP A 193     -24.484   6.682  -1.565  0.00  0.00      C2   H
ATOM   1035  N   LEU A 194     -22.219   5.807  -4.823  0.00  0.00      C2   N
ATOM   1036  CA  LEU A 194     -20.887   5.190  -4.999  0.00  0.00      C2   C
ATOM   1037  C   LEU A 194     -20.576   5.654  -6.468  0.00  0.00      C2   C
ATOM   1038  O   LEU A 194     -21.554   5.642  -7.269  0.00  0.00      C2   O
ATOM   1039  CB  LEU A 194     -20.940   3.658  -4.968  0.00  0.00      C2   C
ATOM   1040  CG  LEU A 194     -21.120   3.073  -3.620  0.00  0.00      C2   C
ATOM   1041  CD1 LEU A 194     -21.660   1.624  -3.702  0.00  0.00      C2   C
ATOM   1042  CD2 LEU A 194     -19.883   3.243  -2.750  0.00  0.00      C2   C
ATOM   1043  H   LEU A 194     -22.869   5.543  -5.550  0.00  0.00      C2   H
ATOM   1044  HA  LEU A 194     -20.125   5.502  -4.284  0.00  0.00      C2   H
ATOM   1045  HB3 LEU A 194     -19.987   3.329  -5.383  0.00  0.00      C2   H
ATOM   1046  HB2 LEU A 194     -21.721   3.389  -5.679  0.00  0.00      C2   H
ATOM   1047  HG  LEU A 194     -21.974   3.562  -3.152  0.00  0.00      C2   H
ATOM   1048 HD11 LEU A 194     -21.411   1.180  -4.665  0.00  0.00      C2   H
ATOM   1049 HD12 LEU A 194     -21.308   0.970  -2.903  0.00  0.00      C2   H
ATOM   1050 HD13 LEU A 194     -22.742   1.516  -3.629  0.00  0.00      C2   H
ATOM   1051 HD21 LEU A 194     -19.964   3.996  -1.965  0.00  0.00      C2   H
ATOM   1052 HD22 LEU A 194     -19.595   2.332  -2.225  0.00  0.00      C2   H
ATOM   1053 HD23 LEU A 194     -19.017   3.608  -3.301  0.00  0.00      C2   H
ATOM   1054  N   HIS A 195     -19.355   5.995  -6.785  0.00  0.00      C2   N
ATOM   1055  CA  HIS A 195     -18.801   6.442  -8.057  0.00  0.00      C2   C
ATOM   1056  C   HIS A 195     -18.419   5.186  -8.762  0.00  0.00      C2   C
ATOM   1057  O   HIS A 195     -17.597   4.461  -8.226  0.00  0.00      C2   O
ATOM   1058  CB  HIS A 195     -17.593   7.372  -7.935  0.00  0.00      C2   C
ATOM   1059  CG  HIS A 195     -17.913   8.679  -7.244  0.00  0.00      C2   C
ATOM   1060  ND1 HIS A 195     -16.943   9.505  -6.776  0.00  0.00      C2   N
ATOM   1061  CD2 HIS A 195     -19.083   9.144  -6.752  0.00  0.00      C2   C
ATOM   1062  CE1 HIS A 195     -17.546  10.459  -6.129  0.00  0.00      C2   C
ATOM   1063  NE2 HIS A 195     -18.861  10.339  -6.125  0.00  0.00      C2   N
ATOM   1064  H   HIS A 195     -18.743   5.875  -5.990  0.00  0.00      C2   H
ATOM   1065  HA  HIS A 195     -19.586   6.921  -8.642  0.00  0.00      C2   H
ATOM   1066  HB3 HIS A 195     -17.182   7.611  -8.916  0.00  0.00      C2   H
ATOM   1067  HB2 HIS A 195     -16.725   6.842  -7.543  0.00  0.00      C2   H
ATOM   1068  HD2 HIS A 195     -20.042   8.667  -6.894  0.00  0.00      C2   H
ATOM   1069  HE1 HIS A 195     -17.034  11.388  -5.923  0.00  0.00      C2   H
ATOM   1070  HD1 HIS A 195     -15.945   9.455  -6.926  0.00  0.00      C2   H
ATOM   1071  N   PHE A 196     -19.129   4.807  -9.849  0.00  0.00      C2   N
ATOM   1072  CA  PHE A 196     -18.767   3.670 -10.651  0.00  0.00      C2   C
ATOM   1073  C   PHE A 196     -17.888   4.081 -11.784  0.00  0.00      C2   C
ATOM   1074  O   PHE A 196     -18.385   4.708 -12.755  0.00  0.00      C2   O
ATOM   1075  CB  PHE A 196     -20.074   2.934 -11.163  0.00  0.00      C2   C
ATOM   1076  CG  PHE A 196     -20.730   1.992 -10.209  0.00  0.00      C2   C
ATOM   1077  CD1 PHE A 196     -21.404   0.857 -10.730  0.00  0.00      C2   C
ATOM   1078  CD2 PHE A 196     -20.703   2.149  -8.812  0.00  0.00      C2   C
ATOM   1079  CE1 PHE A 196     -22.020  -0.044  -9.933  0.00  0.00      C2   C
ATOM   1080  CE2 PHE A 196     -21.213   1.128  -8.064  0.00  0.00      C2   C
ATOM   1081  CZ  PHE A 196     -21.718   0.007  -8.610  0.00  0.00      C2   C
ATOM   1082  H   PHE A 196     -19.817   5.451 -10.211  0.00  0.00      C2   H
ATOM   1083  HA  PHE A 196     -18.249   2.859 -10.138  0.00  0.00      C2   H
ATOM   1084  HB3 PHE A 196     -19.817   2.423 -12.091  0.00  0.00      C2   H
ATOM   1085  HB2 PHE A 196     -20.734   3.763 -11.419  0.00  0.00      C2   H
ATOM   1086  HD1 PHE A 196     -21.311   0.729 -11.799  0.00  0.00      C2   H
ATOM   1087  HD2 PHE A 196     -20.259   3.012  -8.339  0.00  0.00      C2   H
ATOM   1088  HE1 PHE A 196     -22.312  -0.997 -10.350  0.00  0.00      C2   H
ATOM   1089  HE2 PHE A 196     -20.967   1.138  -7.012  0.00  0.00      C2   H
ATOM   1090  HZ  PHE A 196     -21.889  -0.773  -7.883  0.00  0.00      C2   H
ATOM   1091  N   LYS A 197     -16.559   3.990 -11.545  0.00  0.00      C2   N
ATOM   1092  CA  LYS A 197     -15.528   4.561 -12.369  0.00  0.00      C2   C
ATOM   1093  C   LYS A 197     -15.005   3.424 -13.321  0.00  0.00      C2   C
ATOM   1094  O   LYS A 197     -14.212   2.666 -12.759  0.00  0.00      C2   O
ATOM   1095  CB  LYS A 197     -14.383   5.005 -11.430  0.00  0.00      C2   C
ATOM   1096  CG  LYS A 197     -14.540   6.223 -10.609  0.00  0.00      C2   C
ATOM   1097  CD  LYS A 197     -15.125   7.399 -11.439  0.00  0.00      C2   C
ATOM   1098  CE  LYS A 197     -15.099   8.783 -10.835  0.00  0.00      C2   C
ATOM   1099  NZ  LYS A 197     -13.937   9.162 -10.048  0.00  0.00      C2   N
ATOM   1100  H   LYS A 197     -16.318   3.530 -10.679  0.00  0.00      C2   H
ATOM   1101  HA  LYS A 197     -15.880   5.394 -12.978  0.00  0.00      C2   H
ATOM   1102  HB3 LYS A 197     -13.407   5.100 -11.906  0.00  0.00      C2   H
ATOM   1103  HB2 LYS A 197     -14.299   4.276 -10.624  0.00  0.00      C2   H
ATOM   1104  HG3 LYS A 197     -13.535   6.474 -10.270  0.00  0.00      C2   H
ATOM   1105  HG2 LYS A 197     -15.134   6.070  -9.707  0.00  0.00      C2   H
ATOM   1106  HD3 LYS A 197     -16.186   7.216 -11.605  0.00  0.00      C2   H
ATOM   1107  HD2 LYS A 197     -14.611   7.618 -12.375  0.00  0.00      C2   H
ATOM   1108  HE3 LYS A 197     -15.926   8.914 -10.137  0.00  0.00      C2   H
ATOM   1109  HE2 LYS A 197     -15.185   9.597 -11.555  0.00  0.00      C2   H
ATOM   1110  HZ1 LYS A 197     -13.150   8.899 -10.624  0.00  0.00      C2   H
ATOM   1111  HZ2 LYS A 197     -14.025  10.138  -9.801  0.00  0.00      C2   H
ATOM   1112  HZ3 LYS A 197     -13.765   8.635  -9.204  0.00  0.00      C2   H
ATOM   1113  N   MET A 198     -15.506   3.328 -14.556  0.00  0.00      C2   N
ATOM   1114  CA  MET A 198     -15.274   2.267 -15.549  0.00  0.00      C2   C
ATOM   1115  C   MET A 198     -14.120   2.535 -16.474  0.00  0.00      C2   C
ATOM   1116  O   MET A 198     -13.939   3.702 -16.836  0.00  0.00      C2   O
ATOM   1117  CB  MET A 198     -16.623   2.109 -16.307  0.00  0.00      C2   C
ATOM   1118  CG  MET A 198     -17.779   1.627 -15.496  0.00  0.00      C2   C
ATOM   1119  SD  MET A 198     -19.305   1.170 -16.415  0.00  0.00      C2   S
ATOM   1120  CE  MET A 198     -19.783   2.794 -16.890  0.00  0.00      C2   C
ATOM   1121  H   MET A 198     -16.236   3.984 -14.794  0.00  0.00      C2   H
ATOM   1122  HA  MET A 198     -15.092   1.315 -15.050  0.00  0.00      C2   H
ATOM   1123  HB3 MET A 198     -16.445   1.424 -17.136  0.00  0.00      C2   H
ATOM   1124  HB2 MET A 198     -16.899   2.952 -16.940  0.00  0.00      C2   H
ATOM   1125  HG3 MET A 198     -18.093   2.448 -14.852  0.00  0.00      C2   H
ATOM   1126  HG2 MET A 198     -17.476   0.840 -14.806  0.00  0.00      C2   H
ATOM   1127  HE1 MET A 198     -20.864   2.691 -16.986  0.00  0.00      C2   H
ATOM   1128  HE2 MET A 198     -19.665   3.342 -15.955  0.00  0.00      C2   H
ATOM   1129  HE3 MET A 198     -19.226   3.143 -17.760  0.00  0.00      C2   H
ATOM   1130  N   PHE A 199     -13.251   1.646 -16.781  0.00  0.00      C2   N
ATOM   1131  CA  PHE A 199     -12.063   1.945 -17.566  0.00  0.00      C2   C
ATOM   1132  C   PHE A 199     -11.462   0.725 -18.291  0.00  0.00      C2   C
ATOM   1133  O   PHE A 199     -11.359  -0.377 -17.740  0.00  0.00      C2   O
ATOM   1134  CB  PHE A 199     -11.010   2.871 -16.795  0.00  0.00      C2   C
ATOM   1135  CG  PHE A 199     -10.678   2.341 -15.429  0.00  0.00      C2   C
ATOM   1136  CD1 PHE A 199      -9.518   1.624 -15.231  0.00  0.00      C2   C
ATOM   1137  CD2 PHE A 199     -11.433   2.707 -14.263  0.00  0.00      C2   C
ATOM   1138  CE1 PHE A 199      -9.314   0.936 -13.998  0.00  0.00      C2   C
ATOM   1139  CE2 PHE A 199     -11.138   2.182 -13.027  0.00  0.00      C2   C
ATOM   1140  CZ  PHE A 199     -10.138   1.282 -12.933  0.00  0.00      C2   C
ATOM   1141  H   PHE A 199     -13.302   0.749 -16.320  0.00  0.00      C2   H
ATOM   1142  HA  PHE A 199     -12.459   2.640 -18.306  0.00  0.00      C2   H
ATOM   1143  HB3 PHE A 199     -11.428   3.867 -16.652  0.00  0.00      C2   H
ATOM   1144  HB2 PHE A 199     -10.164   2.974 -17.475  0.00  0.00      C2   H
ATOM   1145  HD1 PHE A 199      -8.791   1.395 -15.996  0.00  0.00      C2   H
ATOM   1146  HD2 PHE A 199     -12.277   3.375 -14.355  0.00  0.00      C2   H
ATOM   1147  HE1 PHE A 199      -8.435   0.318 -13.889  0.00  0.00      C2   H
ATOM   1148  HE2 PHE A 199     -11.580   2.564 -12.119  0.00  0.00      C2   H
ATOM   1149  HZ  PHE A 199      -9.851   0.921 -11.956  0.00  0.00      C2   H
ATOM   1150  N   ASP A 200     -11.117   0.973 -19.598  0.00  0.00      C2   N
ATOM   1151  CA  ASP A 200     -10.470   0.048 -20.492  0.00  0.00      C2   C
ATOM   1152  C   ASP A 200      -8.985   0.340 -20.525  0.00  0.00      C2   C
ATOM   1153  O   ASP A 200      -8.510   1.504 -20.405  0.00  0.00      C2   O
ATOM   1154  CB  ASP A 200     -11.029   0.089 -22.027  0.00  0.00      C2   C
ATOM   1155  CG  ASP A 200     -10.729  -1.147 -22.892  0.00  0.00      C2   C
ATOM   1156  OD1 ASP A 200     -10.001  -2.107 -22.579  0.00  0.00      C2   O
ATOM   1157  OD2 ASP A 200     -11.326  -1.097 -23.981  0.00  0.00      C2   O
ATOM   1158  H   ASP A 200     -11.127   1.914 -19.963  0.00  0.00      C2   H
ATOM   1159  HA  ASP A 200     -10.523  -0.950 -20.056  0.00  0.00      C2   H
ATOM   1160  HB3 ASP A 200     -10.561   0.957 -22.492  0.00  0.00      C2   H
ATOM   1161  HB2 ASP A 200     -12.113   0.198 -22.027  0.00  0.00      C2   H
ATOM   1162  N   VAL A 201      -8.143  -0.764 -20.749  0.00  0.00      C2   N
ATOM   1163  CA  VAL A 201      -6.723  -0.694 -21.053  0.00  0.00      C2   C
ATOM   1164  C   VAL A 201      -6.333  -1.535 -22.303  0.00  0.00      C2   C
ATOM   1165  O   VAL A 201      -5.179  -1.678 -22.551  0.00  0.00      C2   O
ATOM   1166  CB  VAL A 201      -5.834  -1.096 -19.825  0.00  0.00      C2   C
ATOM   1167  CG1 VAL A 201      -6.046  -0.153 -18.627  0.00  0.00      C2   C
ATOM   1168  CG2 VAL A 201      -5.983  -2.552 -19.451  0.00  0.00      C2   C
ATOM   1169  H   VAL A 201      -8.601  -1.645 -20.936  0.00  0.00      C2   H
ATOM   1170  HA  VAL A 201      -6.495   0.354 -21.247  0.00  0.00      C2   H
ATOM   1171  HB  VAL A 201      -4.787  -0.934 -20.081  0.00  0.00      C2   H
ATOM   1172 HG11 VAL A 201      -5.249  -0.391 -17.922  0.00  0.00      C2   H
ATOM   1173 HG12 VAL A 201      -6.056   0.898 -18.915  0.00  0.00      C2   H
ATOM   1174 HG13 VAL A 201      -6.951  -0.280 -18.034  0.00  0.00      C2   H
ATOM   1175 HG21 VAL A 201      -7.040  -2.782 -19.313  0.00  0.00      C2   H
ATOM   1176 HG22 VAL A 201      -5.739  -3.223 -20.275  0.00  0.00      C2   H
ATOM   1177 HG23 VAL A 201      -5.415  -2.907 -18.591  0.00  0.00      C2   H
ATOM   1178  N   GLY A 202      -7.262  -2.049 -23.104  0.00  0.00      C2   N
ATOM   1179  CA  GLY A 202      -7.040  -2.919 -24.264  0.00  0.00      C2   C
ATOM   1180  C   GLY A 202      -6.257  -2.190 -25.437  0.00  0.00      C2   C
ATOM   1181  O   GLY A 202      -5.522  -2.869 -26.137  0.00  0.00      C2   O
ATOM   1182  H   GLY A 202      -8.224  -1.944 -22.815  0.00  0.00      C2   H
ATOM   1183  HA3 GLY A 202      -8.019  -3.187 -24.661  0.00  0.00      C2   H
ATOM   1184  HA2 GLY A 202      -6.467  -3.811 -24.007  0.00  0.00      C2   H
ATOM   1185  N   GLY A 203      -6.507  -0.894 -25.452  0.00  0.00      C2   N
ATOM   1186  CA  GLY A 203      -5.998   0.036 -26.461  0.00  0.00      C2   C
ATOM   1187  C   GLY A 203      -4.679   0.697 -25.934  0.00  0.00      C2   C
ATOM   1188  O   GLY A 203      -4.095   1.524 -26.634  0.00  0.00      C2   O
ATOM   1189  H   GLY A 203      -7.067  -0.547 -24.686  0.00  0.00      C2   H
ATOM   1190  HA  GLY A 203      -5.570  -0.425 -27.351  0.00  0.00      C2   H
ATOM   1191  HA3 GLY A 203      -6.763   0.723 -26.823  0.00  0.00      C2   H
ATOM   1192  N   GLN A 204      -4.161   0.309 -24.753  0.00  0.00      C2   N
ATOM   1193  CA  GLN A 204      -2.870   0.815 -24.193  0.00  0.00      C2   C
ATOM   1194  C   GLN A 204      -1.732   0.170 -24.902  0.00  0.00      C2   C
ATOM   1195  O   GLN A 204      -1.389  -0.931 -24.579  0.00  0.00      C2   O
ATOM   1196  CB  GLN A 204      -2.806   0.594 -22.645  0.00  0.00      C2   C
ATOM   1197  CG  GLN A 204      -3.692   1.540 -21.821  0.00  0.00      C2   C
ATOM   1198  CD  GLN A 204      -2.872   2.857 -21.458  0.00  0.00      C2   C
ATOM   1199  OE1 GLN A 204      -1.833   3.202 -22.022  0.00  0.00      C2   O
ATOM   1200  NE2 GLN A 204      -3.453   3.692 -20.611  0.00  0.00      C2   N
ATOM   1201  H   GLN A 204      -4.682  -0.345 -24.186  0.00  0.00      C2   H
ATOM   1202  HA  GLN A 204      -2.866   1.891 -24.364  0.00  0.00      C2   H
ATOM   1203  HB3 GLN A 204      -1.791   0.615 -22.250  0.00  0.00      C2   H
ATOM   1204  HB2 GLN A 204      -3.126  -0.443 -22.536  0.00  0.00      C2   H
ATOM   1205  HG3 GLN A 204      -4.063   1.052 -20.920  0.00  0.00      C2   H
ATOM   1206  HG2 GLN A 204      -4.590   1.856 -22.352  0.00  0.00      C2   H
ATOM   1207 HE22 GLN A 204      -3.134   4.650 -20.630  0.00  0.00      C2   H
ATOM   1208 HE21 GLN A 204      -4.155   3.397 -19.947  0.00  0.00      C2   H
ATOM   1209  N   ARG A 205      -1.128   0.888 -25.879  0.00  0.00      C2   N
ATOM   1210  CA  ARG A 205      -0.073   0.432 -26.787  0.00  0.00      C2   C
ATOM   1211  C   ARG A 205       1.160   0.304 -26.014  0.00  0.00      C2   C
ATOM   1212  O   ARG A 205       2.021   1.183 -26.164  0.00  0.00      C2   O
ATOM   1213  CB  ARG A 205       0.006   1.377 -28.030  0.00  0.00      C2   C
ATOM   1214  CG  ARG A 205       1.162   1.253 -29.101  0.00  0.00      C2   C
ATOM   1215  CD  ARG A 205       1.142   0.001 -29.903  0.00  0.00      C2   C
ATOM   1216  NE  ARG A 205       1.443  -1.173 -29.104  0.00  0.00      C2   N
ATOM   1217  CZ  ARG A 205       2.632  -1.422 -28.528  0.00  0.00      C2   C
ATOM   1218  NH1 ARG A 205       3.748  -0.735 -28.753  0.00  0.00      C2   N
ATOM   1219  NH2 ARG A 205       2.756  -2.458 -27.707  0.00  0.00      C2   N
ATOM   1220  H   ARG A 205      -1.552   1.737 -26.223  0.00  0.00      C2   H
ATOM   1221  HA  ARG A 205      -0.429  -0.502 -27.224  0.00  0.00      C2   H
ATOM   1222  HB3 ARG A 205       0.248   2.381 -27.684  0.00  0.00      C2   H
ATOM   1223  HB2 ARG A 205      -1.013   1.422 -28.415  0.00  0.00      C2   H
ATOM   1224  HG3 ARG A 205       2.141   1.319 -28.627  0.00  0.00      C2   H
ATOM   1225  HG2 ARG A 205       1.143   2.081 -29.809  0.00  0.00      C2   H
ATOM   1226  HD3 ARG A 205       1.695   0.051 -30.841  0.00  0.00      C2   H
ATOM   1227  HD2 ARG A 205       0.150  -0.209 -30.303  0.00  0.00      C2   H
ATOM   1228  HE  ARG A 205       0.704  -1.857 -29.023  0.00  0.00      C2   H
ATOM   1229 HH12 ARG A 205       4.629  -0.812 -28.266  0.00  0.00      C2   H
ATOM   1230 HH11 ARG A 205       3.720   0.071 -29.361  0.00  0.00      C2   H
ATOM   1231 HH22 ARG A 205       3.566  -2.656 -27.137  0.00  0.00      C2   H
ATOM   1232 HH21 ARG A 205       2.029  -3.151 -27.596  0.00  0.00      C2   H
ATOM   1233  N   SER A 206       1.322  -0.717 -25.183  0.00  0.00      C2   N
ATOM   1234  CA  SER A 206       2.468  -0.993 -24.270  0.00  0.00      C2   C
ATOM   1235  C   SER A 206       2.227  -2.391 -23.714  0.00  0.00      C2   C
ATOM   1236  O   SER A 206       1.067  -2.807 -23.479  0.00  0.00      C2   O
ATOM   1237  CB  SER A 206       2.586   0.090 -23.193  0.00  0.00      C2   C
ATOM   1238  OG  SER A 206       3.608  -0.117 -22.199  0.00  0.00      C2   O
ATOM   1239  H   SER A 206       0.542  -1.358 -25.167  0.00  0.00      C2   H
ATOM   1240  HA  SER A 206       3.417  -1.012 -24.806  0.00  0.00      C2   H
ATOM   1241  HB3 SER A 206       1.584   0.192 -22.778  0.00  0.00      C2   H
ATOM   1242  HB2 SER A 206       2.857   1.071 -23.582  0.00  0.00      C2   H
ATOM   1243  HG  SER A 206       4.272  -0.639 -22.655  0.00  0.00      C2   H
ATOM   1244  N   GLU A 207       3.290  -3.142 -23.400  0.00  0.00      C2   N
ATOM   1245  CA  GLU A 207       3.188  -4.290 -22.436  0.00  0.00      C2   C
ATOM   1246  C   GLU A 207       2.941  -3.851 -20.966  0.00  0.00      C2   C
ATOM   1247  O   GLU A 207       3.539  -2.858 -20.628  0.00  0.00      C2   O
ATOM   1248  CB  GLU A 207       4.422  -5.157 -22.510  0.00  0.00      C2   C
ATOM   1249  CG  GLU A 207       4.795  -5.614 -23.928  0.00  0.00      C2   C
ATOM   1250  CD  GLU A 207       5.898  -6.691 -23.951  0.00  0.00      C2   C
ATOM   1251  OE1 GLU A 207       5.697  -7.728 -23.388  0.00  0.00      C2   O
ATOM   1252  OE2 GLU A 207       6.953  -6.454 -24.509  0.00  0.00      C2   O
ATOM   1253  H   GLU A 207       4.193  -2.701 -23.495  0.00  0.00      C2   H
ATOM   1254  HA  GLU A 207       2.404  -4.906 -22.877  0.00  0.00      C2   H
ATOM   1255  HB3 GLU A 207       4.157  -5.997 -21.868  0.00  0.00      C2   H
ATOM   1256  HB2 GLU A 207       5.260  -4.619 -22.068  0.00  0.00      C2   H
ATOM   1257  HG3 GLU A 207       5.087  -4.694 -24.435  0.00  0.00      C2   H
ATOM   1258  HG2 GLU A 207       3.943  -6.086 -24.417  0.00  0.00      C2   H
ATOM   1259  N   ARG A 208       2.010  -4.580 -20.334  0.00  0.00      C2   N
ATOM   1260  CA  ARG A 208       1.405  -4.203 -19.084  0.00  0.00      C2   C
ATOM   1261  C   ARG A 208       2.346  -4.318 -17.861  0.00  0.00      C2   C
ATOM   1262  O   ARG A 208       1.923  -3.873 -16.817  0.00  0.00      C2   O
ATOM   1263  CB  ARG A 208       0.148  -5.089 -18.797  0.00  0.00      C2   C
ATOM   1264  CG  ARG A 208      -1.022  -5.071 -19.709  0.00  0.00      C2   C
ATOM   1265  CD  ARG A 208      -2.132  -6.039 -19.190  0.00  0.00      C2   C
ATOM   1266  NE  ARG A 208      -1.730  -7.380 -19.540  0.00  0.00      C2   N
ATOM   1267  CZ  ARG A 208      -2.039  -7.986 -20.690  0.00  0.00      C2   C
ATOM   1268  NH1 ARG A 208      -2.726  -7.356 -21.594  0.00  0.00      C2   N
ATOM   1269  NH2 ARG A 208      -1.662  -9.213 -21.008  0.00  0.00      C2   N
ATOM   1270  H   ARG A 208       1.661  -5.407 -20.797  0.00  0.00      C2   H
ATOM   1271  HA  ARG A 208       1.022  -3.182 -19.109  0.00  0.00      C2   H
ATOM   1272  HB3 ARG A 208      -0.245  -4.817 -17.817  0.00  0.00      C2   H
ATOM   1273  HB2 ARG A 208       0.437  -6.104 -18.524  0.00  0.00      C2   H
ATOM   1274  HG3 ARG A 208      -0.691  -5.275 -20.727  0.00  0.00      C2   H
ATOM   1275  HG2 ARG A 208      -1.481  -4.084 -19.769  0.00  0.00      C2   H
ATOM   1276  HD3 ARG A 208      -3.124  -5.695 -19.479  0.00  0.00      C2   H
ATOM   1277  HD2 ARG A 208      -2.254  -6.134 -18.111  0.00  0.00      C2   H
ATOM   1278  HE  ARG A 208      -1.255  -7.930 -18.838  0.00  0.00      C2   H
ATOM   1279 HH12 ARG A 208      -2.665  -7.687 -22.546  0.00  0.00      C2   H
ATOM   1280 HH11 ARG A 208      -3.192  -6.465 -21.502  0.00  0.00      C2   H
ATOM   1281 HH22 ARG A 208      -2.085  -9.835 -21.683  0.00  0.00      C2   H
ATOM   1282 HH21 ARG A 208      -0.902  -9.532 -20.424  0.00  0.00      C2   H
ATOM   1283  N   LYS A 209       3.580  -4.965 -18.007  0.00  0.00      C2   N
ATOM   1284  CA  LYS A 209       4.510  -5.282 -17.006  0.00  0.00      C2   C
ATOM   1285  C   LYS A 209       4.994  -4.088 -16.253  0.00  0.00      C2   C
ATOM   1286  O   LYS A 209       5.452  -4.321 -15.137  0.00  0.00      C2   O
ATOM   1287  CB  LYS A 209       5.735  -6.008 -17.668  0.00  0.00      C2   C
ATOM   1288  CG  LYS A 209       6.151  -5.391 -19.042  0.00  0.00      C2   C
ATOM   1289  CD  LYS A 209       7.528  -5.939 -19.482  0.00  0.00      C2   C
ATOM   1290  CE  LYS A 209       7.947  -5.507 -20.896  0.00  0.00      C2   C
ATOM   1291  NZ  LYS A 209       9.331  -5.997 -21.187  0.00  0.00      C2   N
ATOM   1292  H   LYS A 209       3.786  -5.347 -18.919  0.00  0.00      C2   H
ATOM   1293  HA  LYS A 209       4.069  -5.969 -16.284  0.00  0.00      C2   H
ATOM   1294  HB3 LYS A 209       5.450  -7.001 -18.016  0.00  0.00      C2   H
ATOM   1295  HB2 LYS A 209       6.611  -6.063 -17.022  0.00  0.00      C2   H
ATOM   1296  HG3 LYS A 209       6.181  -4.306 -18.947  0.00  0.00      C2   H
ATOM   1297  HG2 LYS A 209       5.420  -5.646 -19.809  0.00  0.00      C2   H
ATOM   1298  HD3 LYS A 209       7.647  -7.021 -19.427  0.00  0.00      C2   H
ATOM   1299  HD2 LYS A 209       8.326  -5.526 -18.865  0.00  0.00      C2   H
ATOM   1300  HE3 LYS A 209       7.870  -4.426 -21.017  0.00  0.00      C2   H
ATOM   1301  HE2 LYS A 209       7.220  -5.918 -21.596  0.00  0.00      C2   H
ATOM   1302  HZ1 LYS A 209      10.014  -5.566 -20.581  0.00  0.00      C2   H
ATOM   1303  HZ2 LYS A 209       9.426  -6.997 -21.085  0.00  0.00      C2   H
ATOM   1304  HZ3 LYS A 209       9.637  -5.820 -22.133  0.00  0.00      C2   H
ATOM   1305  N   LYS A 210       5.066  -2.886 -16.824  0.00  0.00      C2   N
ATOM   1306  CA  LYS A 210       5.610  -1.738 -16.115  0.00  0.00      C2   C
ATOM   1307  C   LYS A 210       4.541  -0.820 -15.474  0.00  0.00      C2   C
ATOM   1308  O   LYS A 210       4.937   0.185 -14.882  0.00  0.00      C2   O
ATOM   1309  CB  LYS A 210       6.570  -1.097 -17.090  0.00  0.00      C2   C
ATOM   1310  CG  LYS A 210       7.907  -1.751 -17.481  0.00  0.00      C2   C
ATOM   1311  CD  LYS A 210       8.869  -1.999 -16.296  0.00  0.00      C2   C
ATOM   1312  CE  LYS A 210       9.977  -2.958 -16.817  0.00  0.00      C2   C
ATOM   1313  NZ  LYS A 210      10.719  -3.589 -15.700  0.00  0.00      C2   N
ATOM   1314  H   LYS A 210       4.725  -2.731 -17.762  0.00  0.00      C2   H
ATOM   1315  HA  LYS A 210       6.160  -2.059 -15.230  0.00  0.00      C2   H
ATOM   1316  HB3 LYS A 210       6.875  -0.156 -16.632  0.00  0.00      C2   H
ATOM   1317  HB2 LYS A 210       5.924  -0.667 -17.855  0.00  0.00      C2   H
ATOM   1318  HG3 LYS A 210       8.424  -1.104 -18.191  0.00  0.00      C2   H
ATOM   1319  HG2 LYS A 210       7.684  -2.697 -17.974  0.00  0.00      C2   H
ATOM   1320  HD3 LYS A 210       8.374  -2.458 -15.440  0.00  0.00      C2   H
ATOM   1321  HD2 LYS A 210       9.276  -1.039 -15.978  0.00  0.00      C2   H
ATOM   1322  HE3 LYS A 210      10.728  -2.495 -17.457  0.00  0.00      C2   H
ATOM   1323  HE2 LYS A 210       9.567  -3.740 -17.456  0.00  0.00      C2   H
ATOM   1324  HZ1 LYS A 210      11.247  -4.423 -15.916  0.00  0.00      C2   H
ATOM   1325  HZ2 LYS A 210      11.306  -2.924 -15.216  0.00  0.00      C2   H
ATOM   1326  HZ3 LYS A 210      10.044  -3.918 -15.026  0.00  0.00      C2   H
ATOM   1327  N   TRP A 211       3.244  -1.226 -15.461  0.00  0.00      C2   N
ATOM   1328  CA  TRP A 211       2.133  -0.406 -14.875  0.00  0.00      C2   C
ATOM   1329  C   TRP A 211       0.984  -1.102 -14.203  0.00  0.00      C2   C
ATOM   1330  O   TRP A 211       0.145  -0.422 -13.637  0.00  0.00      C2   O
ATOM   1331  CB  TRP A 211       1.643   0.631 -15.946  0.00  0.00      C2   C
ATOM   1332  CG  TRP A 211       1.360   0.191 -17.386  0.00  0.00      C2   C
ATOM   1333  CD1 TRP A 211       2.281   0.293 -18.373  0.00  0.00      C2   C
ATOM   1334  CD2 TRP A 211       0.160  -0.331 -18.022  0.00  0.00      C2   C
ATOM   1335  NE1 TRP A 211       1.750  -0.170 -19.552  0.00  0.00      C2   N
ATOM   1336  CE2 TRP A 211       0.471  -0.658 -19.410  0.00  0.00      C2   C
ATOM   1337  CE3 TRP A 211      -1.153  -0.636 -17.591  0.00  0.00      C2   C
ATOM   1338  CZ2 TRP A 211      -0.492  -1.238 -20.278  0.00  0.00      C2   C
ATOM   1339  CZ3 TRP A 211      -2.145  -1.225 -18.454  0.00  0.00      C2   C
ATOM   1340  CH2 TRP A 211      -1.779  -1.533 -19.794  0.00  0.00      C2   C
ATOM   1341  H   TRP A 211       2.885  -2.017 -15.977  0.00  0.00      C2   H
ATOM   1342  HA  TRP A 211       2.565   0.150 -14.043  0.00  0.00      C2   H
ATOM   1343  HB3 TRP A 211       2.345   1.441 -16.144  0.00  0.00      C2   H
ATOM   1344  HB2 TRP A 211       0.787   1.110 -15.471  0.00  0.00      C2   H
ATOM   1345  HD1 TRP A 211       3.219   0.808 -18.223  0.00  0.00      C2   H
ATOM   1346  HE1 TRP A 211       2.305  -0.078 -20.391  0.00  0.00      C2   H
ATOM   1347  HE3 TRP A 211      -1.329  -0.589 -16.527  0.00  0.00      C2   H
ATOM   1348  HZ2 TRP A 211      -0.262  -1.543 -21.288  0.00  0.00      C2   H
ATOM   1349  HZ3 TRP A 211      -3.171  -1.426 -18.182  0.00  0.00      C2   H
ATOM   1350  HH2 TRP A 211      -2.635  -1.753 -20.414  0.00  0.00      C2   H
ATOM   1351  N   ILE A 212       0.931  -2.476 -14.221  0.00  0.00      C2   N
ATOM   1352  CA  ILE A 212      -0.005  -3.373 -13.613  0.00  0.00      C2   C
ATOM   1353  C   ILE A 212      -0.128  -3.257 -12.074  0.00  0.00      C2   C
ATOM   1354  O   ILE A 212      -1.071  -3.771 -11.476  0.00  0.00      C2   O
ATOM   1355  CB  ILE A 212       0.548  -4.823 -14.003  0.00  0.00      C2   C
ATOM   1356  CG1 ILE A 212      -0.542  -5.957 -13.817  0.00  0.00      C2   C
ATOM   1357  CG2 ILE A 212       1.878  -5.236 -13.350  0.00  0.00      C2   C
ATOM   1358  CD1 ILE A 212      -1.744  -5.868 -14.895  0.00  0.00      C2   C
ATOM   1359  H   ILE A 212       1.565  -3.033 -14.777  0.00  0.00      C2   H
ATOM   1360  HA  ILE A 212      -1.005  -3.282 -14.036  0.00  0.00      C2   H
ATOM   1361  HB  ILE A 212       0.752  -4.899 -15.071  0.00  0.00      C2   H
ATOM   1362 HG13 ILE A 212      -0.949  -5.980 -12.806  0.00  0.00      C2   H
ATOM   1363 HG12 ILE A 212      -0.017  -6.861 -14.127  0.00  0.00      C2   H
ATOM   1364 HG21 ILE A 212       1.825  -5.241 -12.261  0.00  0.00      C2   H
ATOM   1365 HG22 ILE A 212       2.172  -6.260 -13.580  0.00  0.00      C2   H
ATOM   1366 HG23 ILE A 212       2.735  -4.584 -13.514  0.00  0.00      C2   H
ATOM   1367 HD11 ILE A 212      -1.522  -5.256 -15.769  0.00  0.00      C2   H
ATOM   1368 HD12 ILE A 212      -2.108  -6.843 -15.220  0.00  0.00      C2   H
ATOM   1369 HD13 ILE A 212      -2.619  -5.405 -14.437  0.00  0.00      C2   H
ATOM   1370  N   HIE A 213       0.897  -2.555 -11.516  0.00  0.00      C2   N
ATOM   1371  CA  HIE A 213       1.107  -2.326 -10.148  0.00  0.00      C2   C
ATOM   1372  C   HIE A 213       0.125  -1.310  -9.620  0.00  0.00      C2   C
ATOM   1373  O   HIE A 213      -0.178  -1.359  -8.457  0.00  0.00      C2   O
ATOM   1374  CB  HIE A 213       2.550  -2.015  -9.879  0.00  0.00      C2   C
ATOM   1375  CG  HIE A 213       3.013  -0.751 -10.435  0.00  0.00      C2   C
ATOM   1376  ND1 HIE A 213       3.464  -0.677 -11.736  0.00  0.00      C2   N
ATOM   1377  CD2 HIE A 213       3.104   0.445  -9.744  0.00  0.00      C2   C
ATOM   1378  CE1 HIE A 213       3.862   0.636 -11.840  0.00  0.00      C2   C
ATOM   1379  NE2 HIE A 213       3.672   1.290 -10.690  0.00  0.00      C2   N
ATOM   1380  H   HIE A 213       1.679  -2.333 -12.116  0.00  0.00      C2   H
ATOM   1381  HA  HIE A 213       0.834  -3.286  -9.710  0.00  0.00      C2   H
ATOM   1382  HB3 HIE A 213       3.124  -2.851 -10.278  0.00  0.00      C2   H
ATOM   1383  HB2 HIE A 213       2.748  -2.135  -8.813  0.00  0.00      C2   H
ATOM   1384  HD2 HIE A 213       2.791   0.837  -8.787  0.00  0.00      C2   H
ATOM   1385  HE1 HIE A 213       4.320   1.139 -12.679  0.00  0.00      C2   H
ATOM   1386  HE2 HIE A 213       3.934   2.254 -10.539  0.00  0.00      C2   H
ATOM   1387  N   CYS A 214      -0.287  -0.360 -10.487  0.00  0.00      C2   N
ATOM   1388  CA  CYS A 214      -1.233   0.774 -10.285  0.00  0.00      C2   C
ATOM   1389  C   CYS A 214      -2.709   0.263 -10.055  0.00  0.00      C2   C
ATOM   1390  O   CYS A 214      -3.571   0.995  -9.744  0.00  0.00      C2   O
ATOM   1391  CB  CYS A 214      -1.263   1.867 -11.356  0.00  0.00      C2   C
ATOM   1392  SG  CYS A 214       0.460   2.603 -11.642  0.00  0.00      C2   S
ATOM   1393  H   CYS A 214      -0.039  -0.388 -11.466  0.00  0.00      C2   H
ATOM   1394  HA  CYS A 214      -0.857   1.253  -9.381  0.00  0.00      C2   H
ATOM   1395  HB3 CYS A 214      -1.986   2.634 -11.077  0.00  0.00      C2   H
ATOM   1396  HB2 CYS A 214      -1.553   1.316 -12.251  0.00  0.00      C2   H
ATOM   1397  HG  CYS A 214       0.136   2.870 -12.911  0.00  0.00      C2   H
ATOM   1398  N   PHE A 215      -3.007  -0.988 -10.329  0.00  0.00      C2   N
ATOM   1399  CA  PHE A 215      -4.362  -1.592 -10.297  0.00  0.00      C2   C
ATOM   1400  C   PHE A 215      -4.756  -2.334  -9.029  0.00  0.00      C2   C
ATOM   1401  O   PHE A 215      -5.800  -2.979  -8.963  0.00  0.00      C2   O
ATOM   1402  CB  PHE A 215      -4.480  -2.465 -11.526  0.00  0.00      C2   C
ATOM   1403  CG  PHE A 215      -4.388  -1.735 -12.825  0.00  0.00      C2   C
ATOM   1404  CD1 PHE A 215      -5.591  -1.357 -13.489  0.00  0.00      C2   C
ATOM   1405  CD2 PHE A 215      -3.203  -1.193 -13.310  0.00  0.00      C2   C
ATOM   1406  CE1 PHE A 215      -5.563  -0.528 -14.651  0.00  0.00      C2   C
ATOM   1407  CE2 PHE A 215      -3.194  -0.317 -14.347  0.00  0.00      C2   C
ATOM   1408  CZ  PHE A 215      -4.352  -0.025 -15.106  0.00  0.00      C2   C
ATOM   1409  H   PHE A 215      -2.196  -1.583 -10.420  0.00  0.00      C2   H
ATOM   1410  HA  PHE A 215      -5.141  -0.843 -10.436  0.00  0.00      C2   H
ATOM   1411  HB3 PHE A 215      -5.475  -2.910 -11.522  0.00  0.00      C2   H
ATOM   1412  HB2 PHE A 215      -3.720  -3.245 -11.480  0.00  0.00      C2   H
ATOM   1413  HD1 PHE A 215      -6.531  -1.664 -13.055  0.00  0.00      C2   H
ATOM   1414  HD2 PHE A 215      -2.270  -1.355 -12.792  0.00  0.00      C2   H
ATOM   1415  HE1 PHE A 215      -6.487  -0.403 -15.196  0.00  0.00      C2   H
ATOM   1416  HE2 PHE A 215      -2.274   0.112 -14.714  0.00  0.00      C2   H
ATOM   1417  HZ  PHE A 215      -4.341   0.666 -15.936  0.00  0.00      C2   H
ATOM   1418  N   GLU A 216      -3.975  -2.208  -7.949  0.00  0.00      C2   N
ATOM   1419  CA  GLU A 216      -4.233  -2.684  -6.578  0.00  0.00      C2   C
ATOM   1420  C   GLU A 216      -5.515  -2.174  -5.971  0.00  0.00      C2   C
ATOM   1421  O   GLU A 216      -5.916  -2.869  -5.082  0.00  0.00      C2   O
ATOM   1422  CB  GLU A 216      -3.004  -2.474  -5.667  0.00  0.00      C2   C
ATOM   1423  CG  GLU A 216      -2.592  -0.986  -5.476  0.00  0.00      C2   C
ATOM   1424  CD  GLU A 216      -1.702  -0.690  -4.289  0.00  0.00      C2   C
ATOM   1425  OE1 GLU A 216      -2.015  -1.085  -3.171  0.00  0.00      C2   O
ATOM   1426  OE2 GLU A 216      -0.643  -0.067  -4.475  0.00  0.00      C2   O
ATOM   1427  H   GLU A 216      -3.076  -1.747  -7.928  0.00  0.00      C2   H
ATOM   1428  HA  GLU A 216      -4.328  -3.769  -6.555  0.00  0.00      C2   H
ATOM   1429  HB3 GLU A 216      -2.124  -3.062  -5.927  0.00  0.00      C2   H
ATOM   1430  HB2 GLU A 216      -3.233  -2.749  -4.638  0.00  0.00      C2   H
ATOM   1431  HG3 GLU A 216      -3.522  -0.417  -5.452  0.00  0.00      C2   H
ATOM   1432  HG2 GLU A 216      -2.081  -0.570  -6.344  0.00  0.00      C2   H
ATOM   1433  N   GLY A 217      -6.117  -1.032  -6.410  0.00  0.00      C2   N
ATOM   1434  CA  GLY A 217      -7.311  -0.369  -5.797  0.00  0.00      C2   C
ATOM   1435  C   GLY A 217      -8.490  -0.576  -6.783  0.00  0.00      C2   C
ATOM   1436  O   GLY A 217      -9.537   0.034  -6.548  0.00  0.00      C2   O
ATOM   1437  H   GLY A 217      -5.677  -0.633  -7.227  0.00  0.00      C2   H
ATOM   1438  HA3 GLY A 217      -7.180   0.710  -5.724  0.00  0.00      C2   H
ATOM   1439  HA2 GLY A 217      -7.492  -0.731  -4.785  0.00  0.00      C2   H
ATOM   1440  N   VAL A 218      -8.243  -1.458  -7.781  0.00  0.00      C2   N
ATOM   1441  CA  VAL A 218      -9.399  -2.046  -8.468  0.00  0.00      C2   C
ATOM   1442  C   VAL A 218     -10.332  -2.788  -7.491  0.00  0.00      C2   C
ATOM   1443  O   VAL A 218      -9.864  -3.707  -6.808  0.00  0.00      C2   O
ATOM   1444  CB  VAL A 218      -8.936  -2.901  -9.710  0.00  0.00      C2   C
ATOM   1445  CG1 VAL A 218     -10.077  -3.674 -10.340  0.00  0.00      C2   C
ATOM   1446  CG2 VAL A 218      -8.316  -1.980 -10.766  0.00  0.00      C2   C
ATOM   1447  H   VAL A 218      -7.373  -1.970  -7.752  0.00  0.00      C2   H
ATOM   1448  HA  VAL A 218      -9.927  -1.236  -8.971  0.00  0.00      C2   H
ATOM   1449  HB  VAL A 218      -8.171  -3.588  -9.349  0.00  0.00      C2   H
ATOM   1450 HG11 VAL A 218     -11.016  -3.121 -10.323  0.00  0.00      C2   H
ATOM   1451 HG12 VAL A 218      -9.863  -3.942 -11.375  0.00  0.00      C2   H
ATOM   1452 HG13 VAL A 218     -10.096  -4.642  -9.840  0.00  0.00      C2   H
ATOM   1453 HG21 VAL A 218      -7.921  -2.597 -11.573  0.00  0.00      C2   H
ATOM   1454 HG22 VAL A 218      -9.035  -1.246 -11.128  0.00  0.00      C2   H
ATOM   1455 HG23 VAL A 218      -7.398  -1.470 -10.475  0.00  0.00      C2   H
ATOM   1456  N   THR A 219     -11.624  -2.407  -7.528  0.00  0.00      C2   N
ATOM   1457  CA  THR A 219     -12.546  -2.976  -6.551  0.00  0.00      C2   C
ATOM   1458  C   THR A 219     -13.028  -4.418  -6.940  0.00  0.00      C2   C
ATOM   1459  O   THR A 219     -12.993  -5.357  -6.133  0.00  0.00      C2   O
ATOM   1460  CB  THR A 219     -13.767  -2.005  -6.413  0.00  0.00      C2   C
ATOM   1461  OG1 THR A 219     -13.315  -0.671  -6.267  0.00  0.00      C2   O
ATOM   1462  CG2 THR A 219     -14.850  -2.307  -5.386  0.00  0.00      C2   C
ATOM   1463  H   THR A 219     -11.928  -1.699  -8.180  0.00  0.00      C2   H
ATOM   1464  HA  THR A 219     -12.005  -3.127  -5.617  0.00  0.00      C2   H
ATOM   1465  HB  THR A 219     -14.262  -2.044  -7.383  0.00  0.00      C2   H
ATOM   1466  HG1 THR A 219     -12.858  -0.660  -5.423  0.00  0.00      C2   H
ATOM   1467 HG21 THR A 219     -15.476  -3.158  -5.657  0.00  0.00      C2   H
ATOM   1468 HG22 THR A 219     -14.592  -2.374  -4.329  0.00  0.00      C2   H
ATOM   1469 HG23 THR A 219     -15.453  -1.399  -5.402  0.00  0.00      C2   H
ATOM   1470  N   ALA A 220     -13.364  -4.528  -8.189  0.00  0.00      C2   N
ATOM   1471  CA  ALA A 220     -13.693  -5.688  -9.009  0.00  0.00      C2   C
ATOM   1472  C   ALA A 220     -13.309  -5.381 -10.499  0.00  0.00      C2   C
ATOM   1473  O   ALA A 220     -13.322  -4.214 -10.975  0.00  0.00      C2   O
ATOM   1474  CB  ALA A 220     -15.221  -5.991  -8.915  0.00  0.00      C2   C
ATOM   1475  H   ALA A 220     -13.450  -3.673  -8.721  0.00  0.00      C2   H
ATOM   1476  HA  ALA A 220     -13.187  -6.572  -8.619  0.00  0.00      C2   H
ATOM   1477  HB1 ALA A 220     -15.514  -6.905  -9.431  0.00  0.00      C2   H
ATOM   1478  HB2 ALA A 220     -15.469  -6.066  -7.856  0.00  0.00      C2   H
ATOM   1479  HB3 ALA A 220     -15.870  -5.210  -9.311  0.00  0.00      C2   H
ATOM   1480  N   ILE A 221     -12.892  -6.418 -11.234  0.00  0.00      C2   N
ATOM   1481  CA  ILE A 221     -12.798  -6.452 -12.649  0.00  0.00      C2   C
ATOM   1482  C   ILE A 221     -14.168  -6.721 -13.214  0.00  0.00      C2   C
ATOM   1483  O   ILE A 221     -14.783  -7.724 -12.812  0.00  0.00      C2   O
ATOM   1484  CB  ILE A 221     -11.766  -7.486 -13.098  0.00  0.00      C2   C
ATOM   1485  CG1 ILE A 221     -10.428  -6.971 -12.557  0.00  0.00      C2   C
ATOM   1486  CG2 ILE A 221     -11.743  -7.831 -14.630  0.00  0.00      C2   C
ATOM   1487  CD1 ILE A 221      -9.344  -8.100 -12.243  0.00  0.00      C2   C
ATOM   1488  H   ILE A 221     -12.955  -7.319 -10.782  0.00  0.00      C2   H
ATOM   1489  HA  ILE A 221     -12.535  -5.481 -13.066  0.00  0.00      C2   H
ATOM   1490  HB  ILE A 221     -11.795  -8.471 -12.633  0.00  0.00      C2   H
ATOM   1491 HG13 ILE A 221     -10.456  -6.239 -11.750  0.00  0.00      C2   H
ATOM   1492 HG12 ILE A 221      -9.909  -6.450 -13.362  0.00  0.00      C2   H
ATOM   1493 HG21 ILE A 221     -10.984  -8.599 -14.775  0.00  0.00      C2   H
ATOM   1494 HG22 ILE A 221     -12.707  -8.277 -14.874  0.00  0.00      C2   H
ATOM   1495 HG23 ILE A 221     -11.708  -6.967 -15.293  0.00  0.00      C2   H
ATOM   1496 HD11 ILE A 221      -8.424  -7.732 -12.697  0.00  0.00      C2   H
ATOM   1497 HD12 ILE A 221      -9.202  -8.266 -11.175  0.00  0.00      C2   H
ATOM   1498 HD13 ILE A 221      -9.607  -9.087 -12.624  0.00  0.00      C2   H
ATOM   1499  N   ILE A 222     -14.646  -5.900 -14.148  0.00  0.00      C2   N
ATOM   1500  CA  ILE A 222     -15.699  -6.262 -15.039  0.00  0.00      C2   C
ATOM   1501  C   ILE A 222     -15.034  -6.939 -16.315  0.00  0.00      C2   C
ATOM   1502  O   ILE A 222     -14.378  -6.248 -17.103  0.00  0.00      C2   O
ATOM   1503  CB  ILE A 222     -16.430  -4.953 -15.497  0.00  0.00      C2   C
ATOM   1504  CG1 ILE A 222     -17.015  -4.045 -14.406  0.00  0.00      C2   C
ATOM   1505  CG2 ILE A 222     -17.590  -5.262 -16.413  0.00  0.00      C2   C
ATOM   1506  CD1 ILE A 222     -18.223  -4.522 -13.515  0.00  0.00      C2   C
ATOM   1507  H   ILE A 222     -14.033  -5.114 -14.312  0.00  0.00      C2   H
ATOM   1508  HA  ILE A 222     -16.368  -7.015 -14.622  0.00  0.00      C2   H
ATOM   1509  HB  ILE A 222     -15.629  -4.436 -16.026  0.00  0.00      C2   H
ATOM   1510 HG13 ILE A 222     -17.398  -3.157 -14.909  0.00  0.00      C2   H
ATOM   1511 HG12 ILE A 222     -16.295  -3.548 -13.756  0.00  0.00      C2   H
ATOM   1512 HG21 ILE A 222     -17.217  -5.375 -17.431  0.00  0.00      C2   H
ATOM   1513 HG22 ILE A 222     -18.136  -6.134 -16.051  0.00  0.00      C2   H
ATOM   1514 HG23 ILE A 222     -18.227  -4.379 -16.464  0.00  0.00      C2   H
ATOM   1515 HD11 ILE A 222     -17.912  -5.128 -12.664  0.00  0.00      C2   H
ATOM   1516 HD12 ILE A 222     -18.815  -3.723 -13.070  0.00  0.00      C2   H
ATOM   1517 HD13 ILE A 222     -18.953  -5.182 -13.985  0.00  0.00      C2   H
ATOM   1518  N   PHE A 223     -15.079  -8.258 -16.494  0.00  0.00      C2   N
ATOM   1519  CA  PHE A 223     -14.507  -9.037 -17.622  0.00  0.00      C2   C
ATOM   1520  C   PHE A 223     -15.676  -9.399 -18.474  0.00  0.00      C2   C
ATOM   1521  O   PHE A 223     -16.504 -10.189 -18.043  0.00  0.00      C2   O
ATOM   1522  CB  PHE A 223     -13.783 -10.167 -17.057  0.00  0.00      C2   C
ATOM   1523  CG  PHE A 223     -12.817 -10.909 -17.962  0.00  0.00      C2   C
ATOM   1524  CD1 PHE A 223     -11.421 -10.778 -17.710  0.00  0.00      C2   C
ATOM   1525  CD2 PHE A 223     -13.275 -11.691 -19.134  0.00  0.00      C2   C
ATOM   1526  CE1 PHE A 223     -10.527 -11.418 -18.610  0.00  0.00      C2   C
ATOM   1527  CE2 PHE A 223     -12.343 -12.255 -20.033  0.00  0.00      C2   C
ATOM   1528  CZ  PHE A 223     -11.018 -12.136 -19.744  0.00  0.00      C2   C
ATOM   1529  H   PHE A 223     -15.813  -8.700 -15.957  0.00  0.00      C2   H
ATOM   1530  HA  PHE A 223     -13.747  -8.420 -18.102  0.00  0.00      C2   H
ATOM   1531  HB3 PHE A 223     -14.442 -10.954 -16.690  0.00  0.00      C2   H
ATOM   1532  HB2 PHE A 223     -13.300  -9.754 -16.172  0.00  0.00      C2   H
ATOM   1533  HD1 PHE A 223     -11.025 -10.339 -16.807  0.00  0.00      C2   H
ATOM   1534  HD2 PHE A 223     -14.328 -11.801 -19.350  0.00  0.00      C2   H
ATOM   1535  HE1 PHE A 223      -9.459 -11.347 -18.461  0.00  0.00      C2   H
ATOM   1536  HE2 PHE A 223     -12.673 -12.750 -20.934  0.00  0.00      C2   H
ATOM   1537  HZ  PHE A 223     -10.294 -12.611 -20.389  0.00  0.00      C2   H
ATOM   1538  N   CYS A 224     -15.670  -8.827 -19.722  0.00  0.00      C2   N
ATOM   1539  CA  CYS A 224     -16.763  -8.985 -20.772  0.00  0.00      C2   C
ATOM   1540  C   CYS A 224     -16.212 -10.205 -21.575  0.00  0.00      C2   C
ATOM   1541  O   CYS A 224     -15.175 -10.105 -22.229  0.00  0.00      C2   O
ATOM   1542  CB  CYS A 224     -16.834  -7.706 -21.619  0.00  0.00      C2   C
ATOM   1543  SG  CYS A 224     -16.888  -6.300 -20.369  0.00  0.00      C2   S
ATOM   1544  H   CYS A 224     -14.844  -8.365 -20.075  0.00  0.00      C2   H
ATOM   1545  HA  CYS A 224     -17.730  -9.117 -20.288  0.00  0.00      C2   H
ATOM   1546  HB3 CYS A 224     -17.678  -7.666 -22.308  0.00  0.00      C2   H
ATOM   1547  HB2 CYS A 224     -16.025  -7.610 -22.343  0.00  0.00      C2   H
ATOM   1548  HG  CYS A 224     -15.643  -6.566 -19.962  0.00  0.00      C2   H
ATOM   1549  N   VAL A 225     -16.993 -11.229 -21.617  0.00  0.00      C2   N
ATOM   1550  CA  VAL A 225     -16.677 -12.373 -22.502  0.00  0.00      C2   C
ATOM   1551  C   VAL A 225     -17.811 -12.452 -23.564  0.00  0.00      C2   C
ATOM   1552  O   VAL A 225     -18.961 -12.466 -23.165  0.00  0.00      C2   O
ATOM   1553  CB  VAL A 225     -16.766 -13.626 -21.642  0.00  0.00      C2   C
ATOM   1554  CG1 VAL A 225     -16.597 -14.887 -22.529  0.00  0.00      C2   C
ATOM   1555  CG2 VAL A 225     -15.663 -13.711 -20.451  0.00  0.00      C2   C
ATOM   1556  H   VAL A 225     -17.839 -11.166 -21.069  0.00  0.00      C2   H
ATOM   1557  HA  VAL A 225     -15.696 -12.291 -22.969  0.00  0.00      C2   H
ATOM   1558  HB  VAL A 225     -17.788 -13.690 -21.269  0.00  0.00      C2   H
ATOM   1559 HG11 VAL A 225     -17.431 -15.049 -23.212  0.00  0.00      C2   H
ATOM   1560 HG12 VAL A 225     -15.674 -14.796 -23.103  0.00  0.00      C2   H
ATOM   1561 HG13 VAL A 225     -16.604 -15.802 -21.936  0.00  0.00      C2   H
ATOM   1562 HG21 VAL A 225     -16.072 -12.992 -19.741  0.00  0.00      C2   H
ATOM   1563 HG22 VAL A 225     -15.642 -14.696 -19.984  0.00  0.00      C2   H
ATOM   1564 HG23 VAL A 225     -14.664 -13.503 -20.835  0.00  0.00      C2   H
ATOM   1565  N   ALA A 226     -17.391 -12.401 -24.877  0.00  0.00      C2   N
ATOM   1566  CA  ALA A 226     -18.346 -12.605 -26.034  0.00  0.00      C2   C
ATOM   1567  C   ALA A 226     -18.428 -14.131 -26.255  0.00  0.00      C2   C
ATOM   1568  O   ALA A 226     -17.501 -14.795 -26.561  0.00  0.00      C2   O
ATOM   1569  CB  ALA A 226     -17.851 -11.946 -27.328  0.00  0.00      C2   C
ATOM   1570  H   ALA A 226     -16.391 -12.446 -25.015  0.00  0.00      C2   H
ATOM   1571  HA  ALA A 226     -19.327 -12.232 -25.738  0.00  0.00      C2   H
ATOM   1572  HB1 ALA A 226     -16.804 -11.642 -27.314  0.00  0.00      C2   H
ATOM   1573  HB2 ALA A 226     -17.848 -12.634 -28.173  0.00  0.00      C2   H
ATOM   1574  HB3 ALA A 226     -18.458 -11.087 -27.617  0.00  0.00      C2   H
ATOM   1575  N   LEU A 227     -19.649 -14.657 -26.107  0.00  0.00      C2   N
ATOM   1576  CA  LEU A 227     -19.881 -16.147 -26.224  0.00  0.00      C2   C
ATOM   1577  C   LEU A 227     -19.837 -16.719 -27.699  0.00  0.00      C2   C
ATOM   1578  O   LEU A 227     -19.662 -17.890 -27.992  0.00  0.00      C2   O
ATOM   1579  CB  LEU A 227     -21.167 -16.401 -25.470  0.00  0.00      C2   C
ATOM   1580  CG  LEU A 227     -21.129 -16.139 -23.911  0.00  0.00      C2   C
ATOM   1581  CD1 LEU A 227     -22.522 -16.387 -23.262  0.00  0.00      C2   C
ATOM   1582  CD2 LEU A 227     -20.025 -16.998 -23.193  0.00  0.00      C2   C
ATOM   1583  H   LEU A 227     -20.445 -14.094 -25.845  0.00  0.00      C2   H
ATOM   1584  HA  LEU A 227     -19.160 -16.750 -25.672  0.00  0.00      C2   H
ATOM   1585  HB3 LEU A 227     -21.322 -17.459 -25.679  0.00  0.00      C2   H
ATOM   1586  HB2 LEU A 227     -21.961 -15.775 -25.878  0.00  0.00      C2   H
ATOM   1587  HG  LEU A 227     -20.765 -15.139 -23.676  0.00  0.00      C2   H
ATOM   1588 HD11 LEU A 227     -22.920 -15.401 -23.019  0.00  0.00      C2   H
ATOM   1589 HD12 LEU A 227     -23.155 -16.958 -23.941  0.00  0.00      C2   H
ATOM   1590 HD13 LEU A 227     -22.519 -16.923 -22.312  0.00  0.00      C2   H
ATOM   1591 HD21 LEU A 227     -19.751 -17.820 -23.855  0.00  0.00      C2   H
ATOM   1592 HD22 LEU A 227     -19.222 -16.291 -22.983  0.00  0.00      C2   H
ATOM   1593 HD23 LEU A 227     -20.398 -17.296 -22.213  0.00  0.00      C2   H
ATOM   1594  N   SER A 228     -20.028 -15.819 -28.690  0.00  0.00      C2   N
ATOM   1595  CA  SER A 228     -20.278 -16.191 -30.099  0.00  0.00      C2   C
ATOM   1596  C   SER A 228     -18.984 -16.618 -30.822  0.00  0.00      C2   C
ATOM   1597  O   SER A 228     -19.057 -17.346 -31.810  0.00  0.00      C2   O
ATOM   1598  CB  SER A 228     -20.981 -15.044 -30.835  0.00  0.00      C2   C
ATOM   1599  OG  SER A 228     -20.450 -13.706 -30.533  0.00  0.00      C2   O
ATOM   1600  H   SER A 228     -20.115 -14.832 -28.493  0.00  0.00      C2   H
ATOM   1601  HA  SER A 228     -21.043 -16.966 -30.061  0.00  0.00      C2   H
ATOM   1602  HB3 SER A 228     -21.994 -15.043 -30.434  0.00  0.00      C2   H
ATOM   1603  HB2 SER A 228     -21.166 -15.209 -31.896  0.00  0.00      C2   H
ATOM   1604  HG  SER A 228     -19.723 -13.606 -31.152  0.00  0.00      C2   H
ATOM   1605  N   ASP A 229     -17.804 -16.227 -30.253  0.00  0.00      C2   N
ATOM   1606  CA  ASP A 229     -16.474 -16.595 -30.788  0.00  0.00      C2   C
ATOM   1607  C   ASP A 229     -16.209 -18.087 -30.492  0.00  0.00      C2   C
ATOM   1608  O   ASP A 229     -16.051 -18.389 -29.303  0.00  0.00      C2   O
ATOM   1609  CB  ASP A 229     -15.385 -15.680 -30.292  0.00  0.00      C2   C
ATOM   1610  CG  ASP A 229     -15.455 -14.248 -30.893  0.00  0.00      C2   C
ATOM   1611  OD1 ASP A 229     -14.822 -13.364 -30.300  0.00  0.00      C2   O
ATOM   1612  OD2 ASP A 229     -15.962 -14.044 -32.034  0.00  0.00      C2   O
ATOM   1613  H   ASP A 229     -17.878 -15.700 -29.395  0.00  0.00      C2   H
ATOM   1614  HA  ASP A 229     -16.659 -16.507 -31.859  0.00  0.00      C2   H
ATOM   1615  HB3 ASP A 229     -14.406 -16.154 -30.364  0.00  0.00      C2   H
ATOM   1616  HB2 ASP A 229     -15.438 -15.466 -29.224  0.00  0.00      C2   H
ATOM   1617  N   TYR A 230     -15.933 -18.984 -31.452  0.00  0.00      C2   N
ATOM   1618  CA  TYR A 230     -15.381 -20.327 -31.153  0.00  0.00      C2   C
ATOM   1619  C   TYR A 230     -15.020 -21.031 -32.447  0.00  0.00      C2   C
ATOM   1620  O   TYR A 230     -14.174 -21.954 -32.474  0.00  0.00      C2   O
ATOM   1621  CB  TYR A 230     -16.354 -21.180 -30.273  0.00  0.00      C2   C
ATOM   1622  CG  TYR A 230     -17.832 -21.372 -30.855  0.00  0.00      C2   C
ATOM   1623  CD1 TYR A 230     -18.860 -20.585 -30.385  0.00  0.00      C2   C
ATOM   1624  CD2 TYR A 230     -18.104 -22.343 -31.865  0.00  0.00      C2   C
ATOM   1625  CE1 TYR A 230     -20.186 -20.837 -30.886  0.00  0.00      C2   C
ATOM   1626  CE2 TYR A 230     -19.375 -22.497 -32.399  0.00  0.00      C2   C
ATOM   1627  CZ  TYR A 230     -20.462 -21.797 -31.800  0.00  0.00      C2   C
ATOM   1628  OH  TYR A 230     -21.765 -22.002 -32.269  0.00  0.00      C2   O
ATOM   1629  H   TYR A 230     -15.857 -18.674 -32.411  0.00  0.00      C2   H
ATOM   1630  HA  TYR A 230     -14.458 -20.129 -30.608  0.00  0.00      C2   H
ATOM   1631  HB3 TYR A 230     -16.467 -20.799 -29.258  0.00  0.00      C2   H
ATOM   1632  HB2 TYR A 230     -15.878 -22.151 -30.137  0.00  0.00      C2   H
ATOM   1633  HD1 TYR A 230     -18.664 -19.780 -29.692  0.00  0.00      C2   H
ATOM   1634  HD2 TYR A 230     -17.341 -23.009 -32.240  0.00  0.00      C2   H
ATOM   1635  HE1 TYR A 230     -21.001 -20.238 -30.508  0.00  0.00      C2   H
ATOM   1636  HE2 TYR A 230     -19.547 -23.131 -33.256  0.00  0.00      C2   H
ATOM   1637  HH  TYR A 230     -21.859 -22.803 -32.791  0.00  0.00      C2   H
ATOM   1638  N   ASP A 231     -15.741 -20.674 -33.584  0.00  0.00      C2   N
ATOM   1639  CA  ASP A 231     -15.647 -21.381 -34.840  0.00  0.00      C2   C
ATOM   1640  C   ASP A 231     -14.262 -21.189 -35.572  0.00  0.00      C2   C
ATOM   1641  O   ASP A 231     -13.958 -22.086 -36.362  0.00  0.00      C2   O
ATOM   1642  CB  ASP A 231     -16.722 -21.160 -35.886  0.00  0.00      C2   C
ATOM   1643  CG  ASP A 231     -17.031 -19.708 -36.271  0.00  0.00      C2   C
ATOM   1644  OD1 ASP A 231     -17.551 -19.495 -37.355  0.00  0.00      C2   O
ATOM   1645  OD2 ASP A 231     -16.713 -18.725 -35.443  0.00  0.00      C2   O
ATOM   1646  H   ASP A 231     -16.314 -19.843 -33.583  0.00  0.00      C2   H
ATOM   1647  HA  ASP A 231     -15.517 -22.430 -34.572  0.00  0.00      C2   H
ATOM   1648  HB3 ASP A 231     -17.631 -21.623 -35.501  0.00  0.00      C2   H
ATOM   1649  HB2 ASP A 231     -16.464 -21.718 -36.786  0.00  0.00      C2   H
ATOM   1650  N   LEU A 232     -13.596 -20.047 -35.352  0.00  0.00      C2   N
ATOM   1651  CA  LEU A 232     -12.264 -19.872 -36.050  0.00  0.00      C2   C
ATOM   1652  C   LEU A 232     -11.132 -20.287 -35.086  0.00  0.00      C2   C
ATOM   1653  O   LEU A 232     -11.280 -20.373 -33.889  0.00  0.00      C2   O
ATOM   1654  CB  LEU A 232     -12.149 -18.385 -36.538  0.00  0.00      C2   C
ATOM   1655  CG  LEU A 232     -13.329 -17.845 -37.343  0.00  0.00      C2   C
ATOM   1656  CD1 LEU A 232     -13.123 -16.403 -37.703  0.00  0.00      C2   C
ATOM   1657  CD2 LEU A 232     -13.757 -18.557 -38.629  0.00  0.00      C2   C
ATOM   1658  H   LEU A 232     -13.930 -19.323 -34.732  0.00  0.00      C2   H
ATOM   1659  HA  LEU A 232     -12.300 -20.558 -36.896  0.00  0.00      C2   H
ATOM   1660  HB3 LEU A 232     -11.237 -18.323 -37.132  0.00  0.00      C2   H
ATOM   1661  HB2 LEU A 232     -12.064 -17.759 -35.650  0.00  0.00      C2   H
ATOM   1662  HG  LEU A 232     -14.193 -17.769 -36.683  0.00  0.00      C2   H
ATOM   1663 HD11 LEU A 232     -14.014 -15.874 -37.363  0.00  0.00      C2   H
ATOM   1664 HD12 LEU A 232     -12.338 -15.766 -37.296  0.00  0.00      C2   H
ATOM   1665 HD13 LEU A 232     -13.023 -16.241 -38.776  0.00  0.00      C2   H
ATOM   1666 HD21 LEU A 232     -13.690 -18.090 -39.611  0.00  0.00      C2   H
ATOM   1667 HD22 LEU A 232     -13.321 -19.554 -38.680  0.00  0.00      C2   H
ATOM   1668 HD23 LEU A 232     -14.796 -18.884 -38.588  0.00  0.00      C2   H
ATOM   1669  N   VAL A 233      -9.928 -20.534 -35.695  0.00  0.00      C2   N
ATOM   1670  CA  VAL A 233      -8.718 -20.896 -35.010  0.00  0.00      C2   C
ATOM   1671  C   VAL A 233      -7.682 -19.807 -35.183  0.00  0.00      C2   C
ATOM   1672  O   VAL A 233      -7.577 -19.080 -36.192  0.00  0.00      C2   O
ATOM   1673  CB  VAL A 233      -8.174 -22.321 -35.467  0.00  0.00      C2   C
ATOM   1674  CG1 VAL A 233      -9.107 -23.391 -34.865  0.00  0.00      C2   C
ATOM   1675  CG2 VAL A 233      -8.021 -22.419 -36.952  0.00  0.00      C2   C
ATOM   1676  H   VAL A 233      -9.731 -20.473 -36.684  0.00  0.00      C2   H
ATOM   1677  HA  VAL A 233      -8.974 -21.099 -33.970  0.00  0.00      C2   H
ATOM   1678  HB  VAL A 233      -7.160 -22.415 -35.078  0.00  0.00      C2   H
ATOM   1679 HG11 VAL A 233      -8.802 -24.371 -35.233  0.00  0.00      C2   H
ATOM   1680 HG12 VAL A 233      -9.064 -23.469 -33.779  0.00  0.00      C2   H
ATOM   1681 HG13 VAL A 233     -10.149 -23.173 -35.097  0.00  0.00      C2   H
ATOM   1682 HG21 VAL A 233      -7.414 -21.609 -37.355  0.00  0.00      C2   H
ATOM   1683 HG22 VAL A 233      -7.536 -23.390 -37.053  0.00  0.00      C2   H
ATOM   1684 HG23 VAL A 233      -8.976 -22.539 -37.463  0.00  0.00      C2   H
ATOM   1685  N   LEU A 234      -6.829 -19.710 -34.206  0.00  0.00      C2   N
ATOM   1686  CA  LEU A 234      -5.433 -19.199 -34.217  0.00  0.00      C2   C
ATOM   1687  C   LEU A 234      -4.588 -20.314 -34.807  0.00  0.00      C2   C
ATOM   1688  O   LEU A 234      -5.026 -21.438 -35.033  0.00  0.00      C2   O
ATOM   1689  CB  LEU A 234      -5.040 -18.754 -32.787  0.00  0.00      C2   C
ATOM   1690  CG  LEU A 234      -5.886 -17.705 -32.091  0.00  0.00      C2   C
ATOM   1691  CD1 LEU A 234      -7.066 -18.362 -31.359  0.00  0.00      C2   C
ATOM   1692  CD2 LEU A 234      -4.981 -16.861 -31.108  0.00  0.00      C2   C
ATOM   1693  H   LEU A 234      -7.019 -20.288 -33.400  0.00  0.00      C2   H
ATOM   1694  HA  LEU A 234      -5.427 -18.425 -34.985  0.00  0.00      C2   H
ATOM   1695  HB3 LEU A 234      -3.978 -18.520 -32.872  0.00  0.00      C2   H
ATOM   1696  HB2 LEU A 234      -4.997 -19.583 -32.081  0.00  0.00      C2   H
ATOM   1697  HG  LEU A 234      -6.288 -17.016 -32.834  0.00  0.00      C2   H
ATOM   1698 HD11 LEU A 234      -7.783 -18.717 -32.098  0.00  0.00      C2   H
ATOM   1699 HD12 LEU A 234      -6.902 -19.229 -30.718  0.00  0.00      C2   H
ATOM   1700 HD13 LEU A 234      -7.570 -17.588 -30.780  0.00  0.00      C2   H
ATOM   1701 HD21 LEU A 234      -4.085 -16.484 -31.600  0.00  0.00      C2   H
ATOM   1702 HD22 LEU A 234      -5.424 -15.919 -30.783  0.00  0.00      C2   H
ATOM   1703 HD23 LEU A 234      -4.800 -17.426 -30.194  0.00  0.00      C2   H
ATOM   1704  N   ALA A 235      -3.276 -20.082 -35.084  0.00  0.00      C2   N
ATOM   1705  CA  ALA A 235      -2.185 -21.098 -35.390  0.00  0.00      C2   C
ATOM   1706  C   ALA A 235      -1.264 -21.343 -34.221  0.00  0.00      C2   C
ATOM   1707  O   ALA A 235      -0.134 -21.916 -34.481  0.00  0.00      C2   O
ATOM   1708  CB  ALA A 235      -1.448 -20.644 -36.685  0.00  0.00      C2   C
ATOM   1709  H   ALA A 235      -2.990 -19.115 -35.142  0.00  0.00      C2   H
ATOM   1710  HA  ALA A 235      -2.620 -22.086 -35.541  0.00  0.00      C2   H
ATOM   1711  HB1 ALA A 235      -1.159 -19.609 -36.503  0.00  0.00      C2   H
ATOM   1712  HB2 ALA A 235      -0.655 -21.324 -36.994  0.00  0.00      C2   H
ATOM   1713  HB3 ALA A 235      -2.219 -20.622 -37.455  0.00  0.00      C2   H
ATOM   1714  N   GLU A 236      -1.713 -20.914 -33.028  0.00  0.00      C2   N
ATOM   1715  CA  GLU A 236      -0.973 -20.981 -31.776  0.00  0.00      C2   C
ATOM   1716  C   GLU A 236      -1.699 -22.056 -30.914  0.00  0.00      C2   C
ATOM   1717  O   GLU A 236      -2.838 -22.247 -30.991  0.00  0.00      C2   O
ATOM   1718  CB  GLU A 236      -0.963 -19.602 -31.079  0.00  0.00      C2   C
ATOM   1719  CG  GLU A 236      -0.245 -18.540 -31.962  0.00  0.00      C2   C
ATOM   1720  CD  GLU A 236      -0.704 -17.178 -31.633  0.00  0.00      C2   C
ATOM   1721  OE1 GLU A 236      -1.066 -16.477 -32.650  0.00  0.00      C2   O
ATOM   1722  OE2 GLU A 236      -0.664 -16.744 -30.412  0.00  0.00      C2   O
ATOM   1723  H   GLU A 236      -2.691 -20.667 -32.985  0.00  0.00      C2   H
ATOM   1724  HA  GLU A 236       0.026 -21.340 -32.022  0.00  0.00      C2   H
ATOM   1725  HB3 GLU A 236      -0.524 -19.826 -30.107  0.00  0.00      C2   H
ATOM   1726  HB2 GLU A 236      -1.997 -19.292 -30.935  0.00  0.00      C2   H
ATOM   1727  HG3 GLU A 236      -0.357 -18.778 -33.020  0.00  0.00      C2   H
ATOM   1728  HG2 GLU A 236       0.831 -18.629 -31.810  0.00  0.00      C2   H
ATOM   1729  N   ASP A 237      -0.868 -22.717 -30.043  0.00  0.00      C2   N
ATOM   1730  CA  ASP A 237      -1.232 -23.662 -28.971  0.00  0.00      C2   C
ATOM   1731  C   ASP A 237      -1.964 -24.906 -29.564  0.00  0.00      C2   C
ATOM   1732  O   ASP A 237      -3.103 -25.155 -29.272  0.00  0.00      C2   O
ATOM   1733  CB  ASP A 237      -2.000 -23.025 -27.732  0.00  0.00      C2   C
ATOM   1734  CG  ASP A 237      -1.253 -22.052 -26.864  0.00  0.00      C2   C
ATOM   1735  OD1 ASP A 237       0.010 -22.040 -26.789  0.00  0.00      C2   O
ATOM   1736  OD2 ASP A 237      -1.991 -21.388 -26.085  0.00  0.00      C2   O
ATOM   1737  H   ASP A 237       0.125 -22.543 -29.997  0.00  0.00      C2   H
ATOM   1738  HA  ASP A 237      -0.266 -24.080 -28.689  0.00  0.00      C2   H
ATOM   1739  HB3 ASP A 237      -2.122 -23.871 -27.056  0.00  0.00      C2   H
ATOM   1740  HB2 ASP A 237      -2.913 -22.554 -28.097  0.00  0.00      C2   H
ATOM   1741  N   GLU A 238      -1.306 -25.507 -30.627  0.00  0.00      C2   N
ATOM   1742  CA  GLU A 238      -1.804 -26.624 -31.409  0.00  0.00      C2   C
ATOM   1743  C   GLU A 238      -3.127 -26.264 -32.177  0.00  0.00      C2   C
ATOM   1744  O   GLU A 238      -3.829 -27.136 -32.617  0.00  0.00      C2   O
ATOM   1745  CB  GLU A 238      -1.938 -27.910 -30.603  0.00  0.00      C2   C
ATOM   1746  CG  GLU A 238      -0.675 -28.357 -29.881  0.00  0.00      C2   C
ATOM   1747  CD  GLU A 238      -0.788 -29.802 -29.379  0.00  0.00      C2   C
ATOM   1748  OE1 GLU A 238       0.011 -30.067 -28.510  0.00  0.00      C2   O
ATOM   1749  OE2 GLU A 238      -1.591 -30.615 -29.820  0.00  0.00      C2   O
ATOM   1750  H   GLU A 238      -0.381 -25.166 -30.843  0.00  0.00      C2   H
ATOM   1751  HA  GLU A 238      -1.043 -26.670 -32.188  0.00  0.00      C2   H
ATOM   1752  HB3 GLU A 238      -2.082 -28.733 -31.303  0.00  0.00      C2   H
ATOM   1753  HB2 GLU A 238      -2.839 -28.001 -29.995  0.00  0.00      C2   H
ATOM   1754  HG3 GLU A 238      -0.556 -27.675 -29.039  0.00  0.00      C2   H
ATOM   1755  HG2 GLU A 238       0.153 -28.232 -30.578  0.00  0.00      C2   H
ATOM   1756  N   GLU A 239      -3.264 -24.982 -32.627  0.00  0.00      C2   N
ATOM   1757  CA  GLU A 239      -4.276 -24.296 -33.436  0.00  0.00      C2   C
ATOM   1758  C   GLU A 239      -5.542 -24.166 -32.558  0.00  0.00      C2   C
ATOM   1759  O   GLU A 239      -6.560 -24.814 -32.809  0.00  0.00      C2   O
ATOM   1760  CB  GLU A 239      -4.544 -25.038 -34.748  0.00  0.00      C2   C
ATOM   1761  CG  GLU A 239      -3.334 -25.246 -35.715  0.00  0.00      C2   C
ATOM   1762  CD  GLU A 239      -3.963 -25.638 -37.062  0.00  0.00      C2   C
ATOM   1763  OE1 GLU A 239      -4.127 -26.828 -37.395  0.00  0.00      C2   O
ATOM   1764  OE2 GLU A 239      -4.380 -24.653 -37.752  0.00  0.00      C2   O
ATOM   1765  H   GLU A 239      -2.558 -24.396 -32.203  0.00  0.00      C2   H
ATOM   1766  HA  GLU A 239      -3.850 -23.305 -33.595  0.00  0.00      C2   H
ATOM   1767  HB3 GLU A 239      -5.315 -24.465 -35.263  0.00  0.00      C2   H
ATOM   1768  HB2 GLU A 239      -4.912 -26.047 -34.562  0.00  0.00      C2   H
ATOM   1769  HG3 GLU A 239      -2.701 -26.073 -35.393  0.00  0.00      C2   H
ATOM   1770  HG2 GLU A 239      -2.715 -24.360 -35.855  0.00  0.00      C2   H
ATOM   1771  N   MET A 240      -5.399 -23.327 -31.472  0.00  0.00      C2   N
ATOM   1772  CA  MET A 240      -6.480 -23.068 -30.481  0.00  0.00      C2   C
ATOM   1773  C   MET A 240      -7.614 -22.332 -31.107  0.00  0.00      C2   C
ATOM   1774  O   MET A 240      -7.364 -21.575 -32.038  0.00  0.00      C2   O
ATOM   1775  CB  MET A 240      -5.742 -22.141 -29.467  0.00  0.00      C2   C
ATOM   1776  CG  MET A 240      -6.631 -21.612 -28.261  0.00  0.00      C2   C
ATOM   1777  SD  MET A 240      -5.758 -20.714 -26.979  0.00  0.00      C2   S
ATOM   1778  CE  MET A 240      -5.653 -19.108 -27.769  0.00  0.00      C2   C
ATOM   1779  H   MET A 240      -4.539 -22.824 -31.308  0.00  0.00      C2   H
ATOM   1780  HA  MET A 240      -6.922 -23.967 -30.051  0.00  0.00      C2   H
ATOM   1781  HB3 MET A 240      -5.310 -21.275 -29.969  0.00  0.00      C2   H
ATOM   1782  HB2 MET A 240      -4.949 -22.690 -28.959  0.00  0.00      C2   H
ATOM   1783  HG3 MET A 240      -7.050 -22.466 -27.729  0.00  0.00      C2   H
ATOM   1784  HG2 MET A 240      -7.411 -20.977 -28.682  0.00  0.00      C2   H
ATOM   1785  HE1 MET A 240      -6.681 -18.800 -27.957  0.00  0.00      C2   H
ATOM   1786  HE2 MET A 240      -4.963 -18.476 -27.208  0.00  0.00      C2   H
ATOM   1787  HE3 MET A 240      -5.022 -19.322 -28.632  0.00  0.00      C2   H
ATOM   1788  N   ASN A 241      -8.871 -22.543 -30.618  0.00  0.00      C2   N
ATOM   1789  CA  ASN A 241     -10.010 -21.825 -31.076  0.00  0.00      C2   C
ATOM   1790  C   ASN A 241     -10.119 -20.428 -30.340  0.00  0.00      C2   C
ATOM   1791  O   ASN A 241      -9.633 -20.321 -29.231  0.00  0.00      C2   O
ATOM   1792  CB  ASN A 241     -11.356 -22.690 -30.847  0.00  0.00      C2   C
ATOM   1793  CG  ASN A 241     -11.485 -24.087 -31.460  0.00  0.00      C2   C
ATOM   1794  OD1 ASN A 241     -10.717 -25.080 -31.067  0.00  0.00      C2   O
ATOM   1795  ND2 ASN A 241     -12.535 -24.330 -32.228  0.00  0.00      C2   N
ATOM   1796  H   ASN A 241      -8.925 -23.247 -29.895  0.00  0.00      C2   H
ATOM   1797  HA  ASN A 241      -9.945 -21.836 -32.164  0.00  0.00      C2   H
ATOM   1798  HB3 ASN A 241     -12.141 -22.032 -31.221  0.00  0.00      C2   H
ATOM   1799  HB2 ASN A 241     -11.586 -22.778 -29.785  0.00  0.00      C2   H
ATOM   1800 HD22 ASN A 241     -12.711 -25.288 -32.495  0.00  0.00      C2   H
ATOM   1801 HD21 ASN A 241     -13.176 -23.579 -32.437  0.00  0.00      C2   H
ATOM   1802  N   ARG A 242     -10.727 -19.440 -30.997  0.00  0.00      C2   N
ATOM   1803  CA  ARG A 242     -10.903 -18.111 -30.392  0.00  0.00      C2   C
ATOM   1804  C   ARG A 242     -11.766 -18.155 -29.077  0.00  0.00      C2   C
ATOM   1805  O   ARG A 242     -11.756 -17.161 -28.367  0.00  0.00      C2   O
ATOM   1806  CB  ARG A 242     -11.499 -17.037 -31.410  0.00  0.00      C2   C
ATOM   1807  CG  ARG A 242     -10.885 -17.243 -32.848  0.00  0.00      C2   C
ATOM   1808  CD  ARG A 242     -10.515 -15.933 -33.440  0.00  0.00      C2   C
ATOM   1809  NE  ARG A 242      -9.347 -15.292 -32.702  0.00  0.00      C2   N
ATOM   1810  CZ  ARG A 242      -8.140 -14.877 -33.170  0.00  0.00      C2   C
ATOM   1811  NH1 ARG A 242      -7.882 -15.083 -34.396  0.00  0.00      C2   N
ATOM   1812  NH2 ARG A 242      -7.215 -14.477 -32.301  0.00  0.00      C2   N
ATOM   1813  H   ARG A 242     -10.897 -19.463 -31.992  0.00  0.00      C2   H
ATOM   1814  HA  ARG A 242      -9.929 -17.716 -30.104  0.00  0.00      C2   H
ATOM   1815  HB3 ARG A 242     -11.386 -16.035 -30.996  0.00  0.00      C2   H
ATOM   1816  HB2 ARG A 242     -12.582 -17.164 -31.399  0.00  0.00      C2   H
ATOM   1817  HG3 ARG A 242     -11.401 -17.935 -33.514  0.00  0.00      C2   H
ATOM   1818  HG2 ARG A 242      -9.893 -17.666 -32.685  0.00  0.00      C2   H
ATOM   1819  HD3 ARG A 242     -11.402 -15.312 -33.315  0.00  0.00      C2   H
ATOM   1820  HD2 ARG A 242     -10.337 -15.961 -34.515  0.00  0.00      C2   H
ATOM   1821  HE  ARG A 242      -9.505 -15.115 -31.721  0.00  0.00      C2   H
ATOM   1822 HH12 ARG A 242      -6.934 -15.330 -34.643  0.00  0.00      C2   H
ATOM   1823 HH11 ARG A 242      -8.570 -15.341 -35.088  0.00  0.00      C2   H
ATOM   1824 HH22 ARG A 242      -6.329 -14.040 -32.507  0.00  0.00      C2   H
ATOM   1825 HH21 ARG A 242      -7.388 -14.486 -31.306  0.00  0.00      C2   H
ATOM   1826  N   MET A 243     -12.496 -19.222 -28.736  0.00  0.00      C2   N
ATOM   1827  CA  MET A 243     -13.153 -19.285 -27.433  0.00  0.00      C2   C
ATOM   1828  C   MET A 243     -12.138 -19.401 -26.215  0.00  0.00      C2   C
ATOM   1829  O   MET A 243     -12.423 -19.008 -25.053  0.00  0.00      C2   O
ATOM   1830  CB  MET A 243     -14.203 -20.419 -27.444  0.00  0.00      C2   C
ATOM   1831  CG  MET A 243     -13.519 -21.744 -27.520  0.00  0.00      C2   C
ATOM   1832  SD  MET A 243     -14.745 -23.046 -27.613  0.00  0.00      C2   S
ATOM   1833  CE  MET A 243     -15.380 -23.007 -25.921  0.00  0.00      C2   C
ATOM   1834  H   MET A 243     -12.429 -20.083 -29.260  0.00  0.00      C2   H
ATOM   1835  HA  MET A 243     -13.612 -18.319 -27.222  0.00  0.00      C2   H
ATOM   1836  HB3 MET A 243     -14.792 -20.318 -28.356  0.00  0.00      C2   H
ATOM   1837  HB2 MET A 243     -14.851 -20.295 -26.576  0.00  0.00      C2   H
ATOM   1838  HG3 MET A 243     -12.890 -21.918 -26.647  0.00  0.00      C2   H
ATOM   1839  HG2 MET A 243     -12.862 -21.779 -28.389  0.00  0.00      C2   H
ATOM   1840  HE1 MET A 243     -15.971 -22.091 -25.915  0.00  0.00      C2   H
ATOM   1841  HE2 MET A 243     -15.945 -23.926 -25.765  0.00  0.00      C2   H
ATOM   1842  HE3 MET A 243     -14.605 -22.781 -25.188  0.00  0.00      C2   H
ATOM   1843  N   HIE A 244     -10.914 -19.882 -26.453  0.00  0.00      C2   N
ATOM   1844  CA  HIE A 244      -9.936 -20.116 -25.366  0.00  0.00      C2   C
ATOM   1845  C   HIE A 244      -9.044 -18.905 -25.154  0.00  0.00      C2   C
ATOM   1846  O   HIE A 244      -8.148 -19.034 -24.286  0.00  0.00      C2   O
ATOM   1847  CB  HIE A 244      -9.015 -21.286 -25.688  0.00  0.00      C2   C
ATOM   1848  CG  HIE A 244      -9.826 -22.600 -25.708  0.00  0.00      C2   C
ATOM   1849  ND1 HIE A 244      -9.736 -23.416 -26.844  0.00  0.00      C2   N
ATOM   1850  CD2 HIE A 244     -10.588 -23.211 -24.681  0.00  0.00      C2   C
ATOM   1851  CE1 HIE A 244     -10.618 -24.417 -26.531  0.00  0.00      C2   C
ATOM   1852  NE2 HIE A 244     -11.038 -24.344 -25.303  0.00  0.00      C2   N
ATOM   1853  H   HIE A 244     -10.715 -20.081 -27.423  0.00  0.00      C2   H
ATOM   1854  HA  HIE A 244     -10.526 -20.371 -24.486  0.00  0.00      C2   H
ATOM   1855  HB3 HIE A 244      -8.214 -21.463 -24.970  0.00  0.00      C2   H
ATOM   1856  HB2 HIE A 244      -8.557 -21.098 -26.659  0.00  0.00      C2   H
ATOM   1857  HD2 HIE A 244     -10.820 -22.924 -23.666  0.00  0.00      C2   H
ATOM   1858  HE1 HIE A 244     -10.837 -25.223 -27.215  0.00  0.00      C2   H
ATOM   1859  HE2 HIE A 244     -11.617 -25.041 -24.856  0.00  0.00      C2   H
ATOM   1860  N   GLU A 245      -9.189 -17.857 -25.992  0.00  0.00      C2   N
ATOM   1861  CA  GLU A 245      -8.412 -16.567 -25.867  0.00  0.00      C2   C
ATOM   1862  C   GLU A 245      -8.690 -15.905 -24.516  0.00  0.00      C2   C
ATOM   1863  O   GLU A 245      -7.694 -15.469 -23.892  0.00  0.00      C2   O
ATOM   1864  CB  GLU A 245      -8.835 -15.643 -26.959  0.00  0.00      C2   C
ATOM   1865  CG  GLU A 245      -8.026 -16.070 -28.199  0.00  0.00      C2   C
ATOM   1866  CD  GLU A 245      -8.305 -15.153 -29.357  0.00  0.00      C2   C
ATOM   1867  OE1 GLU A 245      -7.447 -14.335 -29.706  0.00  0.00      C2   O
ATOM   1868  OE2 GLU A 245      -9.426 -15.048 -29.875  0.00  0.00      C2   O
ATOM   1869  H   GLU A 245      -9.820 -18.001 -26.767  0.00  0.00      C2   H
ATOM   1870  HA  GLU A 245      -7.358 -16.793 -26.032  0.00  0.00      C2   H
ATOM   1871  HB3 GLU A 245      -8.778 -14.580 -26.725  0.00  0.00      C2   H
ATOM   1872  HB2 GLU A 245      -9.864 -15.751 -27.301  0.00  0.00      C2   H
ATOM   1873  HG3 GLU A 245      -8.468 -17.034 -28.452  0.00  0.00      C2   H
ATOM   1874  HG2 GLU A 245      -6.973 -16.332 -28.091  0.00  0.00      C2   H
ATOM   1875  N   SER A 246      -9.951 -15.709 -24.149  0.00  0.00      C2   N
ATOM   1876  CA  SER A 246     -10.407 -15.020 -22.984  0.00  0.00      C2   C
ATOM   1877  C   SER A 246      -9.941 -15.518 -21.691  0.00  0.00      C2   C
ATOM   1878  O   SER A 246      -9.507 -14.727 -20.832  0.00  0.00      C2   O
ATOM   1879  CB  SER A 246     -11.947 -14.934 -23.166  0.00  0.00      C2   C
ATOM   1880  OG  SER A 246     -12.490 -16.229 -23.107  0.00  0.00      C2   O
ATOM   1881  H   SER A 246     -10.631 -16.258 -24.655  0.00  0.00      C2   H
ATOM   1882  HA  SER A 246     -10.084 -13.996 -23.168  0.00  0.00      C2   H
ATOM   1883  HB3 SER A 246     -12.278 -14.592 -24.146  0.00  0.00      C2   H
ATOM   1884  HB2 SER A 246     -12.336 -14.314 -22.358  0.00  0.00      C2   H
ATOM   1885  HG  SER A 246     -12.740 -16.550 -23.977  0.00  0.00      C2   H
ATOM   1886  N   MET A 247      -9.894 -16.847 -21.552  0.00  0.00      C2   N
ATOM   1887  CA  MET A 247      -9.297 -17.711 -20.584  0.00  0.00      C2   C
ATOM   1888  C   MET A 247      -7.842 -17.464 -20.354  0.00  0.00      C2   C
ATOM   1889  O   MET A 247      -7.411 -17.146 -19.238  0.00  0.00      C2   O
ATOM   1890  CB  MET A 247      -9.710 -19.221 -20.765  0.00  0.00      C2   C
ATOM   1891  CG  MET A 247     -11.191 -19.355 -21.200  0.00  0.00      C2   C
ATOM   1892  SD  MET A 247     -11.897 -21.011 -21.800  0.00  0.00      C2   S
ATOM   1893  CE  MET A 247     -13.497 -20.467 -22.545  0.00  0.00      C2   C
ATOM   1894  H   MET A 247     -10.219 -17.261 -22.414  0.00  0.00      C2   H
ATOM   1895  HA  MET A 247      -9.762 -17.507 -19.620  0.00  0.00      C2   H
ATOM   1896  HB3 MET A 247      -9.510 -19.627 -19.773  0.00  0.00      C2   H
ATOM   1897  HB2 MET A 247      -9.116 -19.697 -21.545  0.00  0.00      C2   H
ATOM   1898  HG3 MET A 247     -11.379 -18.622 -21.984  0.00  0.00      C2   H
ATOM   1899  HG2 MET A 247     -11.751 -19.016 -20.328  0.00  0.00      C2   H
ATOM   1900  HE1 MET A 247     -13.716 -21.108 -23.399  0.00  0.00      C2   H
ATOM   1901  HE2 MET A 247     -14.327 -20.559 -21.844  0.00  0.00      C2   H
ATOM   1902  HE3 MET A 247     -13.387 -19.486 -23.007  0.00  0.00      C2   H
ATOM   1903  N   LYS A 248      -7.034 -17.280 -21.494  0.00  0.00      C2   N
ATOM   1904  CA  LYS A 248      -5.597 -17.076 -21.399  0.00  0.00      C2   C
ATOM   1905  C   LYS A 248      -5.188 -15.618 -21.179  0.00  0.00      C2   C
ATOM   1906  O   LYS A 248      -4.341 -15.430 -20.317  0.00  0.00      C2   O
ATOM   1907  CB  LYS A 248      -4.937 -17.742 -22.652  0.00  0.00      C2   C
ATOM   1908  CG  LYS A 248      -3.390 -17.714 -22.988  0.00  0.00      C2   C
ATOM   1909  CD  LYS A 248      -3.097 -18.205 -24.459  0.00  0.00      C2   C
ATOM   1910  CE  LYS A 248      -1.703 -18.055 -24.962  0.00  0.00      C2   C
ATOM   1911  NZ  LYS A 248      -1.408 -18.826 -26.147  0.00  0.00      C2   N
ATOM   1912  H   LYS A 248      -7.291 -17.549 -22.433  0.00  0.00      C2   H
ATOM   1913  HA  LYS A 248      -5.225 -17.572 -20.503  0.00  0.00      C2   H
ATOM   1914  HB3 LYS A 248      -5.528 -17.401 -23.502  0.00  0.00      C2   H
ATOM   1915  HB2 LYS A 248      -5.274 -18.778 -22.701  0.00  0.00      C2   H
ATOM   1916  HG3 LYS A 248      -2.942 -18.409 -22.277  0.00  0.00      C2   H
ATOM   1917  HG2 LYS A 248      -3.070 -16.681 -22.857  0.00  0.00      C2   H
ATOM   1918  HD3 LYS A 248      -3.764 -17.563 -25.034  0.00  0.00      C2   H
ATOM   1919  HD2 LYS A 248      -3.460 -19.233 -24.463  0.00  0.00      C2   H
ATOM   1920  HE3 LYS A 248      -0.954 -18.325 -24.218  0.00  0.00      C2   H
ATOM   1921  HE2 LYS A 248      -1.520 -16.993 -25.123  0.00  0.00      C2   H
ATOM   1922  HZ1 LYS A 248      -1.628 -19.784 -25.913  0.00  0.00      C2   H
ATOM   1923  HZ2 LYS A 248      -1.988 -18.490 -26.902  0.00  0.00      C2   H
ATOM   1924  HZ3 LYS A 248      -0.468 -18.670 -26.482  0.00  0.00      C2   H
ATOM   1925  N   LEU A 249      -5.893 -14.611 -21.841  0.00  0.00      C2   N
ATOM   1926  CA  LEU A 249      -5.909 -13.233 -21.304  0.00  0.00      C2   C
ATOM   1927  C   LEU A 249      -6.151 -13.102 -19.733  0.00  0.00      C2   C
ATOM   1928  O   LEU A 249      -5.337 -12.408 -19.132  0.00  0.00      C2   O
ATOM   1929  CB  LEU A 249      -7.015 -12.473 -22.026  0.00  0.00      C2   C
ATOM   1930  CG  LEU A 249      -6.826 -10.941 -22.174  0.00  0.00      C2   C
ATOM   1931  CD1 LEU A 249      -6.904 -10.359 -23.687  0.00  0.00      C2   C
ATOM   1932  CD2 LEU A 249      -7.800 -10.167 -21.188  0.00  0.00      C2   C
ATOM   1933  H   LEU A 249      -6.706 -14.758 -22.422  0.00  0.00      C2   H
ATOM   1934  HA  LEU A 249      -4.930 -12.874 -21.624  0.00  0.00      C2   H
ATOM   1935  HB3 LEU A 249      -8.010 -12.640 -21.615  0.00  0.00      C2   H
ATOM   1936  HB2 LEU A 249      -7.121 -13.020 -22.963  0.00  0.00      C2   H
ATOM   1937  HG  LEU A 249      -5.804 -10.694 -21.886  0.00  0.00      C2   H
ATOM   1938 HD11 LEU A 249      -7.734  -9.662 -23.800  0.00  0.00      C2   H
ATOM   1939 HD12 LEU A 249      -6.074  -9.683 -23.895  0.00  0.00      C2   H
ATOM   1940 HD13 LEU A 249      -7.078 -11.146 -24.420  0.00  0.00      C2   H
ATOM   1941 HD21 LEU A 249      -8.703  -9.765 -21.648  0.00  0.00      C2   H
ATOM   1942 HD22 LEU A 249      -8.152 -10.655 -20.279  0.00  0.00      C2   H
ATOM   1943 HD23 LEU A 249      -7.288  -9.235 -20.950  0.00  0.00      C2   H
ATOM   1944  N   PHE A 250      -7.194 -13.794 -19.150  0.00  0.00      C2   N
ATOM   1945  CA  PHE A 250      -7.533 -13.802 -17.731  0.00  0.00      C2   C
ATOM   1946  C   PHE A 250      -6.310 -14.226 -16.901  0.00  0.00      C2   C
ATOM   1947  O   PHE A 250      -5.885 -13.567 -16.010  0.00  0.00      C2   O
ATOM   1948  CB  PHE A 250      -8.854 -14.613 -17.466  0.00  0.00      C2   C
ATOM   1949  CG  PHE A 250      -9.348 -14.971 -16.072  0.00  0.00      C2   C
ATOM   1950  CD1 PHE A 250      -9.036 -16.205 -15.401  0.00  0.00      C2   C
ATOM   1951  CD2 PHE A 250     -10.131 -14.087 -15.410  0.00  0.00      C2   C
ATOM   1952  CE1 PHE A 250      -9.448 -16.420 -14.116  0.00  0.00      C2   C
ATOM   1953  CE2 PHE A 250     -10.774 -14.483 -14.210  0.00  0.00      C2   C
ATOM   1954  CZ  PHE A 250     -10.339 -15.583 -13.500  0.00  0.00      C2   C
ATOM   1955  H   PHE A 250      -7.703 -14.429 -19.747  0.00  0.00      C2   H
ATOM   1956  HA  PHE A 250      -7.721 -12.793 -17.363  0.00  0.00      C2   H
ATOM   1957  HB3 PHE A 250      -8.807 -15.625 -17.867  0.00  0.00      C2   H
ATOM   1958  HB2 PHE A 250      -9.720 -14.187 -17.973  0.00  0.00      C2   H
ATOM   1959  HD1 PHE A 250      -8.451 -16.982 -15.871  0.00  0.00      C2   H
ATOM   1960  HD2 PHE A 250     -10.221 -13.053 -15.709  0.00  0.00      C2   H
ATOM   1961  HE1 PHE A 250      -9.282 -17.367 -13.625  0.00  0.00      C2   H
ATOM   1962  HE2 PHE A 250     -11.531 -13.886 -13.723  0.00  0.00      C2   H
ATOM   1963  HZ  PHE A 250     -10.769 -15.748 -12.523  0.00  0.00      C2   H
ATOM   1964  N   ASP A 251      -5.677 -15.319 -17.338  0.00  0.00      C2   N
ATOM   1965  CA  ASP A 251      -4.467 -15.913 -16.645  0.00  0.00      C2   C
ATOM   1966  C   ASP A 251      -3.295 -14.897 -16.505  0.00  0.00      C2   C
ATOM   1967  O   ASP A 251      -2.604 -14.935 -15.519  0.00  0.00      C2   O
ATOM   1968  CB  ASP A 251      -4.077 -17.368 -17.199  0.00  0.00      C2   C
ATOM   1969  CG  ASP A 251      -3.263 -18.284 -16.252  0.00  0.00      C2   C
ATOM   1970  OD1 ASP A 251      -2.527 -19.123 -16.800  0.00  0.00      C2   O
ATOM   1971  OD2 ASP A 251      -3.341 -18.191 -15.037  0.00  0.00      C2   O
ATOM   1972  H   ASP A 251      -6.147 -15.738 -18.128  0.00  0.00      C2   H
ATOM   1973  HA  ASP A 251      -4.891 -15.984 -15.643  0.00  0.00      C2   H
ATOM   1974  HB3 ASP A 251      -3.453 -17.058 -18.037  0.00  0.00      C2   H
ATOM   1975  HB2 ASP A 251      -4.864 -17.961 -17.664  0.00  0.00      C2   H
ATOM   1976  N   SER A 252      -3.029 -14.103 -17.561  0.00  0.00      C2   N
ATOM   1977  CA  SER A 252      -1.897 -13.222 -17.524  0.00  0.00      C2   C
ATOM   1978  C   SER A 252      -2.188 -11.918 -16.695  0.00  0.00      C2   C
ATOM   1979  O   SER A 252      -1.280 -11.214 -16.300  0.00  0.00      C2   O
ATOM   1980  CB  SER A 252      -1.504 -12.832 -18.956  0.00  0.00      C2   C
ATOM   1981  OG  SER A 252      -1.425 -13.943 -19.852  0.00  0.00      C2   O
ATOM   1982  H   SER A 252      -3.545 -14.171 -18.427  0.00  0.00      C2   H
ATOM   1983  HA  SER A 252      -1.062 -13.704 -17.015  0.00  0.00      C2   H
ATOM   1984  HB3 SER A 252      -0.571 -12.273 -18.892  0.00  0.00      C2   H
ATOM   1985  HB2 SER A 252      -2.172 -12.079 -19.375  0.00  0.00      C2   H
ATOM   1986  HG  SER A 252      -2.295 -14.294 -20.055  0.00  0.00      C2   H
ATOM   1987  N   ILE A 253      -3.466 -11.609 -16.437  0.00  0.00      C2   N
ATOM   1988  CA  ILE A 253      -3.869 -10.367 -15.737  0.00  0.00      C2   C
ATOM   1989  C   ILE A 253      -4.511 -10.662 -14.274  0.00  0.00      C2   C
ATOM   1990  O   ILE A 253      -4.123 -10.022 -13.315  0.00  0.00      C2   O
ATOM   1991  CB  ILE A 253      -4.888  -9.613 -16.583  0.00  0.00      C2   C
ATOM   1992  CG1 ILE A 253      -4.392  -9.177 -17.925  0.00  0.00      C2   C
ATOM   1993  CG2 ILE A 253      -5.333  -8.326 -15.865  0.00  0.00      C2   C
ATOM   1994  CD1 ILE A 253      -5.376  -8.373 -18.926  0.00  0.00      C2   C
ATOM   1995  H   ILE A 253      -4.186 -12.233 -16.770  0.00  0.00      C2   H
ATOM   1996  HA  ILE A 253      -3.062  -9.680 -15.482  0.00  0.00      C2   H
ATOM   1997  HB  ILE A 253      -5.789 -10.192 -16.783  0.00  0.00      C2   H
ATOM   1998 HG13 ILE A 253      -3.965  -9.941 -18.574  0.00  0.00      C2   H
ATOM   1999 HG12 ILE A 253      -3.592  -8.475 -17.690  0.00  0.00      C2   H
ATOM   2000 HG21 ILE A 253      -4.795  -8.028 -14.965  0.00  0.00      C2   H
ATOM   2001 HG22 ILE A 253      -5.618  -7.494 -16.508  0.00  0.00      C2   H
ATOM   2002 HG23 ILE A 253      -6.282  -8.604 -15.408  0.00  0.00      C2   H
ATOM   2003 HD11 ILE A 253      -5.553  -8.859 -19.886  0.00  0.00      C2   H
ATOM   2004 HD12 ILE A 253      -6.409  -8.294 -18.589  0.00  0.00      C2   H
ATOM   2005 HD13 ILE A 253      -5.009  -7.365 -19.119  0.00  0.00      C2   H
ATOM   2006  N   CYS A 254      -5.495 -11.542 -14.185  0.00  0.00      C2   N
ATOM   2007  CA  CYS A 254      -6.486 -11.605 -13.063  0.00  0.00      C2   C
ATOM   2008  C   CYS A 254      -5.837 -12.573 -12.145  0.00  0.00      C2   C
ATOM   2009  O   CYS A 254      -6.194 -12.438 -10.973  0.00  0.00      C2   O
ATOM   2010  CB  CYS A 254      -7.850 -12.036 -13.588  0.00  0.00      C2   C
ATOM   2011  SG  CYS A 254      -8.389 -10.745 -14.795  0.00  0.00      C2   S
ATOM   2012  H   CYS A 254      -5.748 -12.045 -15.023  0.00  0.00      C2   H
ATOM   2013  HA  CYS A 254      -6.605 -10.666 -12.523  0.00  0.00      C2   H
ATOM   2014  HB3 CYS A 254      -8.687 -12.089 -12.891  0.00  0.00      C2   H
ATOM   2015  HB2 CYS A 254      -7.916 -12.976 -14.137  0.00  0.00      C2   H
ATOM   2016  HG  CYS A 254      -7.846  -9.761 -14.074  0.00  0.00      C2   H
ATOM   2017  N   ASN A 255      -4.891 -13.407 -12.549  0.00  0.00      C2   N
ATOM   2018  CA  ASN A 255      -4.140 -14.396 -11.748  0.00  0.00      C2   C
ATOM   2019  C   ASN A 255      -2.729 -13.924 -11.513  0.00  0.00      C2   C
ATOM   2020  O   ASN A 255      -1.968 -14.769 -10.987  0.00  0.00      C2   O
ATOM   2021  CB  ASN A 255      -4.151 -15.790 -12.487  0.00  0.00      C2   C
ATOM   2022  CG  ASN A 255      -5.547 -16.395 -12.683  0.00  0.00      C2   C
ATOM   2023  OD1 ASN A 255      -6.472 -16.165 -11.928  0.00  0.00      C2   O
ATOM   2024  ND2 ASN A 255      -5.672 -17.349 -13.643  0.00  0.00      C2   N
ATOM   2025  H   ASN A 255      -4.722 -13.554 -13.534  0.00  0.00      C2   H
ATOM   2026  HA  ASN A 255      -4.476 -14.573 -10.726  0.00  0.00      C2   H
ATOM   2027  HB3 ASN A 255      -3.610 -16.550 -11.924  0.00  0.00      C2   H
ATOM   2028  HB2 ASN A 255      -3.815 -15.730 -13.522  0.00  0.00      C2   H
ATOM   2029 HD22 ASN A 255      -6.590 -17.751 -13.525  0.00  0.00      C2   H
ATOM   2030 HD21 ASN A 255      -4.860 -17.702 -14.131  0.00  0.00      C2   H
ATOM   2031  N   ASN A 256      -2.417 -12.666 -11.757  0.00  0.00      C2   N
ATOM   2032  CA  ASN A 256      -1.252 -11.938 -11.378  0.00  0.00      C2   C
ATOM   2033  C   ASN A 256      -1.413 -11.536  -9.906  0.00  0.00      C2   C
ATOM   2034  O   ASN A 256      -2.542 -11.188  -9.480  0.00  0.00      C2   O
ATOM   2035  CB  ASN A 256      -1.194 -10.732 -12.315  0.00  0.00      C2   C
ATOM   2036  CG  ASN A 256       0.159 -10.089 -12.316  0.00  0.00      C2   C
ATOM   2037  OD1 ASN A 256       0.387  -9.302 -11.459  0.00  0.00      C2   O
ATOM   2038  ND2 ASN A 256       1.009 -10.252 -13.361  0.00  0.00      C2   N
ATOM   2039  H   ASN A 256      -3.145 -12.039 -12.068  0.00  0.00      C2   H
ATOM   2040  HA  ASN A 256      -0.340 -12.535 -11.406  0.00  0.00      C2   H
ATOM   2041  HB3 ASN A 256      -1.988  -9.990 -12.222  0.00  0.00      C2   H
ATOM   2042  HB2 ASN A 256      -1.317 -11.083 -13.339  0.00  0.00      C2   H
ATOM   2043 HD22 ASN A 256       1.755  -9.571 -13.386  0.00  0.00      C2   H
ATOM   2044 HD21 ASN A 256       0.790 -10.828 -14.161  0.00  0.00      C2   H
ATOM   2045  N   LYS A 257      -0.263 -11.431  -9.244  0.00  0.00      C2   N
ATOM   2046  CA  LYS A 257      -0.110 -11.050  -7.794  0.00  0.00      C2   C
ATOM   2047  C   LYS A 257      -0.787  -9.810  -7.301  0.00  0.00      C2   C
ATOM   2048  O   LYS A 257      -1.275  -9.798  -6.178  0.00  0.00      C2   O
ATOM   2049  CB  LYS A 257       1.392 -11.046  -7.437  0.00  0.00      C2   C
ATOM   2050  CG  LYS A 257       1.782 -11.092  -5.929  0.00  0.00      C2   C
ATOM   2051  CD  LYS A 257       3.337 -11.050  -5.662  0.00  0.00      C2   C
ATOM   2052  CE  LYS A 257       4.179 -11.932  -6.545  0.00  0.00      C2   C
ATOM   2053  NZ  LYS A 257       5.600 -11.623  -6.419  0.00  0.00      C2   N
ATOM   2054  H   LYS A 257       0.571 -11.693  -9.750  0.00  0.00      C2   H
ATOM   2055  HA  LYS A 257      -0.447 -11.933  -7.251  0.00  0.00      C2   H
ATOM   2056  HB3 LYS A 257       1.811 -10.199  -7.980  0.00  0.00      C2   H
ATOM   2057  HB2 LYS A 257       1.780 -12.016  -7.751  0.00  0.00      C2   H
ATOM   2058  HG3 LYS A 257       1.403 -12.033  -5.530  0.00  0.00      C2   H
ATOM   2059  HG2 LYS A 257       1.249 -10.279  -5.436  0.00  0.00      C2   H
ATOM   2060  HD3 LYS A 257       3.499 -11.323  -4.619  0.00  0.00      C2   H
ATOM   2061  HD2 LYS A 257       3.565  -9.996  -5.823  0.00  0.00      C2   H
ATOM   2062  HE3 LYS A 257       3.933 -11.784  -7.596  0.00  0.00      C2   H
ATOM   2063  HE2 LYS A 257       4.024 -12.991  -6.335  0.00  0.00      C2   H
ATOM   2064  HZ1 LYS A 257       5.756 -11.615  -5.421  0.00  0.00      C2   H
ATOM   2065  HZ2 LYS A 257       6.038 -12.358  -6.955  0.00  0.00      C2   H
ATOM   2066  HZ3 LYS A 257       5.830 -10.762  -6.895  0.00  0.00      C2   H
ATOM   2067  N   TRP A 258      -0.912  -8.763  -8.193  0.00  0.00      C2   N
ATOM   2068  CA  TRP A 258      -1.616  -7.552  -7.697  0.00  0.00      C2   C
ATOM   2069  C   TRP A 258      -3.174  -7.722  -7.715  0.00  0.00      C2   C
ATOM   2070  O   TRP A 258      -3.941  -6.757  -7.450  0.00  0.00      C2   O
ATOM   2071  CB  TRP A 258      -1.169  -6.335  -8.631  0.00  0.00      C2   C
ATOM   2072  CG  TRP A 258       0.314  -5.936  -8.678  0.00  0.00      C2   C
ATOM   2073  CD1 TRP A 258       1.237  -6.334  -9.605  0.00  0.00      C2   C
ATOM   2074  CD2 TRP A 258       1.026  -4.965  -7.817  0.00  0.00      C2   C
ATOM   2075  NE1 TRP A 258       2.445  -5.816  -9.351  0.00  0.00      C2   N
ATOM   2076  CE2 TRP A 258       2.395  -5.008  -8.195  0.00  0.00      C2   C
ATOM   2077  CE3 TRP A 258       0.721  -4.137  -6.758  0.00  0.00      C2   C
ATOM   2078  CZ2 TRP A 258       3.396  -4.294  -7.505  0.00  0.00      C2   C
ATOM   2079  CZ3 TRP A 258       1.701  -3.395  -6.027  0.00  0.00      C2   C
ATOM   2080  CH2 TRP A 258       3.024  -3.580  -6.366  0.00  0.00      C2   C
ATOM   2081  H   TRP A 258      -0.523  -8.792  -9.125  0.00  0.00      C2   H
ATOM   2082  HA  TRP A 258      -1.165  -7.250  -6.752  0.00  0.00      C2   H
ATOM   2083  HB3 TRP A 258      -1.753  -5.494  -8.256  0.00  0.00      C2   H
ATOM   2084  HB2 TRP A 258      -1.465  -6.352  -9.680  0.00  0.00      C2   H
ATOM   2085  HD1 TRP A 258       0.968  -6.930 -10.464  0.00  0.00      C2   H
ATOM   2086  HE1 TRP A 258       3.237  -5.891  -9.974  0.00  0.00      C2   H
ATOM   2087  HE3 TRP A 258      -0.290  -4.164  -6.380  0.00  0.00      C2   H
ATOM   2088  HZ2 TRP A 258       4.440  -4.381  -7.766  0.00  0.00      C2   H
ATOM   2089  HZ3 TRP A 258       1.501  -2.778  -5.163  0.00  0.00      C2   H
ATOM   2090  HH2 TRP A 258       3.776  -3.230  -5.675  0.00  0.00      C2   H
ATOM   2091  N   PHE A 259      -3.639  -8.878  -8.104  0.00  0.00      C2   N
ATOM   2092  CA  PHE A 259      -5.112  -9.265  -8.079  0.00  0.00      C2   C
ATOM   2093  C   PHE A 259      -5.213 -10.645  -7.397  0.00  0.00      C2   C
ATOM   2094  O   PHE A 259      -5.618 -11.651  -8.024  0.00  0.00      C2   O
ATOM   2095  CB  PHE A 259      -5.504  -9.500  -9.635  0.00  0.00      C2   C
ATOM   2096  CG  PHE A 259      -5.472  -8.233 -10.434  0.00  0.00      C2   C
ATOM   2097  CD1 PHE A 259      -6.552  -7.314 -10.353  0.00  0.00      C2   C
ATOM   2098  CD2 PHE A 259      -4.342  -7.777 -11.126  0.00  0.00      C2   C
ATOM   2099  CE1 PHE A 259      -6.582  -6.083 -11.050  0.00  0.00      C2   C
ATOM   2100  CE2 PHE A 259      -4.329  -6.620 -11.893  0.00  0.00      C2   C
ATOM   2101  CZ  PHE A 259      -5.455  -5.773 -11.817  0.00  0.00      C2   C
ATOM   2102  H   PHE A 259      -2.975  -9.593  -8.364  0.00  0.00      C2   H
ATOM   2103  HA  PHE A 259      -5.784  -8.564  -7.584  0.00  0.00      C2   H
ATOM   2104  HB3 PHE A 259      -6.551  -9.778  -9.760  0.00  0.00      C2   H
ATOM   2105  HB2 PHE A 259      -4.953 -10.326 -10.084  0.00  0.00      C2   H
ATOM   2106  HD1 PHE A 259      -7.415  -7.704  -9.834  0.00  0.00      C2   H
ATOM   2107  HD2 PHE A 259      -3.515  -8.470 -11.146  0.00  0.00      C2   H
ATOM   2108  HE1 PHE A 259      -7.513  -5.607 -10.780  0.00  0.00      C2   H
ATOM   2109  HE2 PHE A 259      -3.501  -6.273 -12.493  0.00  0.00      C2   H
ATOM   2110  HZ  PHE A 259      -5.447  -4.842 -12.364  0.00  0.00      C2   H
ATOM   2111  N   THR A 260      -4.699 -10.737  -6.155  0.00  0.00      C2   N
ATOM   2112  CA  THR A 260      -4.908 -11.961  -5.385  0.00  0.00      C2   C
ATOM   2113  C   THR A 260      -6.250 -11.885  -4.585  0.00  0.00      C2   C
ATOM   2114  O   THR A 260      -6.994 -12.874  -4.494  0.00  0.00      C2   O
ATOM   2115  CB  THR A 260      -3.661 -12.131  -4.420  0.00  0.00      C2   C
ATOM   2116  OG1 THR A 260      -2.460 -12.161  -5.208  0.00  0.00      C2   O
ATOM   2117  CG2 THR A 260      -3.678 -13.308  -3.422  0.00  0.00      C2   C
ATOM   2118  H   THR A 260      -4.365  -9.967  -5.592  0.00  0.00      C2   H
ATOM   2119  HA  THR A 260      -4.826 -12.777  -6.103  0.00  0.00      C2   H
ATOM   2120  HB  THR A 260      -3.668 -11.246  -3.784  0.00  0.00      C2   H
ATOM   2121  HG1 THR A 260      -2.250 -11.318  -5.617  0.00  0.00      C2   H
ATOM   2122 HG21 THR A 260      -2.813 -13.239  -2.762  0.00  0.00      C2   H
ATOM   2123 HG22 THR A 260      -4.484 -13.249  -2.690  0.00  0.00      C2   H
ATOM   2124 HG23 THR A 260      -3.776 -14.223  -4.006  0.00  0.00      C2   H
ATOM   2125  N   ASP A 261      -6.495 -10.733  -3.929  0.00  0.00      C2   N
ATOM   2126  CA  ASP A 261      -7.786 -10.404  -3.368  0.00  0.00      C2   C
ATOM   2127  C   ASP A 261      -8.882 -10.173  -4.411  0.00  0.00      C2   C
ATOM   2128  O   ASP A 261     -10.022 -10.262  -4.079  0.00  0.00      C2   O
ATOM   2129  CB  ASP A 261      -7.629  -9.268  -2.333  0.00  0.00      C2   C
ATOM   2130  CG  ASP A 261      -6.601  -9.441  -1.177  0.00  0.00      C2   C
ATOM   2131  OD1 ASP A 261      -6.588 -10.493  -0.493  0.00  0.00      C2   O
ATOM   2132  OD2 ASP A 261      -6.003  -8.445  -0.715  0.00  0.00      C2   O
ATOM   2133  H   ASP A 261      -5.866  -9.943  -3.932  0.00  0.00      C2   H
ATOM   2134  HA  ASP A 261      -8.139 -11.308  -2.872  0.00  0.00      C2   H
ATOM   2135  HB3 ASP A 261      -8.597  -9.070  -1.873  0.00  0.00      C2   H
ATOM   2136  HB2 ASP A 261      -7.359  -8.396  -2.929  0.00  0.00      C2   H
ATOM   2137  N   THR A 262      -8.523  -9.622  -5.566  0.00  0.00      C2   N
ATOM   2138  CA  THR A 262      -9.496  -8.804  -6.345  0.00  0.00      C2   C
ATOM   2139  C   THR A 262     -10.400  -9.677  -7.277  0.00  0.00      C2   C
ATOM   2140  O   THR A 262      -9.881 -10.550  -7.911  0.00  0.00      C2   O
ATOM   2141  CB  THR A 262      -8.698  -7.854  -7.141  0.00  0.00      C2   C
ATOM   2142  OG1 THR A 262      -7.936  -6.912  -6.284  0.00  0.00      C2   O
ATOM   2143  CG2 THR A 262      -9.476  -6.959  -8.086  0.00  0.00      C2   C
ATOM   2144  H   THR A 262      -7.583  -9.470  -5.902  0.00  0.00      C2   H
ATOM   2145  HA  THR A 262     -10.202  -8.228  -5.747  0.00  0.00      C2   H
ATOM   2146  HB  THR A 262      -7.981  -8.317  -7.818  0.00  0.00      C2   H
ATOM   2147  HG1 THR A 262      -7.521  -6.236  -6.824  0.00  0.00      C2   H
ATOM   2148 HG21 THR A 262      -8.850  -6.133  -8.424  0.00  0.00      C2   H
ATOM   2149 HG22 THR A 262      -9.847  -7.458  -8.981  0.00  0.00      C2   H
ATOM   2150 HG23 THR A 262     -10.231  -6.386  -7.547  0.00  0.00      C2   H
ATOM   2151  N   SER A 263     -11.719  -9.585  -7.169  0.00  0.00      C2   N
ATOM   2152  CA  SER A 263     -12.742 -10.486  -7.741  0.00  0.00      C2   C
ATOM   2153  C   SER A 263     -12.960 -10.080  -9.167  0.00  0.00      C2   C
ATOM   2154  O   SER A 263     -12.716  -8.916  -9.482  0.00  0.00      C2   O
ATOM   2155  CB  SER A 263     -14.036 -10.428  -6.959  0.00  0.00      C2   C
ATOM   2156  OG  SER A 263     -13.885 -10.660  -5.600  0.00  0.00      C2   O
ATOM   2157  H   SER A 263     -12.108  -8.947  -6.488  0.00  0.00      C2   H
ATOM   2158  HA  SER A 263     -12.544 -11.556  -7.673  0.00  0.00      C2   H
ATOM   2159  HB3 SER A 263     -14.760 -11.146  -7.344  0.00  0.00      C2   H
ATOM   2160  HB2 SER A 263     -14.408  -9.407  -7.040  0.00  0.00      C2   H
ATOM   2161  HG  SER A 263     -13.684  -9.790  -5.248  0.00  0.00      C2   H
ATOM   2162  N   ILE A 264     -13.508 -11.065  -9.884  0.00  0.00      C2   N
ATOM   2163  CA  ILE A 264     -13.868 -10.848 -11.327  0.00  0.00      C2   C
ATOM   2164  C   ILE A 264     -15.378 -11.183 -11.510  0.00  0.00      C2   C
ATOM   2165  O   ILE A 264     -15.825 -12.306 -11.233  0.00  0.00      C2   O
ATOM   2166  CB  ILE A 264     -13.061 -11.659 -12.321  0.00  0.00      C2   C
ATOM   2167  CG1 ILE A 264     -11.454 -11.438 -12.185  0.00  0.00      C2   C
ATOM   2168  CG2 ILE A 264     -13.472 -11.388 -13.813  0.00  0.00      C2   C
ATOM   2169  CD1 ILE A 264     -10.816 -12.358 -11.138  0.00  0.00      C2   C
ATOM   2170  H   ILE A 264     -13.820 -11.898  -9.406  0.00  0.00      C2   H
ATOM   2171  HA  ILE A 264     -13.723  -9.791 -11.551  0.00  0.00      C2   H
ATOM   2172  HB  ILE A 264     -13.361 -12.681 -12.091  0.00  0.00      C2   H
ATOM   2173 HG13 ILE A 264     -11.276 -10.426 -11.823  0.00  0.00      C2   H
ATOM   2174 HG12 ILE A 264     -10.890 -11.562 -13.109  0.00  0.00      C2   H
ATOM   2175 HG21 ILE A 264     -13.127 -12.196 -14.457  0.00  0.00      C2   H
ATOM   2176 HG22 ILE A 264     -14.546 -11.417 -13.994  0.00  0.00      C2   H
ATOM   2177 HG23 ILE A 264     -13.050 -10.417 -14.072  0.00  0.00      C2   H
ATOM   2178 HD11 ILE A 264      -9.952 -12.872 -11.559  0.00  0.00      C2   H
ATOM   2179 HD12 ILE A 264     -10.319 -11.822 -10.330  0.00  0.00      C2   H
ATOM   2180 HD13 ILE A 264     -11.640 -12.999 -10.824  0.00  0.00      C2   H
ATOM   2181  N   ILE A 265     -16.094 -10.082 -11.865  0.00  0.00      C2   N
ATOM   2182  CA  ILE A 265     -17.467 -10.221 -12.341  0.00  0.00      C2   C
ATOM   2183  C   ILE A 265     -17.391 -10.493 -13.812  0.00  0.00      C2   C
ATOM   2184  O   ILE A 265     -16.865  -9.705 -14.607  0.00  0.00      C2   O
ATOM   2185  CB  ILE A 265     -18.317  -8.949 -12.048  0.00  0.00      C2   C
ATOM   2186  CG1 ILE A 265     -18.263  -8.497 -10.575  0.00  0.00      C2   C
ATOM   2187  CG2 ILE A 265     -19.798  -9.140 -12.510  0.00  0.00      C2   C
ATOM   2188  CD1 ILE A 265     -18.168  -6.967 -10.374  0.00  0.00      C2   C
ATOM   2189  H   ILE A 265     -15.607  -9.202 -11.956  0.00  0.00      C2   H
ATOM   2190  HA  ILE A 265     -18.064 -10.960 -11.808  0.00  0.00      C2   H
ATOM   2191  HB  ILE A 265     -17.873  -8.148 -12.638  0.00  0.00      C2   H
ATOM   2192 HG13 ILE A 265     -17.472  -9.035 -10.050  0.00  0.00      C2   H
ATOM   2193 HG12 ILE A 265     -19.223  -8.694 -10.097  0.00  0.00      C2   H
ATOM   2194 HG21 ILE A 265     -20.344  -9.912 -11.967  0.00  0.00      C2   H
ATOM   2195 HG22 ILE A 265     -20.432  -8.305 -12.213  0.00  0.00      C2   H
ATOM   2196 HG23 ILE A 265     -19.895  -9.336 -13.577  0.00  0.00      C2   H
ATOM   2197 HD11 ILE A 265     -19.120  -6.464 -10.545  0.00  0.00      C2   H
ATOM   2198 HD12 ILE A 265     -18.000  -6.821  -9.308  0.00  0.00      C2   H
ATOM   2199 HD13 ILE A 265     -17.367  -6.518 -10.961  0.00  0.00      C2   H
ATOM   2200  N   LEU A 266     -17.932 -11.667 -14.161  0.00  0.00      C2   N
ATOM   2201  CA  LEU A 266     -17.776 -12.328 -15.452  0.00  0.00      C2   C
ATOM   2202  C   LEU A 266     -18.980 -12.085 -16.303  0.00  0.00      C2   C
ATOM   2203  O   LEU A 266     -19.962 -12.787 -16.304  0.00  0.00      C2   O
ATOM   2204  CB  LEU A 266     -17.468 -13.853 -15.110  0.00  0.00      C2   C
ATOM   2205  CG  LEU A 266     -16.706 -14.582 -16.205  0.00  0.00      C2   C
ATOM   2206  CD1 LEU A 266     -15.263 -14.195 -16.409  0.00  0.00      C2   C
ATOM   2207  CD2 LEU A 266     -16.799 -16.108 -15.981  0.00  0.00      C2   C
ATOM   2208  H   LEU A 266     -18.430 -12.201 -13.464  0.00  0.00      C2   H
ATOM   2209  HA  LEU A 266     -16.872 -11.941 -15.922  0.00  0.00      C2   H
ATOM   2210  HB3 LEU A 266     -18.331 -14.351 -14.669  0.00  0.00      C2   H
ATOM   2211  HB2 LEU A 266     -16.805 -13.842 -14.245  0.00  0.00      C2   H
ATOM   2212  HG  LEU A 266     -17.348 -14.381 -17.063  0.00  0.00      C2   H
ATOM   2213 HD11 LEU A 266     -14.656 -14.623 -15.611  0.00  0.00      C2   H
ATOM   2214 HD12 LEU A 266     -14.932 -14.601 -17.364  0.00  0.00      C2   H
ATOM   2215 HD13 LEU A 266     -15.108 -13.121 -16.511  0.00  0.00      C2   H
ATOM   2216 HD21 LEU A 266     -17.731 -16.332 -15.462  0.00  0.00      C2   H
ATOM   2217 HD22 LEU A 266     -17.078 -16.768 -16.802  0.00  0.00      C2   H
ATOM   2218 HD23 LEU A 266     -16.031 -16.552 -15.348  0.00  0.00      C2   H
ATOM   2219  N   PHE A 267     -18.834 -10.987 -17.044  0.00  0.00      C2   N
ATOM   2220  CA  PHE A 267     -19.878 -10.457 -17.959  0.00  0.00      C2   C
ATOM   2221  C   PHE A 267     -19.830 -11.259 -19.274  0.00  0.00      C2   C
ATOM   2222  O   PHE A 267     -19.089 -10.941 -20.182  0.00  0.00      C2   O
ATOM   2223  CB  PHE A 267     -19.660  -8.948 -18.131  0.00  0.00      C2   C
ATOM   2224  CG  PHE A 267     -20.539  -7.990 -17.270  0.00  0.00      C2   C
ATOM   2225  CD1 PHE A 267     -20.200  -7.762 -15.933  0.00  0.00      C2   C
ATOM   2226  CD2 PHE A 267     -21.520  -7.162 -17.883  0.00  0.00      C2   C
ATOM   2227  CE1 PHE A 267     -20.915  -6.761 -15.240  0.00  0.00      C2   C
ATOM   2228  CE2 PHE A 267     -22.189  -6.089 -17.240  0.00  0.00      C2   C
ATOM   2229  CZ  PHE A 267     -21.807  -5.871 -15.903  0.00  0.00      C2   C
ATOM   2230  H   PHE A 267     -17.906 -10.591 -17.096  0.00  0.00      C2   H
ATOM   2231  HA  PHE A 267     -20.853 -10.615 -17.497  0.00  0.00      C2   H
ATOM   2232  HB3 PHE A 267     -20.043  -8.780 -19.137  0.00  0.00      C2   H
ATOM   2233  HB2 PHE A 267     -18.608  -8.667 -18.084  0.00  0.00      C2   H
ATOM   2234  HD1 PHE A 267     -19.531  -8.301 -15.279  0.00  0.00      C2   H
ATOM   2235  HD2 PHE A 267     -21.729  -7.193 -18.942  0.00  0.00      C2   H
ATOM   2236  HE1 PHE A 267     -20.615  -6.588 -14.216  0.00  0.00      C2   H
ATOM   2237  HE2 PHE A 267     -23.014  -5.586 -17.722  0.00  0.00      C2   H
ATOM   2238  HZ  PHE A 267     -22.224  -5.031 -15.366  0.00  0.00      C2   H
ATOM   2239  N   LEU A 268     -20.609 -12.365 -19.357  0.00  0.00      C2   N
ATOM   2240  CA  LEU A 268     -21.081 -13.112 -20.543  0.00  0.00      C2   C
ATOM   2241  C   LEU A 268     -21.984 -12.156 -21.333  0.00  0.00      C2   C
ATOM   2242  O   LEU A 268     -22.956 -11.661 -20.753  0.00  0.00      C2   O
ATOM   2243  CB  LEU A 268     -21.867 -14.327 -20.066  0.00  0.00      C2   C
ATOM   2244  CG  LEU A 268     -21.105 -15.181 -19.011  0.00  0.00      C2   C
ATOM   2245  CD1 LEU A 268     -21.879 -16.377 -18.379  0.00  0.00      C2   C
ATOM   2246  CD2 LEU A 268     -19.726 -15.702 -19.451  0.00  0.00      C2   C
ATOM   2247  H   LEU A 268     -21.111 -12.594 -18.511  0.00  0.00      C2   H
ATOM   2248  HA  LEU A 268     -20.253 -13.486 -21.144  0.00  0.00      C2   H
ATOM   2249  HB3 LEU A 268     -22.250 -14.801 -20.969  0.00  0.00      C2   H
ATOM   2250  HB2 LEU A 268     -22.763 -14.129 -19.477  0.00  0.00      C2   H
ATOM   2251  HG  LEU A 268     -20.972 -14.465 -18.199  0.00  0.00      C2   H
ATOM   2252 HD11 LEU A 268     -21.600 -17.406 -18.603  0.00  0.00      C2   H
ATOM   2253 HD12 LEU A 268     -21.698 -16.358 -17.305  0.00  0.00      C2   H
ATOM   2254 HD13 LEU A 268     -22.930 -16.326 -18.665  0.00  0.00      C2   H
ATOM   2255 HD21 LEU A 268     -19.298 -15.430 -20.416  0.00  0.00      C2   H
ATOM   2256 HD22 LEU A 268     -18.898 -15.466 -18.782  0.00  0.00      C2   H
ATOM   2257 HD23 LEU A 268     -19.640 -16.786 -19.379  0.00  0.00      C2   H
ATOM   2258  N   ASN A 269     -21.604 -11.966 -22.565  0.00  0.00      C2   N
ATOM   2259  CA  ASN A 269     -22.071 -11.027 -23.562  0.00  0.00      C2   C
ATOM   2260  C   ASN A 269     -22.175 -11.730 -24.941  0.00  0.00      C2   C
ATOM   2261  O   ASN A 269     -21.570 -12.784 -25.142  0.00  0.00      C2   O
ATOM   2262  CB  ASN A 269     -20.955  -9.908 -23.718  0.00  0.00      C2   C
ATOM   2263  CG  ASN A 269     -21.477  -8.610 -24.351  0.00  0.00      C2   C
ATOM   2264  OD1 ASN A 269     -22.656  -8.388 -24.444  0.00  0.00      C2   O
ATOM   2265  ND2 ASN A 269     -20.601  -7.808 -24.874  0.00  0.00      C2   N
ATOM   2266  H   ASN A 269     -20.788 -12.523 -22.776  0.00  0.00      C2   H
ATOM   2267  HA  ASN A 269     -23.080 -10.664 -23.366  0.00  0.00      C2   H
ATOM   2268  HB3 ASN A 269     -19.973 -10.204 -24.086  0.00  0.00      C2   H
ATOM   2269  HB2 ASN A 269     -20.696  -9.629 -22.697  0.00  0.00      C2   H
ATOM   2270 HD22 ASN A 269     -20.965  -6.889 -25.079  0.00  0.00      C2   H
ATOM   2271 HD21 ASN A 269     -19.606  -7.981 -24.870  0.00  0.00      C2   H
ATOM   2272  N   LYS A 270     -22.921 -11.120 -25.879  0.00  0.00      C2   N
ATOM   2273  CA  LYS A 270     -23.269 -11.576 -27.188  0.00  0.00      C2   C
ATOM   2274  C   LYS A 270     -24.148 -12.845 -27.146  0.00  0.00      C2   C
ATOM   2275  O   LYS A 270     -24.062 -13.582 -28.084  0.00  0.00      C2   O
ATOM   2276  CB  LYS A 270     -21.938 -11.667 -28.041  0.00  0.00      C2   C
ATOM   2277  CG  LYS A 270     -21.209 -10.380 -27.952  0.00  0.00      C2   C
ATOM   2278  CD  LYS A 270     -20.404  -9.829 -29.132  0.00  0.00      C2   C
ATOM   2279  CE  LYS A 270     -21.172  -8.809 -30.053  0.00  0.00      C2   C
ATOM   2280  NZ  LYS A 270     -20.197  -8.099 -30.930  0.00  0.00      C2   N
ATOM   2281  H   LYS A 270     -23.417 -10.272 -25.645  0.00  0.00      C2   H
ATOM   2282  HA  LYS A 270     -23.937 -10.798 -27.558  0.00  0.00      C2   H
ATOM   2283  HB3 LYS A 270     -22.233 -11.900 -29.064  0.00  0.00      C2   H
ATOM   2284  HB2 LYS A 270     -21.371 -12.538 -27.711  0.00  0.00      C2   H
ATOM   2285  HG3 LYS A 270     -20.515 -10.628 -27.149  0.00  0.00      C2   H
ATOM   2286  HG2 LYS A 270     -21.915  -9.633 -27.591  0.00  0.00      C2   H
ATOM   2287  HD3 LYS A 270     -20.126 -10.698 -29.729  0.00  0.00      C2   H
ATOM   2288  HD2 LYS A 270     -19.486  -9.313 -28.851  0.00  0.00      C2   H
ATOM   2289  HE3 LYS A 270     -21.804  -8.110 -29.504  0.00  0.00      C2   H
ATOM   2290  HE2 LYS A 270     -21.724  -9.337 -30.830  0.00  0.00      C2   H
ATOM   2291  HZ1 LYS A 270     -20.763  -7.528 -31.540  0.00  0.00      C2   H
ATOM   2292  HZ2 LYS A 270     -19.649  -7.599 -30.245  0.00  0.00      C2   H
ATOM   2293  HZ3 LYS A 270     -19.539  -8.729 -31.368  0.00  0.00      C2   H
ATOM   2294  N   LYS A 271     -25.003 -13.027 -26.100  0.00  0.00      C2   N
ATOM   2295  CA  LYS A 271     -25.744 -14.194 -25.806  0.00  0.00      C2   C
ATOM   2296  C   LYS A 271     -26.723 -14.520 -26.865  0.00  0.00      C2   C
ATOM   2297  O   LYS A 271     -26.824 -15.663 -27.280  0.00  0.00      C2   O
ATOM   2298  CB  LYS A 271     -26.423 -13.902 -24.369  0.00  0.00      C2   C
ATOM   2299  CG  LYS A 271     -27.146 -15.134 -23.725  0.00  0.00      C2   C
ATOM   2300  CD  LYS A 271     -28.537 -15.587 -24.250  0.00  0.00      C2   C
ATOM   2301  CE  LYS A 271     -29.457 -14.369 -24.512  0.00  0.00      C2   C
ATOM   2302  NZ  LYS A 271     -30.743 -14.898 -25.054  0.00  0.00      C2   N
ATOM   2303  H   LYS A 271     -25.278 -12.255 -25.510  0.00  0.00      C2   H
ATOM   2304  HA  LYS A 271     -25.027 -15.009 -25.700  0.00  0.00      C2   H
ATOM   2305  HB3 LYS A 271     -27.133 -13.080 -24.279  0.00  0.00      C2   H
ATOM   2306  HB2 LYS A 271     -25.576 -13.621 -23.744  0.00  0.00      C2   H
ATOM   2307  HG3 LYS A 271     -27.191 -14.954 -22.651  0.00  0.00      C2   H
ATOM   2308  HG2 LYS A 271     -26.440 -15.964 -23.735  0.00  0.00      C2   H
ATOM   2309  HD3 LYS A 271     -29.119 -16.045 -23.450  0.00  0.00      C2   H
ATOM   2310  HD2 LYS A 271     -28.316 -16.354 -24.992  0.00  0.00      C2   H
ATOM   2311  HE3 LYS A 271     -29.062 -13.668 -25.248  0.00  0.00      C2   H
ATOM   2312  HE2 LYS A 271     -29.556 -13.787 -23.595  0.00  0.00      C2   H
ATOM   2313  HZ1 LYS A 271     -30.755 -15.484 -25.877  0.00  0.00      C2   H
ATOM   2314  HZ2 LYS A 271     -31.177 -15.514 -24.382  0.00  0.00      C2   H
ATOM   2315  HZ3 LYS A 271     -31.336 -14.159 -25.402  0.00  0.00      C2   H
ATOM   2316  N   ASP A 272     -27.435 -13.523 -27.468  0.00  0.00      C2   N
ATOM   2317  CA  ASP A 272     -28.461 -13.751 -28.535  0.00  0.00      C2   C
ATOM   2318  C   ASP A 272     -27.881 -14.243 -29.858  0.00  0.00      C2   C
ATOM   2319  O   ASP A 272     -28.445 -15.123 -30.549  0.00  0.00      C2   O
ATOM   2320  CB  ASP A 272     -29.427 -12.640 -28.820  0.00  0.00      C2   C
ATOM   2321  CG  ASP A 272     -30.231 -12.147 -27.596  0.00  0.00      C2   C
ATOM   2322  OD1 ASP A 272     -29.782 -11.261 -26.820  0.00  0.00      C2   O
ATOM   2323  OD2 ASP A 272     -31.314 -12.703 -27.276  0.00  0.00      C2   O
ATOM   2324  H   ASP A 272     -27.274 -12.545 -27.272  0.00  0.00      C2   H
ATOM   2325  HA  ASP A 272     -29.053 -14.594 -28.178  0.00  0.00      C2   H
ATOM   2326  HB3 ASP A 272     -30.111 -12.656 -29.668  0.00  0.00      C2   H
ATOM   2327  HB2 ASP A 272     -28.779 -11.787 -29.023  0.00  0.00      C2   H
ATOM   2328  N   LEU A 273     -26.751 -13.675 -30.242  0.00  0.00      C2   N
ATOM   2329  CA  LEU A 273     -25.879 -14.134 -31.384  0.00  0.00      C2   C
ATOM   2330  C   LEU A 273     -25.480 -15.569 -31.100  0.00  0.00      C2   C
ATOM   2331  O   LEU A 273     -25.842 -16.421 -31.946  0.00  0.00      C2   O
ATOM   2332  CB  LEU A 273     -24.676 -13.163 -31.492  0.00  0.00      C2   C
ATOM   2333  CG  LEU A 273     -23.791 -13.336 -32.829  0.00  0.00      C2   C
ATOM   2334  CD1 LEU A 273     -24.663 -13.395 -34.154  0.00  0.00      C2   C
ATOM   2335  CD2 LEU A 273     -22.735 -12.195 -32.877  0.00  0.00      C2   C
ATOM   2336  H   LEU A 273     -26.180 -13.151 -29.594  0.00  0.00      C2   H
ATOM   2337  HA  LEU A 273     -26.529 -14.148 -32.259  0.00  0.00      C2   H
ATOM   2338  HB3 LEU A 273     -24.251 -13.004 -30.501  0.00  0.00      C2   H
ATOM   2339  HB2 LEU A 273     -25.066 -12.163 -31.680  0.00  0.00      C2   H
ATOM   2340  HG  LEU A 273     -23.197 -14.244 -32.734  0.00  0.00      C2   H
ATOM   2341 HD11 LEU A 273     -24.676 -14.316 -34.738  0.00  0.00      C2   H
ATOM   2342 HD12 LEU A 273     -25.634 -12.905 -34.090  0.00  0.00      C2   H
ATOM   2343 HD13 LEU A 273     -24.027 -12.736 -34.745  0.00  0.00      C2   H
ATOM   2344 HD21 LEU A 273     -23.063 -11.373 -33.513  0.00  0.00      C2   H
ATOM   2345 HD22 LEU A 273     -22.722 -11.653 -31.931  0.00  0.00      C2   H
ATOM   2346 HD23 LEU A 273     -21.809 -12.766 -32.950  0.00  0.00      C2   H
ATOM   2347  N   PHE A 274     -24.898 -15.790 -29.983  0.00  0.00      C2   N
ATOM   2348  CA  PHE A 274     -24.515 -17.103 -29.449  0.00  0.00      C2   C
ATOM   2349  C   PHE A 274     -25.450 -18.222 -29.575  0.00  0.00      C2   C
ATOM   2350  O   PHE A 274     -25.115 -19.241 -30.128  0.00  0.00      C2   O
ATOM   2351  CB  PHE A 274     -23.890 -16.953 -28.059  0.00  0.00      C2   C
ATOM   2352  CG  PHE A 274     -23.429 -18.283 -27.357  0.00  0.00      C2   C
ATOM   2353  CD1 PHE A 274     -24.107 -18.842 -26.200  0.00  0.00      C2   C
ATOM   2354  CD2 PHE A 274     -22.474 -19.122 -27.953  0.00  0.00      C2   C
ATOM   2355  CE1 PHE A 274     -23.789 -20.090 -25.752  0.00  0.00      C2   C
ATOM   2356  CE2 PHE A 274     -22.129 -20.405 -27.461  0.00  0.00      C2   C
ATOM   2357  CZ  PHE A 274     -22.811 -20.864 -26.303  0.00  0.00      C2   C
ATOM   2358  H   PHE A 274     -24.695 -15.056 -29.321  0.00  0.00      C2   H
ATOM   2359  HA  PHE A 274     -23.734 -17.298 -30.184  0.00  0.00      C2   H
ATOM   2360  HB3 PHE A 274     -24.667 -16.471 -27.466  0.00  0.00      C2   H
ATOM   2361  HB2 PHE A 274     -23.012 -16.314 -28.157  0.00  0.00      C2   H
ATOM   2362  HD1 PHE A 274     -24.912 -18.253 -25.785  0.00  0.00      C2   H
ATOM   2363  HD2 PHE A 274     -22.052 -18.724 -28.864  0.00  0.00      C2   H
ATOM   2364  HE1 PHE A 274     -24.313 -20.451 -24.879  0.00  0.00      C2   H
ATOM   2365  HE2 PHE A 274     -21.448 -20.977 -28.074  0.00  0.00      C2   H
ATOM   2366  HZ  PHE A 274     -22.507 -21.831 -25.930  0.00  0.00      C2   H
ATOM   2367  N   GLU A 275     -26.582 -17.971 -29.032  0.00  0.00      C2   N
ATOM   2368  CA  GLU A 275     -27.745 -18.830 -28.945  0.00  0.00      C2   C
ATOM   2369  C   GLU A 275     -28.171 -19.376 -30.361  0.00  0.00      C2   C
ATOM   2370  O   GLU A 275     -28.415 -20.622 -30.471  0.00  0.00      C2   O
ATOM   2371  CB  GLU A 275     -28.824 -18.074 -28.229  0.00  0.00      C2   C
ATOM   2372  CG  GLU A 275     -30.247 -18.658 -28.182  0.00  0.00      C2   C
ATOM   2373  CD  GLU A 275     -31.173 -17.723 -27.330  0.00  0.00      C2   C
ATOM   2374  OE1 GLU A 275     -30.743 -16.563 -26.953  0.00  0.00      C2   O
ATOM   2375  OE2 GLU A 275     -32.370 -18.092 -27.346  0.00  0.00      C2   O
ATOM   2376  H   GLU A 275     -26.678 -17.051 -28.625  0.00  0.00      C2   H
ATOM   2377  HA  GLU A 275     -27.521 -19.777 -28.456  0.00  0.00      C2   H
ATOM   2378  HB3 GLU A 275     -28.847 -17.090 -28.698  0.00  0.00      C2   H
ATOM   2379  HB2 GLU A 275     -28.511 -17.885 -27.202  0.00  0.00      C2   H
ATOM   2380  HG3 GLU A 275     -30.317 -19.686 -27.826  0.00  0.00      C2   H
ATOM   2381  HG2 GLU A 275     -30.708 -18.592 -29.167  0.00  0.00      C2   H
ATOM   2382  N   GLU A 276     -28.276 -18.482 -31.343  0.00  0.00      C2   N
ATOM   2383  CA  GLU A 276     -28.773 -18.705 -32.659  0.00  0.00      C2   C
ATOM   2384  C   GLU A 276     -27.654 -19.282 -33.521  0.00  0.00      C2   C
ATOM   2385  O   GLU A 276     -27.968 -20.090 -34.382  0.00  0.00      C2   O
ATOM   2386  CB  GLU A 276     -29.375 -17.423 -33.267  0.00  0.00      C2   C
ATOM   2387  CG  GLU A 276     -30.774 -17.055 -32.731  0.00  0.00      C2   C
ATOM   2388  CD  GLU A 276     -31.954 -18.069 -33.057  0.00  0.00      C2   C
ATOM   2389  OE1 GLU A 276     -32.908 -17.949 -32.245  0.00  0.00      C2   O
ATOM   2390  OE2 GLU A 276     -31.886 -19.123 -33.706  0.00  0.00      C2   O
ATOM   2391  H   GLU A 276     -27.939 -17.530 -31.304  0.00  0.00      C2   H
ATOM   2392  HA  GLU A 276     -29.516 -19.500 -32.728  0.00  0.00      C2   H
ATOM   2393  HB3 GLU A 276     -29.463 -17.556 -34.345  0.00  0.00      C2   H
ATOM   2394  HB2 GLU A 276     -28.657 -16.624 -33.085  0.00  0.00      C2   H
ATOM   2395  HG3 GLU A 276     -31.136 -16.130 -33.179  0.00  0.00      C2   H
ATOM   2396  HG2 GLU A 276     -30.693 -16.871 -31.659  0.00  0.00      C2   H
ATOM   2397  N   LYS A 277     -26.400 -18.923 -33.226  0.00  0.00      C2   N
ATOM   2398  CA  LYS A 277     -25.195 -19.465 -33.831  0.00  0.00      C2   C
ATOM   2399  C   LYS A 277     -24.951 -20.978 -33.565  0.00  0.00      C2   C
ATOM   2400  O   LYS A 277     -24.481 -21.602 -34.449  0.00  0.00      C2   O
ATOM   2401  CB  LYS A 277     -23.966 -18.621 -33.438  0.00  0.00      C2   C
ATOM   2402  CG  LYS A 277     -22.560 -19.055 -33.994  0.00  0.00      C2   C
ATOM   2403  CD  LYS A 277     -21.394 -18.041 -33.841  0.00  0.00      C2   C
ATOM   2404  CE  LYS A 277     -20.093 -18.494 -34.535  0.00  0.00      C2   C
ATOM   2405  NZ  LYS A 277     -18.956 -17.500 -34.513  0.00  0.00      C2   N
ATOM   2406  H   LYS A 277     -26.151 -18.237 -32.528  0.00  0.00      C2   H
ATOM   2407  HA  LYS A 277     -25.233 -19.315 -34.910  0.00  0.00      C2   H
ATOM   2408  HB3 LYS A 277     -23.979 -18.421 -32.367  0.00  0.00      C2   H
ATOM   2409  HB2 LYS A 277     -24.229 -17.635 -33.820  0.00  0.00      C2   H
ATOM   2410  HG3 LYS A 277     -22.819 -19.068 -35.053  0.00  0.00      C2   H
ATOM   2411  HG2 LYS A 277     -22.270 -20.058 -33.681  0.00  0.00      C2   H
ATOM   2412  HD3 LYS A 277     -21.259 -17.955 -32.763  0.00  0.00      C2   H
ATOM   2413  HD2 LYS A 277     -21.800 -17.052 -34.052  0.00  0.00      C2   H
ATOM   2414  HE3 LYS A 277     -20.389 -18.625 -35.576  0.00  0.00      C2   H
ATOM   2415  HE2 LYS A 277     -19.833 -19.481 -34.151  0.00  0.00      C2   H
ATOM   2416  HZ1 LYS A 277     -18.149 -17.923 -34.949  0.00  0.00      C2   H
ATOM   2417  HZ2 LYS A 277     -19.191 -16.596 -34.899  0.00  0.00      C2   H
ATOM   2418  HZ3 LYS A 277     -18.742 -17.269 -33.554  0.00  0.00      C2   H
ATOM   2419  N   ILE A 278     -25.340 -21.450 -32.332  0.00  0.00      C2   N
ATOM   2420  CA  ILE A 278     -25.082 -22.835 -32.030  0.00  0.00      C2   C
ATOM   2421  C   ILE A 278     -25.994 -23.805 -32.839  0.00  0.00      C2   C
ATOM   2422  O   ILE A 278     -25.689 -24.967 -32.962  0.00  0.00      C2   O
ATOM   2423  CB  ILE A 278     -25.232 -23.058 -30.504  0.00  0.00      C2   C
ATOM   2424  CG1 ILE A 278     -24.139 -24.052 -30.002  0.00  0.00      C2   C
ATOM   2425  CG2 ILE A 278     -26.645 -23.471 -29.989  0.00  0.00      C2   C
ATOM   2426  CD1 ILE A 278     -24.123 -24.264 -28.500  0.00  0.00      C2   C
ATOM   2427  H   ILE A 278     -25.734 -20.809 -31.658  0.00  0.00      C2   H
ATOM   2428  HA  ILE A 278     -24.066 -22.978 -32.397  0.00  0.00      C2   H
ATOM   2429  HB  ILE A 278     -25.032 -22.094 -30.037  0.00  0.00      C2   H
ATOM   2430 HG13 ILE A 278     -23.157 -23.661 -30.268  0.00  0.00      C2   H
ATOM   2431 HG12 ILE A 278     -24.132 -25.006 -30.530  0.00  0.00      C2   H
ATOM   2432 HG21 ILE A 278     -27.470 -22.982 -30.508  0.00  0.00      C2   H
ATOM   2433 HG22 ILE A 278     -26.766 -24.554 -30.012  0.00  0.00      C2   H
ATOM   2434 HG23 ILE A 278     -26.746 -23.160 -28.949  0.00  0.00      C2   H
ATOM   2435 HD11 ILE A 278     -23.174 -24.691 -28.176  0.00  0.00      C2   H
ATOM   2436 HD12 ILE A 278     -24.389 -23.335 -27.996  0.00  0.00      C2   H
ATOM   2437 HD13 ILE A 278     -24.975 -24.905 -28.271  0.00  0.00      C2   H
ATOM   2438  N   LYS A 279     -27.117 -23.287 -33.243  0.00  0.00      C2   N
ATOM   2439  CA  LYS A 279     -28.027 -23.945 -34.229  0.00  0.00      C2   C
ATOM   2440  C   LYS A 279     -27.348 -23.955 -35.624  0.00  0.00      C2   C
ATOM   2441  O   LYS A 279     -27.220 -25.030 -36.257  0.00  0.00      C2   O
ATOM   2442  CB  LYS A 279     -29.423 -23.230 -34.226  0.00  0.00      C2   C
ATOM   2443  CG  LYS A 279     -29.973 -23.064 -32.853  0.00  0.00      C2   C
ATOM   2444  CD  LYS A 279     -31.308 -22.216 -32.938  0.00  0.00      C2   C
ATOM   2445  CE  LYS A 279     -31.826 -21.731 -31.611  0.00  0.00      C2   C
ATOM   2446  NZ  LYS A 279     -32.956 -20.825 -31.734  0.00  0.00      C2   N
ATOM   2447  H   LYS A 279     -27.197 -22.286 -33.141  0.00  0.00      C2   H
ATOM   2448  HA  LYS A 279     -28.156 -24.970 -33.882  0.00  0.00      C2   H
ATOM   2449  HB3 LYS A 279     -30.097 -23.831 -34.837  0.00  0.00      C2   H
ATOM   2450  HB2 LYS A 279     -29.311 -22.253 -34.697  0.00  0.00      C2   H
ATOM   2451  HG3 LYS A 279     -29.327 -22.447 -32.227  0.00  0.00      C2   H
ATOM   2452  HG2 LYS A 279     -30.255 -24.031 -32.436  0.00  0.00      C2   H
ATOM   2453  HD3 LYS A 279     -32.072 -22.808 -33.443  0.00  0.00      C2   H
ATOM   2454  HD2 LYS A 279     -31.127 -21.375 -33.606  0.00  0.00      C2   H
ATOM   2455  HE3 LYS A 279     -31.054 -21.132 -31.126  0.00  0.00      C2   H
ATOM   2456  HE2 LYS A 279     -32.068 -22.620 -31.029  0.00  0.00      C2   H
ATOM   2457  HZ1 LYS A 279     -33.724 -21.342 -32.137  0.00  0.00      C2   H
ATOM   2458  HZ2 LYS A 279     -33.189 -20.404 -30.846  0.00  0.00      C2   H
ATOM   2459  HZ3 LYS A 279     -32.677 -20.041 -32.308  0.00  0.00      C2   H
ATOM   2460  N   LYS A 280     -26.682 -22.893 -36.112  0.00  0.00      C2   N
ATOM   2461  CA  LYS A 280     -25.775 -22.931 -37.294  0.00  0.00      C2   C
ATOM   2462  C   LYS A 280     -24.630 -23.888 -37.203  0.00  0.00      C2   C
ATOM   2463  O   LYS A 280     -24.489 -24.776 -38.022  0.00  0.00      C2   O
ATOM   2464  CB  LYS A 280     -25.363 -21.508 -37.733  0.00  0.00      C2   C
ATOM   2465  CG  LYS A 280     -26.588 -20.591 -38.007  0.00  0.00      C2   C
ATOM   2466  CD  LYS A 280     -27.625 -21.243 -38.897  0.00  0.00      C2   C
ATOM   2467  CE  LYS A 280     -28.614 -20.133 -39.384  0.00  0.00      C2   C
ATOM   2468  NZ  LYS A 280     -29.510 -20.706 -40.420  0.00  0.00      C2   N
ATOM   2469  H   LYS A 280     -26.858 -22.045 -35.593  0.00  0.00      C2   H
ATOM   2470  HA  LYS A 280     -26.367 -23.321 -38.121  0.00  0.00      C2   H
ATOM   2471  HB3 LYS A 280     -24.824 -21.643 -38.670  0.00  0.00      C2   H
ATOM   2472  HB2 LYS A 280     -24.683 -21.089 -36.991  0.00  0.00      C2   H
ATOM   2473  HG3 LYS A 280     -26.187 -19.686 -38.462  0.00  0.00      C2   H
ATOM   2474  HG2 LYS A 280     -26.906 -20.267 -37.016  0.00  0.00      C2   H
ATOM   2475  HD3 LYS A 280     -28.236 -21.926 -38.307  0.00  0.00      C2   H
ATOM   2476  HD2 LYS A 280     -27.039 -21.763 -39.655  0.00  0.00      C2   H
ATOM   2477  HE3 LYS A 280     -28.163 -19.236 -39.810  0.00  0.00      C2   H
ATOM   2478  HE2 LYS A 280     -29.233 -19.635 -38.638  0.00  0.00      C2   H
ATOM   2479  HZ1 LYS A 280     -30.198 -20.019 -40.696  0.00  0.00      C2   H
ATOM   2480  HZ2 LYS A 280     -28.905 -20.852 -41.215  0.00  0.00      C2   H
ATOM   2481  HZ3 LYS A 280     -29.981 -21.574 -40.205  0.00  0.00      C2   H
ATOM   2482  N   SER A 281     -23.792 -23.657 -36.234  0.00  0.00      C2   N
ATOM   2483  CA  SER A 281     -22.407 -24.242 -36.117  0.00  0.00      C2   C
ATOM   2484  C   SER A 281     -22.091 -24.828 -34.772  0.00  0.00      C2   C
ATOM   2485  O   SER A 281     -21.874 -24.087 -33.790  0.00  0.00      C2   O
ATOM   2486  CB  SER A 281     -21.395 -23.077 -36.400  0.00  0.00      C2   C
ATOM   2487  OG  SER A 281     -21.378 -22.645 -37.714  0.00  0.00      C2   O
ATOM   2488  H   SER A 281     -23.997 -22.947 -35.545  0.00  0.00      C2   H
ATOM   2489  HA  SER A 281     -22.218 -24.970 -36.906  0.00  0.00      C2   H
ATOM   2490  HB3 SER A 281     -20.356 -23.334 -36.194  0.00  0.00      C2   H
ATOM   2491  HB2 SER A 281     -21.664 -22.171 -35.857  0.00  0.00      C2   H
ATOM   2492  HG  SER A 281     -20.908 -21.809 -37.766  0.00  0.00      C2   H
ATOM   2493  N   PRO A 282     -22.360 -26.174 -34.649  0.00  0.00      C2   N
ATOM   2494  CA  PRO A 282     -22.330 -26.869 -33.352  0.00  0.00      C2   C
ATOM   2495  C   PRO A 282     -20.942 -26.708 -32.631  0.00  0.00      C2   C
ATOM   2496  O   PRO A 282     -19.931 -26.743 -33.316  0.00  0.00      C2   O
ATOM   2497  CB  PRO A 282     -22.729 -28.306 -33.723  0.00  0.00      C2   C
ATOM   2498  CG  PRO A 282     -23.615 -28.193 -34.863  0.00  0.00      C2   C
ATOM   2499  CD  PRO A 282     -23.124 -26.994 -35.705  0.00  0.00      C2   C
ATOM   2500  HA  PRO A 282     -23.059 -26.328 -32.749  0.00  0.00      C2   H
ATOM   2501  HB3 PRO A 282     -23.306 -28.789 -32.934  0.00  0.00      C2   H
ATOM   2502  HB2 PRO A 282     -21.857 -28.893 -34.011  0.00  0.00      C2   H
ATOM   2503  HG3 PRO A 282     -24.656 -28.118 -34.551  0.00  0.00      C2   H
ATOM   2504  HG2 PRO A 282     -23.619 -29.160 -35.366  0.00  0.00      C2   H
ATOM   2505  HD2 PRO A 282     -22.460 -27.450 -36.440  0.00  0.00      C2   H
ATOM   2506  HD3 PRO A 282     -24.005 -26.475 -36.082  0.00  0.00      C2   H
ATOM   2507  N   LEU A 283     -20.882 -26.530 -31.332  0.00  0.00      C2   N
ATOM   2508  CA  LEU A 283     -19.603 -26.405 -30.571  0.00  0.00      C2   C
ATOM   2509  C   LEU A 283     -18.985 -27.876 -30.416  0.00  0.00      C2   C
ATOM   2510  O   LEU A 283     -17.810 -27.882 -30.513  0.00  0.00      C2   O
ATOM   2511  CB  LEU A 283     -19.999 -25.832 -29.234  0.00  0.00      C2   C
ATOM   2512  CG  LEU A 283     -18.740 -25.570 -28.316  0.00  0.00      C2   C
ATOM   2513  CD1 LEU A 283     -17.765 -24.508 -29.004  0.00  0.00      C2   C
ATOM   2514  CD2 LEU A 283     -19.138 -25.196 -26.852  0.00  0.00      C2   C
ATOM   2515  H   LEU A 283     -21.672 -26.632 -30.711  0.00  0.00      C2   H
ATOM   2516  HA  LEU A 283     -18.878 -25.754 -31.060  0.00  0.00      C2   H
ATOM   2517  HB3 LEU A 283     -20.621 -26.569 -28.728  0.00  0.00      C2   H
ATOM   2518  HB2 LEU A 283     -20.657 -24.964 -29.259  0.00  0.00      C2   H
ATOM   2519  HG  LEU A 283     -18.124 -26.455 -28.154  0.00  0.00      C2   H
ATOM   2520 HD11 LEU A 283     -18.288 -23.883 -29.728  0.00  0.00      C2   H
ATOM   2521 HD12 LEU A 283     -17.396 -23.851 -28.217  0.00  0.00      C2   H
ATOM   2522 HD13 LEU A 283     -16.954 -24.911 -29.610  0.00  0.00      C2   H
ATOM   2523 HD21 LEU A 283     -20.187 -25.090 -26.578  0.00  0.00      C2   H
ATOM   2524 HD22 LEU A 283     -18.735 -25.941 -26.166  0.00  0.00      C2   H
ATOM   2525 HD23 LEU A 283     -18.651 -24.287 -26.498  0.00  0.00      C2   H
ATOM   2526  N   THR A 284     -19.861 -28.932 -30.371  0.00  0.00      C2   N
ATOM   2527  CA  THR A 284     -19.439 -30.381 -30.365  0.00  0.00      C2   C
ATOM   2528  C   THR A 284     -18.763 -30.788 -31.726  0.00  0.00      C2   C
ATOM   2529  O   THR A 284     -18.116 -31.845 -31.788  0.00  0.00      C2   O
ATOM   2530  CB  THR A 284     -20.574 -31.339 -30.212  0.00  0.00      C2   C
ATOM   2531  OG1 THR A 284     -21.556 -31.043 -31.140  0.00  0.00      C2   O
ATOM   2532  CG2 THR A 284     -21.252 -31.214 -28.802  0.00  0.00      C2   C
ATOM   2533  H   THR A 284     -20.858 -28.771 -30.409  0.00  0.00      C2   H
ATOM   2534  HA  THR A 284     -18.731 -30.685 -29.593  0.00  0.00      C2   H
ATOM   2535  HB  THR A 284     -20.246 -32.360 -30.405  0.00  0.00      C2   H
ATOM   2536  HG1 THR A 284     -21.399 -31.591 -31.912  0.00  0.00      C2   H
ATOM   2537 HG21 THR A 284     -22.014 -31.939 -28.516  0.00  0.00      C2   H
ATOM   2538 HG22 THR A 284     -20.455 -31.482 -28.109  0.00  0.00      C2   H
ATOM   2539 HG23 THR A 284     -21.631 -30.204 -28.644  0.00  0.00      C2   H
ATOM   2540  N   ILE A 285     -18.955 -30.054 -32.828  0.00  0.00      C2   N
ATOM   2541  CA  ILE A 285     -18.232 -30.118 -34.110  0.00  0.00      C2   C
ATOM   2542  C   ILE A 285     -17.060 -29.112 -34.230  0.00  0.00      C2   C
ATOM   2543  O   ILE A 285     -15.910 -29.477 -34.473  0.00  0.00      C2   O
ATOM   2544  CB  ILE A 285     -19.163 -30.129 -35.285  0.00  0.00      C2   C
ATOM   2545  CG1 ILE A 285     -20.313 -31.232 -35.055  0.00  0.00      C2   C
ATOM   2546  CG2 ILE A 285     -18.485 -30.274 -36.655  0.00  0.00      C2   C
ATOM   2547  CD1 ILE A 285     -21.451 -31.255 -36.099  0.00  0.00      C2   C
ATOM   2548  H   ILE A 285     -19.656 -29.349 -32.651  0.00  0.00      C2   H
ATOM   2549  HA  ILE A 285     -17.700 -31.066 -34.187  0.00  0.00      C2   H
ATOM   2550  HB  ILE A 285     -19.698 -29.182 -35.355  0.00  0.00      C2   H
ATOM   2551 HG13 ILE A 285     -20.854 -31.288 -34.110  0.00  0.00      C2   H
ATOM   2552 HG12 ILE A 285     -19.810 -32.198 -35.019  0.00  0.00      C2   H
ATOM   2553 HG21 ILE A 285     -19.160 -30.140 -37.501  0.00  0.00      C2   H
ATOM   2554 HG22 ILE A 285     -17.631 -29.616 -36.818  0.00  0.00      C2   H
ATOM   2555 HG23 ILE A 285     -18.100 -31.294 -36.666  0.00  0.00      C2   H
ATOM   2556 HD11 ILE A 285     -21.865 -32.247 -36.279  0.00  0.00      C2   H
ATOM   2557 HD12 ILE A 285     -22.257 -30.696 -35.623  0.00  0.00      C2   H
ATOM   2558 HD13 ILE A 285     -21.218 -30.746 -37.034  0.00  0.00      C2   H
ATOM   2559  N   CYS A 286     -17.162 -27.814 -33.765  0.00  0.00      C2   N
ATOM   2560  CA  CYS A 286     -15.987 -26.885 -33.716  0.00  0.00      C2   C
ATOM   2561  C   CYS A 286     -14.893 -27.217 -32.689  0.00  0.00      C2   C
ATOM   2562  O   CYS A 286     -13.815 -26.788 -32.968  0.00  0.00      C2   O
ATOM   2563  CB  CYS A 286     -16.474 -25.470 -33.622  0.00  0.00      C2   C
ATOM   2564  SG  CYS A 286     -17.671 -24.979 -34.961  0.00  0.00      C2   S
ATOM   2565  H   CYS A 286     -18.084 -27.483 -33.517  0.00  0.00      C2   H
ATOM   2566  HA  CYS A 286     -15.369 -26.973 -34.610  0.00  0.00      C2   H
ATOM   2567  HB3 CYS A 286     -15.568 -24.869 -33.548  0.00  0.00      C2   H
ATOM   2568  HB2 CYS A 286     -16.958 -25.322 -32.657  0.00  0.00      C2   H
ATOM   2569  HG  CYS A 286     -18.544 -25.873 -34.490  0.00  0.00      C2   H
ATOM   2570  N   TYR A 287     -15.232 -27.957 -31.598  0.00  0.00      C2   N
ATOM   2571  CA  TYR A 287     -14.368 -28.521 -30.571  0.00  0.00      C2   C
ATOM   2572  C   TYR A 287     -14.928 -29.880 -30.122  0.00  0.00      C2   C
ATOM   2573  O   TYR A 287     -15.563 -29.982 -29.098  0.00  0.00      C2   O
ATOM   2574  CB  TYR A 287     -14.295 -27.489 -29.437  0.00  0.00      C2   C
ATOM   2575  CG  TYR A 287     -13.193 -27.830 -28.396  0.00  0.00      C2   C
ATOM   2576  CD1 TYR A 287     -13.492 -28.402 -27.123  0.00  0.00      C2   C
ATOM   2577  CD2 TYR A 287     -11.853 -27.549 -28.693  0.00  0.00      C2   C
ATOM   2578  CE1 TYR A 287     -12.438 -28.767 -26.284  0.00  0.00      C2   C
ATOM   2579  CE2 TYR A 287     -10.825 -27.797 -27.773  0.00  0.00      C2   C
ATOM   2580  CZ  TYR A 287     -11.169 -28.511 -26.593  0.00  0.00      C2   C
ATOM   2581  OH  TYR A 287     -10.279 -28.832 -25.633  0.00  0.00      C2   O
ATOM   2582  H   TYR A 287     -16.224 -28.120 -31.507  0.00  0.00      C2   H
ATOM   2583  HA  TYR A 287     -13.363 -28.698 -30.954  0.00  0.00      C2   H
ATOM   2584  HB3 TYR A 287     -15.247 -27.290 -28.945  0.00  0.00      C2   H
ATOM   2585  HB2 TYR A 287     -13.992 -26.515 -29.820  0.00  0.00      C2   H
ATOM   2586  HD1 TYR A 287     -14.534 -28.468 -26.847  0.00  0.00      C2   H
ATOM   2587  HD2 TYR A 287     -11.546 -27.223 -29.675  0.00  0.00      C2   H
ATOM   2588  HE1 TYR A 287     -12.616 -29.194 -25.307  0.00  0.00      C2   H
ATOM   2589  HE2 TYR A 287      -9.802 -27.463 -27.869  0.00  0.00      C2   H
ATOM   2590  HH  TYR A 287     -10.615 -29.318 -24.876  0.00  0.00      C2   H
ATOM   2591  N   PRO A 288     -14.675 -30.915 -30.947  0.00  0.00      C2   N
ATOM   2592  CA  PRO A 288     -15.094 -32.329 -30.710  0.00  0.00      C2   C
ATOM   2593  C   PRO A 288     -14.830 -32.996 -29.331  0.00  0.00      C2   C
ATOM   2594  O   PRO A 288     -15.515 -34.028 -29.154  0.00  0.00      C2   O
ATOM   2595  CB  PRO A 288     -14.401 -33.102 -31.841  0.00  0.00      C2   C
ATOM   2596  CG  PRO A 288     -14.355 -32.056 -32.914  0.00  0.00      C2   C
ATOM   2597  CD  PRO A 288     -13.953 -30.790 -32.204  0.00  0.00      C2   C
ATOM   2598  HA  PRO A 288     -16.182 -32.319 -30.765  0.00  0.00      C2   H
ATOM   2599  HB3 PRO A 288     -14.982 -33.947 -32.210  0.00  0.00      C2   H
ATOM   2600  HB2 PRO A 288     -13.458 -33.554 -31.534  0.00  0.00      C2   H
ATOM   2601  HG3 PRO A 288     -15.334 -31.799 -33.319  0.00  0.00      C2   H
ATOM   2602  HG2 PRO A 288     -13.643 -32.428 -33.651  0.00  0.00      C2   H
ATOM   2603  HD2 PRO A 288     -12.921 -30.758 -31.856  0.00  0.00      C2   H
ATOM   2604  HD3 PRO A 288     -14.115 -29.829 -32.692  0.00  0.00      C2   H
ATOM   2605  N   GLU A 289     -13.776 -32.665 -28.609  0.00  0.00      C2   N
ATOM   2606  CA  GLU A 289     -13.570 -33.081 -27.162  0.00  0.00      C2   C
ATOM   2607  C   GLU A 289     -14.729 -32.648 -26.273  0.00  0.00      C2   C
ATOM   2608  O   GLU A 289     -14.946 -33.293 -25.239  0.00  0.00      C2   O
ATOM   2609  CB  GLU A 289     -12.224 -32.508 -26.645  0.00  0.00      C2   C
ATOM   2610  CG  GLU A 289     -11.636 -33.062 -25.313  0.00  0.00      C2   C
ATOM   2611  CD  GLU A 289     -10.519 -32.252 -24.841  0.00  0.00      C2   C
ATOM   2612  OE1 GLU A 289     -10.745 -31.499 -23.905  0.00  0.00      C2   O
ATOM   2613  OE2 GLU A 289      -9.362 -32.373 -25.358  0.00  0.00      C2   O
ATOM   2614  H   GLU A 289     -13.096 -31.998 -28.946  0.00  0.00      C2   H
ATOM   2615  HA  GLU A 289     -13.393 -34.153 -27.077  0.00  0.00      C2   H
ATOM   2616  HB3 GLU A 289     -12.191 -31.422 -26.733  0.00  0.00      C2   H
ATOM   2617  HB2 GLU A 289     -11.395 -32.698 -27.326  0.00  0.00      C2   H
ATOM   2618  HG3 GLU A 289     -11.586 -34.149 -25.374  0.00  0.00      C2   H
ATOM   2619  HG2 GLU A 289     -12.383 -32.851 -24.548  0.00  0.00      C2   H
ATOM   2620  N   TYR A 290     -15.435 -31.591 -26.586  0.00  0.00      C2   N
ATOM   2621  CA  TYR A 290     -16.687 -31.220 -25.987  0.00  0.00      C2   C
ATOM   2622  C   TYR A 290     -17.771 -32.158 -26.500  0.00  0.00      C2   C
ATOM   2623  O   TYR A 290     -17.806 -32.314 -27.728  0.00  0.00      C2   O
ATOM   2624  CB  TYR A 290     -17.018 -29.733 -26.307  0.00  0.00      C2   C
ATOM   2625  CG  TYR A 290     -18.369 -29.384 -25.784  0.00  0.00      C2   C
ATOM   2626  CD1 TYR A 290     -18.609 -29.425 -24.414  0.00  0.00      C2   C
ATOM   2627  CD2 TYR A 290     -19.302 -28.787 -26.630  0.00  0.00      C2   C
ATOM   2628  CE1 TYR A 290     -19.860 -28.954 -23.853  0.00  0.00      C2   C
ATOM   2629  CE2 TYR A 290     -20.538 -28.375 -26.097  0.00  0.00      C2   C
ATOM   2630  CZ  TYR A 290     -20.823 -28.382 -24.752  0.00  0.00      C2   C
ATOM   2631  OH  TYR A 290     -22.030 -27.876 -24.294  0.00  0.00      C2   O
ATOM   2632  H   TYR A 290     -15.115 -31.003 -27.343  0.00  0.00      C2   H
ATOM   2633  HA  TYR A 290     -16.522 -31.226 -24.910  0.00  0.00      C2   H
ATOM   2634  HB3 TYR A 290     -16.971 -29.525 -27.376  0.00  0.00      C2   H
ATOM   2635  HB2 TYR A 290     -16.258 -29.119 -25.823  0.00  0.00      C2   H
ATOM   2636  HD1 TYR A 290     -17.845 -29.807 -23.753  0.00  0.00      C2   H
ATOM   2637  HD2 TYR A 290     -19.126 -28.769 -27.695  0.00  0.00      C2   H
ATOM   2638  HE1 TYR A 290     -20.095 -28.827 -22.807  0.00  0.00      C2   H
ATOM   2639  HE2 TYR A 290     -21.235 -27.877 -26.754  0.00  0.00      C2   H
ATOM   2640  HH  TYR A 290     -22.638 -27.922 -25.035  0.00  0.00      C2   H
ATOM   2641  N   ALA A 291     -18.635 -32.722 -25.669  0.00  0.00      C2   N
ATOM   2642  CA  ALA A 291     -19.645 -33.662 -26.103  0.00  0.00      C2   C
ATOM   2643  C   ALA A 291     -20.989 -33.438 -25.359  0.00  0.00      C2   C
ATOM   2644  O   ALA A 291     -21.982 -34.161 -25.446  0.00  0.00      C2   O
ATOM   2645  CB  ALA A 291     -19.136 -35.125 -25.899  0.00  0.00      C2   C
ATOM   2646  H   ALA A 291     -18.709 -32.386 -24.719  0.00  0.00      C2   H
ATOM   2647  HA  ALA A 291     -19.900 -33.610 -27.162  0.00  0.00      C2   H
ATOM   2648  HB1 ALA A 291     -19.915 -35.859 -26.105  0.00  0.00      C2   H
ATOM   2649  HB2 ALA A 291     -18.352 -35.408 -26.601  0.00  0.00      C2   H
ATOM   2650  HB3 ALA A 291     -18.696 -35.140 -24.902  0.00  0.00      C2   H
ATOM   2651  N   GLY A 292     -20.991 -32.423 -24.528  0.00  0.00      C2   N
ATOM   2652  CA  GLY A 292     -22.210 -31.775 -23.945  0.00  0.00      C2   C
ATOM   2653  C   GLY A 292     -23.285 -31.374 -24.959  0.00  0.00      C2   C
ATOM   2654  O   GLY A 292     -23.061 -31.438 -26.182  0.00  0.00      C2   O
ATOM   2655  H   GLY A 292     -20.125 -31.917 -24.411  0.00  0.00      C2   H
ATOM   2656  HA3 GLY A 292     -21.939 -30.921 -23.324  0.00  0.00      C2   H
ATOM   2657  HA2 GLY A 292     -22.730 -32.366 -23.191  0.00  0.00      C2   H
ATOM   2658  N   SER A 293     -24.428 -30.939 -24.502  0.00  0.00      C2   N
ATOM   2659  CA  SER A 293     -25.644 -30.547 -25.291  0.00  0.00      C2   C
ATOM   2660  C   SER A 293     -25.262 -29.181 -25.972  0.00  0.00      C2   C
ATOM   2661  O   SER A 293     -24.565 -28.354 -25.384  0.00  0.00      C2   O
ATOM   2662  CB  SER A 293     -26.830 -30.526 -24.329  0.00  0.00      C2   C
ATOM   2663  OG  SER A 293     -28.000 -30.189 -25.046  0.00  0.00      C2   O
ATOM   2664  H   SER A 293     -24.559 -30.769 -23.515  0.00  0.00      C2   H
ATOM   2665  HA  SER A 293     -25.898 -31.272 -26.065  0.00  0.00      C2   H
ATOM   2666  HB3 SER A 293     -26.506 -29.752 -23.633  0.00  0.00      C2   H
ATOM   2667  HB2 SER A 293     -26.975 -31.519 -23.903  0.00  0.00      C2   H
ATOM   2668  HG  SER A 293     -28.132 -29.241 -25.114  0.00  0.00      C2   H
ATOM   2669  N   ASN A 294     -25.708 -28.948 -27.181  0.00  0.00      C2   N
ATOM   2670  CA  ASN A 294     -25.554 -27.746 -27.939  0.00  0.00      C2   C
ATOM   2671  C   ASN A 294     -26.708 -26.875 -27.650  0.00  0.00      C2   C
ATOM   2672  O   ASN A 294     -27.438 -26.453 -28.586  0.00  0.00      C2   O
ATOM   2673  CB  ASN A 294     -25.203 -28.031 -29.417  0.00  0.00      C2   C
ATOM   2674  CG  ASN A 294     -23.801 -28.586 -29.656  0.00  0.00      C2   C
ATOM   2675  OD1 ASN A 294     -22.748 -27.912 -29.530  0.00  0.00      C2   O
ATOM   2676  ND2 ASN A 294     -23.834 -29.932 -29.836  0.00  0.00      C2   N
ATOM   2677  H   ASN A 294     -26.426 -29.555 -27.551  0.00  0.00      C2   H
ATOM   2678  HA  ASN A 294     -24.620 -27.483 -27.443  0.00  0.00      C2   H
ATOM   2679  HB3 ASN A 294     -25.365 -27.063 -29.890  0.00  0.00      C2   H
ATOM   2680  HB2 ASN A 294     -25.936 -28.741 -29.802  0.00  0.00      C2   H
ATOM   2681 HD22 ASN A 294     -23.113 -30.527 -30.219  0.00  0.00      C2   H
ATOM   2682 HD21 ASN A 294     -24.752 -30.348 -29.769  0.00  0.00      C2   H
ATOM   2683  N   THR A 295     -26.916 -26.502 -26.406  0.00  0.00      C2   N
ATOM   2684  CA  THR A 295     -28.122 -25.758 -25.952  0.00  0.00      C2   C
ATOM   2685  C   THR A 295     -27.478 -24.633 -25.172  0.00  0.00      C2   C
ATOM   2686  O   THR A 295     -26.645 -24.967 -24.352  0.00  0.00      C2   O
ATOM   2687  CB  THR A 295     -29.019 -26.750 -25.049  0.00  0.00      C2   C
ATOM   2688  OG1 THR A 295     -28.226 -27.569 -24.191  0.00  0.00      C2   O
ATOM   2689  CG2 THR A 295     -29.933 -27.685 -25.842  0.00  0.00      C2   C
ATOM   2690  H   THR A 295     -26.195 -26.703 -25.727  0.00  0.00      C2   H
ATOM   2691  HA  THR A 295     -28.729 -25.267 -26.713  0.00  0.00      C2   H
ATOM   2692  HB  THR A 295     -29.611 -26.116 -24.389  0.00  0.00      C2   H
ATOM   2693  HG1 THR A 295     -27.837 -26.885 -23.641  0.00  0.00      C2   H
ATOM   2694 HG21 THR A 295     -30.626 -26.992 -26.319  0.00  0.00      C2   H
ATOM   2695 HG22 THR A 295     -29.498 -28.243 -26.671  0.00  0.00      C2   H
ATOM   2696 HG23 THR A 295     -30.452 -28.303 -25.109  0.00  0.00      C2   H
ATOM   2697  N   TYR A 296     -27.826 -23.377 -25.382  0.00  0.00      C2   N
ATOM   2698  CA  TYR A 296     -27.113 -22.239 -24.962  0.00  0.00      C2   C
ATOM   2699  C   TYR A 296     -26.774 -22.135 -23.538  0.00  0.00      C2   C
ATOM   2700  O   TYR A 296     -25.644 -21.847 -23.310  0.00  0.00      C2   O
ATOM   2701  CB  TYR A 296     -27.801 -20.985 -25.605  0.00  0.00      C2   C
ATOM   2702  CG  TYR A 296     -28.452 -20.064 -24.581  0.00  0.00      C2   C
ATOM   2703  CD1 TYR A 296     -27.750 -19.125 -23.781  0.00  0.00      C2   C
ATOM   2704  CD2 TYR A 296     -29.802 -20.349 -24.363  0.00  0.00      C2   C
ATOM   2705  CE1 TYR A 296     -28.366 -18.669 -22.627  0.00  0.00      C2   C
ATOM   2706  CE2 TYR A 296     -30.507 -19.741 -23.232  0.00  0.00      C2   C
ATOM   2707  CZ  TYR A 296     -29.745 -18.901 -22.378  0.00  0.00      C2   C
ATOM   2708  OH  TYR A 296     -30.306 -18.412 -21.229  0.00  0.00      C2   O
ATOM   2709  H   TYR A 296     -28.591 -23.348 -26.042  0.00  0.00      C2   H
ATOM   2710  HA  TYR A 296     -26.150 -22.383 -25.453  0.00  0.00      C2   H
ATOM   2711  HB3 TYR A 296     -28.639 -21.213 -26.263  0.00  0.00      C2   H
ATOM   2712  HB2 TYR A 296     -26.993 -20.373 -26.007  0.00  0.00      C2   H
ATOM   2713  HD1 TYR A 296     -26.742 -18.867 -24.072  0.00  0.00      C2   H
ATOM   2714  HD2 TYR A 296     -30.198 -21.205 -24.889  0.00  0.00      C2   H
ATOM   2715  HE1 TYR A 296     -27.653 -18.150 -22.003  0.00  0.00      C2   H
ATOM   2716  HE2 TYR A 296     -31.530 -20.038 -23.052  0.00  0.00      C2   H
ATOM   2717  HH  TYR A 296     -29.765 -17.671 -20.945  0.00  0.00      C2   H
ATOM   2718  N   GLU A 297     -27.656 -22.522 -22.651  0.00  0.00      C2   N
ATOM   2719  CA  GLU A 297     -27.254 -22.490 -21.221  0.00  0.00      C2   C
ATOM   2720  C   GLU A 297     -26.197 -23.570 -20.805  0.00  0.00      C2   C
ATOM   2721  O   GLU A 297     -25.227 -23.170 -20.155  0.00  0.00      C2   O
ATOM   2722  CB  GLU A 297     -28.519 -22.446 -20.374  0.00  0.00      C2   C
ATOM   2723  CG  GLU A 297     -28.290 -22.571 -18.845  0.00  0.00      C2   C
ATOM   2724  CD  GLU A 297     -29.680 -22.510 -18.209  0.00  0.00      C2   C
ATOM   2725  OE1 GLU A 297     -29.913 -23.457 -17.454  0.00  0.00      C2   O
ATOM   2726  OE2 GLU A 297     -30.419 -21.549 -18.399  0.00  0.00      C2   O
ATOM   2727  H   GLU A 297     -28.510 -22.995 -22.909  0.00  0.00      C2   H
ATOM   2728  HA  GLU A 297     -26.810 -21.550 -20.893  0.00  0.00      C2   H
ATOM   2729  HB3 GLU A 297     -29.140 -23.208 -20.843  0.00  0.00      C2   H
ATOM   2730  HB2 GLU A 297     -29.012 -21.527 -20.691  0.00  0.00      C2   H
ATOM   2731  HG3 GLU A 297     -27.742 -21.709 -18.466  0.00  0.00      C2   H
ATOM   2732  HG2 GLU A 297     -27.690 -23.444 -18.589  0.00  0.00      C2   H
ATOM   2733  N   GLU A 298     -26.407 -24.850 -21.225  0.00  0.00      C2   N
ATOM   2734  CA  GLU A 298     -25.378 -25.897 -20.859  0.00  0.00      C2   C
ATOM   2735  C   GLU A 298     -24.057 -25.655 -21.645  0.00  0.00      C2   C
ATOM   2736  O   GLU A 298     -22.999 -26.053 -21.197  0.00  0.00      C2   O
ATOM   2737  CB  GLU A 298     -25.909 -27.310 -20.771  0.00  0.00      C2   C
ATOM   2738  CG  GLU A 298     -26.843 -27.584 -19.526  0.00  0.00      C2   C
ATOM   2739  CD  GLU A 298     -27.456 -28.988 -19.770  0.00  0.00      C2   C
ATOM   2740  OE1 GLU A 298     -28.699 -29.086 -19.675  0.00  0.00      C2   O
ATOM   2741  OE2 GLU A 298     -26.699 -29.997 -19.936  0.00  0.00      C2   O
ATOM   2742  H   GLU A 298     -27.354 -25.054 -21.510  0.00  0.00      C2   H
ATOM   2743  HA  GLU A 298     -25.050 -25.558 -19.876  0.00  0.00      C2   H
ATOM   2744  HB3 GLU A 298     -25.166 -28.107 -20.785  0.00  0.00      C2   H
ATOM   2745  HB2 GLU A 298     -26.507 -27.451 -21.672  0.00  0.00      C2   H
ATOM   2746  HG3 GLU A 298     -27.612 -26.841 -19.315  0.00  0.00      C2   H
ATOM   2747  HG2 GLU A 298     -26.230 -27.634 -18.626  0.00  0.00      C2   H
ATOM   2748  N   ALA A 299     -24.126 -25.004 -22.848  0.00  0.00      C2   N
ATOM   2749  CA  ALA A 299     -23.008 -24.585 -23.692  0.00  0.00      C2   C
ATOM   2750  C   ALA A 299     -22.274 -23.370 -23.143  0.00  0.00      C2   C
ATOM   2751  O   ALA A 299     -21.054 -23.300 -23.214  0.00  0.00      C2   O
ATOM   2752  CB  ALA A 299     -23.490 -24.289 -25.090  0.00  0.00      C2   C
ATOM   2753  H   ALA A 299     -25.038 -24.642 -23.086  0.00  0.00      C2   H
ATOM   2754  HA  ALA A 299     -22.336 -25.434 -23.818  0.00  0.00      C2   H
ATOM   2755  HB1 ALA A 299     -24.402 -23.700 -25.184  0.00  0.00      C2   H
ATOM   2756  HB2 ALA A 299     -22.681 -23.936 -25.729  0.00  0.00      C2   H
ATOM   2757  HB3 ALA A 299     -23.829 -25.270 -25.425  0.00  0.00      C2   H
ATOM   2758  N   ALA A 300     -22.979 -22.473 -22.488  0.00  0.00      C2   N
ATOM   2759  CA  ALA A 300     -22.411 -21.291 -21.713  0.00  0.00      C2   C
ATOM   2760  C   ALA A 300     -21.804 -21.691 -20.386  0.00  0.00      C2   C
ATOM   2761  O   ALA A 300     -21.001 -20.938 -19.831  0.00  0.00      C2   O
ATOM   2762  CB  ALA A 300     -23.538 -20.244 -21.428  0.00  0.00      C2   C
ATOM   2763  H   ALA A 300     -23.986 -22.537 -22.512  0.00  0.00      C2   H
ATOM   2764  HA  ALA A 300     -21.716 -20.669 -22.275  0.00  0.00      C2   H
ATOM   2765  HB1 ALA A 300     -24.379 -20.580 -20.821  0.00  0.00      C2   H
ATOM   2766  HB2 ALA A 300     -23.030 -19.436 -20.903  0.00  0.00      C2   H
ATOM   2767  HB3 ALA A 300     -24.018 -19.834 -22.317  0.00  0.00      C2   H
ATOM   2768  N   ALA A 301     -22.441 -22.740 -19.803  0.00  0.00      C2   N
ATOM   2769  CA  ALA A 301     -21.997 -23.236 -18.476  0.00  0.00      C2   C
ATOM   2770  C   ALA A 301     -20.642 -23.999 -18.474  0.00  0.00      C2   C
ATOM   2771  O   ALA A 301     -19.854 -23.869 -17.536  0.00  0.00      C2   O
ATOM   2772  CB  ALA A 301     -23.051 -24.115 -17.841  0.00  0.00      C2   C
ATOM   2773  H   ALA A 301     -23.192 -23.240 -20.257  0.00  0.00      C2   H
ATOM   2774  HA  ALA A 301     -21.986 -22.339 -17.857  0.00  0.00      C2   H
ATOM   2775  HB1 ALA A 301     -22.696 -24.691 -16.986  0.00  0.00      C2   H
ATOM   2776  HB2 ALA A 301     -23.984 -23.686 -17.475  0.00  0.00      C2   H
ATOM   2777  HB3 ALA A 301     -23.465 -24.896 -18.478  0.00  0.00      C2   H
ATOM   2778  N   TYR A 302     -20.341 -24.643 -19.611  0.00  0.00      C2   N
ATOM   2779  CA  TYR A 302     -19.030 -25.250 -19.898  0.00  0.00      C2   C
ATOM   2780  C   TYR A 302     -17.940 -24.159 -20.073  0.00  0.00      C2   C
ATOM   2781  O   TYR A 302     -16.799 -24.327 -19.601  0.00  0.00      C2   O
ATOM   2782  CB  TYR A 302     -19.191 -26.099 -21.121  0.00  0.00      C2   C
ATOM   2783  CG  TYR A 302     -17.851 -26.532 -21.798  0.00  0.00      C2   C
ATOM   2784  CD1 TYR A 302     -17.574 -26.332 -23.160  0.00  0.00      C2   C
ATOM   2785  CD2 TYR A 302     -16.819 -27.230 -21.046  0.00  0.00      C2   C
ATOM   2786  CE1 TYR A 302     -16.489 -26.874 -23.786  0.00  0.00      C2   C
ATOM   2787  CE2 TYR A 302     -15.800 -27.918 -21.747  0.00  0.00      C2   C
ATOM   2788  CZ  TYR A 302     -15.599 -27.729 -23.098  0.00  0.00      C2   C
ATOM   2789  OH  TYR A 302     -14.560 -28.374 -23.755  0.00  0.00      C2   O
ATOM   2790  H   TYR A 302     -21.081 -24.840 -20.270  0.00  0.00      C2   H
ATOM   2791  HA  TYR A 302     -18.711 -26.001 -19.176  0.00  0.00      C2   H
ATOM   2792  HB3 TYR A 302     -19.735 -25.656 -21.955  0.00  0.00      C2   H
ATOM   2793  HB2 TYR A 302     -19.760 -27.013 -20.951  0.00  0.00      C2   H
ATOM   2794  HD1 TYR A 302     -18.342 -25.913 -23.793  0.00  0.00      C2   H
ATOM   2795  HD2 TYR A 302     -16.964 -27.416 -19.992  0.00  0.00      C2   H
ATOM   2796  HE1 TYR A 302     -16.355 -26.816 -24.856  0.00  0.00      C2   H
ATOM   2797  HE2 TYR A 302     -15.187 -28.602 -21.179  0.00  0.00      C2   H
ATOM   2798  HH  TYR A 302     -14.182 -29.045 -23.182  0.00  0.00      C2   H
ATOM   2799  N   ILE A 303     -18.340 -22.980 -20.569  0.00  0.00      C2   N
ATOM   2800  CA  ILE A 303     -17.484 -21.814 -20.688  0.00  0.00      C2   C
ATOM   2801  C   ILE A 303     -17.071 -21.349 -19.273  0.00  0.00      C2   C
ATOM   2802  O   ILE A 303     -15.926 -21.270 -18.958  0.00  0.00      C2   O
ATOM   2803  CB  ILE A 303     -17.940 -20.660 -21.659  0.00  0.00      C2   C
ATOM   2804  CG1 ILE A 303     -17.878 -21.109 -23.191  0.00  0.00      C2   C
ATOM   2805  CG2 ILE A 303     -17.135 -19.285 -21.510  0.00  0.00      C2   C
ATOM   2806  CD1 ILE A 303     -18.929 -20.413 -24.127  0.00  0.00      C2   C
ATOM   2807  H   ILE A 303     -19.222 -22.914 -21.058  0.00  0.00      C2   H
ATOM   2808  HA  ILE A 303     -16.622 -22.292 -21.152  0.00  0.00      C2   H
ATOM   2809  HB  ILE A 303     -18.986 -20.421 -21.464  0.00  0.00      C2   H
ATOM   2810 HG13 ILE A 303     -18.084 -22.173 -23.306  0.00  0.00      C2   H
ATOM   2811 HG12 ILE A 303     -16.867 -21.000 -23.585  0.00  0.00      C2   H
ATOM   2812 HG21 ILE A 303     -17.522 -18.764 -20.634  0.00  0.00      C2   H
ATOM   2813 HG22 ILE A 303     -16.143 -19.588 -21.175  0.00  0.00      C2   H
ATOM   2814 HG23 ILE A 303     -17.120 -18.596 -22.354  0.00  0.00      C2   H
ATOM   2815 HD11 ILE A 303     -19.935 -20.358 -23.710  0.00  0.00      C2   H
ATOM   2816 HD12 ILE A 303     -18.601 -19.488 -24.602  0.00  0.00      C2   H
ATOM   2817 HD13 ILE A 303     -19.251 -21.032 -24.964  0.00  0.00      C2   H
ATOM   2818  N   GLN A 304     -18.073 -21.109 -18.484  0.00  0.00      C2   N
ATOM   2819  CA  GLN A 304     -18.012 -20.728 -17.044  0.00  0.00      C2   C
ATOM   2820  C   GLN A 304     -17.138 -21.582 -16.226  0.00  0.00      C2   C
ATOM   2821  O   GLN A 304     -16.317 -21.039 -15.480  0.00  0.00      C2   O
ATOM   2822  CB  GLN A 304     -19.489 -20.645 -16.539  0.00  0.00      C2   C
ATOM   2823  CG  GLN A 304     -20.377 -19.496 -17.097  0.00  0.00      C2   C
ATOM   2824  CD  GLN A 304     -21.850 -19.766 -16.762  0.00  0.00      C2   C
ATOM   2825  OE1 GLN A 304     -22.217 -19.692 -15.599  0.00  0.00      C2   O
ATOM   2826  NE2 GLN A 304     -22.674 -19.963 -17.780  0.00  0.00      C2   N
ATOM   2827  H   GLN A 304     -19.017 -21.191 -18.833  0.00  0.00      C2   H
ATOM   2828  HA  GLN A 304     -17.564 -19.737 -17.116  0.00  0.00      C2   H
ATOM   2829  HB3 GLN A 304     -19.415 -20.431 -15.473  0.00  0.00      C2   H
ATOM   2830  HB2 GLN A 304     -19.878 -21.655 -16.670  0.00  0.00      C2   H
ATOM   2831  HG3 GLN A 304     -20.333 -19.492 -18.186  0.00  0.00      C2   H
ATOM   2832  HG2 GLN A 304     -20.135 -18.496 -16.739  0.00  0.00      C2   H
ATOM   2833 HE22 GLN A 304     -23.660 -20.166 -17.697  0.00  0.00      C2   H
ATOM   2834 HE21 GLN A 304     -22.227 -19.859 -18.680  0.00  0.00      C2   H
ATOM   2835  N   CYS A 305     -17.223 -22.889 -16.368  0.00  0.00      C2   N
ATOM   2836  CA  CYS A 305     -16.418 -23.891 -15.649  0.00  0.00      C2   C
ATOM   2837  C   CYS A 305     -14.906 -23.657 -15.821  0.00  0.00      C2   C
ATOM   2838  O   CYS A 305     -14.184 -23.974 -14.885  0.00  0.00      C2   O
ATOM   2839  CB  CYS A 305     -16.839 -25.397 -15.950  0.00  0.00      C2   C
ATOM   2840  SG  CYS A 305     -18.527 -25.666 -15.463  0.00  0.00      C2   S
ATOM   2841  H   CYS A 305     -17.945 -23.316 -16.931  0.00  0.00      C2   H
ATOM   2842  HA  CYS A 305     -16.783 -23.799 -14.626  0.00  0.00      C2   H
ATOM   2843  HB3 CYS A 305     -16.352 -26.091 -15.266  0.00  0.00      C2   H
ATOM   2844  HB2 CYS A 305     -16.552 -25.780 -16.930  0.00  0.00      C2   H
ATOM   2845  HG  CYS A 305     -19.013 -24.915 -16.455  0.00  0.00      C2   H
ATOM   2846  N   GLN A 306     -14.441 -23.139 -16.992  0.00  0.00      C2   N
ATOM   2847  CA  GLN A 306     -13.055 -22.824 -17.242  0.00  0.00      C2   C
ATOM   2848  C   GLN A 306     -12.633 -21.636 -16.326  0.00  0.00      C2   C
ATOM   2849  O   GLN A 306     -11.488 -21.769 -15.837  0.00  0.00      C2   O
ATOM   2850  CB  GLN A 306     -12.907 -22.402 -18.723  0.00  0.00      C2   C
ATOM   2851  CG  GLN A 306     -13.480 -23.394 -19.801  0.00  0.00      C2   C
ATOM   2852  CD  GLN A 306     -13.162 -24.936 -19.550  0.00  0.00      C2   C
ATOM   2853  OE1 GLN A 306     -12.021 -25.310 -19.599  0.00  0.00      C2   O
ATOM   2854  NE2 GLN A 306     -14.192 -25.656 -19.181  0.00  0.00      C2   N
ATOM   2855  H   GLN A 306     -15.099 -22.738 -17.645  0.00  0.00      C2   H
ATOM   2856  HA  GLN A 306     -12.386 -23.670 -17.081  0.00  0.00      C2   H
ATOM   2857  HB3 GLN A 306     -11.821 -22.393 -18.810  0.00  0.00      C2   H
ATOM   2858  HB2 GLN A 306     -13.227 -21.436 -19.112  0.00  0.00      C2   H
ATOM   2859  HG3 GLN A 306     -13.052 -23.110 -20.763  0.00  0.00      C2   H
ATOM   2860  HG2 GLN A 306     -14.543 -23.183 -19.917  0.00  0.00      C2   H
ATOM   2861 HE22 GLN A 306     -14.016 -26.638 -19.024  0.00  0.00      C2   H
ATOM   2862 HE21 GLN A 306     -15.082 -25.184 -19.251  0.00  0.00      C2   H
ATOM   2863  N   PHE A 307     -13.292 -20.502 -16.218  0.00  0.00      C2   N
ATOM   2864  CA  PHE A 307     -12.898 -19.277 -15.482  0.00  0.00      C2   C
ATOM   2865  C   PHE A 307     -12.773 -19.571 -13.966  0.00  0.00      C2   C
ATOM   2866  O   PHE A 307     -11.887 -18.976 -13.334  0.00  0.00      C2   O
ATOM   2867  CB  PHE A 307     -13.906 -18.111 -15.803  0.00  0.00      C2   C
ATOM   2868  CG  PHE A 307     -13.808 -17.539 -17.198  0.00  0.00      C2   C
ATOM   2869  CD1 PHE A 307     -12.814 -16.529 -17.470  0.00  0.00      C2   C
ATOM   2870  CD2 PHE A 307     -14.604 -18.048 -18.243  0.00  0.00      C2   C
ATOM   2871  CE1 PHE A 307     -12.558 -16.259 -18.795  0.00  0.00      C2   C
ATOM   2872  CE2 PHE A 307     -14.312 -17.616 -19.564  0.00  0.00      C2   C
ATOM   2873  CZ  PHE A 307     -13.280 -16.739 -19.777  0.00  0.00      C2   C
ATOM   2874  H   PHE A 307     -14.147 -20.371 -16.741  0.00  0.00      C2   H
ATOM   2875  HA  PHE A 307     -11.919 -19.078 -15.917  0.00  0.00      C2   H
ATOM   2876  HB3 PHE A 307     -13.728 -17.388 -15.007  0.00  0.00      C2   H
ATOM   2877  HB2 PHE A 307     -14.912 -18.505 -15.658  0.00  0.00      C2   H
ATOM   2878  HD1 PHE A 307     -12.137 -16.137 -16.725  0.00  0.00      C2   H
ATOM   2879  HD2 PHE A 307     -15.452 -18.712 -18.166  0.00  0.00      C2   H
ATOM   2880  HE1 PHE A 307     -11.699 -15.644 -19.019  0.00  0.00      C2   H
ATOM   2881  HE2 PHE A 307     -15.021 -17.796 -20.359  0.00  0.00      C2   H
ATOM   2882  HZ  PHE A 307     -13.125 -16.360 -20.776  0.00  0.00      C2   H
ATOM   2883  N   GLU A 308     -13.635 -20.388 -13.391  0.00  0.00      C2   N
ATOM   2884  CA  GLU A 308     -13.591 -20.821 -11.930  0.00  0.00      C2   C
ATOM   2885  C   GLU A 308     -12.468 -21.719 -11.707  0.00  0.00      C2   C
ATOM   2886  O   GLU A 308     -11.635 -21.531 -10.756  0.00  0.00      C2   O
ATOM   2887  CB  GLU A 308     -14.981 -21.355 -11.419  0.00  0.00      C2   C
ATOM   2888  CG  GLU A 308     -16.151 -20.260 -11.431  0.00  0.00      C2   C
ATOM   2889  CD  GLU A 308     -17.511 -20.864 -10.984  0.00  0.00      C2   C
ATOM   2890  OE1 GLU A 308     -17.973 -21.845 -11.631  0.00  0.00      C2   O
ATOM   2891  OE2 GLU A 308     -18.020 -20.366  -9.937  0.00  0.00      C2   O
ATOM   2892  H   GLU A 308     -14.239 -20.834 -14.065  0.00  0.00      C2   H
ATOM   2893  HA  GLU A 308     -13.480 -19.928 -11.315  0.00  0.00      C2   H
ATOM   2894  HB3 GLU A 308     -14.940 -21.708 -10.388  0.00  0.00      C2   H
ATOM   2895  HB2 GLU A 308     -15.332 -22.235 -11.958  0.00  0.00      C2   H
ATOM   2896  HG3 GLU A 308     -16.207 -19.737 -12.386  0.00  0.00      C2   H
ATOM   2897  HG2 GLU A 308     -15.905 -19.542 -10.648  0.00  0.00      C2   H
ATOM   2898  N   ASP A 309     -12.397 -22.767 -12.568  0.00  0.00      C2   N
ATOM   2899  CA  ASP A 309     -11.248 -23.678 -12.603  0.00  0.00      C2   C
ATOM   2900  C   ASP A 309      -9.876 -22.928 -12.726  0.00  0.00      C2   C
ATOM   2901  O   ASP A 309      -8.937 -23.143 -11.979  0.00  0.00      C2   O
ATOM   2902  CB  ASP A 309     -11.355 -24.815 -13.553  0.00  0.00      C2   C
ATOM   2903  CG  ASP A 309     -10.295 -25.915 -13.430  0.00  0.00      C2   C
ATOM   2904  OD1 ASP A 309      -9.777 -26.214 -12.291  0.00  0.00      C2   O
ATOM   2905  OD2 ASP A 309     -10.046 -26.568 -14.448  0.00  0.00      C2   O
ATOM   2906  H   ASP A 309     -13.085 -22.924 -13.291  0.00  0.00      C2   H
ATOM   2907  HA  ASP A 309     -11.268 -24.171 -11.632  0.00  0.00      C2   H
ATOM   2908  HB3 ASP A 309     -11.445 -24.361 -14.540  0.00  0.00      C2   H
ATOM   2909  HB2 ASP A 309     -12.352 -25.191 -13.321  0.00  0.00      C2   H
ATOM   2910  N   LEU A 310      -9.719 -22.010 -13.673  0.00  0.00      C2   N
ATOM   2911  CA  LEU A 310      -8.534 -21.243 -13.767  0.00  0.00      C2   C
ATOM   2912  C   LEU A 310      -8.381 -20.130 -12.719  0.00  0.00      C2   C
ATOM   2913  O   LEU A 310      -7.361 -19.420 -12.771  0.00  0.00      C2   O
ATOM   2914  CB  LEU A 310      -8.488 -20.681 -15.243  0.00  0.00      C2   C
ATOM   2915  CG  LEU A 310      -8.031 -21.647 -16.364  0.00  0.00      C2   C
ATOM   2916  CD1 LEU A 310      -8.703 -21.292 -17.665  0.00  0.00      C2   C
ATOM   2917  CD2 LEU A 310      -6.525 -21.627 -16.468  0.00  0.00      C2   C
ATOM   2918  H   LEU A 310     -10.432 -21.783 -14.351  0.00  0.00      C2   H
ATOM   2919  HA  LEU A 310      -7.643 -21.868 -13.709  0.00  0.00      C2   H
ATOM   2920  HB3 LEU A 310      -7.866 -19.786 -15.220  0.00  0.00      C2   H
ATOM   2921  HB2 LEU A 310      -9.414 -20.186 -15.534  0.00  0.00      C2   H
ATOM   2922  HG  LEU A 310      -8.459 -22.604 -16.064  0.00  0.00      C2   H
ATOM   2923 HD11 LEU A 310      -8.150 -21.840 -18.428  0.00  0.00      C2   H
ATOM   2924 HD12 LEU A 310      -9.729 -21.661 -17.663  0.00  0.00      C2   H
ATOM   2925 HD13 LEU A 310      -8.701 -20.228 -17.902  0.00  0.00      C2   H
ATOM   2926 HD21 LEU A 310      -6.028 -21.202 -15.596  0.00  0.00      C2   H
ATOM   2927 HD22 LEU A 310      -6.112 -22.588 -16.774  0.00  0.00      C2   H
ATOM   2928 HD23 LEU A 310      -6.181 -20.914 -17.219  0.00  0.00      C2   H
ATOM   2929  N   ASN A 311      -9.354 -19.902 -11.846  0.00  0.00      C2   N
ATOM   2930  CA  ASN A 311      -9.269 -18.940 -10.707  0.00  0.00      C2   C
ATOM   2931  C   ASN A 311      -8.215 -19.432  -9.639  0.00  0.00      C2   C
ATOM   2932  O   ASN A 311      -8.503 -20.207  -8.703  0.00  0.00      C2   O
ATOM   2933  CB  ASN A 311     -10.598 -18.798  -9.917  0.00  0.00      C2   C
ATOM   2934  CG  ASN A 311     -10.668 -17.619  -8.969  0.00  0.00      C2   C
ATOM   2935  OD1 ASN A 311      -9.763 -16.755  -8.891  0.00  0.00      C2   O
ATOM   2936  ND2 ASN A 311     -11.698 -17.635  -8.151  0.00  0.00      C2   N
ATOM   2937  H   ASN A 311     -10.185 -20.465 -11.959  0.00  0.00      C2   H
ATOM   2938  HA  ASN A 311      -8.930 -17.939 -10.975  0.00  0.00      C2   H
ATOM   2939  HB3 ASN A 311     -10.759 -19.691  -9.313  0.00  0.00      C2   H
ATOM   2940  HB2 ASN A 311     -11.426 -18.674 -10.616  0.00  0.00      C2   H
ATOM   2941 HD22 ASN A 311     -11.591 -17.006  -7.367  0.00  0.00      C2   H
ATOM   2942 HD21 ASN A 311     -12.442 -18.283  -8.364  0.00  0.00      C2   H
ATOM   2943  N   LYS A 312      -6.975 -19.027  -9.850  0.00  0.00      C2   N
ATOM   2944  CA  LYS A 312      -5.868 -19.148  -8.907  0.00  0.00      C2   C
ATOM   2945  C   LYS A 312      -5.894 -18.164  -7.774  0.00  0.00      C2   C
ATOM   2946  O   LYS A 312      -6.032 -16.973  -8.043  0.00  0.00      C2   O
ATOM   2947  CB  LYS A 312      -4.548 -18.964  -9.710  0.00  0.00      C2   C
ATOM   2948  CG  LYS A 312      -4.125 -20.186 -10.625  0.00  0.00      C2   C
ATOM   2949  CD  LYS A 312      -3.069 -19.829 -11.732  0.00  0.00      C2   C
ATOM   2950  CE  LYS A 312      -2.801 -20.814 -12.895  0.00  0.00      C2   C
ATOM   2951  NZ  LYS A 312      -1.912 -20.287 -13.976  0.00  0.00      C2   N
ATOM   2952  H   LYS A 312      -6.746 -18.461 -10.655  0.00  0.00      C2   H
ATOM   2953  HA  LYS A 312      -5.943 -20.120  -8.421  0.00  0.00      C2   H
ATOM   2954  HB3 LYS A 312      -3.819 -18.721  -8.937  0.00  0.00      C2   H
ATOM   2955  HB2 LYS A 312      -4.600 -18.054 -10.309  0.00  0.00      C2   H
ATOM   2956  HG3 LYS A 312      -5.017 -20.519 -11.157  0.00  0.00      C2   H
ATOM   2957  HG2 LYS A 312      -3.701 -20.943  -9.965  0.00  0.00      C2   H
ATOM   2958  HD3 LYS A 312      -2.157 -19.758 -11.139  0.00  0.00      C2   H
ATOM   2959  HD2 LYS A 312      -3.286 -18.814 -12.064  0.00  0.00      C2   H
ATOM   2960  HE3 LYS A 312      -3.750 -21.226 -13.238  0.00  0.00      C2   H
ATOM   2961  HE2 LYS A 312      -2.290 -21.654 -12.425  0.00  0.00      C2   H
ATOM   2962  HZ1 LYS A 312      -2.346 -19.457 -14.352  0.00  0.00      C2   H
ATOM   2963  HZ2 LYS A 312      -0.981 -19.992 -13.716  0.00  0.00      C2   H
ATOM   2964  HZ3 LYS A 312      -1.761 -20.910 -14.757  0.00  0.00      C2   H
ATOM   2965  N   ARG A 313      -5.644 -18.650  -6.605  0.00  0.00      C2   N
ATOM   2966  CA  ARG A 313      -5.636 -17.966  -5.354  0.00  0.00      C2   C
ATOM   2967  C   ARG A 313      -7.035 -17.453  -5.027  0.00  0.00      C2   C
ATOM   2968  O   ARG A 313      -7.281 -16.281  -4.743  0.00  0.00      C2   O
ATOM   2969  CB  ARG A 313      -4.481 -16.903  -5.272  0.00  0.00      C2   C
ATOM   2970  CG  ARG A 313      -3.076 -17.529  -5.297  0.00  0.00      C2   C
ATOM   2971  CD  ARG A 313      -2.733 -18.478  -4.095  0.00  0.00      C2   C
ATOM   2972  NE  ARG A 313      -2.818 -17.822  -2.816  0.00  0.00      C2   N
ATOM   2973  CZ  ARG A 313      -1.854 -17.183  -2.176  0.00  0.00      C2   C
ATOM   2974  NH1 ARG A 313      -0.580 -17.275  -2.548  0.00  0.00      C2   N
ATOM   2975  NH2 ARG A 313      -2.179 -16.506  -1.083  0.00  0.00      C2   N
ATOM   2976  H   ARG A 313      -5.676 -19.659  -6.582  0.00  0.00      C2   H
ATOM   2977  HA  ARG A 313      -5.271 -18.648  -4.586  0.00  0.00      C2   H
ATOM   2978  HB3 ARG A 313      -4.611 -16.380  -4.325  0.00  0.00      C2   H
ATOM   2979  HB2 ARG A 313      -4.613 -16.219  -6.110  0.00  0.00      C2   H
ATOM   2980  HG3 ARG A 313      -2.255 -16.822  -5.420  0.00  0.00      C2   H
ATOM   2981  HG2 ARG A 313      -3.028 -18.211  -6.146  0.00  0.00      C2   H
ATOM   2982  HD3 ARG A 313      -1.689 -18.715  -4.301  0.00  0.00      C2   H
ATOM   2983  HD2 ARG A 313      -3.201 -19.448  -4.261  0.00  0.00      C2   H
ATOM   2984  HE  ARG A 313      -3.777 -17.659  -2.544  0.00  0.00      C2   H
ATOM   2985 HH12 ARG A 313       0.079 -16.688  -2.055  0.00  0.00      C2   H
ATOM   2986 HH11 ARG A 313      -0.240 -17.827  -3.322  0.00  0.00      C2   H
ATOM   2987 HH22 ARG A 313      -1.530 -15.880  -0.628  0.00  0.00      C2   H
ATOM   2988 HH21 ARG A 313      -3.172 -16.463  -0.905  0.00  0.00      C2   H
ATOM   2989  N   LYS A 314      -7.926 -18.427  -4.983  0.00  0.00      C2   N
ATOM   2990  CA  LYS A 314      -9.360 -18.290  -4.653  0.00  0.00      C2   C
ATOM   2991  C   LYS A 314      -9.573 -17.936  -3.146  0.00  0.00      C2   C
ATOM   2992  O   LYS A 314     -10.724 -17.991  -2.724  0.00  0.00      C2   O
ATOM   2993  CB  LYS A 314     -10.318 -19.409  -5.274  0.00  0.00      C2   C
ATOM   2994  CG  LYS A 314     -10.048 -20.844  -4.773  0.00  0.00      C2   C
ATOM   2995  CD  LYS A 314     -10.838 -22.007  -5.395  0.00  0.00      C2   C
ATOM   2996  CE  LYS A 314     -12.346 -21.798  -5.547  0.00  0.00      C2   C
ATOM   2997  NZ  LYS A 314     -12.947 -23.037  -6.239  0.00  0.00      C2   N
ATOM   2998  H   LYS A 314      -7.616 -19.370  -5.170  0.00  0.00      C2   H
ATOM   2999  HA  LYS A 314      -9.555 -17.403  -5.255  0.00  0.00      C2   H
ATOM   3000  HB3 LYS A 314     -10.309 -19.330  -6.361  0.00  0.00      C2   H
ATOM   3001  HB2 LYS A 314     -11.274 -19.058  -4.886  0.00  0.00      C2   H
ATOM   3002  HG3 LYS A 314     -10.023 -20.853  -3.683  0.00  0.00      C2   H
ATOM   3003  HG2 LYS A 314      -9.006 -20.979  -5.061  0.00  0.00      C2   H
ATOM   3004  HD3 LYS A 314     -10.588 -22.973  -4.957  0.00  0.00      C2   H
ATOM   3005  HD2 LYS A 314     -10.446 -22.165  -6.400  0.00  0.00      C2   H
ATOM   3006  HE3 LYS A 314     -12.656 -20.932  -6.132  0.00  0.00      C2   H
ATOM   3007  HE2 LYS A 314     -12.965 -21.852  -4.651  0.00  0.00      C2   H
ATOM   3008  HZ1 LYS A 314     -12.854 -23.912  -5.744  0.00  0.00      C2   H
ATOM   3009  HZ2 LYS A 314     -13.930 -22.918  -6.437  0.00  0.00      C2   H
ATOM   3010  HZ3 LYS A 314     -12.488 -23.232  -7.117  0.00  0.00      C2   H
ATOM   3011  N   ASP A 315      -8.493 -17.732  -2.387  0.00  0.00      C2   N
ATOM   3012  CA  ASP A 315      -8.454 -17.569  -0.918  0.00  0.00      C2   C
ATOM   3013  C   ASP A 315      -9.635 -16.824  -0.289  0.00  0.00      C2   C
ATOM   3014  O   ASP A 315     -10.328 -17.462   0.450  0.00  0.00      C2   O
ATOM   3015  CB  ASP A 315      -7.063 -17.123  -0.269  0.00  0.00      C2   C
ATOM   3016  CG  ASP A 315      -5.756 -17.233  -1.067  0.00  0.00      C2   C
ATOM   3017  OD1 ASP A 315      -4.775 -16.476  -0.831  0.00  0.00      C2   O
ATOM   3018  OD2 ASP A 315      -5.639 -18.186  -1.861  0.00  0.00      C2   O
ATOM   3019  H   ASP A 315      -7.553 -17.864  -2.732  0.00  0.00      C2   H
ATOM   3020  HA  ASP A 315      -8.555 -18.635  -0.714  0.00  0.00      C2   H
ATOM   3021  HB3 ASP A 315      -6.976 -17.516   0.743  0.00  0.00      C2   H
ATOM   3022  HB2 ASP A 315      -7.123 -16.065  -0.012  0.00  0.00      C2   H
ATOM   3023  N   THR A 316      -9.911 -15.581  -0.752  0.00  0.00      C2   N
ATOM   3024  CA  THR A 316     -11.223 -14.919  -0.677  0.00  0.00      C2   C
ATOM   3025  C   THR A 316     -11.748 -14.378  -2.043  0.00  0.00      C2   C
ATOM   3026  O   THR A 316     -12.965 -13.943  -2.116  0.00  0.00      C2   O
ATOM   3027  CB  THR A 316     -11.080 -13.658   0.229  0.00  0.00      C2   C
ATOM   3028  OG1 THR A 316      -9.968 -12.824  -0.090  0.00  0.00      C2   O
ATOM   3029  CG2 THR A 316     -10.789 -14.072   1.714  0.00  0.00      C2   C
ATOM   3030  H   THR A 316      -9.228 -15.099  -1.320  0.00  0.00      C2   H
ATOM   3031  HA  THR A 316     -12.046 -15.451  -0.199  0.00  0.00      C2   H
ATOM   3032  HB  THR A 316     -11.998 -13.074   0.312  0.00  0.00      C2   H
ATOM   3033  HG1 THR A 316     -10.257 -12.274  -0.821  0.00  0.00      C2   H
ATOM   3034 HG21 THR A 316      -9.920 -14.707   1.888  0.00  0.00      C2   H
ATOM   3035 HG22 THR A 316     -10.981 -13.223   2.371  0.00  0.00      C2   H
ATOM   3036 HG23 THR A 316     -11.665 -14.663   1.980  0.00  0.00      C2   H
ATOM   3037  N   LYS A 317     -10.942 -14.438  -3.057  0.00  0.00      C2   N
ATOM   3038  CA  LYS A 317     -11.341 -14.094  -4.397  0.00  0.00      C2   C
ATOM   3039  C   LYS A 317     -12.397 -15.060  -4.955  0.00  0.00      C2   C
ATOM   3040  O   LYS A 317     -12.253 -16.268  -4.807  0.00  0.00      C2   O
ATOM   3041  CB  LYS A 317     -10.036 -13.968  -5.225  0.00  0.00      C2   C
ATOM   3042  CG  LYS A 317     -10.200 -13.794  -6.742  0.00  0.00      C2   C
ATOM   3043  CD  LYS A 317      -8.880 -13.305  -7.440  0.00  0.00      C2   C
ATOM   3044  CE  LYS A 317      -7.731 -14.392  -7.468  0.00  0.00      C2   C
ATOM   3045  NZ  LYS A 317      -6.729 -14.044  -8.463  0.00  0.00      C2   N
ATOM   3046  H   LYS A 317     -10.019 -14.815  -2.891  0.00  0.00      C2   H
ATOM   3047  HA  LYS A 317     -11.866 -13.139  -4.370  0.00  0.00      C2   H
ATOM   3048  HB3 LYS A 317      -9.332 -14.782  -5.052  0.00  0.00      C2   H
ATOM   3049  HB2 LYS A 317      -9.483 -13.083  -4.910  0.00  0.00      C2   H
ATOM   3050  HG3 LYS A 317     -11.034 -13.160  -7.044  0.00  0.00      C2   H
ATOM   3051  HG2 LYS A 317     -10.460 -14.794  -7.089  0.00  0.00      C2   H
ATOM   3052  HD3 LYS A 317      -8.519 -12.470  -6.840  0.00  0.00      C2   H
ATOM   3053  HD2 LYS A 317      -9.248 -13.022  -8.427  0.00  0.00      C2   H
ATOM   3054  HE3 LYS A 317      -8.179 -15.367  -7.661  0.00  0.00      C2   H
ATOM   3055  HE2 LYS A 317      -7.203 -14.422  -6.514  0.00  0.00      C2   H
ATOM   3056  HZ1 LYS A 317      -6.066 -14.789  -8.621  0.00  0.00      C2   H
ATOM   3057  HZ2 LYS A 317      -7.230 -13.977  -9.338  0.00  0.00      C2   H
ATOM   3058  HZ3 LYS A 317      -6.309 -13.169  -8.184  0.00  0.00      C2   H
ATOM   3059  N   GLU A 318     -13.467 -14.556  -5.638  0.00  0.00      C2   N
ATOM   3060  CA  GLU A 318     -14.561 -15.292  -6.379  0.00  0.00      C2   C
ATOM   3061  C   GLU A 318     -14.600 -14.784  -7.809  0.00  0.00      C2   C
ATOM   3062  O   GLU A 318     -14.461 -13.539  -8.039  0.00  0.00      C2   O
ATOM   3063  CB  GLU A 318     -15.940 -15.094  -5.677  0.00  0.00      C2   C
ATOM   3064  CG  GLU A 318     -15.837 -15.190  -4.188  0.00  0.00      C2   C
ATOM   3065  CD  GLU A 318     -17.150 -15.418  -3.477  0.00  0.00      C2   C
ATOM   3066  OE1 GLU A 318     -17.970 -16.221  -3.937  0.00  0.00      C2   O
ATOM   3067  OE2 GLU A 318     -17.214 -15.076  -2.274  0.00  0.00      C2   O
ATOM   3068  H   GLU A 318     -13.515 -13.548  -5.665  0.00  0.00      C2   H
ATOM   3069  HA  GLU A 318     -14.213 -16.324  -6.325  0.00  0.00      C2   H
ATOM   3070  HB3 GLU A 318     -16.636 -15.789  -6.148  0.00  0.00      C2   H
ATOM   3071  HB2 GLU A 318     -16.322 -14.114  -5.963  0.00  0.00      C2   H
ATOM   3072  HG3 GLU A 318     -15.325 -14.315  -3.788  0.00  0.00      C2   H
ATOM   3073  HG2 GLU A 318     -15.183 -16.023  -3.933  0.00  0.00      C2   H
ATOM   3074  N   ILE A 319     -15.239 -15.652  -8.645  0.00  0.00      C2   N
ATOM   3075  CA  ILE A 319     -15.867 -15.305  -9.933  0.00  0.00      C2   C
ATOM   3076  C   ILE A 319     -17.370 -15.094  -9.666  0.00  0.00      C2   C
ATOM   3077  O   ILE A 319     -17.996 -15.851  -8.920  0.00  0.00      C2   O
ATOM   3078  CB  ILE A 319     -15.571 -16.462 -10.945  0.00  0.00      C2   C
ATOM   3079  CG1 ILE A 319     -14.084 -16.483 -11.292  0.00  0.00      C2   C
ATOM   3080  CG2 ILE A 319     -16.459 -16.357 -12.205  0.00  0.00      C2   C
ATOM   3081  CD1 ILE A 319     -13.653 -15.339 -12.179  0.00  0.00      C2   C
ATOM   3082  H   ILE A 319     -15.376 -16.584  -8.281  0.00  0.00      C2   H
ATOM   3083  HA  ILE A 319     -15.422 -14.364 -10.257  0.00  0.00      C2   H
ATOM   3084  HB  ILE A 319     -15.862 -17.404 -10.479  0.00  0.00      C2   H
ATOM   3085 HG13 ILE A 319     -13.900 -17.436 -11.789  0.00  0.00      C2   H
ATOM   3086 HG12 ILE A 319     -13.534 -16.552 -10.354  0.00  0.00      C2   H
ATOM   3087 HG21 ILE A 319     -17.435 -16.790 -11.984  0.00  0.00      C2   H
ATOM   3088 HG22 ILE A 319     -16.504 -15.305 -12.486  0.00  0.00      C2   H
ATOM   3089 HG23 ILE A 319     -16.101 -16.970 -13.032  0.00  0.00      C2   H
ATOM   3090 HD11 ILE A 319     -12.625 -15.096 -11.909  0.00  0.00      C2   H
ATOM   3091 HD12 ILE A 319     -13.621 -15.668 -13.217  0.00  0.00      C2   H
ATOM   3092 HD13 ILE A 319     -14.279 -14.455 -12.061  0.00  0.00      C2   H
ATOM   3093  N   TYR A 320     -17.871 -13.989 -10.182  0.00  0.00      C2   N
ATOM   3094  CA  TYR A 320     -19.362 -13.610 -10.174  0.00  0.00      C2   C
ATOM   3095  C   TYR A 320     -19.924 -13.683 -11.600  0.00  0.00      C2   C
ATOM   3096  O   TYR A 320     -20.061 -12.639 -12.203  0.00  0.00      C2   O
ATOM   3097  CB  TYR A 320     -19.552 -12.162  -9.532  0.00  0.00      C2   C
ATOM   3098  CG  TYR A 320     -19.212 -12.149  -8.041  0.00  0.00      C2   C
ATOM   3099  CD1 TYR A 320     -20.217 -12.186  -7.078  0.00  0.00      C2   C
ATOM   3100  CD2 TYR A 320     -17.910 -11.911  -7.645  0.00  0.00      C2   C
ATOM   3101  CE1 TYR A 320     -19.866 -12.150  -5.667  0.00  0.00      C2   C
ATOM   3102  CE2 TYR A 320     -17.548 -11.882  -6.299  0.00  0.00      C2   C
ATOM   3103  CZ  TYR A 320     -18.500 -11.980  -5.308  0.00  0.00      C2   C
ATOM   3104  OH  TYR A 320     -18.130 -11.999  -3.992  0.00  0.00      C2   O
ATOM   3105  H   TYR A 320     -17.210 -13.335 -10.576  0.00  0.00      C2   H
ATOM   3106  HA  TYR A 320     -20.064 -14.249  -9.638  0.00  0.00      C2   H
ATOM   3107  HB3 TYR A 320     -20.589 -11.848  -9.652  0.00  0.00      C2   H
ATOM   3108  HB2 TYR A 320     -18.918 -11.356  -9.901  0.00  0.00      C2   H
ATOM   3109  HD1 TYR A 320     -21.250 -12.205  -7.394  0.00  0.00      C2   H
ATOM   3110  HD2 TYR A 320     -17.125 -11.689  -8.353  0.00  0.00      C2   H
ATOM   3111  HE1 TYR A 320     -20.707 -12.376  -5.028  0.00  0.00      C2   H
ATOM   3112  HE2 TYR A 320     -16.504 -11.823  -6.026  0.00  0.00      C2   H
ATOM   3113  HH  TYR A 320     -18.846 -11.919  -3.357  0.00  0.00      C2   H
ATOM   3114  N   THR A 321     -20.276 -14.893 -12.174  0.00  0.00      C2   N
ATOM   3115  CA  THR A 321     -20.913 -15.097 -13.474  0.00  0.00      C2   C
ATOM   3116  C   THR A 321     -22.194 -14.303 -13.621  0.00  0.00      C2   C
ATOM   3117  O   THR A 321     -23.015 -14.294 -12.710  0.00  0.00      C2   O
ATOM   3118  CB  THR A 321     -21.245 -16.597 -13.516  0.00  0.00      C2   C
ATOM   3119  OG1 THR A 321     -21.783 -17.111 -12.293  0.00  0.00      C2   O
ATOM   3120  CG2 THR A 321     -19.929 -17.396 -13.889  0.00  0.00      C2   C
ATOM   3121  H   THR A 321     -20.397 -15.750 -11.654  0.00  0.00      C2   H
ATOM   3122  HA  THR A 321     -20.262 -14.806 -14.299  0.00  0.00      C2   H
ATOM   3123  HB  THR A 321     -21.957 -16.883 -14.290  0.00  0.00      C2   H
ATOM   3124  HG1 THR A 321     -22.613 -16.657 -12.134  0.00  0.00      C2   H
ATOM   3125 HG21 THR A 321     -20.031 -18.469 -13.723  0.00  0.00      C2   H
ATOM   3126 HG22 THR A 321     -19.651 -17.385 -14.943  0.00  0.00      C2   H
ATOM   3127 HG23 THR A 321     -19.002 -17.045 -13.437  0.00  0.00      C2   H
ATOM   3128  N   HIE A 322     -22.356 -13.551 -14.749  0.00  0.00      C2   N
ATOM   3129  CA  HIE A 322     -23.495 -12.681 -15.146  0.00  0.00      C2   C
ATOM   3130  C   HIE A 322     -23.707 -12.697 -16.634  0.00  0.00      C2   C
ATOM   3131  O   HIE A 322     -22.812 -12.473 -17.386  0.00  0.00      C2   O
ATOM   3132  CB  HIE A 322     -23.199 -11.228 -14.692  0.00  0.00      C2   C
ATOM   3133  CG  HIE A 322     -24.291 -10.290 -14.990  0.00  0.00      C2   C
ATOM   3134  ND1 HIE A 322     -25.580 -10.435 -14.469  0.00  0.00      C2   N
ATOM   3135  CD2 HIE A 322     -24.207  -9.118 -15.703  0.00  0.00      C2   C
ATOM   3136  CE1 HIE A 322     -26.158  -9.329 -14.955  0.00  0.00      C2   C
ATOM   3137  NE2 HIE A 322     -25.464  -8.516 -15.703  0.00  0.00      C2   N
ATOM   3138  H   HIE A 322     -21.578 -13.519 -15.392  0.00  0.00      C2   H
ATOM   3139  HA  HIE A 322     -24.349 -13.020 -14.560  0.00  0.00      C2   H
ATOM   3140  HB3 HIE A 322     -22.205 -10.919 -15.014  0.00  0.00      C2   H
ATOM   3141  HB2 HIE A 322     -23.205 -11.347 -13.609  0.00  0.00      C2   H
ATOM   3142  HD2 HIE A 322     -23.370  -8.699 -16.242  0.00  0.00      C2   H
ATOM   3143  HE1 HIE A 322     -27.192  -9.099 -14.743  0.00  0.00      C2   H
ATOM   3144  HE2 HIE A 322     -25.779  -7.678 -16.171  0.00  0.00      C2   H
ATOM   3145  N   PHE A 323     -24.895 -13.028 -17.084  0.00  0.00      C2   N
ATOM   3146  CA  PHE A 323     -25.358 -12.745 -18.457  0.00  0.00      C2   C
ATOM   3147  C   PHE A 323     -25.773 -11.303 -18.566  0.00  0.00      C2   C
ATOM   3148  O   PHE A 323     -26.667 -10.908 -17.882  0.00  0.00      C2   O
ATOM   3149  CB  PHE A 323     -26.453 -13.688 -19.021  0.00  0.00      C2   C
ATOM   3150  CG  PHE A 323     -26.084 -15.202 -19.057  0.00  0.00      C2   C
ATOM   3151  CD1 PHE A 323     -26.329 -16.150 -18.081  0.00  0.00      C2   C
ATOM   3152  CD2 PHE A 323     -25.322 -15.527 -20.185  0.00  0.00      C2   C
ATOM   3153  CE1 PHE A 323     -25.949 -17.490 -18.338  0.00  0.00      C2   C
ATOM   3154  CE2 PHE A 323     -25.006 -16.874 -20.448  0.00  0.00      C2   C
ATOM   3155  CZ  PHE A 323     -25.262 -17.810 -19.501  0.00  0.00      C2   C
ATOM   3156  H   PHE A 323     -25.602 -13.273 -16.406  0.00  0.00      C2   H
ATOM   3157  HA  PHE A 323     -24.429 -12.899 -19.006  0.00  0.00      C2   H
ATOM   3158  HB3 PHE A 323     -26.791 -13.404 -20.017  0.00  0.00      C2   H
ATOM   3159  HB2 PHE A 323     -27.388 -13.768 -18.466  0.00  0.00      C2   H
ATOM   3160  HD1 PHE A 323     -26.715 -15.806 -17.133  0.00  0.00      C2   H
ATOM   3161  HD2 PHE A 323     -25.075 -14.816 -20.960  0.00  0.00      C2   H
ATOM   3162  HE1 PHE A 323     -26.288 -18.204 -17.602  0.00  0.00      C2   H
ATOM   3163  HE2 PHE A 323     -24.407 -17.013 -21.336  0.00  0.00      C2   H
ATOM   3164  HZ  PHE A 323     -24.917 -18.819 -19.673  0.00  0.00      C2   H
ATOM   3165  N   THR A 324     -25.089 -10.488 -19.369  0.00  0.00      C2   N
ATOM   3166  CA  THR A 324     -25.337  -9.114 -19.667  0.00  0.00      C2   C
ATOM   3167  C   THR A 324     -26.766  -8.899 -20.182  0.00  0.00      C2   C
ATOM   3168  O   THR A 324     -27.111  -9.316 -21.330  0.00  0.00      C2   O
ATOM   3169  CB  THR A 324     -24.315  -8.625 -20.798  0.00  0.00      C2   C
ATOM   3170  OG1 THR A 324     -22.943  -8.869 -20.422  0.00  0.00      C2   O
ATOM   3171  CG2 THR A 324     -24.408  -7.107 -20.896  0.00  0.00      C2   C
ATOM   3172  H   THR A 324     -24.252 -10.741 -19.874  0.00  0.00      C2   H
ATOM   3173  HA  THR A 324     -25.122  -8.604 -18.728  0.00  0.00      C2   H
ATOM   3174  HB  THR A 324     -24.553  -9.009 -21.789  0.00  0.00      C2   H
ATOM   3175  HG1 THR A 324     -22.765  -9.811 -20.474  0.00  0.00      C2   H
ATOM   3176 HG21 THR A 324     -23.750  -6.775 -21.699  0.00  0.00      C2   H
ATOM   3177 HG22 THR A 324     -25.412  -6.844 -21.229  0.00  0.00      C2   H
ATOM   3178 HG23 THR A 324     -24.359  -6.625 -19.920  0.00  0.00      C2   H
ATOM   3179  N   CYS A 325     -27.593  -8.332 -19.222  0.00  0.00      C2   N
ATOM   3180  CA  CYS A 325     -29.106  -8.232 -19.248  0.00  0.00      C2   C
ATOM   3181  C   CYS A 325     -29.419  -7.174 -20.298  0.00  0.00      C2   C
ATOM   3182  O   CYS A 325     -28.763  -6.119 -20.364  0.00  0.00      C2   O
ATOM   3183  CB  CYS A 325     -29.710  -7.820 -17.873  0.00  0.00      C2   C
ATOM   3184  SG  CYS A 325     -29.368  -9.187 -16.809  0.00  0.00      C2   S
ATOM   3185  H   CYS A 325     -27.193  -8.015 -18.351  0.00  0.00      C2   H
ATOM   3186  HA  CYS A 325     -29.530  -9.185 -19.564  0.00  0.00      C2   H
ATOM   3187  HB3 CYS A 325     -30.792  -7.683 -17.879  0.00  0.00      C2   H
ATOM   3188  HB2 CYS A 325     -29.175  -6.935 -17.529  0.00  0.00      C2   H
ATOM   3189  HG  CYS A 325     -29.790 -10.025 -17.759  0.00  0.00      C2   H
ATOM   3190  N   ALA A 326     -30.542  -7.425 -20.984  0.00  0.00      C2   N
ATOM   3191  CA  ALA A 326     -31.222  -6.490 -21.882  0.00  0.00      C2   C
ATOM   3192  C   ALA A 326     -32.354  -5.715 -21.054  0.00  0.00      C2   C
ATOM   3193  O   ALA A 326     -33.055  -4.903 -21.715  0.00  0.00      C2   O
ATOM   3194  CB  ALA A 326     -31.790  -7.215 -23.090  0.00  0.00      C2   C
ATOM   3195  H   ALA A 326     -31.189  -8.188 -20.840  0.00  0.00      C2   H
ATOM   3196  HA  ALA A 326     -30.466  -5.798 -22.252  0.00  0.00      C2   H
ATOM   3197  HB1 ALA A 326     -31.142  -7.984 -23.510  0.00  0.00      C2   H
ATOM   3198  HB2 ALA A 326     -32.774  -7.651 -22.918  0.00  0.00      C2   H
ATOM   3199  HB3 ALA A 326     -31.984  -6.453 -23.845  0.00  0.00      C2   H
ATOM   3200  N   THR A 327     -32.563  -6.032 -19.801  0.00  0.00      C2   N
ATOM   3201  CA  THR A 327     -33.403  -5.272 -18.890  0.00  0.00      C2   C
ATOM   3202  C   THR A 327     -32.596  -4.054 -18.304  0.00  0.00      C2   C
ATOM   3203  O   THR A 327     -31.433  -4.180 -17.866  0.00  0.00      C2   O
ATOM   3204  CB  THR A 327     -33.864  -6.207 -17.771  0.00  0.00      C2   C
ATOM   3205  OG1 THR A 327     -34.636  -7.293 -18.277  0.00  0.00      C2   O
ATOM   3206  CG2 THR A 327     -34.737  -5.472 -16.774  0.00  0.00      C2   C
ATOM   3207  H   THR A 327     -32.156  -6.888 -19.452  0.00  0.00      C2   H
ATOM   3208  HA  THR A 327     -34.274  -4.891 -19.423  0.00  0.00      C2   H
ATOM   3209  HB  THR A 327     -32.976  -6.631 -17.303  0.00  0.00      C2   H
ATOM   3210  HG1 THR A 327     -34.054  -7.723 -18.908  0.00  0.00      C2   H
ATOM   3211 HG21 THR A 327     -35.165  -6.230 -16.118  0.00  0.00      C2   H
ATOM   3212 HG22 THR A 327     -34.181  -4.751 -16.174  0.00  0.00      C2   H
ATOM   3213 HG23 THR A 327     -35.555  -4.919 -17.236  0.00  0.00      C2   H
ATOM   3214  N   ASP A 328     -33.247  -2.873 -18.265  0.00  0.00      C2   N
ATOM   3215  CA  ASP A 328     -32.645  -1.667 -17.674  0.00  0.00      C2   C
ATOM   3216  C   ASP A 328     -32.469  -1.835 -16.149  0.00  0.00      C2   C
ATOM   3217  O   ASP A 328     -33.318  -2.335 -15.439  0.00  0.00      C2   O
ATOM   3218  CB  ASP A 328     -33.360  -0.340 -17.929  0.00  0.00      C2   C
ATOM   3219  CG  ASP A 328     -33.639   0.018 -19.331  0.00  0.00      C2   C
ATOM   3220  OD1 ASP A 328     -32.911  -0.443 -20.269  0.00  0.00      C2   O
ATOM   3221  OD2 ASP A 328     -34.635   0.753 -19.535  0.00  0.00      C2   O
ATOM   3222  H   ASP A 328     -34.199  -2.845 -18.601  0.00  0.00      C2   H
ATOM   3223  HA  ASP A 328     -31.626  -1.593 -18.055  0.00  0.00      C2   H
ATOM   3224  HB3 ASP A 328     -32.772   0.528 -17.629  0.00  0.00      C2   H
ATOM   3225  HB2 ASP A 328     -34.316  -0.191 -17.428  0.00  0.00      C2   H
ATOM   3226  N   THR A 329     -31.350  -1.247 -15.650  0.00  0.00      C2   N
ATOM   3227  CA  THR A 329     -30.749  -1.280 -14.299  0.00  0.00      C2   C
ATOM   3228  C   THR A 329     -30.249  -2.622 -13.817  0.00  0.00      C2   C
ATOM   3229  O   THR A 329     -29.454  -2.592 -12.858  0.00  0.00      C2   O
ATOM   3230  CB  THR A 329     -31.712  -0.494 -13.291  0.00  0.00      C2   C
ATOM   3231  OG1 THR A 329     -32.927  -1.201 -12.990  0.00  0.00      C2   O
ATOM   3232  CG2 THR A 329     -32.120   0.970 -13.753  0.00  0.00      C2   C
ATOM   3233  H   THR A 329     -30.747  -0.782 -16.313  0.00  0.00      C2   H
ATOM   3234  HA  THR A 329     -29.804  -0.761 -14.463  0.00  0.00      C2   H
ATOM   3235  HB  THR A 329     -31.088  -0.334 -12.412  0.00  0.00      C2   H
ATOM   3236  HG1 THR A 329     -33.287  -1.540 -13.813  0.00  0.00      C2   H
ATOM   3237 HG21 THR A 329     -32.384   0.824 -14.800  0.00  0.00      C2   H
ATOM   3238 HG22 THR A 329     -32.953   1.334 -13.151  0.00  0.00      C2   H
ATOM   3239 HG23 THR A 329     -31.282   1.662 -13.834  0.00  0.00      C2   H
ATOM   3240  N   LYS A 330     -30.764  -3.697 -14.420  0.00  0.00      C2   N
ATOM   3241  CA  LYS A 330     -30.462  -5.081 -13.937  0.00  0.00      C2   C
ATOM   3242  C   LYS A 330     -28.991  -5.493 -14.226  0.00  0.00      C2   C
ATOM   3243  O   LYS A 330     -28.569  -6.430 -13.573  0.00  0.00      C2   O
ATOM   3244  CB  LYS A 330     -31.422  -6.022 -14.597  0.00  0.00      C2   C
ATOM   3245  CG  LYS A 330     -31.492  -7.430 -13.986  0.00  0.00      C2   C
ATOM   3246  CD  LYS A 330     -32.583  -8.294 -14.591  0.00  0.00      C2   C
ATOM   3247  CE  LYS A 330     -32.651  -9.686 -13.927  0.00  0.00      C2   C
ATOM   3248  NZ  LYS A 330     -34.034 -10.284 -14.047  0.00  0.00      C2   N
ATOM   3249  H   LYS A 330     -31.604  -3.527 -14.954  0.00  0.00      C2   H
ATOM   3250  HA  LYS A 330     -30.492  -5.151 -12.850  0.00  0.00      C2   H
ATOM   3251  HB3 LYS A 330     -31.112  -6.229 -15.621  0.00  0.00      C2   H
ATOM   3252  HB2 LYS A 330     -32.398  -5.538 -14.643  0.00  0.00      C2   H
ATOM   3253  HG3 LYS A 330     -31.606  -7.401 -12.902  0.00  0.00      C2   H
ATOM   3254  HG2 LYS A 330     -30.492  -7.835 -14.138  0.00  0.00      C2   H
ATOM   3255  HD3 LYS A 330     -32.565  -8.321 -15.680  0.00  0.00      C2   H
ATOM   3256  HD2 LYS A 330     -33.429  -7.685 -14.272  0.00  0.00      C2   H
ATOM   3257  HE3 LYS A 330     -32.287  -9.734 -12.901  0.00  0.00      C2   H
ATOM   3258  HE2 LYS A 330     -31.945 -10.267 -14.521  0.00  0.00      C2   H
ATOM   3259  HZ1 LYS A 330     -34.702  -9.550 -13.860  0.00  0.00      C2   H
ATOM   3260  HZ2 LYS A 330     -34.203 -10.528 -15.013  0.00  0.00      C2   H
ATOM   3261  HZ3 LYS A 330     -34.136 -11.131 -13.506  0.00  0.00      C2   H
ATOM   3262  N   ASN A 331     -28.244  -4.835 -15.047  0.00  0.00      C2   N
ATOM   3263  CA  ASN A 331     -26.783  -4.955 -15.038  0.00  0.00      C2   C
ATOM   3264  C   ASN A 331     -26.233  -4.295 -13.720  0.00  0.00      C2   C
ATOM   3265  O   ASN A 331     -25.639  -5.012 -12.929  0.00  0.00      C2   O
ATOM   3266  CB  ASN A 331     -26.142  -4.488 -16.391  0.00  0.00      C2   C
ATOM   3267  CG  ASN A 331     -26.523  -5.353 -17.633  0.00  0.00      C2   C
ATOM   3268  OD1 ASN A 331     -26.476  -6.584 -17.463  0.00  0.00      C2   O
ATOM   3269  ND2 ASN A 331     -26.812  -4.739 -18.786  0.00  0.00      C2   N
ATOM   3270  H   ASN A 331     -28.622  -4.108 -15.637  0.00  0.00      C2   H
ATOM   3271  HA  ASN A 331     -26.601  -6.026 -14.958  0.00  0.00      C2   H
ATOM   3272  HB3 ASN A 331     -25.059  -4.483 -16.274  0.00  0.00      C2   H
ATOM   3273  HB2 ASN A 331     -26.426  -3.469 -16.654  0.00  0.00      C2   H
ATOM   3274 HD22 ASN A 331     -27.251  -5.231 -19.551  0.00  0.00      C2   H
ATOM   3275 HD21 ASN A 331     -26.591  -3.756 -18.846  0.00  0.00      C2   H
ATOM   3276  N   VAL A 332     -26.369  -2.946 -13.605  0.00  0.00      C2   N
ATOM   3277  CA  VAL A 332     -25.715  -2.180 -12.529  0.00  0.00      C2   C
ATOM   3278  C   VAL A 332     -26.185  -2.499 -11.105  0.00  0.00      C2   C
ATOM   3279  O   VAL A 332     -25.319  -2.613 -10.187  0.00  0.00      C2   O
ATOM   3280  CB  VAL A 332     -25.699  -0.644 -12.861  0.00  0.00      C2   C
ATOM   3281  CG1 VAL A 332     -26.969   0.026 -12.546  0.00  0.00      C2   C
ATOM   3282  CG2 VAL A 332     -24.577  -0.014 -12.139  0.00  0.00      C2   C
ATOM   3283  H   VAL A 332     -26.940  -2.444 -14.271  0.00  0.00      C2   H
ATOM   3284  HA  VAL A 332     -24.682  -2.508 -12.646  0.00  0.00      C2   H
ATOM   3285  HB  VAL A 332     -25.625  -0.502 -13.939  0.00  0.00      C2   H
ATOM   3286 HG11 VAL A 332     -27.745  -0.459 -13.138  0.00  0.00      C2   H
ATOM   3287 HG12 VAL A 332     -27.105  -0.177 -11.484  0.00  0.00      C2   H
ATOM   3288 HG13 VAL A 332     -26.906   1.061 -12.881  0.00  0.00      C2   H
ATOM   3289 HG21 VAL A 332     -24.542   1.072 -12.219  0.00  0.00      C2   H
ATOM   3290 HG22 VAL A 332     -24.794  -0.038 -11.071  0.00  0.00      C2   H
ATOM   3291 HG23 VAL A 332     -23.551  -0.323 -12.340  0.00  0.00      C2   H
ATOM   3292  N   GLN A 333     -27.418  -2.965 -10.835  0.00  0.00      C2   N
ATOM   3293  CA  GLN A 333     -27.823  -3.611  -9.605  0.00  0.00      C2   C
ATOM   3294  C   GLN A 333     -27.103  -4.838  -9.187  0.00  0.00      C2   C
ATOM   3295  O   GLN A 333     -26.681  -4.979  -8.052  0.00  0.00      C2   O
ATOM   3296  CB  GLN A 333     -29.350  -3.883  -9.703  0.00  0.00      C2   C
ATOM   3297  CG  GLN A 333     -30.432  -2.759  -9.514  0.00  0.00      C2   C
ATOM   3298  CD  GLN A 333     -30.704  -2.443  -8.046  0.00  0.00      C2   C
ATOM   3299  OE1 GLN A 333     -29.979  -3.020  -7.167  0.00  0.00      C2   O
ATOM   3300  NE2 GLN A 333     -31.683  -1.617  -7.627  0.00  0.00      C2   N
ATOM   3301  H   GLN A 333     -28.069  -2.928 -11.606  0.00  0.00      C2   H
ATOM   3302  HA  GLN A 333     -27.582  -2.987  -8.745  0.00  0.00      C2   H
ATOM   3303  HB3 GLN A 333     -29.594  -4.761  -9.105  0.00  0.00      C2   H
ATOM   3304  HB2 GLN A 333     -29.496  -4.287 -10.704  0.00  0.00      C2   H
ATOM   3305  HG3 GLN A 333     -31.422  -2.939  -9.932  0.00  0.00      C2   H
ATOM   3306  HG2 GLN A 333     -30.090  -1.829  -9.967  0.00  0.00      C2   H
ATOM   3307 HE22 GLN A 333     -31.973  -1.457  -6.673  0.00  0.00      C2   H
ATOM   3308 HE21 GLN A 333     -32.066  -1.034  -8.358  0.00  0.00      C2   H
ATOM   3309  N   PHE A 334     -26.770  -5.759 -10.127  0.00  0.00      C2   N
ATOM   3310  CA  PHE A 334     -25.957  -7.007 -10.005  0.00  0.00      C2   C
ATOM   3311  C   PHE A 334     -24.493  -6.579  -9.596  0.00  0.00      C2   C
ATOM   3312  O   PHE A 334     -24.048  -7.046  -8.561  0.00  0.00      C2   O
ATOM   3313  CB  PHE A 334     -26.037  -7.846 -11.279  0.00  0.00      C2   C
ATOM   3314  CG  PHE A 334     -25.298  -9.175 -11.221  0.00  0.00      C2   C
ATOM   3315  CD1 PHE A 334     -23.946  -9.295 -11.383  0.00  0.00      C2   C
ATOM   3316  CD2 PHE A 334     -26.056 -10.375 -10.942  0.00  0.00      C2   C
ATOM   3317  CE1 PHE A 334     -23.348 -10.529 -11.185  0.00  0.00      C2   C
ATOM   3318  CE2 PHE A 334     -25.395 -11.560 -10.856  0.00  0.00      C2   C
ATOM   3319  CZ  PHE A 334     -24.049 -11.699 -10.903  0.00  0.00      C2   C
ATOM   3320  H   PHE A 334     -27.053  -5.496 -11.060  0.00  0.00      C2   H
ATOM   3321  HA  PHE A 334     -26.395  -7.487  -9.130  0.00  0.00      C2   H
ATOM   3322  HB3 PHE A 334     -25.627  -7.274 -12.111  0.00  0.00      C2   H
ATOM   3323  HB2 PHE A 334     -27.092  -7.988 -11.513  0.00  0.00      C2   H
ATOM   3324  HD1 PHE A 334     -23.326  -8.446 -11.631  0.00  0.00      C2   H
ATOM   3325  HD2 PHE A 334     -27.135 -10.389 -10.914  0.00  0.00      C2   H
ATOM   3326  HE1 PHE A 334     -22.277 -10.463 -11.063  0.00  0.00      C2   H
ATOM   3327  HE2 PHE A 334     -25.894 -12.472 -10.564  0.00  0.00      C2   H
ATOM   3328  HZ  PHE A 334     -23.563 -12.622 -10.623  0.00  0.00      C2   H
ATOM   3329  N   VAL A 335     -23.844  -5.689 -10.339  0.00  0.00      C2   N
ATOM   3330  CA  VAL A 335     -22.550  -5.167  -9.996  0.00  0.00      C2   C
ATOM   3331  C   VAL A 335     -22.503  -4.503  -8.629  0.00  0.00      C2   C
ATOM   3332  O   VAL A 335     -21.564  -4.771  -7.881  0.00  0.00      C2   O
ATOM   3333  CB  VAL A 335     -22.087  -4.144 -11.107  0.00  0.00      C2   C
ATOM   3334  CG1 VAL A 335     -20.672  -3.650 -10.851  0.00  0.00      C2   C
ATOM   3335  CG2 VAL A 335     -22.327  -4.506 -12.579  0.00  0.00      C2   C
ATOM   3336  H   VAL A 335     -24.260  -5.276 -11.162  0.00  0.00      C2   H
ATOM   3337  HA  VAL A 335     -21.906  -6.047  -9.997  0.00  0.00      C2   H
ATOM   3338  HB  VAL A 335     -22.678  -3.253 -10.894  0.00  0.00      C2   H
ATOM   3339 HG11 VAL A 335     -20.635  -2.822 -11.560  0.00  0.00      C2   H
ATOM   3340 HG12 VAL A 335     -20.468  -3.240  -9.861  0.00  0.00      C2   H
ATOM   3341 HG13 VAL A 335     -19.967  -4.451 -11.075  0.00  0.00      C2   H
ATOM   3342 HG21 VAL A 335     -21.872  -3.799 -13.274  0.00  0.00      C2   H
ATOM   3343 HG22 VAL A 335     -21.841  -5.467 -12.746  0.00  0.00      C2   H
ATOM   3344 HG23 VAL A 335     -23.377  -4.590 -12.857  0.00  0.00      C2   H
ATOM   3345  N   PHE A 336     -23.457  -3.642  -8.359  0.00  0.00      C2   N
ATOM   3346  CA  PHE A 336     -23.701  -3.060  -7.050  0.00  0.00      C2   C
ATOM   3347  C   PHE A 336     -23.784  -4.021  -5.872  0.00  0.00      C2   C
ATOM   3348  O   PHE A 336     -23.126  -3.852  -4.886  0.00  0.00      C2   O
ATOM   3349  CB  PHE A 336     -25.031  -2.116  -7.065  0.00  0.00      C2   C
ATOM   3350  CG  PHE A 336     -25.636  -1.747  -5.741  0.00  0.00      C2   C
ATOM   3351  CD1 PHE A 336     -25.120  -0.690  -4.926  0.00  0.00      C2   C
ATOM   3352  CD2 PHE A 336     -26.660  -2.581  -5.184  0.00  0.00      C2   C
ATOM   3353  CE1 PHE A 336     -25.569  -0.473  -3.611  0.00  0.00      C2   C
ATOM   3354  CE2 PHE A 336     -27.096  -2.357  -3.892  0.00  0.00      C2   C
ATOM   3355  CZ  PHE A 336     -26.574  -1.315  -3.118  0.00  0.00      C2   C
ATOM   3356  H   PHE A 336     -24.173  -3.518  -9.061  0.00  0.00      C2   H
ATOM   3357  HA  PHE A 336     -22.832  -2.404  -7.000  0.00  0.00      C2   H
ATOM   3358  HB3 PHE A 336     -25.799  -2.629  -7.642  0.00  0.00      C2   H
ATOM   3359  HB2 PHE A 336     -24.731  -1.169  -7.515  0.00  0.00      C2   H
ATOM   3360  HD1 PHE A 336     -24.381  -0.066  -5.406  0.00  0.00      C2   H
ATOM   3361  HD2 PHE A 336     -27.032  -3.447  -5.712  0.00  0.00      C2   H
ATOM   3362  HE1 PHE A 336     -25.153   0.357  -3.060  0.00  0.00      C2   H
ATOM   3363  HE2 PHE A 336     -27.849  -3.005  -3.469  0.00  0.00      C2   H
ATOM   3364  HZ  PHE A 336     -26.983  -1.065  -2.150  0.00  0.00      C2   H
ATOM   3365  N   ASP A 337     -24.532  -5.151  -6.027  0.00  0.00      C2   N
ATOM   3366  CA  ASP A 337     -24.671  -6.218  -5.031  0.00  0.00      C2   C
ATOM   3367  C   ASP A 337     -23.247  -6.912  -4.821  0.00  0.00      C2   C
ATOM   3368  O   ASP A 337     -22.884  -7.155  -3.675  0.00  0.00      C2   O
ATOM   3369  CB  ASP A 337     -25.849  -7.218  -5.330  0.00  0.00      C2   C
ATOM   3370  CG  ASP A 337     -27.163  -6.739  -4.791  0.00  0.00      C2   C
ATOM   3371  OD1 ASP A 337     -27.265  -5.692  -4.149  0.00  0.00      C2   O
ATOM   3372  OD2 ASP A 337     -28.130  -7.503  -4.986  0.00  0.00      C2   O
ATOM   3373  H   ASP A 337     -25.171  -5.260  -6.801  0.00  0.00      C2   H
ATOM   3374  HA  ASP A 337     -24.835  -5.864  -4.013  0.00  0.00      C2   H
ATOM   3375  HB3 ASP A 337     -25.671  -8.216  -4.929  0.00  0.00      C2   H
ATOM   3376  HB2 ASP A 337     -26.022  -7.241  -6.406  0.00  0.00      C2   H
ATOM   3377  N   ALA A 338     -22.538  -7.078  -5.901  0.00  0.00      C2   N
ATOM   3378  CA  ALA A 338     -21.344  -7.894  -5.965  0.00  0.00      C2   C
ATOM   3379  C   ALA A 338     -20.164  -7.070  -5.319  0.00  0.00      C2   C
ATOM   3380  O   ALA A 338     -19.498  -7.586  -4.429  0.00  0.00      C2   O
ATOM   3381  CB  ALA A 338     -20.882  -8.265  -7.392  0.00  0.00      C2   C
ATOM   3382  H   ALA A 338     -22.947  -6.716  -6.751  0.00  0.00      C2   H
ATOM   3383  HA  ALA A 338     -21.454  -8.812  -5.389  0.00  0.00      C2   H
ATOM   3384  HB1 ALA A 338     -21.337  -9.169  -7.796  0.00  0.00      C2   H
ATOM   3385  HB2 ALA A 338     -20.923  -7.432  -8.094  0.00  0.00      C2   H
ATOM   3386  HB3 ALA A 338     -19.844  -8.582  -7.497  0.00  0.00      C2   H
ATOM   3387  N   VAL A 339     -20.058  -5.793  -5.681  0.00  0.00      C2   N
ATOM   3388  CA  VAL A 339     -19.356  -4.723  -4.993  0.00  0.00      C2   C
ATOM   3389  C   VAL A 339     -19.695  -4.647  -3.516  0.00  0.00      C2   C
ATOM   3390  O   VAL A 339     -18.762  -4.502  -2.778  0.00  0.00      C2   O
ATOM   3391  CB  VAL A 339     -19.389  -3.373  -5.807  0.00  0.00      C2   C
ATOM   3392  CG1 VAL A 339     -19.478  -2.082  -4.893  0.00  0.00      C2   C
ATOM   3393  CG2 VAL A 339     -18.369  -3.306  -7.004  0.00  0.00      C2   C
ATOM   3394  H   VAL A 339     -20.752  -5.421  -6.314  0.00  0.00      C2   H
ATOM   3395  HA  VAL A 339     -18.292  -4.961  -5.001  0.00  0.00      C2   H
ATOM   3396  HB  VAL A 339     -20.363  -3.404  -6.295  0.00  0.00      C2   H
ATOM   3397 HG11 VAL A 339     -18.620  -1.863  -4.258  0.00  0.00      C2   H
ATOM   3398 HG12 VAL A 339     -19.868  -1.198  -5.399  0.00  0.00      C2   H
ATOM   3399 HG13 VAL A 339     -20.413  -2.161  -4.338  0.00  0.00      C2   H
ATOM   3400 HG21 VAL A 339     -17.295  -3.272  -6.826  0.00  0.00      C2   H
ATOM   3401 HG22 VAL A 339     -18.412  -4.234  -7.573  0.00  0.00      C2   H
ATOM   3402 HG23 VAL A 339     -18.588  -2.441  -7.631  0.00  0.00      C2   H
ATOM   3403  N   THR A 340     -20.951  -4.679  -3.054  0.00  0.00      C2   N
ATOM   3404  CA  THR A 340     -21.289  -4.666  -1.625  0.00  0.00      C2   C
ATOM   3405  C   THR A 340     -20.731  -5.916  -0.835  0.00  0.00      C2   C
ATOM   3406  O   THR A 340     -20.114  -5.744   0.203  0.00  0.00      C2   O
ATOM   3407  CB  THR A 340     -22.810  -4.580  -1.446  0.00  0.00      C2   C
ATOM   3408  OG1 THR A 340     -23.292  -3.484  -2.191  0.00  0.00      C2   O
ATOM   3409  CG2 THR A 340     -23.228  -4.512  -0.048  0.00  0.00      C2   C
ATOM   3410  H   THR A 340     -21.743  -4.580  -3.672  0.00  0.00      C2   H
ATOM   3411  HA  THR A 340     -20.803  -3.813  -1.152  0.00  0.00      C2   H
ATOM   3412  HB  THR A 340     -23.416  -5.383  -1.866  0.00  0.00      C2   H
ATOM   3413  HG1 THR A 340     -23.019  -3.578  -3.107  0.00  0.00      C2   H
ATOM   3414 HG21 THR A 340     -22.832  -3.708   0.572  0.00  0.00      C2   H
ATOM   3415 HG22 THR A 340     -24.309  -4.373  -0.024  0.00  0.00      C2   H
ATOM   3416 HG23 THR A 340     -23.120  -5.519   0.354  0.00  0.00      C2   H
ATOM   3417  N   ASP A 341     -20.912  -7.056  -1.467  0.00  0.00      C2   N
ATOM   3418  CA  ASP A 341     -20.313  -8.292  -1.022  0.00  0.00      C2   C
ATOM   3419  C   ASP A 341     -18.782  -8.301  -0.972  0.00  0.00      C2   C
ATOM   3420  O   ASP A 341     -18.195  -8.827  -0.014  0.00  0.00      C2   O
ATOM   3421  CB  ASP A 341     -20.698  -9.492  -1.881  0.00  0.00      C2   C
ATOM   3422  CG  ASP A 341     -20.392 -10.908  -1.356  0.00  0.00      C2   C
ATOM   3423  OD1 ASP A 341     -20.534 -11.155  -0.152  0.00  0.00      C2   O
ATOM   3424  OD2 ASP A 341     -20.061 -11.786  -2.177  0.00  0.00      C2   O
ATOM   3425  H   ASP A 341     -21.367  -7.123  -2.366  0.00  0.00      C2   H
ATOM   3426  HA  ASP A 341     -20.732  -8.600  -0.065  0.00  0.00      C2   H
ATOM   3427  HB3 ASP A 341     -20.108  -9.509  -2.797  0.00  0.00      C2   H
ATOM   3428  HB2 ASP A 341     -21.740  -9.412  -2.192  0.00  0.00      C2   H
ATOM   3429  N   VAL A 342     -18.105  -7.561  -1.908  0.00  0.00      C2   N
ATOM   3430  CA  VAL A 342     -16.623  -7.342  -1.945  0.00  0.00      C2   C
ATOM   3431  C   VAL A 342     -16.152  -6.458  -0.750  0.00  0.00      C2   C
ATOM   3432  O   VAL A 342     -15.284  -6.863   0.009  0.00  0.00      C2   O
ATOM   3433  CB  VAL A 342     -16.253  -6.780  -3.401  0.00  0.00      C2   C
ATOM   3434  CG1 VAL A 342     -14.976  -5.900  -3.463  0.00  0.00      C2   C
ATOM   3435  CG2 VAL A 342     -16.224  -7.866  -4.435  0.00  0.00      C2   C
ATOM   3436  H   VAL A 342     -18.633  -7.062  -2.609  0.00  0.00      C2   H
ATOM   3437  HA  VAL A 342     -16.125  -8.312  -1.940  0.00  0.00      C2   H
ATOM   3438  HB  VAL A 342     -17.003  -6.030  -3.655  0.00  0.00      C2   H
ATOM   3439 HG11 VAL A 342     -14.164  -6.624  -3.398  0.00  0.00      C2   H
ATOM   3440 HG12 VAL A 342     -15.023  -5.429  -4.445  0.00  0.00      C2   H
ATOM   3441 HG13 VAL A 342     -14.821  -5.109  -2.731  0.00  0.00      C2   H
ATOM   3442 HG21 VAL A 342     -15.332  -8.475  -4.289  0.00  0.00      C2   H
ATOM   3443 HG22 VAL A 342     -17.096  -8.514  -4.339  0.00  0.00      C2   H
ATOM   3444 HG23 VAL A 342     -16.259  -7.421  -5.430  0.00  0.00      C2   H
ATOM   3445  N   ILE A 343     -16.821  -5.313  -0.593  0.00  0.00      C2   N
ATOM   3446  CA  ILE A 343     -16.561  -4.451   0.581  0.00  0.00      C2   C
ATOM   3447  C   ILE A 343     -16.738  -5.148   1.932  0.00  0.00      C2   C
ATOM   3448  O   ILE A 343     -15.839  -5.099   2.804  0.00  0.00      C2   O
ATOM   3449  CB  ILE A 343     -17.448  -3.129   0.428  0.00  0.00      C2   C
ATOM   3450  CG1 ILE A 343     -16.671  -2.204  -0.542  0.00  0.00      C2   C
ATOM   3451  CG2 ILE A 343     -17.686  -2.391   1.724  0.00  0.00      C2   C
ATOM   3452  CD1 ILE A 343     -17.279  -0.841  -0.708  0.00  0.00      C2   C
ATOM   3453  H   ILE A 343     -17.508  -4.908  -1.213  0.00  0.00      C2   H
ATOM   3454  HA  ILE A 343     -15.535  -4.085   0.620  0.00  0.00      C2   H
ATOM   3455  HB  ILE A 343     -18.398  -3.274  -0.087  0.00  0.00      C2   H
ATOM   3456 HG13 ILE A 343     -16.566  -2.693  -1.511  0.00  0.00      C2   H
ATOM   3457 HG12 ILE A 343     -15.657  -1.959  -0.226  0.00  0.00      C2   H
ATOM   3458 HG21 ILE A 343     -18.472  -1.648   1.589  0.00  0.00      C2   H
ATOM   3459 HG22 ILE A 343     -18.051  -3.012   2.541  0.00  0.00      C2   H
ATOM   3460 HG23 ILE A 343     -16.729  -1.939   1.988  0.00  0.00      C2   H
ATOM   3461 HD11 ILE A 343     -18.358  -0.995  -0.706  0.00  0.00      C2   H
ATOM   3462 HD12 ILE A 343     -17.132  -0.174   0.140  0.00  0.00      C2   H
ATOM   3463 HD13 ILE A 343     -16.989  -0.295  -1.606  0.00  0.00      C2   H
ATOM   3464  N   ILE A 344     -17.910  -5.775   2.129  0.00  0.00      C2   N
ATOM   3465  CA  ILE A 344     -18.154  -6.473   3.349  0.00  0.00      C2   C
ATOM   3466  C   ILE A 344     -17.034  -7.549   3.762  0.00  0.00      C2   C
ATOM   3467  O   ILE A 344     -16.664  -7.597   4.879  0.00  0.00      C2   O
ATOM   3468  CB  ILE A 344     -19.651  -7.062   3.295  0.00  0.00      C2   C
ATOM   3469  CG1 ILE A 344     -20.792  -5.959   3.390  0.00  0.00      C2   C
ATOM   3470  CG2 ILE A 344     -19.906  -8.199   4.371  0.00  0.00      C2   C
ATOM   3471  CD1 ILE A 344     -22.138  -6.491   2.850  0.00  0.00      C2   C
ATOM   3472  H   ILE A 344     -18.583  -5.751   1.377  0.00  0.00      C2   H
ATOM   3473  HA  ILE A 344     -18.220  -5.718   4.133  0.00  0.00      C2   H
ATOM   3474  HB  ILE A 344     -19.845  -7.503   2.317  0.00  0.00      C2   H
ATOM   3475 HG13 ILE A 344     -20.430  -5.095   2.833  0.00  0.00      C2   H
ATOM   3476 HG12 ILE A 344     -20.862  -5.601   4.417  0.00  0.00      C2   H
ATOM   3477 HG21 ILE A 344     -19.819  -7.917   5.420  0.00  0.00      C2   H
ATOM   3478 HG22 ILE A 344     -20.902  -8.558   4.110  0.00  0.00      C2   H
ATOM   3479 HG23 ILE A 344     -19.336  -9.120   4.245  0.00  0.00      C2   H
ATOM   3480 HD11 ILE A 344     -22.789  -5.617   2.816  0.00  0.00      C2   H
ATOM   3481 HD12 ILE A 344     -21.974  -6.904   1.854  0.00  0.00      C2   H
ATOM   3482 HD13 ILE A 344     -22.692  -7.215   3.447  0.00  0.00      C2   H
ATOM   3483  N   LYS A 345     -16.658  -8.369   2.735  0.00  0.00      C2   N
ATOM   3484  CA  LYS A 345     -15.506  -9.319   2.854  0.00  0.00      C2   C
ATOM   3485  C   LYS A 345     -14.154  -8.648   3.131  0.00  0.00      C2   C
ATOM   3486  O   LYS A 345     -13.448  -9.096   4.045  0.00  0.00      C2   O
ATOM   3487  CB  LYS A 345     -15.454 -10.367   1.684  0.00  0.00      C2   C
ATOM   3488  CG  LYS A 345     -16.606 -11.339   1.688  0.00  0.00      C2   C
ATOM   3489  CD  LYS A 345     -16.598 -12.299   0.497  0.00  0.00      C2   C
ATOM   3490  CE  LYS A 345     -17.903 -13.191   0.634  0.00  0.00      C2   C
ATOM   3491  NZ  LYS A 345     -18.522 -13.497  -0.673  0.00  0.00      C2   N
ATOM   3492  H   LYS A 345     -17.275  -8.414   1.937  0.00  0.00      C2   H
ATOM   3493  HA  LYS A 345     -15.748 -10.016   3.656  0.00  0.00      C2   H
ATOM   3494  HB3 LYS A 345     -14.542 -10.952   1.567  0.00  0.00      C2   H
ATOM   3495  HB2 LYS A 345     -15.443  -9.821   0.740  0.00  0.00      C2   H
ATOM   3496  HG3 LYS A 345     -17.559 -10.814   1.762  0.00  0.00      C2   H
ATOM   3497  HG2 LYS A 345     -16.574 -11.897   2.624  0.00  0.00      C2   H
ATOM   3498  HD3 LYS A 345     -15.642 -12.821   0.449  0.00  0.00      C2   H
ATOM   3499  HD2 LYS A 345     -16.582 -11.775  -0.459  0.00  0.00      C2   H
ATOM   3500  HE3 LYS A 345     -18.657 -12.649   1.204  0.00  0.00      C2   H
ATOM   3501  HE2 LYS A 345     -17.511 -14.090   1.112  0.00  0.00      C2   H
ATOM   3502  HZ1 LYS A 345     -17.905 -13.940  -1.338  0.00  0.00      C2   H
ATOM   3503  HZ2 LYS A 345     -19.379 -14.012  -0.529  0.00  0.00      C2   H
ATOM   3504  HZ3 LYS A 345     -18.826 -12.577  -0.960  0.00  0.00      C2   H
ATOM   3505  N   ASN A 346     -13.864  -7.627   2.339  0.00  0.00      C2   N
ATOM   3506  CA  ASN A 346     -12.559  -6.951   2.488  0.00  0.00      C2   C
ATOM   3507  C   ASN A 346     -12.404  -6.354   3.878  0.00  0.00      C2   C
ATOM   3508  O   ASN A 346     -11.337  -6.635   4.446  0.00  0.00      C2   O
ATOM   3509  CB  ASN A 346     -12.430  -5.873   1.350  0.00  0.00      C2   C
ATOM   3510  CG  ASN A 346     -12.259  -6.320  -0.099  0.00  0.00      C2   C
ATOM   3511  OD1 ASN A 346     -12.147  -7.509  -0.386  0.00  0.00      C2   O
ATOM   3512  ND2 ASN A 346     -12.351  -5.451  -1.082  0.00  0.00      C2   N
ATOM   3513  H   ASN A 346     -14.566  -7.403   1.647  0.00  0.00      C2   H
ATOM   3514  HA  ASN A 346     -11.813  -7.709   2.245  0.00  0.00      C2   H
ATOM   3515  HB3 ASN A 346     -11.529  -5.293   1.545  0.00  0.00      C2   H
ATOM   3516  HB2 ASN A 346     -13.291  -5.206   1.306  0.00  0.00      C2   H
ATOM   3517 HD22 ASN A 346     -12.568  -5.712  -2.034  0.00  0.00      C2   H
ATOM   3518 HD21 ASN A 346     -12.501  -4.473  -0.882  0.00  0.00      C2   H
ATOM   3519  N   ASN A 347     -13.465  -5.739   4.400  0.00  0.00      C2   N
ATOM   3520  CA  ASN A 347     -13.453  -5.230   5.825  0.00  0.00      C2   C
ATOM   3521  C   ASN A 347     -13.061  -6.218   6.917  0.00  0.00      C2   C
ATOM   3522  O   ASN A 347     -12.169  -6.077   7.713  0.00  0.00      C2   O
ATOM   3523  CB  ASN A 347     -14.821  -4.560   6.130  0.00  0.00      C2   C
ATOM   3524  CG  ASN A 347     -14.867  -3.216   5.447  0.00  0.00      C2   C
ATOM   3525  OD1 ASN A 347     -13.893  -2.515   5.299  0.00  0.00      C2   O
ATOM   3526  ND2 ASN A 347     -16.036  -2.763   5.084  0.00  0.00      C2   N
ATOM   3527  H   ASN A 347     -14.274  -5.668   3.799  0.00  0.00      C2   H
ATOM   3528  HA  ASN A 347     -12.611  -4.539   5.856  0.00  0.00      C2   H
ATOM   3529  HB3 ASN A 347     -14.738  -4.342   7.194  0.00  0.00      C2   H
ATOM   3530  HB2 ASN A 347     -15.682  -5.204   5.946  0.00  0.00      C2   H
ATOM   3531 HD22 ASN A 347     -16.077  -1.867   4.619  0.00  0.00      C2   H
ATOM   3532 HD21 ASN A 347     -16.850  -3.214   5.478  0.00  0.00      C2   H
ATOM   3533  N   LEU A 348     -13.734  -7.384   6.870  0.00  0.00      C2   N
ATOM   3534  CA  LEU A 348     -13.522  -8.479   7.793  0.00  0.00      C2   C
ATOM   3535  C   LEU A 348     -12.214  -9.328   7.477  0.00  0.00      C2   C
ATOM   3536  O   LEU A 348     -11.730 -10.057   8.300  0.00  0.00      C2   O
ATOM   3537  CB  LEU A 348     -14.666  -9.484   7.615  0.00  0.00      C2   C
ATOM   3538  CG  LEU A 348     -16.013  -8.882   8.115  0.00  0.00      C2   C
ATOM   3539  CD1 LEU A 348     -17.294  -9.577   7.472  0.00  0.00      C2   C
ATOM   3540  CD2 LEU A 348     -16.130  -8.692   9.618  0.00  0.00      C2   C
ATOM   3541  H   LEU A 348     -14.264  -7.564   6.029  0.00  0.00      C2   H
ATOM   3542  HA  LEU A 348     -13.496  -8.181   8.841  0.00  0.00      C2   H
ATOM   3543  HB3 LEU A 348     -14.481 -10.494   7.983  0.00  0.00      C2   H
ATOM   3544  HB2 LEU A 348     -14.920  -9.671   6.572  0.00  0.00      C2   H
ATOM   3545  HG  LEU A 348     -16.082  -7.848   7.778  0.00  0.00      C2   H
ATOM   3546 HD11 LEU A 348     -18.168  -9.604   8.122  0.00  0.00      C2   H
ATOM   3547 HD12 LEU A 348     -17.684  -9.111   6.567  0.00  0.00      C2   H
ATOM   3548 HD13 LEU A 348     -17.034 -10.615   7.261  0.00  0.00      C2   H
ATOM   3549 HD21 LEU A 348     -17.163  -8.740   9.961  0.00  0.00      C2   H
ATOM   3550 HD22 LEU A 348     -15.479  -9.361  10.182  0.00  0.00      C2   H
ATOM   3551 HD23 LEU A 348     -15.795  -7.677   9.828  0.00  0.00      C2   H
ATOM   3552  N   LYS A 349     -11.740  -9.207   6.222  0.00  0.00      C2   N
ATOM   3553  CA  LYS A 349     -10.405  -9.781   5.875  0.00  0.00      C2   C
ATOM   3554  C   LYS A 349      -9.273  -8.864   6.360  0.00  0.00      C2   C
ATOM   3555  O   LYS A 349      -8.148  -9.249   6.463  0.00  0.00      C2   O
ATOM   3556  CB  LYS A 349     -10.282 -10.162   4.380  0.00  0.00      C2   C
ATOM   3557  CG  LYS A 349      -9.217 -11.266   4.210  0.00  0.00      C2   C
ATOM   3558  CD  LYS A 349      -8.631 -11.093   2.813  0.00  0.00      C2   C
ATOM   3559  CE  LYS A 349      -7.582 -12.228   2.424  0.00  0.00      C2   C
ATOM   3560  NZ  LYS A 349      -7.529 -12.467   0.976  0.00  0.00      C2   N
ATOM   3561  H   LYS A 349     -12.257  -8.684   5.529  0.00  0.00      C2   H
ATOM   3562  HA  LYS A 349     -10.267 -10.680   6.476  0.00  0.00      C2   H
ATOM   3563  HB3 LYS A 349     -10.053  -9.281   3.780  0.00  0.00      C2   H
ATOM   3564  HB2 LYS A 349     -11.233 -10.541   4.005  0.00  0.00      C2   H
ATOM   3565  HG3 LYS A 349      -9.733 -12.225   4.165  0.00  0.00      C2   H
ATOM   3566  HG2 LYS A 349      -8.505 -11.122   5.022  0.00  0.00      C2   H
ATOM   3567  HD3 LYS A 349      -8.097 -10.142   2.807  0.00  0.00      C2   H
ATOM   3568  HD2 LYS A 349      -9.476 -11.048   2.126  0.00  0.00      C2   H
ATOM   3569  HE3 LYS A 349      -7.684 -13.130   3.027  0.00  0.00      C2   H
ATOM   3570  HE2 LYS A 349      -6.549 -11.953   2.633  0.00  0.00      C2   H
ATOM   3571  HZ1 LYS A 349      -8.416 -12.703   0.555  0.00  0.00      C2   H
ATOM   3572  HZ2 LYS A 349      -7.303 -11.589   0.532  0.00  0.00      C2   H
ATOM   3573  HZ3 LYS A 349      -6.820 -13.159   0.779  0.00  0.00      C2   H
ATOM   3574  N   ASP A 350      -9.586  -7.553   6.619  0.00  0.00      C2   N
ATOM   3575  CA  ASP A 350      -8.645  -6.625   7.313  0.00  0.00      C2   C
ATOM   3576  C   ASP A 350      -8.414  -7.030   8.833  0.00  0.00      C2   C
ATOM   3577  O   ASP A 350      -7.328  -7.138   9.391  0.00  0.00      C2   O
ATOM   3578  CB  ASP A 350      -8.979  -5.132   7.126  0.00  0.00      C2   C
ATOM   3579  CG  ASP A 350      -8.090  -4.156   7.868  0.00  0.00      C2   C
ATOM   3580  OD1 ASP A 350      -8.582  -3.090   8.212  0.00  0.00      C2   O
ATOM   3581  OD2 ASP A 350      -6.855  -4.363   7.961  0.00  0.00      C2   O
ATOM   3582  H   ASP A 350     -10.421  -7.107   6.267  0.00  0.00      C2   H
ATOM   3583  HA  ASP A 350      -7.742  -6.843   6.742  0.00  0.00      C2   H
ATOM   3584  HB3 ASP A 350      -9.942  -4.971   7.610  0.00  0.00      C2   H
ATOM   3585  HB2 ASP A 350      -9.060  -4.854   6.075  0.00  0.00      C2   H
ATOM   3586  N   CYS A 351      -9.513  -7.288   9.494  0.00  0.00      C2   N
ATOM   3587  CA  CYS A 351      -9.659  -7.637  10.905  0.00  0.00      C2   C
ATOM   3588  C   CYS A 351      -9.167  -9.088  11.061  0.00  0.00      C2   C
ATOM   3589  O   CYS A 351      -8.599  -9.445  12.109  0.00  0.00      C2   O
ATOM   3590  CB  CYS A 351     -11.120  -7.494  11.421  0.00  0.00      C2   C
ATOM   3591  SG  CYS A 351     -11.914  -5.954  10.898  0.00  0.00      C2   S
ATOM   3592  H   CYS A 351     -10.354  -6.950   9.048  0.00  0.00      C2   H
ATOM   3593  HA  CYS A 351      -8.886  -7.163  11.510  0.00  0.00      C2   H
ATOM   3594  HB3 CYS A 351     -11.245  -7.533  12.503  0.00  0.00      C2   H
ATOM   3595  HB2 CYS A 351     -11.742  -8.304  11.040  0.00  0.00      C2   H
ATOM   3596  HG  CYS A 351     -11.094  -5.102  11.520  0.00  0.00      C2   H
ATOM   3597  N   GLY A 352      -9.300  -9.909  10.013  0.00  0.00      C2   N
ATOM   3598  CA  GLY A 352      -8.741 -11.310   9.829  0.00  0.00      C2   C
ATOM   3599  C   GLY A 352      -9.833 -12.354  10.225  0.00  0.00      C2   C
ATOM   3600  O   GLY A 352      -9.555 -13.556  10.286  0.00  0.00      C2   O
ATOM   3601  H   GLY A 352      -9.780  -9.477   9.237  0.00  0.00      C2   H
ATOM   3602  HA3 GLY A 352      -7.995 -11.521  10.596  0.00  0.00      C2   H
ATOM   3603  HA2 GLY A 352      -8.409 -11.525   8.814  0.00  0.00      C2   H
ATOM   3604  N   LEU A 353     -11.045 -11.871  10.435  0.00  0.00      C2   N
ATOM   3605  CA  LEU A 353     -12.162 -12.613  10.893  0.00  0.00      C2   C
ATOM   3606  C   LEU A 353     -12.851 -13.470   9.780  0.00  0.00      C2   C
ATOM   3607  O   LEU A 353     -13.631 -14.428  10.034  0.00  0.00      C2   O
ATOM   3608  CB  LEU A 353     -13.199 -11.666  11.591  0.00  0.00      C2   C
ATOM   3609  CG  LEU A 353     -12.694 -10.771  12.816  0.00  0.00      C2   C
ATOM   3610  CD1 LEU A 353     -13.805  -9.704  13.157  0.00  0.00      C2   C
ATOM   3611  CD2 LEU A 353     -12.477 -11.687  14.069  0.00  0.00      C2   C
ATOM   3612  H   LEU A 353     -11.273 -10.979  10.020  0.00  0.00      C2   H
ATOM   3613  HA  LEU A 353     -11.854 -13.304  11.677  0.00  0.00      C2   H
ATOM   3614  HB3 LEU A 353     -14.014 -12.293  11.953  0.00  0.00      C2   H
ATOM   3615  HB2 LEU A 353     -13.653 -10.989  10.868  0.00  0.00      C2   H
ATOM   3616  HG  LEU A 353     -11.765 -10.245  12.595  0.00  0.00      C2   H
ATOM   3617 HD11 LEU A 353     -13.321  -8.746  12.965  0.00  0.00      C2   H
ATOM   3618 HD12 LEU A 353     -14.661  -9.807  12.489  0.00  0.00      C2   H
ATOM   3619 HD13 LEU A 353     -14.262  -9.727  14.146  0.00  0.00      C2   H
ATOM   3620 HD21 LEU A 353     -13.273 -12.425  14.177  0.00  0.00      C2   H
ATOM   3621 HD22 LEU A 353     -11.591 -12.252  13.779  0.00  0.00      C2   H
ATOM   3622 HD23 LEU A 353     -12.149 -11.271  15.022  0.00  0.00      C2   H
ATOM   3623  N   PHE A 354     -12.556 -13.120   8.534  0.00  0.00      C2   N
ATOM   3624  CA  PHE A 354     -12.903 -13.798   7.381  0.00  0.00      C2   C
ATOM   3625  C   PHE A 354     -11.673 -13.920   6.549  0.00  0.00      C2   C
ATOM   3626  O   PHE A 354     -10.778 -13.094   6.703  0.00  0.00      C2   O
ATOM   3627  CB  PHE A 354     -13.990 -12.858   6.765  0.00  0.00      C2   C
ATOM   3628  CG  PHE A 354     -14.556 -13.344   5.470  0.00  0.00      C2   C
ATOM   3629  CD1 PHE A 354     -13.913 -13.066   4.236  0.00  0.00      C2   C
ATOM   3630  CD2 PHE A 354     -15.564 -14.305   5.554  0.00  0.00      C2   C
ATOM   3631  CE1 PHE A 354     -14.334 -13.757   3.103  0.00  0.00      C2   C
ATOM   3632  CE2 PHE A 354     -15.982 -14.966   4.400  0.00  0.00      C2   C
ATOM   3633  CZ  PHE A 354     -15.321 -14.732   3.186  0.00  0.00      C2   C
ATOM   3634  H   PHE A 354     -11.927 -12.345   8.378  0.00  0.00      C2   H
ATOM   3635  HA  PHE A 354     -13.396 -14.762   7.506  0.00  0.00      C2   H
ATOM   3636  HB3 PHE A 354     -13.705 -11.827   6.554  0.00  0.00      C2   H
ATOM   3637  HB2 PHE A 354     -14.836 -12.961   7.444  0.00  0.00      C2   H
ATOM   3638  HD1 PHE A 354     -13.112 -12.343   4.217  0.00  0.00      C2   H
ATOM   3639  HD2 PHE A 354     -16.041 -14.473   6.508  0.00  0.00      C2   H
ATOM   3640  HE1 PHE A 354     -13.921 -13.499   2.139  0.00  0.00      C2   H
ATOM   3641  HE2 PHE A 354     -16.946 -15.451   4.437  0.00  0.00      C2   H
ATOM   3642  HZ  PHE A 354     -15.605 -15.180   2.246  0.00  0.00      C2   H
ATOM   3643  N   NMA A 354     -11.612 -14.916   5.674  0.00  0.00      C2   N
ATOM   3644  CA  NMA A 354     -12.488 -16.051   5.414  0.00  0.00      C2   C
ATOM   3645  H   NMA A 354     -10.673 -14.955   5.304  0.00  0.00      C2   H
ATOM   3646  1HA NMA A 354     -13.283 -16.160   6.151  0.00  0.00      C2   H
ATOM   3647  2HA NMA A 354     -12.998 -16.196   4.462  0.00  0.00      C2   H
ATOM   3648  3HA NMA A 354     -11.871 -16.947   5.487  0.00  0.00      C2   H
ATOM   3649  CH3 ACE B   1      17.871 -10.182 -52.182  0.00  0.00      C2   C
ATOM   3650  C   ACE B   1      16.668  -9.243 -52.382  0.00  0.00      C2   C
ATOM   3651  O   ACE B   1      16.672  -8.565 -53.403  0.00  0.00      C2   O
ATOM   3652  1H  ACE B   1      17.769 -11.060 -52.820  0.00  0.00      C2   H
ATOM   3653  2H  ACE B   1      18.797  -9.709 -52.510  0.00  0.00      C2   H
ATOM   3654  3H  ACE B   1      17.899 -10.513 -51.144  0.00  0.00      C2   H
ATOM   3655  N   SER B   2      15.655  -9.328 -51.554  0.00  0.00      C2   N
ATOM   3656  CA  SER B   2      14.563  -8.326 -51.393  0.00  0.00      C2   C
ATOM   3657  C   SER B   2      14.968  -7.007 -50.753  0.00  0.00      C2   C
ATOM   3658  O   SER B   2      16.169  -6.857 -50.524  0.00  0.00      C2   O
ATOM   3659  CB  SER B   2      13.364  -8.997 -50.733  0.00  0.00      C2   C
ATOM   3660  OG  SER B   2      13.695  -9.280 -49.419  0.00  0.00      C2   O
ATOM   3661  H2  SER B   2      15.923  -9.733 -50.668  0.00  0.00      C2   H
ATOM   3662  HA  SER B   2      14.227  -8.138 -52.413  0.00  0.00      C2   H
ATOM   3663  HB3 SER B   2      13.039  -9.902 -51.246  0.00  0.00      C2   H
ATOM   3664  HB2 SER B   2      12.555  -8.267 -50.721  0.00  0.00      C2   H
ATOM   3665  HG  SER B   2      14.481  -9.831 -49.428  0.00  0.00      C2   H
ATOM   3666  N   GLU B   3      14.096  -5.986 -50.619  0.00  0.00      C2   N
ATOM   3667  CA  GLU B   3      14.488  -4.658 -50.124  0.00  0.00      C2   C
ATOM   3668  C   GLU B   3      14.997  -4.765 -48.683  0.00  0.00      C2   C
ATOM   3669  O   GLU B   3      15.927  -4.045 -48.267  0.00  0.00      C2   O
ATOM   3670  CB  GLU B   3      13.326  -3.588 -50.164  0.00  0.00      C2   C
ATOM   3671  CG  GLU B   3      12.843  -3.474 -51.629  0.00  0.00      C2   C
ATOM   3672  CD  GLU B   3      11.849  -2.273 -51.717  0.00  0.00      C2   C
ATOM   3673  OE1 GLU B   3      10.784  -2.291 -51.012  0.00  0.00      C2   O
ATOM   3674  OE2 GLU B   3      12.173  -1.303 -52.370  0.00  0.00      C2   O
ATOM   3675  H   GLU B   3      13.094  -6.062 -50.719  0.00  0.00      C2   H
ATOM   3676  HA  GLU B   3      15.270  -4.378 -50.830  0.00  0.00      C2   H
ATOM   3677  HB3 GLU B   3      13.655  -2.589 -49.875  0.00  0.00      C2   H
ATOM   3678  HB2 GLU B   3      12.514  -3.875 -49.495  0.00  0.00      C2   H
ATOM   3679  HG3 GLU B   3      12.284  -4.353 -51.950  0.00  0.00      C2   H
ATOM   3680  HG2 GLU B   3      13.632  -3.229 -52.340  0.00  0.00      C2   H
ATOM   3681  N   LEU B   4      14.330  -5.613 -47.892  0.00  0.00      C2   N
ATOM   3682  CA  LEU B   4      14.540  -5.691 -46.417  0.00  0.00      C2   C
ATOM   3683  C   LEU B   4      15.883  -6.330 -46.144  0.00  0.00      C2   C
ATOM   3684  O   LEU B   4      16.567  -5.880 -45.183  0.00  0.00      C2   O
ATOM   3685  CB  LEU B   4      13.305  -6.408 -45.802  0.00  0.00      C2   C
ATOM   3686  CG  LEU B   4      13.339  -6.626 -44.277  0.00  0.00      C2   C
ATOM   3687  CD1 LEU B   4      13.132  -5.307 -43.522  0.00  0.00      C2   C
ATOM   3688  CD2 LEU B   4      12.234  -7.618 -43.916  0.00  0.00      C2   C
ATOM   3689  H   LEU B   4      13.473  -6.003 -48.258  0.00  0.00      C2   H
ATOM   3690  HA  LEU B   4      14.561  -4.632 -46.160  0.00  0.00      C2   H
ATOM   3691  HB3 LEU B   4      13.216  -7.405 -46.234  0.00  0.00      C2   H
ATOM   3692  HB2 LEU B   4      12.333  -6.026 -46.113  0.00  0.00      C2   H
ATOM   3693  HG  LEU B   4      14.369  -6.895 -44.042  0.00  0.00      C2   H
ATOM   3694 HD11 LEU B   4      13.191  -4.409 -44.137  0.00  0.00      C2   H
ATOM   3695 HD12 LEU B   4      12.185  -5.321 -42.984  0.00  0.00      C2   H
ATOM   3696 HD13 LEU B   4      13.966  -5.176 -42.831  0.00  0.00      C2   H
ATOM   3697 HD21 LEU B   4      12.768  -8.565 -43.829  0.00  0.00      C2   H
ATOM   3698 HD22 LEU B   4      11.624  -7.357 -43.051  0.00  0.00      C2   H
ATOM   3699 HD23 LEU B   4      11.655  -7.923 -44.788  0.00  0.00      C2   H
ATOM   3700  N   ASP B   5      16.233  -7.310 -47.003  0.00  0.00      C2   N
ATOM   3701  CA  ASP B   5      17.525  -8.021 -47.029  0.00  0.00      C2   C
ATOM   3702  C   ASP B   5      18.698  -7.041 -47.238  0.00  0.00      C2   C
ATOM   3703  O   ASP B   5      19.699  -7.118 -46.514  0.00  0.00      C2   O
ATOM   3704  CB  ASP B   5      17.661  -9.138 -48.054  0.00  0.00      C2   C
ATOM   3705  CG  ASP B   5      16.518 -10.110 -48.042  0.00  0.00      C2   C
ATOM   3706  OD1 ASP B   5      16.007 -10.507 -49.121  0.00  0.00      C2   O
ATOM   3707  OD2 ASP B   5      16.201 -10.597 -46.987  0.00  0.00      C2   O
ATOM   3708  H   ASP B   5      15.599  -7.499 -47.767  0.00  0.00      C2   H
ATOM   3709  HA  ASP B   5      17.645  -8.496 -46.055  0.00  0.00      C2   H
ATOM   3710  HB3 ASP B   5      18.559  -9.742 -47.929  0.00  0.00      C2   H
ATOM   3711  HB2 ASP B   5      17.728  -8.635 -49.019  0.00  0.00      C2   H
ATOM   3712  N   GLN B   6      18.440  -6.140 -48.243  0.00  0.00      C2   N
ATOM   3713  CA  GLN B   6      19.364  -5.054 -48.527  0.00  0.00      C2   C
ATOM   3714  C   GLN B   6      19.501  -4.072 -47.330  0.00  0.00      C2   C
ATOM   3715  O   GLN B   6      20.638  -3.752 -46.960  0.00  0.00      C2   O
ATOM   3716  CB  GLN B   6      18.942  -4.283 -49.792  0.00  0.00      C2   C
ATOM   3717  CG  GLN B   6      19.826  -3.069 -50.209  0.00  0.00      C2   C
ATOM   3718  CD  GLN B   6      21.295  -3.462 -50.557  0.00  0.00      C2   C
ATOM   3719  OE1 GLN B   6      21.502  -4.598 -51.005  0.00  0.00      C2   O
ATOM   3720  NE2 GLN B   6      22.190  -2.529 -50.367  0.00  0.00      C2   N
ATOM   3721  H   GLN B   6      17.694  -6.133 -48.925  0.00  0.00      C2   H
ATOM   3722  HA  GLN B   6      20.315  -5.543 -48.736  0.00  0.00      C2   H
ATOM   3723  HB3 GLN B   6      17.900  -3.969 -49.723  0.00  0.00      C2   H
ATOM   3724  HB2 GLN B   6      18.920  -5.080 -50.535  0.00  0.00      C2   H
ATOM   3725  HG3 GLN B   6      19.835  -2.192 -49.562  0.00  0.00      C2   H
ATOM   3726  HG2 GLN B   6      19.397  -2.649 -51.118  0.00  0.00      C2   H
ATOM   3727 HE22 GLN B   6      23.127  -2.903 -50.400  0.00  0.00      C2   H
ATOM   3728 HE21 GLN B   6      21.921  -1.588 -50.116  0.00  0.00      C2   H
ATOM   3729  N   LEU B   7      18.393  -3.608 -46.778  0.00  0.00      C2   N
ATOM   3730  CA  LEU B   7      18.423  -2.877 -45.495  0.00  0.00      C2   C
ATOM   3731  C   LEU B   7      19.248  -3.480 -44.325  0.00  0.00      C2   C
ATOM   3732  O   LEU B   7      19.795  -2.793 -43.520  0.00  0.00      C2   O
ATOM   3733  CB  LEU B   7      17.024  -2.485 -44.959  0.00  0.00      C2   C
ATOM   3734  CG  LEU B   7      16.071  -1.589 -45.800  0.00  0.00      C2   C
ATOM   3735  CD1 LEU B   7      14.706  -1.408 -45.096  0.00  0.00      C2   C
ATOM   3736  CD2 LEU B   7      16.576  -0.118 -45.979  0.00  0.00      C2   C
ATOM   3737  H   LEU B   7      17.519  -3.948 -47.152  0.00  0.00      C2   H
ATOM   3738  HA  LEU B   7      18.944  -1.981 -45.832  0.00  0.00      C2   H
ATOM   3739  HB3 LEU B   7      17.167  -2.029 -43.980  0.00  0.00      C2   H
ATOM   3740  HB2 LEU B   7      16.543  -3.436 -44.729  0.00  0.00      C2   H
ATOM   3741  HG  LEU B   7      15.855  -2.111 -46.733  0.00  0.00      C2   H
ATOM   3742 HD11 LEU B   7      13.860  -1.772 -45.680  0.00  0.00      C2   H
ATOM   3743 HD12 LEU B   7      14.549  -1.949 -44.163  0.00  0.00      C2   H
ATOM   3744 HD13 LEU B   7      14.552  -0.368 -44.810  0.00  0.00      C2   H
ATOM   3745 HD21 LEU B   7      16.185   0.342 -46.887  0.00  0.00      C2   H
ATOM   3746 HD22 LEU B   7      16.487   0.481 -45.073  0.00  0.00      C2   H
ATOM   3747 HD23 LEU B   7      17.652  -0.066 -46.150  0.00  0.00      C2   H
ATOM   3748  N   ARG B   8      19.130  -4.809 -44.201  0.00  0.00      C2   N
ATOM   3749  CA  ARG B   8      19.750  -5.576 -43.164  0.00  0.00      C2   C
ATOM   3750  C   ARG B   8      21.284  -5.589 -43.437  0.00  0.00      C2   C
ATOM   3751  O   ARG B   8      22.090  -5.439 -42.505  0.00  0.00      C2   O
ATOM   3752  CB  ARG B   8      19.127  -6.989 -43.061  0.00  0.00      C2   C
ATOM   3753  CG  ARG B   8      19.819  -7.822 -42.033  0.00  0.00      C2   C
ATOM   3754  CD  ARG B   8      19.044  -9.118 -41.759  0.00  0.00      C2   C
ATOM   3755  NE  ARG B   8      18.829  -9.843 -42.965  0.00  0.00      C2   N
ATOM   3756  CZ  ARG B   8      17.703  -9.994 -43.690  0.00  0.00      C2   C
ATOM   3757  NH1 ARG B   8      16.609  -9.421 -43.292  0.00  0.00      C2   N
ATOM   3758  NH2 ARG B   8      17.704 -10.811 -44.747  0.00  0.00      C2   N
ATOM   3759  H   ARG B   8      18.486  -5.286 -44.816  0.00  0.00      C2   H
ATOM   3760  HA  ARG B   8      19.666  -5.038 -42.220  0.00  0.00      C2   H
ATOM   3761  HB3 ARG B   8      19.318  -7.415 -44.045  0.00  0.00      C2   H
ATOM   3762  HB2 ARG B   8      18.047  -6.973 -42.917  0.00  0.00      C2   H
ATOM   3763  HG3 ARG B   8      19.812  -7.323 -41.063  0.00  0.00      C2   H
ATOM   3764  HG2 ARG B   8      20.844  -8.029 -42.340  0.00  0.00      C2   H
ATOM   3765  HD3 ARG B   8      18.176  -9.025 -41.107  0.00  0.00      C2   H
ATOM   3766  HD2 ARG B   8      19.732  -9.762 -41.211  0.00  0.00      C2   H
ATOM   3767  HE  ARG B   8      19.648 -10.330 -43.299  0.00  0.00      C2   H
ATOM   3768 HH12 ARG B   8      15.716  -9.623 -43.719  0.00  0.00      C2   H
ATOM   3769 HH11 ARG B   8      16.561  -8.741 -42.547  0.00  0.00      C2   H
ATOM   3770 HH22 ARG B   8      16.888 -10.833 -45.341  0.00  0.00      C2   H
ATOM   3771 HH21 ARG B   8      18.482 -11.356 -45.090  0.00  0.00      C2   H
ATOM   3772  N   GLN B   9      21.613  -5.863 -44.713  0.00  0.00      C2   N
ATOM   3773  CA  GLN B   9      22.972  -5.745 -45.247  0.00  0.00      C2   C
ATOM   3774  C   GLN B   9      23.580  -4.276 -45.154  0.00  0.00      C2   C
ATOM   3775  O   GLN B   9      24.775  -4.166 -44.816  0.00  0.00      C2   O
ATOM   3776  CB  GLN B   9      22.890  -6.327 -46.662  0.00  0.00      C2   C
ATOM   3777  CG  GLN B   9      24.284  -6.653 -47.182  0.00  0.00      C2   C
ATOM   3778  CD  GLN B   9      25.054  -7.690 -46.312  0.00  0.00      C2   C
ATOM   3779  OE1 GLN B   9      24.641  -8.828 -46.100  0.00  0.00      C2   O
ATOM   3780  NE2 GLN B   9      26.130  -7.187 -45.699  0.00  0.00      C2   N
ATOM   3781  H   GLN B   9      20.846  -6.133 -45.311  0.00  0.00      C2   H
ATOM   3782  HA  GLN B   9      23.606  -6.264 -44.527  0.00  0.00      C2   H
ATOM   3783  HB3 GLN B   9      22.342  -5.700 -47.366  0.00  0.00      C2   H
ATOM   3784  HB2 GLN B   9      22.358  -7.278 -46.658  0.00  0.00      C2   H
ATOM   3785  HG3 GLN B   9      24.891  -5.750 -47.243  0.00  0.00      C2   H
ATOM   3786  HG2 GLN B   9      24.201  -7.057 -48.192  0.00  0.00      C2   H
ATOM   3787 HE22 GLN B   9      26.586  -7.811 -45.050  0.00  0.00      C2   H
ATOM   3788 HE21 GLN B   9      26.396  -6.232 -45.895  0.00  0.00      C2   H
ATOM   3789  N   GLU B  10      22.789  -3.151 -45.390  0.00  0.00      C2   N
ATOM   3790  CA  GLU B  10      23.194  -1.761 -44.990  0.00  0.00      C2   C
ATOM   3791  C   GLU B  10      23.450  -1.656 -43.484  0.00  0.00      C2   C
ATOM   3792  O   GLU B  10      24.326  -0.901 -43.052  0.00  0.00      C2   O
ATOM   3793  CB  GLU B  10      22.151  -0.742 -45.568  0.00  0.00      C2   C
ATOM   3794  CG  GLU B  10      22.343  -0.705 -47.098  0.00  0.00      C2   C
ATOM   3795  CD  GLU B  10      21.298  -0.004 -48.035  0.00  0.00      C2   C
ATOM   3796  OE1 GLU B  10      21.587   0.040 -49.299  0.00  0.00      C2   O
ATOM   3797  OE2 GLU B  10      20.315   0.482 -47.441  0.00  0.00      C2   O
ATOM   3798  H   GLU B  10      21.901  -3.302 -45.847  0.00  0.00      C2   H
ATOM   3799  HA  GLU B  10      24.148  -1.458 -45.423  0.00  0.00      C2   H
ATOM   3800  HB3 GLU B  10      22.338   0.275 -45.223  0.00  0.00      C2   H
ATOM   3801  HB2 GLU B  10      21.129  -0.975 -45.270  0.00  0.00      C2   H
ATOM   3802  HG3 GLU B  10      22.316  -1.731 -47.467  0.00  0.00      C2   H
ATOM   3803  HG2 GLU B  10      23.341  -0.462 -47.464  0.00  0.00      C2   H
ATOM   3804  N   ALA B  11      22.649  -2.371 -42.679  0.00  0.00      C2   N
ATOM   3805  CA  ALA B  11      22.654  -2.264 -41.234  0.00  0.00      C2   C
ATOM   3806  C   ALA B  11      23.816  -3.078 -40.675  0.00  0.00      C2   C
ATOM   3807  O   ALA B  11      24.430  -2.714 -39.659  0.00  0.00      C2   O
ATOM   3808  CB  ALA B  11      21.216  -2.664 -40.759  0.00  0.00      C2   C
ATOM   3809  H   ALA B  11      21.924  -2.960 -43.064  0.00  0.00      C2   H
ATOM   3810  HA  ALA B  11      22.746  -1.257 -40.827  0.00  0.00      C2   H
ATOM   3811  HB1 ALA B  11      21.087  -2.660 -39.676  0.00  0.00      C2   H
ATOM   3812  HB2 ALA B  11      20.455  -1.936 -41.039  0.00  0.00      C2   H
ATOM   3813  HB3 ALA B  11      21.003  -3.646 -41.180  0.00  0.00      C2   H
ATOM   3814  N   GLU B  12      24.126  -4.231 -41.305  0.00  0.00      C2   N
ATOM   3815  CA  GLU B  12      25.341  -5.047 -41.026  0.00  0.00      C2   C
ATOM   3816  C   GLU B  12      26.554  -4.123 -41.000  0.00  0.00      C2   C
ATOM   3817  O   GLU B  12      27.200  -4.090 -39.978  0.00  0.00      C2   O
ATOM   3818  CB  GLU B  12      25.441  -6.364 -41.923  0.00  0.00      C2   C
ATOM   3819  CG  GLU B  12      26.611  -7.354 -41.643  0.00  0.00      C2   C
ATOM   3820  CD  GLU B  12      26.488  -8.520 -42.589  0.00  0.00      C2   C
ATOM   3821  OE1 GLU B  12      25.451  -9.244 -42.411  0.00  0.00      C2   O
ATOM   3822  OE2 GLU B  12      27.281  -8.689 -43.532  0.00  0.00      C2   O
ATOM   3823  H   GLU B  12      23.397  -4.680 -41.840  0.00  0.00      C2   H
ATOM   3824  HA  GLU B  12      25.248  -5.305 -39.971  0.00  0.00      C2   H
ATOM   3825  HB3 GLU B  12      25.615  -6.012 -42.940  0.00  0.00      C2   H
ATOM   3826  HB2 GLU B  12      24.447  -6.786 -41.775  0.00  0.00      C2   H
ATOM   3827  HG3 GLU B  12      26.433  -7.758 -40.647  0.00  0.00      C2   H
ATOM   3828  HG2 GLU B  12      27.611  -6.935 -41.756  0.00  0.00      C2   H
ATOM   3829  N   GLN B  13      26.891  -3.563 -42.152  0.00  0.00      C2   N
ATOM   3830  CA  GLN B  13      28.158  -2.933 -42.413  0.00  0.00      C2   C
ATOM   3831  C   GLN B  13      28.388  -1.786 -41.436  0.00  0.00      C2   C
ATOM   3832  O   GLN B  13      29.554  -1.600 -41.120  0.00  0.00      C2   O
ATOM   3833  CB  GLN B  13      28.303  -2.412 -43.877  0.00  0.00      C2   C
ATOM   3834  CG  GLN B  13      27.205  -1.532 -44.453  0.00  0.00      C2   C
ATOM   3835  CD  GLN B  13      27.158  -1.438 -45.968  0.00  0.00      C2   C
ATOM   3836  OE1 GLN B  13      27.424  -2.395 -46.677  0.00  0.00      C2   O
ATOM   3837  NE2 GLN B  13      26.610  -0.310 -46.418  0.00  0.00      C2   N
ATOM   3838  H   GLN B  13      26.329  -3.982 -42.879  0.00  0.00      C2   H
ATOM   3839  HA  GLN B  13      28.867  -3.759 -42.355  0.00  0.00      C2   H
ATOM   3840  HB3 GLN B  13      28.413  -3.298 -44.501  0.00  0.00      C2   H
ATOM   3841  HB2 GLN B  13      29.212  -1.814 -43.952  0.00  0.00      C2   H
ATOM   3842  HG3 GLN B  13      27.095  -0.548 -43.997  0.00  0.00      C2   H
ATOM   3843  HG2 GLN B  13      26.277  -2.087 -44.321  0.00  0.00      C2   H
ATOM   3844 HE22 GLN B  13      26.525  -0.156 -47.412  0.00  0.00      C2   H
ATOM   3845 HE21 GLN B  13      26.207   0.298 -45.720  0.00  0.00      C2   H
ATOM   3846  N   LEU B  14      27.353  -1.128 -40.936  0.00  0.00      C2   N
ATOM   3847  CA  LEU B  14      27.497  -0.019 -39.989  0.00  0.00      C2   C
ATOM   3848  C   LEU B  14      27.880  -0.596 -38.629  0.00  0.00      C2   C
ATOM   3849  O   LEU B  14      28.989  -0.285 -38.116  0.00  0.00      C2   O
ATOM   3850  CB  LEU B  14      26.157   0.763 -39.811  0.00  0.00      C2   C
ATOM   3851  CG  LEU B  14      25.689   1.777 -40.816  0.00  0.00      C2   C
ATOM   3852  CD1 LEU B  14      24.106   1.875 -40.934  0.00  0.00      C2   C
ATOM   3853  CD2 LEU B  14      26.295   3.147 -40.672  0.00  0.00      C2   C
ATOM   3854  H   LEU B  14      26.475  -1.267 -41.415  0.00  0.00      C2   H
ATOM   3855  HA  LEU B  14      28.285   0.704 -40.201  0.00  0.00      C2   H
ATOM   3856  HB3 LEU B  14      25.934   1.181 -38.830  0.00  0.00      C2   H
ATOM   3857  HB2 LEU B  14      25.424  -0.042 -39.760  0.00  0.00      C2   H
ATOM   3858  HG  LEU B  14      25.938   1.382 -41.801  0.00  0.00      C2   H
ATOM   3859 HD11 LEU B  14      23.694   1.034 -40.377  0.00  0.00      C2   H
ATOM   3860 HD12 LEU B  14      23.639   2.814 -40.640  0.00  0.00      C2   H
ATOM   3861 HD13 LEU B  14      23.830   1.811 -41.987  0.00  0.00      C2   H
ATOM   3862 HD21 LEU B  14      27.345   3.188 -40.385  0.00  0.00      C2   H
ATOM   3863 HD22 LEU B  14      26.292   3.618 -41.655  0.00  0.00      C2   H
ATOM   3864 HD23 LEU B  14      25.761   3.795 -39.976  0.00  0.00      C2   H
ATOM   3865  N   LYS B  15      27.003  -1.339 -37.984  0.00  0.00      C2   N
ATOM   3866  CA  LYS B  15      27.323  -2.003 -36.665  0.00  0.00      C2   C
ATOM   3867  C   LYS B  15      28.657  -2.786 -36.519  0.00  0.00      C2   C
ATOM   3868  O   LYS B  15      29.234  -2.830 -35.457  0.00  0.00      C2   O
ATOM   3869  CB  LYS B  15      26.042  -2.749 -36.056  0.00  0.00      C2   C
ATOM   3870  CG  LYS B  15      25.799  -4.060 -36.756  0.00  0.00      C2   C
ATOM   3871  CD  LYS B  15      24.406  -4.660 -36.550  0.00  0.00      C2   C
ATOM   3872  CE  LYS B  15      23.864  -4.955 -35.184  0.00  0.00      C2   C
ATOM   3873  NZ  LYS B  15      24.942  -5.675 -34.433  0.00  0.00      C2   N
ATOM   3874  H   LYS B  15      26.206  -1.676 -38.503  0.00  0.00      C2   H
ATOM   3875  HA  LYS B  15      27.309  -1.187 -35.942  0.00  0.00      C2   H
ATOM   3876  HB3 LYS B  15      25.185  -2.076 -36.089  0.00  0.00      C2   H
ATOM   3877  HB2 LYS B  15      26.340  -2.985 -35.035  0.00  0.00      C2   H
ATOM   3878  HG3 LYS B  15      26.574  -4.743 -36.408  0.00  0.00      C2   H
ATOM   3879  HG2 LYS B  15      26.008  -4.091 -37.825  0.00  0.00      C2   H
ATOM   3880  HD3 LYS B  15      24.482  -5.614 -37.072  0.00  0.00      C2   H
ATOM   3881  HD2 LYS B  15      23.786  -3.966 -37.117  0.00  0.00      C2   H
ATOM   3882  HE3 LYS B  15      22.944  -5.539 -35.213  0.00  0.00      C2   H
ATOM   3883  HE2 LYS B  15      23.603  -4.099 -34.562  0.00  0.00      C2   H
ATOM   3884  HZ1 LYS B  15      25.763  -5.092 -34.358  0.00  0.00      C2   H
ATOM   3885  HZ2 LYS B  15      24.602  -5.823 -33.493  0.00  0.00      C2   H
ATOM   3886  HZ3 LYS B  15      25.240  -6.580 -34.767  0.00  0.00      C2   H
ATOM   3887  N   ASN B  16      29.048  -3.463 -37.602  0.00  0.00      C2   N
ATOM   3888  CA  ASN B  16      30.303  -4.238 -37.740  0.00  0.00      C2   C
ATOM   3889  C   ASN B  16      31.473  -3.239 -37.649  0.00  0.00      C2   C
ATOM   3890  O   ASN B  16      32.460  -3.563 -37.017  0.00  0.00      C2   O
ATOM   3891  CB  ASN B  16      30.337  -5.145 -39.092  0.00  0.00      C2   C
ATOM   3892  CG  ASN B  16      29.893  -6.586 -38.922  0.00  0.00      C2   C
ATOM   3893  OD1 ASN B  16      30.720  -7.473 -38.847  0.00  0.00      C2   O
ATOM   3894  ND2 ASN B  16      28.595  -6.840 -38.913  0.00  0.00      C2   N
ATOM   3895  H   ASN B  16      28.586  -3.256 -38.475  0.00  0.00      C2   H
ATOM   3896  HA  ASN B  16      30.327  -5.043 -37.006  0.00  0.00      C2   H
ATOM   3897  HB3 ASN B  16      31.374  -5.268 -39.404  0.00  0.00      C2   H
ATOM   3898  HB2 ASN B  16      29.921  -4.588 -39.931  0.00  0.00      C2   H
ATOM   3899 HD22 ASN B  16      28.262  -7.774 -38.720  0.00  0.00      C2   H
ATOM   3900 HD21 ASN B  16      27.895  -6.149 -39.144  0.00  0.00      C2   H
ATOM   3901  N   GLN B  17      31.374  -2.089 -38.297  0.00  0.00      C2   N
ATOM   3902  CA  GLN B  17      32.336  -0.961 -38.295  0.00  0.00      C2   C
ATOM   3903  C   GLN B  17      32.389  -0.197 -36.989  0.00  0.00      C2   C
ATOM   3904  O   GLN B  17      33.485  -0.035 -36.538  0.00  0.00      C2   O
ATOM   3905  CB  GLN B  17      32.026  -0.048 -39.446  0.00  0.00      C2   C
ATOM   3906  CG  GLN B  17      32.467  -0.734 -40.813  0.00  0.00      C2   C
ATOM   3907  CD  GLN B  17      32.251   0.188 -42.051  0.00  0.00      C2   C
ATOM   3908  OE1 GLN B  17      32.287  -0.236 -43.216  0.00  0.00      C2   O
ATOM   3909  NE2 GLN B  17      32.000   1.470 -41.879  0.00  0.00      C2   N
ATOM   3910  H   GLN B  17      30.545  -1.948 -38.857  0.00  0.00      C2   H
ATOM   3911  HA  GLN B  17      33.328  -1.402 -38.389  0.00  0.00      C2   H
ATOM   3912  HB3 GLN B  17      32.483   0.940 -39.386  0.00  0.00      C2   H
ATOM   3913  HB2 GLN B  17      30.954   0.133 -39.365  0.00  0.00      C2   H
ATOM   3914  HG3 GLN B  17      32.078  -1.744 -40.942  0.00  0.00      C2   H
ATOM   3915  HG2 GLN B  17      33.544  -0.899 -40.859  0.00  0.00      C2   H
ATOM   3916 HE22 GLN B  17      31.844   2.015 -42.715  0.00  0.00      C2   H
ATOM   3917 HE21 GLN B  17      32.006   1.935 -40.983  0.00  0.00      C2   H
ATOM   3918  N   ILE B  18      31.190   0.176 -36.552  0.00  0.00      C2   N
ATOM   3919  CA  ILE B  18      31.106   0.951 -35.280  0.00  0.00      C2   C
ATOM   3920  C   ILE B  18      31.656   0.122 -34.137  0.00  0.00      C2   C
ATOM   3921  O   ILE B  18      32.323   0.588 -33.237  0.00  0.00      C2   O
ATOM   3922  CB  ILE B  18      29.613   1.334 -35.049  0.00  0.00      C2   C
ATOM   3923  CG1 ILE B  18      29.076   2.417 -36.022  0.00  0.00      C2   C
ATOM   3924  CG2 ILE B  18      29.233   1.717 -33.558  0.00  0.00      C2   C
ATOM   3925  CD1 ILE B  18      27.523   2.526 -36.140  0.00  0.00      C2   C
ATOM   3926  H   ILE B  18      30.358  -0.084 -37.061  0.00  0.00      C2   H
ATOM   3927  HA  ILE B  18      31.639   1.900 -35.326  0.00  0.00      C2   H
ATOM   3928  HB  ILE B  18      29.021   0.436 -35.226  0.00  0.00      C2   H
ATOM   3929 HG13 ILE B  18      29.334   2.199 -37.058  0.00  0.00      C2   H
ATOM   3930 HG12 ILE B  18      29.500   3.379 -35.733  0.00  0.00      C2   H
ATOM   3931 HG21 ILE B  18      29.782   2.614 -33.269  0.00  0.00      C2   H
ATOM   3932 HG22 ILE B  18      28.177   1.939 -33.404  0.00  0.00      C2   H
ATOM   3933 HG23 ILE B  18      29.411   0.843 -32.933  0.00  0.00      C2   H
ATOM   3934 HD11 ILE B  18      27.061   1.672 -35.644  0.00  0.00      C2   H
ATOM   3935 HD12 ILE B  18      27.155   3.412 -35.623  0.00  0.00      C2   H
ATOM   3936 HD13 ILE B  18      27.193   2.652 -37.172  0.00  0.00      C2   H
ATOM   3937  N   ARG B  19      31.280  -1.174 -34.173  0.00  0.00      C2   N
ATOM   3938  CA  ARG B  19      31.682  -2.149 -33.077  0.00  0.00      C2   C
ATOM   3939  C   ARG B  19      33.235  -2.130 -32.961  0.00  0.00      C2   C
ATOM   3940  O   ARG B  19      33.688  -2.150 -31.801  0.00  0.00      C2   O
ATOM   3941  CB  ARG B  19      31.241  -3.596 -33.456  0.00  0.00      C2   C
ATOM   3942  CG  ARG B  19      31.767  -4.797 -32.607  0.00  0.00      C2   C
ATOM   3943  CD  ARG B  19      31.810  -6.196 -33.411  0.00  0.00      C2   C
ATOM   3944  NE  ARG B  19      32.764  -6.102 -34.539  0.00  0.00      C2   N
ATOM   3945  CZ  ARG B  19      32.741  -6.847 -35.616  0.00  0.00      C2   C
ATOM   3946  NH1 ARG B  19      31.727  -7.728 -35.741  0.00  0.00      C2   N
ATOM   3947  NH2 ARG B  19      33.605  -6.732 -36.629  0.00  0.00      C2   N
ATOM   3948  H   ARG B  19      30.761  -1.658 -34.892  0.00  0.00      C2   H
ATOM   3949  HA  ARG B  19      31.264  -1.851 -32.115  0.00  0.00      C2   H
ATOM   3950  HB3 ARG B  19      31.653  -3.897 -34.419  0.00  0.00      C2   H
ATOM   3951  HB2 ARG B  19      30.151  -3.572 -33.437  0.00  0.00      C2   H
ATOM   3952  HG3 ARG B  19      31.402  -4.949 -31.592  0.00  0.00      C2   H
ATOM   3953  HG2 ARG B  19      32.824  -4.601 -32.426  0.00  0.00      C2   H
ATOM   3954  HD3 ARG B  19      30.830  -6.322 -33.872  0.00  0.00      C2   H
ATOM   3955  HD2 ARG B  19      32.110  -6.988 -32.725  0.00  0.00      C2   H
ATOM   3956  HE  ARG B  19      33.589  -5.533 -34.417  0.00  0.00      C2   H
ATOM   3957 HH12 ARG B  19      31.580  -8.269 -36.581  0.00  0.00      C2   H
ATOM   3958 HH11 ARG B  19      31.106  -7.918 -34.967  0.00  0.00      C2   H
ATOM   3959 HH22 ARG B  19      33.572  -7.327 -37.444  0.00  0.00      C2   H
ATOM   3960 HH21 ARG B  19      34.419  -6.149 -36.496  0.00  0.00      C2   H
ATOM   3961  N   ASP B  20      33.903  -2.212 -34.175  0.00  0.00      C2   N
ATOM   3962  CA  ASP B  20      35.366  -2.229 -34.270  0.00  0.00      C2   C
ATOM   3963  C   ASP B  20      35.954  -0.902 -33.856  0.00  0.00      C2   C
ATOM   3964  O   ASP B  20      37.171  -0.846 -33.524  0.00  0.00      C2   O
ATOM   3965  CB  ASP B  20      35.827  -2.718 -35.661  0.00  0.00      C2   C
ATOM   3966  CG  ASP B  20      35.558  -4.237 -35.891  0.00  0.00      C2   C
ATOM   3967  OD1 ASP B  20      35.873  -4.715 -37.015  0.00  0.00      C2   O
ATOM   3968  OD2 ASP B  20      35.085  -5.005 -34.971  0.00  0.00      C2   O
ATOM   3969  H   ASP B  20      33.407  -2.102 -35.048  0.00  0.00      C2   H
ATOM   3970  HA  ASP B  20      35.784  -2.857 -33.483  0.00  0.00      C2   H
ATOM   3971  HB3 ASP B  20      36.852  -2.481 -35.945  0.00  0.00      C2   H
ATOM   3972  HB2 ASP B  20      35.180  -2.220 -36.383  0.00  0.00      C2   H
ATOM   3973  N   ALA B  21      35.225   0.173 -33.974  0.00  0.00      C2   N
ATOM   3974  CA  ALA B  21      35.656   1.476 -33.533  0.00  0.00      C2   C
ATOM   3975  C   ALA B  21      35.375   1.856 -32.012  0.00  0.00      C2   C
ATOM   3976  O   ALA B  21      36.215   2.570 -31.448  0.00  0.00      C2   O
ATOM   3977  CB  ALA B  21      34.982   2.543 -34.472  0.00  0.00      C2   C
ATOM   3978  H   ALA B  21      34.228   0.014 -33.988  0.00  0.00      C2   H
ATOM   3979  HA  ALA B  21      36.732   1.643 -33.586  0.00  0.00      C2   H
ATOM   3980  HB1 ALA B  21      34.000   2.321 -34.891  0.00  0.00      C2   H
ATOM   3981  HB2 ALA B  21      35.094   3.581 -34.157  0.00  0.00      C2   H
ATOM   3982  HB3 ALA B  21      35.569   2.422 -35.382  0.00  0.00      C2   H
ATOM   3983  N   ARG B  22      34.338   1.317 -31.385  0.00  0.00      C2   N
ATOM   3984  CA  ARG B  22      34.066   1.444 -29.901  0.00  0.00      C2   C
ATOM   3985  C   ARG B  22      34.903   0.427 -29.146  0.00  0.00      C2   C
ATOM   3986  O   ARG B  22      34.483  -0.653 -28.821  0.00  0.00      C2   O
ATOM   3987  CB  ARG B  22      32.569   1.334 -29.624  0.00  0.00      C2   C
ATOM   3988  CG  ARG B  22      31.753   2.434 -30.184  0.00  0.00      C2   C
ATOM   3989  CD  ARG B  22      30.273   2.176 -30.049  0.00  0.00      C2   C
ATOM   3990  NE  ARG B  22      29.426   3.340 -30.389  0.00  0.00      C2   N
ATOM   3991  CZ  ARG B  22      28.106   3.295 -30.580  0.00  0.00      C2   C
ATOM   3992  NH1 ARG B  22      27.497   2.115 -30.633  0.00  0.00      C2   N
ATOM   3993  NH2 ARG B  22      27.389   4.371 -30.796  0.00  0.00      C2   N
ATOM   3994  H   ARG B  22      33.713   0.677 -31.855  0.00  0.00      C2   H
ATOM   3995  HA  ARG B  22      34.458   2.436 -29.675  0.00  0.00      C2   H
ATOM   3996  HB3 ARG B  22      32.427   1.385 -28.544  0.00  0.00      C2   H
ATOM   3997  HB2 ARG B  22      32.220   0.359 -29.962  0.00  0.00      C2   H
ATOM   3998  HG3 ARG B  22      31.951   2.402 -31.255  0.00  0.00      C2   H
ATOM   3999  HG2 ARG B  22      32.128   3.425 -29.928  0.00  0.00      C2   H
ATOM   4000  HD3 ARG B  22      29.952   1.754 -29.097  0.00  0.00      C2   H
ATOM   4001  HD2 ARG B  22      30.025   1.367 -30.736  0.00  0.00      C2   H
ATOM   4002  HE  ARG B  22      29.758   4.226 -30.036  0.00  0.00      C2   H
ATOM   4003 HH12 ARG B  22      26.553   1.880 -30.907  0.00  0.00      C2   H
ATOM   4004 HH11 ARG B  22      28.026   1.262 -30.515  0.00  0.00      C2   H
ATOM   4005 HH22 ARG B  22      26.444   4.373 -31.152  0.00  0.00      C2   H
ATOM   4006 HH21 ARG B  22      27.882   5.252 -30.833  0.00  0.00      C2   H
ATOM   4007  N   LYS B  23      36.151   0.820 -28.873  0.00  0.00      C2   N
ATOM   4008  CA  LYS B  23      37.094   0.115 -28.045  0.00  0.00      C2   C
ATOM   4009  C   LYS B  23      38.316   0.999 -27.799  0.00  0.00      C2   C
ATOM   4010  O   LYS B  23      38.576   1.981 -28.487  0.00  0.00      C2   O
ATOM   4011  CB  LYS B  23      37.514  -1.240 -28.664  0.00  0.00      C2   C
ATOM   4012  CG  LYS B  23      38.142  -1.267 -30.085  0.00  0.00      C2   C
ATOM   4013  CD  LYS B  23      38.524  -2.641 -30.616  0.00  0.00      C2   C
ATOM   4014  CE  LYS B  23      37.421  -3.601 -30.994  0.00  0.00      C2   C
ATOM   4015  NZ  LYS B  23      38.017  -4.709 -31.839  0.00  0.00      C2   N
ATOM   4016  H   LYS B  23      36.398   1.797 -28.940  0.00  0.00      C2   H
ATOM   4017  HA  LYS B  23      36.642  -0.028 -27.063  0.00  0.00      C2   H
ATOM   4018  HB3 LYS B  23      36.704  -1.967 -28.617  0.00  0.00      C2   H
ATOM   4019  HB2 LYS B  23      38.291  -1.649 -28.019  0.00  0.00      C2   H
ATOM   4020  HG3 LYS B  23      38.923  -0.518 -30.215  0.00  0.00      C2   H
ATOM   4021  HG2 LYS B  23      37.346  -0.950 -30.760  0.00  0.00      C2   H
ATOM   4022  HD3 LYS B  23      39.175  -3.074 -29.856  0.00  0.00      C2   H
ATOM   4023  HD2 LYS B  23      39.101  -2.464 -31.523  0.00  0.00      C2   H
ATOM   4024  HE3 LYS B  23      36.623  -3.047 -31.490  0.00  0.00      C2   H
ATOM   4025  HE2 LYS B  23      36.826  -4.011 -30.178  0.00  0.00      C2   H
ATOM   4026  HZ1 LYS B  23      38.784  -5.167 -31.368  0.00  0.00      C2   H
ATOM   4027  HZ2 LYS B  23      37.322  -5.438 -31.915  0.00  0.00      C2   H
ATOM   4028  HZ3 LYS B  23      38.260  -4.376 -32.762  0.00  0.00      C2   H
ATOM   4029  N   ALA B  24      38.968   0.638 -26.667  0.00  0.00      C2   N
ATOM   4030  CA  ALA B  24      40.057   1.402 -26.046  0.00  0.00      C2   C
ATOM   4031  C   ALA B  24      41.379   1.634 -26.890  0.00  0.00      C2   C
ATOM   4032  O   ALA B  24      42.024   2.657 -26.703  0.00  0.00      C2   O
ATOM   4033  CB  ALA B  24      40.392   0.780 -24.638  0.00  0.00      C2   C
ATOM   4034  H   ALA B  24      38.728  -0.215 -26.183  0.00  0.00      C2   H
ATOM   4035  HA  ALA B  24      39.653   2.382 -25.792  0.00  0.00      C2   H
ATOM   4036  HB1 ALA B  24      40.970   1.501 -24.061  0.00  0.00      C2   H
ATOM   4037  HB2 ALA B  24      39.428   0.711 -24.135  0.00  0.00      C2   H
ATOM   4038  HB3 ALA B  24      40.950  -0.150 -24.744  0.00  0.00      C2   H
ATOM   4039  N   CYS B  25      41.695   0.662 -27.771  0.00  0.00      C2   N
ATOM   4040  CA  CYS B  25      42.809   0.547 -28.688  0.00  0.00      C2   C
ATOM   4041  C   CYS B  25      44.150   0.627 -27.946  0.00  0.00      C2   C
ATOM   4042  O   CYS B  25      45.166   1.233 -28.374  0.00  0.00      C2   O
ATOM   4043  CB  CYS B  25      42.697   1.713 -29.653  0.00  0.00      C2   C
ATOM   4044  SG  CYS B  25      41.095   1.886 -30.546  0.00  0.00      C2   S
ATOM   4045  H   CYS B  25      41.060  -0.109 -27.921  0.00  0.00      C2   H
ATOM   4046  HA  CYS B  25      42.769  -0.394 -29.237  0.00  0.00      C2   H
ATOM   4047  HB3 CYS B  25      43.503   1.487 -30.351  0.00  0.00      C2   H
ATOM   4048  HB2 CYS B  25      42.957   2.617 -29.102  0.00  0.00      C2   H
ATOM   4049  HG  CYS B  25      40.372   2.106 -29.445  0.00  0.00      C2   H
ATOM   4050  N   ALA B  26      44.123   0.016 -26.726  0.00  0.00      C2   N
ATOM   4051  CA  ALA B  26      45.338  -0.248 -25.846  0.00  0.00      C2   C
ATOM   4052  C   ALA B  26      45.679   0.840 -24.847  0.00  0.00      C2   C
ATOM   4053  O   ALA B  26      46.616   0.562 -24.077  0.00  0.00      C2   O
ATOM   4054  CB  ALA B  26      46.462  -0.890 -26.666  0.00  0.00      C2   C
ATOM   4055  H   ALA B  26      43.315  -0.546 -26.502  0.00  0.00      C2   H
ATOM   4056  HA  ALA B  26      44.976  -1.112 -25.288  0.00  0.00      C2   H
ATOM   4057  HB1 ALA B  26      46.123  -1.474 -27.522  0.00  0.00      C2   H
ATOM   4058  HB2 ALA B  26      47.106  -0.119 -27.087  0.00  0.00      C2   H
ATOM   4059  HB3 ALA B  26      47.110  -1.466 -26.005  0.00  0.00      C2   H
ATOM   4060  N   ASP B  27      44.830   1.875 -24.706  0.00  0.00      C2   N
ATOM   4061  CA  ASP B  27      44.959   2.991 -23.757  0.00  0.00      C2   C
ATOM   4062  C   ASP B  27      44.214   2.676 -22.380  0.00  0.00      C2   C
ATOM   4063  O   ASP B  27      43.408   1.752 -22.235  0.00  0.00      C2   O
ATOM   4064  CB  ASP B  27      44.524   4.383 -24.293  0.00  0.00      C2   C
ATOM   4065  CG  ASP B  27      45.047   4.738 -25.662  0.00  0.00      C2   C
ATOM   4066  OD1 ASP B  27      46.232   4.578 -25.985  0.00  0.00      C2   O
ATOM   4067  OD2 ASP B  27      44.297   5.480 -26.324  0.00  0.00      C2   O
ATOM   4068  H   ASP B  27      44.067   1.967 -25.362  0.00  0.00      C2   H
ATOM   4069  HA  ASP B  27      46.017   3.070 -23.507  0.00  0.00      C2   H
ATOM   4070  HB3 ASP B  27      44.775   5.228 -23.652  0.00  0.00      C2   H
ATOM   4071  HB2 ASP B  27      43.435   4.416 -24.309  0.00  0.00      C2   H
ATOM   4072  N   ALA B  28      44.654   3.467 -21.379  0.00  0.00      C2   N
ATOM   4073  CA  ALA B  28      44.115   3.315 -19.987  0.00  0.00      C2   C
ATOM   4074  C   ALA B  28      42.614   3.712 -19.731  0.00  0.00      C2   C
ATOM   4075  O   ALA B  28      42.416   4.909 -19.494  0.00  0.00      C2   O
ATOM   4076  CB  ALA B  28      44.979   4.067 -18.954  0.00  0.00      C2   C
ATOM   4077  H   ALA B  28      45.401   4.110 -21.598  0.00  0.00      C2   H
ATOM   4078  HA  ALA B  28      44.162   2.236 -19.841  0.00  0.00      C2   H
ATOM   4079  HB1 ALA B  28      44.442   3.905 -18.020  0.00  0.00      C2   H
ATOM   4080  HB2 ALA B  28      45.990   3.706 -18.763  0.00  0.00      C2   H
ATOM   4081  HB3 ALA B  28      44.929   5.138 -19.152  0.00  0.00      C2   H
ATOM   4082  N   THR B  29      41.745   2.730 -19.671  0.00  0.00      C2   N
ATOM   4083  CA  THR B  29      40.415   3.013 -19.273  0.00  0.00      C2   C
ATOM   4084  C   THR B  29      40.285   3.431 -17.710  0.00  0.00      C2   C
ATOM   4085  O   THR B  29      41.177   3.141 -16.933  0.00  0.00      C2   O
ATOM   4086  CB  THR B  29      39.522   1.824 -19.613  0.00  0.00      C2   C
ATOM   4087  OG1 THR B  29      40.191   0.542 -19.543  0.00  0.00      C2   O
ATOM   4088  CG2 THR B  29      39.045   1.805 -21.139  0.00  0.00      C2   C
ATOM   4089  H   THR B  29      41.898   1.781 -19.980  0.00  0.00      C2   H
ATOM   4090  HA  THR B  29      40.106   3.832 -19.923  0.00  0.00      C2   H
ATOM   4091  HB  THR B  29      38.666   1.927 -18.946  0.00  0.00      C2   H
ATOM   4092  HG1 THR B  29      40.454   0.302 -18.652  0.00  0.00      C2   H
ATOM   4093 HG21 THR B  29      38.484   2.657 -21.524  0.00  0.00      C2   H
ATOM   4094 HG22 THR B  29      39.884   1.636 -21.814  0.00  0.00      C2   H
ATOM   4095 HG23 THR B  29      38.476   0.888 -21.291  0.00  0.00      C2   H
ATOM   4096  N   LEU B  30      39.177   4.073 -17.391  0.00  0.00      C2   N
ATOM   4097  CA  LEU B  30      38.710   4.320 -15.969  0.00  0.00      C2   C
ATOM   4098  C   LEU B  30      39.122   3.246 -14.868  0.00  0.00      C2   C
ATOM   4099  O   LEU B  30      39.534   3.682 -13.786  0.00  0.00      C2   O
ATOM   4100  CB  LEU B  30      37.246   4.758 -15.850  0.00  0.00      C2   C
ATOM   4101  CG  LEU B  30      36.832   5.270 -14.410  0.00  0.00      C2   C
ATOM   4102  CD1 LEU B  30      37.379   6.661 -14.254  0.00  0.00      C2   C
ATOM   4103  CD2 LEU B  30      35.314   5.160 -14.263  0.00  0.00      C2   C
ATOM   4104  H   LEU B  30      38.561   4.266 -18.168  0.00  0.00      C2   H
ATOM   4105  HA  LEU B  30      39.159   5.286 -15.736  0.00  0.00      C2   H
ATOM   4106  HB3 LEU B  30      36.592   3.961 -16.205  0.00  0.00      C2   H
ATOM   4107  HB2 LEU B  30      37.162   5.560 -16.584  0.00  0.00      C2   H
ATOM   4108  HG  LEU B  30      37.262   4.575 -13.689  0.00  0.00      C2   H
ATOM   4109 HD11 LEU B  30      36.608   7.424 -14.152  0.00  0.00      C2   H
ATOM   4110 HD12 LEU B  30      37.967   6.782 -13.344  0.00  0.00      C2   H
ATOM   4111 HD13 LEU B  30      38.028   7.048 -15.040  0.00  0.00      C2   H
ATOM   4112 HD21 LEU B  30      35.019   5.268 -13.219  0.00  0.00      C2   H
ATOM   4113 HD22 LEU B  30      34.734   5.839 -14.888  0.00  0.00      C2   H
ATOM   4114 HD23 LEU B  30      35.131   4.133 -14.581  0.00  0.00      C2   H
ATOM   4115  N   SER B  31      39.077   2.024 -15.287  0.00  0.00      C2   N
ATOM   4116  CA  SER B  31      39.468   0.843 -14.565  0.00  0.00      C2   C
ATOM   4117  C   SER B  31      40.937   0.830 -14.062  0.00  0.00      C2   C
ATOM   4118  O   SER B  31      41.150   0.072 -13.099  0.00  0.00      C2   O
ATOM   4119  CB  SER B  31      39.010  -0.418 -15.410  0.00  0.00      C2   C
ATOM   4120  OG  SER B  31      39.342  -0.193 -16.742  0.00  0.00      C2   O
ATOM   4121  H   SER B  31      38.909   1.887 -16.274  0.00  0.00      C2   H
ATOM   4122  HA  SER B  31      38.920   0.795 -13.624  0.00  0.00      C2   H
ATOM   4123  HB3 SER B  31      37.923  -0.488 -15.357  0.00  0.00      C2   H
ATOM   4124  HB2 SER B  31      39.519  -1.260 -14.943  0.00  0.00      C2   H
ATOM   4125  HG  SER B  31      40.022  -0.870 -16.742  0.00  0.00      C2   H
ATOM   4126  N   GLN B  32      41.883   1.622 -14.631  0.00  0.00      C2   N
ATOM   4127  CA  GLN B  32      43.260   1.627 -14.061  0.00  0.00      C2   C
ATOM   4128  C   GLN B  32      43.562   2.937 -13.369  0.00  0.00      C2   C
ATOM   4129  O   GLN B  32      44.325   3.012 -12.407  0.00  0.00      C2   O
ATOM   4130  CB  GLN B  32      44.259   1.503 -15.268  0.00  0.00      C2   C
ATOM   4131  CG  GLN B  32      45.793   1.368 -14.915  0.00  0.00      C2   C
ATOM   4132  CD  GLN B  32      46.778   1.197 -16.163  0.00  0.00      C2   C
ATOM   4133  OE1 GLN B  32      46.257   1.107 -17.243  0.00  0.00      C2   O
ATOM   4134  NE2 GLN B  32      48.140   1.234 -16.002  0.00  0.00      C2   N
ATOM   4135  H   GLN B  32      41.660   2.162 -15.455  0.00  0.00      C2   H
ATOM   4136  HA  GLN B  32      43.421   0.817 -13.350  0.00  0.00      C2   H
ATOM   4137  HB3 GLN B  32      43.986   2.307 -15.951  0.00  0.00      C2   H
ATOM   4138  HB2 GLN B  32      43.915   0.607 -15.786  0.00  0.00      C2   H
ATOM   4139  HG3 GLN B  32      45.972   0.512 -14.265  0.00  0.00      C2   H
ATOM   4140  HG2 GLN B  32      46.122   2.258 -14.379  0.00  0.00      C2   H
ATOM   4141 HE22 GLN B  32      48.733   1.128 -16.813  0.00  0.00      C2   H
ATOM   4142 HE21 GLN B  32      48.705   1.526 -15.217  0.00  0.00      C2   H
ATOM   4143  N   ILE B  33      42.926   3.986 -13.905  0.00  0.00      C2   N
ATOM   4144  CA  ILE B  33      42.982   5.390 -13.271  0.00  0.00      C2   C
ATOM   4145  C   ILE B  33      42.538   5.375 -11.819  0.00  0.00      C2   C
ATOM   4146  O   ILE B  33      43.150   6.073 -11.006  0.00  0.00      C2   O
ATOM   4147  CB  ILE B  33      42.142   6.394 -14.135  0.00  0.00      C2   C
ATOM   4148  CG1 ILE B  33      42.797   6.594 -15.469  0.00  0.00      C2   C
ATOM   4149  CG2 ILE B  33      41.798   7.693 -13.465  0.00  0.00      C2   C
ATOM   4150  CD1 ILE B  33      44.205   7.259 -15.519  0.00  0.00      C2   C
ATOM   4151  H   ILE B  33      42.451   3.910 -14.793  0.00  0.00      C2   H
ATOM   4152  HA  ILE B  33      44.036   5.659 -13.338  0.00  0.00      C2   H
ATOM   4153  HB  ILE B  33      41.184   5.897 -14.289  0.00  0.00      C2   H
ATOM   4154 HG13 ILE B  33      42.176   7.322 -15.991  0.00  0.00      C2   H
ATOM   4155 HG12 ILE B  33      42.846   5.713 -16.109  0.00  0.00      C2   H
ATOM   4156 HG21 ILE B  33      41.409   8.432 -14.165  0.00  0.00      C2   H
ATOM   4157 HG22 ILE B  33      40.999   7.595 -12.730  0.00  0.00      C2   H
ATOM   4158 HG23 ILE B  33      42.673   8.133 -12.987  0.00  0.00      C2   H
ATOM   4159 HD11 ILE B  33      44.957   6.490 -15.344  0.00  0.00      C2   H
ATOM   4160 HD12 ILE B  33      44.420   7.459 -16.569  0.00  0.00      C2   H
ATOM   4161 HD13 ILE B  33      44.372   8.024 -14.761  0.00  0.00      C2   H
ATOM   4162  N   THR B  34      41.535   4.579 -11.494  0.00  0.00      C2   N
ATOM   4163  CA  THR B  34      40.966   4.463 -10.183  0.00  0.00      C2   C
ATOM   4164  C   THR B  34      41.943   3.587  -9.305  0.00  0.00      C2   C
ATOM   4165  O   THR B  34      41.653   3.413  -8.103  0.00  0.00      C2   O
ATOM   4166  CB  THR B  34      39.520   3.895 -10.226  0.00  0.00      C2   C
ATOM   4167  OG1 THR B  34      39.301   2.773 -11.154  0.00  0.00      C2   O
ATOM   4168  CG2 THR B  34      38.611   5.007 -10.797  0.00  0.00      C2   C
ATOM   4169  H   THR B  34      41.119   3.927 -12.144  0.00  0.00      C2   H
ATOM   4170  HA  THR B  34      40.936   5.442  -9.704  0.00  0.00      C2   H
ATOM   4171  HB  THR B  34      39.194   3.579  -9.235  0.00  0.00      C2   H
ATOM   4172  HG1 THR B  34      39.179   3.049 -12.066  0.00  0.00      C2   H
ATOM   4173 HG21 THR B  34      38.712   5.213 -11.862  0.00  0.00      C2   H
ATOM   4174 HG22 THR B  34      37.544   4.867 -10.626  0.00  0.00      C2   H
ATOM   4175 HG23 THR B  34      38.920   5.864 -10.198  0.00  0.00      C2   H
ATOM   4176  N   ASN B  35      43.009   2.974  -9.797  0.00  0.00      C2   N
ATOM   4177  CA  ASN B  35      43.890   2.210  -8.895  0.00  0.00      C2   C
ATOM   4178  C   ASN B  35      44.612   3.213  -8.010  0.00  0.00      C2   C
ATOM   4179  O   ASN B  35      45.063   4.284  -8.472  0.00  0.00      C2   O
ATOM   4180  CB  ASN B  35      44.945   1.405  -9.640  0.00  0.00      C2   C
ATOM   4181  CG  ASN B  35      44.452   0.034 -10.163  0.00  0.00      C2   C
ATOM   4182  OD1 ASN B  35      43.511  -0.574  -9.621  0.00  0.00      C2   O
ATOM   4183  ND2 ASN B  35      45.232  -0.470 -11.171  0.00  0.00      C2   N
ATOM   4184  H   ASN B  35      43.215   3.046 -10.783  0.00  0.00      C2   H
ATOM   4185  HA  ASN B  35      43.158   1.668  -8.296  0.00  0.00      C2   H
ATOM   4186  HB3 ASN B  35      45.764   1.036  -9.023  0.00  0.00      C2   H
ATOM   4187  HB2 ASN B  35      45.454   1.938 -10.443  0.00  0.00      C2   H
ATOM   4188 HD22 ASN B  35      45.074  -1.437 -11.416  0.00  0.00      C2   H
ATOM   4189 HD21 ASN B  35      46.010  -0.009 -11.620  0.00  0.00      C2   H
ATOM   4190  N   ASN B  36      44.744   2.908  -6.705  0.00  0.00      C2   N
ATOM   4191  CA  ASN B  36      45.280   3.767  -5.617  0.00  0.00      C2   C
ATOM   4192  C   ASN B  36      44.360   5.018  -5.582  0.00  0.00      C2   C
ATOM   4193  O   ASN B  36      44.648   6.087  -6.084  0.00  0.00      C2   O
ATOM   4194  CB  ASN B  36      46.821   4.064  -5.709  0.00  0.00      C2   C
ATOM   4195  CG  ASN B  36      47.799   2.969  -5.410  0.00  0.00      C2   C
ATOM   4196  OD1 ASN B  36      47.381   1.927  -4.926  0.00  0.00      C2   O
ATOM   4197  ND2 ASN B  36      49.085   3.040  -5.711  0.00  0.00      C2   N
ATOM   4198  H   ASN B  36      44.457   1.970  -6.464  0.00  0.00      C2   H
ATOM   4199  HA  ASN B  36      45.079   3.418  -4.604  0.00  0.00      C2   H
ATOM   4200  HB3 ASN B  36      47.111   4.738  -4.903  0.00  0.00      C2   H
ATOM   4201  HB2 ASN B  36      47.128   4.615  -6.598  0.00  0.00      C2   H
ATOM   4202 HD22 ASN B  36      49.681   2.229  -5.634  0.00  0.00      C2   H
ATOM   4203 HD21 ASN B  36      49.569   3.912  -5.875  0.00  0.00      C2   H
ATOM   4204  N   ILE B  37      43.223   4.936  -4.876  0.00  0.00      C2   N
ATOM   4205  CA  ILE B  37      42.222   6.004  -4.853  0.00  0.00      C2   C
ATOM   4206  C   ILE B  37      41.759   6.061  -3.379  0.00  0.00      C2   C
ATOM   4207  O   ILE B  37      41.741   5.067  -2.659  0.00  0.00      C2   O
ATOM   4208  CB  ILE B  37      40.986   5.616  -5.611  0.00  0.00      C2   C
ATOM   4209  CG1 ILE B  37      39.723   6.515  -5.278  0.00  0.00      C2   C
ATOM   4210  CG2 ILE B  37      40.625   4.103  -5.468  0.00  0.00      C2   C
ATOM   4211  CD1 ILE B  37      38.552   6.133  -6.231  0.00  0.00      C2   C
ATOM   4212  H   ILE B  37      42.937   4.087  -4.409  0.00  0.00      C2   H
ATOM   4213  HA  ILE B  37      42.539   6.983  -5.212  0.00  0.00      C2   H
ATOM   4214  HB  ILE B  37      41.269   5.846  -6.638  0.00  0.00      C2   H
ATOM   4215 HG13 ILE B  37      39.943   7.578  -5.369  0.00  0.00      C2   H
ATOM   4216 HG12 ILE B  37      39.385   6.439  -4.245  0.00  0.00      C2   H
ATOM   4217 HG21 ILE B  37      39.822   3.868  -6.166  0.00  0.00      C2   H
ATOM   4218 HG22 ILE B  37      41.409   3.386  -5.713  0.00  0.00      C2   H
ATOM   4219 HG23 ILE B  37      40.329   3.856  -4.449  0.00  0.00      C2   H
ATOM   4220 HD11 ILE B  37      37.948   5.318  -5.833  0.00  0.00      C2   H
ATOM   4221 HD12 ILE B  37      38.006   7.062  -6.392  0.00  0.00      C2   H
ATOM   4222 HD13 ILE B  37      38.885   5.650  -7.151  0.00  0.00      C2   H
ATOM   4223  N   ASP B  38      41.332   7.221  -2.904  0.00  0.00      C2   N
ATOM   4224  CA  ASP B  38      41.094   7.538  -1.520  0.00  0.00      C2   C
ATOM   4225  C   ASP B  38      39.873   6.727  -1.013  0.00  0.00      C2   C
ATOM   4226  O   ASP B  38      38.830   6.782  -1.637  0.00  0.00      C2   O
ATOM   4227  CB  ASP B  38      40.969   9.083  -1.198  0.00  0.00      C2   C
ATOM   4228  CG  ASP B  38      40.267  10.054  -2.183  0.00  0.00      C2   C
ATOM   4229  OD1 ASP B  38      39.865   9.519  -3.262  0.00  0.00      C2   O
ATOM   4230  OD2 ASP B  38      39.973  11.247  -1.863  0.00  0.00      C2   O
ATOM   4231  H   ASP B  38      41.122   8.013  -3.494  0.00  0.00      C2   H
ATOM   4232  HA  ASP B  38      42.003   7.284  -0.975  0.00  0.00      C2   H
ATOM   4233  HB3 ASP B  38      41.884   9.608  -0.924  0.00  0.00      C2   H
ATOM   4234  HB2 ASP B  38      40.392   9.021  -0.276  0.00  0.00      C2   H
ATOM   4235  N   PRO B  39      40.025   6.047   0.121  0.00  0.00      C2   N
ATOM   4236  CA  PRO B  39      38.835   5.689   0.893  0.00  0.00      C2   C
ATOM   4237  C   PRO B  39      38.064   6.930   1.458  0.00  0.00      C2   C
ATOM   4238  O   PRO B  39      38.475   7.503   2.453  0.00  0.00      C2   O
ATOM   4239  CB  PRO B  39      39.412   4.876   2.078  0.00  0.00      C2   C
ATOM   4240  CG  PRO B  39      40.874   5.165   2.303  0.00  0.00      C2   C
ATOM   4241  CD  PRO B  39      41.261   5.653   0.864  0.00  0.00      C2   C
ATOM   4242  HA  PRO B  39      38.168   5.101   0.262  0.00  0.00      C2   H
ATOM   4243  HB3 PRO B  39      39.385   3.831   1.769  0.00  0.00      C2   H
ATOM   4244  HB2 PRO B  39      38.821   4.933   2.992  0.00  0.00      C2   H
ATOM   4245  HG3 PRO B  39      41.401   4.266   2.621  0.00  0.00      C2   H
ATOM   4246  HG2 PRO B  39      41.092   6.009   2.957  0.00  0.00      C2   H
ATOM   4247  HD2 PRO B  39      41.967   6.474   0.985  0.00  0.00      C2   H
ATOM   4248  HD3 PRO B  39      41.700   4.792   0.359  0.00  0.00      C2   H
ATOM   4249  N   VAL B  40      36.870   7.163   0.940  0.00  0.00      C2   N
ATOM   4250  CA  VAL B  40      35.854   8.043   1.532  0.00  0.00      C2   C
ATOM   4251  C   VAL B  40      35.310   7.743   2.954  0.00  0.00      C2   C
ATOM   4252  O   VAL B  40      34.905   8.665   3.590  0.00  0.00      C2   O
ATOM   4253  CB  VAL B  40      34.616   8.203   0.551  0.00  0.00      C2   C
ATOM   4254  CG1 VAL B  40      35.045   8.938  -0.766  0.00  0.00      C2   C
ATOM   4255  CG2 VAL B  40      34.009   6.862   0.234  0.00  0.00      C2   C
ATOM   4256  H   VAL B  40      36.463   6.678   0.153  0.00  0.00      C2   H
ATOM   4257  HA  VAL B  40      36.324   9.026   1.495  0.00  0.00      C2   H
ATOM   4258  HB  VAL B  40      33.784   8.663   1.084  0.00  0.00      C2   H
ATOM   4259 HG11 VAL B  40      35.897   8.488  -1.276  0.00  0.00      C2   H
ATOM   4260 HG12 VAL B  40      34.270   9.368  -1.400  0.00  0.00      C2   H
ATOM   4261 HG13 VAL B  40      35.501   9.882  -0.467  0.00  0.00      C2   H
ATOM   4262 HG21 VAL B  40      33.235   6.852  -0.533  0.00  0.00      C2   H
ATOM   4263 HG22 VAL B  40      34.693   6.097  -0.134  0.00  0.00      C2   H
ATOM   4264 HG23 VAL B  40      33.569   6.400   1.118  0.00  0.00      C2   H
ATOM   4265  N   GLY B  41      35.287   6.536   3.398  0.00  0.00      C2   N
ATOM   4266  CA  GLY B  41      34.846   6.188   4.820  0.00  0.00      C2   C
ATOM   4267  C   GLY B  41      33.298   6.060   4.662  0.00  0.00      C2   C
ATOM   4268  O   GLY B  41      32.719   6.029   3.576  0.00  0.00      C2   O
ATOM   4269  H   GLY B  41      35.396   5.809   2.707  0.00  0.00      C2   H
ATOM   4270  HA3 GLY B  41      35.094   7.041   5.453  0.00  0.00      C2   H
ATOM   4271  HA2 GLY B  41      35.242   5.301   5.315  0.00  0.00      C2   H
ATOM   4272  N   ARG B  42      32.615   5.843   5.810  0.00  0.00      C2   N
ATOM   4273  CA  ARG B  42      31.208   5.610   5.786  0.00  0.00      C2   C
ATOM   4274  C   ARG B  42      30.453   6.915   5.447  0.00  0.00      C2   C
ATOM   4275  O   ARG B  42      30.516   7.875   6.215  0.00  0.00      C2   O
ATOM   4276  CB  ARG B  42      30.803   5.023   7.151  0.00  0.00      C2   C
ATOM   4277  CG  ARG B  42      31.714   3.769   7.478  0.00  0.00      C2   C
ATOM   4278  CD  ARG B  42      31.333   3.223   8.925  0.00  0.00      C2   C
ATOM   4279  NE  ARG B  42      31.914   4.096   9.956  0.00  0.00      C2   N
ATOM   4280  CZ  ARG B  42      33.169   3.971  10.508  0.00  0.00      C2   C
ATOM   4281  NH1 ARG B  42      34.011   3.082  10.019  0.00  0.00      C2   N
ATOM   4282  NH2 ARG B  42      33.703   4.804  11.442  0.00  0.00      C2   N
ATOM   4283  H   ARG B  42      33.181   5.894   6.645  0.00  0.00      C2   H
ATOM   4284  HA  ARG B  42      31.032   4.907   4.972  0.00  0.00      C2   H
ATOM   4285  HB3 ARG B  42      29.796   4.607   7.120  0.00  0.00      C2   H
ATOM   4286  HB2 ARG B  42      30.778   5.723   7.986  0.00  0.00      C2   H
ATOM   4287  HG3 ARG B  42      32.741   4.119   7.587  0.00  0.00      C2   H
ATOM   4288  HG2 ARG B  42      31.625   3.059   6.655  0.00  0.00      C2   H
ATOM   4289  HD3 ARG B  42      31.436   2.145   9.057  0.00  0.00      C2   H
ATOM   4290  HD2 ARG B  42      30.253   3.363   8.956  0.00  0.00      C2   H
ATOM   4291  HE  ARG B  42      31.386   4.921  10.201  0.00  0.00      C2   H
ATOM   4292 HH12 ARG B  42      34.882   2.812  10.453  0.00  0.00      C2   H
ATOM   4293 HH11 ARG B  42      33.867   2.337   9.352  0.00  0.00      C2   H
ATOM   4294 HH22 ARG B  42      34.695   4.933  11.587  0.00  0.00      C2   H
ATOM   4295 HH21 ARG B  42      33.004   5.396  11.867  0.00  0.00      C2   H
ATOM   4296  N   ILE B  43      29.795   6.963   4.295  0.00  0.00      C2   N
ATOM   4297  CA  ILE B  43      28.865   8.033   3.898  0.00  0.00      C2   C
ATOM   4298  C   ILE B  43      27.563   7.948   4.807  0.00  0.00      C2   C
ATOM   4299  O   ILE B  43      26.702   7.148   4.532  0.00  0.00      C2   O
ATOM   4300  CB  ILE B  43      28.492   8.047   2.447  0.00  0.00      C2   C
ATOM   4301  CG1 ILE B  43      29.652   8.296   1.479  0.00  0.00      C2   C
ATOM   4302  CG2 ILE B  43      27.500   9.156   2.082  0.00  0.00      C2   C
ATOM   4303  CD1 ILE B  43      30.559   9.460   1.801  0.00  0.00      C2   C
ATOM   4304  H   ILE B  43      29.977   6.225   3.629  0.00  0.00      C2   H
ATOM   4305  HA  ILE B  43      29.337   8.998   4.080  0.00  0.00      C2   H
ATOM   4306  HB  ILE B  43      28.045   7.094   2.165  0.00  0.00      C2   H
ATOM   4307 HG13 ILE B  43      29.515   8.363   0.400  0.00  0.00      C2   H
ATOM   4308 HG12 ILE B  43      30.344   7.464   1.612  0.00  0.00      C2   H
ATOM   4309 HG21 ILE B  43      27.919  10.135   2.316  0.00  0.00      C2   H
ATOM   4310 HG22 ILE B  43      27.397   9.096   0.998  0.00  0.00      C2   H
ATOM   4311 HG23 ILE B  43      26.521   8.996   2.532  0.00  0.00      C2   H
ATOM   4312 HD11 ILE B  43      30.950   9.336   2.811  0.00  0.00      C2   H
ATOM   4313 HD12 ILE B  43      31.343   9.491   1.044  0.00  0.00      C2   H
ATOM   4314 HD13 ILE B  43      30.026  10.411   1.798  0.00  0.00      C2   H
ATOM   4315  N   GLN B  44      27.529   8.666   5.945  0.00  0.00      C2   N
ATOM   4316  CA  GLN B  44      26.459   8.601   6.912  0.00  0.00      C2   C
ATOM   4317  C   GLN B  44      25.524   9.707   6.594  0.00  0.00      C2   C
ATOM   4318  O   GLN B  44      25.633  10.778   7.185  0.00  0.00      C2   O
ATOM   4319  CB  GLN B  44      27.153   8.640   8.334  0.00  0.00      C2   C
ATOM   4320  CG  GLN B  44      28.191   7.588   8.687  0.00  0.00      C2   C
ATOM   4321  CD  GLN B  44      27.559   6.207   8.819  0.00  0.00      C2   C
ATOM   4322  OE1 GLN B  44      26.778   5.749   7.999  0.00  0.00      C2   O
ATOM   4323  NE2 GLN B  44      27.913   5.580   9.929  0.00  0.00      C2   N
ATOM   4324  H   GLN B  44      28.328   9.164   6.310  0.00  0.00      C2   H
ATOM   4325  HA  GLN B  44      25.806   7.734   6.813  0.00  0.00      C2   H
ATOM   4326  HB3 GLN B  44      26.383   8.497   9.093  0.00  0.00      C2   H
ATOM   4327  HB2 GLN B  44      27.585   9.619   8.543  0.00  0.00      C2   H
ATOM   4328  HG3 GLN B  44      28.548   7.864   9.679  0.00  0.00      C2   H
ATOM   4329  HG2 GLN B  44      29.035   7.560   7.998  0.00  0.00      C2   H
ATOM   4330 HE22 GLN B  44      27.548   4.666  10.158  0.00  0.00      C2   H
ATOM   4331 HE21 GLN B  44      28.679   5.872  10.519  0.00  0.00      C2   H
ATOM   4332  N   MET B  45      24.696   9.481   5.602  0.00  0.00      C2   N
ATOM   4333  CA  MET B  45      23.508  10.294   5.359  0.00  0.00      C2   C
ATOM   4334  C   MET B  45      22.438   9.715   6.269  0.00  0.00      C2   C
ATOM   4335  O   MET B  45      22.230   8.514   6.400  0.00  0.00      C2   O
ATOM   4336  CB  MET B  45      23.140  10.220   3.835  0.00  0.00      C2   C
ATOM   4337  CG  MET B  45      22.622   8.793   3.380  0.00  0.00      C2   C
ATOM   4338  SD  MET B  45      22.597   8.703   1.635  0.00  0.00      C2   S
ATOM   4339  CE  MET B  45      21.322   9.917   1.153  0.00  0.00      C2   C
ATOM   4340  H   MET B  45      24.684   8.496   5.380  0.00  0.00      C2   H
ATOM   4341  HA  MET B  45      23.678  11.340   5.614  0.00  0.00      C2   H
ATOM   4342  HB3 MET B  45      24.091  10.451   3.356  0.00  0.00      C2   H
ATOM   4343  HB2 MET B  45      22.488  11.061   3.598  0.00  0.00      C2   H
ATOM   4344  HG3 MET B  45      21.576   8.640   3.646  0.00  0.00      C2   H
ATOM   4345  HG2 MET B  45      23.298   8.007   3.718  0.00  0.00      C2   H
ATOM   4346  HE1 MET B  45      21.696  10.906   1.419  0.00  0.00      C2   H
ATOM   4347  HE2 MET B  45      21.273   9.897   0.064  0.00  0.00      C2   H
ATOM   4348  HE3 MET B  45      20.311   9.757   1.527  0.00  0.00      C2   H
ATOM   4349  N   ARG B  46      21.664  10.640   6.839  0.00  0.00      C2   N
ATOM   4350  CA  ARG B  46      20.477  10.311   7.691  0.00  0.00      C2   C
ATOM   4351  C   ARG B  46      19.260  11.108   7.214  0.00  0.00      C2   C
ATOM   4352  O   ARG B  46      19.412  12.124   6.587  0.00  0.00      C2   O
ATOM   4353  CB  ARG B  46      20.808  10.521   9.182  0.00  0.00      C2   C
ATOM   4354  CG  ARG B  46      22.261  10.155   9.563  0.00  0.00      C2   C
ATOM   4355  CD  ARG B  46      22.589  10.023  11.100  0.00  0.00      C2   C
ATOM   4356  NE  ARG B  46      23.927   9.479  11.224  0.00  0.00      C2   N
ATOM   4357  CZ  ARG B  46      24.144   8.125  11.470  0.00  0.00      C2   C
ATOM   4358  NH1 ARG B  46      23.169   7.200  11.360  0.00  0.00      C2   N
ATOM   4359  NH2 ARG B  46      25.299   7.615  11.867  0.00  0.00      C2   N
ATOM   4360  H   ARG B  46      21.726  11.630   6.650  0.00  0.00      C2   H
ATOM   4361  HA  ARG B  46      20.098   9.298   7.551  0.00  0.00      C2   H
ATOM   4362  HB3 ARG B  46      20.201   9.882   9.823  0.00  0.00      C2   H
ATOM   4363  HB2 ARG B  46      20.624  11.557   9.469  0.00  0.00      C2   H
ATOM   4364  HG3 ARG B  46      22.971  10.871   9.151  0.00  0.00      C2   H
ATOM   4365  HG2 ARG B  46      22.543   9.225   9.069  0.00  0.00      C2   H
ATOM   4366  HD3 ARG B  46      21.789   9.579  11.692  0.00  0.00      C2   H
ATOM   4367  HD2 ARG B  46      22.651  11.054  11.446  0.00  0.00      C2   H
ATOM   4368  HE  ARG B  46      24.700  10.126  11.170  0.00  0.00      C2   H
ATOM   4369 HH12 ARG B  46      23.360   6.215  11.477  0.00  0.00      C2   H
ATOM   4370 HH11 ARG B  46      22.245   7.457  11.043  0.00  0.00      C2   H
ATOM   4371 HH22 ARG B  46      25.398   6.617  11.991  0.00  0.00      C2   H
ATOM   4372 HH21 ARG B  46      26.099   8.196  12.073  0.00  0.00      C2   H
ATOM   4373  N   THR B  47      18.072  10.715   7.646  0.00  0.00      C2   N
ATOM   4374  CA  THR B  47      16.822  11.417   7.477  0.00  0.00      C2   C
ATOM   4375  C   THR B  47      16.800  12.715   8.420  0.00  0.00      C2   C
ATOM   4376  O   THR B  47      17.054  12.562   9.656  0.00  0.00      C2   O
ATOM   4377  CB  THR B  47      15.633  10.618   7.939  0.00  0.00      C2   C
ATOM   4378  OG1 THR B  47      15.540   9.307   7.391  0.00  0.00      C2   O
ATOM   4379  CG2 THR B  47      14.264  11.319   7.818  0.00  0.00      C2   C
ATOM   4380  H   THR B  47      18.020   9.785   8.038  0.00  0.00      C2   H
ATOM   4381  HA  THR B  47      16.491  11.688   6.475  0.00  0.00      C2   H
ATOM   4382  HB  THR B  47      15.791  10.311   8.972  0.00  0.00      C2   H
ATOM   4383  HG1 THR B  47      16.302   8.811   7.701  0.00  0.00      C2   H
ATOM   4384 HG21 THR B  47      13.596  10.460   7.875  0.00  0.00      C2   H
ATOM   4385 HG22 THR B  47      14.002  12.068   8.565  0.00  0.00      C2   H
ATOM   4386 HG23 THR B  47      14.150  11.731   6.815  0.00  0.00      C2   H
ATOM   4387  N   ARG B  48      16.562  13.827   7.829  0.00  0.00      C2   N
ATOM   4388  CA  ARG B  48      16.573  15.062   8.480  0.00  0.00      C2   C
ATOM   4389  C   ARG B  48      15.232  15.775   8.419  0.00  0.00      C2   C
ATOM   4390  O   ARG B  48      15.030  16.724   9.150  0.00  0.00      C2   O
ATOM   4391  CB  ARG B  48      17.680  15.956   7.925  0.00  0.00      C2   C
ATOM   4392  CG  ARG B  48      19.133  15.390   7.831  0.00  0.00      C2   C
ATOM   4393  CD  ARG B  48      19.726  15.009   9.152  0.00  0.00      C2   C
ATOM   4394  NE  ARG B  48      21.202  14.679   9.150  0.00  0.00      C2   N
ATOM   4395  CZ  ARG B  48      21.970  14.447  10.196  0.00  0.00      C2   C
ATOM   4396  NH1 ARG B  48      21.502  14.625  11.455  0.00  0.00      C2   N
ATOM   4397  NH2 ARG B  48      23.254  14.071  10.025  0.00  0.00      C2   N
ATOM   4398  H   ARG B  48      16.454  13.875   6.826  0.00  0.00      C2   H
ATOM   4399  HA  ARG B  48      16.746  14.925   9.547  0.00  0.00      C2   H
ATOM   4400  HB3 ARG B  48      17.729  16.951   8.368  0.00  0.00      C2   H
ATOM   4401  HB2 ARG B  48      17.432  16.047   6.868  0.00  0.00      C2   H
ATOM   4402  HG3 ARG B  48      19.796  16.090   7.322  0.00  0.00      C2   H
ATOM   4403  HG2 ARG B  48      19.250  14.532   7.169  0.00  0.00      C2   H
ATOM   4404  HD3 ARG B  48      19.124  14.255   9.661  0.00  0.00      C2   H
ATOM   4405  HD2 ARG B  48      19.556  15.904   9.750  0.00  0.00      C2   H
ATOM   4406  HE  ARG B  48      21.703  14.663   8.273  0.00  0.00      C2   H
ATOM   4407 HH12 ARG B  48      22.006  14.370  12.292  0.00  0.00      C2   H
ATOM   4408 HH11 ARG B  48      20.569  15.009  11.499  0.00  0.00      C2   H
ATOM   4409 HH22 ARG B  48      23.911  13.860  10.763  0.00  0.00      C2   H
ATOM   4410 HH21 ARG B  48      23.686  13.990   9.116  0.00  0.00      C2   H
ATOM   4411  N   ARG B  49      14.250  15.286   7.620  0.00  0.00      C2   N
ATOM   4412  CA  ARG B  49      12.863  15.698   7.606  0.00  0.00      C2   C
ATOM   4413  C   ARG B  49      12.073  14.560   6.985  0.00  0.00      C2   C
ATOM   4414  O   ARG B  49      12.631  13.850   6.141  0.00  0.00      C2   O
ATOM   4415  CB  ARG B  49      12.655  17.094   6.969  0.00  0.00      C2   C
ATOM   4416  CG  ARG B  49      11.211  17.487   6.689  0.00  0.00      C2   C
ATOM   4417  CD  ARG B  49      10.285  17.763   7.931  0.00  0.00      C2   C
ATOM   4418  NE  ARG B  49      10.600  18.890   8.680  0.00  0.00      C2   N
ATOM   4419  CZ  ARG B  49      10.402  19.224   9.943  0.00  0.00      C2   C
ATOM   4420  NH1 ARG B  49       9.620  18.506  10.752  0.00  0.00      C2   N
ATOM   4421  NH2 ARG B  49      11.047  20.291  10.390  0.00  0.00      C2   N
ATOM   4422  H   ARG B  49      14.447  14.620   6.886  0.00  0.00      C2   H
ATOM   4423  HA  ARG B  49      12.564  15.655   8.654  0.00  0.00      C2   H
ATOM   4424  HB3 ARG B  49      13.138  17.245   6.004  0.00  0.00      C2   H
ATOM   4425  HB2 ARG B  49      13.091  17.856   7.615  0.00  0.00      C2   H
ATOM   4426  HG3 ARG B  49      10.697  16.835   5.983  0.00  0.00      C2   H
ATOM   4427  HG2 ARG B  49      11.357  18.405   6.121  0.00  0.00      C2   H
ATOM   4428  HD3 ARG B  49      10.330  16.904   8.599  0.00  0.00      C2   H
ATOM   4429  HD2 ARG B  49       9.253  17.777   7.581  0.00  0.00      C2   H
ATOM   4430  HE  ARG B  49      10.895  19.646   8.079  0.00  0.00      C2   H
ATOM   4431 HH12 ARG B  49       9.502  18.650  11.745  0.00  0.00      C2   H
ATOM   4432 HH11 ARG B  49       8.908  17.930  10.325  0.00  0.00      C2   H
ATOM   4433 HH22 ARG B  49      11.087  20.295  11.400  0.00  0.00      C2   H
ATOM   4434 HH21 ARG B  49      11.783  20.721   9.848  0.00  0.00      C2   H
ATOM   4435  N   THR B  50      10.835  14.437   7.442  0.00  0.00      C2   N
ATOM   4436  CA  THR B  50       9.849  13.521   6.866  0.00  0.00      C2   C
ATOM   4437  C   THR B  50       8.412  14.158   6.799  0.00  0.00      C2   C
ATOM   4438  O   THR B  50       8.011  14.837   7.722  0.00  0.00      C2   O
ATOM   4439  CB  THR B  50       9.779  12.167   7.634  0.00  0.00      C2   C
ATOM   4440  OG1 THR B  50      11.074  11.686   7.898  0.00  0.00      C2   O
ATOM   4441  CG2 THR B  50       9.044  11.117   6.824  0.00  0.00      C2   C
ATOM   4442  H   THR B  50      10.600  14.835   8.340  0.00  0.00      C2   H
ATOM   4443  HA  THR B  50      10.053  13.354   5.808  0.00  0.00      C2   H
ATOM   4444  HB  THR B  50       9.139  12.375   8.492  0.00  0.00      C2   H
ATOM   4445  HG1 THR B  50      11.488  12.272   8.536  0.00  0.00      C2   H
ATOM   4446 HG21 THR B  50       9.304  10.134   7.215  0.00  0.00      C2   H
ATOM   4447 HG22 THR B  50       7.982  11.325   6.954  0.00  0.00      C2   H
ATOM   4448 HG23 THR B  50       9.233  11.111   5.750  0.00  0.00      C2   H
ATOM   4449  N   LEU B  51       7.744  13.842   5.688  0.00  0.00      C2   N
ATOM   4450  CA  LEU B  51       6.452  14.168   5.172  0.00  0.00      C2   C
ATOM   4451  C   LEU B  51       5.792  12.830   4.912  0.00  0.00      C2   C
ATOM   4452  O   LEU B  51       6.541  11.838   4.799  0.00  0.00      C2   O
ATOM   4453  CB  LEU B  51       6.639  15.054   3.980  0.00  0.00      C2   C
ATOM   4454  CG  LEU B  51       7.650  16.194   4.056  0.00  0.00      C2   C
ATOM   4455  CD1 LEU B  51       7.864  16.797   2.671  0.00  0.00      C2   C
ATOM   4456  CD2 LEU B  51       7.137  17.299   5.026  0.00  0.00      C2   C
ATOM   4457  H   LEU B  51       8.155  13.236   4.992  0.00  0.00      C2   H
ATOM   4458  HA  LEU B  51       5.844  14.736   5.877  0.00  0.00      C2   H
ATOM   4459  HB3 LEU B  51       5.754  15.346   3.416  0.00  0.00      C2   H
ATOM   4460  HB2 LEU B  51       7.052  14.416   3.199  0.00  0.00      C2   H
ATOM   4461  HG  LEU B  51       8.632  15.956   4.464  0.00  0.00      C2   H
ATOM   4462 HD11 LEU B  51       8.880  16.998   2.334  0.00  0.00      C2   H
ATOM   4463 HD12 LEU B  51       7.585  16.066   1.912  0.00  0.00      C2   H
ATOM   4464 HD13 LEU B  51       7.277  17.709   2.563  0.00  0.00      C2   H
ATOM   4465 HD21 LEU B  51       6.059  17.369   5.174  0.00  0.00      C2   H
ATOM   4466 HD22 LEU B  51       7.519  17.048   6.016  0.00  0.00      C2   H
ATOM   4467 HD23 LEU B  51       7.452  18.307   4.757  0.00  0.00      C2   H
ATOM   4468  N   ARG B  52       4.448  12.758   4.800  0.00  0.00      C2   N
ATOM   4469  CA  ARG B  52       3.795  11.432   4.624  0.00  0.00      C2   C
ATOM   4470  C   ARG B  52       2.561  11.620   3.798  0.00  0.00      C2   C
ATOM   4471  O   ARG B  52       1.790  12.556   4.057  0.00  0.00      C2   O
ATOM   4472  CB  ARG B  52       3.530  10.788   5.997  0.00  0.00      C2   C
ATOM   4473  CG  ARG B  52       3.117   9.312   5.973  0.00  0.00      C2   C
ATOM   4474  CD  ARG B  52       2.749   8.849   7.411  0.00  0.00      C2   C
ATOM   4475  NE  ARG B  52       1.406   9.280   7.889  0.00  0.00      C2   N
ATOM   4476  CZ  ARG B  52       0.857   9.004   9.049  0.00  0.00      C2   C
ATOM   4477  NH1 ARG B  52       1.505   8.317   9.972  0.00  0.00      C2   N
ATOM   4478  NH2 ARG B  52      -0.363   9.450   9.351  0.00  0.00      C2   N
ATOM   4479  H   ARG B  52       3.865  13.577   4.899  0.00  0.00      C2   H
ATOM   4480  HA  ARG B  52       4.490  10.855   4.014  0.00  0.00      C2   H
ATOM   4481  HB3 ARG B  52       2.851  11.406   6.585  0.00  0.00      C2   H
ATOM   4482  HB2 ARG B  52       4.416  10.886   6.624  0.00  0.00      C2   H
ATOM   4483  HG3 ARG B  52       3.757   8.576   5.485  0.00  0.00      C2   H
ATOM   4484  HG2 ARG B  52       2.174   9.251   5.430  0.00  0.00      C2   H
ATOM   4485  HD3 ARG B  52       3.385   9.449   8.060  0.00  0.00      C2   H
ATOM   4486  HD2 ARG B  52       2.867   7.798   7.674  0.00  0.00      C2   H
ATOM   4487  HE  ARG B  52       0.671   9.466   7.222  0.00  0.00      C2   H
ATOM   4488 HH12 ARG B  52       1.186   7.938  10.852  0.00  0.00      C2   H
ATOM   4489 HH11 ARG B  52       2.474   8.083   9.806  0.00  0.00      C2   H
ATOM   4490 HH22 ARG B  52      -0.859   9.021  10.119  0.00  0.00      C2   H
ATOM   4491 HH21 ARG B  52      -0.985  10.030   8.805  0.00  0.00      C2   H
ATOM   4492  N   GLY B  53       2.344  10.625   2.945  0.00  0.00      C2   N
ATOM   4493  CA  GLY B  53       1.217  10.610   2.010  0.00  0.00      C2   C
ATOM   4494  C   GLY B  53      -0.049   9.957   2.676  0.00  0.00      C2   C
ATOM   4495  O   GLY B  53       0.082   9.182   3.614  0.00  0.00      C2   O
ATOM   4496  H   GLY B  53       2.899   9.785   2.858  0.00  0.00      C2   H
ATOM   4497  HA3 GLY B  53       1.524  10.058   1.121  0.00  0.00      C2   H
ATOM   4498  HA2 GLY B  53       0.929  11.550   1.539  0.00  0.00      C2   H
ATOM   4499  N   HIS B  54      -1.226  10.316   2.194  0.00  0.00      C2   N
ATOM   4500  CA  HIS B  54      -2.488  10.056   2.744  0.00  0.00      C2   C
ATOM   4501  C   HIS B  54      -2.893   8.674   2.161  0.00  0.00      C2   C
ATOM   4502  O   HIS B  54      -3.703   8.686   1.237  0.00  0.00      C2   O
ATOM   4503  CB  HIS B  54      -3.516  11.192   2.441  0.00  0.00      C2   C
ATOM   4504  CG  HIS B  54      -4.881  11.067   3.149  0.00  0.00      C2   C
ATOM   4505  ND1 HIS B  54      -6.099  11.537   2.725  0.00  0.00      C2   N
ATOM   4506  CD2 HIS B  54      -5.222  10.562   4.409  0.00  0.00      C2   C
ATOM   4507  CE1 HIS B  54      -7.029  11.353   3.643  0.00  0.00      C2   C
ATOM   4508  NE2 HIS B  54      -6.583  10.764   4.743  0.00  0.00      C2   N
ATOM   4509  H   HIS B  54      -1.246  11.020   1.469  0.00  0.00      C2   H
ATOM   4510  HA  HIS B  54      -2.401  10.043   3.830  0.00  0.00      C2   H
ATOM   4511  HB3 HIS B  54      -3.683  11.287   1.368  0.00  0.00      C2   H
ATOM   4512  HB2 HIS B  54      -2.907  12.058   2.702  0.00  0.00      C2   H
ATOM   4513  HD1 HIS B  54      -6.394  11.920   1.838  0.00  0.00      C2   H
ATOM   4514  HD2 HIS B  54      -4.557  10.020   5.065  0.00  0.00      C2   H
ATOM   4515  HE1 HIS B  54      -8.044  11.674   3.462  0.00  0.00      C2   H
ATOM   4516  N   LEU B  55      -2.380   7.581   2.774  0.00  0.00      C2   N
ATOM   4517  CA  LEU B  55      -2.639   6.167   2.535  0.00  0.00      C2   C
ATOM   4518  C   LEU B  55      -2.511   5.849   1.060  0.00  0.00      C2   C
ATOM   4519  O   LEU B  55      -3.045   4.861   0.624  0.00  0.00      C2   O
ATOM   4520  CB  LEU B  55      -4.029   5.760   3.141  0.00  0.00      C2   C
ATOM   4521  CG  LEU B  55      -4.158   5.992   4.670  0.00  0.00      C2   C
ATOM   4522  CD1 LEU B  55      -5.540   5.577   5.049  0.00  0.00      C2   C
ATOM   4523  CD2 LEU B  55      -3.068   5.239   5.525  0.00  0.00      C2   C
ATOM   4524  H   LEU B  55      -1.618   7.561   3.437  0.00  0.00      C2   H
ATOM   4525  HA  LEU B  55      -1.888   5.575   3.058  0.00  0.00      C2   H
ATOM   4526  HB3 LEU B  55      -4.336   4.753   2.858  0.00  0.00      C2   H
ATOM   4527  HB2 LEU B  55      -4.659   6.419   2.544  0.00  0.00      C2   H
ATOM   4528  HG  LEU B  55      -4.009   7.068   4.761  0.00  0.00      C2   H
ATOM   4529 HD11 LEU B  55      -5.478   5.327   6.108  0.00  0.00      C2   H
ATOM   4530 HD12 LEU B  55      -6.277   6.376   4.971  0.00  0.00      C2   H
ATOM   4531 HD13 LEU B  55      -5.980   4.730   4.521  0.00  0.00      C2   H
ATOM   4532 HD21 LEU B  55      -2.806   5.960   6.300  0.00  0.00      C2   H
ATOM   4533 HD22 LEU B  55      -3.464   4.371   6.052  0.00  0.00      C2   H
ATOM   4534 HD23 LEU B  55      -2.230   4.839   4.954  0.00  0.00      C2   H
ATOM   4535  N   ALA B  56      -1.717   6.612   0.279  0.00  0.00      C2   N
ATOM   4536  CA  ALA B  56      -1.368   6.347  -1.148  0.00  0.00      C2   C
ATOM   4537  C   ALA B  56       0.188   6.139  -1.343  0.00  0.00      C2   C
ATOM   4538  O   ALA B  56       0.913   6.785  -0.641  0.00  0.00      C2   O
ATOM   4539  CB  ALA B  56      -1.706   7.582  -1.876  0.00  0.00      C2   C
ATOM   4540  H   ALA B  56      -1.420   7.475   0.712  0.00  0.00      C2   H
ATOM   4541  HA  ALA B  56      -1.950   5.490  -1.487  0.00  0.00      C2   H
ATOM   4542  HB1 ALA B  56      -1.301   8.511  -1.475  0.00  0.00      C2   H
ATOM   4543  HB2 ALA B  56      -1.459   7.586  -2.938  0.00  0.00      C2   H
ATOM   4544  HB3 ALA B  56      -2.786   7.729  -1.894  0.00  0.00      C2   H
ATOM   4545  N   LYS B  57       0.653   5.356  -2.340  0.00  0.00      C2   N
ATOM   4546  CA  LYS B  57       2.063   5.114  -2.658  0.00  0.00      C2   C
ATOM   4547  C   LYS B  57       2.558   6.264  -3.506  0.00  0.00      C2   C
ATOM   4548  O   LYS B  57       1.904   6.546  -4.463  0.00  0.00      C2   O
ATOM   4549  CB  LYS B  57       2.262   3.784  -3.317  0.00  0.00      C2   C
ATOM   4550  CG  LYS B  57       1.537   2.710  -2.500  0.00  0.00      C2   C
ATOM   4551  CD  LYS B  57       2.141   1.226  -2.733  0.00  0.00      C2   C
ATOM   4552  CE  LYS B  57       1.634   0.199  -1.725  0.00  0.00      C2   C
ATOM   4553  NZ  LYS B  57       0.176   0.146  -1.780  0.00  0.00      C2   N
ATOM   4554  H   LYS B  57      -0.033   4.808  -2.839  0.00  0.00      C2   H
ATOM   4555  HA  LYS B  57       2.637   5.012  -1.737  0.00  0.00      C2   H
ATOM   4556  HB3 LYS B  57       3.334   3.592  -3.272  0.00  0.00      C2   H
ATOM   4557  HB2 LYS B  57       1.956   3.748  -4.363  0.00  0.00      C2   H
ATOM   4558  HG3 LYS B  57       0.555   2.517  -2.932  0.00  0.00      C2   H
ATOM   4559  HG2 LYS B  57       1.534   2.932  -1.432  0.00  0.00      C2   H
ATOM   4560  HD3 LYS B  57       3.231   1.201  -2.726  0.00  0.00      C2   H
ATOM   4561  HD2 LYS B  57       1.837   0.987  -3.752  0.00  0.00      C2   H
ATOM   4562  HE3 LYS B  57       1.938   0.341  -0.688  0.00  0.00      C2   H
ATOM   4563  HE2 LYS B  57       2.065  -0.773  -1.968  0.00  0.00      C2   H
ATOM   4564  HZ1 LYS B  57       0.042  -0.591  -1.103  0.00  0.00      C2   H
ATOM   4565  HZ2 LYS B  57      -0.408   0.936  -1.547  0.00  0.00      C2   H
ATOM   4566  HZ3 LYS B  57      -0.146  -0.265  -2.644  0.00  0.00      C2   H
ATOM   4567  N   ILE B  58       3.697   6.872  -3.089  0.00  0.00      C2   N
ATOM   4568  CA  ILE B  58       4.384   7.767  -3.885  0.00  0.00      C2   C
ATOM   4569  C   ILE B  58       4.967   7.073  -5.187  0.00  0.00      C2   C
ATOM   4570  O   ILE B  58       5.553   6.007  -5.099  0.00  0.00      C2   O
ATOM   4571  CB  ILE B  58       5.530   8.378  -3.019  0.00  0.00      C2   C
ATOM   4572  CG1 ILE B  58       5.076   8.926  -1.553  0.00  0.00      C2   C
ATOM   4573  CG2 ILE B  58       6.187   9.534  -3.752  0.00  0.00      C2   C
ATOM   4574  CD1 ILE B  58       3.770   9.812  -1.507  0.00  0.00      C2   C
ATOM   4575  H   ILE B  58       4.193   6.450  -2.317  0.00  0.00      C2   H
ATOM   4576  HA  ILE B  58       3.733   8.597  -4.159  0.00  0.00      C2   H
ATOM   4577  HB  ILE B  58       6.357   7.683  -2.875  0.00  0.00      C2   H
ATOM   4578 HG13 ILE B  58       5.870   9.531  -1.113  0.00  0.00      C2   H
ATOM   4579 HG12 ILE B  58       4.927   8.103  -0.854  0.00  0.00      C2   H
ATOM   4580 HG21 ILE B  58       7.022   9.948  -3.186  0.00  0.00      C2   H
ATOM   4581 HG22 ILE B  58       6.638   9.342  -4.726  0.00  0.00      C2   H
ATOM   4582 HG23 ILE B  58       5.497  10.370  -3.865  0.00  0.00      C2   H
ATOM   4583 HD11 ILE B  58       3.982  10.813  -1.883  0.00  0.00      C2   H
ATOM   4584 HD12 ILE B  58       2.954   9.316  -2.032  0.00  0.00      C2   H
ATOM   4585 HD13 ILE B  58       3.539   9.927  -0.448  0.00  0.00      C2   H
ATOM   4586  N   TYR B  59       4.730   7.696  -6.326  0.00  0.00      C2   N
ATOM   4587  CA  TYR B  59       5.042   7.194  -7.632  0.00  0.00      C2   C
ATOM   4588  C   TYR B  59       6.025   8.026  -8.387  0.00  0.00      C2   C
ATOM   4589  O   TYR B  59       6.617   7.471  -9.253  0.00  0.00      C2   O
ATOM   4590  CB  TYR B  59       3.718   7.025  -8.434  0.00  0.00      C2   C
ATOM   4591  CG  TYR B  59       2.802   5.767  -8.133  0.00  0.00      C2   C
ATOM   4592  CD1 TYR B  59       3.167   4.634  -7.310  0.00  0.00      C2   C
ATOM   4593  CD2 TYR B  59       1.499   5.624  -8.802  0.00  0.00      C2   C
ATOM   4594  CE1 TYR B  59       2.351   3.539  -7.123  0.00  0.00      C2   C
ATOM   4595  CE2 TYR B  59       0.633   4.542  -8.517  0.00  0.00      C2   C
ATOM   4596  CZ  TYR B  59       1.052   3.499  -7.706  0.00  0.00      C2   C
ATOM   4597  OH  TYR B  59       0.138   2.519  -7.426  0.00  0.00      C2   O
ATOM   4598  H   TYR B  59       4.267   8.594  -6.302  0.00  0.00      C2   H
ATOM   4599  HA  TYR B  59       5.464   6.190  -7.584  0.00  0.00      C2   H
ATOM   4600  HB3 TYR B  59       3.961   6.920  -9.491  0.00  0.00      C2   H
ATOM   4601  HB2 TYR B  59       3.163   7.956  -8.315  0.00  0.00      C2   H
ATOM   4602  HD1 TYR B  59       4.099   4.745  -6.776  0.00  0.00      C2   H
ATOM   4603  HD2 TYR B  59       1.116   6.438  -9.400  0.00  0.00      C2   H
ATOM   4604  HE1 TYR B  59       2.717   2.760  -6.470  0.00  0.00      C2   H
ATOM   4605  HE2 TYR B  59      -0.363   4.460  -8.927  0.00  0.00      C2   H
ATOM   4606  HH  TYR B  59       0.624   1.780  -7.052  0.00  0.00      C2   H
ATOM   4607  N   ALA B  60       6.209   9.288  -7.989  0.00  0.00      C2   N
ATOM   4608  CA  ALA B  60       7.101  10.238  -8.610  0.00  0.00      C2   C
ATOM   4609  C   ALA B  60       7.197  11.478  -7.707  0.00  0.00      C2   C
ATOM   4610  O   ALA B  60       6.205  11.721  -6.994  0.00  0.00      C2   O
ATOM   4611  CB  ALA B  60       6.694  10.544 -10.087  0.00  0.00      C2   C
ATOM   4612  H   ALA B  60       5.703   9.676  -7.206  0.00  0.00      C2   H
ATOM   4613  HA  ALA B  60       8.058   9.718  -8.602  0.00  0.00      C2   H
ATOM   4614  HB1 ALA B  60       6.466   9.616 -10.611  0.00  0.00      C2   H
ATOM   4615  HB2 ALA B  60       5.797  11.138 -10.266  0.00  0.00      C2   H
ATOM   4616  HB3 ALA B  60       7.523  10.961 -10.658  0.00  0.00      C2   H
ATOM   4617  N   MET B  61       8.311  12.182  -7.888  0.00  0.00      C2   N
ATOM   4618  CA  MET B  61       8.684  13.399  -7.248  0.00  0.00      C2   C
ATOM   4619  C   MET B  61       9.737  14.018  -8.157  0.00  0.00      C2   C
ATOM   4620  O   MET B  61      10.344  13.296  -8.927  0.00  0.00      C2   O
ATOM   4621  CB  MET B  61       9.359  13.264  -5.896  0.00  0.00      C2   C
ATOM   4622  CG  MET B  61       8.610  12.621  -4.725  0.00  0.00      C2   C
ATOM   4623  SD  MET B  61       9.448  12.686  -3.093  0.00  0.00      C2   S
ATOM   4624  CE  MET B  61      11.119  12.350  -3.411  0.00  0.00      C2   C
ATOM   4625  H   MET B  61       9.037  11.814  -8.486  0.00  0.00      C2   H
ATOM   4626  HA  MET B  61       7.747  13.955  -7.262  0.00  0.00      C2   H
ATOM   4627  HB3 MET B  61       9.766  14.215  -5.551  0.00  0.00      C2   H
ATOM   4628  HB2 MET B  61      10.191  12.561  -5.914  0.00  0.00      C2   H
ATOM   4629  HG3 MET B  61       8.563  11.544  -4.884  0.00  0.00      C2   H
ATOM   4630  HG2 MET B  61       7.605  13.027  -4.609  0.00  0.00      C2   H
ATOM   4631  HE1 MET B  61      11.247  11.461  -4.028  0.00  0.00      C2   H
ATOM   4632  HE2 MET B  61      11.713  13.188  -3.775  0.00  0.00      C2   H
ATOM   4633  HE3 MET B  61      11.510  12.151  -2.413  0.00  0.00      C2   H
ATOM   4634  N   HIE B  62       9.932  15.324  -8.027  0.00  0.00      C2   N
ATOM   4635  CA  HIE B  62      10.948  16.155  -8.705  0.00  0.00      C2   C
ATOM   4636  C   HIE B  62      11.149  17.440  -7.934  0.00  0.00      C2   C
ATOM   4637  O   HIE B  62      10.224  18.204  -7.669  0.00  0.00      C2   O
ATOM   4638  CB  HIE B  62      10.419  16.465 -10.031  0.00  0.00      C2   C
ATOM   4639  CG  HIE B  62      11.397  17.184 -10.906  0.00  0.00      C2   C
ATOM   4640  ND1 HIE B  62      10.926  18.312 -11.578  0.00  0.00      C2   N
ATOM   4641  CD2 HIE B  62      12.643  16.882 -11.355  0.00  0.00      C2   C
ATOM   4642  CE1 HIE B  62      12.021  18.708 -12.305  0.00  0.00      C2   C
ATOM   4643  NE2 HIE B  62      13.115  17.937 -12.115  0.00  0.00      C2   N
ATOM   4644  H   HIE B  62       9.267  15.764  -7.407  0.00  0.00      C2   H
ATOM   4645  HA  HIE B  62      11.832  15.520  -8.761  0.00  0.00      C2   H
ATOM   4646  HB3 HIE B  62       9.629  17.206  -9.905  0.00  0.00      C2   H
ATOM   4647  HB2 HIE B  62       9.994  15.638 -10.599  0.00  0.00      C2   H
ATOM   4648  HD2 HIE B  62      13.308  16.056 -11.148  0.00  0.00      C2   H
ATOM   4649  HE1 HIE B  62      12.096  19.622 -12.876  0.00  0.00      C2   H
ATOM   4650  HE2 HIE B  62      13.958  17.916 -12.671  0.00  0.00      C2   H
ATOM   4651  N   TRP B  63      12.440  17.669  -7.602  0.00  0.00      C2   N
ATOM   4652  CA  TRP B  63      12.857  18.968  -6.967  0.00  0.00      C2   C
ATOM   4653  C   TRP B  63      12.671  20.085  -7.925  0.00  0.00      C2   C
ATOM   4654  O   TRP B  63      12.964  19.910  -9.069  0.00  0.00      C2   O
ATOM   4655  CB  TRP B  63      14.310  18.884  -6.382  0.00  0.00      C2   C
ATOM   4656  CG  TRP B  63      14.454  18.033  -5.199  0.00  0.00      C2   C
ATOM   4657  CD1 TRP B  63      14.958  16.778  -5.126  0.00  0.00      C2   C
ATOM   4658  CD2 TRP B  63      13.955  18.347  -3.818  0.00  0.00      C2   C
ATOM   4659  NE1 TRP B  63      15.105  16.423  -3.793  0.00  0.00      C2   N
ATOM   4660  CE2 TRP B  63      14.498  17.319  -2.961  0.00  0.00      C2   C
ATOM   4661  CE3 TRP B  63      13.228  19.425  -3.223  0.00  0.00      C2   C
ATOM   4662  CZ2 TRP B  63      14.460  17.396  -1.544  0.00  0.00      C2   C
ATOM   4663  CZ3 TRP B  63      13.175  19.449  -1.791  0.00  0.00      C2   C
ATOM   4664  CH2 TRP B  63      13.844  18.504  -1.007  0.00  0.00      C2   C
ATOM   4665  H   TRP B  63      13.077  16.913  -7.808  0.00  0.00      C2   H
ATOM   4666  HA  TRP B  63      12.189  19.195  -6.136  0.00  0.00      C2   H
ATOM   4667  HB3 TRP B  63      14.565  19.900  -6.081  0.00  0.00      C2   H
ATOM   4668  HB2 TRP B  63      14.991  18.608  -7.187  0.00  0.00      C2   H
ATOM   4669  HD1 TRP B  63      15.532  16.205  -5.839  0.00  0.00      C2   H
ATOM   4670  HE1 TRP B  63      15.463  15.521  -3.513  0.00  0.00      C2   H
ATOM   4671  HE3 TRP B  63      12.802  20.210  -3.830  0.00  0.00      C2   H
ATOM   4672  HZ2 TRP B  63      14.936  16.723  -0.847  0.00  0.00      C2   H
ATOM   4673  HZ3 TRP B  63      12.596  20.224  -1.312  0.00  0.00      C2   H
ATOM   4674  HH2 TRP B  63      13.920  18.642   0.061  0.00  0.00      C2   H
ATOM   4675  N   GLY B  64      12.341  21.307  -7.458  0.00  0.00      C2   N
ATOM   4676  CA  GLY B  64      12.620  22.450  -8.277  0.00  0.00      C2   C
ATOM   4677  C   GLY B  64      14.147  22.734  -8.217  0.00  0.00      C2   C
ATOM   4678  O   GLY B  64      14.803  22.284  -7.281  0.00  0.00      C2   O
ATOM   4679  H   GLY B  64      12.019  21.381  -6.503  0.00  0.00      C2   H
ATOM   4680  HA3 GLY B  64      12.113  23.303  -7.826  0.00  0.00      C2   H
ATOM   4681  HA2 GLY B  64      12.277  22.336  -9.306  0.00  0.00      C2   H
ATOM   4682  N   THR B  65      14.570  23.572  -9.181  0.00  0.00      C2   N
ATOM   4683  CA  THR B  65      15.935  23.980  -9.415  0.00  0.00      C2   C
ATOM   4684  C   THR B  65      16.383  24.976  -8.318  0.00  0.00      C2   C
ATOM   4685  O   THR B  65      17.572  25.126  -8.112  0.00  0.00      C2   O
ATOM   4686  CB  THR B  65      16.141  24.566 -10.835  0.00  0.00      C2   C
ATOM   4687  OG1 THR B  65      17.520  24.921 -11.072  0.00  0.00      C2   O
ATOM   4688  CG2 THR B  65      15.240  25.792 -11.050  0.00  0.00      C2   C
ATOM   4689  H   THR B  65      13.935  23.861  -9.911  0.00  0.00      C2   H
ATOM   4690  HA  THR B  65      16.495  23.068  -9.210  0.00  0.00      C2   H
ATOM   4691  HB  THR B  65      15.847  23.813 -11.566  0.00  0.00      C2   H
ATOM   4692  HG1 THR B  65      17.931  24.053 -11.069  0.00  0.00      C2   H
ATOM   4693 HG21 THR B  65      15.267  26.683 -10.423  0.00  0.00      C2   H
ATOM   4694 HG22 THR B  65      15.451  26.044 -12.089  0.00  0.00      C2   H
ATOM   4695 HG23 THR B  65      14.214  25.427 -10.998  0.00  0.00      C2   H
ATOM   4696  N   ASP B  66      15.398  25.812  -7.745  0.00  0.00      C2   N
ATOM   4697  CA  ASP B  66      15.710  26.586  -6.531  0.00  0.00      C2   C
ATOM   4698  C   ASP B  66      15.927  25.662  -5.286  0.00  0.00      C2   C
ATOM   4699  O   ASP B  66      16.319  26.242  -4.282  0.00  0.00      C2   O
ATOM   4700  CB  ASP B  66      14.761  27.733  -6.163  0.00  0.00      C2   C
ATOM   4701  CG  ASP B  66      14.266  28.585  -7.319  0.00  0.00      C2   C
ATOM   4702  OD1 ASP B  66      15.065  29.351  -7.961  0.00  0.00      C2   O
ATOM   4703  OD2 ASP B  66      13.071  28.535  -7.545  0.00  0.00      C2   O
ATOM   4704  H   ASP B  66      14.453  25.812  -8.101  0.00  0.00      C2   H
ATOM   4705  HA  ASP B  66      16.701  27.035  -6.588  0.00  0.00      C2   H
ATOM   4706  HB3 ASP B  66      15.177  28.358  -5.373  0.00  0.00      C2   H
ATOM   4707  HB2 ASP B  66      13.896  27.337  -5.630  0.00  0.00      C2   H
ATOM   4708  N   SER B  67      15.547  24.339  -5.367  0.00  0.00      C2   N
ATOM   4709  CA  SER B  67      15.833  23.229  -4.443  0.00  0.00      C2   C
ATOM   4710  C   SER B  67      14.773  23.185  -3.262  0.00  0.00      C2   C
ATOM   4711  O   SER B  67      14.893  22.245  -2.490  0.00  0.00      C2   O
ATOM   4712  CB  SER B  67      17.211  23.330  -3.879  0.00  0.00      C2   C
ATOM   4713  OG  SER B  67      18.226  23.608  -4.767  0.00  0.00      C2   O
ATOM   4714  H   SER B  67      15.144  24.003  -6.230  0.00  0.00      C2   H
ATOM   4715  HA  SER B  67      15.639  22.275  -4.933  0.00  0.00      C2   H
ATOM   4716  HB3 SER B  67      17.435  22.404  -3.350  0.00  0.00      C2   H
ATOM   4717  HB2 SER B  67      17.195  24.074  -3.082  0.00  0.00      C2   H
ATOM   4718  HG  SER B  67      18.936  23.098  -4.371  0.00  0.00      C2   H
ATOM   4719  N   ARG B  68      13.948  24.198  -2.992  0.00  0.00      C2   N
ATOM   4720  CA  ARG B  68      13.147  24.422  -1.741  0.00  0.00      C2   C
ATOM   4721  C   ARG B  68      11.884  23.601  -1.948  0.00  0.00      C2   C
ATOM   4722  O   ARG B  68      11.377  22.924  -1.079  0.00  0.00      C2   O
ATOM   4723  CB  ARG B  68      12.965  25.927  -1.319  0.00  0.00      C2   C
ATOM   4724  CG  ARG B  68      12.141  26.019  -0.023  0.00  0.00      C2   C
ATOM   4725  CD  ARG B  68      12.254  27.382   0.670  0.00  0.00      C2   C
ATOM   4726  NE  ARG B  68      11.436  27.397   1.868  0.00  0.00      C2   N
ATOM   4727  CZ  ARG B  68      11.313  28.378   2.764  0.00  0.00      C2   C
ATOM   4728  NH1 ARG B  68      12.123  29.462   2.693  0.00  0.00      C2   N
ATOM   4729  NH2 ARG B  68      10.370  28.251   3.680  0.00  0.00      C2   N
ATOM   4730  H   ARG B  68      13.851  24.887  -3.724  0.00  0.00      C2   H
ATOM   4731  HA  ARG B  68      13.596  23.841  -0.936  0.00  0.00      C2   H
ATOM   4732  HB3 ARG B  68      12.388  26.409  -2.108  0.00  0.00      C2   H
ATOM   4733  HB2 ARG B  68      13.905  26.478  -1.276  0.00  0.00      C2   H
ATOM   4734  HG3 ARG B  68      12.447  25.231   0.665  0.00  0.00      C2   H
ATOM   4735  HG2 ARG B  68      11.055  25.961  -0.099  0.00  0.00      C2   H
ATOM   4736  HD3 ARG B  68      11.960  28.181  -0.010  0.00  0.00      C2   H
ATOM   4737  HD2 ARG B  68      13.291  27.557   0.956  0.00  0.00      C2   H
ATOM   4738  HE  ARG B  68      10.789  26.622   1.901  0.00  0.00      C2   H
ATOM   4739 HH12 ARG B  68      12.127  30.120   3.459  0.00  0.00      C2   H
ATOM   4740 HH11 ARG B  68      12.763  29.640   1.933  0.00  0.00      C2   H
ATOM   4741 HH22 ARG B  68      10.107  29.110   4.142  0.00  0.00      C2   H
ATOM   4742 HH21 ARG B  68       9.735  27.467   3.732  0.00  0.00      C2   H
ATOM   4743  N   LEU B  69      11.252  23.810  -3.096  0.00  0.00      C2   N
ATOM   4744  CA  LEU B  69       9.921  23.221  -3.435  0.00  0.00      C2   C
ATOM   4745  C   LEU B  69      10.084  21.776  -3.995  0.00  0.00      C2   C
ATOM   4746  O   LEU B  69      10.780  21.501  -4.914  0.00  0.00      C2   O
ATOM   4747  CB  LEU B  69       9.164  24.260  -4.317  0.00  0.00      C2   C
ATOM   4748  CG  LEU B  69       8.629  25.527  -3.537  0.00  0.00      C2   C
ATOM   4749  CD1 LEU B  69       8.109  26.629  -4.345  0.00  0.00      C2   C
ATOM   4750  CD2 LEU B  69       7.764  25.207  -2.281  0.00  0.00      C2   C
ATOM   4751  H   LEU B  69      11.589  24.464  -3.788  0.00  0.00      C2   H
ATOM   4752  HA  LEU B  69       9.308  23.159  -2.535  0.00  0.00      C2   H
ATOM   4753  HB3 LEU B  69       8.325  23.699  -4.730  0.00  0.00      C2   H
ATOM   4754  HB2 LEU B  69       9.837  24.519  -5.134  0.00  0.00      C2   H
ATOM   4755  HG  LEU B  69       9.505  26.062  -3.171  0.00  0.00      C2   H
ATOM   4756 HD11 LEU B  69       7.556  27.340  -3.732  0.00  0.00      C2   H
ATOM   4757 HD12 LEU B  69       8.810  27.040  -5.072  0.00  0.00      C2   H
ATOM   4758 HD13 LEU B  69       7.418  26.204  -5.074  0.00  0.00      C2   H
ATOM   4759 HD21 LEU B  69       8.485  24.933  -1.511  0.00  0.00      C2   H
ATOM   4760 HD22 LEU B  69       7.065  25.976  -1.952  0.00  0.00      C2   H
ATOM   4761 HD23 LEU B  69       7.135  24.334  -2.456  0.00  0.00      C2   H
ATOM   4762  N   LEU B  70       9.163  20.964  -3.677  0.00  0.00      C2   N
ATOM   4763  CA  LEU B  70       9.161  19.477  -4.120  0.00  0.00      C2   C
ATOM   4764  C   LEU B  70       7.797  19.252  -4.668  0.00  0.00      C2   C
ATOM   4765  O   LEU B  70       6.896  19.284  -3.815  0.00  0.00      C2   O
ATOM   4766  CB  LEU B  70       9.666  18.646  -2.913  0.00  0.00      C2   C
ATOM   4767  CG  LEU B  70       9.629  17.123  -3.048  0.00  0.00      C2   C
ATOM   4768  CD1 LEU B  70      10.484  16.563  -4.144  0.00  0.00      C2   C
ATOM   4769  CD2 LEU B  70       9.988  16.417  -1.738  0.00  0.00      C2   C
ATOM   4770  H   LEU B  70       8.428  21.208  -3.029  0.00  0.00      C2   H
ATOM   4771  HA  LEU B  70       9.955  19.356  -4.858  0.00  0.00      C2   H
ATOM   4772  HB3 LEU B  70       9.050  18.839  -2.035  0.00  0.00      C2   H
ATOM   4773  HB2 LEU B  70      10.658  18.927  -2.559  0.00  0.00      C2   H
ATOM   4774  HG  LEU B  70       8.627  16.724  -3.201  0.00  0.00      C2   H
ATOM   4775 HD11 LEU B  70      10.058  16.784  -5.123  0.00  0.00      C2   H
ATOM   4776 HD12 LEU B  70      11.488  16.981  -4.068  0.00  0.00      C2   H
ATOM   4777 HD13 LEU B  70      10.467  15.474  -4.104  0.00  0.00      C2   H
ATOM   4778 HD21 LEU B  70      10.409  17.146  -1.046  0.00  0.00      C2   H
ATOM   4779 HD22 LEU B  70       9.070  15.988  -1.336  0.00  0.00      C2   H
ATOM   4780 HD23 LEU B  70      10.729  15.646  -1.950  0.00  0.00      C2   H
ATOM   4781  N   VAL B  71       7.717  18.825  -5.930  0.00  0.00      C2   N
ATOM   4782  CA  VAL B  71       6.420  18.303  -6.400  0.00  0.00      C2   C
ATOM   4783  C   VAL B  71       6.374  16.784  -6.303  0.00  0.00      C2   C
ATOM   4784  O   VAL B  71       7.443  16.252  -6.218  0.00  0.00      C2   O
ATOM   4785  CB  VAL B  71       6.044  18.796  -7.854  0.00  0.00      C2   C
ATOM   4786  CG1 VAL B  71       7.151  18.404  -8.825  0.00  0.00      C2   C
ATOM   4787  CG2 VAL B  71       4.705  18.274  -8.473  0.00  0.00      C2   C
ATOM   4788  H   VAL B  71       8.550  18.780  -6.500  0.00  0.00      C2   H
ATOM   4789  HA  VAL B  71       5.522  18.550  -5.834  0.00  0.00      C2   H
ATOM   4790  HB  VAL B  71       6.052  19.871  -7.672  0.00  0.00      C2   H
ATOM   4791 HG11 VAL B  71       7.443  17.356  -8.750  0.00  0.00      C2   H
ATOM   4792 HG12 VAL B  71       6.929  18.596  -9.874  0.00  0.00      C2   H
ATOM   4793 HG13 VAL B  71       8.001  19.072  -8.686  0.00  0.00      C2   H
ATOM   4794 HG21 VAL B  71       4.673  17.185  -8.452  0.00  0.00      C2   H
ATOM   4795 HG22 VAL B  71       3.893  18.556  -7.803  0.00  0.00      C2   H
ATOM   4796 HG23 VAL B  71       4.562  18.526  -9.524  0.00  0.00      C2   H
ATOM   4797  N   SER B  72       5.205  16.211  -6.042  0.00  0.00      C2   N
ATOM   4798  CA  SER B  72       5.040  14.837  -5.659  0.00  0.00      C2   C
ATOM   4799  C   SER B  72       3.688  14.247  -6.130  0.00  0.00      C2   C
ATOM   4800  O   SER B  72       2.642  14.893  -6.052  0.00  0.00      C2   O
ATOM   4801  CB  SER B  72       5.282  14.645  -4.159  0.00  0.00      C2   C
ATOM   4802  OG  SER B  72       4.213  15.133  -3.376  0.00  0.00      C2   O
ATOM   4803  H   SER B  72       4.356  16.754  -6.112  0.00  0.00      C2   H
ATOM   4804  HA  SER B  72       5.824  14.357  -6.244  0.00  0.00      C2   H
ATOM   4805  HB3 SER B  72       6.113  15.252  -3.800  0.00  0.00      C2   H
ATOM   4806  HB2 SER B  72       5.504  13.587  -4.016  0.00  0.00      C2   H
ATOM   4807  HG  SER B  72       4.132  16.056  -3.626  0.00  0.00      C2   H
ATOM   4808  N   ALA B  73       3.752  12.990  -6.681  0.00  0.00      C2   N
ATOM   4809  CA  ALA B  73       2.682  12.247  -7.168  0.00  0.00      C2   C
ATOM   4810  C   ALA B  73       2.562  11.014  -6.315  0.00  0.00      C2   C
ATOM   4811  O   ALA B  73       3.560  10.340  -5.982  0.00  0.00      C2   O
ATOM   4812  CB  ALA B  73       2.995  11.847  -8.636  0.00  0.00      C2   C
ATOM   4813  H   ALA B  73       4.623  12.478  -6.683  0.00  0.00      C2   H
ATOM   4814  HA  ALA B  73       1.767  12.798  -6.952  0.00  0.00      C2   H
ATOM   4815  HB1 ALA B  73       2.171  11.281  -9.071  0.00  0.00      C2   H
ATOM   4816  HB2 ALA B  73       3.064  12.795  -9.170  0.00  0.00      C2   H
ATOM   4817  HB3 ALA B  73       3.933  11.299  -8.719  0.00  0.00      C2   H
ATOM   4818  N   SER B  74       1.288  10.613  -6.021  0.00  0.00      C2   N
ATOM   4819  CA  SER B  74       0.912   9.377  -5.421  0.00  0.00      C2   C
ATOM   4820  C   SER B  74      -0.357   8.741  -6.008  0.00  0.00      C2   C
ATOM   4821  O   SER B  74      -0.745   9.229  -7.055  0.00  0.00      C2   O
ATOM   4822  CB  SER B  74       0.886   9.579  -4.000  0.00  0.00      C2   C
ATOM   4823  OG  SER B  74      -0.079  10.550  -3.703  0.00  0.00      C2   O
ATOM   4824  H   SER B  74       0.436  11.126  -6.198  0.00  0.00      C2   H
ATOM   4825  HA  SER B  74       1.693   8.682  -5.728  0.00  0.00      C2   H
ATOM   4826  HB3 SER B  74       1.826   9.929  -3.573  0.00  0.00      C2   H
ATOM   4827  HB2 SER B  74       0.638   8.620  -3.545  0.00  0.00      C2   H
ATOM   4828  HG  SER B  74       0.444  11.352  -3.771  0.00  0.00      C2   H
ATOM   4829  N   GLN B  75      -1.062   7.735  -5.433  0.00  0.00      C2   N
ATOM   4830  CA  GLN B  75      -2.314   7.128  -5.878  0.00  0.00      C2   C
ATOM   4831  C   GLN B  75      -3.481   8.129  -5.638  0.00  0.00      C2   C
ATOM   4832  O   GLN B  75      -4.542   7.755  -6.090  0.00  0.00      C2   O
ATOM   4833  CB  GLN B  75      -2.584   5.884  -5.061  0.00  0.00      C2   C
ATOM   4834  CG  GLN B  75      -1.330   4.938  -5.124  0.00  0.00      C2   C
ATOM   4835  CD  GLN B  75      -1.614   3.651  -4.407  0.00  0.00      C2   C
ATOM   4836  OE1 GLN B  75      -1.841   3.617  -3.195  0.00  0.00      C2   O
ATOM   4837  NE2 GLN B  75      -1.287   2.533  -4.975  0.00  0.00      C2   N
ATOM   4838  H   GLN B  75      -0.665   7.310  -4.608  0.00  0.00      C2   H
ATOM   4839  HA  GLN B  75      -2.254   7.025  -6.962  0.00  0.00      C2   H
ATOM   4840  HB3 GLN B  75      -3.425   5.370  -5.526  0.00  0.00      C2   H
ATOM   4841  HB2 GLN B  75      -2.967   6.128  -4.070  0.00  0.00      C2   H
ATOM   4842  HG3 GLN B  75      -0.348   5.318  -4.839  0.00  0.00      C2   H
ATOM   4843  HG2 GLN B  75      -1.176   4.845  -6.199  0.00  0.00      C2   H
ATOM   4844 HE22 GLN B  75      -1.190   1.610  -4.577  0.00  0.00      C2   H
ATOM   4845 HE21 GLN B  75      -0.935   2.600  -5.919  0.00  0.00      C2   H
ATOM   4846  N   ASP B  76      -3.328   9.316  -4.966  0.00  0.00      C2   N
ATOM   4847  CA  ASP B  76      -4.332  10.286  -4.506  0.00  0.00      C2   C
ATOM   4848  C   ASP B  76      -4.488  11.411  -5.598  0.00  0.00      C2   C
ATOM   4849  O   ASP B  76      -3.481  11.870  -6.166  0.00  0.00      C2   O
ATOM   4850  CB  ASP B  76      -4.040  10.927  -3.130  0.00  0.00      C2   C
ATOM   4851  CG  ASP B  76      -5.196  11.738  -2.503  0.00  0.00      C2   C
ATOM   4852  OD1 ASP B  76      -5.186  12.995  -2.429  0.00  0.00      C2   O
ATOM   4853  OD2 ASP B  76      -6.206  11.097  -2.154  0.00  0.00      C2   O
ATOM   4854  H   ASP B  76      -2.370   9.527  -4.723  0.00  0.00      C2   H
ATOM   4855  HA  ASP B  76      -5.272   9.735  -4.509  0.00  0.00      C2   H
ATOM   4856  HB3 ASP B  76      -3.189  11.603  -3.040  0.00  0.00      C2   H
ATOM   4857  HB2 ASP B  76      -3.851  10.078  -2.474  0.00  0.00      C2   H
ATOM   4858  N   GLY B  77      -5.714  11.947  -5.804  0.00  0.00      C2   N
ATOM   4859  CA  GLY B  77      -6.023  12.938  -6.739  0.00  0.00      C2   C
ATOM   4860  C   GLY B  77      -5.671  14.355  -6.277  0.00  0.00      C2   C
ATOM   4861  O   GLY B  77      -5.881  15.254  -7.127  0.00  0.00      C2   O
ATOM   4862  H   GLY B  77      -6.504  11.581  -5.292  0.00  0.00      C2   H
ATOM   4863  HA3 GLY B  77      -7.091  12.999  -6.947  0.00  0.00      C2   H
ATOM   4864  HA2 GLY B  77      -5.635  12.720  -7.734  0.00  0.00      C2   H
ATOM   4865  N   LYS B  78      -5.138  14.543  -5.085  0.00  0.00      C2   N
ATOM   4866  CA  LYS B  78      -4.487  15.817  -4.880  0.00  0.00      C2   C
ATOM   4867  C   LYS B  78      -3.013  15.695  -5.107  0.00  0.00      C2   C
ATOM   4868  O   LYS B  78      -2.262  15.054  -4.394  0.00  0.00      C2   O
ATOM   4869  CB  LYS B  78      -4.724  16.346  -3.513  0.00  0.00      C2   C
ATOM   4870  CG  LYS B  78      -6.167  16.752  -3.234  0.00  0.00      C2   C
ATOM   4871  CD  LYS B  78      -6.416  16.945  -1.676  0.00  0.00      C2   C
ATOM   4872  CE  LYS B  78      -7.752  17.642  -1.233  0.00  0.00      C2   C
ATOM   4873  NZ  LYS B  78      -8.893  16.894  -1.752  0.00  0.00      C2   N
ATOM   4874  H   LYS B  78      -4.950  13.765  -4.469  0.00  0.00      C2   H
ATOM   4875  HA  LYS B  78      -4.829  16.565  -5.595  0.00  0.00      C2   H
ATOM   4876  HB3 LYS B  78      -4.076  17.211  -3.370  0.00  0.00      C2   H
ATOM   4877  HB2 LYS B  78      -4.309  15.594  -2.841  0.00  0.00      C2   H
ATOM   4878  HG3 LYS B  78      -6.870  15.987  -3.563  0.00  0.00      C2   H
ATOM   4879  HG2 LYS B  78      -6.514  17.681  -3.686  0.00  0.00      C2   H
ATOM   4880  HD3 LYS B  78      -5.640  17.604  -1.287  0.00  0.00      C2   H
ATOM   4881  HD2 LYS B  78      -6.373  16.004  -1.129  0.00  0.00      C2   H
ATOM   4882  HE3 LYS B  78      -7.924  18.653  -1.602  0.00  0.00      C2   H
ATOM   4883  HE2 LYS B  78      -7.815  17.790  -0.155  0.00  0.00      C2   H
ATOM   4884  HZ1 LYS B  78      -8.941  15.937  -1.431  0.00  0.00      C2   H
ATOM   4885  HZ2 LYS B  78      -9.769  17.259  -1.408  0.00  0.00      C2   H
ATOM   4886  HZ3 LYS B  78      -8.902  16.826  -2.760  0.00  0.00      C2   H
ATOM   4887  N   LEU B  79      -2.538  16.416  -6.204  0.00  0.00      C2   N
ATOM   4888  CA  LEU B  79      -1.112  16.585  -6.543  0.00  0.00      C2   C
ATOM   4889  C   LEU B  79      -0.468  17.621  -5.584  0.00  0.00      C2   C
ATOM   4890  O   LEU B  79      -0.838  18.755  -5.577  0.00  0.00      C2   O
ATOM   4891  CB  LEU B  79      -0.933  16.909  -8.072  0.00  0.00      C2   C
ATOM   4892  CG  LEU B  79       0.496  17.432  -8.476  0.00  0.00      C2   C
ATOM   4893  CD1 LEU B  79       1.529  16.236  -8.563  0.00  0.00      C2   C
ATOM   4894  CD2 LEU B  79       0.417  18.116  -9.875  0.00  0.00      C2   C
ATOM   4895  H   LEU B  79      -3.188  17.021  -6.685  0.00  0.00      C2   H
ATOM   4896  HA  LEU B  79      -0.536  15.666  -6.441  0.00  0.00      C2   H
ATOM   4897  HB3 LEU B  79      -1.762  17.478  -8.493  0.00  0.00      C2   H
ATOM   4898  HB2 LEU B  79      -1.207  15.937  -8.482  0.00  0.00      C2   H
ATOM   4899  HG  LEU B  79       0.893  18.168  -7.777  0.00  0.00      C2   H
ATOM   4900 HD11 LEU B  79       2.546  16.418  -8.216  0.00  0.00      C2   H
ATOM   4901 HD12 LEU B  79       1.155  15.323  -8.100  0.00  0.00      C2   H
ATOM   4902 HD13 LEU B  79       1.767  15.924  -9.580  0.00  0.00      C2   H
ATOM   4903 HD21 LEU B  79      -0.059  19.093  -9.785  0.00  0.00      C2   H
ATOM   4904 HD22 LEU B  79       1.466  18.279 -10.123  0.00  0.00      C2   H
ATOM   4905 HD23 LEU B  79      -0.070  17.603 -10.704  0.00  0.00      C2   H
ATOM   4906  N   ILE B  80       0.494  17.196  -4.680  0.00  0.00      C2   N
ATOM   4907  CA  ILE B  80       0.913  17.984  -3.567  0.00  0.00      C2   C
ATOM   4908  C   ILE B  80       2.363  18.469  -3.836  0.00  0.00      C2   C
ATOM   4909  O   ILE B  80       3.209  17.717  -4.293  0.00  0.00      C2   O
ATOM   4910  CB  ILE B  80       1.099  17.189  -2.253  0.00  0.00      C2   C
ATOM   4911  CG1 ILE B  80      -0.090  16.225  -1.894  0.00  0.00      C2   C
ATOM   4912  CG2 ILE B  80       1.297  18.191  -1.069  0.00  0.00      C2   C
ATOM   4913  CD1 ILE B  80      -1.403  17.003  -1.567  0.00  0.00      C2   C
ATOM   4914  H   ILE B  80       0.785  16.229  -4.719  0.00  0.00      C2   H
ATOM   4915  HA  ILE B  80       0.219  18.790  -3.331  0.00  0.00      C2   H
ATOM   4916  HB  ILE B  80       2.051  16.659  -2.263  0.00  0.00      C2   H
ATOM   4917 HG13 ILE B  80       0.254  15.586  -1.081  0.00  0.00      C2   H
ATOM   4918 HG12 ILE B  80      -0.190  15.480  -2.683  0.00  0.00      C2   H
ATOM   4919 HG21 ILE B  80       1.703  17.715  -0.176  0.00  0.00      C2   H
ATOM   4920 HG22 ILE B  80       2.106  18.900  -1.244  0.00  0.00      C2   H
ATOM   4921 HG23 ILE B  80       0.426  18.790  -0.801  0.00  0.00      C2   H
ATOM   4922 HD11 ILE B  80      -2.260  16.333  -1.638  0.00  0.00      C2   H
ATOM   4923 HD12 ILE B  80      -1.447  17.451  -0.575  0.00  0.00      C2   H
ATOM   4924 HD13 ILE B  80      -1.590  17.794  -2.294  0.00  0.00      C2   H
ATOM   4925  N   ILE B  81       2.579  19.740  -3.667  0.00  0.00      C2   N
ATOM   4926  CA  ILE B  81       3.883  20.430  -3.587  0.00  0.00      C2   C
ATOM   4927  C   ILE B  81       4.083  20.881  -2.157  0.00  0.00      C2   C
ATOM   4928  O   ILE B  81       3.243  21.589  -1.608  0.00  0.00      C2   O
ATOM   4929  CB  ILE B  81       3.836  21.680  -4.483  0.00  0.00      C2   C
ATOM   4930  CG1 ILE B  81       3.366  21.405  -5.887  0.00  0.00      C2   C
ATOM   4931  CG2 ILE B  81       5.168  22.462  -4.514  0.00  0.00      C2   C
ATOM   4932  CD1 ILE B  81       3.212  22.685  -6.701  0.00  0.00      C2   C
ATOM   4933  H   ILE B  81       1.837  20.390  -3.451  0.00  0.00      C2   H
ATOM   4934  HA  ILE B  81       4.580  19.692  -3.983  0.00  0.00      C2   H
ATOM   4935  HB  ILE B  81       3.125  22.306  -3.944  0.00  0.00      C2   H
ATOM   4936 HG13 ILE B  81       2.509  20.731  -5.892  0.00  0.00      C2   H
ATOM   4937 HG12 ILE B  81       4.234  20.950  -6.365  0.00  0.00      C2   H
ATOM   4938 HG21 ILE B  81       5.398  22.795  -3.502  0.00  0.00      C2   H
ATOM   4939 HG22 ILE B  81       6.007  21.826  -4.795  0.00  0.00      C2   H
ATOM   4940 HG23 ILE B  81       5.211  23.296  -5.214  0.00  0.00      C2   H
ATOM   4941 HD11 ILE B  81       4.006  22.726  -7.447  0.00  0.00      C2   H
ATOM   4942 HD12 ILE B  81       2.266  22.567  -7.230  0.00  0.00      C2   H
ATOM   4943 HD13 ILE B  81       3.248  23.690  -6.280  0.00  0.00      C2   H
ATOM   4944  N   TRP B  82       5.182  20.337  -1.596  0.00  0.00      C2   N
ATOM   4945  CA  TRP B  82       5.605  20.649  -0.249  0.00  0.00      C2   C
ATOM   4946  C   TRP B  82       6.742  21.647  -0.388  0.00  0.00      C2   C
ATOM   4947  O   TRP B  82       7.448  21.661  -1.364  0.00  0.00      C2   O
ATOM   4948  CB  TRP B  82       6.120  19.337   0.468  0.00  0.00      C2   C
ATOM   4949  CG  TRP B  82       5.342  17.982   0.281  0.00  0.00      C2   C
ATOM   4950  CD1 TRP B  82       5.311  17.243  -0.828  0.00  0.00      C2   C
ATOM   4951  CD2 TRP B  82       4.646  17.211   1.257  0.00  0.00      C2   C
ATOM   4952  NE1 TRP B  82       4.570  16.125  -0.674  0.00  0.00      C2   N
ATOM   4953  CE2 TRP B  82       4.108  15.990   0.627  0.00  0.00      C2   C
ATOM   4954  CE3 TRP B  82       4.276  17.435   2.629  0.00  0.00      C2   C
ATOM   4955  CZ2 TRP B  82       3.339  15.124   1.368  0.00  0.00      C2   C
ATOM   4956  CZ3 TRP B  82       3.486  16.529   3.374  0.00  0.00      C2   C
ATOM   4957  CH2 TRP B  82       3.090  15.337   2.739  0.00  0.00      C2   C
ATOM   4958  H   TRP B  82       5.810  19.841  -2.212  0.00  0.00      C2   H
ATOM   4959  HA  TRP B  82       4.769  20.982   0.365  0.00  0.00      C2   H
ATOM   4960  HB3 TRP B  82       6.094  19.625   1.519  0.00  0.00      C2   H
ATOM   4961  HB2 TRP B  82       7.191  19.163   0.364  0.00  0.00      C2   H
ATOM   4962  HD1 TRP B  82       5.700  17.475  -1.808  0.00  0.00      C2   H
ATOM   4963  HE1 TRP B  82       4.358  15.491  -1.431  0.00  0.00      C2   H
ATOM   4964  HE3 TRP B  82       4.682  18.330   3.077  0.00  0.00      C2   H
ATOM   4965  HZ2 TRP B  82       2.921  14.254   0.882  0.00  0.00      C2   H
ATOM   4966  HZ3 TRP B  82       3.162  16.764   4.377  0.00  0.00      C2   H
ATOM   4967  HH2 TRP B  82       2.430  14.687   3.294  0.00  0.00      C2   H
ATOM   4968  N   ASP B  83       6.798  22.379   0.725  0.00  0.00      C2   N
ATOM   4969  CA  ASP B  83       8.075  22.941   1.123  0.00  0.00      C2   C
ATOM   4970  C   ASP B  83       8.902  21.767   1.808  0.00  0.00      C2   C
ATOM   4971  O   ASP B  83       8.305  20.752   2.190  0.00  0.00      C2   O
ATOM   4972  CB  ASP B  83       7.780  24.171   2.058  0.00  0.00      C2   C
ATOM   4973  CG  ASP B  83       8.993  25.053   2.344  0.00  0.00      C2   C
ATOM   4974  OD1 ASP B  83      10.106  24.930   1.736  0.00  0.00      C2   O
ATOM   4975  OD2 ASP B  83       8.810  25.961   3.206  0.00  0.00      C2   O
ATOM   4976  H   ASP B  83       6.128  22.330   1.480  0.00  0.00      C2   H
ATOM   4977  HA  ASP B  83       8.653  23.275   0.261  0.00  0.00      C2   H
ATOM   4978  HB3 ASP B  83       7.522  23.730   3.021  0.00  0.00      C2   H
ATOM   4979  HB2 ASP B  83       6.982  24.790   1.648  0.00  0.00      C2   H
ATOM   4980  N   SER B  84      10.225  21.991   1.923  0.00  0.00      C2   N
ATOM   4981  CA  SER B  84      11.215  21.159   2.592  0.00  0.00      C2   C
ATOM   4982  C   SER B  84      12.077  21.849   3.619  0.00  0.00      C2   C
ATOM   4983  O   SER B  84      12.446  21.133   4.534  0.00  0.00      C2   O
ATOM   4984  CB  SER B  84      12.027  20.588   1.435  0.00  0.00      C2   C
ATOM   4985  OG  SER B  84      12.720  21.667   0.843  0.00  0.00      C2   O
ATOM   4986  H   SER B  84      10.421  22.949   1.672  0.00  0.00      C2   H
ATOM   4987  HA  SER B  84      10.638  20.388   3.101  0.00  0.00      C2   H
ATOM   4988  HB3 SER B  84      11.367  20.167   0.677  0.00  0.00      C2   H
ATOM   4989  HB2 SER B  84      12.744  19.864   1.822  0.00  0.00      C2   H
ATOM   4990  HG  SER B  84      12.197  22.142   0.192  0.00  0.00      C2   H
ATOM   4991  N   TYR B  85      12.129  23.156   3.584  0.00  0.00      C2   N
ATOM   4992  CA  TYR B  85      12.670  24.012   4.747  0.00  0.00      C2   C
ATOM   4993  C   TYR B  85      11.658  24.026   5.909  0.00  0.00      C2   C
ATOM   4994  O   TYR B  85      12.051  23.890   7.055  0.00  0.00      C2   O
ATOM   4995  CB  TYR B  85      12.982  25.465   4.297  0.00  0.00      C2   C
ATOM   4996  CG  TYR B  85      14.170  25.790   3.386  0.00  0.00      C2   C
ATOM   4997  CD1 TYR B  85      14.736  27.100   3.485  0.00  0.00      C2   C
ATOM   4998  CD2 TYR B  85      14.663  24.875   2.444  0.00  0.00      C2   C
ATOM   4999  CE1 TYR B  85      15.790  27.473   2.658  0.00  0.00      C2   C
ATOM   5000  CE2 TYR B  85      15.712  25.248   1.586  0.00  0.00      C2   C
ATOM   5001  CZ  TYR B  85      16.225  26.549   1.681  0.00  0.00      C2   C
ATOM   5002  OH  TYR B  85      17.259  26.906   0.812  0.00  0.00      C2   O
ATOM   5003  H   TYR B  85      11.858  23.676   2.762  0.00  0.00      C2   H
ATOM   5004  HA  TYR B  85      13.511  23.544   5.260  0.00  0.00      C2   H
ATOM   5005  HB3 TYR B  85      13.015  26.064   5.208  0.00  0.00      C2   H
ATOM   5006  HB2 TYR B  85      12.034  25.842   3.913  0.00  0.00      C2   H
ATOM   5007  HD1 TYR B  85      14.519  27.901   4.175  0.00  0.00      C2   H
ATOM   5008  HD2 TYR B  85      14.221  23.896   2.327  0.00  0.00      C2   H
ATOM   5009  HE1 TYR B  85      16.176  28.481   2.619  0.00  0.00      C2   H
ATOM   5010  HE2 TYR B  85      16.072  24.533   0.861  0.00  0.00      C2   H
ATOM   5011  HH  TYR B  85      17.729  26.148   0.458  0.00  0.00      C2   H
ATOM   5012  N   THR B  86      10.390  24.054   5.534  0.00  0.00      C2   N
ATOM   5013  CA  THR B  86       9.329  23.812   6.539  0.00  0.00      C2   C
ATOM   5014  C   THR B  86       8.580  22.491   6.117  0.00  0.00      C2   C
ATOM   5015  O   THR B  86       9.062  21.784   5.124  0.00  0.00      C2   O
ATOM   5016  CB  THR B  86       8.331  25.014   6.455  0.00  0.00      C2   C
ATOM   5017  OG1 THR B  86       7.484  24.955   5.364  0.00  0.00      C2   O
ATOM   5018  CG2 THR B  86       9.001  26.405   6.517  0.00  0.00      C2   C
ATOM   5019  H   THR B  86      10.099  23.940   4.573  0.00  0.00      C2   H
ATOM   5020  HA  THR B  86       9.703  23.736   7.561  0.00  0.00      C2   H
ATOM   5021  HB  THR B  86       7.591  24.796   7.225  0.00  0.00      C2   H
ATOM   5022  HG1 THR B  86       7.862  25.503   4.673  0.00  0.00      C2   H
ATOM   5023 HG21 THR B  86       9.808  26.380   7.249  0.00  0.00      C2   H
ATOM   5024 HG22 THR B  86       9.426  26.720   5.564  0.00  0.00      C2   H
ATOM   5025 HG23 THR B  86       8.210  27.075   6.853  0.00  0.00      C2   H
ATOM   5026  N   THR B  87       7.530  22.114   6.827  0.00  0.00      C2   N
ATOM   5027  CA  THR B  87       6.612  20.931   6.585  0.00  0.00      C2   C
ATOM   5028  C   THR B  87       5.527  21.462   5.521  0.00  0.00      C2   C
ATOM   5029  O   THR B  87       4.855  20.583   4.974  0.00  0.00      C2   O
ATOM   5030  CB  THR B  87       5.814  20.681   7.915  0.00  0.00      C2   C
ATOM   5031  OG1 THR B  87       5.461  21.897   8.608  0.00  0.00      C2   O
ATOM   5032  CG2 THR B  87       6.694  19.970   8.862  0.00  0.00      C2   C
ATOM   5033  H   THR B  87       7.166  22.608   7.629  0.00  0.00      C2   H
ATOM   5034  HA  THR B  87       7.304  20.184   6.196  0.00  0.00      C2   H
ATOM   5035  HB  THR B  87       4.935  20.044   7.816  0.00  0.00      C2   H
ATOM   5036  HG1 THR B  87       4.742  22.344   8.157  0.00  0.00      C2   H
ATOM   5037 HG21 THR B  87       6.185  19.956   9.826  0.00  0.00      C2   H
ATOM   5038 HG22 THR B  87       6.785  18.903   8.662  0.00  0.00      C2   H
ATOM   5039 HG23 THR B  87       7.690  20.350   9.086  0.00  0.00      C2   H
ATOM   5040  N   ASN B  88       5.391  22.791   5.277  0.00  0.00      C2   N
ATOM   5041  CA  ASN B  88       4.206  23.383   4.635  0.00  0.00      C2   C
ATOM   5042  C   ASN B  88       3.853  22.822   3.258  0.00  0.00      C2   C
ATOM   5043  O   ASN B  88       4.850  22.750   2.441  0.00  0.00      C2   O
ATOM   5044  CB  ASN B  88       4.411  24.959   4.555  0.00  0.00      C2   C
ATOM   5045  CG  ASN B  88       4.484  25.744   5.873  0.00  0.00      C2   C
ATOM   5046  OD1 ASN B  88       3.946  25.232   6.849  0.00  0.00      C2   O
ATOM   5047  ND2 ASN B  88       5.203  26.830   6.025  0.00  0.00      C2   N
ATOM   5048  H   ASN B  88       6.095  23.470   5.526  0.00  0.00      C2   H
ATOM   5049  HA  ASN B  88       3.424  23.006   5.294  0.00  0.00      C2   H
ATOM   5050  HB3 ASN B  88       3.525  25.288   4.012  0.00  0.00      C2   H
ATOM   5051  HB2 ASN B  88       5.253  25.270   3.936  0.00  0.00      C2   H
ATOM   5052 HD22 ASN B  88       5.348  27.158   6.969  0.00  0.00      C2   H
ATOM   5053 HD21 ASN B  88       5.689  27.234   5.238  0.00  0.00      C2   H
ATOM   5054  N   LYS B  89       2.537  22.469   2.962  0.00  0.00      C2   N
ATOM   5055  CA  LYS B  89       2.063  22.274   1.565  0.00  0.00      C2   C
ATOM   5056  C   LYS B  89       1.677  23.640   0.938  0.00  0.00      C2   C
ATOM   5057  O   LYS B  89       1.078  24.484   1.638  0.00  0.00      C2   O
ATOM   5058  CB  LYS B  89       0.811  21.381   1.694  0.00  0.00      C2   C
ATOM   5059  CG  LYS B  89       1.109  19.867   1.962  0.00  0.00      C2   C
ATOM   5060  CD  LYS B  89       1.225  19.480   3.502  0.00  0.00      C2   C
ATOM   5061  CE  LYS B  89      -0.000  19.691   4.315  0.00  0.00      C2   C
ATOM   5062  NZ  LYS B  89       0.142  19.292   5.727  0.00  0.00      C2   N
[truncated: 791,190 more chars]
