# Supplementary material for: Structural basis of THC analog activity at the Cannabinoid 1 receptor
Source: Nat Commun. 2025 Jan 8;16:486. doi: 10.1038/s41467-024-55808-4 (PMC11711184; doi:10.1038/s41467-024-55808-4)
Supplement: Supplementary file 6 — Source Data [file 41467_2024_55808_MOESM6_ESM.zip › Raw_Data_Figs_2_and_6.xlsx]

## Sheet: Fig 2(a-e)
[Ligand] (logM)	Emax (%)
	CP55940
																			MEAN	STDEV	SEM
-9.29409	13.9255	8.48944	7.43085	9.49299	9.78248	13.9053	7.56673	1.70101	5.56445	13.7021	15.5817	16.4381	-1.50748	6.49285	22.7613	10.448	9.67656		10.0854	5.74662	1.39376
-8.81697	26.8039	21.1579	19.0714	16.4926	18.5737	25.9305	14.9195	5.28081	17.9738	29.3009	29.9343	33.979	3.88929	15.5297	23.7466	6.08277	25.9242		19.6818	8.82406	2.14015
-8.33985	49.2612	37.4026	35.4884	35.7834	34.2142	39.8893	30.8428	15.1302	33.0126	45.901	35.5292	58.951	24.391	28.0673	48.2946	26.1917	50.4081		36.9858	10.9791	2.66282
-7.86273	60.0812	49.5194	52.6946	48.8966	54.7541	55.8695	36.1149	36.2589	53.5025	49.4201	49.1509	56.952	49.8171	40.8404	64.2881	41.7922	55.4039		50.3151	7.88046	1.91129
-7.38561	63.5926	65.3438	61.757	57.2841	64.6019	66.0338	40.1632	48.7097	60.0567	57.4239	48.9528	52.0773	54.3696	53.8413	64.7212	51.3457	73.4068		57.8636	8.25719	2.00266
-6.90849	72.0952	66.6984	65.4011	61.4262	72.9647	67.8986	49.1165	62.0341	63.9655	64.6487	54.633	64.0375	61.0126	56.1651	72.0845	45.7281	66.4307		62.7259	7.65816	1.85738
-6.43136	67.7127	68.3495	69.3182	63.9919	76.5628	69.3086	51.2222	59.364	71.9049	67.2643	59.5038	68.0911	64.3793	57.9117	73.2215	50.3081	60.8948		64.6653	7.30448	1.7716
-5.95424	69.7711	70.2445	70.6128	67.2089	77.8804	70.2066	45.5735	64.6813	76.8302	63.8489	57.1162	74.779	68.7711	62.5592	73.4164	58.2157	83.4884		67.9532	8.96807	2.17508
-5.47712	74.2242	70.5222	68.2928	68.6145	80.989	72.5642	56.5917	65.7939	71.6677	67.8597	59.0461	69.8003	78.2682	63.5464	74.4018	55.711	76.2423		69.0668	7.21488	1.74987
-5	73.3598	81.6897	74.6405	68.7711	83.4489	73.3437	60.2697	70.5386	64.8281	69.5422	68.487	74.4707	72.6001	64.078	82.3174	61.4717	79.1227		71.94	7.03901	1.70721
	AEA
-9.29409	0.850786	-0.976225	0.0652709
-8.81697	2.07902	1.26921	1.02394																MEAN	STDEV	SEM
-8.33985	2.60277	1.80299	2.06827	3.36071	2.89899	4.04516	-0.227785	6.80461	-2.98464	6.19135									2.66218	2.85587	0.903105
-7.86273	3.85682	2.83852	3.56542	5.13752	10.7251	7.29821	3.67253	4.7344	-0.133243	4.51757									4.70622	2.84986	0.901206
-7.38561	7.08784	7.75286	11.402	12.8235	14.9788	13.2119	10.9577	7.85281	1.51009	9.64452									10.0149	3.88063	1.22716
-6.90849	13.0962	15.8806	21.3844	25.092	19.0399	20.1005	15.8211	13.3297	6.06699	12.6752									16.5989	5.3998	1.70757
-6.43136	20.8049	21.7308	33.076	36.2673	33.8094	29.5686	22.6866	21.0951	15.5006	28.8929									26.9586	6.88709	2.17789
-5.95424	32.6852	31.6057	44.6779	43.74	46.5438	42.7602	39.2949	40.7752	29.4467	28.9336									38.642	6.72516	2.12668
-5.47712	42.1569	41.502	51.9148	57.6431	52.7526	54.784	53.1578	45.4397	48.3227	42.0881									49.7339	5.88758	1.86182
-5	49.9173	47.2241	55.8556	57.6364	51.1589	50.2886	51.1157	58.2803	65.3156	50.392									54.1408	5.45692	1.72563
-4.5				57.3149	54.5269	49.8045	48.9857	56.6468	67.5808	52.9921									55.4074	6.22634	1.96894
-4						51.5681	58.5167	60.4204	55.0471	56.0715									56.3248	3.38751	1.07122
	2AG
																			MEAN	STDEV	SEM
-7.38561	13.8996	19.2338	18.6141	6.53774	6.59928	41.9146													17.7999	13.0518	5.32836
-6.90849	28.9661	25.6364	33.7438	4.31842	12.2837	50.608													25.9261	16.3257	6.66496
-6.43136	37.5397	39.3047	41.7591	20.4917	17.3155	83.5706													39.9969	23.6778	9.66641
-5.95424	55.3301	55.8753	28.1261	36.6927	33.4807	77.4645													47.8282	18.533	7.56608
-5.47712	66.7155	71.0012	52.209	49.0469	51.2537	104.631													65.8096	21.0368	8.58825
-5	70.1017	83.4768	77.582	81.2455	59.3397	97.7491													78.2491	12.9688	5.29449
-4.5	84.0259	97.7333	87.0364	91.5653	74.9802	106.184													90.2541	10.8982	4.44915
-4	89.9194	93.3183	77.6091	103.735	89.1138	114.825													94.7534	12.9206	5.2748
-3.5		95.8361	77.2129	112.741	90.9705	117.154													98.7829	16.3349	6.66869
-3		91.7702	80.6093	105.279	88.2527	115.188													96.2197	13.8637	5.65982
	HU210
																			MEAN	STDEV	SEM
-9.29409	16.439	11.2557	6.54749	4.28103	11.1024	24.3289													12.3257	7.23521	2.95376
-8.81697	29.4983	26.0461	15.8975	18.5034	19.4699	36.9526													24.3946	7.97041	3.25391
-8.33985	52.571	45.4433	45.3755	34.2226	33.2573	45.7207													42.7651	7.51333	3.06731
-7.86273	65.0985	56.0806	60.0166	52.6187	59.4199	42.1923													55.9044	7.90757	3.22825
-7.38561	68.749	65.3937	65.842	48.4857	64.0257	49.8438													60.39	8.84067	3.60919
-6.90849	68.0982	65.4601	69.4646	52.8823	65.4247	58.5525													63.3138	6.34461	2.59017
-6.43136	65.7791	67.0904	71.2187	49.6908	64.9329	66.5311													64.2072	7.43772	3.03643
-5.95424	69.7633	69.0895	68.6976	53.8207	66.1259	61.6746													64.8619	6.16886	2.51843
-5.47712	74.4511	68.9161	69.3911	61.6976	71.27	58.8796													67.4343	5.93409	2.42258
-5	76.7868	68.1969	71.4227	63.5303	67.0397	62.038													68.1691	5.38955	2.20028
	JWH133
																			MEAN	STDEV	SEM
-8.33985	-0.311053	-3.94889	-4.6754	-3.79521	0.821221														-2.38186	2.46279	1.10139
-7.86273	0.356543	-2.91679	-6.39827	0.265989	2.5835														-1.22181	3.49477	1.56291
-7.38561	2.10484	0.326355	-3.3856	-1.12559	2.943														0.172602	2.53862	1.1353
-6.90849	4.51704	0.21621	-4.44631	6.16964	-0.137458														1.26382	4.19277	1.87506
-6.43136	7.69273	3.02286	-2.03931	9.37772	3.59152														4.3291	4.46121	1.99511
-5.95424	15.8514	13.5192	3.49334	15.0121	10.2071														11.6166	5.02637	2.24786
-5.47712	22.3651	19.6588	13.4854	18.7619	16.2129														18.0968	3.38802	1.51517
-5	26.201	25.6474	19.9281	18.7944	19.8855														22.0913	3.53377	1.58035
-4.5	28.6022	24.1584	22.5799	24.1174	21.2566														24.1429	2.76856	1.23814
-4	26.0166	27.3771	20.6373	24.6883	19.1665														23.5772	3.52566	1.57672
	Cannabinol
																			MEAN	STDEV	SEM
-9.29409	-2.77918e-14	-0.414328	-2.83521	-5.28107	-2.0655	1.34587													-1.54171	2.36289	0.964646
-8.81697	0.704962	-0.0344249	-2.92903	-4.26429	-1.60511	0.246855													-1.31351	1.97722	0.807199
-8.33985	2.94681	0.426623	-2.20697	-5.29362	-0.13687	2.35696													-0.317847	3.05701	1.24802
-7.86273	4.15627	1.79132	2.70874	-3.40756	3.70172	1.52171													1.74537	2.72663	1.11314
-7.38561	8.92729	4.36581	2.88008	-0.733816	4.60693	1.40673													3.5755	3.28899	1.34273
-6.90849	12.3418	4.88218	7.17164	2.50167	5.95074	4.58203													6.23835	3.36903	1.3754
-6.43136	14.5035	11.2483	10.68	8.0249	13.8737	12.522													11.8087	2.36389	0.965056
-5.95424	20.0663	14.2064	15.3509	7.01754	15.2206	13.2084													14.1784	4.22725	1.72577
-5.47712	19.8358	14.306	13.0297	11.3922	16.5302	14.1688													14.8771	2.95658	1.20702
-5	18.9137	12.7938	13.764	10.8838	16.1725	12.15													14.113	2.94724	1.20321
	WIN55212-2
																			MEAN	STDEV	SEM
-9.29409	1.51464	1.27495	-1.09329	-4.7821	-3.87955	2.83697													-0.68806	3.10619	1.2681
-8.81697	3.1627	2.82038	-0.281481	-2.61674	0.294989	4.98321													1.39384	2.76211	1.12763
-8.33985	8.05642	7.90297	4.90348	-0.746369	1.8772	10.2378													5.37191	4.17505	1.70446
-7.86273	13.8381	13.2954	10.015	7.28429	6.13517	7.36203													9.65499	3.29081	1.34347
-7.38561	26.7602	26.4592	19.5242	14.816	17.6069	17.6985													20.4775	4.98353	2.03452
-6.90849	41.8281	39.4239	36.6741	31.1566	26.9095	41.9379													36.3217	6.11355	2.49585
-6.43136	60.1821	54.6679	50.9195	50.2274	50.6218	52.595													53.2023	3.79354	1.5487
-5.95424	75.4788	69.1153	68.1714	55.5184	58.8696	55.4496													63.7672	8.32311	3.3979
-5.47712	85.4344	76.374	80.4015	74.0746	70.1536	70.3887													76.1378	5.9629	2.43434
-5	87.1564	83.7508	88.0056	74.7964	79.6588	75.6503													81.5031	5.69089	2.3233
	Nabilone
																			MEAN	STDEV	SEM
-9.29409	9.75829	5.28422	7.34298	0.455562	-1.47675	6.44993													4.6357	4.29227	1.75231
-8.81697	19.4751	15.2281	13.352	3.42744	-0.387612	16.1088													11.2006	7.85004	3.20476
-8.33985	36.5342	26.7801	22.4287	13.5199	9.45008	24.8737													22.2644	9.71109	3.96454
-7.86273	52.2681	41.1426	40.5659	27.9399	23.1066	28.2719													35.5492	10.9695	4.47829
-7.38561	64.3527	58.0871	62.2032	39.3441	40.156	40.965													50.8514	11.9	4.85816
-6.90849	71.8934	64.9696	76.1915	56.2434	44.8374	57.9824													62.0196	11.4187	4.66165
-6.43136	75.6099	69.3145	76.0161	62.7081	55.969	64.0916													67.2849	7.85946	3.20861
-5.95424	77.2782	70.5132	84.6482	63.2259	54.7788	59.8343													68.3798	11.2514	4.59336
-5.47712	80.09	70.7714	83.661	66.3798	63.6448	61.8581													71.0675	8.9663	3.66048
-5	77.9374	74.1389	93.4231	72.2607	66.6992	65.4748													74.989	10.1579	4.14695
	AM841
																			MEAN	STDEV	SEM
-9.29409	5.66004	5.90598	5.38786	1.78565	11.4893	7.9481													6.36283	3.20618	1.30892
-8.81697	15.0864	16.8093	15.6554	10.7173	24.2504	21.5803													17.3498	4.85371	1.98152
-8.33985	39.5565	32.7089	30.1147	35.6291	43.3032	46.0024													37.8858	6.1693	2.51861
-7.86273	51.5833	50.3058	49.3505	49.827	50.9308	52.943													50.8234	1.30472	0.53265
-7.38561	65.4714	55.8287	58.8806	64.844	57.258	50.3273													58.7683	5.72767	2.33831
-6.90849	66.8335	57.2948	59.9161	59.7488	56.9796	59.8241													60.0995	3.5547	1.4512
-6.43136	65.8353	58.067	59.3773	64.948	62.1901	63.9223													62.39	3.11662	1.27235
-5.95424	66.7885	57.4265	59.6295	61.3801	60.312	62.046													61.2638	3.14482	1.28387
-5.47712	68.0981	58.2093	58.38	64.5352	61.1355	65.4457													62.634	4.03227	1.64617
-5	76.7664	58.647	62.1783		64.7968	60.4706													64.5718	7.18351	2.93265
	HU243
																			MEAN	STDEV	SEM
-9.29409	10.088	10.0374	4.37143	12.2356	18.406	29.3197													14.0764	8.72812	3.56324
-8.81697	30.3854	23.1044	20.7299	32.0242	35.3319	34.5995													29.3625	6.08074	2.48245
-8.33985	55.8086	45.4413	39.981	62.1959	56.8907	62.9414													53.8765	9.2568	3.77907
-7.86273	68.3758	61.6006	61.009	69.7522	53.5701	59.9764													62.3807	5.93594	2.42334
-7.38561	74.1096	67.8708	66.1332	77.9303	70.0991	57.1415													68.8808	7.17077	2.92746
-6.90849	78.8866	68.127	71.2574	78.1133	74.2847	63.9297													72.4331	5.82361	2.37748
-6.43136	80.8642	68.1305	73.7335	76.9725	73.4286	67.6267													73.4593	5.09246	2.07899
-5.95424	79.457	71.9346	69.7748	74.5314	69.9155	65.2005													71.8023	4.84386	1.9775
-5.47712	84.2865	70.4685	67.9979	78.8449	73.1887	72.8507													74.6062	5.95912	2.4328
-5	87.311	71.835	77.7381	77.3949	80.2327	71.3756													77.6479	5.8866	2.40319
	AM11542
																			MEAN	STDEV	SEM
-9.29409	4.51928	4.08045	3.56516	6.23095	9.76533	9.69439													6.30926	2.79683	1.1418
-8.81697	13.0037	13.5782	11.5323	20.004	21.46	18.4036													16.3303	4.14173	1.69085
-8.33985	28.6554	25.6736	26.0337	40.0687	36.0873	38.8092													32.5547	6.52891	2.66542
-7.86273	43.9732	40.7191	38.7888	46.0811	45.276	46.5411													43.5632	3.13666	1.28054
-7.38561	55.0394	49.9784	46.6222	56.0633	58.9406	37.2449													50.6481	7.92053	3.23354
-6.90849	57.3509	50.2275	47.6922	53.8083	57.4743	52.7052													53.2097	3.88035	1.58415
-6.43136	58.957	51.6332	48.6475	58.4914	57.8001	56.09													55.2698	4.19833	1.71396
-5.95424	61.4599	49.7471	51.5019	51.2801	57.8416	51.1484													53.8298	4.69237	1.91565
-5.47712	66.1055	49.6333	49.6715	53.6717	55.7414	50.1229													54.1577	6.36193	2.59725
-5	61.595	51.2275	51.9872	51.4015	58.1289	55.7259													55.011	4.24426	1.73271
	THC
																			MEAN	STDEV	SEM
-9.70551		-1.44239	-1.33359	1.48153	2.1466	-1.31745	7.81611	-0.664415											0.955197	3.35519	1.18624
-9.22839		-0.652398	-1.31066	5.57367	3.58622	2.72392	9.54116	5.45477											3.55953	3.77683	1.33531
-8.75127	6.41054	2.3688	1.05465	13.9045	8.1391	5.15231	14.414	3.89626											6.91753	4.98674	1.76308
-8.27414	11.893	6.82764	6.46544	14.9338	11.4153	10.4114	20.9852	11.5411											11.8091	4.62172	1.63403
-7.79702	17.9082	13.475	9.52238	21.072	18.0121	8.13616	24.631	16.4381											16.1494	5.58182	1.97347
-7.3199	21.3868	16.7773	12.2049	21.9485	22.4346	20.9333	32.6516	16.7334											20.6338	5.99032	2.1179
-6.84278	25.053	17.4392	15.7777	26.8952	23.7824	20.3493	28.828	18.7431											22.1085	4.71835	1.66819
-6.36566	25.3307	17.3573	17.3443	22.1637	24.0816	16.2616	31.38	23.7713											22.2113	5.10429	1.80464
-5.88854	24.4864	16.4748	16.8896	19.4595	26.6142	22.8596	27.3964	24.1322											22.2891	4.21407	1.4899
-5.41142	27.312	21.1401	19.0066	21.9859	29.0966	25.6939	34.5812	21.7698											25.0733	5.13675	1.81612
-5	28.7267
-4.5	29.0982
	THCv
																			MEAN	STDEV	SEM
-7.80437	0.496583	-0.680866	-1.6966	-1.88917	-1.98269	-3.27102													-1.50396	1.28194	0.523349
-7.28193	-1.16953	-3.364	-2.93849	-1.83587	-4.26061	-7.97031													-3.5898	2.41031	0.984006
-6.75948	-3.39853	-4.63796	-7.98245	-4.06852	-6.43781	-7.90974													-5.73917	1.98565	0.81064
-6.23704	-7.21483	-8.04703	-11.0241	-10.2809	-9.48886	-12.7908													-9.80774	2.02617	0.827179
-5.71459	-8.22801	-12.086	-14.8682	-11.3261	-8.45506	-14.0756													-11.5065	2.76873	1.13033
-5.19215	-9.64646	-14.3563	-17.5813	-11.7881	-10.2087	-15.8769													-13.2429	3.20176	1.30711
-4.66971	-10.7347	-14.9719	-19.2779	-10.725	-10.3686	-16.744													-13.8037	3.75961	1.53486
-4.14726	-9.60894	-14.7157	-17.2182	-13.7424	-9.80878	-16.4412													-13.5892	3.24747	1.32577
-3.62482	-11.1437	-14.2638	-18.1353	-12.4276	-9.50664	-14.9587													-13.406	3.05919	1.24891
-3.10237	-9.00853	-9.42063	-15.6477	-11.9539	-8.93197	-15.252													-11.7025	3.11021	1.26974
	L-759,633
																			MEAN	STDEV	SEM
-9.29409	0.825375	-1.25236																	-0.21349	1.46918	0.734589
-8.81697	2.76271	-1.90933	-1.42876	1.11527															0.134974	2.19776	1.09888
-8.33985	2.38824	0.123183	-1.0733	-0.259467															0.294664	1.48221	0.741105
-7.86273	2.1284	-1.12624	0.301155	-0.0142428															0.322267	1.3508	0.675399
-7.38561	5.26941	2.00905	3.50031	4.17686															3.73891	1.36425	0.682127
-6.90849	7.42073	3.48137	9.25288	-0.831656															4.83083	4.47761	2.2388
-6.43136	8.59001	9.93673	14.6529	16.4603															12.41	3.74813	1.87407
-5.95424	14.3141	9.69036	18.8504	19.7634															15.6546	4.63553	2.31776
-5.47712	17.1036	11.9458	20.5892	18.6376															17.069	3.70138	1.85069
-5	19.2129	14.251	24.0223	24.2146															20.4252	4.72189	2.36095
-4.5			24.1438	22.4535															23.2986	1.19523	0.597615

## Sheet: Fig 6
Time (min)	Change in BRET ratio (550LP/450BP80)
	CP55940
Time (min)								Mean	SEM	n
1	-0.00081	7e-05	-0.00122	-0.00037	-0.00105	0.00148		-0.000316667	0.00040733	6
2	0.01437	0.01751	0.01491	0.0163	0.00711	0.01556		0.0142933	0.00150515	6
3	0.02374	0.02591	0.02265	0.02367	0.01887	0.02522		0.0233433	0.00101432	6
4	0.02556	0.02824	0.02529	0.02715	0.02256	0.02669		0.025915	0.000802167	6
5	0.0276	0.02988	0.02761	0.02997	0.02465	0.02989		0.0282667	0.000858202	6
6	0.02943	0.03121	0.02828	0.03097	0.02766	0.0316		0.0298583	0.000673387	6
7	0.03012	0.03113	0.03061	0.03208	0.02905	0.03236		0.0308917	0.000506343	6
8	0.03019	0.03279	0.02931	0.03328	0.02961	0.0329		0.0313467	0.000746899	6
9	0.03156	0.03235	0.02964	0.0328	0.03	0.03265		0.0315	0.000561195	6
10	0.03244	0.03425	0.03166	0.03415	0.03149	0.03395		0.03299	0.000522054	6
11	0.03304	0.0344	0.03161	0.0338	0.0323	0.03408		0.033205	0.000444895	6
12	0.03381	0.03507	0.03315	0.03642	0.033	0.03498		0.034405	0.000539634	6
13	0.03355	0.03582	0.03325	0.03422	0.03351	0.03594		0.0343817	0.000491782	6
14	0.03478	0.03673	0.03213	0.03482	0.0339	0.0369		0.0348767	0.000731194	6
15	0.03509	0.03592	0.03379	0.03642	0.03449	0.03576		0.035245	0.000400523	6
16	0.03517	0.03698	0.03342	0.03601	0.0344	0.03738		0.03556	0.000622056	6
17	0.0361	0.03712	0.03484	0.03818	0.03636	0.03795		0.0367583	0.000511341	6
18	0.03476	0.03876	0.0352	0.03555	0.03508	0.03859		0.0363233	0.000751109	6
19	0.03688	0.03588	0.03419	0.03535	0.03497	0.03648		0.035625	0.000405584	6
20	0.03533	0.03733	0.03539	0.03549	0.03619	0.03799		0.0362867	0.000460186	6
21	0.02799	0.02816	0.0226	0.02327	0.02939	0.03403		0.0275733	0.00172007	6
22	0.018	0.01771	0.01537	0.01562	0.01745	0.02186		0.0176683	0.000952321	6
23	0.01153	0.01154	0.00846	0.00818	0.01114	0.01364		0.0107483	0.000848247	6
24	0.00485	0.00508	0.00259	0.00315	0.00395	0.0074		0.00450333	0.000698616	6
25	0.00248	0.00376	0.00275	4e-05	0.00188	0.00599		0.00281667	0.000809628	6
26	-0.00085	0.00042	-0.00286	-0.00301	-0.00056	0.00305		-0.000635	0.000918973	6
27	-0.00156	-0.00072	-0.00372	-0.00258	-0.0013	-0.00011		-0.001665	0.000532777	6
28	-0.00295	-0.00235	-0.00415	-0.00364	-0.00278	-0.00122		-0.00284833	0.000417767	6
29	-0.00436	-0.00516	-0.00493	-0.00556	-0.00598	-0.00165		-0.00460667	0.000632675	6
30	-0.00672	-0.00567	-0.00761	-0.00491	-0.00492	-0.00259		-0.00540333	0.000708659	6
31	-0.00553	-0.00505	-0.00813	-0.00816	-0.00429	-0.00468		-0.00597333	0.000706827	6
32	-0.00657	-0.00575	-0.00811	-0.00861	-0.00682	-0.00615		-0.00700167	0.00045922	6
33	-0.00662	-0.00689	-0.01029	-0.00916	-0.00733	-0.00512		-0.00756833	0.000760515	6
34	-0.00774	-0.00687	-0.00857	-0.00816	-0.00634	-0.0053		-0.00716333	0.000501349	6
35	-0.00848	-0.00868	-0.0092	-0.01058	-0.01052	-0.00854		-0.00933333	0.000398519	6
36	-0.00903	-0.00898	-0.00977	-0.00911	-0.01063	-0.00829		-0.00930167	0.000327683	6
37	-0.00802	-0.00956	-0.01016	-0.00987	-0.00847	-0.00845		-0.00908833	0.000361159	6
38	-0.01196	-0.01271	-0.01086	-0.01215	-0.01275	-0.00929		-0.01162	0.000543691	6
39	-0.0097	-0.01006	-0.00937	-0.01137	-0.00945	-0.00805		-0.00966667	0.000439914	6
40	-0.01069	-0.01144	-0.01291	-0.01139	-0.01294	-0.00882		-0.011365	0.000627337	6
41	-0.01215	-0.01079	-0.01249	-0.01171	-0.01368	-0.01151		-0.012055	0.000402291	6
42	-0.0092	-0.00862	-0.01118	-0.01175	-0.0097	-0.01022		-0.0101117	0.000485211	6
43	-0.01139	-0.0108	-0.01271	-0.01176	-0.01226	-0.01159		-0.0117517	0.000273221	6
44	-0.014	-0.01117	-0.01284	-0.01208	-0.01366	-0.01168		-0.0125717	0.000458188	6
45	-0.01055	-0.0112	-0.01365	-0.00962	-0.0131	-0.00982		-0.0113233	0.000691485	6
46	-0.01069	-0.0104	-0.01248	-0.01381	-0.01232	-0.01364		-0.0122233	0.000585244	6
47	-0.01205	-0.01031	-0.00998	-0.0097	-0.01111	-0.00896		-0.0103517	0.000445746	6
48	-0.01136	-0.01161	-0.01156	-0.01298	-0.01216	-0.00994		-0.0116017	0.000409589	6
49	-0.01201	-0.01011	-0.01307	-0.00897	-0.01235	-0.00809		-0.0107667	0.000820202	6
50	-0.0115	-0.01124	-0.01084	-0.01413	-0.01476	-0.0086		-0.011845	0.000926347	6
51	-0.01335	-0.00965	-0.01227	-0.01081	-0.01329	-0.00694		-0.0110517	0.00101169	6
52	-0.01355	-0.01051	-0.01481	-0.01486	-0.01603	-0.01443		-0.0140317	0.000776275	6
53	-0.00792	-0.01	-0.01169	-0.01072	-0.01301	-0.01202		-0.0108933	0.000731508	6
54	-0.01106	-0.0119	-0.01271	-0.01449	-0.01343	-0.01194		-0.0125883	0.000502311	6
55	-0.0123	-0.00943	-0.01013	-0.01232	-0.013	-0.01075		-0.0113217	0.000580112	6
56	-0.00889	-0.01029	-0.01525	-0.01421	-0.01039	-0.00996		-0.0114983	0.00105335	6
57	-0.01216	-0.0116	-0.01169	-0.01106	-0.01209	-0.0104		-0.0115	0.000272849	6
58	-0.01408	-0.0119	-0.01493	-0.01353	-0.01399	-0.01061		-0.0131733	0.000655595	6
59	-0.01229	-0.01365	-0.01322	-0.01363	-0.01444	-0.00989		-0.0128533	0.00065799	6
60	-0.01556	-0.01454	-0.01413	-0.01518	-0.01404	-0.01563		-0.0148467	0.000288209	6
	AM841
Time (min)								Mean	SEM	n
1	-0.00131	-0.00156	-0.00149	0.00018	-0.00021	-6e-05		-0.000741667	0.00032401	6
2	0.00379	0.00198	0.00456	0.00749	0.00297	0.00426		0.004175	0.000765135	6
3	0.00989	0.00732	0.00913	0.01424	0.0081	0.00876		0.00957333	0.000999739	6
4	0.01372	0.01106	0.01277	0.01763	0.01117	0.01201		0.01306	0.00100132	6
5	0.01731	0.01642	0.01679	0.02065	0.01546	0.0172		0.017305	0.000722324	6
6	0.02041	0.01837	0.01807	0.02291	0.01731	0.01852		0.019265	0.000840697	6
7	0.02139	0.02032	0.0201	0.02216	0.01864	0.02024		0.020475	0.000492055	6
8	0.02424	0.02303	0.02246	0.02627	0.0214	0.02241		0.0233017	0.000704393	6
9	0.02557	0.02436	0.02468	0.02804	0.02368	0.02352		0.024975	0.000683314	6
10	0.02737	0.02785	0.02537	0.03035	0.02595	0.02586		0.027125	0.000753816	6
11	0.02825	0.02786	0.02643	0.03002	0.02711	0.02531		0.0274967	0.000661703	6
12	0.03096	0.02873	0.0281	0.03245	0.02773	0.0282		0.0293617	0.00077664	6
13	0.03157	0.03118	0.02992	0.03344	0.02982	0.02946		0.0308983	0.000610445	6
14	0.03082	0.03072	0.02951	0.03353	0.02928	0.02995		0.030635	0.00063228	6
15	0.0335	0.03284	0.03099	0.03629	0.03082	0.03125		0.032615	0.00085762	6
16	0.03451	0.03413	0.03216	0.03725	0.03326	0.03446		0.034295	0.000694314	6
17	0.03532	0.03549	0.03341	0.03738	0.03405	0.03392		0.0349283	0.000593663	6
18	0.03621	0.03756	0.0342	0.03794	0.03393	0.03577		0.035935	0.000678079	6
19	0.0355	0.03506	0.03259	0.0383	0.03535	0.03478		0.0352633	0.000746247	6
20	0.03561	0.03519	0.03387	0.0388	0.03466	0.03514		0.035545	0.000694698	6
21	0.02872	0.02664	0.02523	0.02798	0.02945	0.02854		0.02776	0.000634818	6
22	0.03009	0.02603	0.02582	0.02719	0.0285	0.02986		0.027915	0.000759907	6
23	0.02914	0.02701	0.02762	0.02985	0.03013	0.02861		0.0287267	0.000502903	6
24	0.03051	0.02708	0.02831	0.03036	0.02973	0.03068		0.029445	0.000590462	6
25	0.02847	0.02789	0.02824	0.03008	0.02703	0.02833		0.02834	0.000407153	6
26	0.02719	0.02387	0.02754	0.02953	0.02744	0.0283		0.0273117	0.00077085	6
27	0.02712	0.02504	0.02438	0.02765	0.02568	0.02586		0.025955	0.000504406	6
28	0.02983	0.02583	0.02636	0.02763	0.02859	0.02834		0.0277633	0.000605858	6
29	0.02566	0.02402	0.02562	0.02879	0.02557	0.0261		0.02596	0.000636391	6
30	0.0252	0.02402	0.02515	0.0272	0.02415	0.02432		0.0250067	0.000484683	6
31	0.02513	0.02338	0.02396	0.02486	0.02443	0.02626		0.02467	0.000408314	6
32	0.02678	0.02317	0.0244	0.02569	0.02451	0.02755		0.02535	0.000667358	6
33	0.02732	0.02273	0.02551	0.02806	0.02468	0.02389		0.025365	0.000830545	6
34	0.02556	0.02298	0.02601	0.02674	0.02548	0.02372		0.0250817	0.000585106	6
35	0.02803	0.02135	0.02436	0.02638	0.02666	0.02584		0.0254367	0.000951044	6
36	0.02303	0.02409	0.02168	0.02496	0.02267	0.02384		0.0233783	0.000473592	6
37	0.02391	0.02287	0.02264	0.02457	0.02468	0.02381		0.0237467	0.000345105	6
38	0.02285	0.01828	0.02035	0.02387	0.02146	0.01999		0.0211333	0.000828761	6
39	0.02275	0.02177	0.02207	0.02454	0.02287	0.02179		0.0226317	0.000427352	6
40	0.02532	0.0189	0.02068	0.0254	0.0213	0.02098		0.0220967	0.00108642	6
41	0.02107	0.02167	0.02159	0.02244	0.02303	0.02093		0.0217883	0.000330277	6
42	0.01923	0.02157	0.02233	0.02158	0.0173	0.0187		0.0201183	0.000814025	6
43	0.02095	0.01529	0.01794	0.01983	0.01652	0.01614		0.0177783	0.000908374	6
44	0.01986	0.01902	0.02035	0.02279	0.02217	0.02008		0.0207117	0.000593382	6
45	0.01928	0.01662	0.01814	0.01897	0.01963	0.01969		0.0187217	0.000479287	6
46	0.02175	0.02068	0.01785	0.02018	0.02022	0.02012		0.0201333	0.000520767	6
47	0.02086	0.01953	0.02087	0.0235	0.01978	0.0214		0.02099	0.000580092	6
48	0.01757	0.01539	0.01641	0.01697	0.01861	0.01675		0.01695	0.000443682	6
49	0.01892	0.01816	0.0185	0.02022	0.01543	0.01421		0.0175733	0.000929644	6
50	0.01929	0.01488	0.0165	0.01947	0.01816	0.0149		0.0172	0.000848626	6
51	0.01901	0.01555	0.01571	0.01885	0.01504	0.01814		0.01705	0.000738363	6
52	0.01928	0.01716	0.01738	0.01899	0.01857	0.01714		0.0180867	0.000396986	6
53	0.01836	0.01513	0.01766	0.01965	0.01748	0.01693		0.017535	0.000614344	6
54	0.0217	0.01481	0.01904	0.01906	0.01936	0.01819		0.0186933	0.000914198	6
55	0.01542	0.01345	0.01444	0.01614	0.01526	0.01511		0.01497	0.000377112	6
56	0.01788	0.0121	0.01593	0.01643	0.01541	0.01625		0.0156667	0.000789053	6
57	0.0141	0.01414	0.01348	0.01792	0.01264	0.0165		0.0147967	0.000815637	6
58	0.01447	0.01482	0.01582	0.01603	0.01491	0.01206		0.014685	0.000580315	6
59	0.01366	0.01115	0.01142	0.01307	0.01162	0.01123		0.012025	0.00043562	6
60	0.01513	0.01323	0.01724	0.01355	0.01626	0.01755		0.0154933	0.000750549	6
	AEA
Time (min)								Mean	SEM	n
1	-0.00073	-0.00138	-0.00104	0.00037	-0.00327	-0.0007		-0.001125	0.000491425	6
2	0.01095	0.00934	0.00973	0.01057	0.00652	0.01019		0.00955	0.000649805	6
3	0.01917	0.01862	0.01919	0.02037	0.01654	0.01955		0.0189067	0.000528776	6
4	0.02132	0.02307	0.02217	0.02251	0.02032	0.02317		0.0220933	0.000448528	6
5	0.02324	0.02565	0.02471	0.02643	0.02111	0.02412		0.02421	0.000770519	6
6	0.02448	0.02581	0.02553	0.02712	0.02386	0.02546		0.0253767	0.000460497	6
7	0.02529	0.0266	0.02526	0.02658	0.02446	0.02611		0.0257167	0.000348814	6
8	0.02461	0.02716	0.02576	0.02779	0.02404	0.02618		0.0259233	0.000588165	6
9	0.02752	0.02872	0.02747	0.02835	0.0259	0.02736		0.0275533	0.000398946	6
10	0.02643	0.0279	0.02648	0.02835	0.02548	0.02669		0.0268883	0.000430484	6
11	0.02522	0.02724	0.02716	0.02745	0.02503	0.02867		0.026795	0.000573636	6
12	0.02483	0.02699	0.02688	0.0272	0.02359	0.0264		0.0259817	0.000592438	6
13	0.02618	0.02725	0.0264	0.02809	0.02483	0.02592		0.026445	0.000458627	6
14	0.027	0.03038	0.02751	0.0281	0.02672	0.02731		0.0278367	0.00054372	6
15	0.02677	0.02945	0.02681	0.02932	0.02645	0.02707		0.027645	0.000556332	6
16	0.02498	0.0287	0.02728	0.02786	0.02559	0.02817		0.0270967	0.000607984	6
17	0.02674	0.0288	0.02709	0.02881	0.02464	0.02848		0.0274267	0.000664819	6
18	0.02415	0.02771	0.02611	0.02717	0.02314	0.02681		0.0258483	0.000739939	6
19	0.02756	0.03071	0.02857	0.03082	0.02693	0.02947		0.02901	0.000658286	6
20	0.02709	0.02908	0.02793	0.02852	0.02547	0.02868		0.027795	0.000544088	6
21	0.00356	0.00751	0.00548	0.00965	0.00416	0.00957		0.006655	0.00108602	6
22	-0.00908	-0.00562	-0.00764	-0.0069	-0.0109	-0.00434		-0.00741333	0.000964554	6
23	-0.01331	-0.01126	-0.01182	-0.01211	-0.01537	-0.01244		-0.0127183	0.000598963	6
24	-0.01423	-0.01155	-0.01264	-0.01204	-0.01625	-0.01207		-0.01313	0.000730128	6
25	-0.01328	-0.01441	-0.0142	-0.0144	-0.01671	-0.01387		-0.0144783	0.000478703	6
26	-0.01318	-0.01381	-0.01392	-0.01331	-0.01521	-0.01411		-0.0139233	0.000296194	6
27	-0.01406	-0.0143	-0.01393	-0.01273	-0.01555	-0.01319		-0.01396	0.000398347	6
28	-0.01369	-0.01437	-0.01476	-0.01422	-0.01525	-0.01463		-0.0144867	0.000215819	6
29	-0.01329	-0.01542	-0.01469	-0.01357	-0.01509	-0.01391		-0.0143283	0.000352651	6
30	-0.01355	-0.01649	-0.0151	-0.01431	-0.01298	-0.01399		-0.0144033	0.000509023	6
31	-0.01442	-0.01665	-0.01524	-0.01553	-0.01858	-0.01538		-0.0159667	0.000598652	6
32	-0.01152	-0.01271	-0.01203	-0.01114	-0.01372	-0.01066		-0.0119633	0.000455373	6
33	-0.01315	-0.01372	-0.01265	-0.01259	-0.01361	-0.01326		-0.0131633	0.000192452	6
34	-0.01203	-0.01327	-0.01409	-0.01211	-0.01239	-0.01227		-0.0126933	0.000333403	6
35	-0.01502	-0.0145	-0.01478	-0.01274	-0.01574	-0.01519		-0.0146617	0.000420448	6
36	-0.01353	-0.01294	-0.01373	-0.01211	-0.01416	-0.01407		-0.0134233	0.000317529	6
37	-0.01443	-0.01588	-0.01497	-0.01456	-0.01626	-0.01276		-0.01481	0.000506043	6
38	-0.01044	-0.01576	-0.01522	-0.01088	-0.01424	-0.01531		-0.0136417	0.000966045	6
39	-0.01281	-0.01358	-0.0142	-0.01243	-0.01502	-0.01332		-0.01356	0.000384647	6
40	-0.01167	-0.01312	-0.01408	-0.01286	-0.01543	-0.01146		-0.0131033	0.000610512	6
41	-0.013	-0.01355	-0.01258	-0.01444	-0.01517	-0.01257		-0.0135517	0.000432831	6
42	-0.01423	-0.01306	-0.01386	-0.01283	-0.01235	-0.01255		-0.0131467	0.000304463	6
43	-0.01513	-0.01536	-0.01528	-0.0147	-0.0159	-0.01609		-0.01541	0.000208519	6
44	-0.01073	-0.01402	-0.01403	-0.01439	-0.01362	-0.01444		-0.0135383	0.000574615	6
45	-0.01357	-0.01219	-0.01386	-0.01285	-0.01238	-0.01047		-0.0125533	0.000494346	6
46	-0.01644	-0.01764	-0.01656	-0.01634	-0.01784	-0.01512		-0.0166567	0.000403532	6
47	-0.0137	-0.01449	-0.0156	-0.01273	-0.01409	-0.0145		-0.014185	0.00038969	6
48	-0.01228	-0.01306	-0.01249	-0.01232	-0.0141	-0.01599		-0.0133733	0.000593249	6
49	-0.01605	-0.0167	-0.01715	-0.01465	-0.01721	-0.01445		-0.016035	0.000499892	6
50	-0.01361	-0.01319	-0.01196	-0.01263	-0.0138	-0.01203		-0.01287	0.000321776	6
51	-0.01667	-0.01673	-0.01567	-0.01735	-0.01781	-0.01418		-0.0164017	0.000533344	6
52	-0.01252	-0.01566	-0.01309	-0.01512	-0.01498	-0.01275		-0.01402	0.000564181	6
53	-0.01534	-0.01651	-0.01653	-0.01695	-0.0164	-0.01468		-0.0160683	0.000353718	6
54	-0.01276	-0.01407	-0.0148	-0.01445	-0.01347	-0.01428		-0.0139717	0.000302186	6
55	-0.01399	-0.01465	-0.017	-0.01508	-0.01723	-0.01522		-0.0155283	0.000532149	6
56	-0.01574	-0.01513	-0.01493	-0.01541	-0.01795	-0.01413		-0.0155483	0.000528926	6
57	-0.01302	-0.01619	-0.01545	-0.01419	-0.01531	-0.01286		-0.0145033	0.000559486	6
58	-0.01016	-0.01179	-0.01036	-0.01224	-0.01394	-0.01204		-0.011755	0.000565153	6
59	-0.01772	-0.01371	-0.01534	-0.01533	-0.01818	-0.01308		-0.01556	0.000840718	6
60	-0.01445	-0.01371	-0.01574	-0.01377	-0.01561	-0.01503		-0.0147183	0.000361667	6
	HU243
Time (min)								Mean	SEM	n
1	-0.00463	-0.00403	-0.00455	-0.0039	-0.00324	-0.00265		-0.00383333	0.000313248	6
2	-0.00206	-0.00199	-0.00036	-0.00081	-0.00053	-0.00132		-0.00117833	0.000298992	6
3	0.00336	0.00376	0.00397	0.00336	0.00499	0.00302		0.00374333	0.000284191	6
4	0.00792	0.0069	0.00762	0.00685	0.00852	0.00575		0.00726	0.000397098	6
5	0.00961	0.00975	0.01086	0.00872	0.01146	0.00841		0.00980167	0.000483607	6
6	0.01204	0.01389	0.01344	0.01336	0.01607	0.0116		0.0134	0.00064451	6
7	0.01389	0.01354	0.01441	0.01414	0.0169	0.01276		0.0142733	0.000574768	6
8	0.01731	0.01808	0.01865	0.01834	0.02085	0.01708		0.018385	0.000550762	6
9	0.01967	0.02068	0.01972	0.02147	0.02327	0.01952		0.0207217	0.000594673	6
10	0.021	0.02272	0.02163	0.02276	0.02412	0.02113		0.0222267	0.000489078	6
11	0.02326	0.02278	0.02353	0.02279	0.02647	0.02292		0.023625	0.000581508	6
12	0.0238	0.02586	0.02613	0.02454	0.02696	0.02358		0.025145	0.00055976	6
13	0.02557	0.02796	0.02873	0.02806	0.03095	0.02681		0.0280133	0.000742979	6
14	0.02619	0.02796	0.02803	0.02965	0.0324	0.02756		0.0286317	0.000878648	6
15	0.02708	0.0301	0.0289	0.02947	0.03247	0.02915		0.0295283	0.000719163	6
16	0.03021	0.03012	0.03188	0.03137	0.03439	0.03172		0.031615	0.000633797	6
17	0.03061	0.032	0.03221	0.03209	0.03422	0.031		0.0320217	0.000513481	6
18	0.03124	0.03134	0.03083	0.03153	0.03471	0.03116		0.0318017	0.000589256	6
19	0.03221	0.03472	0.03467	0.03493	0.03791	0.03391		0.034725	0.00075672	6
20	0.03124	0.03507	0.03373	0.0367	0.03577	0.03326		0.034295	0.000801743	6
21	0.02455	0.02384	0.02435	0.02631	0.02693	0.02544		0.0252367	0.000492244	6
22	0.02008	0.02231	0.02323	0.02583	0.02617	0.02344		0.02351	0.000926394	6
23	0.02083	0.0237	0.02345	0.02534	0.02724	0.02323		0.023965	0.000881668	6
24	0.02299	0.02487	0.02416	0.02513	0.02799	0.0249		0.0250067	0.000676494	6
25	0.02309	0.0252	0.02426	0.0253	0.02762	0.02407		0.0249233	0.000632975	6
26	0.02205	0.02536	0.0239	0.02538	0.02834	0.02433		0.0248933	0.000850935	6
27	0.02219	0.02499	0.02313	0.02697	0.028	0.02423		0.0249183	0.000909705	6
28	0.02136	0.02308	0.02144	0.02575	0.02699	0.02284		0.0235767	0.000942382	6
29	0.02309	0.02366	0.02323	0.02656	0.02689	0.02387		0.02455	0.00069867	6
30	0.02429	0.02614	0.02561	0.02703	0.02881	0.02791		0.0266317	0.000666005	6
31	0.0232	0.02465	0.02268	0.02353	0.02806	0.02404		0.02436	0.000790219	6
32	0.02091	0.02089	0.0228	0.02277	0.02661	0.02224		0.0227033	0.000856246	6
33	0.02165	0.02257	0.02275	0.02376	0.0262	0.02277		0.0232833	0.000644431	6
34	0.01912	0.02457	0.0231	0.02355	0.02289	0.02301		0.0227067	0.000759994	6
35	0.01935	0.02158	0.02057	0.02234	0.02368	0.02004		0.02126	0.000651608	6
36	0.02192	0.02097	0.02214	0.02183	0.02329	0.01964		0.0216317	0.000501181	6
37	0.02059	0.02393	0.02222	0.02438	0.02455	0.02252		0.0230317	0.0006275	6
38	0.02084	0.02275	0.02212	0.02184	0.02432	0.02337		0.02254	0.000498591	6
39	0.01944	0.01919	0.01934	0.01877	0.02289	0.01991		0.0199233	0.000612186	6
40	0.01993	0.02108	0.02247	0.02449	0.02397	0.02206		0.0223333	0.000701668	6
41	0.01781	0.02036	0.02127	0.01925	0.02214	0.01787		0.0197833	0.000728833	6
42	0.01719	0.02131	0.01835	0.02113	0.01927	0.02041		0.01961	0.000668331	6
43	0.01841	0.01752	0.01879	0.01971	0.01934	0.01956		0.0188883	0.000338678	6
44	0.0167	0.01986	0.01971	0.01975	0.02049	0.01922		0.0192883	0.000543626	6
45	0.01734	0.01647	0.01724	0.01891	0.01983	0.01977		0.01826	0.000584762	6
46	0.01899	0.02008	0.01957	0.01805	0.01936	0.01894		0.019165	0.000280699	6
47	0.01775	0.01633	0.0183	0.01805	0.0182	0.01788		0.0177517	0.000295989	6
48	0.01569	0.01383	0.01413	0.01776	0.01517	0.01643		0.0155017	0.000599535	6
49	0.01505	0.01526	0.01421	0.01651	0.01714	0.01599		0.0156933	0.000433964	6
50	0.01782	0.01721	0.01943	0.01698	0.02055	0.02058		0.0187617	0.000668827	6
51	0.01521	0.01517	0.01473	0.01758	0.01883	0.01657		0.0163483	0.000658991	6
52	0.01841	0.01946	0.01545	0.01844	0.01999	0.02071		0.0187433	0.000752435	6
53	0.01112	0.01219	0.0125	0.01529	0.01335	0.01368		0.0130217	0.000584998	6
54	0.01682	0.01785	0.01549	0.01564	0.02113	0.01687		0.0173	0.000844954	6
55	0.01481	0.01412	0.01632	0.01433	0.01534	0.01297		0.0146483	0.000465342	6
56	0.01188	0.01209	0.01374	0.01352	0.01381	0.01236		0.0129	0.000360842	6
57	0.01143	0.01143	0.01353	0.01309	0.01305	0.01437		0.0128167	0.000479463	6
58	0.01275	0.01568	0.01344	0.0141	0.01407	0.0141		0.0140233	0.000396658	6
59	0.01357	0.01466	0.01067	0.01771	0.01453	0.01562		0.01446	0.0009506	6
60	0.01221	0.01275	0.01052	0.01442	0.0159	0.01177		0.0129283	0.000790474	6
	AM11542
Time (min)								Mean	SEM	n
1	-0.00289	-0.00197	-0.0028	-0.00171	-0.0034	-0.00166		-0.002405	0.000294876	6
2	0.00425	0.00486	0.00319	0.00406	0.00402	0.00472		0.00418333	0.000243511	6
3	0.00811	0.00948	0.00903	0.00715	0.00872	0.00964		0.00868833	0.000380836	6
4	0.0111	0.01321	0.01375	0.01321	0.01248	0.01312		0.0128117	0.00038003	6
5	0.01463	0.01682	0.01661	0.01651	0.01602	0.01659		0.0161967	0.000331559	6
6	0.01827	0.01834	0.01941	0.01899	0.01807	0.02053		0.018935	0.000379348	6
7	0.01861	0.01931	0.02014	0.02062	0.01993	0.02084		0.0199083	0.00034021	6
8	0.02042	0.02079	0.02128	0.02264	0.02131	0.02171		0.0213583	0.000315081	6
9	0.02201	0.02415	0.024	0.02459	0.02221	0.02433		0.0235483	0.00046259	6
10	0.02209	0.02322	0.02429	0.02509	0.02288	0.02442		0.023665	0.000457754	6
11	0.02411	0.02532	0.0245	0.02513	0.02466	0.02524		0.0248267	0.000196158	6
12	0.02542	0.02505	0.02385	0.02621	0.02397	0.02441		0.0248183	0.000373117	6
13	0.02601	0.02755	0.02664	0.02925	0.02472	0.02722		0.0268983	0.000623418	6
14	0.02587	0.02584	0.02696	0.02815	0.02576	0.02698		0.0265933	0.000386968	6
15	0.02756	0.02805	0.02951	0.02926	0.02599	0.02734		0.0279517	0.000533088	6
16	0.02752	0.02879	0.02952	0.03017	0.02775	0.02803		0.02863	0.000430341	6
17	0.02785	0.02831	0.02769	0.02943	0.02696	0.02767		0.027985	0.000339055	6
18	0.02852	0.02982	0.02853	0.0285	0.02715	0.02944		0.02866	0.000378427	6
19	0.0288	0.02812	0.02872	0.03001	0.0273	0.02953		0.0287467	0.000395758	6
20	0.02926	0.02991	0.02964	0.03118	0.02956	0.03113		0.0301133	0.000340154	6
21	0.02338	0.02119	0.02258	0.0226	0.02015	0.02214		0.0220067	0.000472537	6
22	0.02326	0.02235	0.02465	0.02386	0.02187	0.02366		0.023275	0.000416771	6
23	0.02272	0.02117	0.02368	0.02378	0.02193	0.0232		0.0227467	0.000420235	6
24	0.0217	0.0201	0.02263	0.02194	0.02075	0.02179		0.021485	0.000370394	6
25	0.02383	0.02221	0.02343	0.02584	0.02223	0.02554		0.0238467	0.000640493	6
26	0.02131	0.01814	0.0227	0.02104	0.02141	0.02166		0.0210433	0.000626092	6
27	0.02156	0.02082	0.0214	0.02356	0.02089	0.02176		0.021665	0.000408083	6
28	0.02407	0.01975	0.02253	0.02519	0.02204	0.02552		0.0231833	0.000890594	6
29	0.02002	0.01844	0.02239	0.02064	0.02217	0.02107		0.0207883	0.000596676	6
30	0.02115	0.0201	0.02008	0.02221	0.02157	0.02128		0.021065	0.000342586	6
31	0.01827	0.01856	0.02119	0.02141	0.01773	0.02047		0.019605	0.000655956	6
32	0.01917	0.01699	0.01877	0.01924	0.0185	0.02125		0.0189867	0.000562463	6
33	0.01726	0.01975	0.01854	0.02116	0.01864	0.01752		0.0188117	0.000593703	6
34	0.02158	0.02067	0.02052	0.02315	0.02115	0.01976		0.0211383	0.000474113	6
35	0.01681	0.01601	0.01764	0.01941	0.01704	0.01734		0.017375	0.000465738	6
36	0.02029	0.01849	0.01921	0.01844	0.02059	0.01841		0.0192383	0.000400719	6
37	0.01686	0.01881	0.01674	0.02023	0.01706	0.0176		0.0178833	0.000562083	6
38	0.02044	0.01934	0.02021	0.02007	0.01751	0.01725		0.0191367	0.000576447	6
39	0.01921	0.016	0.01731	0.01715	0.01558	0.01652		0.0169617	0.000524108	6
40	0.01617	0.01396	0.01555	0.01599	0.01325	0.01483		0.0149583	0.000476588	6
41	0.01652	0.01282	0.01692	0.01767	0.01603	0.01649		0.016075	0.000688606	6
42	0.01999	0.01476	0.01654	0.01781	0.01734	0.01719		0.0172717	0.000696043	6
43	0.02062	0.01504	0.01804	0.01729	0.01774	0.01859		0.0178867	0.000740953	6
44	0.01568	0.01113	0.01299	0.01782	0.01367	0.01567		0.0144933	0.000967976	6
45	0.01693	0.01278	0.01616	0.01746	0.01205	0.01511		0.0150817	0.000907838	6
46	0.01339	0.01139	0.01572	0.01685	0.01378	0.01355		0.0141133	0.000783984	6
47	0.01523	0.01054	0.01334	0.01553	0.0143	0.01448		0.0139033	0.000742189	6
48	0.01499	0.0086	0.01296	0.0152	0.01163	0.01163		0.0125017	0.00100707	6
49	0.01221	0.0113	0.01102	0.01416	0.01428	0.01319		0.0126933	0.000574176	6
50	0.01301	0.00659	0.012	0.01343	0.01221	0.01152		0.01146	0.0010142	6
51	0.01348	0.01215	0.01257	0.01272	0.01497	0.01162		0.0129183	0.000481715	6
52	0.01095	0.00845	0.01394	0.01133	0.01469	0.01139		0.0117917	0.000917702	6
53	0.01221	0.0111	0.01295	0.01343	0.01177	0.01235		0.0123017	0.000338176	6
54	0.01099	0.00681	0.01241	0.01376	0.0087	0.0117		0.0107283	0.00104082	6
55	0.01692	0.01104	0.01473	0.01502	0.01232	0.01499		0.01417	0.000865841	6
56	0.01297	0.00792	0.01285	0.0124	0.01068	0.01111		0.0113217	0.000779818	6
57	0.01428	0.01125	0.01485	0.01237	0.01394	0.01272		0.013235	0.000552297	6
58	0.0114	0.01031	0.01379	0.00917	0.01081	0.01144		0.0111533	0.000628695	6
59	0.00868	0.00378	0.01161	0.01079	0.01021	0.00716		0.008705	0.00117891	6
60	0.00873	0.00633	0.01027	0.00817	0.00858	0.00759		0.00827833	0.000533644	6
	HU210
Time (min)								Mean	SEM	n
1	-0.00272	-0.00311	-0.00384	-0.00246	-0.00126	-0.00212		-0.002585	0.000358532	6
2	0.0023	0.00384	0.00214	0.00352	0.00492	0.00155		0.003045	0.000515828	6
3	0.00606	0.0078	0.00558	0.00753	0.00877	0.0056		0.00689	0.000542869	6
4	0.00954	0.01025	0.01013	0.01169	0.01258	0.00976		0.0106583	0.000491958	6
5	0.01334	0.01365	0.01256	0.01461	0.01712	0.01314		0.01407	0.000669537	6
6	0.01625	0.0171	0.01539	0.01814	0.01976	0.01631		0.0171583	0.000643104	6
7	0.01736	0.01946	0.01904	0.01986	0.02142	0.01932		0.01941	0.000535182	6
8	0.01857	0.02057	0.01997	0.02169	0.02409	0.02011		0.0208333	0.000770289	6
9	0.02097	0.02255	0.02168	0.02405	0.02444	0.02237		0.0226767	0.000548073	6
10	0.02315	0.02499	0.0236	0.02521	0.02794	0.02511		0.025	0.000685137	6
11	0.02381	0.02602	0.02651	0.02635	0.02876	0.02616		0.0262683	0.000642658	6
12	0.0277	0.02616	0.0262	0.02665	0.03004	0.02696		0.027285	0.000597605	6
13	0.02776	0.02947	0.0281	0.03021	0.03195	0.02917		0.0294433	0.000621416	6
14	0.02743	0.03074	0.02952	0.03136	0.03132	0.03047		0.03014	0.000607679	6
15	0.03043	0.03144	0.02832	0.03098	0.03155	0.03021		0.0304883	0.000485011	6
16	0.03191	0.03239	0.03157	0.0337	0.03628	0.03256		0.0330683	0.000707556	6
17	0.03063	0.03222	0.03117	0.03401	0.03424	0.03373		0.0326667	0.000632406	6
18	0.03241	0.03417	0.03254	0.03594	0.03446	0.03379		0.033885	0.000536301	6
19	0.03272	0.0349	0.03289	0.03436	0.03587	0.03518		0.03432	0.000519134	6
20	0.03323	0.03517	0.03195	0.03523	0.03534	0.03427		0.0341983	0.000557066	6
21	0.02514	0.02831	0.0238	0.0286	0.02646	0.02572		0.0263383	0.000758922	6
22	0.02287	0.02586	0.02238	0.02787	0.02582	0.02575		0.0250917	0.000847787	6
23	0.02377	0.0268	0.02295	0.02617	0.02522	0.02628		0.0251983	0.0006265	6
24	0.02448	0.02612	0.02303	0.0276	0.02652	0.02604		0.0256317	0.000662412	6
25	0.02157	0.02371	0.02091	0.02556	0.02399	0.02328		0.02317	0.000691756	6
26	0.02153	0.02481	0.02189	0.02627	0.0254	0.02431		0.024035	0.000783385	6
27	0.02138	0.0225	0.02048	0.02247	0.02381	0.02418		0.02247	0.00057355	6
28	0.02096	0.02096	0.02117	0.0238	0.022	0.02306		0.0219917	0.000490418	6
29	0.02004	0.0234	0.02101	0.02582	0.02224	0.02335		0.0226433	0.000832084	6
30	0.02108	0.02306	0.02249	0.02473	0.02465	0.0236		0.0232683	0.000565493	6
31	0.01757	0.0213	0.01908	0.02198	0.02146	0.02149		0.02048	0.000714866	6
32	0.0176	0.0203	0.01655	0.02091	0.02116	0.02252		0.01984	0.000933149	6
33	0.01735	0.02127	0.01621	0.02262	0.02051	0.02013		0.0196817	0.000992184	6
34	0.01484	0.01895	0.01547	0.01815	0.01801	0.01885		0.0173783	0.00072377	6
35	0.01541	0.01807	0.01587	0.01951	0.01748	0.01944		0.01763	0.000708345	6
36	0.01413	0.01694	0.0127	0.01661	0.01773	0.01617		0.0157133	0.000778274	6
37	0.01437	0.01856	0.01505	0.01752	0.01928	0.01791		0.017115	0.000803545	6
38	0.01428	0.01889	0.01374	0.01655	0.01622	0.01685		0.0160883	0.000762555	6
39	0.01085	0.01657	0.01367	0.01611	0.01535	0.0142		0.0144583	0.000850304	6
40	0.00826	0.01256	0.00963	0.01314	0.01263	0.01273		0.0114917	0.000828595	6
41	0.01115	0.01506	0.01079	0.01501	0.01499	0.01362		0.0134367	0.000812214	6
42	0.00948	0.01294	0.00806	0.01467	0.01481	0.01095		0.0118183	0.00113559	6
43	0.00966	0.01145	0.0087	0.01331	0.01109	0.01442		0.0114383	0.000878937	6
44	0.00831	0.01327	0.00939	0.01151	0.01024	0.01458		0.0112167	0.000972172	6
45	0.00987	0.01312	0.0105	0.01397	0.01435	0.01259		0.0124	0.000749062	6
46	0.00834	0.01073	0.01099	0.01273	0.01167	0.0091		0.0105933	0.000663529	6
47	0.01104	0.0113	0.00681	0.01034	0.0111	0.00848		0.009845	0.00074026	6
48	0.00779	0.01407	0.00698	0.01132	0.01076	0.01148		0.0104	0.00106646	6
49	0.00473	0.00812	0.00545	0.00794	0.00995	0.00535		0.00692333	0.000838314	6
50	0.00917	0.00942	0.00749	0.01018	0.00933	0.00801		0.00893333	0.000405797	6
51	0.00592	0.00455	0.00646	0.00706	0.008	0.00655		0.00642333	0.000471569	6
52	0.00512	0.00876	0.00447	0.00932	0.0056	0.00654		0.006635	0.000812148	6
53	0.00359	0.00719	0.00622	0.00779	0.00726	0.00866		0.006785	0.000717462	6
54	0.0061	0.01075	0.00991	0.00893	0.00873	0.0082		0.00877	0.000650666	6
55	0.00419	0.00489	0.00533	0.00478	0.00969	0.0086		0.00624667	0.000939087	6
56	0.00295	0.00374	0.00112	0.00381	0.00403	0.00552		0.00352833	0.000590962	6
57	0.00467	0.0063	0.00494	0.00936	0.00625	0.00403		0.005925	0.000778497	6
58	0.00407	0.00534	0.00681	0.00895	0.00506	0.00165		0.00531333	0.00100823	6
59	0.00675	0.00681	0.00359	0.00729	0.00612	0.00845		0.00650167	0.000663267	6
60	0.00289	0.00716	0.00131	0.00431	0.00584	0.00421		0.00428667	0.000846297	6
	THC
Time (min)								Mean	SEM	n
1	0.00678	0.00855	0.00057	0.00051	0.00122			0.003526	0.00171728	5
2	0.00952	0.00012	7e-05	0.01228	0.00011			0.00442	0.00268121	5
3	0.01203	0.00023	0.01237	0.01208	0.00104			0.00755	0.00282654	5
4	0.01024	0.00028	0.00067	0.01227	0.00147			0.004986	0.00258648	5
5	0.01263	0.0145	0.01394	0.01362	0.00054			0.011046	0.00264401	5
6	0.00678	0.00855	0.00924	0.01121	0.00984			0.009124	0.000731482	5
7	0.00952	0.01228	0.01181	0.01228	0.01301			0.01178	0.000596716	5
8	0.01203	0.01223	0.01237	0.01208	0.01296			0.012334	0.000167469	5
9	0.01024	0.01118	0.01243	0.0138	0.01334			0.012198	0.000663117	5
10	0.01267	0.01458	0.01394	0.01362	0.01572			0.014106	0.000507716	5
11	0.00963	0.01101	0.01066	0.01132	0.01274			0.011072	0.000504811	5
12	0.0115	0.01132	0.01286	0.01404	0.01445			0.012834	0.0006379	5
13	0.01227	0.01268	0.0143	0.01458	0.01393			0.013552	0.000456239	5
14	0.01097	0.01328	0.01158	0.01385	0.01351			0.012638	0.000571974	5
15	0.01267	0.01208	0.01283	0.01326	0.01428			0.013024	0.00036656	5
16	0.01242	0.01368	0.01335	0.01562	0.01607			0.014228	0.000695366	5
17	0.01076	0.01142	0.01275	0.01369	0.01442			0.012608	0.000681934	5
18	0.0095	0.01467	0.01431	0.0129	0.01576			0.013428	0.00108321	5
19	0.01356	0.01519	0.0149	0.01445	0.01466			0.014552	0.000276973	5
20	0.00998	0.0148	0.01128	0.01172	0.01166			0.011888	0.000792782	5
21	-0.00226	-0.00183	0.01268	0.013963	0.014453			0.0074012	0.00386785	5
22	-0.00696	-0.00474	0.011116	0.013853	0.012575			0.0051688	0.00453282	5
23	-0.00977	-0.00852	0.013111	0.01291	0.013339			0.004214	0.00545779	5
24	-0.01056	0.01519	0.01497	0.016179	0.015387			0.0102332	0.0052023	5
25	-0.00882	-0.00826	0.013043	0.013457	0.015897			0.0050634	0.00557564	5
26	-0.00926	-0.00734	-0.0039	-0.00043	-0.00383			-0.004952	0.0015342	5
27	-0.01002	-0.00691	-0.00866	-0.00663	-0.00635			-0.007714	0.000703368	5
28	-0.00802	-0.00677	-0.01211	-0.01116	-0.00959			-0.00953	0.000980168	5
29	-0.00678	-0.00745	-0.01078	-0.00719	-0.00927			-0.008294	0.000753529	5
30	-0.008	-0.00665	-0.00963	-0.01117	-0.00897			-0.008884	0.000760326	5
31	-0.00753	-0.00841	-0.00889	-0.00807	-0.00761			-0.008102	0.000253582	5
32	-0.00856	-0.00833	-0.0099	-0.00886	-0.00678			-0.008486	0.00050396	5
33	-0.00669	-0.00639	-0.0069	-0.0069	-0.00756			-0.006888	0.000192234	5
34	-0.00667	-0.00592	-0.00738	-0.00674	-0.00697			-0.006736	0.000238717	5
35	-0.00523	-0.00803	-0.00727	-0.00762	-0.00607			-0.006844	0.000519342	5
36	-0.00881	-0.00746	-0.00789	-0.00764	-0.00706			-0.007772	0.000292667	5
37	-0.00709	-0.00838	-0.00999	-0.01009	-0.01008			-0.009126	0.000603644	5
38	-0.01108	-0.01045	-0.00696	-0.0069	-0.00653			-0.008384	0.000979901	5
39	-0.00977	-0.00936	-0.00843	-0.00594	-0.00588			-0.007876	0.00083152	5
40	-0.01084	-0.00901	-0.00898	-0.00925	-0.00785			-0.009186	0.000479485	5
41	-0.00869	-0.0075	-0.00744	-0.00834	-0.00701			-0.007796	0.000310429	5
42	-0.01046	-0.00868	-0.00729	-0.0111	-0.00855			-0.009216	0.000690555	5
43	-0.00949	-0.00896	-0.00986	-0.01129	-0.00918			-0.009756	0.000412318	5
44	-0.01022	-0.00875	-0.00799	-0.01004	-0.01005			-0.00941	0.000442414	5
45	-0.00892	-0.00835	-0.01138	-0.01058	-0.00741			-0.009328	0.00072732	5
46	-0.01006	-0.00618	-0.00812	-0.0092	-0.0074			-0.008192	0.00067772	5
47	-0.00878	-0.00898	-0.00939	-0.01118	-0.0081			-0.009286	0.000517413	5
48	-0.01023	-0.01057	-0.00905	-0.0099	-0.00913			-0.009776	0.000299693	5
49	-0.01103	-0.00874	-0.00885	-0.00848	-0.00828			-0.009076	0.000498544	5
50	-0.01001	-0.01098	-0.01238	-0.01118	-0.01022			-0.010954	0.000419233	5
51	-0.00462	-0.01001	-0.01002	-0.00921	-0.00741			-0.008254	0.00102554	5
52	-0.00679	-0.00708	-0.00825	-0.00858	-0.0081			-0.00776	0.000348669	5
53	-0.01183	-0.01104	-0.01157	-0.00994	-0.00993			-0.010862	0.000399292	5
54	-0.01045	-0.01133	-0.01	-0.00982	-0.00888			-0.010096	0.000400757	5
55	-0.00989	-0.00761	-0.00986	-0.00834	-0.00974			-0.009088	0.000469483	5
56	-0.00812	-0.0065	-0.00817	-0.00871	-0.00921			-0.008142	0.000456107	5
57	-0.00566	-0.00896	-0.00513	-0.00908	-0.00555			-0.006876	0.000879947	5
58	-0.01101	-0.0112	-0.0122	-0.00924	-0.00896			-0.010522	0.000616315	5
59	-0.00822	-0.00905	-0.01059	-0.01017	-0.00973			-0.009552	0.000419361	5
60	-0.0043	-0.00636	-0.00891	-0.00872	-0.00655			-0.006968	0.000851571	5
